# Supplementary material for: Inferring causal metabolic signals that regulate the dynamic TORC1-dependent transcriptome
Source: Mol Syst Biol. 2015 Apr 17;11(4):802. doi: 10.15252/msb.20145475 (PMC4422559; doi:10.15252/msb.20145475)
Supplement: Supplementary file 8 [file msb0011-0802-sd8.xls]

## Sheet: Description
Supplementary Table 2. Extracellular concentrations and rates of formation of biomass, substrates and by-products. Extracellular concentrations of biomass, glucose, glutamine, proline, ethanol, acetate, glycerol and pyruvate throughout the fermentation. Maximum specific growth rates, uptake and secretion rates. Biomass yields.
	Spreadsheet name	Content
	Concentrations (g L-1)	Extracellular concentrations (in grams per Liter) of biomass, glucose, glutamine, proline and metabolic by-products measured in the fermentation broth supernatant throughout the fermentation. Biomass concentation was measured as optical density at 600 nm (OD600) and converted dry cell weight (DCW) concentration. The concentration of the substrate amino acids glutamine and proline were measured by…
	Concentrations (mM)	As in sheet 'Concentrations (g L-1) but concentrations given in mmol/L (mM)
	Rates_Yields	Yields and maximum specific growth rate, uptake rates and secretion rates during exponential growth phase before the shift. Biomass yields during the exponential phase.

## Sheet: Concentrations (g L-1)
	Extracellular Concentrations in g/L
	Proline to Glutamine (N-upshift)															Glutamine to Proline (N-downshift)															Rapamycin-induced downshift
	Experiment	Fermentation time [h]	Time relative to time of shift [h]	OD600	DCW [g/L]	Glucose [g/L]	Ethanol [g/L]	Glutamine [g/L]	Proline [g/L]	Acetate [g/L]	Pyruvate [g/L]	Glycerol [g/L]				Experiment	Fermentation time [h]	Time relative to time of shift [h]	OD600	DCW [g/L]	Glucose [g/L]	Ethanol [g/L]	Glutamine [g/L]	Proline [g/L]	Acetate [g/L]	Pyruvate [g/L]	Glycerol [g/L]				Experiment	Fermentation time [h]	Time relative to time of shift [h]	OD600	DCW [g/L]	Glucose [g/L]	Ethanol [g/L]	Glutamine [g/L]	Acetate [g/L]	Pyruvate [g/L]	Glycerol [g/L]
	BY003	0	-14.75	0.079	0.036577	17.0387	n.q.	0	0.158312	0	0	0				BY009	0	-13	0.033	0.015279	16.2537	0.0789465	0.362831	0.325349	0.00330066	0	0				BY005	0	-12.08	0.033	0.015279	n.q.	n.q.	1.11514	0.0437697	0	0.137073
	BY003	3	-11.75	0.106	0.049078	16.7351	0.0077981	0	0.179795	0	0	0				BY009	8	-5	0.138	0.063894	n.q.	0.0683406	0.386861	0.298846	0.0133207	0	0				BY005	8	-4.08	0.17	0.07871	16.7562	0.0807681	0.61674	0.00736306	0	0
	BY003	11.25	-3.5	0.462	0.213906	15.4108	0.365748	0	0.0540126	0	0	0				BY009	9	-4	0.192	0.088896	16.2498	n.q.	0.39031	0.367958	0.00887017	0	0				BY005	9	-3.08	0.248	0.114824	16.6794	0.133462	n.q.	0.00994459	0	0
	BY003	13	-1.75	0.64	0.29632	14.8929	0.66398	0	0.0072498	0	0	0				BY009	10.33	-2.67	0.302	0.139826	15.9901	0.200143	0.381379	0.354922	0.00807387	0	0				BY005	10	-2.08	0.342	0.158346	16.2975	n.q.	0.609385	0.0120933	0	0
	BY003	14.25	-0.5	0.88	0.40744	13.7593	0.805837	0	0	0.0212022	0	0.0265604				BY009	11	-2	0.399	0.184737	n.q.	0.308309	0.328367	0.374164	0.0105187	0	0				BY005	11	-1.08	0.525	0.243075	15.9664	0.515681	0.525976	0.0144057	0	0
	BY003	14.75	0	1.02	0.47226	13.7981	0.85003	0.151628	0	0.0268384	0.00101169	0.0420227				BY009	11.5	-1.5	0.477	0.220851	15.6005	0.333149	0.267538	0.306757	0.0131592	0	0				BY005	11.67	-0.41	0.64	0.29632	15.6242	0.548293	0.515046	0.0231541	0	0
	BY003	15	0.25	1.08	0.50004	13.3817	1.02366	0.650634	0	0.025164	0.000262693	0.0502807				BY009	12	-1	0.55	0.25465	15.419	0.400764	0.295589	0.30276	0.0145724	0	0				BY005	12.08	0	0.76	0.35188	15.448	0.649314	0.481935	0.0248237	0	0
	BY003	15.75	1	1.23	0.56949	13.0963	1.09218	0.465459	0	0.0341565	0.000960578	0.0671927				BY009	12.33	-0.67	0.625	0.289375	15.2352	0.476269	0.1857	0.296974	0.0152221	0	0				BY005	12.25	0.17	0.78	0.36114	15.1613	0.795573	0.338996	0.0290437	0	0.0102962
	BY003	16.25	1.5	1.36	0.62968	12.541	1.16316	0.461419	0	0.0419997	0.00314541	0.0807103				BY009	12.5	-0.5	0.705	0.326415	15.0644	0.522747	0.146974	0.291965	0.0170209	0	0				BY005	12.83	0.75	0.93	0.43059	15.01	0.967327	n.q.	0.026227	0	0.00913537
	BY003	16.75	2	1.38	0.63894	12.3251	1.19166	0.390171	0	0.0512935	0.00497339	0.0995588				BY009	12.75	-0.25	0.75	0.34725	14.9845	0.594465	0.138907	0.3313	0.0201048	0	0				BY005	13.4	1.32	1.08	0.50004	14.7125	1.06251	0.379878	0.0372085	0	0.0316927
	BY003	17.75	3	1.5	0.6945	11.6148	1.24413	0.321203	0	0.0688185	0.00727929	0.130646				BY009	13.08	0.08	0.82	0.37966	n.q.	0.613111	0.0614725	0.296504	0.0201337	0	0				BY005	14	1.92	1.2	0.5556	14.0321	1.13004	0.309822	0.0469296	0	0.0426194
																BY009	13.25	0.25	0.91	0.42133	14.3259	0.714605	0	0.272942	0.0202933	0	0				BY005	14.5	2.42	1.73	0.80099	13.8784	1.18004	n.q.	0.0543521	0	0.0598515
																BY009	13.75	0.75	1.12	0.51856	13.9025	0.723847	0.00438598	0.301114	0.022017	0	0
																BY009	14.25	1.25	1.21	0.56023	13.4859	0.885219	0	0.340628	0.0281496	0	0.0395738
																BY009	15	2	1.45	0.67135	13.1245	0.974771	0.000405955	0.306336	0.0296414	0	0.0608805
	Experiment	Fermentation time [h]	Time relative to time of shift [h]	OD600	DCW [g/L]	Glucose [g/L]	Ethanol [g/L]	Glutamine [g/L]	Proline [g/L]	Acetate [g/L]	Pyruvate [g/L]	Glycerol [g/L]				Experiment	Fermentation time [h]	Time relative to time of shift [h]	OD600	DCW [g/L]	Glucose [g/L]	Ethanol [g/L]	Glutamine [g/L]	Proline [g/L]	Acetate [g/L]	Pyruvate [g/L]	Glycerol [g/L]				Experiment	Fermentation time [h]	Time relative to time of shift [h]	OD600	DCW [g/L]	Glucose [g/L]	Ethanol [g/L]	Glutamine [g/L]	Acetate [g/L]	Pyruvate [g/L]	Glycerol [g/L]
	BY008	0	-16.5	0.077	0.035651	16.4489	0.00222195	0	0.137114	0	0	0				BY010	0	-11.41	0.037	0.017131	n.q.	n.q.	0.411188	0.345342	n.q.	0.00274496	0.202445				BY006	0	-13.83	0.022	0.010186	17.1229	n.q.	n.q.	0	0	0
	BY008	4.5	-12	0.112	0.051856	16.3654	0.136652	0	0.135553	0	0	0				BY010	8	-3.41	0.25	0.11575	16.6	0.0361184	0.460364	0.326507	n.q.	0	0				BY006	8	-5.83	0.102	0.047226	16.9033	0.0260579	0.673767	0.0074371	0	0
	BY008	12.5	-4	0.426	0.197238	15.7193	0.315395	0.000228212	0.0661989	0	0	0				BY010	9	-2.41	0.348	0.161124	16.5679	0.147834	0.313274	0.330518	0.00904198	0	0				BY006	10.25	-3.58	0.222	0.102786	16.7246	n.q.	0.600804	0.00722948	0	0
	BY008	13.5	-3	0.48	0.22224	15.4472	0.553612	0	0.0391649	0.0098545	0	0				BY010	10	-1.41	0.54	0.25002		0.354807	0.264306	0.357567	0.0160058	0	0				BY006	11	-2.83	0.291	0.134733	16.4626	0.139239	0.541668	0.00929854	0	0
	BY008	14.5	-2	0.58	0.26854	14.9742	0.584811	0	0.0272429	0.0112885	0	0				BY010	10.5	-0.91	0.625	0.289375	15.8975	0.372087	0.201665	0.301978	0.0152394	0	0				BY006	12	-1.83	0.426	0.197238	n.q.	0.248394	0.52895	0.0129633	0	0
	BY008	15.5	-1	0.66	0.30558	14.5901	0.755236	0	0.00804491	0	0	0.0158576				BY010	11	-0.41	0.75	0.34725	15.5955	0.662551	0.0176747	0.273924	0.0179855	0	0				BY006	13	-0.83	0.63	0.29169	15.7039	0.423251	0.494715	0.0193667	0	0
	BY008	16.17	-0.33	0.78	0.36114	14.3355	0.798821	0	0	0.0171967	0	0.0403055				BY010	11.167	-0.243	0.74	0.34262	15.28	n.q.	0.00732579	0.304543	0.0227193	0	0				BY006	13.83	0	0.87	0.40281	15.0341	0.656563	0.297728	0.0295806	0	0.0156151
	BY008	16.5	0	0.85	0.39355	13.9295	0.921207	0.618327	0	0.0137378	0	0.0453619				BY010	11.5	0.09	0.94	0.43522	14.5375	0.581657	0.00783474	0.312435	0.0221187	0	0				BY006	14.2	0.37	0.99	0.45837	14.5398	0.92952	0.35991	0.0273191	0	0.0233389
	BY008	17	0.5	1.09	0.50467	13.4478	0.881148	0.691852	0	0.0152903	0	0.0565645				BY010	12	0.59	1.06	0.49078	14.5539	0.695928	0.0038859	0.318416	0.0228665	0	0.0242189				BY006	14.5	0.67	1.12	0.51856	14.5624	1.02544	0.227816	0.0377743	0	0.0439252
	BY008	17.5	1	1.29	0.59727	13.1647	1.02538	0.573456	0	0.0256096	0.000875325	0.0873995				BY010	12.5	1.09	1.22	0.56486	14.0001	0.948953	0.00246042	0.297895	0.0284285	0	0.0487551				BY006	14.75	0.92	1.21	0.56023	14.0915	1.12854	0.140667	0.038564	0	0.0602521
	BY008	18	1.5	1.28	0.59264	13.1543	1.09784	0.525543	0	0.0320536	0.00147408	0.089366				BY010	13	1.59	1.31	0.60653	13.7701	0.869521	0.0266677	0.310725	0.028776	0	0.0696328				BY006	15.5	1.67	1.39	0.64357	13.5985	1.24302	0.257699	0.0543965	0	0.0860729
	BY008	18.5	2	1.17	0.54171	12.7444	1.23627	0.527918	0.00698121	0.0341372	0.00372677	0.10715				BY010	13.5	2.09	1.41	0.65283	13.2269	1.17474	0.0164551	0.348687	0.03182	0	0.103517				BY006	16	2.17	1.57	0.72691	13.1142	1.2972	n.q.	0.0706475	0.00528688	0.125747
	BY008	19.5	3	1.58	0.73154	11.859	1.42284	0.45005	0.000864677	0.0529302	0.00973976	0.149179
	Experiment	Fermentation time [h]	Time relative to time of shift [h]	OD600	DCW [g/L]	Glucose [g/L]	Ethanol [g/L]	Glutamine [g/L]	Proline [g/L]	Acetate [g/L]	Pyruvate [g/L]	Glycerol [g/L]				Experiment	Fermentation time [h]	Time relative to time of shift [h]	OD600	DCW [g/L]	Glucose [g/L]	Ethanol [g/L]	Glutamine [g/L]	Proline [g/L]	Acetate [g/L]	Pyruvate [g/L]	Glycerol [g/L]				Experiment	Fermentation time [h]	Time relative to time of shift [h]	OD600	DCW [g/L]	Glucose [g/L]	Ethanol [g/L]	Glutamine [g/L]	Acetate [g/L]	Pyruvate [g/L]	Glycerol [g/L]
	BY012	0	-15.16	0.081	0.037503	19.188	0.00228655	0.00985211	0.191873	0.0223584	0	0.0473073				BY013	0	-13.1	0.03	0.01389	n.q.	n.q.	0.497473	0.306155	0.0057466	0	0				BY007	0	-12.75	0.033	0.015279	n.q.	n.q.	0.709944	0.0460596	0	0.155996
	BY012	13.25	-1.91	0.85	0.39355	16.3654	1.01677	0.00808085	0.00303092	0.0742325	0.00977202	0.126943				BY013	8.5	-4.6	0.168	0.077784	16.903	n.q.	0.437296	0.334395	0.00672809	0	0				BY007	8.25	-4.5	0.172	0.079636	16.7407	0.0943501	0.525218	0.00701977	0	0
	BY012	15	-0.16	1.27	0.58801	15.4472	1.31433	0.00713949	0	0.0728492	0.00902437	0.0957024				BY013	9.5	-3.6	0.24	0.11112	16.86	0.0971764	0.41328	0.326797	0.00843345	0	0				BY007	9.25	-3.5	0.246	0.113898	16.3092	0.186478	0.59818	0.0108022	0	0
	BY012	15.16	0	1.33	0.61579	14.9013	1.31433	0.00101748	0	0.0639491	0.00814207	0.107349				BY013	10.5	-2.6	0.333	0.154179	16.3467	0.186061	0.329366	0.308647	0.0108143	0	0				BY007	10.25	-2.5	0.342	0.158346	16.1575	0.28018	0.558094	0.00980728	0	0
	BY012	15.5	0.34	1.4	0.6482	14.5342	1.43702	0.628754	0	0.0868432	0.0120486	0.132354				BY013	11	-2.1	0.42	0.19446	16.4408	0.348271	0.501806	0.321548	0.0144419	0	0				BY007	11.25	-1.5	0.49	0.22687	15.8081	0.417906	0.522561	0.0150139	0	0
	BY012	15.67	0.51	1.47	0.68061	14.2143	1.46082	0.517813	0	0.0754595	0.0121319	0.127381				BY013	11.5	-1.6	0.52	0.24076	n.q.	0.482913	0.429517	0.313158	0.015921	0	0				BY007	12	-0.75	0.67	0.31021	15.1303	0.498221	0.482461	0.0197047	0	0
	BY012	15.8	0.64	1.51	0.69913	13.9437	1.43358	0.427846	0	0.0824479	0.0113029	0.132945				BY013	12	-1.1	0.605	0.280115	15.5257	0.553936	0.46357	0.351598	0.0186562	0	0				BY007	12.75	0	0.92	0.42596	14.7883	0.701814	0.429773	0.0244993	0	0.0209366
	BY012	16.07	0.91	1.55	0.71765	13.4994	1.40443	0.369304	0	0.0955357	0.0105206	0.141808				BY013	12.5	-0.6	0.675	0.312525	15.1374	0.538965	0.425142	0.326787	0.0201822	0	0				BY007	13	0.25	1.07	0.49541	14.71	1.02116	0.402387	0.0275662	0	0.0351846
	BY012	16.25	1.09	1.62	0.75006	12.9011	1.53156	0.336549	0	0.105936	0.0124773	0.159815				BY013	12.75	-0.35	0.72	0.33336	14.9556	0.569632	0.156317	0.377669	0.0215066	0	0				BY007	13.3	0.55	1.17	0.54171	14.0676	1.18029	0.373802	0.0331513	0	0.0427079
	BY012	16.63	1.47	1.7	0.7871	12.3984	1.55097	0.376971	0	0.11049	0.0166951	0.208737				BY013	12.83	-0.27	0.79	0.36577	14.7547	0.645391	0.132392	0.315986	0.0236193	0	0				BY007	13.75	1	1.34	0.62042	13.8492	1.27737	0.401546	0.0409119	0	0.0703483
	BY012	16.82	1.66	1.72	0.79636	11.7644	1.63479	0.268142	0	0.135928	0.016923	0.179607				BY013	13.1	0	n.q.	n.q.	n.q.	n.q.	n.q.	n.q.	n.q.	n.q.	n.q.				BY007	14.75	2	1.42	0.65746	13.1581	1.379	0.313549	0.0556866	0.00102079	0.105499
	BY012	17.25	2.09	1.68	0.77784	12.0974	n.q.	0.246508	0.00907181	0.0331165	0.00201453	0.226924				BY013	13.25	0.15	0.89	0.41207	14.7996	0.692313	0.163488	0.328954	0.0237189	0	0				BY007	15.25	2.5	1.54	0.71302	n.q.	n.q.	n.q.	0.0751505	0.0135684	0.160758
	BY012	17.32	2.16	1.7	0.7871	12.5666	1.67085	n.q.	n.q.	n.q.	n.q.	n.q.				BY013	13.37	0.27	0.92	0.42596	14.6656	0.738934	0.00670846	0.366474	0.0240784	0	0.00431645
	BY012	18.32	3.16	2.12	0.98156	10.4183	3.24042	n.q.	n.q.	n.q.	n.q.	n.q.				BY013	13.63	0.53	1.07	0.49541	14.3835	0.780976	0	0.3245	0.0267604	0	0.0192688
																BY013	14	0.9	1.08	0.50004	14.0273	0.964382	0.00501326	0.305042	0.0316466	0	0.0457282
																BY013	14.5	1.4	1.26	0.58338	13.6876	1.00578	0.00527079	0.283687	0.0356905	0	0.0754153
	Notes:
	n.q. : not quantified

## Sheet: Concentrations (mM)
	Extracellular Concentrations in mmol/L (mM), except for Dry Cell Weight
	Proline to Glutamine (N-upshift)															Glutamine to Proline (N-downshift)															Rapamycin-induced downshift
	Experiment	Fermentation time [h]	Time relative to time of shift [h]	OD600	DCW [g/L]	Glucose [mM]	Ethanol [mM]	Glutamine [mM]	Proline [mM]	Acetate [mM]	Pyruvate [mM]	Glycerol [mM]				Experiment	Fermentation time [h]	Time relative to time of shift [h]	OD600	DCW [g/L]	Glucose [mM]	Ethanol [mM]	Glutamine [mM]	Proline [mM]	Acetate [mM]	Pyruvate [mM]	Glycerol [mM]				Experiment	Fermentation time [h]	Time relative to time of shift [h]	OD600	DCW [g/L]	Glucose [mM]	Ethanol [mM]	Glutamine [mM]	Acetate [mM]	Pyruvate [mM]	Glycerol [mM]
	BY003	0	-14.75	0.079	0.036577	94.5755	0	0	1.37507	0	0	0				BY009	0	-13	0.033	0.015279	90.218	1.71362	2.48276	2.82593	0.0559435	0	0				BY005	0	-12.08	0.033	0.015279	n.q.	n.q.	7.63061	0.741859	0	1.48992
	BY003	3	-11.75	0.106	0.049078	92.89	0.169266	0	1.56167	0	0	0				BY009	8	-5	0.138	0.063894	n.q.	1.48341	2.64719	2.59573	0.225774	0	0				BY005	8	-4.08	0.17	0.07871	93.0074	1.75316	4.2202	0.124798	0	0
	BY003	11.25	-3.5	0.462	0.213906	85.5393	7.93897	0	0.469144	0	0	0				BY009	9	-4	0.192	0.088896	90.1964	n.q.	2.67079	3.19602	0.150342	0	0				BY005	9	-3.08	0.248	0.114824	92.5812	2.89693	n.q.	0.168552	0	0
	BY003	13	-1.75	0.64	0.29632	82.6648	14.4124	0	0.0629706	0	0	0				BY009	10.33	-2.67	0.302	0.139826	88.7552	4.34433	2.60969	3.08279	0.136845	0	0				BY005	10	-2.08	0.342	0.158346	90.4613	n.q.	4.16987	0.204971	0	0
	BY003	14.25	-0.5	0.88	0.40744	76.3726	17.4916	0	0	0.359359	0	0.2887				BY009	11	-2	0.399	0.184737	n.q.	6.69218	2.24693	3.24992	0.178283	0	0				BY005	11	-1.08	0.525	0.243075	88.6232	11.1934	3.59913	0.244165	0	0
	BY003	14.75	0	1.02	0.47226	76.5882	18.4508	1.03755	0	0.454888	0.0116286	0.456768				BY009	11.5	-1.5	0.477	0.220851	86.5922	7.23137	1.8307	2.66444	0.223038	0	0				BY005	11.67	-0.41	0.64	0.29632	86.7238	11.9013	3.52433	0.392443	0	0
	BY003	15	0.25	1.08	0.50004	74.2765	22.2196	4.45212	0	0.426509	0.00301946	0.546529				BY009	12	-1	0.55	0.25465	85.5848	8.69902	2.02264	2.62972	0.246991	0	0				BY005	12.08	0	0.76	0.35188	85.7461	14.0941	3.29776	0.42074	0	0
	BY003	15.75	1	1.23	0.56949	72.6925	23.707	3.18502	0	0.578924	0.0110411	0.730356				BY009	12.33	-0.67	0.625	0.289375	84.565	10.338	1.2707	2.57947	0.258001	0	0				BY005	12.25	0.17	0.78	0.36114	84.1548	17.2688	2.31967	0.492266	0	0.111915
	BY003	16.25	1.5	1.36	0.62968	69.6104	25.2477	3.15738	0	0.711859	0.0361541	0.877286				BY009	12.5	-0.5	0.705	0.326415	83.6169	11.3468	1.00571	2.53596	0.28849	0	0				BY005	12.83	0.75	0.93	0.43059	83.3149	20.9969	n.q.	0.444526	0	0.0992975
	BY003	16.75	2	1.38	0.63894	68.412	25.8663	2.66985	0	0.869381	0.0571654	1.08216				BY009	12.75	-0.25	0.75	0.34725	83.1735	12.9035	0.950509	2.87761	0.340759	0	0				BY005	13.4	1.32	1.08	0.50004	81.6636	23.063	2.59941	0.630652	0	0.344486
	BY003	17.75	3	1.5	0.6945	64.4691	27.0051	2.19792	0	1.16641	0.08367	1.42006				BY009	13	0.08	0.82	0.37966	n.q.	13.3083	0.420641	2.57538	0.341249	0	0				BY005	14	1.92	1.2	0.5556	77.887	24.5287	2.12003	0.795416	0	0.463255
																BY009	13.25	0.25	0.91	0.42133	79.5179	15.5113	0	2.37073	0.343954	0	0				BY005	14.5	2.42	1.73	0.80099	77.034	25.614	n.q.	0.921222	0	0.65056
																BY009	13.75	0.75	1.12	0.51856	77.1673	15.7119	0.0300122	2.61543	0.37317	0	0.0339178
																BY009	14.25	1.25	1.21	0.56023	74.8554	19.2147	0	2.95864	0.477112	0	0.43015
																BY009	15	2	1.45	0.67135	72.8493	21.1585	0.00277785	2.66078	0.502397	0	0.661744
	Experiment	Fermentation time [h]	Time relative to time of shift [h]	OD600	DCW [g/L]	Glucose [mM]	Ethanol [mM]	Glutamine [mM]	Proline [mM]	Acetate [mM]	Pyruvate [mM]	Glycerol [mM]				Experiment	Fermentation time [h]	Time relative to time of shift [h]	OD600	DCW [g/L]	Glucose [mM]	Ethanol [mM]	Glutamine [mM]	Proline [mM]	Acetate [mM]	Pyruvate [mM]	Glycerol [mM]				Experiment	Fermentation time [h]	Time relative to time of shift [h]	OD600	DCW [g/L]	Glucose [mM]	Ethanol [mM]	Glutamine [mM]	Acetate [mM]	Pyruvate [mM]	Glycerol [mM]
	BY008	0	-16.5	0.077	0.035651	91.3016	0.0482298	0	1.18417	-0.00222556	0	0				BY010	0	-11.41	0.037	0.017131	n.q.	n.q.	2.81366	2.99958	0	0.0315512	2.20049				BY006	0	-13.83	0.022	0.010186	95.0428	n.q.	n.q.	0	0	0
	BY008	4.5	-12	0.112	0.051856	90.838	2.96618	0	0.876194	0	0	0				BY010	8	-3.41	0.25	0.11575	92.1403	0.78399	3.15016	2.83599	0	0	0				BY006	8	-5.83	0.102	0.047226	93.8238	0.565615	4.61042	0.126052	0	0
	BY008	12.5	-4	0.426	0.197238	87.2518	6.84599	0.0015616	0.457586	-0.00222556	0	0				BY010	9	-2.41	0.348	0.161124	91.9619	3.2089	2.14366	2.87083	0.153254	0	0				BY006	10.25	-3.58	0.222	0.102786	92.8321	n.q.	4.11115	0.122534	0	0
	BY008	13.5	-3	0.48	0.22224	85.7415	12.0168	0	0.288403	0.167025	0	0				BY010	10	-1.41	0.54	0.25002	n.q.	7.70148	1.80858	3.10577	0.271285	0	0				BY006	11	-2.83	0.291	0.134733	91.3779	3.02234	3.7065	0.157602	0	0
	BY008	14.5	-2	0.58	0.26854	83.1159	12.694	0	0.153252	0.191331	0	0				BY010	10.5	-0.91	0.625	0.289375	88.2408	8.07657	1.37994	2.62293	0.258294	0	0				BY006	12	-1.83	0.426	0.197238	n.q.	5.39166	3.61948	0.219717	0	0
	BY008	15.5	-1	0.66	0.30558	80.9843	16.3932	0	0.0307002	-0.00222556	0	0.172365				BY010	11	-0.41	0.75	0.34725	86.5647	14.3814	0.120944	2.37926	0.30484	0	0				BY006	13	-0.83	0.63	0.29169	87.1667	9.18714	3.38522	0.328249	0	0
	BY008	16.17	-0.33	0.78	0.36114	79.5709	17.3393	0	0	0.291469	0	0.438103				BY010	11.167	-0.243	0.74	0.34262	84.8133	n.q.	0.0501286	2.64521	0.385073	0	0				BY006	13.83	0	0.87	0.40281	83.4487	14.2514	2.03728	0.501366	0	0.169729
	BY008	16.5	0	0.85	0.39355	77.3173	19.9958	4.23106	0	0.232844	0	0.493064				BY010	11.5	0.09	0.94	0.43522	80.692	12.6255	0.0536112	2.71376	0.374893	0	0				BY006	14.2	0.37	0.99	0.45837	80.7051	20.1763	2.46278	0.463036	0	0.253684
	BY008	17	0.5	1.09	0.50467	74.6437	19.1263	4.73417	0	0.259157	0	0.614831				BY010	12	0.59	1.06	0.49078	80.7831	15.1059	0.0265902	2.76571	0.387568	0	0.263249				BY006	14.5	0.67	1.12	0.51856	80.8302	22.2584	1.55889	0.640243	0	0.477448
	BY008	17.5	1	1.29	0.59727	73.072	22.257	3.92402	0	0.434061	0.0100612	0.949994				BY010	12.5	1.09	1.22	0.56486	77.7091	20.5981	0.0168361	2.58746	0.481839	0	0.529947				BY006	14.75	0.92	1.21	0.56023	78.2166	24.4962	0.962552	0.653627	0	0.654914
	BY008	18	1.5	1.28	0.59264	73.0148	23.8298	3.59616	0.0247125	0.543281	0.0169434	0.971369				BY010	13	1.59	1.31	0.60653	76.4325	18.8739	0.182481	2.69891	0.487729	0	0.756879				BY006	15.5	1.67	1.39	0.64357	75.4803	26.9812	1.76337	0.921975	0	0.935575
	BY008	18.5	2	1.17	0.54171	70.7393	26.8347	3.61241	0.034074	0.578596	0.0428364	1.16467				BY010	13.5	2.09	1.41	0.65283	73.4175	25.499	0.112598	3.02864	0.539322	0	1.12518				BY006	16	2.17	1.57	0.72691	72.7917	28.1572	n.q.	1.19742	0.0607687	1.36681
	BY008	19.5	3	1.58	0.73154	65.8251	30.8842	3.07958	0.00751044	0.897122	0.111951	1.62151
	Experiment	Fermentation time [h]	Time relative to time of shift [h]	OD600	DCW [g/L]	Glucose [mM]	Ethanol [mM]	Glutamine [mM]	Proline [mM]	Acetate [mM]	Pyruvate [mM]	Glycerol [mM]				Experiment	Fermentation time [h]	Time relative to time of shift [h]	OD600	DCW [g/L]	Glucose [mM]	Ethanol [mM]	Glutamine [mM]	Proline [mM]	Acetate [mM]	Pyruvate [mM]	Glycerol [mM]				Experiment	Fermentation time [h]	Time relative to time of shift [h]	OD600	DCW [g/L]	Glucose [mM]	Ethanol [mM]	Glutamine [mM]	Acetate [mM]	Pyruvate [mM]	Glycerol [mM]
	BY012	0	-15.16	0.081	0.037503	106.505	0.0496321	0.0674156	1.66657	0.378956	0	0.51421				BY013	0	-13.1	0.03	0.01389	n.q.	n.q.	3.40408	2.65921	0.0974	0	0				BY007	0	-12.75	0.033	0.015279	n.q.	n.q.	4.85797	0.780671	0	1.69561
	BY012	13.25	-1.91	0.85	0.39355	90.838	22.0701	0.0552953	0.026326	1.25818	0.112322	1.37981				BY013	8.5	-4.6	0.168	0.077784	93.8224	n.q.	2.99231	2.9045	0.114035	0	0				BY007	8.25	-4.5	0.172	0.079636	92.9211	2.04797	3.59394	0.118979	0	0
	BY012	15	-0.16	1.27	0.58801	85.7415	28.5289	0.0488538	0	1.23473	0.103728	1.04024				BY013	9.5	-3.6	0.24	0.11112	93.5837	2.10932	2.82797	2.83851	0.14294	0	0				BY007	9.25	-3.5	0.246	0.113898	90.5262	4.04772	4.0932	0.183087	0	0
	BY012	15.16	0	1.33	0.61579	82.7112	28.5289	0.00696235	0	1.08388	0.093587	1.16684				BY013	10.5	-2.6	0.333	0.154179	90.7343	4.03866	2.25377	2.68086	0.183293	0	0				BY007	10.25	-2.5	0.342	0.158346	89.6843	6.08162	3.8189	0.166225	0	0
	BY012	15.5	0.34	1.4	0.6482	80.6738	31.1921	4.30241	0	1.47192	0.138489	1.43863				BY013	11	-2.1	0.42	0.19446	91.2565	7.55961	3.43374	2.79291	0.244778	0	0				BY007	11.25	-1.5	0.49	0.22687	87.7448	9.07111	3.57575	0.254473	0	0
	BY012	15.67	0.51	1.47	0.68061	78.8981	31.7087	3.54327	0	1.27897	0.139447	1.38457				BY013	11.5	-1.6	0.52	0.24076	n.q.	10.4822	2.93908	2.72004	0.269848	0	0				BY007	12	-0.75	0.67	0.31021	83.9828	10.8144	3.30136	0.333978	0	0
	BY012	15.8	0.64	1.51	0.69913	77.3961	31.1174	2.92765	0	1.39742	0.129918	1.44506				BY013	12	-1.1	0.605	0.280115	86.1774	12.0238	3.17209	3.05392	0.316207	0	0				BY007	12.75	0	0.92	0.42596	82.0841	15.2336	2.94083	0.415243	0	0.227572
	BY012	16.07	0.91	1.55	0.71765	74.9299	30.4848	2.52706	0	1.61925	0.120926	1.54139				BY013	12.5	-0.6	0.675	0.312525	84.0221	11.6988	2.90914	2.83842	0.342071	0	0				BY007	13	0.25	1.07	0.49541	81.6495	22.1655	2.75344	0.467224	0	0.382442
	BY012	16.25	1.09	1.62	0.75006	71.6091	33.2442	2.30292	0	1.79553	0.143417	1.73712				BY013	12.75	-0.35	0.72	0.33336	83.0128	12.3645	1.06964	3.28037	0.364519	0	0				BY007	13.3	0.55	1.17	0.54171	78.0841	25.6195	2.55783	0.561886	0	0.464216
	BY012	16.63	1.47	1.7	0.7871	68.819	33.6655	2.57952	0	1.87272	0.191898	2.26888				BY013	12.83	-0.27	0.79	0.36577	81.8978	14.0089	0.905926	2.7446	0.400327	0	0				BY007	13.75	1	1.34	0.62042	76.8717	27.7266	2.74768	0.693423	0	0.764656
	BY012	16.82	1.66	1.72	0.79636	65.2996	35.4848	1.83483	0	2.30387	0.194517	1.95225				BY013	13.1	0	n.q.	n.q.	n.q.	n.q.	n.q.	n.q.	n.q.	n.q.	n.q.				BY007	14.75	2	1.42	0.65746	73.0359	29.9328	2.14554	0.943841	0.0117333	1.14673
	BY012	17.25	2.09	1.68	0.77784	67.148	n.q.	1.68679	0.0787963	0.561296	0.0231555	2.46657				BY013	13.25	0.15	0.89	0.41207	82.1468	15.0274	1.1187	2.85724	0.402016	0	0				BY007	15.25	2.5	1.54	0.71302	n.q.	n.q.	n.q.	1.27374	0.155959	1.74737
	BY012	17.32	2.16	1.7	0.7871	69.7522	36.2676	n.q.	n.q.	n.q.	n.q.	n.q.				BY013	13.37	0.27	0.92	0.42596	81.4032	16.0394	0.0459043	3.18313	0.408109	0	0.0469179
	BY012	18.32	3.16	2.12	0.98156	57.8279	70.3369	n.q.	n.q.	n.q.	n.q.	n.q.				BY013	13.63	0.53	1.07	0.49541	79.8376	16.9519	0	2.81856	0.453565	0	0.209443
																BY013	14	0.9	1.08	0.50004	77.86	20.933	0.0343045	2.64955	0.536383	0	0.497046
																BY013	14.5	1.4	1.26	0.58338	75.9747	21.8316	0.0360667	2.46406	0.604923	0	0.819732
	Notes:
	n.q. : not quantified

## Sheet: Rates_Yields
Growth rate, consumption rate of substrates, secretion rate of ethanol and yields during the exponential growth phase before the shift
			Proline to Glutamine (N-upshift)			Glutamine to Proline (N-downshift)			Rapamycin-induced downshift
			BY003	BY008	BY012	BY009	BY010	BY013	BY005	BY006	BY007
	rates	maximum specific growth rate (µmax) [1/h]	0.22	0.17	0.21	0.36	0.36	0.35	0.36	0.37	0.38
		glucose uptake rate (-qglc) [gglucose / gDCW / h]	1.9	1.49	3.03	1.77	1.88089	1.84	1.89	1.85761	-2.45715
		glutamine uptake rate (-qgln) [gglutamine / gDCW / h]	--	--	--	0.38	0.591654	0.52	0.19	0.254699	-0.123845
		proline uptake rate (-qpro) [gproline / gDCW / h]	0.16	0.09	0.12	--	--	--	--	--	--
		ethanol secretion rate (qeth) [gethanol / gDCW / h]	0.49	0.45	0.22	0.65	0.97	1	0.85	0.646144	0.66826
	C-yields	biomass yield on glucose (YX/glc) [gDCW / gglucose]	0.11	0.11	0.12	0.2	0.19	0.16	0.19	0.2	0.150969
		biomass yield on glutamine (YX/gln) [gDCW / gglutamine]	--	--	--	0.87	0.55	0.92	1.75	1.22	1.47728
		biomass yield on proline (YX/pro) [gDCW / gproline]	1.4	1.95	not available	--	--	--	--	--	--
		ethanol yield on biomass (Yeth/X) [gethanol / gDCW]	2.22	2.67	1.55	2.07	2.77	2.78	2.35478	1.63	1.75858
	N-yields	biomass yield on glutamine (YX/gln) [N-molbiomass / N-molglutamine]	--	--	--	0.49	0.32	0.5	1	0.78	1.02
		biomass yield on proline (YX/gpro) [N-molbiomass / N-molproline]	1.1	1.23	1.18	--	--	--	--	--	--
		Notes:
		-- means that quantity does not apply to that condition
		Biomass yield on proline in BY012 is not available due to the non-observation of proline consumption at the sampled points during exponential growth
		The nitrogen(N)-yields were determined assuming the the biomass elemental composition of CH1.796N0.146O0.631P0.009S0.00162 (Lange and Heijnen, 2001)
