# Supplementary material for: Inferring causal metabolic signals that regulate the dynamic TORC1-dependent transcriptome
Source: Mol Syst Biol. 2015 Apr 17;11(4):802. doi: 10.15252/msb.20145475 (PMC4422559; doi:10.15252/msb.20145475)
Supplement: Supplementary file 9 [file msb0011-0802-sd9.xls]

## Sheet: Description
	Supplementary Table 3. Sch9 phosphorylation quantification in the three shifts. The percentage of phosphorylated Sch9 C-terminus was used as a readout of TORC1 activity, with higher phosphorylation corresponding to higher activity.
	Spreadsheet name	Content
	Detailed protocol	Additional detailed information about cell harvest, protein extraction and Western blot band quatification
	Nutrient upshift	Sch9 phosphorylation percentage for three independent biological shift-replicates and mean and stdev thereof. Integrated density of the phosphorylated and non-phosphorylated Sch9 band calculated using ImageJ for each of the three independent experiments
	Nutrient downshift	Sch9 phosphorylation percentage for three independent biological shift-replicates and mean and stdev thereof. Integrated density of the phosphorylated and non-phosphorylated Sch9 band calculated using ImageJ for each of the three independent experiments
	Rapamycin treatment	Sch9 phosphorylation percentage for three independent biological shift-replicates and mean and stdev thereof. Integrated density of the phosphorylated and non-phosphorylated Sch9 band calculated using ImageJ for each of the three independent experiments

## Sheet: Detailed protocol
	Detailed Protocols
	Cells harvesting and protein extraction	Yeast cells expressing pSch9-HA were sampled and quenched at steady-state and at different time points of the shift. Proteins were extracted, cleaved with NTCB and resolved by Western blot. NTCB cleavage of protein extracts was performed as in Urban et al. (2007). Nutrient upshift: cells were grown on L-proline (0.25 g/L) at OD600 ~ 0.9 and L-glutamine was added at final concentration of 0.5 g/L.…
	Band quantification	Quantification of band intensity was done using the software ImageJ (Schneider et al., 2012). The percentage of phosphorylated Sch9 was determined by dividing the measured integrated density of the upper-most band (phosphorylated Sch9) by the sum of the integrated density of the upper-most plus the lower-most band (non-phosphorylated Sch9).
	Reference
	1	Urban, J. et al. Sch9 is a major target of TORC1 in Saccharomyces cerevisiae. Mol Cell 26, 663-674 (2007).
	2	Schneider, C.A., Rasband, W.S. & Eliceiri, K.W. NIH Image to ImageJ: 25 years of image analysis. Nat Methods 9, 671-675 (2012).

## Sheet: Nutrient upshift
	Proline to Glutamine (N-upshift)
	Time relative to time of shift [min]	% Sch9 Phosphorylation BY003	% Sch9 Phosphorylation BY008	% Sch9 Phosphorylation BY012	% Mean	% Dev st
	0	0.13866	0.142615	0.153538	0.144938	0.00770602
	2.5	0.363441	0.332946	0.368643	0.35501	0.0192843
	5	0.214658	0.203366	0.218529	0.212184	0.00787819
	10	0.490569	0.484336	0.488029	0.487645	0.00313442
	20	0.583199	0.568595	0.548319	0.566705	0.0175167
	30	0.489718	0.404933	0.451647	0.448766	0.0424659
	60	0.423483	0.360275	0.375988	0.386582	0.0329088
	90	0.476103	0.422711	0.423372	0.440729	0.0306368
	120	0.520577	0.509714	0.509144	0.513145	0.00644224
	BY003
	Time relative to time of shift [min]	Integrated density Phosphorylated Sch9	Integrated density Non-phosphorylated Sch9
	0	0.807	5.013
	2.5	1.863	3.263
	5	1.154	4.222
	10	2.757	2.863
	20	3.263	2.332
	30	2.429	2.531
	60	2.164	2.946
	90	2.331	2.565
	120	2.492	2.295
	BY008
	Time relative to time of shift [min]	Integrated density Phosphorylated Sch9	Integrated density Non-phosphorylated Sch9
	0	0.758	4.557
	2.5	1.718	3.442
	5	1.027	4.023
	10	2.52	2.683
	20	2.781	2.11
	30	1.806	2.654
	60	1.832	3.253
	90	1.865	2.547
	120	1.784	1.716
	BY012
	Time relative to time of shift [min]	Integrated density Phosphorylated Sch9	Integrated density Non-phosphorylated Sch9
	0	0.536	2.955
	2.5	1.138	1.949
	5	0.835	2.986
	10	1.488	1.561
	20	1.566	1.29
	30	1.275	1.548
	60	1.046	1.736
	90	1.268	1.727
	120	1.392	1.342

## Sheet: Nutrient downshift
	Glutamine to Proline (N-downshift)
	Time relative to time of shift [min]	% Sch9 Phosphorylation BY009	% Sch9 Phosphorylation BY010	% Sch9 Phosphorylation BY013	% Mean	% Dev st
	0	0.369909	0.349147	0.340767	0.353274	0.0150029
	2.5	0.454187	0.407653	0.260414	0.374085	0.101154
	5	0.413412	0.362792	0.305662	0.360622	0.0539076
	10	0.16796	0.15514	0.146228	0.156443	0.0109241
	20	0.106305	0.0895329	0.123655	0.106498	0.0170618
	30	0.0954955	0.0854503	0.124403	0.101783	0.0202231
	60	0.110454	0.108063	0.142029	0.120182	0.0189578
	90	0.126031	0.113958	0.147232	0.129074	0.0168445
	120	0.11141	0.0948253	0.172781	0.126339	0.0410659
	BY009
	Time relative to time of shift [min]	Integrated density Phosphorylated Sch9	Integrated density Non-phosphorylated Sch9
	0	2.997	5.105
	2.5	3.802	4.569
	5	3.44	4.881
	10	1.104	5.469
	20	0.671	5.641
	30	0.636	6.024
	60	0.747	6.016
	90	0.825	5.721
	120	0.745	5.942
	BY010
	Time relative to time of shift [min]	Integrated density Phosphorylated Sch9	Integrated density Non-phosphorylated Sch9
	0	2.333	4.349
	2.5	3.196	4.644
	5	3.243	5.696
	10	1.088	5.925
	20	0.621	6.315
	30	0.592	6.336
	60	0.713	5.885
	90	0.765	5.948
	120	0.7	6.682
	BY013
	Time relative to time of shift [min]	Integrated density Phosphorylated Sch9	Integrated density Non-phosphorylated Sch9
	0	1.253	2.424
	2.5	1.119	3.178
	5	1.274	2.894
	10	0.663	3.871
	20	0.632	4.479
	30	0.625	4.399
	60	0.637	3.848
	90	0.649	3.759
	120	0.617	2.954

## Sheet: Rapamycin treatment
	Rapamycin-induced downshift
	Time relative to time of shift [min]	% Sch9 Phosphorylation BY005	% Sch9 Phosphorylation BY006	% Sch9 Phosphorylation BY007	% Mean	% Dev st
	0	0.336747	0.288183	0.329648	0.318193	0.0262304
	2.5	0.341667	0.292922	0.27731	0.303966	0.0335699
	5	0.285506	0.247917	0.227022	0.253482	0.0296361
	10	0.166342	0.137503	0.141269	0.148371	0.0156764
	20	0.164004	0.130337	0.125158	0.139833	0.0210921
	30	0.146606	0.111431	0.126252	0.128096	0.0176602
	60	0.127922	0.118348	0.130067	0.125446	0.00623964
	90	0.15134	0.112003	0.120044	0.127795	0.0207824
	120	0.139851	0.131777	0.111393	0.127674	0.014666
	BY005
	Time relative to time of shift [min]	Integrated density Phosphorylated Sch9	Integrated density Non-phosphorylated Sch9
	0	1.907	3.756
	2.5	1.64	3.16
	5	1.369	3.426
	10	0.938	4.701
	20	0.893	4.552
	30	0.877	5.105
	60	0.881	6.006
	90	0.836	4.688
	120	0.751	4.619
	BY006
	Time relative to time of shift [min]	Integrated density Phosphorylated Sch9	Integrated density Non-phosphorylated Sch9
	0	1.234	3.048
	2.5	1.254	3.027
	5	0.982	2.979
	10	0.609	3.82
	20	0.58	3.87
	30	0.581	4.633
	60	0.576	4.291
	90	0.572	4.535
	120	0.525	3.459
	BY007
	Time relative to time of shift [min]	Integrated density Phosphorylated Sch9	Integrated density Non-phosphorylated Sch9
	0	2.385	4.85
	2.5	1.711	4.459
	5	1.319	4.491
	10	0.826	5.021
	20	0.793	5.543
	30	0.794	5.495
	60	0.815	5.451
	90	0.772	5.659
	120	0.746	5.951
