# Supplementary material for: Inferring causal metabolic signals that regulate the dynamic TORC1-dependent transcriptome
Source: Mol Syst Biol. 2015 Apr 17;11(4):802. doi: 10.15252/msb.20145475 (PMC4422559; doi:10.15252/msb.20145475)
Supplement: Supplementary file 10 [file msb0011-0802-sd10.xls]

## Sheet: Description
	Supplementary Table 4. Cell volume quantification and cell cycle profiles in the three shifts. Cell cycle profiles display the changing percentages of cells in the different cell cycle phases, S, G1 or G2/M.
	Spreadsheet name	Content
	Cell volumes	cell volumes for three independent biological shift-replicates and mean and stdev thereof
	Cell cycle profiles	Percentage of cells in G1-, S- or G2/M-phase, determined by fitting the obtained histograms for DNA content (PI ioidide fluorescence) for three independent biological replicates and mean and stdev thereof
	Detailed Protocols
	Cell volumes	Cells were fixed with formaldehyde (3.7% final concentration) for 1h, briefly sonicated and mean cell volume in fL was determined using a CASY counter (Roche).
	Cell cycle profiles	DNA content was determined by FACS analysis essentially as described (Haase & Lew, 1997). Briefly, cells were fixed in 70% (v/v) ethanol, washed, and incubated in 50 mM Tris-HCl (pH 8) containing 0.4 µg/ml RNAse A (Sigma). Subsequently, cells were resuspended in 5 mg/ml Pepsin (Sigma), washed, resuspended in FACS buffer (200 mM Tris-HCl pH 7.5, 211 mM NaCl, 78 mM MgCl2, 100 µg/ml Propidium iodide…
		Additional parameters of quantification
		RMS root mean square error of the fit; µ mean value of the fitted population; cv coefficient of variation of the fitted population; %<G1 percentage of cells with lower than G1 DNA content; %>G2 percentage of cells with higher than G2 DNA content.
		Reference
		Haase SB, Lew DJ (1997) Flow cytometric analysis of DNA content in budding yeast. Methods Enzymol 283: 322-332

## Sheet: Cell Volume
	Cell Volume in fL
	Proline to Glutamine (N-upshift)									Glutamine to Proline (N-downshift)									Rapamycin-induced downshift
	Time relative to time of shift [min]	Vol BY003	Vol BY008	Vol BY012	Vol mean	Vol stdev				Time relative to time of shift [min]	Vol BY009	Vol BY010	Vol BY013	Vol mean	Vol stdev				Time relative to time of shift [min]	Vol BY005	Vol BY006	Vol BY007	Vol mean	Vol stdev
	0	30.25	29.61	22.36	27.4067	4.38224				0	41.7	42.19	40.08	41.3233	1.10428				0	43.95	42.72	42.16	42.9433	0.91566
	6	30.67	29.21	23.06	27.6467	4.03869				6	44.97	44.14	45.51	44.8733	0.690097				6	48.9	47.57	49.59	48.6867	1.02676
	15	30.23	31.99	24.66	28.96	3.82647				15	42.89	44	47.44	44.7767	2.37235				15	50.62	50.32	53.94	51.6267	2.00901
	30	31.28	33.68	26.79	30.5833	3.49743				30	43.3	42.89	45.53	43.9067	1.42072				30	53	51.34	53	52.4467	0.958401
	120	42.65	35.13	33.06	36.9467	5.04651				120	38.27	37.76	44	40.01	3.46484				120	53.69	45.04	54	50.91	5.08593

## Sheet: Cell cycle profiles
	Cell cycle profiles
	Proline to Glutamine (N-upshift)										Glutamine to Proline (N-downshift)										Rapamycin-induced downshift
	Time relative to time of shift [min]	%G1 mean	%S mean	%G2/M mean	%G1 stdev	%S stdev	%G2/M stdev				Time relative to time of shift [min]	%G1 mean	%S mean	%G2/M mean	%G1 stdev	%S stdev	%G2/M stdev				Time relative to time of shift [min]	%G1 mean	%S mean	%G2/M mean	%G1 stdev	%S stdev	%G2/M stdev
	0	63.6667	9.92667	25.8333	13.1234	3.64289	10.0759				0	35.4	14.5333	48.5	2.55147	1.87705	1.67033				0	36.5	16.5	45.4	2.1166	1.32288	0.916515
	6	66.6	8.05	24.8	15.6195	7.66982	11.0077				6	33.3667	17.4667	47.6667	2.1362	0.288675	2.44404				6	38.4	15.0333	44.7	1.27671	1.91398	1.49332
	15	68.2667	8.11667	22.8667	18.0976	7.12115	10.8487				15	32.8667	19.7667	45.1667	1.81751	5.07182	5.6959				15	37.5667	13.7333	46.9333	1.16762	2.36291	2.79344
	30	63.8333	8.84667	24.8667	18.4243	6.01137	10.6491				30	34.4	15.7333	48.4667	2.36432	2.57358	3.86307				30	42.5333	10.54	42.7	6.69353	2.94598	6.35531
	120	55.2333	8.76333	32.5333	18.3058	3.52991	15.2027				120	61.1	5.95	32.0667	4.4643	0.865043	4.63609				120	44.3333	9.99	41.3667	4.43772	4.91305	2.32451
	Experiment	BY003									Experiment	BY009									Experiment	BY005
	Time relative to time of shift [min]	0	6	15	30	120					Time relative to time of shift [min]	0	6	15	30	120					Time relative to time of shift [min]	0	6	15	30	120
	%G1	57.8	64.9	63.4	53.7	37.2					%G1	32.9	35.8	32.3	36.6	64.3					%G1	34.9	39.8	38.6	45.3	39.6
	%S	9.65	2.49	8.75	11.7	12.7					%S	16.7	17.8	25.6	14.1	5.34					%S	17	15.3	11.9	11.2	15
	%G2	31.8	31.6	26.8	28.4	47.9					%G2	48.8	45	39.1	48.1	29.8					%G2	46.2	43.6	47.5	38.4	44
	RMS	1.67	1.96	1.71	2.21	1.82					RMS	1.63	1.75	1.85	1.64	1.68					RMS	1.78	1.71	1.59	1.99	1.65
	G1 µ	224	230	225	226	231					G1 µ	224	227	225	230	228					G1 µ	230	232	227	228	227
	G2 µ	428	434	428	432	440					G2 µ	430	434	438	437	440					G2 µ	441	445	436	439	434
	G1 cv	13.1	13.6	13.8	15.1	12.8					G1 cv	13.1	13.1	13.3	12.6	14.3					G1 cv	12.9	12.7	12.5	13.9	12.4
	G2 cv	10.1	9.95	10.2	11.1	9.79					G2 cv	9.9	9.85	9.34	9.68	9.73					G2 cv	9.36	9.55	9.8	10.8	9.49
	%<G1	-1.32	0.28	-0.87	-0.91	-0.49					%<G1	-0.7	-0.7	0.14	-0.32	-0.5					%<G1	-0.86	-0.52	-0.37	-1.14	-0.79
	%>G2	0.95	1.33	0.72	8.55	2.38					%>G2	0.97	0.55	0.29	0.76	0.79					%>G2	1.54	0.95	1.48	5.25	1.31
	Experiment	BY008									Experiment	BY010									Experiment	BY006
	Time relative to time of shift [min]	-10	6	15	30	120					Time relative to time of shift [min]	-10	6	15	30	120					Time relative to time of shift [min]	-10	6	15	30	120
	%G1	54.5	51.9	53.1	52.7	54.7					%G1	35.3	31.8	31.4	31.9	63					%G1	38.9	37.3	36.3	47.4	48.4
	%S	13.7	16.8	14.9	12.9	7.71					%S	13.5	17.3	16.4	14.4	6.94					%S	15	16.8	12.9	7.32	5.18
	%G2	31.5	30.7	31.2	33.3	32.2					%G2	50	49.8	50.4	52.5	29					%G2	44.4	44.1	49.4	39.7	40.5
	RMS	2.01	1.56	1.85	1.61	1.79					RMS	1.82	1.58	1.78	1.84	1.58					RMS	1.85	1.48	1.73	1.98	2.1
	G1 µ	226	225	222	218	223					G1 µ	228	226	231	227	229					G1 µ	233	232	231	232	230
	G2 µ	439	436	433	426	431					G2 µ	433	433	440	431	441					G2 µ	441	444	442	442	439
	G1 cv	13.3	13.2	13.3	13.8	14					G1 cv	13.2	12.7	12.8	12.8	14.1					G1 cv	13.1	12.6	13.3	13.9	13.9
	G2 cv	10	9.61	9.92	11.3	10.2					G2 cv	9.79	9.81	9.28	10.6	9.71					G2 cv	9.65	9.52	10.1	10.4	10.3
	%<G1	-1.74	-1.21	-0.53	-1.22	-0.063					%<G1	-0.086	-0.86	-0.35	-1.2	-0.6					%<G1	-0.16	-0.62	-0.77	-0.26	0.054
	%>G2	0.7	0.37	0.51	0.69	6.76					%>G2	0.95	0.68	1.36	1.23	1.05					%>G2	0.81	1.08	1.14	5.46	6
	Experiment	BY012									Experiment	BY013									Experiment	BY007
	Time relative to time of shift [min]	-10	6	15	30	120					Time relative to time of shift [min]	-10	6	15	30	120					Time relative to time of shift [min]	-10	6	15	30	120
	%G1	78.7	83	88.3	85.1	73.8					%G1	38	32.5	34.9	34.7	56					%G1	35.7	38.1	37.8	34.9	45
	%S	6.43	4.86	0.7	1.94	5.88					%S	13.4	17.3	17.3	18.7	5.57					%S	17.5	13	16.4	13.1	9.79
	%G2	14.2	12.1	10.6	12.9	17.5					%G2	46.7	48.2	46	44.8	37.4					%G2	45.6	46.4	43.9	50	39.6
	RMS	1.65	1.85	1.88	1.75	1.73					RMS	1.77	1.8	1.75	1.6	1.44					RMS	1.74	1.79	1.65	1.73	1.84
	G1 µ	233	224	223	223	225					G1 µ	228	235	234	233	236					G1 µ	221	230	232	233	234
	G2 µ	446	421	424	423	438					G2 µ	437	445	446	447	449					G2 µ	425	435	444	447	443
	G1 cv	13.8	13.9	15.8	15.8	15.5					G1 cv	13.3	13.7	13.1	13.5	14.1					G1 cv	12.5	13.5	13	12.4	14.4
	G2 cv	9.34	10.8	9.95	10.4	10.8					G2 cv	9.59	10.3	10.1	10.3	10.5					G2 cv	9.97	10.3	10.3	10.4	11
	%<G1	-0.73	-0.87	0.49	-0.74	-0.65					%<G1	-0.11	-0.56	-0.58	-1.21	-0.34					%<G1	-1.26	0.28	-0.24	-0.36	-0.53
	%>G2	0.8	0.39	0.48	0.93	3.54					%>G2	1.15	1.3	0.9	1.04	1.2					%>G2	0.91	1.77	0.69	1.3	5.58
