# Supplementary material for: Inferring causal metabolic signals that regulate the dynamic TORC1-dependent transcriptome
Source: Mol Syst Biol. 2015 Apr 17;11(4):802. doi: 10.15252/msb.20145475 (PMC4422559; doi:10.15252/msb.20145475)
Supplement: Supplementary file 11 [file msb0011-0802-sd11.xls]

## Sheet: Description
Supplementary Table 5. Gene expression mRNA levels. Relative levels of transcript abundances throughout the three shifts, quantified as described in the Online Methods. Cluster assignments based on similarity of responses. Onset times as an indicative of the time of response.
	Spreadsheet name	Content
	Pro2Gln_mRNA	Gene expression mRNA levels of the Proline to Glutamine N-upshift quantified with Affymetrix gene chip Yeast2.0. All 14 CEL images were normalized together. All dynamic samples from one of the experiments (BY008) were measured, and replicate points at times 0 (steady-state sample taken 10 minutes before the shift), 7 and 24 minutes were measured for the remaining replicates of the N-upshift, to a…
	Gln2Pro_mRNA	Gene expression mRNA levels of the Glutamine to Proline N-downshift quantified with Affymetrix gene chip Yeast2.0. All 15 CEL images were normalized together (one extra time point 5 minutes before the shift was also evaluated). All dynamic samples from one of the experiments (BY013) were measured, and replicate points at times 0 (steady-state sample taken 10 minutes before the shift), 7 and 24 mi…
	Rap_mRNA	Gene expression mRNA levels of the Rapamycin-induced downshift quantified with Affymetrix gene chip Yeast2.0. All 14 CEL images were normalized together. All dynamic samples from one of the experiments (BY005) were measured, and replicate points at times 0 (steady-state sample taken 10 minutes before the shift), 7 and 24 minutes were measured for the remaining replicates of the N-upshift, to allo…
	AllConditions_mRNA	Gene expression mRNA levels of all time samples across the three shift experiments. The 25 CEL image files corresponding to the complete datasets (BY008, BY013 and BY005) were normalized together. This "joint normalization" allows for comparison of each transcript level across the three shifts, though it can introduce noise relative to "per shift only normalization". This dataset was used for ana…
	ClusteringAssignments	Cluster assignment based on the validation clustering method used, as described in the Online Methods
	OnsetTimes	Onset times, based on the impulse model (Chechik et al. 2008) as described in the Online Methods.
	Raw gene expression data is deposited in the NCBI Gene Expression Omnibus (GEO) at the following URL:
	All data (Superseries of the 3 experiments)	http://www.ncbi.nlm.nih.gov/geo/query/acc.cgi?acc=GSE54852
	Pro2Gln N-upshift	http://www.ncbi.nlm.nih.gov/geo/query/acc.cgi?acc=GSE54844
	Gln2Pro N-downshift	http://www.ncbi.nlm.nih.gov/geo/query/acc.cgi?acc=GSE54850
	Rapamycin-induced downshift	http://www.ncbi.nlm.nih.gov/geo/query/acc.cgi?acc=GSE54851

## Sheet: Pro2Gln_mRNA
mRNA abundance (relative quantification from Affymetrix arrays)
Proline to Glutamine N-upshift
				BY008 (complete set)								BY003			BY012
				BY008_T1	BY008_T2	BY008_T3	BY008_T4	BY008_T5	BY008_T6	BY008_T7	BY008_T8	BY003_T1	BY003_T3	BY003_T6	BY012_T1	BY012_T3	BY012_T6	Sample Name (original labeling)
				-10 minutes (replicate 1)	3 minutes (replicate 1)	7 minutes (replicate 1)	10 minutes (replicate 1)	14 minutes (replicate 1)	24 minutes (replicate 1)	56 minutes (replicate 1)	120 minutes (replicate 1)	-10 minutes (replicate 2)	7 minutes (replicate 2)	24 minutes (replicate 2)	-10 minutes (replicate 3)	7 minutes (replicate 3)	24 minutes (replicate 3)	Sample Name (time labeling)
	ProbeSetID	YORF	GeneName	0	3	7	10	14	24	56	120	0	7	24	0	7	24	Time after shift [minutes]
	1769308_at	YKR009C	FOX2	1644.54	1428.4	935.445	757.649	754.009	859.832	1146.9	1009.92	1667.22	1100.99	897.75	3217.47	1344.34	800.339
	1769311_at	YDL157C	YDL157C	4231.32	4518.92	4100.39	3834.42	4075.2	3314.82	5624.69	5416.55	3538.68	3610.84	3082.91	1966.83	2227.92	2317.51
	1769312_at	YER059W	PCL6	3592.74	3393	1554.48	1258.91	1121.65	791.87	1004.72	1434.84	3685.48	1481	863.493	4249.23	1391.6	694.442
	1769313_at	YGL059W	PKP2	1301.69	1371.34	803.386	732.373	731.411	667.542	2413.31	1265.26	2111.27	759.684	1063.41	3689.3	689.96	2869.99
	1769314_at	YDR481C	PHO8	7913.56	7013.61	3907.48	2206.89	1255.59	1524.75	3807.4	2885.27	5355.66	3483.81	2079.02	7966	2362.56	2938.07
	1769317_at	YML113W	DAT1	442.98	1691.46	2849.44	3349.54	3603.65	4267.76	2558.56	1561.09	749.364	3682.21	3902.56	602.198	3878.04	4297.13
	1769319_at	YIL157C	COA1	2882.53	2256.3	1598.24	1427.36	1307.84	1026.25	1340.3	1708.68	2646.4	1361.12	932.37	2627.59	996.647	723.493
	1769320_at	YPR003C	YPR003C	1373.15	1108.56	587.888	438.323	378.718	464.29	636.794	821.619	1087.22	670.652	382.242	2029.88	649.595	350.185
	1769321_at	YNR074C	AIF1	2599.65	1991.59	1104.97	1018.83	903.687	784.995	1713.27	1774.23	1574.97	969.396	739.462	1880.74	765.642	1004.07
	1769322_s_at	YLR154C-H	YLR154C-H	1202.85	990.758	891.707	997.489	1221.69	1351.5	1271.14	1053.14	1341.82	1123.41	1586.76	1092.9	819.46	1442.01
	1769323_at	YKL012W	PRP40	2389.05	2369.8	1610.2	1522.36	1948.81	2527.27	3429.54	2505.67	2859.66	1790.87	2721.25	3770.3	1653.86	2221.78
	1769324_at	YJL147C	YJL147C	935.683	1056.84	543.964	580.96	652.228	676.659	665.619	588.212	1025.3	570.072	750.102	1077.32	593.865	893.3
	1769325_at	YDL216C	RRI1	927.127	682.936	282.178	224.623	212.617	227.419	416.773	294.094	773.939	289.322	217.895	1077.26	286.473	154.085
	1769329_at	YNL320W	YNL320W	1885.66	1494.13	1093.82	974.989	930.484	895.484	1311.35	1645.06	1193.5	919.741	720.626	1086.76	776.022	520.624
	1769331_at	YHL007C	STE20	2733.77	3319.78	5627.1	6458.16	6080.47	6617.29	5217.61	4706.08	2684.08	6666.45	6333.89	2845.87	7451.83	6370.51
	1769333_at	YPL223C	GRE1	3812.38	3131.78	2018.83	2004.83	1683.99	801.717	663.051	431.258	2598.12	1650.95	730.986	11749.3	5208.28	799.941
	1769335_at	YKL138C	MRPL31	2662.89	2715.9	1588.23	1894.41	2442.12	2390.65	2729.62	2368.68	3253.17	1713.52	2756.64	2855.18	1270.05	2229.75
	1769336_at	YNL126W	SPC98	1733.72	1806.8	1207.35	1140.5	1127.53	934.568	587.33	918.513	1756.09	859.721	429.964	1786.42	659.058	434.259
	1769338_at	YKL055C	OAR1	164.25	215.418	446.056	561.256	520.879	519.189	544.901	202.338	168.785	546.911	648.545	193.891	548.442	543.318
	1769339_at	YML035C	AMD1	2177.28	2385.13	3215.2	3597.51	2879.89	3416.16	3190.78	2610.45	2316.55	3752.36	2572.91	3995.57	3935.84	2061.83
	1769341_at	YER087C-B	SBH1	6586.79	6427.87	5532.69	5066.49	5356.68	4978.67	5905.53	7497.46	5669.55	4737.23	4451.87	5385.37	4178.87	3887.28
	1769342_at	YIL160C	POT1	178.693	147.745	109.952	92.2746	78.8864	59.6941	72.0484	52.017	230.759	211.364	74.3294	1268.13	599.1	52.5797
	1769344_at	YLR050C	YLR050C	3796.57	3846.59	2711.28	2326.73	1793.04	1180.69	1148.5	2755.13	3093.93	2556.09	835.475	3664.83	1818.35	570.795
	1769345_at	YOR037W	CYC2	1124.06	1167.4	965.715	955.386	953.291	1070.99	1116.57	1067.15	1154.56	1120.55	1260.48	1439.21	1051.66	1064.35
	1769346_at	YOL008W	COQ10	1510.09	1205.86	796.154	788.502	904.963	960.515	952.069	1248.42	1149.57	806.249	728.899	1509.53	758.446	485.729
	1769349_s_at	YOR072W-B	YOR072W-B	363.981	414.308	474.262	634.728	790.522	792.305	596.085	904.981	552.244	771.065	1020.98	378.662	448.527	1118.22
	1769350_at	YPL253C	VIK1	1139.02	1126.11	892.827	927.759	1149.37	1033.89	515.996	639.539	1222.83	956.287	602.237	914.493	796.429	498.696
	1769352_at	YDL048C	STP4	684.778	1490.83	3137.76	2686.04	1956.17	1198	1044.5	705.592	818.631	5678.53	2453.19	2076.64	7335.12	1550.94
	1769356_at	YDR056C	YDR056C	4970.6	4589.21	4005.83	3768.5	3856.5	3887.35	4050.43	3762.58	4714.12	3630.53	4008.48	3973.5	3019.59	3059.98
	1769358_at	YNL083W	SAL1	1004.94	934.836	604.34	754.779	961.947	1032.5	975.257	862.822	1088.75	738.469	977.638	1356.73	713.25	964.798
	1769359_at	YCR081W	SRB8	517.038	478.028	552.135	489.084	344.689	405.635	477.7	407.021	385.624	600.425	333.881	556.137	652.136	330.947
	1769361_at	YDL159W	STE7	1353.19	1074.95	598.399	664.687	693.255	772.27	1024.62	874.002	1225.91	630.138	686.889	2109.91	638.839	691.843
	1769362_at	YCR024C-B	YCR024C-B	17023.1	15807.5	14917	13125.3	14060.4	14874.8	14516.3	15511.9	17304.1	13966.3	15037.1	19391.6	16291	13953
	1769365_at	YPL154C	PEP4	19773.2	18453.8	15821.7	13871.6	10435.5	5734.73	10337.5	10748.7	18142.7	13257.1	4743.95	19273.9	11558	2988.49
	1769366_at	YDR020C	DAS2	380.438	554.976	878.936	1145.42	1330.78	1556.37	812.758	666.949	370.833	1135.2	1265.77	325.187	1131.46	1253.78
	1769368_at	YOR290C	SNF2	5467.14	5079.89	4004.05	3749.41	3909.72	4477.34	3947.61	4125.84	5073.64	4474.98	4048.94	7032.43	4372.7	3915.39
	1769371_at	YGR267C	FOL2	7416.68	7352.02	7114.52	7068.28	7274.55	7509.71	11387.5	8130.3	8073.44	6765.9	9164.76	7407.05	6039.53	10344.4
	1769373_at	YNL216W	RAP1	3315.77	3132.9	2683.47	3053.8	3161.74	3154.65	2624.36	2634.95	3344.56	2685.24	3012.84	2855.18	2272.7	3154.78
	1769374_at	YFL034C-B	MOB2	1160.05	1557.28	1442.31	1474.6	1542.42	1815.18	1804.34	1526.17	972.55	1218.4	1686.17	752.229	1292.8	1664.32
	1769375_at	YEL031W	SPF1	10646.4	9872.89	8835.58	8461.05	7383.22	7042.74	7521.24	9451.6	7871.53	7288.96	6084.37	8407.37	6444.4	5805.73
	1769377_at	YBR238C	YBR238C	343.292	697.072	2022.67	2991.13	2862.69	3082.69	1864.81	1180.89	216.959	2930.76	2425.65	169.828	2355.01	2685.28
	1769378_at	YFL045C	SEC53	16609.5	15737.7	13962.2	13160.5	11681.6	11416.2	12021.2	13812	11118.2	10758.9	10503.1	10672.9	8371.24	9389.63
	1769379_at	YGL222C	EDC1	1997.67	909.056	674.492	819.004	977.78	1134.71	1329.15	874.605	1634.89	678.829	1194.52	2336.39	711.09	1216.58
	1769383_at	YIR021W	MRS1	1578.7	1568.53	929.011	1053.97	1223.18	1353.23	1491.13	1523.28	1547.9	1230.5	1169.38	1282.21	1104.47	987.715
	1769384_at	YHR014W	SPO13	55.7326	72.0933	61.6753	47.6813	53.1305	55.6644	61.1665	55.4789	56.4956	62.9422	77.6754	49.4069	60.9739	58.4921
	1769385_at	YEL006W	YEA6	4538.31	3603.61	2088.63	2017.37	2109.93	2486.02	2668.29	2549.95	3477.98	2325.16	3029.21	4218.24	2393.47	2767.26
	1769387_at	YDL029W	ARP2	6945.52	6718.69	5590.66	5049.28	4243.87	3870.49	7161.37	6850.16	5990.46	4481.02	3494.06	6401.72	3234.92	2127.78
	1769388_at	YLR401C	DUS3	301.519	650.97	2051.36	3157.21	4115.62	4637.4	3091.19	1859.12	446.723	2867.93	4812.18	159.572	2697.75	4855.12
	1769390_s_at	YDR447C	RPS17B	15016.4	14052.9	16111.5	15706	17845.8	17997.3	16376.9	18899.9	15289.1	15382.3	17912.1	12266.5	16329.4	17506.2
	1769392_at	YOR192C-C	YOR192C-C	4804.29	3823.58	2106.72	2085.54	2207.57	2459.56	2152.32	2711.82	4241.87	2282.06	2591.7	5022.14	2330.37	2619.93
	1769395_at	YER026C	CHO1	11305.1	10158.1	6354.07	4503.37	3788.05	4015.26	6582.69	5903.59	8760.22	3547.58	3948.2	9069.92	2159.75	2296.96
	1769397_s_at	YLR287C-A	RPS30A	16481.7	17735	17647	17871.8	18806.7	19708	19374.9	19458.4	18255.4	17409.4	20046.2	13876.6	17899	20321.6
	1769403_at	YKL195W	MIA40	3084.67	2659.94	1713.37	1350	1014.65	807.55	1952.62	2226.44	2539.72	1209.34	754.124	3213.24	805.995	411.025
	1769406_at	YDR144C	MKC7	2305.16	2078.06	1743.7	1837.91	1683.87	1998.39	1526.71	2865.94	1120.41	1295.96	1056.04	617.761	763.923	802.408
	1769407_at	YDR439W	LRS4	1194.56	970.733	702.905	773.647	921.266	995.509	931.899	932.907	1004.96	869.234	1012.59	1129.97	816.625	1063.32
	1769411_at	YBR149W	ARA1	12925.2	10677.1	8614.02	6884.04	4700.61	1461.89	2743.67	5365.98	11035.9	6512.86	1179.3	17458.2	6798.72	1160.88
	1769418_at	YER114C	BOI2	2670.81	2981.01	3306.4	3549.89	3590.73	3872.79	3086.06	2264.12	2741.34	3980.98	4122.03	3780.74	4368.81	4311.07
	1769419_at	YMR247C	RKR1	3495.42	4012.15	3760.83	4194.18	4153.69	4307.08	5138.61	4296.81	4439.96	5036.21	4854.22	3941.05	4877.82	5390.37
	1769420_at	YMR076C	PDS5	3973.08	4402.15	2805.94	1793.54	1224.78	1120	762.761	2070.74	2801.61	1325.57	681.126	2381.7	854.503	726.738
	1769421_at	YGR056W	RSC1	1975.12	2067.99	1999.75	2304.34	2783.1	3082.95	2643.89	2155.29	2220.45	2530.71	3349.14	2701.58	2512.48	3226.05
	1769422_at	YAL013W	DEP1	1811.73	1569.97	1389.48	1940.14	2338.39	2134.95	1680.33	1473.16	1713.54	1765.54	2085.17	2108.26	1769.69	2160.67
	1769426_at	YPR002W	PDH1	298.76	306.168	345.231	272.459	150.125	98.8797	168.817	117.782	278.929	661.592	144.409	656.788	1858.37	142.364
	1769428_at	YOR175C	ALE1	3774.91	3416.88	2543.86	2000.03	1299.51	840.294	1599.09	2441.7	3622.58	1923.22	599.622	3401.19	1415.31	433.807
	1769431_at	YDL167C	NRP1	699.622	1893.46	4751.64	5562.62	5416.01	5006.11	3919.22	3611.53	1124.69	6398.37	4630.81	706.057	6495.2	5455.43
	1769434_at	YDR465C	RMT2	566.49	2555.01	5522.14	6668.27	7553.34	6415.51	5060.97	3404.81	1709	7709.59	7241.94	746.391	7911.56	8477.66
	1769435_at	YJL201W	ECM25	1354.74	1221.71	739.405	798.944	749.705	1007.98	924.706	1054.27	906.811	614.801	602.794	775.256	483.136	775.781
	1769442_at	YDR495C	VPS3	1491.74	1343.03	1045.93	895.25	942.377	1221.18	1052.02	1054.12	1326.17	1086.12	1140.52	2049.73	1245.55	1260.3
	1769443_at	YDR501W	PLM2	692.227	621.086	293.309	252.337	259.853	263.808	126.819	351.961	399.167	228.2	158.817	399.606	189.751	104.037
	1769446_at	YHL010C	ETP1	976.74	821.766	403.014	290.551	223.597	286.16	431.227	338.834	852.509	438.084	251.677	1569.23	550.861	203.158
	1769448_at	YHR152W	SPO12	1902.25	1901.88	1076.2	958.247	1319.8	1524.82	1188.52	1101.8	2621.73	1153.13	1337.5	1633.92	569.114	532.837
	1769450_at	YER035W	EDC2	8100.18	7034.18	3851.56	2635.15	2075.92	1814.62	2734.91	2932.84	9406.93	4519.29	2254.84	10552.8	4271.23	2121.68
	1769451_at	YHR002W	LEU5	1078.46	896.656	519.735	558.785	673.909	696.698	623.404	728.524	1215.72	603.18	707.265	1683.53	620.943	571.68
	1769452_at	YPL020C	ULP1	3910.86	3757.34	2842.78	2753.28	3075.83	3334.89	3926.93	3084.02	3740.43	3044.9	3914.05	5025.32	3102.78	3264.64
	1769455_at	YLR286C	CTS1	19271.1	17714.4	16051.4	15649.4	15024.4	15192.7	13393.6	15488.4	22891	18758.9	16689.9	20842.3	16671.4	17999.5
	1769456_at	YKL061W	YKL061W	725.19	636.918	434.807	385.144	410.122	526.709	763.302	446.841	702.178	414.705	713.659	940.077	399.099	528.89
	1769459_at	YHR131C	YHR131C	819.644	895.034	892.53	829.251	747.748	901.587	861.494	752.776	649.916	1059.25	1011.13	1160.77	1143.05	901.408
	1769460_at	YJL185C	YJL185C	1420.69	1187.34	915.773	702.499	537.065	487.863	433.212	463.115	1740.4	1046.3	456.015	2633.27	974.948	451.19
	1769461_at	YMR317W	YMR317W	139.509	169.917	143.6	124.511	153.22	249.714	271.805	237.927	150.298	117.05	182.77	98.2333	94.7038	131.32
	1769462_at	YIL125W	KGD1	5022.76	4540.71	3369.96	3209.8	2365.86	1691.68	3356.13	3495.45	5245.12	3841.72	2036.79	7772.44	3726.85	1934.54
	1769463_at	YPL065W	VPS28	2125.38	2074.73	1319.5	1038.38	794.3	636.316	794.489	1147.35	1850.29	1277.59	433.27	2135.82	1170.17	318.203
	1769464_at	YGR130C	YGR130C	5323.48	4471.69	2231.65	1206.76	575.245	583.518	2124.64	2223.52	6106.72	2304.26	631.481	11513.9	2577.48	667.836
	1769466_at	YDL049C	KNH1	1623.54	1938.77	2061.41	1920.51	1937.39	2408.56	1941.84	1035.13	1967.58	2336.23	2260.23	2483.38	3087.72	1706.08
	1769467_at	YBR065C	ECM2	150.951	265.487	391.14	410.519	492.876	661.337	512.747	136.883	276.882	516.309	941.376	235.146	492.298	904.44
	1769468_at	YJR082C	EAF6	1805.22	1829.41	1636.97	1914.26	2189.7	2522.31	3354.49	2168.48	2310.82	2209.71	3568.15	2273.61	2406.85	3377.49
	1769472_at	YMR182C	RGM1	278.048	532.28	1029.64	823.632	384.354	454.321	293.92	199.959	319.849	997.565	369.833	342.063	1144.38	395.996
	1769474_at	YPL264C	YPL264C	1584.32	1494.7	890.154	944.443	956.81	1110.78	3579.52	1439.59	1445.74	917.366	1316.71	2057.79	777.919	2485.68
	1769478_at	YPL199C	YPL199C	2996.74	3273.32	3837.79	4770.51	5267.44	4675.54	3517.49	3991.09	3473.95	5328.73	5142.97	2941.6	5037.58	5313.07
	1769481_at	YGR080W	TWF1	2475.08	1672.9	1119.93	813.219	574.075	581.244	1405.46	1532.49	1700.87	825.451	527.502	1634.2	551.557	370.98
	1769482_at	YLR125W	YLR125W	220.323	366.146	296.64	279.954	129.819	163.363	221.065	120.805	375.615	290.547	215.829	478.464	343.66	219.172
	1769484_at	YNL292W	PUS4	622.603	1027.73	1520.67	1843.95	2039.14	1992.71	1367.88	1361.57	762.056	1848.12	2035	602.279	1792.1	1896.57
	1769485_s_at	YAR033W	MST28	948.978	775.669	671.5	635.17	705.027	717.863	842.454	822.609	811.625	587.759	645.428	704.33	420.716	407.183
	1769487_at	YKL063C	YKL063C	2761.72	3199.76	2748.78	2205.83	1944.89	1937.11	2065.58	2424.1	2736.5	2151.95	1613.59	2271.5	2306.55	1946.37
	1769495_at	YIL010W	DOT5	4370.29	3555.63	3292.66	2901.15	2412.94	1671.09	3012.88	3305.49	3162.94	3121.34	1559.31	3421.46	2443.5	1072.66
	1769500_at	YGR113W	DAM1	2135.85	2013.62	1033.93	1115.76	1063.36	1051.06	1136.08	1159.49	2220.74	794.269	824.075	2292.16	756.941	883.051
	1769501_at	YLR266C	PDR8	847.256	662.142	508.703	428.495	387.663	288.997	334.528	539.053	681.326	496.746	221.262	750.002	439.723	258.208
	1769502_at	YPL050C	MNN9	5710.34	6164.08	5868.91	5929.38	5806.53	6337.84	5507.2	5250.16	4286.73	5553.44	5233.19	3543.42	5829.88	5081.98
	1769503_at	YDR447C	RPS17B	9361.11	12186.5	14994.5	17086	19468.6	20620.3	18734.6	19782.2	11379.8	17730	20286.2	7885.33	15838	17481.4
	1769504_at	YML019W	OST6	4625.3	3957.91	3258.51	3023.4	2816.41	2894.33	3334.6	3973.52	2900.71	2994.8	3023.55	2904.38	2769.37	2692.26
	1769506_at	YKL166C	TPK3	978.942	1096.13	1256.89	1587.66	1679.44	1894.67	1406.52	1673.93	1102.2	1330.97	1495.23	862.128	1428.79	2067.51
	1769510_at	YJR139C	HOM6	19158.2	17735.8	16732.3	17275.8	17148	15344.9	10953.4	13649.5	18266.6	13513.2	11879.8	13120	9320.29	14722.8
	1769511_at	YNR038W	DBP6	1037.69	1640.69	3056.9	4090.68	4916.61	5604.07	3627.49	2650.49	1469.8	3931.8	5404.73	1355.2	4142.35	5512.56
	1769514_at	YJL165C	HAL5	2448.2	2834.9	2039.62	1971.79	1805.68	2250.58	3510.08	2587.85	3019.34	2102.51	2957.6	4322.73	2267.63	2410.8
	1769515_at	YFL012W	YFL012W	149.869	149.803	130.851	152.259	155.368	154.078	133.912	149.039	132.417	140.451	164.081	131.685	107.259	157.398
	1769516_at	YDL086W	YDL086W	9532.13	10202.3	7693.52	6920.22	5967.89	3996.5	4339.43	5302.41	9510.51	8089.44	3594.84	10697.3	6962.21	2611.4
	1769518_x_at	YIL176C	PAU14	1437.16	1401.74	745.496	529.181	496.491	427.15	590.666	885.714	1113.39	709.304	455.396	998.678	636.081	452.225
	1769519_at	YKL096W	CWP1	3386.84	2919.3	3421.37	4303.26	6315.03	8393.31	10554.9	5468.18	8274.86	2251.89	6823.54	5133.04	1846.57	3862.04
	1769520_at	YLR064W	YLR064W	2627.88	3831.04	4391.54	4041.1	3542.14	3551.24	3396.72	3487.66	2526.05	4771.53	2838.84	2939	4699.61	2360.41
	1769523_at	YBR194W	AIM4	828.558	775.231	409.518	421.789	546.649	696.412	979.96	819.355	780.204	489.005	707.994	785.94	381.017	532.545
	1769525_at	YEL003W	GIM4	5641.56	6176.43	5342.89	5602.85	5619.61	4619.82	4218.79	4620.56	5803.05	6162.53	5060.2	5621.77	5235.91	4457.58
	1769526_at	YDR205W	MSC2	1888.95	1901.79	1104.03	1101.33	1238.27	1387.86	1400.21	1598.83	1938.76	1299.42	1080.61	2759.35	1171.93	1079.1
	1769527_at	YKL075C	YKL075C	1240.47	1483.64	1176.8	1590.34	1801	1913.79	1604.38	1356.25	1512.45	1588.43	1930.05	1674.33	1733.14	2222.54
	1769528_at	YHR198C	AIM18	1832.64	1502.43	902.998	843.27	773.452	675.777	839.793	1051.39	1818.28	860.766	657.908	2832.84	869.715	644.127
	1769531_at	YGL138C	YGL138C	35.7977	36.2075	27.9984	18.785	18.2248	18.4932	27.5341	20.0651	31.7194	21.2336	18.7126	29.3115	28.1124	13.442
	1769534_at	YMR212C	EFR3	1601.91	1655.83	2226.3	2608.44	2453.99	2588.08	2083.27	2473.99	1410.86	2521.02	2192.64	1568.75	2442.37	2135.53
	1769538_at	YNR055C	HOL1	2368.83	2254.63	2632.84	3123.05	4111.5	5497.25	3704.4	2840.47	2601.99	3758.83	5087.29	2765.99	3561.48	4677.72
	1769539_at	YNL222W	SSU72	2772.06	1598.96	910.498	969.751	961.095	1077.54	1355.57	2283.68	1955.8	846.586	686.523	1973.39	721.434	628.604
	1769541_at	YPR042C	PUF2	1591.9	1772.39	1858.17	1880.93	1547.83	1683.61	1841.43	1871.47	1932.49	2179.7	1349.15	2943.71	2072.78	1189.29
	1769544_at	YLR149C	YLR149C	2010.35	1786.48	702.464	278.494	122.423	137.936	217.631	352.135	2609.66	559.677	163.728	4696.71	826.493	189.039
	1769549_at	YOR271C	FSF1	6841.17	7044.67	7276.41	8378.84	8839.82	8268.85	7512.32	7753.97	4551.2	7876.65	8863.84	3584.16	6734.64	8338.58
	1769550_at	YHR197W	RIX1	319.615	799.844	3748.67	5575.11	5726.5	6583.51	4206.86	2491.42	637.886	5296.82	5782.07	410.327	5383.49	6279.19
	1769551_at	YAL034C	FUN19	2671.32	2565.88	1380.82	1680.92	1809.78	1733.55	1411.62	1366.72	3734.06	1853.76	1829.24	9691.61	1829.44	1771.27
	1769554_at	YOR084W	LPX1	2396.32	2429.44	1596.34	1480.81	1378.44	1279.38	796.862	1582.29	2665.12	1867.45	995.88	3233.14	1938.1	1030.17
	1769555_at	YGL083W	SCY1	1607.53	1784.37	1187.43	839.522	548.167	494.834	893.166	992.601	1721.88	1053.95	508.268	1725.53	1047.87	495.9
	1769556_at	YDR140W	MTQ2	2450.8	2473.29	1617.64	1616.76	1971.14	2283.99	1930.8	1528.75	2658.03	1759.42	2333.39	3290.92	1632.64	2326.49
	1769557_at	YMR216C	SKY1	4401.72	4979.54	4742.29	4743.09	4468.21	4269.96	4063.68	3211.84	4086.13	5720.44	4609.86	5129.46	5426.5	5100.71
	1769558_at	YJL042W	MHP1	5595.86	5592.7	4336.18	3531.86	2461.82	2278.66	2448.95	3461.64	6748.4	4830.81	2566.69	10977.6	5632.2	2688.14
	1769562_at	YDR472W	TRS31	1424.45	1546.24	1486.31	1731.77	2305.77	2589.27	2144.71	1655.51	1342.94	1791.94	2384.52	1374.66	1697.86	2409.84
	1769564_at	YDR207C	UME6	1343.47	1551.82	1685.24	2230.66	2394.12	3095.16	1795.93	1652.54	2176.12	2239.06	3678.61	2407.77	3184.5	4379.37
	1769566_at	YIL075C	RPN2	8955.36	9314.3	7326.61	6335.13	5088.66	4358.95	7473.36	8279.26	8268.15	5236.3	4172.59	8331.19	4695.27	3144.86
	1769568_at	YGR010W	NMA2	1376.05	1279.51	967.854	936.685	952.637	707.396	756.112	945.517	1202.65	1086.46	675.86	1461.25	1075.46	753.938
	1769570_at	YDR245W	MNN10	6006.82	6361.94	5688.71	6093.67	6146.34	6532.68	5525.97	5205.05	4854.93	5460.67	6024.63	4385.52	5130.43	5408.28
	1769571_at	YDR473C	PRP3	1263.88	1555	1424.07	1410.38	1572.63	1605.57	1897.75	1375.88	1625.45	1690.2	2063.6	1922.87	1816.05	2547.56
	1769573_at	YOR187W	TUF1	6413.76	5233.65	3871.43	4350.34	5033.68	4724.41	5407.33	6034.58	6583.29	3510.5	5025.39	5513.25	2701.3	4518.08
	1769575_at	YDR486C	VPS60	2173.71	2104.97	1670.95	1609	1689.6	1610.11	2424.23	1946.73	2331.85	1883.62	1765.67	2519.85	1508.56	1323.74
	1769576_at	YMR003W	AIM34	4104.43	4510.74	2956.97	2770.81	2663.49	1586.42	1311.33	2153.6	4960.95	1995.94	946.726	2943.69	1033.22	713.411
	1769579_at	YGL121C	GPG1	1241.67	1303.89	929.753	806.431	613.697	172.343	272.385	405.472	3369.35	2166.18	350.493	5680.76	3325.25	347.375
	1769580_at	YJL186W	MNN5	5013.37	5172.75	4976.4	4787.04	3574.43	3406.62	3555.08	3330.41	3759.13	4569.88	2760.7	4697.58	5461.62	2644.08
	1769585_at	YBR285W	YBR285W	3034.88	2388.64	888.585	371.099	73.3881	38.8576	88.6926	122.01	1732.23	580.426	51.2008	3506.77	268.665	36.5735
	1769586_at	YOL028C	YAP7	509.518	530.94	662.455	693.715	635.623	977.263	823.461	629.538	379.549	646.034	927.458	275.489	599.45	1045.42
	1769587_at	YMR220W	ERG8	5667.06	5446.62	3972.96	3926.98	4497.34	4964.99	4120.69	5221.89	5252.41	4918.51	4148.11	6928.77	5123.92	5355.43
	1769591_at	YAR002W	NUP60	3361.89	3960.18	3621.85	3984.65	4073.66	4312.67	4006.61	3888.02	3287.11	4745.68	3815.7	3472.54	4641.02	3937.09
	1769597_at	YMR049C	ERB1	1194.99	3855.72	8841.9	11401.4	12149.7	12365.9	9326.63	5903.55	2414.47	11384.7	12280.7	1045.08	11975.7	12598
	1769598_at	YOR069W	VPS5	2281.18	2125.34	1327.55	1098.5	1214	1313.97	1319.26	1346.05	1871.24	1389.77	1295.81	2267.39	1359.71	1173.89
	1769599_at	YDR479C	PEX29	2143.6	2013.27	994.573	795.885	659.817	528.374	960.921	1059.91	2424.26	898.349	557.566	4137.18	844.28	504.958
	1769600_at	YKR038C	KAE1	2911.89	2446.08	2231.21	2849.54	3248.03	3904.92	3135.89	3718.6	2782.05	2463.41	3475.59	3147.02	2597.45	3683.81
	1769601_at	YPR106W	ISR1	3051.57	2781.47	1378.27	1280.59	1485.37	1219.08	835.3	1286.76	4010.65	1645.05	974.113	5314.73	1425.76	995.886
	1769602_at	YBL031W	SHE1	806.154	951.111	599.237	582.814	544.339	461.041	377.857	628.676	661.861	442.417	196.963	546.906	249.117	126.769
	1769603_at	YOR124C	UBP2	3759.51	3757.48	2419	1850.52	1232.66	1136.32	2364.44	1905.31	3776.67	2510.87	1154.18	5088.48	2391.44	995.029
	1769604_at	YDL149W	ATG9	1540.56	1349.28	1051.05	875.164	531.638	172.582	420.045	512.488	2342.39	742.961	226.168	3306	1381.41	246.256
	1769606_at	YDR072C	IPT1	3331.33	3739.41	3920.11	3899.82	2894.9	3506.78	3965.74	3823.86	3298.94	4677.12	3043.91	4281.37	4816.17	2678.12
	1769607_at	YPL269W	KAR9	1421.42	1093.94	651.093	667.038	755.649	691.932	523.791	625.73	1259.78	691.868	580.671	1397.89	656.94	709.036
	1769608_at	YGL107C	RMD9	1758.1	1852.66	1618.18	2111.27	2544.23	2625.12	1994.89	2036.06	2098.29	2088.37	2251.27	2255.7	2002.09	2728.99
	1769609_at	YGR110W	CLD1	421.626	465.941	417.642	453.129	498.644	493.949	1852.41	648.085	971.125	713.072	1113.13	1969.11	1069.04	2066.55
	1769610_at	YOR394C-A	YOR394C-A	297.953	232.477	180.142	170.034	216.732	149.494	219.544	316.168	254.113	266.443	250.012	253.434	200.348	303.542
	1769614_at	YNL291C	MID1	2740.26	2586.07	2146.29	1811.23	1502.41	1608.37	1742.6	2427.72	2167.33	1880.12	1370.09	2068.17	1942.64	1215.12
	1769617_at	YBR157C	ICS2	2872	1391.04	780.751	1090.57	1379.52	1233.8	1108.24	1574.52	2500.69	693.425	1152.97	4504.23	1207.2	2443.32
	1769620_at	YKL192C	ACP1	8410.17	8672.92	6972.11	6908.56	6976.67	5948.04	8451.45	8141	10018.4	7092.81	6555.43	9471.91	5228.77	6197.73
	1769621_at	YKR035W-A	DID2	2935.6	2421.7	1501.15	1427.81	1483.44	1586.41	2341.9	1968.37	2829.31	1397.22	1602.15	3212.1	1017.55	1028
	1769622_at	YJL047C-A	YJL047C-A	503.986	386.536	464.56	516.462	637.302	594.929	581.785	4311.83	398.453	458.777	679.922	424.9	320.503	647.113
	1769624_at	YLR283W	YLR283W	1718.05	1957.01	1123.82	880.233	532.14	266.126	772.828	1233.09	1996.27	1499.61	327.755	2493.81	1580.29	297.293
	1769626_at	YMR291W	YMR291W	3058.44	3899.67	5006.15	3351.07	1425.31	1234.04	1896.89	1304.99	3096.27	4759.47	1349.43	5456.98	4067.49	768.587
	1769627_at	YLR151C	PCD1	681.862	473.494	401.096	258.731	184.196	138.34	212.235	304.672	562.808	159.44	140.045	870.793	249.829	108.358
	1769628_at	YOR165W	SEY1	3246.91	3160.25	3374.26	3132.03	2923.52	2854.95	2524.01	3020.21	2976.44	2870.41	2610.01	2740.01	2649.71	2580.63
	1769634_at	YHR079C	IRE1	2029.31	1893.68	2202.98	2179.75	2121.36	2315.64	2066.23	1986.1	1588.26	2535.5	2154.69	2519.19	2687.52	2042.22
	1769635_at	YMR184W	ADD37	3938.63	3429.07	2459.31	2569.91	2955	2346.65	3562.31	2778.57	5062.43	1833.61	2928.37	3652.77	1397.73	2274.18
	1769637_at	YBL018C	POP8	4062.56	4927.4	4187.83	4624.95	5361.16	5364.98	6745.78	4338.69	4303.42	4269.65	5876.42	3820.04	3082.18	5370.53
	1769638_at	YNL095C	YNL095C	458.985	519.94	1049.92	1657.94	2192.57	2214.19	2308.38	1689.39	737.197	1229.99	2266.78	837.192	1397.47	2633.7
	1769640_at	YPL101W	ELP4	2085.64	2270.72	2200.45	2680.57	3238.42	3068.32	3021.5	2438.7	2479.82	2533.14	3159.29	2977.33	2217.57	3158.46
	1769642_at	YGR124W	ASN2	6376.17	6379.34	7068	8879.14	9311.05	9827.04	14169.2	12304.3	4280.88	7351.55	11106.8	2142.19	6656.24	11700.3
	1769643_at	YBR169C	SSE2	2681.09	2144.41	1464.01	982.186	405.012	428.288	1298.02	1795.18	3159.41	1302.82	494.468	7916.09	2178.29	513.691
	1769645_at	YMR069W	NAT4	180.056	230.919	545.804	595.17	609.543	908.133	329.597	463.798	293.127	674.209	686.678	402.856	1048.31	967.113
	1769647_at	YDR068W	DOS2	2208.8	2475.64	2401.49	2141.71	1765.98	1763.65	2048.54	2097.12	1950.79	2122.65	2112.42	1858.88	1801.46	1944.01
	1769648_at	YBR260C	RGD1	1920.85	1918.72	1433.98	1409.05	1547.09	1682.9	1894.66	1596.8	1791.21	1493.05	1714.57	1918.73	1401.92	1544.87
	1769649_at	YML017W	PSP2	1583.74	1225.3	1305.61	1325.23	1054.04	885.452	978.565	1196.81	1041.37	1432.58	672.421	1284.87	1202.08	450.28
	1769650_at	YDR466W	PKH3	1987.38	2098.38	1863.61	1564.04	1385.97	1458.02	1865.54	1457.08	2485.33	2151.13	1347.19	3870.35	2452.87	1206.02
	1769653_s_at	YCL068C	YCL068C	207.733	224.233	198.345	157.148	144.977	195.25	232.603	149.257	261.23	162.366	211.643	271.119	156.573	251.792
	1769654_at	YFL049W	SWP82	2088.05	1826.76	1286.28	1492.04	1638.41	1867.3	1586.65	1361.44	1823.35	1379.2	1830.1	2251.95	1463.47	1612.61
	1769655_at	YKL167C	MRP49	3084.56	2234.95	1566.47	1822.02	2318.51	2581.99	3013.88	2826.14	3316	1501.2	2593.51	3041.58	1291.07	2108.15
	1769657_at	YOR264W	DSE3	3622.26	4151.14	3467.37	4192.86	4502.88	4054.44	2018.47	2437.98	4805.83	5119.64	4306.62	4066.2	6460.48	6017.33
	1769659_at	YIR039C	YPS6	824.636	668.979	442.41	397.491	336.697	386.555	1224.03	778.818	1195.84	611.782	453.026	1957.14	787.204	360.381
	1769663_at	YDL061C	RPS29B	17960.4	19601.9	20053.9	21749.6	22585.1	23059.5	21210.8	21969.1	18897.8	21347.3	22874.9	14390.4	20569.2	22823.3
	1769665_at	YKL108W	SLD2	1224	1160.83	361.946	315.113	306.635	327.335	314.61	485.078	900.395	297.065	200.246	1213.27	337.58	200.523
	1769666_at	YLR127C	APC2	544.147	539.22	537.197	528.586	522.032	659.436	607.689	541.222	573.337	610.503	617.105	787.491	605.957	513.539
	1769667_at	YOL122C	SMF1	1593.26	1534.17	1394.37	1523.56	2092.55	3779.75	4370.5	3433.23	1911.24	1570.53	4140.52	1990.75	1333.5	2995.61
	1769670_at	YKL208W	CBT1	964.707	849.289	478.437	561.957	672.153	661.401	876.783	681.529	960.773	570.778	783.248	1004.72	486.294	746.376
	1769671_at	YPR117W	YPR117W	2133.86	2085.78	2030.21	1862.05	1447.72	1425.32	1495.01	1705.88	2905.22	2466.5	1564.84	3925.1	3064.25	1623.67
	1769674_at	YPL119C	DBP1	420.183	309.967	187.699	147.386	115.755	136.866	230.823	181.672	457.456	168.035	105.352	1275.44	211.834	82.6958
	1769675_at	YDL177C	YDL177C	761.384	973.519	738.157	916.462	1172.77	1078.33	1065.39	862.442	931.512	949.821	1238.97	876.065	896.119	1281.22
	1769677_at	YDR195W	REF2	2148.8	1986.05	1109.25	961.054	1128.84	1580.12	1704.06	1542.39	2294.86	1346.32	1337.84	3058.93	2143.39	1174.17
	1769679_at	YER053C	PIC2	2561.33	1908.93	1075.76	705.179	444.591	266.71	641.849	1588.43	5751.06	1342.94	528.74	9388.72	2423.13	704.048
	1769681_at	YOL105C	WSC3	2077.59	1632.45	1172.79	1255.21	1249.27	1504.23	1474.05	1451.52	1881.75	1586.7	1379.83	2158.14	1511.07	1245.83
	1769682_at	YOR104W	PIN2	1315.66	1214.6	1098.58	1285.65	1471.48	1948.53	2316.18	1261.02	1295.43	923.343	2269.49	995.236	783.656	1811.63
	1769683_at	YCL018W	LEU2	7970.81	9579.63	10639.2	11055.4	9495.73	6826.92	7485.56	8102.55	5270.21	13001.2	8102.37	3733.54	8912.3	6586.39
	1769684_at	YBR110W	ALG1	2880.27	2338.62	1957.78	1898.08	2167.05	2789.1	3580.54	3360.2	2118.91	1661.36	2712.48	1929.38	1370.81	1616.73
	1769685_at	YDR518W	EUG1	3531.11	3449.51	2474.89	2097.04	1584.91	931.211	1268.35	2646.84	2016.49	1809.42	623.163	2053	1302.53	400.37
	1769688_at	YDR210W	YDR210W	3544.21	3863.88	3059.92	2911.25	3488.75	5543.45	12169.6	8142.56	2957.66	2832.26	8086.43	1803.22	2020.39	6041.55
	1769690_at	YJR033C	RAV1	1575.45	1448.97	1072.49	725.397	428.615	233.127	655.978	784.367	1550.71	1115.78	245.108	2024.52	1186.16	230.896
	1769691_at	YLR089C	ALT1	14359.5	12222.1	8553.22	6113.63	3986.36	2640.62	3265.59	3400.53	8468.39	4737.75	2811.29	6866.74	3486.1	2286.7
	1769694_at	YBL036C	YBL036C	3839.89	3573.88	3413.97	3629.26	4027.22	4376.86	5003.3	4588.18	3220.6	4062.94	4370.02	3728.66	3834.52	3656.35
	1769695_at	YDR363W	ESC2	484.498	713.218	808.494	810.883	846.794	898.635	1109.42	421.556	958.389	862.854	1425	611.627	851.391	1498.95
	1769697_at	YBR002C	RER2	1176.66	2539.62	3265.26	3194.84	2820.82	2677.67	2360.47	1917.15	1206.4	3609.82	2919.86	1105.83	3467.47	2862.44
	1769698_at	YMR227C	TAF7	748.254	830.354	774.922	862.062	1100.81	1225.29	769.795	502.306	947.798	994.388	1305.04	1078.88	1109.04	1443.32
	1769703_at	YJL097W	PHS1	5897.55	5752.08	4734.51	4359.41	4120.29	3740.69	3776.3	5014.98	3982.39	3672.29	2776.77	3735.15	2638.94	2094.84
	1769707_at	YNL118C	DCP2	3089.62	3126.38	2408.12	2593.8	2880.37	3185.86	3224.68	2654	3419.26	2614.3	3186.54	4150.64	2514.82	3160.3
	1769708_at	YIL161W	YIL161W	1050.72	1693.4	1655.06	1941.39	2447.71	2829.93	2198.76	1274.38	1192.32	2131.63	3335.27	1117.82	2002.16	2878.81
	1769709_at	YCL054W	SPB1	1059.61	3203.11	7404.31	9039.2	8843.23	9075.53	6878.68	4228.56	2221.86	8888.13	9417.63	1147.07	9544.95	10257.6
	1769710_at	YDR006C	SOK1	3354	5077.27	6564.69	6586.23	5692.4	5690.13	4709.58	3744.75	4390.13	7773.56	5748.11	6131.79	8163.77	6300.08
	1769711_at	YOL019W-A	YOL019W-A	32.1984	37.2493	37.6613	44.0654	48.4058	28.121	45.3211	31.4496	31.4553	34.4919	42.6761	29.3182	49.5259	29.6886
	1769713_at	YOL162W	YOL162W	2864.48	1683.78	6125.71	7112.57	5281.5	563.597	354.035	453.434	6155.17	1966.58	838.601	1886.04	6378.19	1474.37
	1769716_at	YPR121W	THI22	1959.25	1711.91	722.329	810.609	1040.99	1193.82	1013.41	3036.15	1751.44	1113.76	1060.97	2222.88	1090.55	1202.81
	1769717_at	YPR031W	NTO1	1057.6	1154.41	1134.33	1131.03	969.119	1037.7	822.826	714.369	1273.36	1143.45	682.06	1593.64	1366.11	740.91
	1769719_at	YFL039C	ACT1	25894.8	24327.9	23758	22461.4	21122.3	20066.3	23123.2	21670.7	24066.1	22036.5	19232	23744	19303.1	16772.1
	1769720_at	YFL047W	RGD2	1070.28	897.729	734.213	868.478	1165.91	1453.17	1511.26	1505.22	1116.93	758.238	1278.45	981.595	675.65	1316.99
	1769721_at	YDR331W	GPI8	3361.54	3901.51	2906.86	3292.18	3500.02	3697.75	3133.47	3166.16	2839.11	2826.18	3463.47	2889.06	2289.11	3197.69
	1769723_at	YGR174W-A	YGR174W-A	1615.41	1270.72	474.235	227.273	117.005	48.0108	127.283	101.008	1734.51	592.939	157.971	3365.6	708.777	140.336
	1769726_at	YDR515W	SLF1	611.253	718.591	721.056	706.79	700.788	622.971	530.088	640.902	494.147	682.137	621.364	397.278	770.019	547.912
	1769727_s_at	YDL184C	RPL41A	141.883	137.878	193.985	214.054	139.067	385.009	311.399	172.207	109.998	62.186	317.235	21.0582	88.9847	432.562
	1769730_at	YHR128W	FUR1	1966.48	3271.4	5984.92	7514.08	8255.99	10008.8	7678.41	5644.73	1950.29	8913.38	9142.49	1091.94	8236.92	7691.47
	1769731_at	YDR261C	EXG2	2356.61	2197.8	1686.2	1588.7	1403.63	1402.41	1250.92	2089.54	1675.25	1416.37	974.458	1447.07	1016.94	801.429
	1769732_at	YOL077W-A	ATP19	7432.8	7566.6	6805.35	6689.64	7712.32	7735.39	8078.64	6855.32	9851.5	7670.71	8854.7	8309.13	7109.08	9129.64
	1769735_at	YJR058C	APS2	3945.26	3474.85	2437.6	2520.92	2838.55	2794.54	3158.72	3589.69	4330.1	2546.74	2770.8	5005.79	1969.36	2636.07
	1769740_at	YDR118W	APC4	1290.18	1176.41	588.8	568.583	640.111	629.8	566.737	935.726	1212.7	709.096	457.214	1608.52	685.235	568.624
	1769741_at	YDR119W	VBA4	6512.53	5487.77	4266.8	4233.14	4190.75	4389.33	3678.18	5552.87	4230.44	4537.33	3540.28	5135.75	4570.69	4072.02
	1769742_at	YDL125C	HNT1	12625.4	12195.3	9687.77	8956.59	7617.12	4480.27	7078.05	10397.8	10324.5	9414.32	3544.42	13323.8	7473.31	2477.02
	1769743_s_at	YDL191W	RPL35A	17568.2	19675	20879.6	21884.4	23078.1	23853	21843.3	22973.5	19411.9	21493.6	23858.6	14642.1	21941.6	23828.5
	1769745_at	YMR178W	YMR178W	3401.71	2817.7	2295.46	2058.85	1809.51	1283.95	2080.62	3041.58	2946.22	1646.67	955.181	2938.65	1140.17	676.444
	1769746_at	YGR083C	GCD2	1379.81	2882.62	4337.51	4745.89	3535.83	3591.97	4007.76	2902.2	1904.14	4367	4002.04	1317.56	4647.92	5021.1
	1769750_at	YDR253C	MET32	3361.53	3556.41	11046.7	11344.3	6612.38	722.146	990.652	2230.11	7657.5	6812.59	1205.47	1680.8	9118.08	2588.31
	1769751_at	YOR285W	RDL1	15886.7	15776.3	12618.3	11309.7	9303.16	3232.66	4878.3	6845.62	16045.3	12682.9	3172.06	19659.6	13096	2615.41
	1769756_at	YBR017C	KAP104	3289.46	3592.96	4473.77	5382.12	5775.9	6124.01	5560.01	4859.84	3262.69	5478.09	5822.12	2946.82	5797.84	5727.4
	1769758_at	YPL235W	RVB2	3394.3	3800.54	4253.3	5089.22	4989.81	4745.91	4201.29	3745.26	3062.6	4552.89	4980.46	2574.99	4399.67	4756.11
	1769759_at	YFL067W	YFL067W	265.357	288.335	207.249	160.464	124.352	158.852	174.776	185.469	247.615	189.843	203.183	259.093	179.202	240.123
	1769760_at	YGR075C	PRP38	871.935	729.948	556.5	724.896	883.159	914.61	771.298	514.705	730.59	743.132	993.442	672.881	774.513	1089.04
	1769764_at	YOR223W	YOR223W	1382.18	1116.45	509.911	329.471	319.955	338.292	829.193	800.583	1643.96	442.181	381.927	1965.59	429.905	270.881
	1769765_at	YBR084C-A	RPL19A	8108.99	9043.46	10688	11740.4	12888.9	15011.2	12924.2	14592.4	9292.27	11362.3	15065.6	7655.27	12055.4	14519.6
	1769766_at	YBR296C	PHO89	538.193	565.653	1058.96	1536.34	1348.37	1271.23	1013.43	521.32	437.825	735.91	1296.06	528.383	890.805	1488.41
	1769767_at	YIL132C	CSM2	613.582	601.846	560.129	525.851	481.543	467.433	265.88	521.98	420.322	519.444	394.466	526.535	530.624	293.397
	1769770_at	YML064C	TEM1	1238.46	1317.99	1394.23	1576.53	1503.37	1563.08	1179.39	1290.29	1125.11	1405.6	1206.51	955.09	1516.4	1154.99
	1769773_at	YDL176W	YDL176W	1059.92	1052.45	765.777	681.778	805.242	897.635	801.829	652.201	1125.9	798.301	953.827	1382.33	1082.95	1197.07
	1769774_at	YGL114W	YGL114W	2829.25	2902.67	2219.13	2273.1	2722.27	3145.83	3703.39	2651.83	3440.05	2816.83	3755.93	4554.86	2708.56	4100.64
	1769775_at	YJL192C	SOP4	5743.32	5029.54	4750.09	4912.91	4876.26	5582.01	6686.19	6847.5	5209.72	5080.39	5343.52	4181.6	4241.7	4555.12
	1769776_at	YHR005C	GPA1	3599.22	3009.61	1867.45	2213.65	3328.85	4401.24	3317.41	3985.56	4457.82	2465.96	4011.01	3497.63	1876.1	4379.2
	1769777_at	YPL130W	SPO19	39.9496	53.2271	51.9494	46.9302	42.6157	50.5428	52.1589	44.0223	53.8015	66.567	52.9949	60.2528	83.4942	53.6888
	1769778_at	YJR067C	YAE1	1020.19	1601.44	1798.34	1968.51	2123.36	1994.81	2080.83	1452.66	1419.68	1956.88	2558.01	1299.47	1750.77	2391.59
	1769779_at	YCR088W	ABP1	5556.4	5587.49	4711.85	4555.52	3493	1648.39	3185.12	4054.01	5382.21	3607.42	1335.6	4089.64	2593.47	1031.83
	1769781_at	YDR393W	SHE9	1133.77	1057.88	457.75	577.826	748.695	682.234	742.075	959.725	849.494	476.758	606.914	858.707	412.676	669.178
	1769782_at	YPL215W	CBP3	1958.34	1645.09	1235.59	1419.49	1707.11	1737.47	2097.65	1385.92	1896.91	1210.54	1874.75	1722.83	1049.7	1868.7
	1769783_at	YGR279C	SCW4	22752.1	21530.4	19896.8	19571.3	18179.1	19373.9	22354.5	18793.5	21637.1	18498.4	19302.5	18887.3	14854.8	18085.9
	1769785_at	YAL003W	EFB1	20378.7	20580.6	21724	21849.6	22204.7	23328	23830.8	22776.6	20024.5	22530.4	22486.5	19241.9	23003	21912.6
	1769786_at	YOR161C-C	YOR161C-C	130.765	96.8785	80.8449	65.9084	64.2918	66.8995	51.1362	75.9935	105.577	77.6828	50.5889	181.059	99.3169	54.5648
	1769788_at	YML023C	NSE5	999.1	1418.18	1588.73	1755.35	1861.32	1787.62	1029.26	1105.8	1218.89	2408.16	1612.99	1499.74	2854.62	2037.19
	1769791_at	YDR168W	CDC37	7744.58	8349.7	6168.77	5728.15	4892.26	4070.44	5590.27	5303.14	7079.09	5517.53	4531.04	7451.29	4281.85	3686.17
	1769792_at	YGL196W	DSD1	13495.5	10831.5	3279.34	1364.55	691.102	666.092	786.039	1299.17	5339.9	2748.7	972.19	11044.9	1612.14	890.901
	1769793_at	YFR036W	CDC26	1055.24	1396.45	1081.45	1311.03	1425.32	1431.56	1061.86	1099.34	1242.71	1523.54	1323.25	1890.12	1416.12	1741.65
	1769795_at	YBL089W	AVT5	2437.92	2766.6	1304.54	1286.35	1228.66	1248.61	1433.16	1390.93	2224.45	1482.62	1121.56	2159.96	1238.33	1200.37
	1769796_at	YHR124W	NDT80	663.201	691.586	585.195	630.338	716.036	731.71	948.152	605.151	713.327	803.489	872.438	837.598	748.933	760.741
	1769798_at	YGL036W	YGL036W	1794.71	1439.24	1047.1	1337.75	1841.3	3391.49	3392.05	2032.97	1845	1156.42	2675.58	3231.68	1491.5	2031.44
	1769799_at	YJL134W	LCB3	3362.25	3525.82	3588.16	3643.13	3689.19	2962.52	1741.21	3626.46	3470.97	3359.06	2560.98	3069.55	3084.42	2710.86
	1769800_at	YDR231C	COX20	1860.35	1289.9	550.683	703.21	884.382	821.79	1095.74	1496.6	2395.08	821.398	800.628	3115.39	845.157	763.796
	1769801_at	YHR114W	BZZ1	1476.62	1301.12	1309.34	1300.74	1083.62	942.422	1018.86	1199.44	1087.09	1470.73	856.826	1826.75	1497.3	702.167
	1769802_at	YML010W	SPT5	2423.84	2221.29	2107.94	2499.27	2690.95	3297.43	2688.29	2375.52	1861.67	2416.57	2906.03	2296.72	2375.76	2914.65
	1769803_s_at	YHR053C	CUP1-1	27029.7	28881	28462.3	28911.1	28361.1	24630.2	22724.5	24597.7	31402.4	31955.1	27687.4	33009.6	33325.7	26497.9
	1769804_at	YGL104C	VPS73	1322.66	866.471	579.576	449.83	250.56	222.295	417.174	803.479	1234.58	591.59	220.766	1753.31	644.132	182.172
	1769805_at	YMR169C	ALD3	1695.15	1334.54	675.586	561.456	474.327	356.244	563.33	626.906	2730.9	1212.09	461.148	10507.5	4567.26	573.721
	1769806_at	YMR226C	YMR226C	21912.4	22282.9	18814.5	17192.8	14640.4	8981.59	7556.87	9198.76	19134.1	16822.9	5526.1	23429.1	15262.5	5184.94
	1769808_at	YOL071W	EMI5	3130.83	2857.58	1617.97	1263	1099.35	897.506	1926.53	2616.25	3973.42	1610.47	949.8	4783.6	1068.23	597.426
	1769809_at	YDL012C	YDL012C	3560.37	3434.68	2849.48	3250.81	3821.04	3984.2	5397.32	5201.61	4048.13	3616.51	4461.78	3184.17	2496.81	3863.38
	1769810_at	YDR206W	EBS1	1519.51	1351.41	1817.73	2287.04	2547.8	2747.17	2475.36	2623.89	1471.53	2361.38	2589.88	1815.66	2540.33	2571.57
	1769812_at	YHR191C	CTF8	967.071	933.552	701.845	869.866	1244.73	1248.61	1347.95	1326.09	1135.88	728.009	1272.65	1037.4	607.329	1085.52
	1769813_at	YOR329C	SCD5	1778.69	1648.03	1140.65	904.76	747.273	873.429	1221.59	1108.9	1652.17	1082.2	631.037	2239.02	948.444	513.306
	1769818_at	YOL011W	PLB3	2444.86	1216.47	689.547	810.203	926.178	1669.73	1377.58	1600.11	2008.93	755.728	1453.72	2970.2	829.179	1587.4
	1769819_at	YPL002C	SNF8	1464.87	1180.3	1025.42	1001.31	933.597	1106.01	1526.51	1374.6	1281.49	1072.21	1151.17	1611.74	1093.9	893.304
	1769823_at	YER167W	BCK2	3309.48	4217.14	3868.96	3502.33	3562.59	4215.62	5461.96	4022.82	3968.72	4458.53	5494.32	4969.75	5401.78	5230.76
	1769828_at	YKL194C	MST1	975.557	812.637	816.667	803.382	800.562	842.731	940.999	973.598	792.08	764.539	736.93	700.697	607.368	751.509
	1769829_at	YDR450W	RPS18A	15202.4	15404.7	16799.2	17947.8	19797.4	21470.8	19982.9	20320.2	15311.2	17520.3	21422.2	11177.5	17833.1	21385.8
	1769832_at	YNR062C	YNR062C	41.3019	46.8319	38.5769	34.6525	39.7836	51.219	69.1186	58.2373	50.782	41.973	37.9612	25.3754	34.9677	35.8365
	1769833_at	YHL020C	OPI1	3174.08	3254.93	2577.73	3260.4	3709.21	4204.61	3636.99	3010.12	3328.34	3002.32	4432.44	3555.24	2603.01	3537.36
	1769834_at	YOR025W	HST3	1707.71	1458.11	538.571	764.736	1345.04	1488.64	963.123	881.107	2812.29	642.684	1188.5	1619.59	391.865	580.05
	1769837_at	YGL179C	TOS3	999.594	692.512	193.378	141.508	149.519	222.227	340.623	513.999	734.525	208.424	212.492	1243.9	183.84	120.328
	1769844_at	YFL046W	FMP32	2972.18	3164.52	2052.84	1930.46	1861.94	1579.15	2206.88	2116.94	2479.4	1883.12	1668.66	2664	1368.53	2106.16
	1769845_at	YHL032C	GUT1	1764.24	1608.04	1873.54	1793.45	1362.27	967.565	672.262	1206.57	1452.31	2347.93	974.41	2623.78	3026.2	1009.49
	1769848_at	YKL140W	TGL1	3991.63	3651.29	1859.28	1367.21	1085.74	863.91	1254.15	2067.12	3758.43	1752.91	607.86	5006.63	1627.98	426.998
	1769850_at	YPL127C	HHO1	11416.7	11920.9	9481.69	7752.22	5274.15	3234.79	2123.83	3268.35	8207.4	5571.22	1629.5	10855.7	4683.52	1212.77
	1769851_at	YKL211C	TRP3	2797.71	2608.3	2540.67	2620.73	2677.08	2900.09	5107.64	3522.42	2462.4	2318.77	3603.71	1943.79	1927.79	5144.92
	1769852_at	YBR142W	MAK5	738.491	2800.68	7204.18	8436.23	6940.54	7585.82	6095.72	3525.8	1957.44	7519.75	8532.91	1179.94	9112.29	10544
	1769853_at	YBR295W	PCA1	1492.26	1408.96	888.85	868.787	1549.43	3582.37	4584.06	2780.32	1312.16	1237.86	3967.05	2338.51	1361.83	1880.6
	1769854_at	YDR223W	CRF1	214.935	151.254	172.67	146.944	86.3906	47.5635	76.4913	69.4088	419.206	100.372	50.2693	573.497	229.92	58.367
	1769857_at	YKL085W	MDH1	5996.37	5789.49	5729.66	6432.27	5697.14	4144.85	5328.58	6010.6	8197.47	7959.3	6063	12858.8	11102.1	5363.11
	1769858_at	YLR029C	RPL15A	13798.9	14322.6	16032	16867.2	18253.1	17933.4	17819.4	19604.1	15303.1	17627.8	19292.4	8585.96	16998.8	19592.9
	1769860_at	YCR020W-B	HTL1	433.749	482.746	467.808	520.096	619.061	640.869	537.615	337.099	349.041	452.18	805.722	365.187	545.766	788.283
	1769863_at	YJL025W	RRN7	499.46	942.451	1194.09	1349.3	1444.24	1783.2	1053.31	681.354	577.108	1811.04	1598.51	663.46	2002.89	1835.64
	1769865_at	YMR048W	CSM3	1074.57	847.517	487.839	378.369	332.979	298.887	323.947	698.498	648.151	273.076	181.815	664.894	206.877	168.858
	1769866_at	YLR312W-A	MRPL15	1751.53	1549.99	1370.09	1622.58	1702.94	1515.54	1476.01	1430.68	1484.3	1348.1	1451.8	1129.13	1294.95	1454.46
	1769868_at	YML091C	RPM2	2470.34	2774.71	4079.98	5592.53	5666.59	2488.74	3845.25	2553.24	2937.38	7192.69	3345.66	4754.62	10060.3	3662.73
	1769870_at	YLR299W	ECM38	13964.6	12186	5836.09	2774.76	984.559	720.535	820.137	2342.78	8599	4183.1	825.024	13303	3083.84	819.395
	1769871_at	YMR128W	ECM16	595.637	1023.87	3662.68	5599.44	6514.34	7487.57	5073.81	2563.49	1616.61	5307.69	7754.87	1209.06	5733.77	8249.53
	1769874_at	YPR155C	NCA2	2312.36	1762.47	842.39	636.541	402.248	241.791	556.312	784.932	2256.14	754.681	175.652	4088.66	858.747	139.987
	1769875_at	YLR240W	VPS34	2418.18	2403.28	1812.42	1437.29	1333.95	1281.24	2452.4	1926.85	2536.04	1964.96	1181.02	3497.13	1930.5	1319.96
	1769876_at	YOR338W	YOR338W	387.758	2154.63	5551.32	6182.59	4626.34	3569.91	891.273	327.616	374.031	8077	4062.09	980.311	10288.1	4864.46
	1769877_at	YIL052C	RPL34B	11145.8	13859.3	15449.2	16278.2	17443.5	17812.3	17212.9	17539.2	14055.2	16509.9	18851.1	8974.1	16731.7	19214.5
	1769880_at	YLR137W	YLR137W	2800.66	2001.58	928.249	919.144	909.283	989.065	1230.42	1719.61	2539.74	854.041	1029.58	3835.9	746.39	728.052
	1769885_at	YJL196C	ELO1	11583.2	9410.28	6170.07	4445.69	3655.23	4136.8	4640.53	6722.19	10309.9	4888.73	2782.61	9999.72	3288.71	2101.14
	1769887_at	YHR133C	NSG1	4424.61	4113.63	4127.47	4494.55	4870.29	5451.07	5285.5	5984.95	2929.15	4051.78	5138.11	2633.45	3651.69	4239.52
	1769888_at	YOR179C	SYC1	1016.91	1193.04	1077.77	958.899	842.332	680.737	476.863	643.802	1117.89	1102.04	706.718	1223.77	1098.11	552.627
	1769890_at	YMR131C	RRB1	1074.47	4536.96	9544.11	12073.7	12410.7	12437.7	8749.58	6733.6	1904.94	12086.5	11548.5	870.01	12412.6	11014.6
	1769891_at	YNL055C	POR1	20575.9	19053.2	18059.1	15731.6	14871.2	12099.8	14900.4	15618.2	20231.3	15694.8	10714.1	20711.9	14883.3	8951.67
	1769892_at	YJR135C	MCM22	477.439	645.468	430.595	481.373	638.633	827.614	802.884	298.918	613.041	529.409	1078.2	683.393	383.112	928.883
	1769895_at	YIL128W	MET18	2683.57	3099.07	2808.35	3270.96	3453.63	3718.26	4021.77	2678.84	2982.01	2992.83	4403.22	2447.44	3215.05	4621.76
	1769900_at	YBR128C	ATG14	1177.6	730.812	142.085	75.1485	66.1349	64.4625	124.793	177.337	1128.81	168.822	92.5576	2072.69	190.322	123.447
	1769901_at	YCR094W	CDC50	2420.51	2210.85	1911.03	1783.97	1834.69	1909.01	2645.59	2734.62	2026.76	1882.15	1887.4	1808.98	1692.82	1687.97
	1769903_at	YLR212C	TUB4	2966.18	2694.61	1527.39	1150.72	951.578	765.328	932.919	2091.79	1912.98	789.081	530.822	2225.03	561.534	424.343
	1769904_at	YDL108W	KIN28	2066.79	2205.47	1865.48	1946.97	2145.62	2166.96	2258.27	1962.4	2568.79	2162.26	2351.09	2702.65	2157.63	2549.16
	1769905_at	YJR151C	DAN4	1194.83	1301.65	934.023	689.705	811.09	992.471	830.546	781.271	1369.14	1000.84	1066.78	1600.53	945.511	1043.38
	1769906_at	YOR042W	CUE5	3504.85	2858.69	2036.03	1765.85	1490.95	1497.4	3007.91	2582.12	3707.73	2072.27	1594.31	4534.28	1611.4	1092.95
	1769907_at	YGL252C	RTG2	6468.03	5861.43	2966.94	2548.18	2735.13	3348.63	4111.83	4384.85	4830.4	2980.22	3557.09	5927.38	2527.65	3629.25
	1769908_at	YLR262C	YPT6	2994.08	2534.35	2319.55	2323.69	2256.22	2525.91	3333.12	2483.24	2534.92	2107.53	2330.22	2215.35	1954.76	1949.63
	1769913_s_at	YDL244W	THI13	664.937	794.843	598.953	486.085	439.654	262.192	235.366	289.686	706.224	814.544	300.967	1463.46	850.965	223.242
	1769914_at	YDR076W	RAD55	506.287	719.465	629.804	535.162	307.686	384.921	509.964	303.194	745.848	387.851	335.536	768.765	454.873	549.525
	1769916_at	YLL050C	COF1	18697.9	18434.6	15927.5	15336.2	14556.9	12143.8	14257.7	15362.9	17987.8	15615.3	10918.6	18553.5	12856.7	7347.79
	1769919_at	YPL131W	RPL5	18583.5	19427	22717.4	24078.1	24787.4	24905.4	22475.8	25417.9	18872.5	23612.7	24348.7	9934.71	24435.5	24983.6
	1769921_at	YMR221C	YMR221C	8336.25	7238.77	4028.09	2791.92	2388.05	2996.23	3726.24	4150.84	5697.26	3556.09	2830.93	6639.77	2538.12	2608.4
	1769925_at	YBR215W	HPC2	1513.68	1849.6	1353.7	1267.24	1208.16	1254.84	2005.41	1329.61	1667.66	1474.39	1457.55	1397.64	1475.82	1842.31
	1769927_at	YBR258C	SHG1	632.908	665.681	443.861	558.227	884.348	1188.17	1326.63	582.228	706.627	569.654	1456.76	644.059	418.408	891.665
	1769929_at	YFL034C-A	RPL22B	2441.54	8661.48	8775.92	8828.43	9404.43	9535.42	5652.87	8498.54	2387.89	9192.39	8646.99	1555.65	9458.5	8641.47
	1769931_at	YKR068C	BET3	4489.21	4122.09	3441.62	3288.11	3624.95	3053.5	4542.54	4416.91	4409.29	2796.16	3103.37	3964.37	2746.2	2919.29
	1769932_at	YDR252W	BTT1	488.815	436.071	352.146	302.496	258.497	189.191	339.762	369.929	314.568	308.533	251.518	452.988	266.815	109.486
	1769935_at	YLL027W	ISA1	3347.87	3445.36	2843.49	2529.9	3520.85	3097.84	3653.73	2726.2	4702.74	4911.4	4599.56	6847.68	8278.6	4839.37
	1769936_at	YDR069C	DOA4	2102.31	2169.28	1451.32	1112.91	985.211	1349.07	1724.46	1368.35	2064.71	1708.06	1325.72	3544.91	1723.19	902.653
	1769937_at	YBR084W	MIS1	1972.73	2562.04	6233.84	8341.05	9147.79	10824.9	7556.89	8151.91	2487.16	7510.35	10133.8	947.2	7697.87	10297.1
	1769938_at	YKL132C	RMA1	411.596	317.126	243.114	260.025	340.693	486.624	413.522	541.728	345.752	337.824	569.959	534.652	310.716	474.603
	1769942_at	YOL005C	RPB11	5877.92	5668.21	4252.32	4614.53	5107.31	5611.03	5854.35	5945.42	5055.34	4525.13	5318.08	4345.64	3189.33	4529.65
	1769943_at	YJL200C	ACO2	3090.78	2020.55	4681.1	7505.39	9235.13	11002.4	10019.4	8518.73	3221.92	5478.93	12397.2	1496.04	4853.09	13050.6
	1769945_at	YKR092C	SRP40	624.64	1413.94	3937.88	5681.18	5205.57	5803.3	5125.76	3285.35	566.104	4771.94	6286.17	375.397	4762.42	6753.87
	1769946_at	YKR042W	UTH1	19007.7	18032.2	18815.8	19590.8	21881	24623	25377.2	22815.4	15509.8	19747.2	24277.7	13649.4	19511.1	25179.9
	1769948_at	YMR283C	RIT1	1512.15	1782.01	1375.66	1499.25	1857.74	2296.42	1726.07	1259.34	1475.49	1675.91	2501.69	1573.78	1545.86	2334.62
	1769951_at	YJL082W	IML2	3309.9	3336.37	2553.79	2008.65	1789.57	2453.41	3571.76	3135.15	2843.42	2798.15	2383.3	5034.26	2757.34	1634.82
	1769952_at	YDL168W	SFA1	4028.34	3783.59	3999.35	3776.96	3761.59	3648.66	4334.34	3927.33	4100.26	4023.3	3550.07	3787.92	3814.8	3520.09
	1769954_at	YGL195W	GCN1	4979.54	4449.86	4827.21	5294.16	5976.56	7466.11	6294.7	6378.63	4240.32	4756.2	6670.61	3229.11	4147.13	6668.12
	1769955_at	YGR088W	CTT1	5703.88	5000.9	3017.37	2087.29	1016.8	489.013	775.188	845.4	14549.6	5132.88	861.655	22612.9	11025.6	1446.26
	1769958_at	YMR135C	GID8	3783.45	3098.98	2013.55	1685.43	1441.16	1550.46	2662.86	2456.15	3958.94	1968.63	2772.29	5452.39	2030.07	3184.73
	1769959_at	YDL085W	NDE2	755.952	713.034	469.617	383.563	274.544	131.717	156.501	115.128	1372.88	1136.05	211.243	9517.09	3248.37	305.821
	1769961_at	YDL236W	PHO13	9036.37	7760.01	6804.74	6242.85	5245.28	4557.57	5353.4	5636.8	5486.74	5634.91	4266.74	5056.39	4351.31	3890.7
	1769962_at	YLR300W	EXG1	14270.8	14539.6	15147.3	15327.5	15406.6	12814.9	14941.6	10280.3	15533.9	12620.5	12439.7	9450.88	12195.9	12582.8
	1769967_at	YCR036W	RBK1	3244.9	2759.43	2172.61	2302.38	2607.52	3181.78	4213.15	3325.56	3063.04	1891.14	3153.58	3518.78	1600.99	2117.07
	1769968_at	YPR184W	GDB1	3178.34	3131.9	2084.02	1302.6	597.525	418.565	515.032	915.646	5021.86	2680.86	568.93	10119.9	3507.21	609.795
	1769972_at	YHR046C	INM1	625.594	1846.87	3445.41	3643.84	3083.94	2922.98	3092.17	1873.51	772.527	4688.68	3076.31	645.733	4810.79	3862.61
	1769973_at	YGR108W	CLB1	2323.76	2563.34	538.686	567.065	1791.01	2679.66	1673.24	1688.53	2933.68	746.52	1899.6	1954.24	679.514	1112.16
	1769977_at	YPL078C	ATP4	7838.16	6872.16	6201.27	6415.33	7156.84	6237.7	7956.71	7102.34	9722.66	6769.57	7492.82	9919.1	6955.2	7245.48
	1769978_at	YBR095C	RXT2	1578.98	1573.42	1467.36	1640.84	1835.86	2013.04	2400.68	1542.84	1701.9	1543.52	2122.99	1979.97	1428.39	2050.56
	1769979_at	YCL032W	STE50	949.319	862.908	481.233	439.331	506.25	570.201	831.47	809.679	969.673	516.371	627.409	1520.87	527.688	446.474
	1769981_at	YKL135C	APL2	4017.97	3993.73	2706.54	2519.05	2645.44	2750.48	3499.58	2730.78	3856.47	2635.55	2957.75	4594.85	2667.65	2939.21
	1769982_at	YBR076W	ECM8	68.3068	78.0222	48.0611	43.8293	41.8106	57.5062	73.5965	69.4506	74.1145	46.112	41.9672	119.794	44.9914	36.7368
	1769986_at	YDL223C	HBT1	961.349	731.896	635.073	602.01	465.527	412.681	444.952	372.418	1093.6	847.993	399.146	9538.65	3931.84	364.075
	1769988_at	YNR067C	DSE4	6119.32	8423.68	7324.62	8004.98	7808.01	6178.36	2742.66	3793.87	8583.42	10840.5	6260.51	7486.99	13621.5	6985.05
	1769992_at	YKR086W	PRP16	1314.84	1315.13	1446.16	1552.81	1500.19	1829.68	1578.17	1196.21	1456.06	1507.73	1479.81	1674.95	1834.63	2124.91
	1769993_at	YBR186W	PCH2	74.9822	98.4398	73.511	73.1588	105.701	126.244	108.579	117.905	91.9808	82.9463	83.8734	134.897	99.6752	68.4167
	1769994_at	YGR104C	SRB5	1001.68	1137.54	794.781	797.924	882.42	953.872	847.54	1014.71	1162.87	947.449	853.751	1241.43	943.396	828.074
	1769997_at	YAL067C	SEO1	2069.32	1384.09	7524.78	11151.4	9221.56	616.887	235.27	199.144	14146.5	1573.21	505.863	543.444	2615.74	2646.68
	1769998_at	YLR346C	YLR346C	4867.47	5184.59	2669.37	1780.16	1684.42	1614.11	1225.28	613.757	7128.48	4051.08	1990.11	13215.3	5035.03	2421.04
	1770001_at	YDR516C	EMI2	4337.93	3765.3	2950.51	2144.34	581.859	105.666	392.303	2068.53	3631.78	1956.88	150.668	5003.74	1823.81	107.084
	1770003_at	YDR239C	YDR239C	1064.83	1143.63	1098.17	1186.57	1219.06	1308.25	1244.33	1229.52	1407.67	1397.58	1021	1891.24	1549.3	1442.13
	1770008_at	YIL019W	FAF1	215.001	563.899	1948.86	3042.28	3600.44	4294.6	2198.9	1092.7	690.83	2726.94	4450.3	709.218	3061.95	5083.9
	1770009_at	YMR115W	MGR3	1634.74	1619.07	1203.49	1100.62	916.081	953.517	1244.52	1536.19	1642	1177.78	1011.37	2047.45	1098.75	1001.66
	1770010_at	YDL173W	PAR32	3434.73	3342.24	3113.8	2761.8	2862.34	3496.21	5751.03	4382.83	3325.19	2298.83	4346.09	3209.51	2287.12	3852.2
	1770011_at	YOL066C	RIB2	1242.81	1324.1	1580.07	1875.26	1982.72	2058.61	1447.98	1325.7	1149.26	2140.42	1896.25	1671.62	2180.34	2057.64
	1770012_at	YCL043C	PDI1	17646.7	16843.8	15023.3	14333.4	12053.3	9325.03	11907.1	15455.4	12939.2	10542.1	7335.32	11736.8	8339.54	5502.05
	1770013_at	YFL052W	YFL052W	41.8051	97.0569	90.5564	77.155	28.6252	20.7074	62.7951	19.3575	45.1502	97.7503	41.8179	40.3919	93.2956	144.542
	1770014_at	YEL051W	VMA8	10043.3	8804.53	7940.23	7772.29	7309.91	6308.82	6017	7305.27	7687.07	6906.86	5091.31	7584.35	5507.64	4248.05
	1770015_at	YOR011W-A	YOR011W-A	46.5842	29.4443	20.6619	18.4625	28.0569	28.4721	19.529	21.0146	37.5604	16.5672	22.3805	25.6484	21.601	22.2328
	1770016_at	YNL163C	RIA1	1443.46	1656.54	2690.9	3166.58	3071.81	3305.24	1944.32	1931.11	1822.5	3704.22	2575.38	2376.18	4328.15	2560.19
	1770017_at	YGL006W	PMC1	5639.27	5603.76	3820.77	2390.33	1106.78	502.412	2831.53	3163.55	5430.52	3654.16	712.058	9614.15	4035.86	527.895
	1770020_at	YGL211W	NCS6	828.958	761.503	1169.6	1644.33	1878.76	2344.02	1569.03	1181.78	694.43	1416.94	1993.26	873.099	1496.35	1953.68
	1770023_at	YDL055C	PSA1	18117.8	19134.6	18569.5	17845.5	15981.5	14446.9	13075.8	15677.2	19482.6	15890.2	13892.5	13878.7	17534.3	15921.9
	1770026_at	YBL017C	PEP1	5451.19	5440.17	4428.19	4646.11	4052.71	4169.03	4716.14	5262.66	5322.61	4595.1	3740.78	7129.75	4561.13	3007.72
	1770027_at	YPL206C	PGC1	6381.65	5726.08	4470.47	4082.28	3532.46	3081.17	4573.22	4994.47	6039.95	4322.04	3334.77	7177.09	3840.53	3037.82
	1770032_at	YPL095C	EEB1	1584.57	2092.29	1473.31	1383.21	2172.3	3612.99	4848.74	2329.15	2198.37	3478.08	7262.45	5659.33	5132.01	9694.95
	1770034_at	YBR268W	MRPL37	2503.58	2798.87	2108.56	2526.38	3296.39	3219.76	1848.72	2717.28	2979.02	2507.75	3223.68	2085.17	1879.23	3253.83
	1770035_at	YGL084C	GUP1	4008.13	3719.22	3836.68	3160.11	3453.33	3649.62	4156.71	4616.7	3791.53	3392.9	3704.19	3184.46	3186.11	3299.9
	1770036_at	YOL090W	MSH2	3222.55	2971.69	2268.59	1490.54	1016.04	959.111	1506.67	2652.38	1471.86	1183.17	644.953	1334.93	779.675	566.469
	1770037_at	YGL228W	SHE10	4565.95	3710.63	2774.09	2255.08	2343.04	2812.98	3751.9	3835.67	4883.56	2959.6	2788.19	6435.38	2591.13	2486.48
	1770039_at	YLL051C	FRE6	1077.31	1217	1726.59	2393.31	2933.68	3220.31	2882.22	1908.85	1455.41	2051.26	4033.69	1341.6	1697.06	2532.57
	1770040_at	YLL014W	EMC6	9385.63	8923.31	6701.69	6336.7	6737.17	7089.58	7980.29	7333.84	7624.73	6544.04	7746.95	6299.12	4641.75	6081.4
	1770043_at	YHR170W	NMD3	960.982	4392.36	8159.54	10259.8	9894.34	10288.9	6386.4	4490.18	2379.63	10307.3	9452.91	1433.71	10552.9	10349.6
	1770044_at	YML124C	TUB3	4548.1	4487.61	4019.88	3884.96	3699.91	3280.12	4632.11	5507.26	3447.36	3380.27	2631.96	2207.39	2345.88	2084.06
	1770047_at	YHR065C	RRP3	1133.56	1940.17	3485.31	4864.14	4983.67	5281.11	4091.89	3146.95	1180.17	4197.58	4992.84	627.65	4417.41	5040.95
	1770048_at	YOR062C	YOR062C	1950.41	1573.27	525.907	429.166	468.229	372.031	758.508	731.301	2960.93	668.275	469.124	5635.96	1166.55	476.795
	1770049_at	YOR157C	PUP1	8099.33	6618.45	4539.86	3624.71	2936.9	2270.28	3997.91	5728.02	5424.29	3447.42	1830.28	5970.9	3088.58	1529.36
	1770050_at	YOL036W	YOL036W	3027.21	2584.1	2578.65	3080.32	3713.11	4322.06	4037.76	3658.35	2737.9	3638.67	3944.01	3454.38	3513.17	4208.58
	1770054_at	YPL067C	YPL067C	1072.72	1011.93	834.447	771.904	984	1486.88	2789.89	2616.75	1154.9	1122.46	1884.7	786.247	715.997	1303.56
	1770055_at	YMR306W	FKS3	252.508	233.827	174.053	151.867	144.112	202.274	221.547	127.791	170.896	159.768	125.845	261.189	162.575	111.724
	1770056_at	YOL145C	CTR9	1807.62	1985.45	2249.19	2168.64	1900.42	2245.9	1874.59	1500.51	1762.19	2073.45	2172.98	1473.95	2166.48	2546.22
	1770058_at	YOL098C	YOL098C	2672.03	2620.85	2980.29	3508.32	3360.58	3975.76	3593.34	3600.51	1867.46	3256.02	3774.64	2048.06	3157.35	3769.46
	1770059_at	YKL219W	COS9	1487.5	1383.08	937.414	831.566	841.808	1054.3	1592.99	1465.08	1225.43	987.076	1337.48	1528.51	855.428	1132.6
	1770062_at	YGR178C	PBP1	3775.13	3489.55	3036.64	3051.86	2916.67	2284.63	2463.81	3115.5	3393.74	3031.05	2057.5	3827.7	3175.98	2128.12
	1770063_at	YOL021C	DIS3	2630.53	3051.61	4062.43	5338.66	5897.81	6948.34	5216.66	4265.76	3061.86	5161.3	6370.66	3345.96	5234.79	6245.45
	1770065_at	YBR011C	IPP1	22948.8	22179.1	21969	21341.1	18915.8	15959.5	18750.5	18541.2	22305	19266.3	16415.5	17183.9	18107.9	16564.8
	1770067_at	YJR140C	HIR3	1559.61	1517.37	1467.21	1417.01	1275.61	1495.99	1286.7	1560.39	1317.01	1570.02	1060.81	2062.52	1546.02	1137.55
	1770071_at	YGR144W	THI4	717.238	628.949	425.274	356.222	276.89	302.812	337.349	337.2	944.538	738.524	413.202	2495	1156.36	363.933
	1770072_at	YMR008C	PLB1	6249.91	5896.44	5244.22	4647.56	3987.82	4852.31	8883.77	6798.5	6277.79	5625.96	5947.6	8050.01	5547.44	3909.14
	1770073_s_at	YMR322C	SNO4	562.802	458.819	208.816	131.655	68.4326	63.9428	128.215	60.3208	1102.37	361.707	126.96	4591.74	900.437	189.427
	1770074_at	YBR141C	YBR141C	220.73	657.464	1756.68	2400.97	2546.83	2578.21	1352.71	767.232	360.288	2367.24	2541.29	282.53	2666.24	2900.93
	1770075_at	YJL133W	MRS3	1359.03	2089.09	1960.92	1973.33	2029.62	2283.93	1777.02	1977.37	1237.46	2461.88	2125.43	1272.58	2151.67	2022.77
	1770079_at	YNR061C	YNR061C	2897.04	2036.26	1982.91	2288.67	2522.71	3130.63	2586.22	3748.1	1671.74	1968.57	2432.25	1866.1	1962.01	2398.35
	1770080_at	YDR079W	PET100	2339.3	2034.89	1359.32	1154.12	1257.37	1277.54	1903.84	1362.63	2884.18	1357.59	1562.32	2857.16	983.356	1267.04
	1770082_at	YDR454C	GUK1	11085.6	10203.9	10563.9	11173.1	11648.6	13171.5	12810.1	12366.7	9128.18	11075.8	12863.7	6844.27	9224.59	11328.3
	1770084_at	YIL009W	FAA3	2326.08	2604.91	2490.56	2458.75	2309.35	2885	1806.36	1848.1	2015.06	2731.21	2632.36	1818.68	1891.27	2405.23
	1770087_at	YPL262W	FUM1	8087.75	7982	6677.29	6758.52	6600.4	5241.09	4688.51	6327.23	7673.67	6910.29	6072.68	9695.42	9619.53	6375.13
	1770088_at	YIL166C	YIL166C	258.481	194.682	317.398	646.053	612.643	154.872	144.785	192.626	511.175	107.844	185.189	217.021	136.903	249.598
	1770089_at	YFR038W	IRC5	2591.57	2781.24	1870.16	1767.76	1976.62	2288.39	2563.68	2290.51	3008.23	2470.15	2326.26	4256.2	2581.07	2181.16
	1770092_at	YDR266C	YDR266C	1646.27	1887.46	2301.12	2928.68	3320.71	4165.67	3036.32	2535.91	1476.05	3025.36	4095.35	1254.7	3280.31	4373.69
	1770093_at	YLR001C	YLR001C	3399.83	3264.67	1481.41	948.061	867.482	953.716	1350.7	1656.39	3349.48	1730.55	940.977	5196.08	1744.83	879.419
	1770095_at	YER186C	YER186C	2567.91	2593.5	2156.87	2456.56	2829.98	2835.84	2085.92	2715.11	2594.05	2837.79	3247.55	3237.16	2561.76	3011.18
	1770098_at	YML125C	PGA3	4156.35	5255.29	6174.71	7803.39	8695.41	8954.36	7897.87	8047.82	4050.16	7145.7	8459.38	2986.92	6071.51	6921.54
	1770099_at	YGL048C	RPT6	9601.88	8854.48	6647.61	5855.7	4860.78	3618.16	4852.17	7112.25	7634.21	5792.83	3165.84	9238.15	4473.64	2680.67
	1770101_at	YBR028C	YBR028C	1747.38	2270.09	2149.06	2212.61	2027.2	1849.75	1626.53	1356.97	1617.24	2475.99	1888.93	1495.7	2598.05	2980.48
	1770102_at	YHR118C	ORC6	1058.48	1408.25	1296.67	1490.04	1589.26	1678.13	1321.72	758.961	1179.82	1341.96	2095.82	889.19	1470.08	2081.87
	1770106_at	YGR081C	SLX9	1109.17	3657.85	4205.15	4547.49	4515.17	4878.33	3285.65	2377.45	1665.8	5413.91	4734.66	1737.61	5294.35	5336.66
	1770108_at	YKL047W	YKL047W	963.072	806.435	484.42	451.871	535.86	757.599	951.471	1117.54	873.294	487.186	410.892	879.521	438.45	516.71
	1770109_at	YHL001W	RPL14B	6702.37	8019.68	10330.4	11094.3	12213.8	11983.2	10282.5	12177	6280.96	11327.7	11960.9	4305.97	10256.8	11474.8
	1770112_at	YDR440W	DOT1	1312.89	1879.64	1298.09	1018.58	806.363	709.489	1032.74	1229.46	1320.63	938.508	470.191	1193.68	777.03	414.925
	1770113_at	YNL287W	SEC21	7179.89	6129.78	5214.88	4597.13	4041.78	4283.01	5318.76	5943.25	4955.77	3923.78	3444.73	5562.52	3265.61	3056.03
	1770114_at	YDR460W	TFB3	1724.52	1742.64	947.351	1093.47	1406.7	1554.26	1569.24	1270.99	1820.73	1224.76	1860.51	2305.17	1312.96	1977.6
	1770115_at	YLR313C	SPH1	1178.82	901.448	526.42	366.763	310.089	300.674	294.102	782.747	579.735	286.685	244.097	609.97	285.707	193.289
	1770116_at	YDR062W	LCB2	4950.93	4720.39	5672.88	6311.62	5688.4	6397.92	6032.17	6433.56	4240.61	5197.8	5626.49	3711.55	5153.64	5849.84
	1770118_at	YOR178C	GAC1	755.385	1062.56	462.746	144.795	116.675	57.6466	75.9647	49.4087	766.86	583.155	70.8872	3490.58	1307.5	71.8673
	1770120_at	YJL016W	YJL016W	3305.15	2670.81	1449.43	1065.33	1036.34	1476.88	2515.67	3343.05	3281.2	1682.28	1587.08	8449.45	1836.66	1060.14
	1770122_at	YOR279C	RFM1	810.184	616.246	236.9	289.371	397.008	525.056	489.102	389.35	637.148	310.944	517.445	887.573	283.051	446.052
	1770123_at	YJL218W	YJL218W	428.047	484.829	484.799	417.441	230.827	117.48	224.885	276.987	218.81	397.801	126.668	214.568	171.312	60.1666
	1770125_at	YDL218W	YDL218W	1889.26	1575.1	1031.74	767.705	510.693	180.169	307.717	169.492	830.958	828.562	147.459	2334.92	1121.43	115.985
	1770127_at	YGR071C	YGR071C	1136.79	1078.31	1020.62	1035.12	919.496	952.908	562.685	652.302	815.675	1161.45	535.383	1104.6	1231.83	598.941
	1770128_at	YLR256W	HAP1	5925.94	5968.34	4336.31	3498.33	3112.21	3616.09	4068.85	4512.9	7656.85	5410.34	3856.5	10885.3	7183.34	4567.1
	1770129_at	YNL032W	SIW14	2551.98	2551.23	2185.31	2418.32	2699.05	2746.23	3380.76	2700.52	3266.44	2725.18	3315.92	3710.25	2709.33	2796.68
	1770132_at	YJR100C	AIM25	2190.99	2305.33	1415.13	1354.41	1351.54	1042.06	1145.04	1839.03	2387.64	1634.91	1202.68	2643.97	1522.25	1060.05
	1770133_at	YER111C	SWI4	2732.54	2244.59	1370.03	557.349	312.031	322.826	547.836	1568.03	1792.49	970.381	199.192	2245.34	784.238	139.348
	1770134_at	YBL095W	YBL095W	4471.97	3815.96	3012.55	2912.32	2694.19	2415.33	2129.08	2411.34	4129.49	3451.12	1993.42	5312.05	3747.7	2648.5
	1770136_at	YJR123W	RPS5	18965.5	18736.4	20525.9	20589	22804.8	23605.9	22645.5	24227.9	19188.9	20877.8	23111.3	13901.3	21912.3	23603.6
	1770137_at	YML083C	YML083C	68.6697	68.6088	54.3594	34.3269	47.428	47.1181	49.9204	90.4518	87.4372	54.9613	46.8332	82.9486	53.396	47.064
	1770139_at	YML072C	TCB3	12281.3	12431	10607.4	10650.8	9071.15	7173.47	5937.54	8628.88	12026.9	9339.08	4864.41	12677.2	8461.2	3552.33
	1770140_x_at	YBL108C-A	PAU9	1514.93	1349.26	996.908	1066.43	1109.3	1035.63	1229.55	1360.59	1657.9	1322.71	1088.89	2240.61	1146.54	1056.41
	1770142_at	YEL021W	URA3	5012.06	5355.58	5271.39	5695.7	5995.29	11838.2	7746.36	6717.63	4243.29	5540.65	10214.3	3947.6	5464.37	8065.95
	1770144_at	YLR343W	GAS2	745.027	764.591	691.339	817.52	721.792	869.129	682.278	1825.22	346.431	457.668	391.031	443.415	420.542	361.41
	1770145_at	YGR183C	QCR9	8840.25	7449.9	4839.58	5444.64	6960.64	5299.06	7833.78	6256.38	9694.3	6720.47	6458.66	12029.8	6811.53	5578.12
	1770147_at	YHR169W	DBP8	390.646	1542.19	3439.94	4014.66	4383.59	4370.91	2659.18	1526.46	784.997	4493.85	4546.27	679.217	4575.28	5547.77
	1770149_at	YIL143C	SSL2	2157.53	1744.74	1432.49	1640.84	1525.5	1777.45	1437.82	1757.07	2038.78	1561.18	1203.63	3073.38	1956.67	1972.72
	1770150_at	YNL107W	YAF9	905.128	966.503	798.935	826.779	883.149	980.773	1156.76	961.476	1151.4	924.88	1115.87	1422.08	932.314	1121.47
	1770154_at	YML102W	CAC2	1730.15	1395.31	801.813	893.655	964.362	1086.46	1029.3	1117.37	1141.98	750.182	1061.96	1243.8	741.599	955.638
	1770155_at	YGR027C	RPS25A	15713.8	15541.6	15975.1	15856.6	16918.6	17742.6	17786.1	19142.8	16769.3	16307.6	17755	11905.5	16019.7	18335.1
	1770156_at	YHR146W	CRP1	4753.88	5058.28	4292.71	4363.47	3987.91	3764.94	5405.52	3691.29	7620.22	3924.58	4509.83	8559.98	3664.48	4259.59
	1770157_at	YDR361C	BCP1	1270.53	1565.01	2837.72	3595.57	3797.23	4264.61	2942.13	2911.7	1481.67	3123.28	3195	1546.01	3350.14	3657.27
	1770159_at	YIL005W	EPS1	4075.1	4006.23	2763.73	2347.67	2158.57	2741.21	3220.45	2842.49	3647.58	2603.55	3162.16	3924.09	2429.09	3072.6
	1770162_x_at	YBR301W	PAU24	254.355	172.145	110.733	91.161	88.1467	94.5083	220.182	267.179	209.016	122.774	116.792	313.367	134.54	81.2019
	1770166_at	YHR097C	YHR097C	1823.59	1538.27	1050.58	825.565	504.944	584.523	2918.88	2124.81	2866	891.334	1086.55	5167.5	1175.27	655.719
	1770167_at	YGL253W	HXK2	15534.7	17351.4	17642.7	16408.9	12379.4	6940.5	10397.2	14922.2	9240.1	16290.3	6200.62	8090.17	15733.3	4415.79
	1770168_s_at	YOR390W	YOR390W	2124.63	1427.22	1048.55	1046.93	1188.32	1689.16	1568.02	2054.5	1030.46	866.675	984.231	1237.91	1027.04	1029.93
	1770170_at	YGR258C	RAD2	1776.44	2319.86	2740.45	2277.37	1749.17	1065.4	1400.27	1194.99	2353.41	2967.78	1097.04	3294.45	3706.45	978.69
	1770173_at	YDL229W	SSB1	12810.4	16914.5	21960.5	23845.7	24282.5	25597.4	24165.4	23502.7	14304.9	23293.7	25220	4277.53	24169.9	25290.3
	1770178_at	YDL119C	YDL119C	719.665	689.528	363.073	401.996	602.784	897.395	1172.13	817.308	774.181	394.644	827.025	772.276	312.66	536.646
	1770179_at	YJL108C	PRM10	759.344	750.557	492.629	705.221	1679.88	3502.58	4058.49	1325.71	613.988	511.209	4078.48	747.412	406.671	3273.71
	1770182_at	YHR157W	REC104	321.919	295.077	163.318	149.754	160.773	171.515	205.449	231.197	336.19	239.237	191.635	533.854	269.982	236.003
	1770183_at	YJL193W	YJL193W	1659.34	2130.36	1977	2254.09	2150.94	2266.63	2012.71	2180.76	1397.41	2149.78	1661.96	1029.03	2143.2	1759.07
	1770184_at	YDL155W	CLB3	2677.1	2851.79	2168.04	2169.6	2359.71	2301.2	1637.14	2250.55	2320.46	1782.77	1754.8	2192.5	1732.69	2059.46
	1770189_at	YHR007C-A	YHR007C-A	183.892	153.516	124.272	126.655	108.87	124.673	102.017	151.164	174.918	155.241	104.053	357.149	197.234	66.5794
	1770191_at	YER142C	MAG1	3523.46	3108	1706.27	888.289	425.749	265.533	649.069	1094.28	3069.91	1114.21	371.523	4332.88	1213.64	361.866
	1770193_at	YMR190C	SGS1	1448.63	1504.17	1296.7	1058.08	829.584	750.232	708.768	873.481	1285.96	1165.58	569.916	1431.81	1065.44	713.083
	1770200_at	YOR272W	YTM1	703.74	2586.99	6133.39	8041.55	8605.44	9017.7	6971.82	4491.95	1594.96	7576.91	8586.95	890.176	7888.75	8458.93
	1770201_at	YHR057C	CPR2	3070.44	3179.14	2516.58	2491.79	2469.68	1695.08	2333.57	2534.01	3531.79	3245.43	1702.32	5349.9	3477.5	1529.13
	1770202_at	YER103W	SSA4	1777.31	1582.37	1434.62	1340.86	1023.77	871.126	925.985	1909.68	2375.77	1624	896.201	4827.57	2450.22	920.021
	1770203_at	YHR006W	STP2	3850.48	3875.93	3045.13	3831.15	4530.45	5118.77	4988.61	3301.21	3903.21	3367.65	5739.37	5779.28	3321.01	5543.53
	1770205_at	YIR026C	YVH1	451.916	983.612	2284.32	3459.62	4565.98	5032.62	3326.63	1825.14	956.706	3325.55	4807.74	575.73	3183.6	4644.6
	1770207_at	YBL090W	MRP21	1235.02	1240.17	1044.15	1295.3	1452.22	1405.95	1391.78	1264.8	1386.06	1048.67	1491.51	1233.41	796.159	1225.11
	1770209_at	YHR024C	MAS2	1487.16	1779.29	1997.08	2546.39	2479.37	2347.7	3968.34	2120.43	1309.8	1940.23	3165.78	958.854	1722.18	3690.03
	1770210_at	YOR045W	TOM6	7987.7	8223	7008.18	7296.62	8570.13	8637.05	9076.08	8671.65	7484.29	6702.29	8743.37	5415.11	4807.56	7354.93
	1770211_at	YEL062W	NPR2	2752.43	1995.31	714.774	728.542	785.764	996.62	1301.08	1164.27	2292.1	1041.66	1020.22	3803.87	1178.04	1126.35
	1770212_at	YOR275C	RIM20	1160.49	881.897	521.569	434.782	388.008	521.638	1111.1	892.669	1078.03	610.471	547.958	1372.73	562.336	479.267
	1770213_at	YKL125W	RRN3	1918.44	2372.62	2477.66	2549	2205.42	3109.88	1689.17	2397.82	2022.44	2605.74	1362.75	4579.75	3635.75	1826.55
	1770216_at	YPL195W	APL5	3569.09	3988.14	3643.38	2904.09	2295.91	1678.68	2604.86	2214.13	3896.59	3366.95	2134.53	2548.81	3405.07	2949.05
	1770217_at	YDR145W	TAF12	3020.98	2535.43	2183.52	2303.05	2608.54	3010.66	2837.46	3343.98	2580.74	2091.28	2782.91	2813.72	2014.5	2719.48
	1770219_at	YGR140W	CBF2	1319.2	1717.96	1680.92	1489.58	1554	1398.87	817.409	1063.22	1346.83	1436.63	1069.12	1693.32	1462.46	964.437
	1770221_at	YJR057W	CDC8	1911.41	1914.1	1396.69	1250.44	1238.57	1082.5	1160.68	1456.57	1747.35	1259.45	905.104	1711.72	1022.54	1017.62
	1770226_at	YIL151C	YIL151C	1412.33	1283.6	1353.82	1333	1362.04	1766.15	1572.63	1582.95	1384.04	1671.86	1495.87	1950.66	1990.99	1448.33
	1770227_at	YPL216W	YPL216W	651.077	579.211	433.098	395.615	404.65	525.798	403.074	273.27	549.934	490.728	393.339	872.771	538.577	524.569
	1770228_at	YER172C	BRR2	2847.12	2958.64	2683.04	2946.55	3254.15	3843.49	2636.84	2628.19	3112.32	3104.68	3377.72	4137.5	3244.69	3824.46
	1770230_at	YGR204C-A	YGR204C-A	87.2821	101.671	90.672	59.5555	40.0224	34.4834	52.9183	66.6834	82.2377	62.3496	27.4931	151.371	63.5604	29.0005
	1770231_at	YKL110C	KTI12	1267.88	2214.41	3088.57	3197.45	3016.28	2829.2	3432.08	3029.14	1463.52	3753.65	2126.81	1945.52	3334.31	2133.67
	1770236_at	YMR088C	VBA1	18523.2	15532.5	9278.65	5410.78	3166.74	2533.87	3621.95	4024.34	13350.3	9105.94	2969.29	15017.3	5385.18	2595.54
	1770238_at	YDL028C	MPS1	1791.43	1665.4	1215.83	1176.36	1271.46	1540.97	1242.18	1047.66	1697.2	1022.14	1081.82	2063.22	900.135	980.316
	1770239_at	YOR166C	SWT1	674.525	725.334	899.607	912.208	969.583	1253.32	856.535	794.768	464.622	889.346	1188.15	592.215	1181.35	1221.5
	1770240_at	YJL205C	NCE101	3540.3	3696	2839.15	2679.49	2783.49	2282.95	2459.92	2522.5	4958.86	3649.64	2486.16	5779.85	3711.24	2229.86
	1770243_at	YLR052W	IES3	1872.19	2450.2	2175.87	2214.24	2130.79	2352.1	1849.74	1784.75	1979.07	2275.21	2110.66	1649.36	2297.87	2243.61
	1770245_at	YNR027W	BUD17	1511.56	1948.44	2116.08	2353.07	2133.41	1834.11	1203.79	1435.02	1203.94	2341.26	1648.74	1285.85	2390.45	1929.93
	1770248_at	YNL011C	YNL011C	1823.21	1440.47	722.917	706.784	824.582	880.779	749.662	962.8	1871.98	832.961	794.165	2282.49	755.575	867.333
	1770249_at	YLL049W	LDB18	1891.62	1592.52	1370.69	1203.62	1155.82	990.423	916.259	1475.98	1855.42	1408.83	824.109	2008.67	1452.49	632.406
	1770250_at	YJR121W	ATP2	12462.9	11288.3	10483.7	11234.1	11081.8	10077.8	9789.05	11775	13587.4	11885.5	10513.8	14614.5	11772.7	11318.5
	1770253_at	YDR539W	YDR539W	3037.57	2767.32	2040.9	1814.52	1373.89	1210.51	1728.62	1986.99	2227.24	1914.57	1073.49	2055.17	1291.49	868.574
	1770256_at	YJR088C	EMC2	4439.07	4060.18	3938.72	3699.98	3285.41	3348.12	4070.69	3837.36	3503.32	3153.81	3218.92	3091.11	2674.07	2861.7
	1770257_at	YNL313C	YNL313C	1255.2	2025.68	3493.67	4648.82	4891.48	4986.86	4172.52	2155.97	1415.58	4626.96	5167.55	1023.8	4624.72	5242.91
	1770258_at	YKL180W	RPL17A	14302.8	14278.7	17846.4	19142	21354	22394.4	19976.2	21323.1	13605.6	18935.3	21329.4	7127.03	18834.6	21128.1
	1770259_at	YDL106C	PHO2	1637.59	1467.23	730.131	698.938	839.846	908.6	1157.04	1567.09	1409.92	619.729	1012.8	1789.01	611.261	854.033
	1770261_at	YPL165C	SET6	58.7186	65.354	25.4307	33.9982	38.3209	46.4453	34.443	37.7173	57.4564	38.2877	28.2295	89.5514	41.5679	22.5183
	1770263_at	YKL116C	PRR1	1580.4	1687.21	995.718	858.536	768.868	904.916	1085.22	1192.2	1429.22	1073.2	816.346	1564.33	795.345	391.354
	1770267_at	YMR301C	ATM1	1404.3	1412.68	2621.68	4051.75	4520.33	1732.19	1698.04	1609.49	3805.17	1702.64	2093.11	1258.83	1889.28	3184.44
	1770269_at	YNR020C	ATP23	1508.55	1999.06	1372.92	1659.57	1976.68	1776.15	1630.34	1459.42	1932.57	1707.42	1989.93	1527.2	1471.2	2168.4
	1770271_at	YER140W	YER140W	1385.87	1296.38	927.87	1106.16	1410.91	1700.65	1304.04	1230.88	1417.71	1333.33	1490.72	1790.79	1478.65	1681.38
	1770276_at	YNR003C	RPC34	769.872	1398.87	1898.27	2378.01	2576.81	2834.61	2036.75	1858.87	1313.8	2789.14	2495.28	1062.37	2534.88	2597.45
	1770277_at	YHR204W	MNL1	1770.89	1867.83	1722.57	2100.13	2478.88	2689.42	1676.14	2606.76	1627.97	1957.88	2486.39	1813.2	2253.25	3243.11
	1770279_at	YIR034C	LYS1	3122.47	2287.42	2200.83	3202.94	4988.21	7178.54	8480.95	6286.13	3642.23	2277.9	13247.2	3041.67	1513.65	14734.7
	1770280_at	YPL259C	APM1	2093.94	2013.06	1819.39	2009.53	1909.25	2608.08	3219.15	2336.6	1619.65	1821.8	2938.58	1785.96	1911.44	2390.43
	1770281_at	YEL036C	ANP1	3703.63	4017.96	3564.95	4159.87	4014.82	4316.26	3887.55	3401.62	3961.41	3950.98	4037.29	4437.72	4374.98	4062.23
	1770284_at	YLR185W	RPL37A	15744	17476.2	18958.7	20695.8	22142.2	22219.8	20466	21407.7	17369.1	20893.7	22564.8	11696.3	20370.9	22761.7
	1770288_at	YBR240C	THI2	553.112	605.268	501.016	483.034	512.12	408.531	326.17	390.215	511.47	635.01	370.608	803.178	673.467	427.237
	1770289_at	YPR178W	PRP4	1818.24	1508.86	854.686	811.986	934.976	1070.51	1000.18	1219.46	1816.6	890.827	1055.5	2141.29	920.726	1354.66
	1770290_at	YMR257C	PET111	1047.08	835.544	689.607	791.336	847.041	942.174	990.856	644.724	956.665	827.217	825.062	1058.9	887.012	795.917
	1770292_at	YOR016C	ERP4	4050.9	3815.77	2954.94	2528.67	2408.78	2509.94	3178.03	3655.92	3275.97	2505	2123.98	3326.25	2348	1806.9
	1770294_at	YCR059C	YIH1	964.09	886.318	1261.75	1674.86	2230.07	3241.8	3420.75	2325.91	1003.73	1661.08	3442.66	814.24	1639.79	3325.75
	1770297_at	YML093W	UTP14	550.649	1816.66	4946.29	6790.26	7225.28	7796.03	4459.52	2528.61	1151.5	6809.26	7927.1	516.214	7116.1	8976.03
	1770298_at	YPL081W	RPS9A	4545.56	8844.5	11681.3	10211.6	8582.6	9160.12	5993.91	8834.79	3368.69	10675.5	8011.83	2097.89	12488.7	9031.78
	1770300_at	YNL225C	CNM67	2932.42	2767.39	1368.99	1339.49	1422.02	1458.23	1635.89	1957.66	2112.07	1088.37	1301.7	2712.54	1113.86	1042.99
	1770302_at	YHR087W	RTC3	2367.92	1352.44	557.11	340.827	311.569	214.047	544.001	1507.23	6688.39	972.941	380.516	12260.5	1092.85	326.927
	1770303_at	YBR294W	SUL1	19253.3	17153.1	25825.8	25397.6	23561.1	6204.46	3550.43	3426.8	25409.1	15004.8	5854.1	2411.23	15799.2	15776.5
	1770307_at	YDR055W	PST1	3754.39	3492.7	3111.62	3366.77	4363.51	6924.37	9585.61	7855.76	3741.72	3276.93	8857.14	1464.62	1059.23	5080.93
	1770308_at	YER041W	YEN1	1089.54	1087.97	809.233	740.777	751.801	812.277	765.249	741.264	1056.43	1089.11	835.191	1640.55	1249.64	849.039
	1770311_at	YHR038W	RRF1	669.413	664.735	456.858	503.28	589.507	592.244	765.565	695.4	817.715	448.99	593.479	897.9	364.733	366.328
	1770312_at	YOR266W	PNT1	583.179	582.063	466.934	438.452	463.4	418.616	488.587	473.421	575.46	520.953	522.47	495.052	438.7	504.311
	1770313_at	YOL063C	CRT10	1989.61	2026.55	1564.05	1498	1621.65	1505.35	1610.89	1350.57	2249.69	2014.8	1493.11	2817.56	1996.74	1673.82
	1770315_at	YNR030W	ALG12	3543.37	3342.63	2844.8	2683.46	2093.31	1632.81	2444.7	3059.29	2265.88	2792.3	1347.49	2028.98	2388.89	838.049
	1770317_at	YLL028W	TPO1	5103.59	5706.37	5406.29	6122.02	7548.86	10065.7	9174.34	7114.79	5710.31	8805.23	10753.4	8926.97	9579.34	11409.2
	1770319_at	YFR030W	MET10	11112.8	9023.72	17845.9	19936.9	19102.1	6534.91	8458.58	9981.07	22606.7	11958.6	8537.67	3926.74	14804.7	15366.5
	1770321_at	YHR005C-A	TIM10	10590	12174.5	11397.8	11298.5	11975.9	11096.4	10282.6	10312.1	11833.3	11202.8	11480.3	9074.94	9967.97	11492
	1770323_at	YFR004W	RPN11	4952.31	4645.19	3710.23	3241.71	2652.22	2004.88	2892.02	3894.89	3794.4	2582.21	1907.76	4814.06	2135.57	1658.97
	1770326_at	YDR459C	PFA5	2800.39	2403.79	1434.15	1604.88	1946.49	2146.23	1769.35	1646.01	2466.48	1675.34	2222.04	2784.29	1980.07	2491.9
	1770332_at	YCR076C	YCR076C	2377.54	2102.17	1499.12	1401.59	1221.16	861.164	873.013	1265.44	2408.47	1675.31	891.344	3348.02	1613.7	751.765
	1770333_at	YPR029C	APL4	3190.86	2855.16	2239.44	1994.42	1619.87	1750.91	2433.49	2705.46	2357.36	1868.98	1460.34	3474.64	2102.08	1324.54
	1770335_at	YMR087W	YMR087W	2264.36	1620.06	656.333	379.207	305.428	294.529	644.092	1362.77	1705.28	676.54	285.664	3805.14	776.897	275.97
	1770337_at	YKL059C	MPE1	842.507	859.29	510.126	653.554	851.817	952.872	1015.26	941.945	1064.65	596.619	1075.91	1185.54	557.064	1203.81
	1770339_at	YKL081W	TEF4	8304.98	10150.7	12615.5	13567.8	13868.2	14558.5	15345.4	15111.9	8361.04	13660.1	14054	4071.45	13561.9	13833.9
	1770340_at	YLL058W	YLL058W	542.794	399.112	720.525	1193.15	1910.26	316.876	447.759	592.829	748.758	458.212	369.387	614.742	506.266	1039.24
	1770342_at	YPR055W	SEC8	3155.41	3450.71	2453.43	2121.22	2279.03	2272.93	2654.64	2215.52	3595.75	2722.9	2048.96	4295.8	2372.03	1991.01
	1770343_s_at	YFL059W	SNZ3	1099.13	752.623	957.901	787.858	1216.93	1329.84	1058.77	1091.23	822.406	811.163	1227.88	840.514	948.919	1258.01
	1770344_at	YMR149W	SWP1	7039.06	6239.23	5539.45	5414.6	5461.78	5756.03	6537.96	7445.1	5649.71	5110.39	5339.62	4656.51	4339.37	4197.03
	1770345_at	YNR017W	TIM23	4268.39	4877.02	4854.67	5166.25	5185	5316.69	4781.39	4586.9	4033.94	5110.46	5345.24	3423.04	5011.69	5025.56
	1770347_at	YCR007C	YCR007C	723.354	663.03	413.766	439.374	443.278	604.069	1040.97	548.347	951.103	636.065	598.496	1216.94	694.896	652.919
	1770349_at	YDR146C	SWI5	2581.31	2484.48	1272.85	1064.7	1530.75	2175.55	1471.62	776.301	3508.61	1394.58	1908.93	1397.17	684.093	852.906
	1770352_at	YJL088W	ARG3	4756.36	4727	3939.05	4777.51	4528.44	3697.64	4348.1	4700.14	7214.41	5569.76	4256.47	3263.25	6583.89	9442.46
	1770353_at	YCR098C	GIT1	158.283	99.2495	67.6229	43.9228	44.5511	47.4337	60.277	62.4319	84.5403	44.7702	60.4244	93.731	63.6625	39.6147
	1770357_at	YDR318W	MCM21	2377.58	2227.2	1087.56	1137.53	1196.51	1092.92	1442.07	1289.77	2298.9	1176.07	963.974	2668.57	968.941	630.571
	1770362_s_at	YHR043C	DOG2	4444.29	4596.58	3847.67	3413.09	2598.6	1048.66	1316.98	2223.33	2451.66	2651.05	910.2	1690.87	1812.76	882.133
	1770363_at	YPR048W	TAH18	845.836	1241.82	1714.06	2250.05	2717.55	3006.11	2415.24	1749.92	1006.39	2399.22	2863.84	1070.69	2510.47	3700.6
	1770364_at	YCR011C	ADP1	11490.1	9878.75	5524.93	3513.41	2405.47	2423.68	3943.15	5674.23	9210.48	5872.09	1792.5	14349.2	5825.08	1493.77
	1770367_at	YFR035C	YFR035C	214.568	293.811	308.932	364.52	421.296	505.309	283.136	298.762	272.997	393.669	540.251	230.276	302.136	411.784
	1770372_at	YLR181C	VTA1	2145.51	2168.91	1552.72	1366.4	1163.01	978.671	1023.83	1985.01	1846.88	1456.38	672.711	2147.42	1306.18	509.865
	1770374_at	YOR321W	PMT3	3622.79	3444.36	2288.06	1580.29	1023.2	438.987	492.885	1683.4	1915.93	1630.28	374.866	2556.56	1218.12	320.654
	1770376_at	YFL028C	CAF16	3421.41	3562.86	3467.2	4004.09	4211.88	3764.62	4952.23	4155.75	2808.93	3413.5	4222.43	2288.66	2787.05	5056.88
	1770378_at	YKL188C	PXA2	1222.37	1022.45	377.672	248.171	171.013	185.765	347.503	206.442	895.893	373.263	261.243	2434.42	552.966	286.412
	1770379_at	YBR108W	AIM3	560.473	388.924	252.543	155.658	120.962	154.214	393.558	425.842	470.238	194.841	148.939	681.653	221.35	123.798
	1770381_at	YGL089C	MF(ALPHA)2	136.501	121.652	154.265	179.952	155.221	189.318	141.182	89.5277	144.491	168.008	180.231	119.072	168.18	169.462
	1770383_at	YPR069C	SPE3	13407.2	13432.1	11642.2	11580.8	11041.1	11295.4	11636.2	10933	10412.2	10963.8	9579.55	8762.6	9223.29	8451.05
	1770384_at	YDR415C	YDR415C	2632.49	2615.53	2231.65	2091.83	2271.97	2249.07	2025.06	1578.14	2736.24	2437.12	2236.76	2123.89	1893.85	2128.14
	1770385_at	YOR355W	GDS1	5200.97	5596.48	5376.57	5460.15	4899.99	5409.01	4803.3	5371.55	4615.04	5301.85	4941.24	7458.97	6625.94	5611.12
	1770388_at	YDR243C	PRP28	783.668	910.211	661.224	909.954	1266.09	1497.74	1238.34	562.425	1144.6	833.891	1997.46	974.168	637.184	2081.45
	1770393_at	YOR302W	YOR302W	3539.4	3496.38	5700.96	5867.59	4176.2	3772.67	4468.9	2103.39	4841.81	5211.5	3357.35	7358.74	8571.36	5568.14
	1770394_at	YCR073C	SSK22	891.811	1036.25	1270.13	1699.09	2297.62	2970.65	3482.31	1770.62	1338.58	1651.82	2503.12	1385.47	1272.68	1379.83
	1770395_at	YLR105C	SEN2	1448.44	1259.3	1113.84	1092.71	1121.89	1359.55	1344.39	1552.78	1304.48	1365.09	1051.87	1682.62	1430.82	981.228
	1770397_at	YDR262W	YDR262W	4025.52	3505.92	2779.06	2798.21	3035.14	3140.38	3428.52	3173.53	6730.13	4315.52	3526.64	10662.6	5073.85	3310.18
	1770399_at	YOL109W	ZEO1	22429.1	22519.2	21518.4	22965.5	22880.4	22794.8	26052.3	22991.5	25426.8	22118.3	24057.5	26287.7	21980	21252.1
	1770400_at	YLR248W	RCK2	7404.11	7062.41	3345.39	2820.63	3042.97	3802.31	4543.85	4236.87	7131.96	3682.97	3889.55	9440.43	3600.55	3630.85
	1770402_at	YDR530C	APA2	1395.06	1250.74	914.036	1028.53	1004.61	692.388	1172.97	1102.94	1790.88	1259.18	906.857	2469.2	1207.68	1029.11
	1770404_at	YBR246W	RRT2	2245.56	2691.08	2207.74	2381.79	2175.62	2198	1933.57	2115.05	1488.22	2366.2	2082.42	1381.16	2399.05	1965.1
	1770407_at	YKR056W	TRM2	1014.95	2955.21	4815.28	6031.79	6391.59	6786.74	4766.43	2960.51	2183.69	6136.16	6663.26	2235.08	6393.21	7130.04
	1770409_at	YER137C	YER137C	408.005	865.15	1334.22	1809.14	2239.99	2662.72	1737.14	923.328	711.899	1970.63	2735.28	832.915	2337.16	3685.34
	1770410_at	YGR210C	YGR210C	3361.88	3598.52	2864.05	2928.75	3037.27	3251.95	2627.29	3749.44	3628.09	3694.68	2754.44	3385.82	3489.16	2737.7
	1770412_at	YML007C-A	YML007C-A	224.553	197.682	259.626	303.022	383.278	542.985	528.838	268.243	247.57	303.597	656.934	278.49	269.638	484.81
	1770413_at	YGL031C	RPL24A	17950.1	17612.5	20045.9	20834	22981.4	23978.7	22463.9	23325.2	18225.6	20673.5	23785.4	10957.4	21121.4	23869.9
	1770414_at	YJL166W	QCR8	8520.94	8398.49	6412.91	7221.38	8328.05	5161.4	8615.77	7518.82	12181.9	8267.77	7525.58	13358.8	8167	6990.88
	1770417_at	YNL329C	PEX6	1982.74	1781.71	1350.73	1434.51	1502.71	1582.16	1291.24	1561.06	2402.48	1987.29	1529.12	2865.78	1985.73	1675.14
	1770419_at	YER013W	PRP22	2084.78	2225.27	1601.95	1419.61	1792.22	2477.33	2508.46	1543.68	2104.4	2057.92	2473.76	3387.34	2255.76	2487.02
	1770423_at	YOR094W	ARF3	1837.78	1878.8	1585.38	1708.14	1861.01	2064.35	2063.29	1952.31	1760.93	1669.88	1911.55	1501.43	1386.01	1874.27
	1770424_at	YGL013C	PDR1	3014.62	3368.61	2130.97	1983.86	2209.84	2300.24	2707.51	2658.08	3264.3	2430.93	2604.05	3550.26	2493.51	2847.14
	1770427_at	YBR270C	BIT2	1022.67	1085.56	659.612	728.74	804.823	837.24	566.891	571.78	1329.04	1013.1	717.208	2262.32	1129.01	840.447
	1770429_at	YOL112W	MSB4	1231.41	1021.21	981.605	1026.11	1109.61	1254.09	1605.22	1106.82	1161.34	836.585	1198.28	1099.43	692.343	906.489
	1770430_at	YHR001W	OSH7	2117.94	1622.9	1303.79	1187.03	1040.67	1016.09	1268.33	1399.95	2206.75	1221.76	770.042	2727.79	1043.94	635.428
	1770431_at	YKR062W	TFA2	1936.71	2212.49	1951.92	2327.23	2295.65	2707.8	2869.68	2406.39	1985.74	2124.12	2761.04	2144.51	2010.05	3091.31
	1770435_at	YAL011W	SWC3	665.265	662.313	676.463	659.644	825.751	918.343	817.618	529.007	685.4	900.87	1083.39	778.939	930.64	1182.15
	1770436_at	YML067C	ERV41	6709.93	5882.74	5254.72	4881.34	5199.93	5137.89	5280.54	5967.08	5983.45	4906.13	5244.25	5728.55	4519.18	4667.22
	1770437_at	YPR015C	YPR015C	148.297	164.497	118.511	99.6977	95.2191	79.0971	60.888	59.9397	152.469	158.895	105.092	299.483	159.716	77.4706
	1770440_at	YIL094C	LYS12	4541.37	3689.78	5442.15	7485.73	9304.98	12690.5	12244.1	11393.1	5220.3	6815.89	19017.1	3817.35	7204.29	18492.1
	1770442_at	YIL159W	BNR1	1018.81	1227.91	1138.8	1052.38	976.621	1076.99	740.087	840.493	694.528	952.853	937.743	895.423	1121.53	1075.25
	1770443_at	YJL085W	EXO70	2245.91	2790.47	1127.34	1025.29	832.413	756.823	1185.67	1440.75	2552.72	1104.68	789.583	2531.53	1180.97	991.491
	1770447_s_at	YEL076C	YEL076C	92.7341	141.743	42.0202	30.7034	21.1362	27.4817	41.0215	49.5108	139.188	35.8582	29.3534	92.3697	37.5633	39.4935
	1770448_at	YOR074C	CDC21	2766.22	2460.09	1937.3	1555.99	954.784	343.874	319.16	1512.29	857	652.464	177.673	714.067	260.684	115.171
	1770449_s_at	YBL072C	RPS8A	22367	22406.3	24282.7	25184	25665.3	25432.3	25543.9	26516.9	21029.1	25094.1	25576.8	16567.7	25637.9	26412.6
	1770450_at	YFR032C	RRT5	21.2273	39.3864	66.134	60.1411	58.6423	123.612	51.9668	81.2279	18.7692	74.3814	59.0722	29.0402	91.1673	57.6661
	1770451_at	YER183C	FAU1	3454.44	3237.8	2182.23	2181.52	2633.03	2959.49	2706.96	3160.04	2620.79	2303.91	2767.25	2737.91	1832.53	2616.92
	1770452_at	YKL069W	YKL069W	4146.27	4489.2	3253.81	3500.66	3811.14	2865.99	3868.13	2555.45	4728.65	3440.14	3132.96	4240.05	2521.89	2506.39
	1770453_at	YKR037C	SPC34	1277.79	1255.01	1047.92	983.335	1029.45	1032.78	833.346	862.298	1132.97	835.804	858.048	1313.86	677.592	851.461
	1770455_at	YER069W	ARG5,6	9736.26	8592.57	8705.62	9958	9678.44	7884.38	10637.8	7997.86	13637.4	10946.1	11430.2	7073.79	11530.6	16859.7
	1770456_at	YDR001C	NTH1	7019.57	7080.74	4869.07	3838.65	3279	3902.96	5609.16	4774.58	8120.72	5138.46	3207.39	12877.4	5946.95	2877.69
	1770458_at	YOR032C	HMS1	111.408	166.946	137.588	118.159	153.114	209.326	229.395	104.253	227.741	266.395	384.55	650.958	551.272	467.435
	1770459_at	YNR075W	COS10	74.9896	81.6442	58.7716	31.7938	44.4163	35.8654	54.4742	57.398	73.287	48.8266	42.6363	61.9431	63.6925	40.2967
	1770460_at	YPL097W	MSY1	1021.72	1036.89	758.763	764.426	904.989	782.798	899.327	920.211	1078.64	833.505	830.201	1207.53	885.414	1079.33
	1770463_at	YHR166C	CDC23	811.258	862.143	473.916	493.227	535.736	660.291	519.418	525.336	794.33	574.381	440.997	1342.22	618.207	585.751
	1770466_at	YGL143C	MRF1	1263.73	1509.77	974.139	886.888	1087.6	1089.87	1077.38	829.604	1406.84	1121.26	1391.96	1391.86	794.941	1381.73
	1770478_at	YGL095C	VPS45	1340.46	1140.97	848.895	697.105	762.506	718.897	1038.98	961.285	1397.54	956.961	798.506	1597.1	868.258	789.9
	1770480_at	YKR039W	GAP1	24033	20978	10967	3869.2	2842.91	5675.39	5490.51	15406.9	21834.4	10551.1	4525.85	23310.2	5976.23	4272.59
	1770481_at	YNL307C	MCK1	3847.56	3108.35	3278.57	3057.7	2588.91	2253.4	3146.16	3931.44	2846.79	2685.95	1718.07	4003.62	2441.54	1334.59
	1770483_at	YMR280C	CAT8	1126.64	1307.77	981.79	583.658	213.222	75.333	182.527	174.701	949.773	1094.44	83.415	2809.73	1385.77	92.2249
	1770485_at	YJL148W	RPA34	1297.11	5620.81	9480.93	9921.95	9108.83	9979.99	7318.43	5111.87	2113.16	9583.06	9691.06	1001.87	9699.65	9854.24
	1770487_at	YLR218C	YLR218C	1697.95	1631.07	702.933	467.306	419.119	454.22	1485.05	839.158	2533.88	496.26	549.955	2007.11	219.426	234.342
	1770488_at	YHR158C	KEL1	2274.78	2225.8	1821.88	1259.03	895.671	872.805	768.889	1203.65	1902.13	1333.1	576.805	2482.85	1110.92	420.134
	1770489_at	YER040W	GLN3	892.611	848.553	980.701	1303.78	1436.97	1779.74	2285.04	1133.38	947.53	1150.08	2116.64	1191.49	1183.79	2699.55
	1770495_at	YJR032W	CPR7	1649.34	1971.88	2420.57	2317.12	2258.92	2354.46	2166.17	1692.5	1703.87	1954.98	2279.2	1304.77	1871.21	2218.64
	1770500_at	YBL027W	RPL19B	13522.4	13815.2	15320.9	15730.7	16792.1	18548.7	15685.6	17570.1	13383.1	15498.6	17953.2	10928.5	16122	18161.1
	1770501_at	YER102W	RPS8B	9483.25	11471.2	17403.4	20084.2	20508.7	22757.6	20506.8	19946.4	8791.75	18637.5	21657.6	5362.16	19487.2	20692.7
	1770502_x_at	YGL189C	RPS26A	16770.6	17606.8	17970.5	18985.3	19738.4	21386.4	20618.2	20271.1	17531.1	18889.9	21726.1	13112.9	18733.8	22056.5
	1770503_at	YCL058C	FYV5	43.2281	100.778	143.113	214.985	209.061	250.83	122.613	69.6234	63.4808	232.679	243.281	33.8904	158.951	301.686
	1770506_at	YIL162W	SUC2	1339.24	1411.07	1867.07	2296.51	1831.31	998.426	704.747	1342.29	1030	2089.71	918.584	1144.09	1776.64	743.532
	1770507_at	YJL125C	GCD14	1123.6	2462.28	3695.5	3860.19	3514.13	3902.68	2657.29	2064.43	1187.21	3488.9	3494.22	1147.15	3783.4	3626.98
	1770508_at	YNL116W	DMA2	2473.42	2149.51	1656.34	2048.3	2455.4	2501.87	2694.11	2350.82	3170.97	1935.56	2673.4	3751.25	2011.41	3592.47
	1770510_at	YLR233C	EST1	1247.66	1077.89	475.122	377.243	366.39	393.584	378.741	471.398	752.379	496.484	361.059	1137.1	454.118	330.132
	1770512_at	YKR050W	TRK2	968.367	971.423	967.445	1017.37	1192.45	1549.03	1239.61	1145.14	1424.41	1335.88	1351.79	2681.16	1680.49	1153.42
	1770513_at	YPL033C	SRL4	76.7575	62.2266	73.1064	61.4221	50.8642	72.0566	80.6681	22.7486	86.2718	64.209	53.136	78.5922	70.1719	196.269
	1770514_at	YDL112W	TRM3	1697.43	1822.16	3162.31	4383.95	5061.45	5517.34	4113.98	3389.98	2611.69	3633.33	4938.68	1969.41	3668.92	5270.59
	1770515_x_at	YLR461W	PAU4	1475.48	1876.94	978.8	757.527	669.386	582.535	733.822	607.999	1538.09	937.198	633.169	1161.52	830.907	603.731
	1770517_at	YPL034W	YPL034W	2628.75	2103.97	969.551	944.153	1079.81	1143.12	1555.48	1668.93	2170.25	1283.18	1202.23	2564.82	1292.13	1308.19
	1770518_at	YDL103C	QRI1	3306.01	2774.84	1984.44	1676.41	1224.75	1012.46	1336.66	2347.88	1941.09	1320.6	759.015	1724.01	952.214	610.311
	1770519_at	YHL018W	YHL018W	38.7005	43.2432	37.0588	37.8414	46.5904	45.8381	42.4418	39.5141	49.0829	34.0813	42.2588	41.6386	36.3876	43.5228
	1770527_at	YFR048W	RMD8	2442.16	3165.96	2513.42	2730.95	2743.84	2645.35	3435.97	2526.79	3315.82	3274.18	3232.47	2981.16	3022.56	4002.34
	1770529_at	YOL032W	OPI10	2605.86	1803.3	672.323	566.784	596.447	529.98	1192.45	1718.6	2895.65	693.782	548.503	4645.13	426.982	276.022
	1770532_at	YLR303W	MET17	23235.6	22005.2	25305.3	24627.2	24771.1	15752.7	12862.4	17928.8	28119.5	20395.5	14906.1	8407.65	22286.8	21001.9
	1770534_at	YJL100W	LSB6	1899.61	1209.07	763.548	1094.89	1311.35	657.463	799.841	935.879	2249.19	757.791	815.031	3155.26	876.416	1117.45
	1770535_at	YCR042C	TAF2	3606.33	3825.5	2765.38	2519.85	3111.53	3961.12	4132.05	3468.4	4084.65	3764.98	4040.69	4958.51	3686.68	3961.03
	1770536_at	YGL001C	ERG26	7252.92	6394.91	4888.7	4157.91	3568.29	3629.88	4650.84	5153.37	5061.06	4494.6	3420.15	4759.24	2659.54	2849.81
	1770538_at	YPR200C	ARR2	690.891	513.993	363.535	325.774	338.035	337.244	356.034	463.969	702.019	455.94	337.437	960.616	444.008	250.242
	1770539_at	YLR387C	REH1	2207.95	1755.14	1338.3	1770.76	1880.27	1881.64	2775.68	2690.18	1991.15	1401.49	1825.69	2322.06	1418.74	2227.52
	1770540_at	YJL068C	YJL068C	7300.58	7150.98	4893.16	4146.95	3075.2	978.243	1479.05	3129.81	6528.19	4385.04	698.855	8981.42	3666.94	529.162
	1770541_at	YGR272C	YGR272C	386.847	1536.39	3070.91	3501.54	3396.1	3402.36	2144.37	1072.33	609.911	3107.12	3862.48	408.272	2963.99	3850.45
	1770542_at	YJL158C	CIS3	13619.5	14691.3	14047.5	14255.5	15435.1	16798.1	16974.9	16262.9	12045.1	12063.6	16945.8	6452.07	8378.02	14658.2
	1770543_at	YCR023C	YCR023C	2889.72	2613.88	1460.44	1142.05	1158.81	1142.97	2336.59	2183.85	2724.94	1295.13	1209.7	2312.78	1033.09	2041.49
	1770548_at	YMR279C	YMR279C	256.19	288.204	167.123	132.608	121.743	115.013	106.435	115.374	156.83	127.166	96.2725	190.23	126.802	61.2397
	1770549_at	YDL057W	YDL057W	1400.95	1005.25	520.208	397.032	368.285	388.888	610.347	460.435	1154.43	554.972	436.331	1626.71	556.019	318.137
	1770551_at	YGL038C	OCH1	3058.42	2142.44	701.814	511.587	529.686	890.002	2950.18	2744.98	2246.38	656.149	965.344	2961.78	622.292	508.868
	1770554_at	YML117W	NAB6	3220.61	3305.81	2465.87	2449.65	2671.1	3536.67	4788.33	3481.87	3093.04	2424.67	3483.01	4322.66	2312.22	2378.46
	1770556_at	YLL038C	ENT4	355.056	467.326	861.907	807.117	738.29	910.8	678.506	451.613	428.493	688.572	1127.17	346.847	817.382	1313.9
	1770558_at	YDL105W	NSE4	719.229	761.806	412.037	468.204	484.568	451.291	475.542	446.68	704.239	345.245	398.745	690.637	316.252	390.373
	1770559_at	YBR217W	ATG12	958.061	1052.81	804.472	865.597	1097.99	1102.2	1246.32	914.302	1235.72	1074.87	1274.42	1253.48	952.011	1141.03
	1770562_at	YGR024C	THG1	3786.49	3601.52	3357.07	3587.52	3633.61	3542.48	2932.72	3459.85	4129.42	3680.12	3688.87	3925.74	3826.61	3421.67
	1770565_at	YDR127W	ARO1	9441.6	8583.57	8986.25	10352.4	10256.9	9220.44	12807.7	11072.6	8535.37	9678.57	11462.2	5185.7	7649.25	13283.1
	1770566_at	YOR028C	CIN5	1092.85	487.615	203.359	176.493	180.434	322.907	360.577	421.473	1473.88	256.958	207.121	2512.49	245.443	126.645
	1770567_at	YLR265C	NEJ1	1135.78	1146.08	1249.21	1204.72	935.012	899.904	1446.78	1693.13	1234.53	1142.37	833.954	1439	1171.43	654.972
	1770569_at	YKR057W	RPS21A	19228.1	20647.5	21856	23359.9	24389.8	24625.4	26520.6	25333.2	18377	23061.7	25466.3	12753.5	22303.1	25178.4
	1770571_at	YNR043W	MVD1	6081.04	5443.26	4823.1	4741.33	4831.05	5366.63	6713.22	5495.79	4827.11	5077.31	4953.03	3864.5	3459.76	4168.4
	1770572_at	YMR237W	BCH1	4734.38	4156.85	3188.06	2668.14	2042.73	1909.72	2898.62	3700.74	3273.27	2416.72	1629.09	4062.44	1810.3	1398.97
	1770575_at	YDR400W	URH1	1032.12	906.341	941.51	969.397	764.966	866.65	679.639	1237.8	511.323	954.064	623.192	1044.66	999.828	531.21
	1770576_at	YPL036W	PMA2	800.883	582.006	649.264	695.927	585.307	592.43	471.174	409.175	592.288	686.711	536.421	4701.88	4023.28	784.821
	1770577_at	YGR085C	RPL11B	16029	19716.4	21966.2	23173.9	24364.8	23985.2	21264.9	23329	16680.9	23298.9	22918.1	13386.4	23568.2	23240.3
	1770578_at	YFR050C	PRE4	6063.39	5661.26	4351.2	3618.95	2302.13	1553.19	4211.02	6329.4	5064.99	3203.05	1619.03	5335.34	2539.37	1294.26
	1770580_at	YCR010C	ADY2	210.549	204.713	173.576	131.619	92.0127	110.103	125.315	118.272	227.798	225.421	146.762	587.9	274.403	91.1442
	1770583_at	YDR353W	TRR1	10132.6	9940.69	8902.36	9317.85	9571.59	11698.1	11377.8	9617.73	7692.04	8889.35	11320.3	7647.22	7527.47	10739.2
	1770584_at	YOR125C	CAT5	2034.76	1540.94	688.582	359.925	266.064	173.23	378.965	673.644	1475.83	425.191	127.806	1901.86	379.639	82.1017
	1770587_at	YLR307C-A	YLR307C-A	226.653	251.025	191.855	186.331	204.696	261.122	103.691	29.9653	289.767	308.792	222.157	621.865	370.605	155.279
	1770589_at	YOR252W	TMA16	698.521	1605.95	2835.76	3740.61	4649.63	4648.38	2495.98	1524.24	1068.45	3677.27	4366.72	1063.98	3768.82	4639.11
	1770590_at	YGL108C	YGL108C	1353.39	1527.86	1256.27	1413.96	1490.19	1740.79	1607.54	1133.33	1439.02	1537.38	2097	1335.44	1247.95	1912.57
	1770592_at	YJL089W	SIP4	187.872	199.6	154.725	120.765	120.761	167.092	458.371	127.356	209.817	235.669	244.33	622.466	327.227	205.752
	1770593_at	YMR265C	YMR265C	1667.22	1928.84	1482.1	1554.78	2146.16	2615.09	1956.02	1317.59	1598.61	1587.04	2522.03	1865.47	2180.66	2749.52
	1770594_at	YDR404C	RPB7	4443.68	4597.6	4141.11	4509.41	4828.13	5051.59	4816.93	4866.91	3951.81	4315.6	4491.33	4039.08	3825.11	4057.76
	1770597_at	YKL027W	YKL027W	1023.18	1413.99	2198.98	2557.39	2571.43	2893.89	1846.03	1723.68	713.119	2709.36	2746.82	638.92	2759.97	2522.62
	1770599_at	YKL074C	MUD2	1628.92	2081.45	1990.73	2337.63	2863.45	3123.37	2699.38	2324.46	1887.57	2589.65	3450.52	2161.1	2585.98	3213.03
	1770603_at	YPL189W	GUP2	598.75	652.038	659.606	709.548	683.871	747.26	267.148	220.143	527.931	1186.65	701.138	651.596	1276.09	590.884
	1770604_at	YBR112C	CYC8	3405.42	3573.67	3815.4	3346.68	2550.65	2826.22	2770.62	2191.5	2726.39	3430.93	2199.71	3324.15	3717.87	2011.71
	1770607_at	YLR336C	SGD1	1101.14	1648.78	4081.92	4851.88	5360.9	6586.68	3875.13	2737.88	1644.37	4378.97	6740.25	1679.38	4947.47	6849.92
	1770610_at	YBR022W	POA1	1674.75	1443.23	1001.31	1055.96	1168.49	1086.21	1138.66	1295.8	1480.24	931.452	1351	1622.46	940.861	1375.02
	1770611_at	YBR251W	MRPS5	1960.83	2457.14	2125.64	2270.15	2210.96	1918.88	1914.03	1869.57	2245.4	2589.02	1974.46	2159.43	2416.33	1904.11
	1770612_at	YGR148C	RPL24B	15366.4	16861	18717	20213.3	22036.6	22887.7	20757.8	22181.5	15051.1	19809.1	22523.9	11073.8	19771.6	21963.5
	1770615_at	YBR291C	CTP1	2426.39	2334.8	3838.73	5843.36	6780.29	7560.26	4351.36	6274.48	2400.63	4717.26	10215.2	2464.58	3386.99	10687.8
	1770622_at	YAR014C	BUD14	3073.51	3128.35	2863.77	3476.58	3933.04	4547.22	3622.07	3434.46	2887.38	3145.56	4838.17	2689.02	3075.79	4757.9
	1770623_at	YPL134C	ODC1	4633.05	3782.82	3119.92	2608.51	1793.27	666.185	685.606	1039.96	2259.14	2886.17	504.303	4651.16	2574.37	647.602
	1770624_at	YGR078C	PAC10	1995.33	2569.65	3175.8	4016.83	4668.58	4798.31	3760.84	3115.49	2098.59	3986.4	4129.35	1252.33	3267.52	4132.78
	1770625_x_at	YNR072W	HXT17	50.6104	37.9002	13.7912	17.6164	14.2595	15.232	14.7946	14.6422	18.3352	15.3857	15.0522	30.616	17.5423	16.8731
	1770626_at	YGR092W	DBF2	4520.24	4071.19	1417.29	1290.33	1859.06	2242.99	2101.71	1792.78	5016.19	1762.92	1993.46	5521.76	985.929	1038.18
	1770628_at	YLR018C	POM34	1210.72	2091.61	2374.41	2854.32	2831.81	3046.37	3290.03	2509.64	1642.18	3342.67	3197.87	1215.44	3120.23	3348.46
	1770632_at	YAL044C	GCV3	19744.2	18157.6	15876.1	15651.7	14313.1	13264.1	15496	12512.4	12886	12064.1	13802.3	10718.2	8847.14	12725.2
	1770634_at	YJR074W	MOG1	5245.92	4982.06	3252.01	2859.8	2819.1	2393.56	3509.83	3442.65	4323.72	2623.53	2256.22	5059.33	2079.19	1313.17
	1770635_at	YCR017C	CWH43	3931.51	3495.43	3071.3	3109.89	2813.89	2447.91	3373.98	3975.48	3310	3189.45	2308.9	3180.29	2813.17	2010.37
	1770636_at	YGL240W	DOC1	52.7896	70.7472	51.5237	54.6024	58.9448	60.7024	58.7992	87.7411	63.771	74.9179	110.993	64.169	67.1506	86.8121
	1770637_at	YKR044W	UIP5	1092.4	1536.77	1604.38	2149.4	2687.14	2815.17	2220.24	1534.99	1287.23	1811.18	2803	1105.26	1533.41	2401.68
	1770639_at	YFR045W	YFR045W	1442.82	1237.71	501.113	412.081	414.438	310.106	825.844	762.936	1854.21	659.478	386.822	1777.06	575.938	333.923
	1770640_at	YCR014C	POL4	1476.81	1497.82	768.966	875.358	969.023	1143.38	851.304	770.44	1313.5	938.082	967.442	1496.59	979.114	1147.18
	1770645_at	YPR175W	DPB2	1701.59	1466.16	1074.01	901.527	934.877	796.066	634.786	1665.09	744.851	543.824	532.473	602.032	317.996	558.81
	1770650_at	YDR540C	IRC4	1666.64	1673.96	919.192	493.417	348.75	318.969	496.443	606.467	982.351	731.677	304.887	718.267	436.858	128.181
	1770651_at	YBR296C-A	YBR296C-A	24.0827	34.9403	42.3856	31.6621	26.4008	22.6807	20.6609	20.0758	30.3436	27.274	22.0829	30.6038	35.1552	19.3185
	1770653_at	YGR214W	RPS0A	10693.9	10464.8	12934.7	15051.3	15990.5	18475.3	17609.6	18675	10750.7	14239.8	18608.7	7836	14684.1	17283.6
	1770656_at	YBR053C	YBR053C	4860.77	3715.52	2489.42	1688.62	804.422	261.28	1321.62	1980.81	5804.72	2571.92	390.392	7657.96	1819.73	355.433
	1770659_at	YPL017C	IRC15	341.284	243.006	149.964	128.141	84.8925	65.1401	105.291	116.293	631.369	330.072	191.588	1586.95	641.119	377.806
	1770660_at	YDR397C	NCB2	4216.98	8051.66	7816.46	7038.15	6207.09	6226.76	5870.63	4399.05	6523.27	9922.56	6748.18	7991.8	10135.2	6066.65
	1770662_at	YJR014W	TMA22	3135.45	3780.02	4879.15	5439.36	5624.52	5841.52	5231.6	4080.7	4130.45	5968.14	6899.3	2764.72	5339.42	6357.21
	1770666_at	YHR040W	BCD1	546.731	1291.38	2165.35	2958.98	3513.53	4053.59	2145.77	1477.42	945.315	3090.22	3736.66	1035.36	3495.37	4391.67
	1770668_at	YJR079W	YJR079W	70.5602	87.4654	85.703	67.852	18.6137	19.0634	79.913	59.5509	87.0304	85.3451	38.2864	105.605	65.468	48.7516
	1770671_at	YJL043W	YJL043W	109.714	106.437	93.6023	89.6559	60.1228	93.1339	88.5226	131.838	106.54	118.426	88.1643	147.607	129.746	80.2576
	1770672_at	YER123W	YCK3	1016.7	910.166	835.291	880.397	906.217	1070.19	1270.44	1061.92	739.042	977.629	798.482	960.756	954.604	991.908
	1770674_at	YDL044C	MTF2	1123.89	1190.29	922.175	1091.4	1080.04	1109.19	1067.04	1048.85	1095.56	1105.49	1099.01	1175.99	1167.08	1439.75
	1770677_at	YCR063W	BUD31	809.833	1187.18	1959.56	2188.97	2267.84	2625.46	1775.96	1148.68	936.717	2260.14	2590.31	750.124	2577.91	2726.41
	1770680_at	YGL169W	SUA5	746.11	926.72	1616.45	2180.32	2325.03	3038.61	2266.72	1471.68	942.125	1789.45	3008.73	771.826	2090.22	3001.63
	1770682_at	YDR345C	HXT3	16404.9	21419.9	24905.8	23404.1	20334.9	5227.73	10137.2	12869.8	12364.3	24500.1	5697.69	16783.1	25177.9	5581.42
	1770683_at	YDR489W	SLD5	786.775	945.696	842.614	1005.36	977.277	1037.81	555.768	773.847	574.451	987.727	819.451	723.055	939.137	952.729
	1770684_at	YLR026C	SED5	537.384	584.289	490.784	617.665	772.18	944.764	996.814	650.769	453.463	579.198	1093.85	449.796	526.048	1025.23
	1770685_at	YGR198W	YPP1	3448.44	3595.95	3317.55	3912.99	3580.63	3114.11	1795.7	2921.57	3257.06	4168.71	2072	2756.53	3877.96	2617.06
	1770686_at	YIL042C	PKP1	2499.02	2049.17	962.865	778.072	590.529	378.381	800.983	675.175	2387.61	964.589	420.398	3548.6	855.76	364.11
	1770687_at	YLR364W	GRX8	3178.34	3297.76	7610.72	9810.72	11625.3	7696.24	2210.75	3033.06	10712.9	4405.68	6872.73	700.048	6538.25	10837.6
	1770690_at	YDL033C	SLM3	706.647	923.349	988.409	1058.4	1043.95	1103.45	779.118	727.512	881.417	1203.25	1185.68	833.577	1296.28	1326
	1770692_at	YML123C	PHO84	164.184	179.705	481.065	959.6	1471.02	2539.84	1946	512.868	183.158	472.56	2446.85	219.804	1528.59	6129.32
	1770695_at	YCR083W	TRX3	3939.82	4035.45	3217.07	3172.95	3211.25	2059.04	2955.88	3292.7	6853.83	5595.42	2059.56	11775.2	6456.46	1559.96
	1770696_at	YHR011W	DIA4	741.317	974.779	664.041	652.271	607.164	639.946	422.878	792.848	962.556	943.063	433.978	1218.33	1037.91	416.409
	1770697_at	YOR090C	PTC5	2402.84	1965.01	1519.12	1235.67	1100.21	1040.73	1355.21	1594.37	2025.25	1282.67	769.748	2849.01	1423.47	646.162
	1770699_at	YDR192C	NUP42	944.499	1250.52	1028.21	1043.84	1186.53	1236.66	1132.53	1100.59	1020.12	1182.75	1288.1	1195.9	1197.78	1321.11
	1770700_at	YPL258C	THI21	1747.05	1088.74	676.564	790.248	907.064	1108.88	879.452	1667.89	1494.86	1021.79	988.902	2325.7	1024.51	1139.41
	1770701_at	YJL140W	RPB4	5380.69	5367.15	3873.46	3749.95	3474.55	3217.18	3094.37	4405.05	5026.94	3560.85	2631.59	5104.39	3249.33	3259.19
	1770705_at	YDR416W	SYF1	803.58	729.266	823.799	935.162	1209.12	1368.99	879.933	756.613	752.797	1029.48	1330.07	1009.56	1026.7	1455.95
	1770706_at	YAL042W	ERV46	6525.31	5589.12	5183.89	4390.15	5175.59	5048.12	5949.83	6705.55	5271.42	4650.62	4810.12	5042.93	4072.35	4168.08
	1770707_at	YGR205W	YGR205W	2320.79	2256.99	2027.85	1620.76	701.636	68.7351	390.337	849.835	2269.87	2145.55	130.895	3575.27	2288.53	144.103
	1770708_at	YPL178W	CBC2	4550.96	4273.87	3486.03	3662.21	3938.29	3958.23	4283.24	3875.29	4173.16	3770.27	3884.2	3790.84	3428.18	3426.89
	1770709_at	YER007C-A	TMA20	5008.05	5854.83	5957.43	7029.91	6930.23	7559.94	7523.91	6454.74	5106.01	6940.42	8131.03	3347.1	6333.95	7628.15
	1770710_at	YLL033W	IRC19	553.405	589.944	482.004	602.753	809.41	994.506	834.549	547.481	645.241	700.912	1249.12	558.914	750.229	1349.73
	1770713_at	YKL190W	CNB1	5862.9	5739.47	5002.47	4637.61	4161.79	3572.99	5323.17	5558.54	5751.94	4819.43	3747.37	6192.85	4373.34	3467.92
	1770716_at	YBR197C	YBR197C	631.904	692.733	861.576	1115.72	1243.02	1460.87	1395.65	942.304	756.203	1107.29	1688.93	818.197	1264.1	1630.75
	1770717_at	YMR044W	IOC4	2720.03	2456.63	1559.74	1679.86	1939.28	2195.58	2094.16	2205.98	2443.36	1529.47	2269.28	3131.69	1702.45	2164.02
	1770718_at	YOR076C	SKI7	1549.25	1461.89	698.821	758.201	896.534	1057.98	1485.85	1482.3	1716	903.258	1126.53	2153.39	893.935	1220.02
	1770720_at	YLR020C	YEH2	1969.08	2196.05	2129.52	2247.54	2121.24	2592.5	2454.6	2528.78	1632.06	1978.15	2736.86	1239.79	2072.87	2694.97
	1770721_at	YPR062W	FCY1	12166.1	12693.8	11721.6	12238.7	13208.3	12548.6	10204.5	10066.8	10585.9	12905.9	11958.5	11222.4	11480.7	10999.3
	1770725_at	YEL061C	CIN8	2179.29	2405.64	1939.44	1712.34	1536.85	1373.53	764.431	951.864	2189.09	1263.94	832.496	2062.01	1077.55	696.146
	1770727_at	YLR260W	LCB5	1056	927.98	706.507	709.817	935.813	1189.96	1359.65	1543.72	1073.7	954.052	1089.41	1412.02	814.16	725.398
	1770730_at	YOR209C	NPT1	3921.09	3853.41	4499.34	4948.56	4945.07	5501.35	6796.36	5842.62	2988.06	4371.17	6756.42	1781.51	4296.66	6043.93
	1770736_at	YLR396C	VPS33	1563.82	1531.65	1097.25	1237.27	1679.02	1579.1	1890.8	1653.53	1885.91	1597.01	1936.04	1701.15	1384.75	1864.53
	1770737_at	YMR294W	JNM1	648.194	661.424	527.429	494.033	592.76	652.863	689.553	476.231	724.274	628.184	596.7	970.542	611.5	575.009
	1770739_at	YLR166C	SEC10	2128.41	1590.99	1431.99	1250.93	1253.2	1542.95	1444.95	1492.05	1773.32	1193.08	1221.29	2058.53	1343.96	1095.1
	1770740_at	YIL044C	AGE2	2229.8	1834.65	1389.01	1395.98	1646.52	1904.62	2531.33	2674.27	1301.6	1149.62	1778.48	1125.03	974.219	1772.49
	1770742_at	YOR003W	YSP3	6250.61	5163.06	3139.68	1965.68	865.792	351.138	442.984	631.583	2828.49	2592.87	458.065	7455.35	2256.04	394.218
	1770743_at	YNL233W	BNI4	3364.32	3491.12	1653.91	1174.62	1172.87	1494.36	1462.8	1783.25	2044.61	1248.88	1393.13	2437.16	1286.25	1566.61
	1770744_at	YKL035W	UGP1	13779.3	11065.7	6542.39	4245.86	2363.64	1591.66	3108.67	6967.22	12509.6	4940.33	1849.27	15513.3	4922.62	1871.64
	1770746_at	YGL057C	GEP7	2523.55	2208.58	2042	1919.56	1855.21	1717.09	1288.04	1699.75	2346.24	2345.98	1586.51	2430.48	2258.16	1858.02
	1770747_at	YOL061W	PRS5	4643.17	5178.85	6543.71	7637.23	7733.98	7699.75	6283.87	5895.28	4729.57	7340.68	7314.59	3856.23	7207.73	7141.51
	1770748_at	YKL053C-A	MDM35	3324.54	3078.98	2100.51	2417.59	3225.58	2732.6	4583.17	3465.36	5021.27	2226.56	4886.48	3033.98	1663.29	3980.76
	1770749_at	YER124C	DSE1	5142.15	5060.25	5030.49	5216.56	5987.77	6231.33	3192.21	4352.31	8424.93	6336.56	6404.13	7975.55	7613.15	9161.5
	1770750_at	YBL068W	PRS4	1547.27	2741.56	4770.01	5898.97	6978.93	7375.57	6235.14	5214.61	1909.05	6017.66	7213.47	1249.81	5626.28	6876.58
	1770751_at	YPL272C	YPL272C	1176.15	610.225	281.132	360.197	467.186	589.768	1251.42	1355.41	1113.95	535.607	569.945	1720.58	642.1	709.712
	1770753_at	YDR099W	BMH2	13597.1	10683.7	8481.79	6658.88	4228.78	2769.36	7447.86	8891.12	9676.54	6808.36	2341.29	12837	6202.59	1936.78
	1770754_at	YMR318C	ADH6	7721	7838.23	7469.15	7992.44	8378.36	9403.11	8704.15	8289.82	5253.71	7836.61	7863.93	4550.84	6953.35	8001.39
	1770758_at	YGL153W	PEX14	1966.61	1886.25	1448.74	1423.47	1525.38	1426.64	2223.93	2521.87	2700.99	1719.64	1794.91	2828.53	1619.04	2364.91
	1770759_at	YKR088C	TVP38	4335.77	3892.48	3049.54	2967.47	2719.21	2724.96	3487.58	3596.51	3460.82	2743.33	2894.61	3877.45	2191.53	2097.55
	1770760_at	YGR168C	YGR168C	983.789	816.298	594.936	640.764	762.406	1058.42	1373.7	1065.71	1067.17	786.831	1060.82	1320.47	723.321	848.487
	1770764_at	YDL199C	YDL199C	1060.15	899.725	376.36	236.362	170.244	114.423	251.749	334.996	1469.28	441.944	132.962	2904.06	529.062	115.627
	1770765_at	YKL045W	PRI2	3399.83	2625	1289.12	895.135	782.968	705.609	793.462	2108.22	1721.3	701.009	656.545	1553.2	541.867	599.947
	1770766_at	YIL009C-A	EST3	1848.61	1739.48	947.137	900.562	1105.77	1142.74	2159.25	1848.57	1891.72	1038.41	1277	1854.93	835.186	1110.89
	1770767_at	YFL030W	AGX1	1664.54	1461.11	943.9	749.785	612.169	433.563	689.568	619.746	3191.98	1989.23	930.298	7610.32	2813.44	1248.74
	1770768_at	YER139C	RTR1	646.651	514.505	444.093	443.991	432.307	580.481	910.269	505.074	593.1	446.127	626.177	806.55	449.913	328.302
	1770773_at	YKL015W	PUT3	1602.27	1690.27	1563.55	1660.03	1672.12	1683.95	2524.82	1889.46	1566.74	1539.76	1965.69	1940.09	1597.57	3063.3
	1770776_at	YER019C-A	SBH2	10912.3	11392.1	9894.32	10114.4	10812.4	10871.7	11942.3	11599.6	10629	10242.5	11165	10499.9	8948.02	10081.1
	1770777_at	YPR187W	RPO26	5978.78	8834.68	10484.6	12180.9	12649.4	12786.7	10055.6	9298.31	6220.36	11943.7	12365	4711.64	11647.2	11808.7
	1770778_at	YCL039W	GID7	3801.14	3017.85	1358.07	881.87	659.187	635.986	1152.28	1515.35	3904.81	1288.92	783.582	6092.53	1311.59	819.863
	1770780_at	YCL037C	SRO9	1289.12	3174.56	8601	10096.6	9113.48	10494.3	9057.91	6890.7	1264.42	9119.31	10529.9	670.123	9754.91	10984.7
	1770783_at	YLR139C	SLS1	803.288	782.722	719.323	777.972	749.559	859.964	572.964	514.595	744.571	967.001	673.115	740.671	1093.76	788.034
	1770785_at	YPR193C	HPA2	903.228	770.103	341.051	256.477	226.89	175.769	453.861	330.882	1340.16	421.98	361.011	1672.86	646.491	605.509
	1770788_at	YOR319W	HSH49	1101.09	1427.73	1414.26	1619.83	1958.41	2277.05	2491.41	1276.93	1736.96	1922.99	2700.86	1708.07	1782.24	2153.1
	1770790_at	YHR149C	SKG6	3273.63	3495.42	2165.69	1842.53	1834.77	2371.7	1752.82	2853.16	2358.92	2077.17	1545.43	1746.53	1647.59	1268.04
	1770791_at	YNL263C	YIF1	5185.88	4734.14	3732.21	3258.97	2955.81	2753.89	3651.14	5013.6	3812.75	2601.46	2464.03	3792.99	2187.16	2559.35
	1770792_at	YLR237W	THI7	1968.93	1810.83	2397.62	2603.85	2961.18	4738.81	2975.17	2368.02	1632.24	4436.18	5155.27	2498.48	9815.48	8316.33
	1770793_at	YLR454W	FMP27	7666.36	7661.15	5675.98	4756.63	2903.02	1323.18	2799.08	4071.47	8148.08	5784.76	1187.25	10918.7	6367.6	1109.6
	1770795_at	YKL162C	YKL162C	659.329	743.639	274.082	176.139	140.925	83.2542	195.527	242.343	931.894	274.038	86.2795	1701.88	276.24	70.1283
	1770797_at	YDR100W	TVP15	5839.01	5385.22	4031.61	2988.07	2203.1	1127.14	2492.64	3647.96	4798.75	3117.91	901.889	6637.99	2485.8	637.005
	1770799_at	YDR322C-A	TIM11	9058.64	8270.18	5386.69	5156.8	5701.64	4743.12	5878.08	5660.37	8515.31	6193.5	5612.68	8824.65	5341.7	5141.59
	1770802_at	YGL094C	PAN2	3017.45	3377.99	2809.43	2299.44	1652.43	1500.49	1777.66	1874.54	3014.14	2127.24	1425.8	3021.9	2277.69	1470.14
	1770806_at	YPL245W	YPL245W	1612.65	1975.83	2038.87	2564.42	2684.14	3352.18	3588.62	3346.91	1459.53	2469.42	2467.85	1225.29	2177.23	2417.17
	1770808_at	YHR036W	BRL1	632.548	546.877	495.185	560.712	547.158	537.26	305.16	560.416	532.553	681.601	320.751	680.092	802.862	469.504
	1770809_at	YPR174C	YPR174C	2123.54	1999.93	1203.68	1156.34	1234.79	1097.84	1557.47	2066.44	1735.49	791.535	887.222	1557.85	679.736	842.861
	1770812_at	YJL056C	ZAP1	678.403	604.02	697.045	901.229	1051.49	1434.1	1623.16	731.046	997.739	1244.34	1574.01	1346.94	1424.98	1467.54
	1770816_at	YML065W	ORC1	1634.09	1722.59	1732.16	1717.88	1736.96	2020.28	1445.85	1363.9	1722.18	1679.1	1718.55	2190.7	1596.12	1617.78
	1770817_at	YMR282C	AEP2	1337.41	1114.35	949.361	1028.52	1190.05	1167.49	884.352	1194.42	1227.61	1133.88	822.283	1559.55	1114.26	1024.68
	1770818_at	YAL017W	PSK1	4356.94	4295.68	2772.31	1396.3	752.498	524.908	1820.06	2099.37	4766.39	2771.22	496.893	7628.76	3284.66	421.305
	1770820_at	YOL097C	WRS1	4189.27	5649.75	6891.41	8091.18	7901.48	7969.77	8024.11	7314.23	3635.01	7685.4	8079.67	1860.86	7272.66	8650.79
	1770821_at	YKR087C	OMA1	1853.07	1719.46	1347.31	1348.77	1427.02	1521.43	1409.36	1305.57	1325.48	1422.27	1633.83	1900.82	1369.77	1564.43
	1770824_at	YOR341W	RPA190	1734.97	2264.62	7804.78	10346.4	11262.3	12461.6	10238.9	7523.77	4094.59	10043.4	11939.4	1742.19	10998.1	12365
	1770825_at	YJL083W	TAX4	788	467.525	474.247	436.397	367.537	388.875	424.747	354.826	675.561	615.027	447.102	1239.69	669.799	519.742
	1770828_at	YKL002W	DID4	6246.01	5241.2	2929.52	2311.93	1887.49	1747.77	3298.79	3795.97	5285.87	2397.74	1792.47	7507.33	1774.44	1104.51
	1770829_at	YCR075W-A	YCR075W-A	4859.76	5158.8	3003.87	2192.21	1597.87	1031.25	1545.53	1875.81	4114.37	2598.48	814.375	4087.48	1819.98	614.07
	1770832_at	YDR364C	CDC40	740.775	1036.02	1471.19	1820.45	1948.05	2330.81	1248.41	1094.71	873.469	1815.55	2284.48	1298.97	2198.69	2468.09
	1770834_at	YKL089W	MIF2	1912.41	2025.11	952.368	948.537	1174.44	1093.15	1550.07	1382.26	1770.82	732.898	967.796	1877.46	677.171	1172.64
	1770835_at	YJR083C	ACF4	1308.68	1001.43	481.209	479.871	517.143	423.021	555.5	682.414	1153.68	524.332	287.447	1314.83	509.574	205.335
	1770836_at	YLR433C	CNA1	1117.56	950.931	1004.04	882.958	828.273	1143.61	1023.03	1250.14	933.899	1066.69	745.678	1117.82	1061.72	782.562
	1770837_at	YGR266W	YGR266W	3030.75	2729.46	2105.85	1687.94	1468.04	1552.23	2468.14	2060.38	3524.92	2267.53	1564.01	4592.04	2666.03	1622.21
	1770839_at	YOR174W	MED4	1724.17	1591.74	1087.38	1101.77	1289.34	1311.03	1711.57	1760.89	1726.2	1068.38	1264.23	1500.67	993.955	1240.89
	1770841_at	YHR129C	ARP1	1218.25	1351.17	955.889	887.177	844.204	778.293	693.567	882.673	1288.18	928.337	649.9	1308.26	755.598	485.187
	1770843_at	YOL015W	IRC10	405.529	333.938	137.351	120.086	134.245	156.26	246.022	164.746	485.742	189.637	218.695	878.235	188.133	204.211
	1770848_at	YKL191W	DPH2	1654.07	2714.58	4690.48	6701.44	8049.14	8552.48	6501.18	4889.02	2734.94	7076.43	7946.08	3032.26	6771.65	8140.64
	1770850_at	YHR214C-D	YHR214C-D	287.826	243.587	399.756	440.987	416.748	525.759	427.233	279.918	182.847	292.954	495.519	146.128	298.11	646.694
	1770851_at	YKR101W	SIR1	1172.27	1291.5	709.084	797.816	986.661	1141.58	1171.11	859.429	1227.77	729.523	1108.04	1380.16	730.585	1796.34
	1770852_at	YER093C	TSC11	1855.95	1711.21	1309.86	1258.95	1532.24	1728.02	1293.29	1432.82	1920.74	1759.14	1571.18	2972.49	1998.64	1711.45
	1770854_at	YAL001C	TFC3	3497.17	3360.57	2356.99	1758.52	1568.37	1374.37	1542.75	1742.61	3522.95	2115.69	1160.44	3937.46	2147.43	1253.84
	1770855_at	YMR156C	TPP1	735.226	587.631	477.722	398.313	411.506	447.728	642.683	459.333	596.662	528.97	475.749	883.877	525.71	320.316
	1770856_at	YDR090C	YDR090C	9595.73	7093.41	1513.44	810.555	1019.8	1439.19	2154.9	1883.49	5675.7	1322.06	1887.82	5375.99	1069.32	1947.52
	1770858_at	YFR033C	QCR6	6972.62	7653.41	6446.56	7132.02	7691.62	6638.52	6461.26	5793.71	9312.34	8815.96	8220.48	9435.69	9101.49	9282.82
	1770859_at	YGR287C	YGR287C	385.463	403.418	343.015	263.865	140.878	64.0966	153.962	177.237	231.197	290.084	100.353	261.522	186.147	93.62
	1770861_at	YJL109C	UTP10	1216.32	2025.34	7993.72	11041.9	11331.1	10756	7292.44	5224.07	2837.36	10240.4	10850.2	1595.6	10724.8	11222.7
	1770862_at	YPL204W	HRR25	3507.56	4207.72	4428.78	4783.01	4620.62	4857.31	4114.04	3470.51	3505.16	5414.61	5019.18	4115.33	5307.54	5256
	1770863_at	YDR137W	RGP1	2732.99	2492.65	1830.36	1941.1	2151.93	2306.17	2283.98	2506.56	2568.55	2306.84	2322.99	3127.93	2122.73	2069.93
	1770864_at	YPL153C	RAD53	1097.18	1025.77	430.011	287.086	253.076	181.615	200.422	664.06	576.292	185.934	115.956	765.147	166.885	74.6759
	1770865_at	YER149C	PEA2	1571.43	2128.93	2345.06	2536.29	2432.56	1476.41	1619.99	1956.06	1935.23	2180.71	1623.93	1605.24	2170.32	1727.52
	1770867_at	YDL237W	AIM6	6271.54	4703.86	2974.84	2430.36	1936.61	1555.56	3207.41	4128.74	4787.57	3458.75	1715.55	5758.36	2794.68	1629.56
	1770868_at	YLR275W	SMD2	2108.17	2483	1979.26	2196.44	2391.64	2570.91	2612.99	2117.73	2351.46	2108.47	2391.41	2622.91	2122.6	2425.91
	1770871_at	YBR135W	CKS1	3106.28	3352.54	2436.33	2737.36	3005.28	2950.02	2293.42	2530.41	3122.73	2333.57	2624.61	2525.72	2162.85	2772.27
	1770876_at	YDL148C	NOP14	342.396	870.136	3809.07	4968.6	4782.7	5995.64	4481.41	2505.56	818.049	4330.36	5943.45	316.226	5285.51	6343.5
	1770878_at	YOR144C	ELG1	2081.78	2067.25	1308.44	1050.35	1107.31	1268.33	1052.72	1954.76	1548.75	1129.57	876.437	2086.8	1221.26	833.56
	1770879_at	YDR381C-A	YDR381C-A	3471.84	3313.44	2207.21	2398.35	2641.48	2107.07	2226.35	2207.28	4694.39	2850.33	2399.22	4512.45	2144.63	2173.85
	1770882_at	YMR142C	RPL13B	13577.7	12721.2	15275.9	16017.2	17568.7	19430.9	18569.9	19895.9	12699.7	16165.4	19075.9	9286.03	16499.1	18389.7
	1770883_at	YOR228C	YOR228C	2396.29	2566.46	1277.81	1152.76	1103.25	858.728	1404.32	1588.03	3191.6	1543.22	973.476	5141.75	1523.56	858.814
	1770884_s_at	YDL229W	SSB1	19717	21760.3	24649.8	25394.3	25845.1	26733.1	25710.6	25479.3	20687.7	25614.5	26162.5	12744.5	25863.3	26613.1
	1770885_at	YDR387C	YDR387C	2860.08	2661.08	1316.03	1006.93	1137.71	1240.7	1895.48	2200.38	2854.21	1693.9	1374.06	3841.58	1487.83	1339.6
	1770886_at	YLR030W	YLR030W	127.52	117.212	52.0376	36.1407	27.7194	43.5535	67.4087	82.0917	179.975	56.9324	36.3285	396.912	97.9989	52.9135
	1770887_at	YKL187C	YKL187C	63.0366	88.3482	77.0715	64.8783	63.5982	75.2763	77.2467	59.7894	73.0569	67.8931	79.0543	158.079	74.7175	52.4177
	1770888_at	YKL039W	PTM1	4700.15	4167.9	3123.14	2817.57	2928.5	3318.61	5330.89	4687.28	4517.71	2905.82	3500.07	4136.36	2591.69	2694.74
	1770889_at	YLL040C	VPS13	6329.48	6445.27	5125.15	4414.52	3386.67	1172.07	2081.22	3397.87	5619.62	6238.11	902.169	9435.26	6026.84	650.662
	1770890_at	YML008C	ERG6	16961.2	15976.2	12970.3	11400.2	9878.09	9225.43	11380	10431.6	13492.2	12070.9	7798.12	15319.3	9244.44	6191.26
	1770891_at	YLR165C	PUS5	1468.88	1207.69	575.296	592.366	526.026	506.672	658.105	1029.49	1567.91	699.852	360.603	2101.81	654.514	308.196
	1770892_at	YBR138C	YBR138C	1805.02	1165.69	340.344	313.885	528.846	604.262	521.094	513.21	1933.11	390.691	621.122	2014.64	230.75	198.204
	1770896_at	YPL115C	BEM3	3861.01	3565.69	2361.91	1825.52	1857	2062.91	1870.51	2564.19	2672.45	1959.53	1803.43	3437.13	2228.69	2042.92
	1770897_x_at	YFL020C	PAU5	711.494	562.781	303.831	297.62	282.181	292.821	410.003	669.669	797.913	388.533	370.977	1417.49	419.042	381.082
	1770898_at	YAL010C	MDM10	1082.97	1368.54	984.887	908.814	895.759	759.357	1171.34	999.353	1279	1028.86	779.061	1205.67	767.113	387.993
	1770899_at	YNL167C	SKO1	3919.53	3598.22	2230.74	1836.86	2037.7	2434.16	3670.58	3161.17	3744.7	2325.31	2629.2	5085.32	2083.42	2015.89
	1770900_at	YCR091W	KIN82	924.887	977.561	503.35	295.284	171.406	225.145	296.561	276.666	1036.95	529.255	212.728	1626.28	507.71	263.269
	1770902_at	YKL037W	AIM26	113.432	90.3858	71.8238	66.5719	61.5653	105.458	80.2039	55.8648	80.4736	49.9211	87.7405	76.857	75.9882	51.6873
	1770908_at	YML015C	TAF11	1260.65	1688.06	1561.5	1927.98	2438.93	2897.92	2874.21	1802.34	1549.01	2060.78	3184.49	1577.67	2047.12	2929.2
	1770911_at	YIR011C	STS1	2660.34	3790.93	4379.68	4605.98	4315.78	4235.62	3707.65	2961.75	2900.98	4875.94	4350.47	3149.78	4743.54	4821.45
	1770913_at	YGR240C-A	YGR240C-A	1115.36	1044.19	528.978	467.295	366.421	434.138	422.427	924.857	1335.47	608.661	343.915	1621.16	647.626	389.067
	1770916_at	YBL050W	SEC17	6572.24	5729.81	4228.64	3229.53	2577.25	2439.28	3427.81	3658.1	5638.3	3862.1	2520.52	8156.06	2973.78	2276.9
	1770917_at	YHL030W	ECM29	3830.89	3989.81	2443.9	1601.77	829.357	432.683	630.429	1905.78	1979.8	2101.8	347.517	3737.92	1857.41	207.264
	1770920_at	YPL189C-A	COA2	1239	1587.59	2136.08	2222.62	2307.09	2127.65	2216.35	1964.31	1796.88	2406.17	2137.76	2112.48	2351.9	2099.88
	1770922_at	YMR298W	LIP1	6952.87	7299.1	6170.82	6112.17	5835.47	4332.84	4105.14	5126.58	6444.3	5388.33	3044.03	6171.55	4438.47	2045.63
	1770923_at	YOL055C	THI20	1984.76	2057.69	1387.13	1205.23	1183.54	1219.62	1393.05	1255.57	2433.63	1665.48	1447.47	2957.84	1984.16	2180.92
	1770924_at	YMR132C	JLP2	695.187	854.532	706.557	741.45	843.241	865.554	692.044	542.878	523.815	611.571	753.14	467.365	565.237	740.031
	1770925_at	YHR049W	FSH1	2552.99	3876.93	5527.66	6496.46	6852.68	5926.07	3115.78	3951.66	1279.4	8327.51	4830.48	355.495	5519.97	5946.82
	1770927_at	YJL030W	MAD2	2842.39	3337.4	2276.82	2158.79	1918.87	1519.77	2486.99	2031.27	2890.14	1953.62	1778.43	2262	1821.7	1453.27
	1770928_at	YDR325W	YCG1	2495.23	2675.05	1818.8	1580.58	1808.62	2012.38	1397.46	1294.71	2517	1871.16	1805.61	2238.83	1745.28	1796.66
	1770933_at	YMR275C	BUL1	2472.89	2415.46	1533.85	1210.78	1397.86	1905.89	2103.72	1781.42	1990.26	2138.32	1765.34	2539.66	1466.67	1923.82
	1770935_at	YJL207C	LAA1	4235.13	4726.08	3690.91	3656.44	3337.74	3424.82	2585.93	3514.42	4006.15	3238.15	2629.31	4823.5	3449.87	3224.01
	1770936_at	YDR363W-A	SEM1	8281.01	8099.91	5869.13	5497	5110.22	4018.12	7240.77	7074.74	8294.56	5572.18	4742.45	7677.78	4159.79	3974.51
	1770938_at	YDR038C	ENA5	1937.7	1971.12	1554.05	1406.44	1472.04	1781.84	1234.18	1427.51	1778.69	1980.41	1546.68	2267.77	1829.97	1614.87
	1770941_at	YKL048C	ELM1	1553.54	1680.28	1428.62	1641.88	1906.05	1999.57	1583.78	988.809	1601.46	1449.1	2066.08	1809.66	1321.03	2047.06
	1770942_at	YPL045W	VPS16	1491.2	1259.15	1098.24	849.997	844.025	873.818	1135.72	1164.81	1255.02	1116.3	770.299	1776.56	1116.83	542.437
	1770943_at	YMR239C	RNT1	412.807	1085.72	2404.92	3319.27	3667.15	4283.34	2312.55	1480.23	525.8	3226.24	3865.68	601.735	3376.99	3825.07
	1770945_at	YLR363C	NMD4	1749.28	1119.67	881.16	1107.48	1163.72	1347.72	1801.57	1532.72	1490.78	931.465	1373.82	1844.28	1139.11	1192.07
	1770947_at	YPR006C	ICL2	2233.79	2493.07	1828.6	1611.82	1164.17	599.925	729.234	940.399	1888.3	1967.44	615.304	2653.15	2718.81	365.72
	1770948_at	YLR075W	RPL10	23042.9	23195.9	25155.7	25974.3	26455.9	26485.5	25129.8	26524.8	23102.7	25811.6	25875.5	16628.6	26030.3	25741
	1770949_at	YMR043W	MCM1	1809.57	2147.96	2258.05	2447.61	2715.95	3636.89	3261.82	2326.98	1927.54	2851.99	4255.81	2651.52	2861.32	3603.71
	1770952_at	YNL008C	ASI3	3470.81	3161.95	1811.12	1680.3	1785.02	1771.79	1963.47	2779.59	3537.25	2128.25	1491.58	4166.58	1791.1	1399.41
	1770954_at	YLR363W-A	YLR363W-A	744.182	1153.01	2373.92	3445.18	4845.92	5856.72	4430.14	1956.6	1358.75	3209.83	6431.23	785.905	2949.93	6253.84
	1770957_at	YOR378W	YOR378W	168.442	197.538	260.699	296.997	376.085	243.977	147.525	155.766	169.855	178.036	183.109	164.224	124.286	119.382
	1770958_at	YBR273C	UBX7	1560.04	1446.71	1096.22	1009.64	901.617	1015.65	1399.47	1249.07	1789.33	1023.72	1017.33	2532.45	990.171	744.578
	1770962_at	YAL038W	CDC19	31057.9	29755.2	30224.9	29249.9	28613.7	28024.9	28601.3	29230.9	29017.3	30302.6	28600.2	28781	29181.1	27267.6
	1770963_at	YHR070W	TRM5	493.88	884.961	2420.12	3224.52	3179.71	3440.87	2546.06	1674.53	700.674	3128.5	3500.42	478.275	3336.25	3473.98
	1770964_at	YPR068C	HOS1	685.592	674.288	376.157	336.138	323.305	305.54	367.432	463.077	612.634	478.787	247.046	615.569	514.482	270.829
	1770966_at	YJR120W	YJR120W	27.515	29.7839	23.2884	18.7621	19.0744	23.4165	18.3168	19.7291	27.1251	16.7586	20.289	24.7453	20.6901	21.3733
	1770967_at	YIL096C	YIL096C	195.923	780.866	2387.67	3087.81	3038.56	3008.44	1570.3	1052.33	392.009	3306.83	2583.06	398.559	3462.03	2818.54
	1770968_at	YLR038C	COX12	10831.8	10518.3	7521.68	6867.4	7006.08	5449.48	7720.57	7099.71	11486.8	8538.74	6377.11	13804.7	8203.8	5660.24
	1770971_at	YDR064W	RPS13	19848.1	21856.9	23009.7	24220.7	24634.9	24676.5	25079.6	25611.2	19445.4	24360.1	24998.9	11527.8	24560.2	24550.2
	1770974_at	YNR004W	SWM2	289.417	307.663	362.506	404.413	619.463	831.261	694.78	879.741	306.363	493.005	867.503	280.859	438.531	684.575
	1770979_at	YIL134W	FLX1	781.287	1024.05	1013.72	1158.08	1453.32	1856.84	1575.03	1214.84	700.915	1246.15	2229.73	642.017	960.291	1933.9
	1770981_at	YIL121W	QDR2	15321.7	12319.8	8177.22	7059.47	6920.87	8234.71	9175.73	10819.9	12913.2	8547.41	7673.9	14162.9	8485.1	8476.01
	1770987_at	YLR268W	SEC22	4680.27	4408.83	3382.51	2678.88	2432.12	1833.22	3033.49	3540.61	3816.07	2627.24	1680.29	3059.12	1789.04	1448.12
	1770988_at	YMR161W	HLJ1	1812	1315.18	1210.27	1393.93	1665.7	1832.17	1712.3	1974.78	1170.16	1231.65	1760.31	1641.44	1266.88	1566.62
	1770990_at	YER064C	YER064C	358.371	449.357	478.881	607.392	767.073	1887.3	1273.03	449.801	284.383	606.519	1617.23	332.07	665.757	1508.11
	1770995_at	YBR077C	SLM4	4647.97	3678.87	2172.85	2191.43	2616.33	2910.2	3496.04	3089.09	4178.68	1947.6	3059.7	4588.23	1709.2	2369.69
	1770996_at	YCR054C	CTR86	608.23	794.061	1119.89	1071.16	1035.53	1150.41	833.294	754.535	706.958	1378.3	814.577	1033.17	1429.07	739.117
	1770998_at	YNR066C	YNR066C	49.2969	47.5498	61.508	43.5675	72.5765	103.41	263.693	151.354	64.5803	45.5085	108.413	38.7991	55.9415	76.0337
	1771000_at	YIL006W	YIA6	1297	593.403	323.752	375.284	411.544	394.111	687.885	538.381	1046.63	395.815	502.193	1457.41	474.667	461.736
	1771002_at	YLR007W	NSE1	2027.73	2236.32	1466.25	1568.29	1711.06	1933.44	1558.61	2111.48	2365.59	1922.23	1474.28	3395.07	1952.28	1780.42
	1771004_at	YDR175C	RSM24	1710.14	1569.31	1247.31	1616.84	1799.62	1891.33	2042.37	1858.12	1707.82	1377.39	1878.01	1837.1	1400.91	1822.42
	1771005_at	YMR025W	CSI1	577.553	693.134	431.584	371.928	439.731	443.118	463.869	314.868	726.828	471.445	450.299	762.805	424.248	357.192
	1771006_at	YDR375C	BCS1	1568.91	1590.75	1089.25	1331.27	1558.95	1628.56	1980.04	1511.12	1880.06	1304.56	1825.16	2181.42	1267.62	1938.89
	1771007_at	YER176W	ECM32	1218.88	1308.58	1150.14	1391.47	1778.86	2595.87	2393.52	2015.91	1459.09	1665.1	2719.89	1487.49	1533.52	2894.12
	1771009_at	YHR113W	YHR113W	9578.71	8472.64	5574.77	4068.17	2504.34	774.294	1650.06	3076.34	6899.03	4243.87	1205.67	9545.06	3615.95	1347.91
	1771012_at	YDL060W	TSR1	750.526	1929.08	5665.3	7381.57	7974.54	8057.08	4722.22	4176.98	1680.33	7476.76	6997.18	1120.22	8010.31	7876.58
	1771013_at	YLR271W	YLR271W	1244.4	1360.29	936.498	656.298	617.293	539.041	1164.17	540.845	1700.7	916.661	599.212	1646.93	738.536	373.41
	1771015_at	YPR179C	HDA3	697.853	668.878	477.582	508.495	516.023	688.051	543.938	366.369	721.004	546.81	698.462	817.936	550.286	700.252
	1771019_at	YOR137C	SIA1	1217.26	1046.31	475.804	436.546	544.722	842.984	2183.56	1270.21	1118.01	544.068	993.847	1660.17	457.549	494.078
	1771020_at	YJL063C	MRPL8	2841.45	2963.79	2006.51	2385.71	2930.99	2699.44	2696.24	2654.63	3319.34	2147.58	2855.55	2747.31	1807.19	2750.72
	1771022_at	YBR056W	YBR056W	3986.52	3363.95	2298.92	1701.91	1019.03	399.657	2365.33	3131.79	5073.76	1925.54	547.45	7514.44	1703.32	339.371
	1771023_at	YDR191W	HST4	926.83	713.307	303.085	365.51	572.561	720.057	914.298	724.192	1232.13	408.976	815.273	1105.57	343.807	549.862
	1771027_at	YPR163C	TIF3	4185.74	5743.43	8405.09	9860.88	10233.6	11178.5	10104.8	7200.9	4385.68	9083.91	10842	2702.58	9294.57	10659.3
	1771031_at	YGL178W	MPT5	1008.93	1448.99	2588.35	2616.33	1933.09	2994.03	3235.72	2065.1	1250.45	2603.57	3163.42	1307.68	3482.26	3300.98
	1771040_at	YLR189C	ATG26	3083.77	2730.28	1584.75	1004.08	875.965	1124.7	2344.14	1694.72	3768.15	1978.36	1145.64	6492.99	2241.67	1145.73
	1771041_at	YOR152C	YOR152C	2109.05	1611.84	819.296	417.426	329.2	473.634	871.898	920.752	2647.03	590.804	309.482	4857.4	706.48	237.135
	1771042_at	YML021C	UNG1	1661.26	1512.67	1191.27	1069.03	1058.04	793.504	884.148	1539.61	1073.22	862.952	581.925	974.517	728.805	686.383
	1771045_at	YFL050C	ALR2	554.606	623.24	482.57	629.612	747.885	1091.67	891.122	548.368	588.284	750.517	1095.52	905.551	783.845	1088.62
	1771046_at	YNL295W	YNL295W	1219.09	1010.16	518.582	555.171	791.02	897.863	1067.24	960.86	1250.44	607.682	1060.92	1739.44	644.887	1087.58
	1771051_at	YDR234W	LYS4	2520.16	1796.5	3006.73	4646.33	6265.58	8159.37	8572.29	6938.16	2778.88	3647.49	10700.7	1630.43	3531.53	11289.5
	1771052_at	YDL222C	FMP45	546.374	314.112	281.759	231.461	145.375	166.129	297.83	175.425	1196.1	476.524	225.869	8487.18	1570.05	197.186
	1771055_at	YNL301C	RPL18B	3567.65	3592.78	4637.93	5529.36	6488.04	9726.66	4851.29	8329.88	2509.06	4937.5	7698.75	1928.37	4996.66	7000.22
	1771057_at	YMR274C	RCE1	1299.38	1203.05	803.819	874.136	1075.37	1125.87	1052.25	1100.88	1152.25	846.15	972.015	809.746	709.988	917.495
	1771061_at	YNL073W	MSK1	2295.44	1752.22	811.777	896.572	1163.28	1422.09	1913.73	2273.32	2562.2	973.589	1462.57	3061.79	892.112	1330.29
	1771064_at	YBR275C	RIF1	1386.93	1401.22	1212.72	1078.99	852.604	828.82	655.049	983.774	820.265	1032.36	529.001	1240.67	861.001	502.332
	1771065_at	YER093C-A	AIM11	1610.06	1234.84	735.069	834.934	1022.53	1028.23	1053.6	2059.74	1475.69	908.189	1000.62	1735.36	751.679	687.858
	1771067_at	YKL112W	ABF1	2982.75	2850.96	2378.68	2363.22	2378.37	2796.72	2447.3	2463.08	2771.15	2220.8	2671.45	2774.5	2193.22	2498.3
	1771068_at	YMR137C	PSO2	1193.02	1385.64	1279.46	1130.94	1086.96	1159.62	1328.07	922.231	1960.85	1435.72	1514.41	2372.94	1546.64	1728.5
	1771069_at	YLR063W	YLR063W	192.257	844.354	2270.56	2656.74	2377.51	2721.18	1192.85	803.402	322.575	3083.92	2594.02	196.04	3410.42	3413.31
	1771070_at	YIR007W	YIR007W	2233.75	1842.54	797.266	338.184	154.582	118.414	248.44	526.964	1639.78	736.146	113.246	2340.13	658.195	94.773
	1771072_at	YMR159C	ATG16	133.401	120.413	70.469	45.6429	26.8709	38.1408	87.3204	50.2701	161.878	49.8393	33.8667	193.248	66.9798	24.6042
	1771073_at	YIR030C	DCG1	4532.59	3413.91	1295.53	959.245	994.133	819.18	615.888	1348.95	3526.39	931.783	592.575	3142.15	819.211	713.831
	1771075_at	YKR085C	MRPL20	1383.12	1227.88	991.277	1269.99	1836.18	1831.84	1539.06	2016.05	1309.17	1134.11	1710.93	1017.34	756.963	1440.59
	1771076_at	YGL068W	MNP1	2657.61	2651.85	2513.56	2824.84	3411.18	3386.48	3226.34	3327.11	2466.19	2424.04	3345.23	1443.34	1843.86	2875.41
	1771078_at	YCL026C-A	FRM2	99.7576	98.3576	122.417	156.109	112.588	80.8863	197.422	99.6571	95.3527	165.586	137.249	87.8737	117.684	225.291
	1771079_at	YOL068C	HST1	5087.09	5063.71	4213.07	5050.92	5218.55	5676.5	4796	4035.14	4860.5	5125.02	5964.69	5854.59	5343.09	6417.46
	1771081_at	YER170W	ADK2	703.232	499.718	216.603	113.451	99.3256	64.0044	189.456	378.623	409.852	100.116	59.3804	386.756	75.2698	46.5751
	1771083_at	YGL259W	YPS5	44.2024	32.1787	28.5527	27.6709	26.3039	33.5716	45.9111	229.852	47.1372	29.8368	28.8771	68.7168	24.8754	24.8906
	1771084_at	YIL150C	MCM10	141.88	287.978	316.138	262.933	254.069	382.822	383.995	125.578	235.533	271.527	592.291	213.892	279.902	591.832
	1771085_at	YOL120C	RPL18A	14743.5	14840.1	16707.6	17924.9	18618.9	20122.4	20219.4	19512.8	14059.1	17842.6	20299	8064.22	18299.7	20412.1
	1771088_at	YJR099W	YUH1	2213.06	2316.28	1660	1380	1086.11	700.652	793.419	1147.04	2230.98	1658.89	714.135	2478.64	1257.51	510.176
	1771090_at	YKL220C	FRE2	455.009	360.938	223.683	212.072	237.987	284.983	339.044	303.065	364.175	336.497	262.343	623.377	362.797	255.667
	1771091_at	YJR150C	DAN1	22.3722	23.0011	22.7265	26.3178	24.642	36.0136	47.1598	17.8428	25.7106	27.0616	30.8836	29.1979	33.8152	28.6839
	1771095_at	YLR071C	RGR1	2427.22	2414.82	2392.66	2709.76	3378.73	3942.99	2479.76	2783.64	2355.5	2963.68	3472.33	2531.4	3012.84	3759.54
	1771100_at	YGL254W	FZF1	632.45	734.105	956.646	990.6	908.919	861.579	681.619	584.114	540.39	1002.08	929.425	594.854	987.309	774.866
	1771101_at	YKL168C	KKQ8	1928.67	1805.43	878.363	599.132	456.272	539.024	1207.07	1037.03	2084.34	871.286	519.582	2895.88	841.875	364.637
	1771103_at	YHR051W	COX6	6336.99	5371.31	3885.48	4480.73	5504.78	4730.2	5971.29	4783.44	6747.29	4869.9	5464.42	7306.33	4769.48	4998.69
	1771104_at	YIL073C	SPO22	688.854	743.629	420.157	389.769	382.192	316.377	479.265	414.738	498.86	533.238	422.227	851.376	472.317	355.212
	1771106_at	YBR162C	TOS1	15838.4	15445.7	14263.4	13741.5	12341.1	11654.6	14474.1	12259.4	14812.4	13007.6	11648.4	11291.3	9928.74	10913.1
	1771108_at	YHR123W	EPT1	4239.71	3730.5	2641.72	2313.16	2248.88	2079.24	3059.47	3235.11	2996.77	1872.81	2195.43	2410.76	1304.13	1551.32
	1771109_at	YHL028W	WSC4	4488.65	3247.45	316.369	225.177	298.218	158.789	235.358	591.01	3866.37	461.841	256.671	2767.43	326.051	233.782
	1771112_at	YNL265C	IST1	4521.9	3903.88	2609.07	1732.43	1189.12	1005.21	1366.87	1877.73	3364.84	2251.58	867.328	3827.02	1804.99	725.851
	1771117_at	YGR197C	SNG1	2335.8	2032.72	1410.27	1135.02	1151.21	1113.95	2214.89	2232.23	2158.65	1685.74	1362.76	2615.37	1786.36	1769.54
	1771119_at	YKL022C	CDC16	2183.91	2513.1	1883.57	2127.24	2506.82	2625.1	2280.14	1581.53	2914.48	2147.61	2536.01	3110.65	2207.94	3485.85
	1771120_at	YPR181C	SEC23	7245.28	7117.7	6457.94	6837.7	6275.6	6081.97	6209.33	7165.75	5671.28	6290.23	5215.17	6737.76	5545.34	4512.89
	1771125_at	YDR538W	PAD1	758.255	771.223	636.687	625.231	621.185	593.384	580.123	679.29	763.032	664.318	554.719	1126.57	640.882	520.381
	1771126_at	YDR496C	PUF6	1200.38	5166.33	10195.4	11472	10412.8	10595.4	7275.3	5123.82	1964.39	11630.9	10163	1637.58	11887.6	10107
	1771133_at	YDL031W	DBP10	1564.34	3018.73	5523.56	7481.02	7903.08	9343.5	7264.48	3912.27	3137.26	7146.22	9522.68	3018.87	7305.2	10261.6
	1771135_at	YDR188W	CCT6	7323.68	7458.25	7742.87	8367.29	8437.73	9118.42	7353.36	7599.81	6135.12	7777.24	8187.42	6130.31	7071.38	8243.65
	1771137_at	YLR360W	VPS38	987.708	1093.68	622.332	607.129	728.123	792.159	655.735	785.351	1239.1	779.57	814.774	1378.83	718.752	715.178
	1771138_at	YBR219C	YBR219C	137.083	120.388	65.621	47.1103	42.7329	38.6065	66.4508	79.3678	102.224	71.9283	30.4646	57.6438	72.299	30.8305
	1771139_at	YIL004C	BET1	2110.51	2156.84	1775.62	2031.2	2430.29	2345.75	1709.01	1747.77	2408.48	1888.07	2438.6	2030.08	1449.59	2266.04
	1771140_at	YDR337W	MRPS28	2228.07	2031.65	1589.26	1683.82	1881.82	1823.74	1479.43	1326.46	2295.3	1557.12	1979.83	1821.15	1385.55	1925.08
	1771141_at	YPR125W	YLH47	1752.38	2568.97	3130.67	3533.63	3506.39	3428.51	2761.44	2494.8	1621.55	3920.8	3470.16	1482	3594.97	3798.78
	1771143_at	YML054C	CYB2	2146.26	1826.85	925.296	662.686	555.105	344.201	724.25	952.841	3135.42	1144.65	516.344	4468.34	1296.03	563.279
	1771145_at	YIL038C	NOT3	2239.99	3022.5	3094.57	3407.92	3219.43	3696.72	4099.21	2673.12	2545.02	3043.35	4086.19	2421.57	3472.05	4191.35
	1771147_at	YJR134C	SGM1	1273.62	927.822	1077.32	1040.75	1121	1327.87	1332.11	1227.52	755.002	969.203	1240.67	811.241	861.716	915.873
	1771148_at	YDR336W	YDR336W	1303.97	1408.93	965.985	1041.28	1166.26	1259.09	1091.51	1224.63	1402.66	1320.84	1336.78	1551.99	1383.46	1327.11
	1771150_at	YPL107W	YPL107W	2071.06	1907.57	1341.44	1107.99	1159.44	1437.38	1649.47	1166.76	1975.43	1591.46	1986.57	2343.88	1751.63	2013
	1771151_at	YPR081C	GRS2	1845.89	1737.53	1173.14	952.77	643.166	402.887	780.769	1133.41	1974.68	1168.17	404.939	2412.53	1111.56	378.412
	1771153_at	YKL103C	LAP4	16048	15452.5	11449.3	9654.65	6896.36	2369.04	1140.61	971.814	12351.1	8430.65	979.835	14996.6	5733.19	563.541
	1771154_at	YIR023W	DAL81	2114.5	1661.26	1154.77	1259.45	1500.66	1950.89	1616.39	1174.96	1580.13	1370.07	1869.48	2100.72	1412.36	2041.85
	1771157_at	YDR524C-B	YDR524C-B	28697.1	28623.9	27857.8	27312.2	26719.7	24545	27332.3	27034.8	28175.3	27078	26113.5	26781.5	27451.8	26632.1
	1771158_at	YLR342W-A	YLR342W-A	1411.02	1536.43	1453.3	1524.95	1695.98	2069.58	1079.16	2247.22	993.236	1053.1	1344.41	591.261	907.313	1347.68
	1771159_at	YGL111W	NSA1	802.052	2085.3	4409.34	5517.2	5845.72	6416.88	4326.48	2960.24	1335.32	5491.46	6608.31	997.784	5528.3	6884.95
	1771160_at	YML049C	RSE1	2071.12	1807.03	1417.92	1389.12	1277.78	1042.6	1290.9	1777.73	1756.25	1540.69	672.209	2763.21	1596.94	665.679
	1771162_at	YJL162C	JJJ2	296.434	334.05	398.673	407.546	430.948	554.34	414.053	349.681	334.559	490.573	421.216	477.365	574.922	457.12
	1771165_x_at	YEL069C	HXT13	27.4707	27.9383	32.0838	30.5192	41.8093	28.114	41.3371	45.7786	25.3141	30.0128	33.0964	37.119	30.9208	36.9999
	1771167_at	YGL091C	NBP35	1567.35	1519.5	1128.61	1209.97	1429.8	1584.89	1784.06	1445.6	1357.45	1103.01	1891.77	1463.07	1044.22	1721.15
	1771169_at	YLR249W	YEF3	19621.1	21300.6	24663.6	24557.4	24684.3	25608.3	24463.1	22702.5	21400	25537.3	25322.1	15349.1	26350.2	25811.2
	1771170_at	YLR316C	TAD3	515.216	620.593	762.556	967.352	1104.51	1176.46	1141.32	1103.99	506.713	989.982	980.915	453.975	962.097	1205.34
	1771171_at	YHR072W	ERG7	4468.23	4302.41	3820.55	3930.66	4184.44	5126.11	5087.87	4639.75	4034.37	4750.78	5320.24	4114.39	4411.85	5658.79
	1771172_at	YLR328W	NMA1	1325.74	1315.6	1715.82	1902.43	2020.86	2468.82	2512	2324.95	1124.73	1790.71	2735.44	850.183	1662.02	2327.45
	1771173_at	YGL070C	RPB9	1908.13	2384.73	2949.85	3252.66	3718.36	4124.9	3501	2648.42	1600.69	3404.31	4075.46	1004.07	3087.2	3668.14
	1771176_at	YBR023C	CHS3	4473.08	4249.02	4093.15	4341.4	5351.2	8799.32	8947.48	6766.33	2833.5	3705.84	8114.86	2836.99	3344.88	5585.12
	1771177_at	YLR224W	YLR224W	4438.91	5335.04	4582.18	4445.53	3946.51	4049.69	4059.65	3302.78	4568.08	5446.76	4072.47	7107.81	5792.51	4218.08
	1771179_at	YEL038W	UTR4	3804.61	4188.21	3619.09	3535.49	3092.1	1849.26	1357.36	2108.91	3598.25	3899.89	1029.2	4257.54	2829.53	857.361
	1771183_at	YMR202W	ERG2	14893.7	14445.8	10921.5	9951.78	9361.59	9288.44	11168.1	10909.8	11955.1	10768.1	8479.44	11693	7617.19	7225.45
	1771184_at	YDR200C	VPS64	2650.68	2585.68	1517.3	1345.4	1358.3	1376.75	1472.09	1845.94	3105.44	1497.77	1328.22	3389.29	1428.56	1468.52
	1771186_at	YFR016C	YFR016C	2596.95	2547.86	1751.25	1341.99	821.31	752.047	1225.83	1507.67	2226.5	1774.19	593.873	3122.67	1827.37	378.695
	1771187_at	YGR141W	VPS62	2387.72	2283.1	1683.03	1412.83	1451.14	1408.96	2346.3	1917.66	3363.94	1881.31	1614.34	4221.01	1709.82	1252.84
	1771188_at	YNL217W	YNL217W	1849.39	1701.4	1139.39	1154.27	1612.32	1812.24	1600.39	1693.81	1428.06	1230.18	1781.84	1268.27	1054.72	1465.22
	1771189_at	YKL121W	DGR2	1651.04	1525.05	979.086	796.356	807.33	971.176	1128.15	1224.93	2169.11	1368.15	1081.93	3343.51	1487.7	786.501
	1771190_at	YGR177C	ATF2	398.087	326.283	221.936	286.432	350.57	539.637	439.668	524.674	250.628	377.35	265.684	256.47	342.277	335.972
	1771191_at	YCL034W	LSB5	6325.92	4814.91	1718.08	1399.01	1246.1	1052.81	1773.97	1906.63	5070.78	1411.79	1132.38	7627.48	1217.35	1050.11
	1771192_at	YAL067W-A	YAL067W-A	45.7457	55.0838	19.9384	19.0852	14.4579	16.8398	23.7106	31.785	74.9015	32.9697	19.938	92.6259	33.3408	21.6548
	1771193_at	YOL020W	TAT2	280.774	418.351	666.777	1632.76	3216.33	5543.38	5429.29	4249.7	174.687	639.753	4653.51	172.852	497.821	4515.95
	1771195_at	YCR026C	NPP1	1530.66	1550.72	1156.6	1228.76	1379.58	1672.58	1508.53	1003.37	1336.13	1384.85	1698.27	1706.19	1376.27	1673.4
	1771196_at	YBR136W	MEC1	1238.5	1180.68	1196.33	1317.84	1396.17	1801.53	1165.53	1255.39	1392.15	1848.52	1556.8	2900.76	2253.4	1675.1
	1771197_at	YOR155C	ISN1	2765.91	2570.47	1642.85	1357.3	869.386	520.167	954.921	1536.88	2240.13	1328.4	513.612	3347.92	995.352	315.953
	1771199_at	YGL122C	NAB2	3156.67	3836.24	4681.6	5648.68	5643.99	5704.66	5592.05	4409.21	3858.89	4785.7	5885.3	3613.87	5431.35	6505.47
	1771200_at	YOR258W	HNT3	821.515	899.049	663.818	614.634	725.693	700.465	704.155	588.33	1003.79	729.029	719.669	1233.4	586.72	621.811
	1771202_at	YKL034W	TUL1	3652.67	3417.68	1704.88	1306.53	1051.75	848.348	2224.05	2392.35	3963.58	2089.34	867.829	5729.42	1752.85	723.244
	1771204_at	YHR050W-A	YHR050W-A	167.798	113.893	86.0604	60.7347	60.9443	49.5458	82.4126	108.535	126.071	87.3943	26.0213	164.29	95.7926	39.5421
	1771206_at	YKL165C	MCD4	5177.52	5112.81	3552.52	2804.61	1937.6	1384.63	1484.4	3631.31	2820.82	2076.02	768.633	2132.56	1134.33	595.402
	1771209_at	YKL122C	SRP21	3584.68	4239.59	3742.9	4255.85	4480.98	4478.94	4452.39	4313.9	4386.4	3956.18	4491.15	2894.56	3357.14	4623.48
	1771211_at	YLR037C	PAU23	9780.25	9673.4	10878.9	9883.44	11994.7	12993.5	14015.7	13554.1	10382.8	11429.5	13119.8	7403.55	10083.4	12056.2
	1771212_at	YLR306W	UBC12	1279.61	1224.11	754.183	734.359	649.062	531.72	624.551	911.026	1520.69	1017.19	403.699	1744.37	753.17	292.287
	1771214_at	YOR347C	PYK2	1441.56	1753	1042.75	772.332	393.278	238.379	1392.67	1017.86	2203.39	928.19	400.094	1362.46	579.751	404.722
	1771215_at	YOL064C	MET22	6553.35	6428.01	9682.17	11472.3	10262.4	2837.29	6068.56	5712.73	9896.34	5832.73	4279.69	3778.12	4997.42	7184.26
	1771217_at	YDR452W	PPN1	5766.16	5459.69	3576.28	2832.97	2063.14	2094.72	4422.27	5012.22	6230.2	3162.1	1812.71	5988.71	3034.23	1495.13
	1771218_at	YDR349C	YPS7	3243.49	3592.62	3119.63	3455.1	3626.78	4088.96	5923.16	4551.4	3601.72	3686.05	5127.56	3173.51	3646.74	5123.4
	1771219_at	YFR019W	FAB1	4254.65	4683.19	3510.56	2762.03	1800.2	998.94	1697.51	2364.4	4608.05	3901.12	758.2	5029.61	3236.2	712.027
	1771220_at	YKL033W	TTI1	716.233	561.802	630.534	682.6	847.206	1110.86	742.756	980.683	606.258	798.865	763.767	741.336	860.373	909.028
	1771222_at	YGL096W	TOS8	1403.16	1416.75	564.825	407.579	341.077	532.76	639.947	577.465	2488.85	855.681	682.335	5968.2	1236.29	1015.18
	1771227_at	YCL011C	GBP2	8640.94	8618.15	8325.52	8675.18	9230.66	9716.91	8200.64	9117.47	8497.61	8630.54	9012.89	9666.98	8933.73	9184.17
	1771230_at	YDR288W	NSE3	1615.77	1393.51	1099.58	1330.76	1396.18	1686.45	1600.03	1314.73	1137.65	1183.19	1596.29	1851.01	1395.37	1356.57
	1771231_at	YPL180W	TCO89	1711.12	1536.98	1104.82	1114.05	1242.48	1510.62	1744.43	1148.48	1761.82	1349.28	1647.99	2597.14	1326.81	1699.49
	1771233_at	YDL104C	QRI7	608.384	696.541	482.397	562.199	754.089	524.3	856.69	596.585	899.175	659.446	712.532	823.122	637.357	711.948
	1771234_at	YGR218W	CRM1	3257.47	3236.76	2746.81	2642.99	2551.22	3066.72	2926.08	3494.72	2878.41	2852.19	2782.05	3633.8	2996.68	2604.53
	1771236_at	YGR036C	CAX4	530.126	677.508	787.21	790.158	688.497	683.606	624.489	613.282	408.887	695.219	564.712	458.623	689.504	377.592
	1771240_at	YDR109C	YDR109C	888.061	915.584	828.172	833.117	775.995	680.183	752.736	816.39	804.728	913.005	661.797	1187.19	1164.64	733.56
	1771246_at	YBR252W	DUT1	5955.67	6590.87	5466.3	5498.37	5932.05	5761.2	5136.04	6672.05	4809.94	5862.41	4720.78	3544.7	4111.42	3975.7
	1771249_at	YDL008W	APC11	3956.28	3750.18	2466.45	2080.59	1794.31	1400.04	1855.9	2081.02	3177.7	2427.35	1349.74	3552.26	1572.47	980.782
	1771252_at	YDL139C	SCM3	620.743	549.83	264.314	221.24	265.137	325.5	470.977	339.444	703.33	268.187	256.873	851.397	249.784	130.237
	1771253_at	YOR022C	YOR022C	1173.75	1237.21	716.624	557.165	574.222	599.453	629.315	717.439	1385.73	783.952	600.177	1579.77	684.261	460.003
	1771258_at	YPL066W	YPL066W	2868.57	2623.04	1682.07	1715.79	1967.74	2615.91	3228.11	2668.51	3053.45	2178.23	3092.61	3386	2281.35	2833.15
	1771260_at	YPR005C	HAL1	763.865	632.912	378.225	261.093	250.968	338.709	722.349	422.926	753.767	380.635	325.778	1297.07	418.879	255.482
	1771261_at	YHR155W	YSP1	1418.83	1370.24	931.854	815.728	798.133	929.453	971.366	1268.66	1233.68	1000.34	635.157	2086.95	1123.67	657.648
	1771262_at	YDL043C	PRP11	797.169	1301.54	2001.47	2265.57	2091.76	2317.58	1911.85	1416.14	799.376	2361.65	2667.23	805.388	2587.72	2428.25
	1771265_at	YKR049C	FMP46	2429.52	2414.33	1628.34	1703.46	1603.36	1162.93	1755.47	1888.92	4977.71	3073.85	1342.42	8944.77	4112.55	1216.52
	1771266_at	YER036C	ARB1	4606.64	7092.32	10317.1	11791.6	11676.2	11930.1	9523.58	8783.52	5645.87	12005.2	10685.6	6526.04	13248.5	10612.4
	1771269_at	YLR103C	CDC45	2003.51	1841.61	794.268	604.324	539.372	468.961	420.564	1739.5	993.439	383.111	269.918	905.78	299.892	204.918
	1771271_at	YKR043C	YKR043C	6742.81	6982.49	6853.24	7474.54	8203.29	8066.75	7209.36	7428.48	5489.71	6797.76	7671.34	3097.21	5771.45	6893.3
	1771272_at	YPR182W	SMX3	3303.52	3604.52	2843.9	3184.12	3405.82	3211.27	4310.69	3357.8	4110.9	3575.23	3475.11	3600.11	2812.14	3272.07
	1771274_at	YOR351C	MEK1	68.254	44.8345	43.0196	67.859	36.6694	71.1718	53.1309	20.2386	79.8323	32.7249	41.4404	112.069	48.8072	33.8884
	1771276_at	YPL057C	SUR1	3323.62	4297.77	4341.47	2730.73	1421.74	1415.49	2025.71	1538.14	2349.38	3269.76	2239.91	3230.32	4575.02	1697.63
	1771278_at	YOR171C	LCB4	1181.86	1092.89	979.523	938.83	925.745	1066.27	1937.42	1385.63	1468.41	1053.26	1553.51	1016.27	1125.48	1787.06
	1771279_at	YBR143C	SUP45	6875.1	7560.76	10365.3	10488	11385.9	11459.5	11420.2	9950.97	6139.58	9886.52	11336.2	3873.74	10716.8	11453.6
	1771282_at	YDR002W	YRB1	10274	12544.2	13193.3	13977.3	14380.5	14067.8	13508.1	11582.3	10495.9	14223.9	14000.9	8515.53	13341.8	13129.9
	1771286_at	YDR541C	YDR541C	1090.2	1115.03	958.175	1025.73	973.329	998.237	1072.89	1105.96	1025.79	1022	903.426	1052.97	957.719	731.857
	1771287_at	YGL012W	ERG4	12563.6	10477.4	8469.61	7945.54	7515.02	10776.2	11951	11309.7	7398.13	7238.05	9496.63	4393.55	4572.2	9388.12
	1771288_at	YGR053C	YGR053C	807.17	805.889	184.958	97.3342	78.8556	40.8839	128.441	224.492	1277.18	159.163	46.7516	1940.89	86.6642	37.1828
	1771289_at	YDR531W	CAB1	4472.18	4476.41	3779.23	3793.5	3850.98	3186.67	6441.47	5615.02	4148.24	4099.29	3298.9	4546.69	3457.54	4204.48
	1771291_at	YAL037C-A	YAL037C-A	311.365	318.537	171.862	117.459	71.4219	83.957	65.4609	59.8977	109.577	110.334	118.939	219.912	92.9828	54.9347
	1771292_at	YDR224C	HTB1	23678.9	25212.2	24100	22335.8	19897.2	18581.4	14699.3	14491.5	22653	19646.7	12774.7	24392	18387.9	10774.1
	1771293_at	YER168C	CCA1	1512.35	1623.12	1723.85	1978.67	2191.02	2493.32	2115.25	1856.54	1603.86	1774.35	2225.42	1169.87	1739.66	2490.42
	1771296_at	YLR091W	GEP5	275.389	271.818	265.129	271.024	260.423	181.236	308.121	266.046	252.503	322.888	223.443	432.507	322.94	104.173
	1771299_at	YDR347W	MRP1	2274.77	2571.45	2084.74	2523.46	2801.05	2899.9	2800.71	2565.05	2941.4	2212.67	2891.85	2329.35	2055.33	3078.56
	1771302_at	YOR246C	YOR246C	4368.79	3887.12	3640.73	3737.84	4387.66	4645.56	4129.15	4719.44	4195.19	3438.03	4179.03	2953.78	3165.89	3956.09
	1771304_at	YLR222C	UTP13	627.097	2318.23	5659.56	6448.84	7001.35	6784.41	5341.3	3414.23	1164.26	6694.52	7371.16	349.017	7017.39	8059.4
	1771305_at	YGR282C	BGL2	20164.4	18616.3	19438	19041.1	19289.9	20320.4	23003.2	21152.8	17909.2	17135.9	20116.8	14632.2	14478.3	18402.2
	1771310_at	YMR241W	YHM2	8880.81	7366.77	6199.8	6092.51	6858.75	8321.53	6046.23	8161.14	7006.03	6687	7757.89	4541	5385.25	8064.74
	1771312_at	YLR131C	ACE2	1958.35	1683.57	787.432	769.163	1072.21	1334.66	1183.46	851.221	2343.19	1006.23	1359.14	1498.05	610.019	525.775
	1771313_at	YML075C	HMG1	5448.79	5102.36	3556.37	2727.09	2667.08	3406.23	3521.93	4431.05	4521.51	4880.05	2544.99	6459.92	3739.03	1497.59
	1771315_at	YPL096C-A	ERI1	3163.95	3555.49	2660.12	2539.64	2945.57	3101.6	3531.98	3250.64	3104.55	2954.6	3186.15	3375.98	2504.55	3317.6
	1771317_at	YMR071C	TVP18	7409.93	8265.1	6683.61	6041.5	5280.03	3580.93	4776.69	5146.41	7951.81	5982.85	3266.99	9267.25	5827.86	2099.86
	1771319_at	YPR093C	ASR1	565.854	828.057	764.158	792.227	1068.89	1272.59	1282.66	499.826	851.563	954.985	1883.19	1071.24	907.915	1777.79
	1771320_at	YER006W	NUG1	1345.56	2998.67	7252.62	9324.61	9730.14	9520.9	8394.96	6415.79	2623.26	8662.12	10049.6	1324.75	8972.59	10008.7
	1771321_at	YCR052W	RSC6	2042.53	1889.92	1785.64	2056.02	2383.74	2880.94	2886.69	2573.07	1467.63	1920.05	2815.14	1354.04	1826.22	2634.63
	1771323_at	YFL020C	PAU5	765.404	619.689	314.302	286.81	310.938	295.659	403.509	739.34	827.72	410.827	316.177	1498.74	427.117	398.594
	1771324_at	YCL059C	KRR1	706.042	1656.91	3486.7	4877.2	5189.71	5480.98	4109.16	2710.21	1526.66	4538.68	5450.75	887.522	4680.58	5350.7
	1771326_at	YOR190W	SPR1	240.863	178.156	102.57	69.2492	66.7663	52.5517	180.538	156.19	173.486	115.331	49.5111	223.49	117.132	72.9878
	1771328_at	YHR200W	RPN10	6790.67	5704.45	3732.57	3154.6	2885.19	2197.17	3179.98	4981.96	5183.08	3134.03	2128.27	6218.61	2587.67	1946.51
	1771329_at	YOR257W	CDC31	3388.08	3582.03	2991.74	2772.88	2930.06	2752.07	2728.14	2503.79	3371.32	3075.44	3096.55	4060.81	2772.08	2827.53
	1771330_at	YDR235W	PRP42	1839.55	1929.75	1531.04	1748.35	2211.36	2627.97	2419.75	2266.93	1892.84	2081.94	2364.22	1965.97	1957.56	2445.24
	1771331_at	YGL238W	CSE1	5287.76	5368.32	5930.77	6222.99	5983.77	6376.93	5266.44	5962.71	5118.32	5801.27	5498.57	5157.12	6247.51	5545.68
	1771334_at	YGR166W	KRE11	952.744	1101.64	1119.83	1394.99	1880.03	2403.76	3600.69	2938.93	954.627	1371.44	2343.08	860.149	1184.79	1932.82
	1771337_at	YDL046W	NPC2	14504.5	12612.6	10037.8	8713.14	6567.34	5408.05	7839.89	6983.81	11146.3	9465.63	5319.74	16005.9	9154.98	4215.99
	1771340_at	YLR267W	BOP2	246.187	222.634	134.467	108.609	82.371	84.4398	129.66	60.0504	305.867	207.32	100.083	757.19	219.102	60.0393
	1771341_at	YOL154W	ZPS1	1212.24	946.602	765.35	855.995	1016.57	1253.07	1015.6	1199.31	1001.38	1158.21	1718.51	1706.94	1220	1361.35
	1771344_at	YDR534C	FIT1	458.638	342.264	214.189	191.297	140.35	142.056	225.255	262.605	481.125	395.389	227.718	901.762	428.218	253.806
	1771346_at	YDR354W	TRP4	3549.76	3665.54	2615.34	2484.92	2014.31	1506.73	4109.26	3347.63	2082.73	2339.89	1837.49	2323.61	1886.89	3834.76
	1771348_at	YLR040C	YLR040C	648.871	636.014	635.872	693.69	741.692	737.28	657.689	499.783	539.154	784.659	843.891	458.284	489.583	671.621
	1771349_at	YMR037C	MSN2	3045.23	3110.4	1750.64	1496.99	1512.26	1723.61	1889.55	1718.54	3070.76	1821.59	1786.08	4604.93	2032.96	1600.44
	1771353_at	YBR121C	GRS1	10733.9	11478.1	11913.5	12710.1	13327.3	14865	13903.2	12950.2	9762.12	12048.7	14263.9	5333.63	11111.7	14154.7
	1771355_at	YLR457C	NBP1	614.06	583.133	282.139	261.247	325.38	321.818	407.113	529.264	564.881	278.271	303.982	807.985	296.279	335.569
	1771358_at	YHR178W	STB5	781.723	716.853	414.34	384.023	399.55	465.103	339.147	469.697	957.955	564.64	385.451	1349.92	622.903	390.329
	1771359_at	YHR085W	IPI1	571.467	1804.58	3025.04	3573.13	4171.16	4865.81	2984.56	1785.85	993.6	3872.51	4925.03	910.523	4266.9	5038.05
	1771363_at	YGR213C	RTA1	199.71	208.134	178.027	158.981	198.894	458.92	2814.78	3075.9	216.425	204.409	624.766	233.625	161.727	209.983
	1771364_at	YHR140W	YHR140W	4596.63	3698.75	2011.49	1001.22	370.087	184.988	580.468	1046.18	3035.39	1943.92	169.268	4997.41	1426.71	142.623
	1771367_at	YHR062C	RPP1	754.86	1184.91	1749.57	2305.68	2503.5	2606.12	1789.95	1658.53	773.916	2111.88	2217.27	598.011	1936.58	2176.82
	1771372_at	YOL142W	RRP40	1835.57	2634.33	3831.37	4512.78	4759.03	4891.13	3875.69	2992.08	2240.06	4103.8	3657.72	2169.52	3618.23	3450.37
	1771373_at	YHR139C	SPS100	1112.48	839.369	548.233	600.023	525.548	347.834	226.444	250.677	904.674	327.062	288.19	1794.37	616.67	411.127
	1771375_at	YBL049W	MOH1	1683.27	1441.55	920.606	533.639	403.228	285.639	368.985	284.122	1915.65	1300.19	359.9	4462.65	1647.97	309.105
	1771376_at	YLR231C	BNA5	3480.25	3338.9	2493.71	2184.63	1732.56	1250.34	1603.99	2124.19	3302.77	2449.28	1340.17	4029.76	1790.82	1164.94
	1771378_at	YOR047C	STD1	2017.42	3333.67	3284.65	3183.32	3264.47	4060.53	3441.71	2574.36	2289.57	3819.08	4199.66	3574.67	4100.63	3951.55
	1771382_at	YDR370C	YDR370C	1142.19	1140.79	904.092	1051.65	1046.89	1352.92	1426.36	1310.78	1315.1	1062.88	1303.68	1620.44	1202.05	1399.41
	1771383_at	YPR107C	YTH1	1733.5	1198.33	695.959	710.83	818.497	742.485	1130.56	1409.46	1462.94	759.976	614.559	1645.03	681.977	478.916
	1771387_at	YKR003W	OSH6	4340.79	3929.26	2248.78	1633.78	1126.03	936.783	3062.86	3082.41	4304.49	1931.58	829.284	4672.08	1551.76	541.257
	1771388_at	YLR437C	DIF1	2953.12	3804.79	3093.71	2916.83	2858.46	2547.25	1642.23	2012.04	2674.58	2745.76	1558.1	2648.45	2202.4	1188.25
	1771389_at	YOR353C	SOG2	1259.22	1182.73	1234.29	1270.66	1282.5	1357.08	1995.91	1677.04	1213.73	1707.05	1405.04	1234.55	1757.17	1253.67
	1771390_at	YLR274W	MCM5	2639.89	2225.27	1884.18	1854.81	1818.64	1724.29	1780.19	1960.7	2093.79	1991.17	2116.49	1480.27	2183.8	1795.36
	1771391_at	YDR490C	PKH1	2319.14	2136.89	1055.45	669.065	487.279	518.063	865.828	1092.09	2905.76	1086.35	550.716	4057.18	1191.52	668.551
	1771392_at	YLR214W	FRE1	632.118	403.152	551.133	1066.2	1925.37	4096.51	1963.91	1058.41	506.957	566.754	3375.37	552.576	408.529	1324.18
	1771393_at	YFR039C	YFR039C	2187.86	2006.52	1563.45	1627.6	1901.65	1843.52	3190.9	2221.23	2454.11	1367.4	2812.16	2044.23	1457.45	2633.03
	1771395_at	YBR151W	APD1	5769.22	4693.58	3315.48	3053.4	2776.39	3006.79	3894.22	4692.33	4835.02	2800.21	2806.05	5821.93	2083.38	2114.06
	1771396_at	YOL077C	BRX1	2108.99	6804.38	11072.5	12811	13327.5	12898.3	11449.9	9430.69	4281.61	13000.6	12921.8	1566.95	12869.1	13562.1
	1771397_at	YDR458C	HEH2	2051.71	1895.51	1696.18	1690	1812.01	2256.92	2096.16	1765.87	1993.1	1821.36	2289.14	2562.58	1938.32	2191.29
	1771399_at	YPL019C	VTC3	2403.66	2079.13	1799.01	1994.53	2075.69	1812.79	1873.07	1998.28	2145.43	1466.46	1667.88	2811.88	1523.67	2275.78
	1771401_at	YPR140W	TAZ1	2421.93	2319.94	1631.62	1419.38	1227.94	1147.91	1155.62	1449.91	2171.14	1654.24	1146.77	2806.87	1570.7	1162.69
	1771402_at	YDR502C	SAM2	18539.8	15834.2	18558.5	19867.5	19115.8	11876.9	7618.46	11391.1	20308.3	9441.04	9192.67	3934.56	13281.4	13072.2
	1771403_at	YKR104W	YKR104W	459.782	368.784	239.918	270.003	218.112	252.263	209.54	370.262	271.222	305.394	164.741	482.462	341.305	171.796
	1771404_at	YDL025C	YDL025C	2613.4	2445.49	1981.22	1933.51	1385.75	1408.81	3731.56	2450.94	2708.56	1868.94	2316.52	3431.36	1566.58	2383.43
	1771405_at	YHR063C	PAN5	11260	10300	7122.78	5969.69	4508.94	3778.96	3668.58	5150.58	7302.37	5357.82	3671.51	7581.41	3372.55	3585.39
	1771408_at	YLL015W	BPT1	4019.75	4029.02	2975.46	2607.23	2178.6	2316.12	4064.22	4019.65	3670.75	3486.3	1882.42	6367.46	3563.47	1138.85
	1771410_at	YKR098C	UBP11	2019.95	2406.68	2423.87	1696.12	820.592	222.789	642.339	835.855	1602.52	2534.84	296.89	2136.46	2279.44	300.439
	1771413_at	YOL155W-A	YOL155W-A	273.433	348.237	159.566	111.607	128.444	133.984	84.1714	113.708	247.309	134.736	87.6318	171.175	92.1925	69.8925
	1771415_at	YDR061W	YDR061W	1789.28	1610.28	1009.12	1062.1	1499.08	1328.08	995.995	1551.97	2145.85	953.883	1273.34	1980.98	1094.42	1475.71
	1771416_at	YOR389W	YOR389W	532.551	368.813	675.78	696.567	591.428	709.833	340.679	359.55	650.979	1120.47	596.214	861.914	1590.05	418.095
	1771417_at	YER136W	GDI1	7720.12	5675.3	4476.9	3346.11	1858.79	1714.63	3078.63	4010.61	5327.37	3536.91	1620	8292.37	3696.99	1286.19
	1771419_at	YPL026C	SKS1	2147.29	4166.5	4407.06	4188.57	3266.5	2909.03	2572.03	1553.37	3078.02	6647.65	3799.21	3933.89	8706.41	5655.66
	1771422_at	YDL047W	SIT4	2865.1	4209.8	5340.75	4954.13	3633.38	3822.97	3918.18	3215.84	3124.95	4533.94	4022.53	3185.96	4895.29	4440.5
	1771426_at	YNL049C	SFB2	1335.61	1325.38	1227.83	1306.3	1381.88	1664.46	2300.41	1886.41	1546.5	1440.81	1565.77	1915.59	1274.75	1735.64
	1771429_at	YLR208W	SEC13	5820.41	5623.46	5522.62	5485.02	4958.09	4931.63	5644.79	6336.29	4855.13	4584.1	4293.9	4738.87	4187.74	3896.81
	1771432_at	YGR149W	YGR149W	3785.09	2888.82	930.948	656.39	779.926	1298.25	3598.34	2559.83	4199.85	839.4	1544.18	4489.2	849.673	991.743
	1771433_at	YPL151C	PRP46	1260.81	1126.17	937.902	1370	1697.59	2084.26	1602.7	1236.55	1182.56	1214.27	2091.04	1614.42	1364.02	2054.47
	1771435_at	YDR043C	NRG1	1618.09	593.981	283.344	658.821	1633.35	3804.38	2709.9	1349.74	3178.35	383.615	5221.55	5042.93	558.777	5037.9
	1771438_at	YOR217W	RFC1	1776.46	1789.53	1929.58	1937.52	1919.45	1950.89	1665.79	1964.04	1579.82	1834.92	1593.69	1749.14	1863.1	1573.37
	1771440_at	YGL171W	ROK1	473.998	1916.97	4969.36	5909.58	6031.86	6387.58	4802.22	2581.77	1091.69	5636.27	7051.1	609.257	5990.87	7711.04
	1771442_at	YLR376C	PSY3	879.012	619.511	231.718	194.317	184.766	229.517	447.584	398.85	630.233	226.608	176.022	699.313	249.916	166.82
	1771443_at	YML099C	ARG81	1537.34	1257.22	768.545	838.943	1087.32	1352.48	968.979	584.007	1109.26	1154.72	1405.59	1784.13	1389.4	1737.88
	1771444_at	YBR079C	RPG1	3811.64	5173.16	8238.88	10469.5	10614.4	12189.2	9854.8	7670.36	3848.82	10703.2	12434.2	2323.01	10875.6	12337.1
	1771446_at	YDL076C	RXT3	1660.13	1291.88	874.764	633.853	912.229	1041.64	1510.73	1305.66	1500.47	768.1	1051.18	1864.68	882.123	891.155
	1771447_at	YML105C	SEC65	5172.95	5275.43	4519.49	4791.33	4936.52	4738.35	4271.24	4367.54	3705.51	4468.75	4177.9	3679.76	4014.81	3905.62
	1771449_at	YPR135W	CTF4	3578.81	3806.78	2344.3	1749.65	1365.74	1294.63	1300	2327.54	2645.58	1661.44	1217.75	3384.1	1512.12	1199.36
	1771450_at	YDL089W	NUR1	1924.28	1512.32	680.281	507.335	504.915	792.72	1505.14	1555.69	1654.89	558.81	714.948	1878.13	507.34	597.83
	1771451_at	YOR080W	DIA2	1627.07	1321.96	868.004	1038.52	1190.15	1554.49	1783.76	1531.57	1211.7	970.328	1051.3	1472.12	869.609	920.838
	1771458_at	YGR208W	SER2	3146.21	3956.48	6449.51	6928.28	6294.71	6876.02	6645.2	4958.21	2112.37	6254.96	7634.66	1201.24	5118.74	6617.61
	1771459_at	YBR131W	CCZ1	1470.27	1583.48	1303.27	1478.08	1676.47	1772.51	2295.71	1584.96	2266.47	1643.27	2074.51	2568.72	1587.67	2365.52
	1771460_at	YOR049C	RSB1	167.034	192.647	108.884	73.4644	60.6304	89.8385	308.615	422.068	204.287	195.856	119.309	735.149	394.269	108.185
	1771461_at	YLL006W	MMM1	866.005	965.038	867.247	904.908	975.853	1189.2	2591.57	1133.82	1079.95	915.371	1628.05	831.875	660.857	1035.22
	1771462_at	YLR234W	TOP3	190.258	234.089	152.554	101.065	110.706	63.377	95.0124	89.3525	153.227	109.253	68.1102	207.514	113.34	65.2055
	1771463_at	YPR010C	RPA135	1567.82	3617.67	11831.4	15621.4	16202.8	16591.8	11766.5	9316.7	3693.2	15410.2	15547.8	1352.44	16197.6	15396.8
	1771464_at	YAL035W	FUN12	6833.77	8009.07	11089.3	13121.2	13885.6	14169.8	12661.3	11311.5	7558.59	13017.7	13607.3	6077.12	13037.9	13562.6
	1771468_at	YMR123W	PKR1	4245.89	4663.43	4401.19	5059.81	5577.66	5613.43	6265.74	5576.48	5129.92	5182.27	5162.69	3480.74	3808.75	4238.45
	1771469_at	YDR292C	SRP101	2819.66	2627.19	2609.83	2799.91	3216.23	3201.3	2719.7	2825.25	2521.88	2527.19	3324.81	2283.53	2284.45	3183.43
	1771470_at	YMR010W	YMR010W	3485.55	4225.79	3411.68	3496.16	3524.32	3807.71	3976.59	3142.58	2616.5	3302.86	3068.5	2601.02	2811.26	2470.27
	1771472_at	YKL019W	RAM2	2730.78	2246.26	2023.5	2167.28	2435.87	2627.63	2418.83	2941.38	2289.49	2156.7	2376.5	2669.02	1803.74	2085.05
	1771473_at	YOR238W	YOR238W	2985.54	2893.82	1943.38	1837.65	1858.21	1987.34	2438	2655.49	2361.09	2212.72	1826.13	2421.95	1847.61	1470.4
	1771475_at	YDR390C	UBA2	2057.2	2313.56	2438	2434.62	2311.87	2492.2	2783.19	1885.12	2079.96	2126.82	2236.3	1926.05	1830.28	2238.55
	1771479_at	YNL259C	ATX1	6497.53	6738.58	5674.05	6498.11	7129.72	5624.24	3655.5	5536.63	7868.7	5823.66	5490.37	5900.39	4795.39	4026.11
	1771489_at	YOL132W	GAS4	330.777	319.255	291.631	358.113	487.81	547.281	297.611	253.12	256.686	393.463	677.421	303.353	296.788	502.91
	1771490_at	YER126C	NSA2	1301.93	5322.71	10437.5	11742.6	11638.9	11853.5	10396.6	6270.36	2529.66	12338.4	12011.7	989.818	12367.5	11210
	1771492_at	YGL189C	RPS26A	17052.2	17624.7	18115.1	18485.9	19755.5	20655.4	20046.1	20799.4	18153.6	18635.3	20607.9	13722	18876.6	21665.4
	1771493_at	YIL115C	NUP159	6550	6471.66	5321.02	5595.79	5033.25	4602.8	3981.78	5355.03	5978.33	6032.14	3633.83	7828.85	5733.86	3101.91
	1771495_at	YDR528W	HLR1	3681.59	2559.4	572.554	580.824	1142.62	1509.35	1976.36	2775.48	4131.52	365.655	1053.63	2224.4	513.414	1187.09
	1771497_at	YIL069C	RPS24B	9036.28	12650.4	17254.2	18531.9	19737.4	20008.5	16665.9	19665.8	8715.49	18817.9	18914.6	6362.73	19422.5	17990.9
	1771498_at	YGL156W	AMS1	3620.57	3540.22	2723.33	1893.48	560.034	133.923	758.499	1033.6	3497.63	2571.04	194.386	6514.97	3007.36	141.829
	1771499_at	YNL111C	CYB5	3638.76	3712.75	3567.94	3259.79	4100.58	5181.71	4078.69	4081.38	2847.87	4461.84	4196.49	2673.6	4322.08	2695.74
	1771500_at	YMR078C	CTF18	1686.3	1755.98	1097.94	969.38	934.459	859.403	685.515	1468.47	1277.72	692.741	493.314	870.032	507.371	513.404
	1771501_at	YPR017C	DSS4	1855.83	1671.21	1122.35	1094.56	1276.72	1548.54	1341.87	1535.95	1692.85	1113.04	1544.7	1694.76	1044.97	1770.32
	1771502_at	YPR043W	RPL43A	21759.6	22136.7	23090.6	23232.5	25026.5	25514.3	25168.8	25240.8	22276	23209.2	25694	17678.7	23610.5	25992.3
	1771503_at	YAR035C-A	YAR035C-A	482.199	373.218	227.321	140.132	113.214	102.073	86.2003	93.3681	455.452	215.403	107.186	459.506	241.845	202.06
	1771505_at	YCR090C	YCR090C	2573.19	2641.36	2522.52	2562.34	2690.04	2286.8	1691.17	2957.8	2018.41	2789.9	2002.2	1549.32	2033.15	1693.01
	1771507_at	YNL152W	INN1	2136.45	1786.81	1152.15	1137.61	1210.03	1251.37	1562.69	1600.31	1750.57	1223.55	1474.4	2201.27	1320.66	1545.23
	1771508_at	YGL168W	HUR1	1317.11	1484.55	1638.59	1173.07	1776.85	540.143	1608.88	1480.11	1799.07	2119.57	1487.82	615.061	2065.84	2664.5
	1771509_at	YGL055W	OLE1	11101.3	12109.9	10708.6	8988.46	5708.71	3361.4	7268.93	8390.76	14930	12796.4	3161.54	19416.3	14845	2893.56
	1771510_at	YGR170W	PSD2	1408.11	1320.08	1262.35	1140.61	1056.36	1321.6	1490.48	1120.29	1443.33	1311	1148.59	1846.93	1429.47	1272.41
	1771512_at	YMR225C	MRPL44	2903.37	2948.02	1722.02	1672.59	2055.24	1964.25	2320.22	2719.21	3535.19	1794.97	2046.6	2683.79	1189.79	1737.03
	1771513_at	YER089C	PTC2	3381.22	2885.36	2665.09	2672.41	2315.15	1958.02	3099.2	3123.44	2223.97	2672.62	1404.76	2049.23	2395.89	1423.89
	1771514_at	YOR349W	CIN1	1641.72	1558.57	662.182	665.41	764.616	1131.41	1090.85	1203.17	1133.4	820.988	816.242	1754.44	921.113	836.271
	1771515_at	YML131W	YML131W	1200.84	1291.58	1163.2	1047.15	816.888	691.433	560.966	374.318	1629.68	1734.83	559.063	5266.69	2871.72	465.749
	1771518_at	YOL144W	NOP8	300.824	1244.26	3245.89	3875.21	4052.64	4143.05	2871.49	1620.67	576.92	4554.98	4510.61	458.13	4671.56	4997.33
	1771519_at	YAR027W	UIP3	5629.43	4107.09	2537.05	1589.35	1265.6	1445.56	4238.2	4854.65	4827.5	2084.44	2184.2	5351.43	1949.85	1068.55
	1771520_at	YNL149C	PGA2	5227.63	5559.57	4649.26	5139.88	5695.09	5535.11	5164.92	5731.7	5313.87	4755.87	5495.07	5322.97	3988.33	5600.09
	1771521_at	YOR099W	KTR1	9519.5	9049.8	7733.2	7075.26	5988.72	4769.62	6712.83	8345.96	6203.26	5656.04	4601.04	6758.32	4807.89	3485.3
	1771522_at	YLR239C	LIP2	931.641	864.466	546.671	549.425	604.127	581.199	1013.9	909.125	865.352	547.111	611.624	993.308	480.48	688.23
	1771523_at	YDL160C-A	YDL160C-A	1378.34	1595.6	1295.33	1295.26	1604.23	1771.28	1933.06	1412.23	1251.79	1244.91	2174.4	998.123	815.232	1589.49
	1771525_at	YNL161W	CBK1	2766.01	2757.58	2040.62	1987.2	2333.62	2914.79	3058.23	2483.47	2419.5	2468.48	2598.68	3121.03	2577.28	2491.56
	1771526_at	YPL132W	COX11	1165.29	1221.06	773.898	846.131	892.369	889.997	823.222	951.73	1508.88	689.167	757.133	1595.04	637.157	658.737
	1771527_at	YER088C	DOT6	3843.82	3804.16	3808.31	3910.98	3791.96	4500.84	3892.87	3906.61	4290.58	4379.68	5312.5	6094.99	6508.78	6663.31
	1771529_at	YDR380W	ARO10	185.26	230.843	127.245	72.2369	55.2542	50.2482	119.349	84.5335	167.647	133.556	69.0913	1579.27	231.558	42.4347
	1771530_at	YCR093W	CDC39	4819.5	5635.42	5313.83	5560.28	4139.6	3779.87	3621.78	3813.28	4906.41	4925.41	3401.77	6414.13	5010.03	3594.22
	1771531_at	YJL139C	YUR1	516.497	606.085	637.676	755.753	944.272	1072.55	1113.13	832.812	511.855	810.092	1535.99	536.704	811.488	1266.88
	1771533_at	YAR031W	PRM9	183.254	158.667	140.688	132.179	131.089	172.7	122.023	199.341	115.772	88.9786	107.9	102.661	74.4641	53.5047
	1771534_at	YPL193W	RSA1	241.399	409.92	722.898	902.94	1010.88	1302.14	663.666	290.808	353.911	899.812	1419.79	490.441	1092.48	1566.66
	1771536_at	YER101C	AST2	997.398	866.515	534.126	437.52	439.616	441.727	537.33	800.582	1433.48	634.527	304.6	2065.58	643.664	282.882
	1771539_at	YNL242W	ATG2	1715.3	1788.56	1192.43	609.135	265.861	166.509	287.71	465.27	1253.28	1310.96	180.256	2871.34	1534.59	133.976
	1771540_at	YNL121C	TOM70	4734.57	4533.02	4676.12	5099.02	5101.98	4977.85	5610.3	5768.25	4323.09	4468.7	4757.49	3941.15	3947.86	3994.16
	1771542_at	YNL113W	RPC19	1569.08	3968.03	7316.64	8963.41	9667.11	10068	8283.06	5451.1	2599.29	8846.93	9801.7	1560.43	8748.7	9479.54
	1771544_at	YDR395W	SXM1	2027.76	2549.46	5301.04	6531.89	6551.14	5957.65	4644.45	3991.19	2099.15	5182.47	6134.84	1546.98	5732.71	6476.32
	1771546_at	YMR004W	MVP1	2835.61	2767.1	1672.37	1338.44	1253.14	1222.5	2214.45	2326.06	3273.38	1418.78	1066.98	4005.46	1397.03	685.958
	1771549_at	YNR031C	SSK2	4168.7	4934.11	3430.9	2654.3	1997.15	1717.78	2551.72	2292.83	3901.94	3350.94	1778.62	5020.87	3360.62	1772.59
	1771550_at	YAL064W-B	YAL064W-B	94.9537	97.3207	103.446	84.3951	98.898	107.889	107.169	200.897	89.2303	83.7604	120.213	89.0959	100.865	90.2674
	1771551_at	YDR520C	URC2	1110.64	1140.19	1049.37	1125.61	1424.26	1695.75	1737.65	1336.2	1398.38	1440.16	1739.34	1867.78	1500.79	1737.76
	1771552_at	YDR217C	RAD9	1996.14	2402.3	2321.65	2161.66	1937.63	1914.88	2088.49	1514.56	2185.14	2353.21	2162.8	3013.48	2673.41	2634.07
	1771554_at	YOL104C	NDJ1	115.487	152.908	97.9328	90.082	73.0087	88.1308	79.0262	50.6708	156.626	149.686	95.7747	101.903	85.9438	62.6253
	1771557_at	YIR031C	DAL7	14661	12077.1	8279.46	6047.53	3112.08	766.833	918.27	3046.45	9131.1	9336.02	1135.62	13235	3698.88	1295.05
	1771559_at	YHR122W	YHR122W	1324.73	1381.78	1258.8	1703.17	2441.07	2823.89	4121.37	2271.32	2015.93	1569.11	3303.69	1831.49	1376.81	4751.45
	1771561_at	YPL141C	YPL141C	1051.72	1131.84	769.518	535.455	569.08	525.582	543.912	341.414	1351.63	620.561	459.594	702.945	379.704	173.957
	1771562_at	YDR067C	OCA6	2528.03	2757.03	2075.76	1869.36	2036.03	2399.89	3008.44	2397.6	2365.5	2081.44	3280.08	3181.3	2199.65	2240.37
	1771565_at	YDR184C	ATC1	204.701	1096.46	2963.86	3111.78	3129.29	2964.65	2618.49	1407.71	340.141	3297.98	3613.05	151.183	3391.18	4055.46
	1771566_at	YAR002C-A	ERP1	10759.1	10115.1	8893.93	8356.54	8339.56	7535.5	8074.62	9796.52	7535.05	7092.36	6355.63	5643.84	5381.72	5498.59
	1771567_at	YDR524C	AGE1	1843.15	1328.62	1034.53	1042.55	1100.8	1738.04	1575.77	1502.64	1252.6	1094.21	1082.03	1900.97	1190.51	1142.95
	1771568_at	YBL067C	UBP13	1638.15	1567.89	1828.85	1774.82	1617.17	1881.81	2134.77	2027.38	1516.79	1766.52	1667.58	2447.21	1942.41	1427.9
	1771569_at	YDR428C	BNA7	1078.65	1299.51	1850.32	2375.97	2637.22	2296.32	1301.18	1469.63	1363.44	2662.04	2322.63	1072.26	2537.73	2571.97
	1771574_at	YDR213W	UPC2	1503.08	1521.18	1531.8	1509.47	2191.71	2448.6	2092.43	1973.57	2952.47	2348.43	2427.94	2226.51	2168.65	2020.48
	1771575_at	YGR089W	NNF2	1623.25	1636.73	1595.54	1885.87	2092.38	2844.2	2270.39	1677.67	1485.47	2037.38	2456.56	1449.29	1914.18	2296.52
	1771577_at	YBR015C	MNN2	6452.89	6395.27	6461.26	6288.79	5522.37	5253.81	4594.85	5698.14	4872.43	5638.79	4383.05	5054.19	5763.82	4144.63
	1771578_at	YDR036C	EHD3	2018.93	1777.39	1374.89	1437.28	1504.4	1668.64	2245.32	1951.87	2270.54	1849.56	1885.55	3373.65	1810.54	2283.53
	1771579_at	YOL127W	RPL25	20350.2	20861.1	22242.3	22692.3	24055.4	24718.1	24730.2	24895.3	21387.2	22765.2	24545	16408.9	23285.2	24960.5
	1771580_at	YKL161C	YKL161C	730.095	540.608	388.604	660.679	1499.03	3777.46	4267.58	2164.71	590.485	554.682	2915.89	775.536	467.624	1542.66
	1771585_at	YOR008C	SLG1	2806.77	2402.02	2564.18	2231.24	1998.27	2002.47	1964.42	2426.17	2155.56	2143.45	1891.57	3217.12	2407.21	1779.49
	1771588_at	YMR179W	SPT21	684.371	644.003	254.129	178.902	172.072	127.568	128.385	633.759	383.622	171.693	82.0025	425.897	123.028	54.3532
	1771591_at	YDR297W	SUR2	3028.76	4698.87	5825.96	5108.36	2752.22	1692.65	1170.66	2915.4	1874.93	5067.26	1307.74	3558.33	6608.84	1213.51
	1771596_at	YOR298C-A	MBF1	13483.2	12464.5	7214.72	5764.18	5726.56	5000.33	9192.92	12230.5	13394.7	5934.04	5706.47	18106	5138.63	4498.99
	1771598_at	YOR061W	CKA2	4880.1	4863.45	5051.28	5026.26	4611.38	4840	4633.01	3777.56	3042.46	4896.43	4679.05	3332.56	4707.09	3912.3
	1771599_at	YIL112W	HOS4	1643.05	1740.81	1491.23	1414.94	1545.56	1762.34	1665.57	1134.07	1926.02	1815.47	1793.79	2448.52	1706.91	1752.78
	1771602_at	YGL172W	NUP49	3046.32	2825.85	2547.6	2878.01	3143.97	3449.96	2995.6	3421.56	2510.51	2452.13	3143.48	2839.88	2444.51	3228.12
	1771609_at	YFR025C	HIS2	7658.65	6920.93	4440.4	3325.62	3005.68	2926.53	4794.83	4386.45	5576.21	3724.67	3297.77	5988.03	2848.33	3634.57
	1771611_at	YIR004W	DJP1	2616.86	2372.8	2005.8	2113.98	2400.72	2569.2	2470.09	2042.48	2341.37	2026.88	2761.6	2689.28	1947.78	2353.31
	1771612_at	YPL138C	SPP1	968.525	1041.83	769.984	844.682	1055.69	1171.49	1093.63	792.715	1096.98	937.674	1190.08	1476	886.629	1183.5
	1771614_at	YDR306C	YDR306C	1910.45	1907.83	1249.5	940.564	1157.41	1143.63	2303.01	1677.86	2893.63	1501.05	1518.23	3884.33	1640.86	1503.25
	1771615_at	YKL183C-A	YKL183C-A	110.171	112.663	86.2217	66.0497	71.0861	136.564	108.891	70.958	106.825	79.5172	121.286	82.2361	77.0293	129.152
	1771619_at	YGL047W	ALG13	1740.64	1470.32	1052.02	843.867	591.511	266.482	560.391	897.317	1694.52	893.11	256.222	2001.16	671.991	142.024
	1771620_at	YPR162C	ORC4	1375.35	1717.12	1434.13	1574.23	1851.2	1900.41	1359.55	1020.17	1567.31	2028.14	1800.04	1476.06	2074.02	2386.8
	1771624_at	YDR453C	TSA2	531.349	452.69	393.128	425.328	430.056	416.569	337.475	232.972	1274.65	920.078	421.669	4080.64	2284.37	384.292
	1771626_at	YKR081C	RPF2	723.168	3572.32	7731.33	10105	10989.4	10929.7	7389.41	4971.16	1745.53	9950.01	10153.7	871.916	10478.7	10838.4
	1771627_at	YGR295C	COS6	5453.99	5071.92	3986.06	2977.23	1706.27	1064.48	1894.03	4379.47	4462.4	3461.18	700.212	6494.76	3177.66	507.969
	1771629_at	YOR213C	SAS5	577.345	650.39	1085.77	1301	1295.38	1281.96	1756.83	1214.2	664.734	955.191	1445.66	797.354	1144.63	1498.24
	1771630_at	YDR272W	GLO2	5183.79	4849.47	4122.91	3767.56	3431.11	2723.45	3773.62	3425.31	5025.61	3990.94	2533.83	5715.89	3693.76	2123.24
	1771632_at	YDR273W	DON1	972.03	795.064	467.273	443.857	431.143	362.268	423.18	808.709	870.737	632.581	277.505	2153.41	771.714	296.728
	1771633_at	YPR191W	QCR2	5095.92	4833.98	4333.28	4752.88	5029.36	3450.14	5855.17	4548.47	5782.33	5695.75	3938.7	5954.65	5584.92	3995.92
	1771634_at	YJR046W	TAH11	1159.8	1031.63	920.72	1152.81	1659.77	2227.24	1933.16	1864.89	1467.36	1283.39	2267.94	1900.68	1264.61	2236.08
	1771636_at	YNL212W	VID27	3032.04	2753.19	2018.45	1617.86	1483.93	1454.64	1826.4	1810.36	3112.91	1785.42	1334.89	4128.24	1590.03	942.098
	1771638_at	YDR237W	MRPL7	1800.62	1701.3	1190.33	1396.08	1832.14	1835.48	1747.82	1738.24	1770.5	1247.36	1918.2	1420.3	1021.87	1790.07
	1771639_at	YLR410W	VIP1	4335.74	4206.67	3783.27	4141.69	4030.52	4082	3939.69	3549.13	4175.42	4065.59	3987.92	4551.07	4174.37	4403.16
	1771643_at	YGR223C	HSV2	1693.83	1195.42	575.087	529.278	509.18	459.227	894.356	1044.6	1563.79	638.32	592.043	2687.09	659.897	557.951
	1771644_at	YOL133W	HRT1	2118.49	1640.88	1072.56	1076.71	1182.74	1313.17	2114.85	2026.56	1940.91	1183.68	1268.66	2631.59	1226.56	913.426
	1771645_at	YPR151C	SUE1	1266.02	1129.8	408.126	218.713	160.252	94.7583	137.009	136.878	2151.61	406.647	137.389	5963.51	527.946	145.05
	1771648_at	YML032C	RAD52	1541.66	1550.72	939.263	938.683	921.06	843.552	1052.36	1357.23	1238.82	786.596	589.082	1576.97	668.1	538.585
	1771649_at	YGL242C	YGL242C	5018.94	5160.53	3821.87	3098.26	2309.4	1218.95	2583.91	3300.91	3665.69	2633.78	966.136	3848.71	1726.9	422.803
	1771650_at	YBR267W	REI1	408.492	1906.97	4240.18	5225.15	5554.32	6236.67	3396.38	2022.49	813.531	5862.34	6029.23	779.436	6200.57	6595.37
	1771651_at	YER100W	UBC6	3206.23	2782.37	2452.75	2273.66	2006.83	1799.31	1734.14	2204.66	2358.75	2050.95	1525.78	2698.13	2050	1350.52
	1771652_at	YML096W	YML096W	947.089	1555.61	1691.95	1859.21	2080.49	2205.19	1792.96	1608.63	835.91	1881.91	1928.37	666.563	2021.78	2308.9
	1771655_at	YDR227W	SIR4	2241.92	1969.96	2297.22	2142.15	2409.02	2793.2	2901.55	2082.64	2311.65	2285.41	2750.49	2743.56	2622.52	2891.6
	1771657_at	YDR525W-A	SNA2	9504.66	9442.67	8304.61	6875.65	5191.74	2801.14	5160.63	4876.57	9014.77	7520.79	3080.79	11577.5	7932.2	2903.85
	1771658_at	YMR309C	NIP1	2694.78	4156.53	8603.37	9569.28	8973.37	9993.18	7469.59	7475.93	2400.57	9328.39	10002.9	1597.95	9830.38	10093.5
	1771664_at	YMR315W	YMR315W	6795.69	5387.77	5083.36	4445.31	3056.59	1758.04	3529.03	5848.46	5951.09	4799.68	1226.13	7889.59	4152.56	896.344
	1771670_at	YDR506C	YDR506C	644.124	626.949	678.733	514.513	429.858	468.453	686.419	391.607	747.987	739.023	478.326	934.418	777.995	385.727
	1771671_at	YDL159W-A	YDL159W-A	23.7985	36.6754	32.1395	35.6841	25.7163	22.0772	29.8505	37.7999	20.3149	25.4029	22.436	22.6476	21.5237	17.8206
	1771675_at	YFR002W	NIC96	2579.47	2520.5	2935.37	3116.52	3233.82	3958.65	3229.77	2875.45	2417.59	3218.19	3479.85	2447.2	3593.58	3547.26
	1771677_at	YHR060W	VMA22	3737.26	3883.89	3149.06	3176.59	3071.32	2642.76	2911.1	3131.1	3725.35	3323.79	2814.07	3316.7	2664.6	2446.19
	1771678_at	YDL133W	YDL133W	2175.31	1953.17	1251.71	1426.79	1645.24	1884.64	2570.76	2445.36	2521.72	1551.47	1982.7	3641.67	1507.09	1794.45
	1771679_at	YIL090W	ICE2	2177.74	2536.09	3960.74	4286.27	4320.26	5553.37	3889.21	3727.07	2546.81	4239.36	5258.05	3295.24	5146.45	4932.23
	1771682_at	YOR344C	TYE7	1293.7	2256.51	2219.85	2062.76	2536.27	2524.95	1087.13	890.523	1788.07	2623.16	2960.39	2271.4	2727.29	3123.84
	1771685_at	YLR077W	FMP25	1312.86	1474.92	1501.69	1528.38	1430.33	1284.73	1140.89	1527.28	1363.04	1777.81	1287.1	1766.65	1919.84	1220.51
	1771686_at	YIR006C	PAN1	6954.83	5784.04	4614.53	4493.96	3845.82	3200.97	3879.26	4324.54	5747.87	4287.71	3237.58	5992.52	4145.43	3066.04
	1771687_at	YGR204W	ADE3	11760.5	10651.9	14358.4	16078.4	16163.7	12518.9	15376.2	14137.6	12132.6	12185.2	14136.2	6946.64	11745.8	15203.4
	1771691_at	YHL048C-A	YHL048C-A	1928.22	1245.17	388.07	381.364	465.742	395.321	443.442	608.119	2256.29	436.522	428.073	1840.44	444.907	415.307
	1771692_at	YGR087C	PDC6	10281.5	10981.9	12066.1	15069	14491.6	6526	1818.94	1342.86	24959.4	9898.94	3753.04	20333	14286.6	8678.86
	1771693_at	YHL006C	SHU1	570.328	522.324	380.635	318.896	362.547	327.405	320.875	409.375	546.287	372.387	343.079	519.178	372.611	358.595
	1771695_at	YPR001W	CIT3	216.95	227.377	212.189	204.454	160.808	111.159	214.264	114.387	203.011	233.96	114.839	220.69	210.077	60.4903
	1771696_at	YOL148C	SPT20	1673.71	1788.33	1212.4	1227.97	1459.15	1543.3	1621.84	1346.9	1977.67	1225.36	1748.78	1991.57	1203.68	1947.6
	1771700_at	YNR047W	FPK1	2614.17	2253.35	1807.22	1567.58	1523.24	1907.48	2714.09	2187.38	2468.47	1783.4	2222.82	3865.74	1920.75	1941.41
	1771702_at	YJR152W	DAL5	27998.6	25506.5	22699.6	14389.8	6328.83	2126.65	2521.42	2833.99	24492.5	19666	3299.48	22332.7	12617.2	2493.93
	1771703_at	YDL182W	LYS20	3069.82	2134.93	2144.71	3969.02	7192.93	10705	8261.1	7903.1	4728.35	2529.21	15261.8	5643.43	2359.8	19063.4
	1771705_at	YER150W	SPI1	3613.13	3226.6	2431.26	2195.04	1691.18	712.349	953.665	1384.92	9247.89	6206.58	839.307	15343.3	8609.93	863.116
	1771706_at	YBR154C	RPB5	2434.35	5350.37	8345.66	9395.02	9019.1	8823.42	7533.43	5845.84	2590.04	9602.11	8392.59	1344.17	9625.07	8198.14
	1771708_at	YDR081C	PDC2	1480.02	1630.44	2218.04	2575.36	2985.17	3525.11	2881.47	1910.32	1522.37	2473.36	3632.79	1793.29	2538.62	3533.73
	1771710_at	YDR083W	RRP8	371.146	1169.17	3580.72	4739.48	4883.33	5666.03	3558.97	2119.83	626.572	4563.76	5531.35	423.927	4671.77	5783.19
	1771711_at	YAR008W	SEN34	2262.3	2092.35	1186.22	892.118	728.083	560.485	628.608	1945.34	1119.18	520.662	317.817	1157.79	286.439	202.25
	1771712_at	YER066W	RRT13	1480.53	1093.48	395.624	324.75	228.279	223.103	309.194	517.223	1289.6	603.041	282.419	2290.44	729.361	316.357
	1771713_at	YBR257W	POP4	798.399	1311.02	1421.2	1572.03	1785.12	1933.46	1811.26	931.475	1201.41	1631.35	2130.57	1310.46	1725.44	2293.09
	1771714_at	YGL190C	CDC55	3742.98	3987.21	3160.08	2730.19	2243.21	2714.36	2263.54	2480.8	3330.4	3205.49	1959.53	5437.49	3618.24	1557.59
	1771716_s_at	YDL243C	AAD4	2990.51	2632.89	5164.8	6295.43	4264.62	1574.16	2311.58	2535.09	4277.53	3043.34	1922.3	3870.3	4509.44	2110.18
	1771719_at	YMR180C	CTL1	1382.7	898.026	868.832	964.988	1264.85	1677.31	1771.78	1635.7	965.301	1010.97	1443.52	1583.9	950.277	987.37
	1771722_at	YDL230W	PTP1	1503.56	1403.82	825.565	749.583	772.829	860.328	1360	1283.09	1751.92	875.299	829.314	1969.94	635.315	701.672
	1771724_at	YAL053W	FLC2	4727.1	5180.35	5015.48	6054.28	6979.59	9484.08	10757.9	7440.31	3998.48	5211.8	9778.04	4872.94	4805.87	7190.79
	1771725_at	YLR243W	YLR243W	752.61	1719.21	2949.51	3337.64	3353.41	3501.15	2459.88	1848.01	965.201	3533.36	3445.63	809.721	3703.2	3674.75
	1771726_at	YJR010C-A	SPC1	2842.16	2165.39	1380.18	1080.77	1090.56	1630.39	2629.01	2655.3	1738.68	1510.94	1801.57	2843.47	1554.42	1320.71
	1771729_at	YDR186C	YDR186C	3465.18	4392.77	4067.73	3962.25	4125.03	4380.2	4542.72	3086.6	4576.1	5059.84	4986.3	6142.38	5601.63	5781.02
	1771731_at	YLR436C	ECM30	3492.87	3762.65	2704.64	2152.65	1782.19	1851.65	1490.95	1898.14	3512.2	2770.21	1763.93	6323.27	3194.77	1880.68
	1771733_at	YGR084C	MRP13	1496.64	1801.16	1653.61	2042.4	1878.05	1780.39	2312.89	1921.13	1759.89	1693.07	2050.47	1133.43	1696.81	2344.83
	1771734_at	YKL011C	CCE1	1425.36	1464.38	1180.08	1146.6	1211.15	1219.66	1339.85	1099.84	1416.02	1117.38	1109.2	1244.9	863.378	854.943
	1771735_at	YCR024C-A	PMP1	12276.2	11017.1	11228.2	9775.24	11926.1	13060.4	10820.1	13140.1	12895	10992.4	12853.9	13478.8	12477.1	11270.7
	1771736_at	YDL095W	PMT1	7827.63	6648.94	6490.8	6591.44	5698.43	5605.73	5389.94	7824.03	4796.33	4695.72	4633.17	3839.12	3740.23	3868.43
	1771737_at	YNL153C	GIM3	2486.42	3176.29	4313.33	5508.84	6142.94	5503.54	5184.49	5299.52	2122.15	5941.83	5647.66	1574.6	4871.48	5241.52
	1771738_at	YNL270C	ALP1	154.202	128.888	110.514	101.112	79.6239	104.548	75.0652	113.202	235.369	321.903	224.469	737.958	496.335	209.295
	1771743_at	YJL208C	NUC1	811.876	1781.76	2739.4	3397.23	3330.78	3175.43	2521.63	2079.28	848.007	3231.83	2905.4	524.641	3073.68	3353.3
	1771744_at	YKR052C	MRS4	1033.97	647.802	368.397	484.842	591.211	1004.45	954.237	876.626	846.771	434.493	1181.24	1353.49	354.935	1131.4
	1771745_at	YFL004W	VTC2	8018	7123.98	5204.29	4210.57	3601.93	3479.77	3525.46	3945	5459.84	3922.98	3127.89	6461.87	3345.6	3253.25
	1771748_at	YNL240C	NAR1	1105.34	1172.3	1840.95	2640.58	2804.87	2637	2306.22	2029.97	1742.86	2567.36	2678.91	2648.71	2660.68	3652.43
	1771751_at	YBR175W	SWD3	1513.11	1207.61	994.815	1470.01	1808.54	1933.28	1894.85	2238.24	1309.82	1388.86	1794.27	1175.05	1475.9	1908.32
	1771752_at	YCL027W	FUS1	661.634	723.894	719.99	878.388	1156.22	1681.92	1394.17	952.119	699.085	659.078	1587.72	595.653	334.057	1385.34
	1771757_at	YER024W	YAT2	972.137	1106.32	879.186	890.949	893.29	974.244	1282.78	710.844	1158.61	1164.04	1009.64	1766.59	1384.16	1638.82
	1771758_at	YCR095C	OCA4	1564.84	1870.21	1422.67	1537.2	1691.55	1554.06	1626.24	1589.24	1994.03	1517.62	1782.97	2082.8	1298.24	1650.42
	1771762_at	YMR187C	YMR187C	1223.46	1208.28	1189.06	1203.19	1392.89	1509.02	1433.25	1379.8	1295.91	1272.18	1601.22	1334.04	1147.89	1923.42
	1771763_at	YER163C	YER163C	2916.86	2744.02	2049.48	1900.88	1926.64	2014.96	3423.96	3335.81	2341.22	2083.9	1992.2	2148.82	1485.09	1527.6
	1771764_at	YOR101W	RAS1	774.342	1642.43	4122.83	4767.08	3880.32	3974.29	3159.2	2475.22	1676.59	5487.89	3442.54	1539.18	6108.67	3366.36
	1771766_at	YLR244C	MAP1	5758.39	6947.54	7761.36	9583.17	10265.9	11284.9	9870.81	8481.97	5962.99	10369.6	10209.5	6368.59	11640.3	10791.3
	1771772_at	YGL119W	ABC1	1742.47	1870.11	1992.68	2199.68	2219.24	2153.35	1940.04	1462.93	1876	2298.08	1656.82	2060.32	2219.54	1416.43
	1771773_at	YNR037C	RSM19	1687.46	1702.43	1214.74	1511.38	2040.23	2649.65	3656.49	2705.81	2670.98	1653.93	3609.39	1476.56	1308.35	3338.18
	1771775_at	YOL047C	YOL047C	417.436	503.885	544.046	582.666	589.712	787.275	675.025	350.02	404.594	475.397	933.709	486.77	460.053	1577.75
	1771776_at	YPR025C	CCL1	1178.32	1070.67	942.411	1094.81	1025.77	1236	1568.18	1465.3	1273.39	832.728	1133.01	1351.09	801.149	1228.9
	1771778_at	YJR143C	PMT4	5717.04	5323.84	4736.68	4475.22	4119.55	4054.39	3249.75	6032.33	3006	3459.23	3090.43	1775.36	2536.83	2969.61
	1771781_at	YLR172C	DPH5	2456.12	2648.45	4101.87	6027.39	7568.57	8509.62	6215.39	6297.61	3427.2	6449.41	7554.84	2388.02	5974.61	6693.5
	1771782_at	YDL130W-A	STF1	6346.26	6422.88	3854.92	2710.97	1140.46	399.809	1581.26	2696.37	8191.4	4444.88	523.048	11734.3	4664.64	447.035
	1771787_at	YBR165W	UBS1	2013.53	2022.67	1220.36	1590.51	1865.71	1978.32	2607.99	2093.96	2437.35	1412.99	2401.24	2464.33	1264.11	2366.54
	1771788_at	YAL007C	ERP2	5944.61	5837.76	5028.88	4474.66	3675.95	2973.37	3601.56	6234.61	3614	3129.39	1993.22	2151.7	1984.56	1390.94
	1771789_at	YGR211W	ZPR1	1661.57	3060.2	5481.51	6801.83	6419.62	6742.22	5388.98	5547.45	2566.76	7206.39	6030.01	3203.27	7451.89	6171
	1771791_s_at	YBL101W-A	YBL101W-A	1961.31	3560.45	5212.15	3141.43	1943.55	3404.88	3580.04	1188.4	4687.4	2554.48	4475.95	2663.02	2535.73	3665.07
	1771792_at	YLR120C	YPS1	1856.47	1591.89	1395.65	1284.86	1133.52	1921.38	3794.38	3273.11	1550.03	1244.63	3062.18	1973.23	1046.27	1669.04
	1771794_at	YEL030W	ECM10	360.255	320.346	223.833	180.542	196.616	211.037	239.627	186.392	437.221	267.936	282.307	558.267	290.919	245.753
	1771795_at	YDL145C	COP1	8283.99	8076.07	6983.93	6644.11	5672.94	5453.37	5507.83	6817.1	5465.41	5263.6	4406.5	4871.04	4295.47	4062.41
	1771799_at	YDR159W	SAC3	1855.96	2000.12	1745.29	1704.16	1768.68	2035.96	1826.79	1905.2	2082.59	2327.08	1733.96	2645.88	2328.41	1811.79
	1771800_at	YPL260W	YPL260W	7070.48	6296.57	4467.4	3700.43	3721.2	4091.37	5662.25	4592.6	6247.51	3837.57	4623.43	7280.45	3104.52	3847.28
	1771801_at	YLR356W	ATG33	4408.87	3702.37	2885.64	2236.05	1590.62	538.178	1730.55	1844.75	4061.74	2894.66	429.679	6487.58	2950.39	382.992
	1771802_at	YER054C	GIP2	389.318	348.278	132.696	72.7429	68.0968	68.4852	119.822	119.393	842.872	142.328	60.1386	3278.01	212.071	73.0864
	1771803_at	YMR023C	MSS1	1253.24	1081.09	570.524	558.134	711.435	1002.02	1162.28	907.772	1193.56	877.306	1095.56	1365.37	974.341	1185.07
	1771804_at	YOL022C	TSR4	807.036	1262.61	2216.35	2999.04	3608.09	3909.28	2595.84	2253.79	1284.88	3154.85	4052.8	1102.01	3167.38	4003.35
	1771805_at	YKL174C	TPO5	2242.63	2416.87	2465.81	2548.33	2697.92	2921.76	3462.27	2820.06	2261.35	2817.75	3437.94	2931.1	2719.59	2672.09
	1771806_at	YDR374C	YDR374C	159.051	170.135	134.051	97.2152	107.268	101.386	183.731	54.6479	155.477	104.801	128.015	130.63	78.9538	91.478
	1771809_at	YJL052C-A	YJL052C-A	74.8708	45.8109	60.6339	62.5575	63.6321	102.784	96.8579	89.0761	58.4742	55.428	94.2015	58.2539	50.7073	64.2724
	1771810_at	YLR049C	YLR049C	3992.39	3324.58	1253.88	1044.58	1146.57	1240.45	1147.39	2280.88	3232.35	1124.26	1334.03	2042.54	512.709	519.242
	1771812_at	YMR263W	SAP30	2000.41	1815.92	1325.26	1551.93	1834.42	1753.87	1489.03	1413.34	1901.3	1231.53	1628.98	1479.11	1319.84	1378.87
	1771813_at	YNL045W	LAP2	4089.58	3706.62	2924.69	2559.02	1944.54	784.079	2229.52	3962.28	3815.46	2840.88	724.259	4598.4	2552.83	642.404
	1771814_at	YHR067W	HTD2	1457.56	784.62	380.318	372.506	345.245	426.069	422.561	493.307	1530.98	465.872	446.369	2156.76	498.44	488.058
	1771816_at	YPR118W	MRI1	2966.35	2959.16	2733.11	2905.58	3063.72	3030.47	3100.49	4376.59	2751.75	2892.19	2297.14	2535.56	2431.4	1977.53
	1771817_at	YNL169C	PSD1	3699.02	2867.36	1294.87	1354.54	1779.82	2479.92	2691.73	2659.26	2508.67	1037.47	2081.53	2364.44	877.527	1298.73
	1771819_at	YCR057C	PWP2	391.148	1427.31	5267.3	6269.01	6103.05	6708.79	3554.91	2328.69	643.534	5853.5	6234.11	350.258	6994.99	7321.4
	1771820_at	YHR143W-A	RPC10	2814.46	4480	6274.57	7288.55	8355.35	9631.85	9313.62	5914.68	3066.64	7543	10012.7	2078.55	7508.86	9233.52
	1771822_at	YML025C	YML6	1139.47	1254.05	1183.74	1457.6	1683.12	1669.13	1809.54	1603.81	1410.89	1474.96	1893.84	1324.36	1464.4	2236.07
	1771824_at	YPL250C	ICY2	1541.98	5788.07	14701.4	13535.2	8900.11	2656.2	5911.1	3861.01	3243.38	10497.5	4620.97	1719.28	10252.9	6769.04
	1771826_at	YOL043C	NTG2	1323.1	1149.34	932.283	1040.72	1283.74	1499.26	1457.89	1250.71	1382.07	1305.36	1785.48	1988.9	1409.31	1764.11
	1771827_at	YKL206C	ADD66	2142.56	1763.02	1378.64	1359.28	1227.62	1240.81	2014.05	1894.09	1464.2	1163.49	1086.26	1479.19	1079.12	1218.44
	1771828_at	YBL001C	ECM15	10079.2	9346.33	7817.77	7115.57	6777.77	4809.63	4747.67	7274.83	10992.5	7679.08	4241.95	12120.1	7785.44	3292.04
	1771829_at	YGR253C	PUP2	8946.07	7709.82	6543.26	5556.89	4461.02	3118.6	4969.25	5937.07	6801.81	5137.77	2618.18	7588.54	3990.78	2042.7
	1771830_at	YLR291C	GCD7	2124.36	3340.85	4082.41	5223.51	4497.25	4225.44	4630.06	4370.91	2583.07	4930.85	4691.02	2073.96	4589.58	5026.24
	1771831_at	YLR430W	SEN1	2329.8	2332.12	2230.73	2538.03	2603.16	2783.77	2194.25	2758.74	2648.71	2955.59	2277.5	3184.1	2953.1	2482.21
	1771832_at	YEL054C	RPL12A	6775.07	9509.78	13223.2	14867.5	16368.6	17661.7	15332.6	16489.1	7364.11	14099.3	17022.5	4116.79	14569.6	16234.5
	1771833_at	YOL038C-A	YOL038C-A	851.03	1038.44	507.801	402.423	336.843	295.155	599.122	447.091	798.518	570.369	399.187	770.983	485.137	265.814
	1771835_at	YIL091C	YIL091C	568.544	2360.15	5852.09	6621.98	6534.48	7143.99	5239.66	3012.17	1174.47	7412.5	7638.23	796.591	8234.6	8591.18
	1771836_at	YER146W	LSM5	5658.87	6570.79	5697.73	5935.04	6202.32	5660.57	5043.81	5847.66	5325.07	5641.48	5756.9	4296.45	4900.28	5179.52
	1771837_at	YKL186C	MTR2	3230.44	4384.8	4299.49	4902.93	4784.38	5324.22	5574.51	4616.31	4295.82	4173.75	5121.79	3327.42	3823.49	4269.74
	1771840_at	YEL047C	YEL047C	5790.33	6376.79	5445.36	5121.93	3983.46	1663.43	754.14	3601.88	4746.55	4747.12	1075.49	7269.83	5370.29	1129.05
	1771841_at	YJL024C	APS3	1423.3	1326.19	1261.17	1382.28	1597.47	1883.61	1997.72	1605.96	1297.44	1418.15	1848.31	1092.52	1175.21	1716.97
	1771842_at	YML057W	CMP2	4433.71	3819.13	2524.42	2135.28	2020.98	2578.02	4196.13	3743.96	4152.15	2222.61	2654.77	5218.49	1917.91	1960.44
	1771843_at	YNL199C	GCR2	1642.59	2305.13	2545.55	2871.41	3010.28	3389.23	2747.11	2025.46	1775.42	3244.43	3639.93	2357.46	3213.81	3675.93
	1771849_at	YPR020W	ATP20	6976.54	5627.28	6014.76	6667.87	8267.04	7339.11	7288.06	6607.9	7906.73	6460.38	8081.21	6890.84	7468.57	8621.41
	1771851_at	YHR181W	SVP26	6041.31	5514.9	4127.84	3595.85	3628.02	3663.92	4776.69	5380.11	4459.89	3745.63	3152.35	4241.94	3499.5	2737.98
	1771853_at	YGL041C-B	YGL041C-B	182.786	180.562	134.185	149.989	117.617	108.49	92.8152	125.949	173.607	159.16	60.6579	142.961	165.915	106.002
	1771855_at	YNL252C	MRPL17	1245.28	1893.19	1788.57	2008.67	2183.5	2450.04	2185.26	1518.9	1364.12	2011.06	2487.37	1178.26	1799.75	2223.09
	1771857_at	YDR129C	SAC6	7038.75	6547.15	5665.95	5381.13	4043.83	3052.83	7118.04	6024.36	6501.97	4676.19	3646.82	7792.54	4276.3	2774.61
	1771859_at	YHR186C	KOG1	2166.73	1929.89	1723.82	1549.6	1528.11	1787.2	1497.34	1624.82	1704.26	2191.49	1609.7	2361.03	1964.3	1668.68
	1771860_at	YAL005C	SSA1	19680.6	19574.7	16191.9	14707.1	11280.1	5123.48	10914.4	14305.5	20600.9	16648.5	4683.19	25520.8	19345.4	4608.35
	1771862_at	YGL092W	NUP145	3564.14	4315.91	5440.07	6019.45	5339.79	5062.68	4744.11	3948.54	3658.55	5512.29	5433.24	3446.74	5856.16	5986.96
	1771863_at	YFL017C	GNA1	5817.49	6317.81	4404.69	4349.44	3828.96	2408.97	2535.41	3465.57	6831.73	4589.49	2312.07	6353.8	3874.34	2364.02
	1771868_at	YOR385W	YOR385W	967.162	788.538	735.12	794.697	790.684	1534.82	6278.58	2896.26	1248.52	741.318	4086.51	1154.12	677.605	2533.46
	1771870_at	YGL085W	YGL085W	1374.7	1297.12	1043.55	1168.71	1242.35	1277.4	1187.62	1093.87	924.214	1192	1260.9	1106.19	1247.38	1132.12
	1771871_at	YAL029C	MYO4	4078.06	4259.05	4802.6	5425.71	5391.64	5141.12	4162.4	4630.7	4248.17	6167.94	4174.22	3501.07	5708.99	3865.03
	1771880_at	YKL149C	DBR1	865.846	1001.54	858.931	866.687	857.989	788.843	985.519	1125.5	974.767	859.722	802.224	1149.32	779.192	693.502
	1771881_at	YFR001W	LOC1	1630.93	3563.75	5308.41	6449.11	6108.64	5838.26	5259.14	3801.11	2957.02	6647.42	6048.67	2149.27	5803.39	5185.8
	1771884_at	YGL063W	PUS2	345.681	354.47	486.974	618.597	604.965	695.723	389.637	585.34	401.185	665.258	600.549	456.191	737.757	610.114
	1771886_at	YBR016W	YBR016W	9631.2	10039.2	7031.05	5811.59	5061.03	4876.59	9465.98	6378.38	9659.43	6459.15	7734.99	10464.5	5334.19	6164.98
	1771887_at	YMR125W	STO1	4544.99	4982.38	4573.03	4820.68	4719.53	4789.1	4186.99	4157.21	3827.3	4415.57	4465.43	2865.22	4053.17	4398.49
	1771892_at	YDR519W	FPR2	5905.63	5430.79	4511.04	4263.62	4183.04	3444.91	4531.53	4837.48	4585.69	4484.05	3132.89	4066.09	3271.34	2148.43
	1771893_at	YNL251C	NRD1	5409.94	4176.13	776.824	551.601	510.73	972.743	1671.76	2939.15	2691.42	786.461	587.558	5362.65	793.011	645.437
	1771894_at	YJL131C	AIM23	1305.53	1458.93	763.577	592.267	524.77	513.009	816.873	796.963	2300.62	715.291	658.957	2291.01	706.646	582.072
	1771896_at	YPL092W	SSU1	2733.1	3632.13	4412.72	4388.07	4269.69	6001.97	7323.67	2456.27	3109.53	4623.62	6619.53	10181.3	5577.7	9921.27
	1771897_at	YPR165W	RHO1	12498.5	11575.1	9435.39	9162.31	8241.13	8825.23	11950.9	10508.5	10201.2	7791.42	9125.62	10841.9	6601.83	7172.84
	1771900_at	YFL008W	SMC1	3813.72	3280.2	1803.34	1254.11	1277.36	1489.7	1333.11	2019.14	2018.86	1267.39	972.587	2800.61	1044.63	1002.11
	1771901_at	YKL205W	LOS1	974.707	1064.83	2109.85	3041.18	2951.45	3279.96	2304.69	2117.02	862.606	2539.06	2333.02	927.547	3288.82	3465.93
	1771902_at	YGL066W	SGF73	1328.03	1312.4	986.462	1116.82	1227.09	1238.04	1876.2	1223.62	1554.82	1211.23	1347.2	2067.76	1344.4	1928.41
	1771904_at	YGL235W	YGL235W	35.7542	27.5912	26.082	26.3978	28.363	28.7684	44.8039	41.363	37.2343	24.845	32.7041	30.4861	30.2065	31.6916
	1771906_at	YML026C	RPS18B	9950.43	12488.9	15774	19217	21358.8	23353.8	18797.2	18948.4	11555.4	18186.2	22982.2	6638	18062	21308.2
	1771908_at	YNL160W	YGP1	2135.03	1567.07	1176.28	1130.84	754.288	562.041	1548.19	2682.47	13020	4639.3	1299.09	20339.5	13893.5	1389.4
	1771910_at	YDR052C	DBF4	2489.84	2168.32	1575.42	1538.38	1603.42	2010.38	1640.83	1611.68	1549.67	1591.67	1592.49	1981.7	1698.89	1491.13
	1771911_at	YMR242C	RPL20A	10428.4	12483.7	14819.2	16528.5	17486.9	18126.1	16504.9	18429.3	11628.1	15843.6	18661.2	6641.26	16590.8	18893.1
	1771914_at	YKL072W	STB6	417.536	497.25	568.89	545.321	636.246	618.93	907.875	497.954	603.868	573.054	751.727	575.769	647.802	1312.89
	1771915_at	YGL062W	PYC1	16441.9	16112.1	13466.8	11564.6	8588.7	5727.65	7792.17	2495.94	13868.6	13124	6210.35	18158.4	13583.9	8904.57
	1771916_at	YBR293W	VBA2	1101.42	975.596	4648.44	4535.29	2503.01	1038.99	1755.86	1422.17	1650.26	2206.67	1541.27	1003.37	3222.41	1498.14
	1771920_at	YMR116C	ASC1	18181	17337.7	21621.9	22834.7	23902.3	24699.7	24069	23307.6	15748.2	22371.9	24341.3	7842.06	23375.3	23875.9
	1771921_at	YDR141C	DOP1	3390	3181.44	2775.97	2614.28	2198.32	2404.96	2506.95	2598.76	2734.32	2685.16	2055.4	3963.71	2552.4	1740.55
	1771925_at	YJL164C	TPK1	5770.82	5073.08	2910.18	1502.48	419.54	211.267	849.583	1751.8	6279.53	2605.36	433.64	9823.97	2731.38	526.19
	1771926_at	YNL068C	FKH2	850.837	947.798	1308.57	1389.11	1518.35	1747.58	1114.69	981.249	869.078	1464.04	1813.04	1082.9	1920.55	1820.02
	1771929_at	YKR022C	NTR2	1524.57	1496.81	1281.33	1261.21	1423.55	1655.4	1808.31	1221.99	1710.43	1473.24	1805.77	1692.31	1455.44	1810.11
	1771930_at	YLR204W	QRI5	3168.48	2992.71	1939.18	2106.48	2540.22	2240.91	2461.05	2494.12	4310.03	2132.32	2654.01	3746.15	1761.26	2503.98
	1771931_at	YPR141C	KAR3	1823.51	1980.9	1257.84	1171.39	1238.61	1154.68	962.117	1060.9	1534.3	856.074	883.065	1464.42	749.899	837.613
	1771934_at	YOR365C	YOR365C	87.6718	73.0299	45.9382	38.4337	40.7629	41.366	79.0006	58.8926	83.4206	51.1713	53.7713	102.286	37.1556	50.1943
	1771935_at	YDR147W	EKI1	1784.87	1446.18	745.788	829.117	1106.03	1112.54	886.971	938.289	1696.39	768.936	960.28	1660.9	688.665	967.533
	1771937_at	YLR323C	CWC24	503.245	532.317	543.881	613.082	670.706	718.944	665.978	601.933	646.511	667.415	650.279	1063.14	678.378	688.519
	1771940_at	YGR239C	PEX21	977.485	1341.36	1366.18	2199.76	3676.28	2940.54	2247.45	1120.88	1656.49	3056.27	4821.32	2508.79	4929.45	5803.3
	1771943_at	YER073W	ALD5	6172.24	8919.41	10863.1	11864.6	10463.8	11415.7	14843.1	8919.99	5059.72	10937.7	12210.3	5105.43	11449.2	15513.7
	1771944_at	YIL013C	PDR11	1052.81	938.158	540.28	585.027	578.796	640.077	614.871	557.772	1017.64	685.049	657.362	1434.72	708.924	702.627
	1771948_at	YOR308C	SNU66	726.959	950.042	978.376	954.807	930.524	1158.8	822.264	504.599	729.931	965.919	1134.05	909.367	1223.29	1274.5
	1771949_at	YMR196W	YMR196W	7550.84	7701.86	4991.45	3614.93	1710.68	403.74	466.098	801.448	8136.32	4965.98	585.093	16933.3	6417.36	698.526
	1771951_at	YJL144W	YJL144W	2319.54	1461.12	323.204	276.761	297.473	291.269	699.547	941.815	2836.1	351.616	330.439	6467	307.572	249.656
	1771952_at	YJL123C	MTC1	2786.58	3057.41	3433.24	3166.01	2296.81	2016.15	2667.89	2605.38	3071.28	2974.93	2156.11	3412.75	2901.9	1835.13
	1771954_at	YBL105C	PKC1	2911.43	3015.37	2539.81	2282.76	2433.57	2643.17	2228.29	2176.25	2797.44	2728.21	2278.72	3074.67	2695.89	2269.78
	1771955_at	YBR111C	YSA1	8868.77	8251.37	5969.63	5286.59	4679.93	2861.69	5265.21	6107.22	9898.67	6384.95	2410.95	12180.2	5714.48	1640.45
	1771956_at	YML022W	APT1	2401.66	2981.08	5129.58	6523.95	8196.13	8901.06	7749.79	5856.44	3295.71	7609.71	9772.3	1797.9	7546.75	9634.4
	1771957_at	YGR031W	YGR031W	1267.97	1374.19	1529.84	1396.59	721.124	440.442	1069.47	1076.44	1421.8	1873.37	588.732	2047.82	2185.04	642.423
	1771958_at	YKL124W	SSH4	1598.24	1332.23	571.636	415.925	290.068	382.996	879.874	986.772	1483.53	520.429	321.122	2744.78	607.519	371.356
	1771959_at	YJL041W	NSP1	5047.82	4957.69	5187.37	5402.92	5809.1	6117.27	6195.17	5289.32	5086.22	5640.52	6144.88	5587.4	5602.52	5991.26
	1771960_at	YDL109C	YDL109C	198.068	182.856	186.024	256.93	262.23	341.854	231.505	155.461	127.853	213.105	374.371	175.843	220.757	313.452
	1771961_at	YPR111W	DBF20	1322.87	1376.9	1008.55	1167.47	1448.68	1676.9	2093.98	1018.47	1290.74	1077.33	1902.41	1365.91	1167.76	2518.99
	1771962_at	YPR060C	ARO7	4793.58	4876.86	2988.36	3217.37	3202.54	3368.34	2642.86	3348.83	2936.96	3522.63	2971.84	2091.82	2613.38	3265.83
	1771963_at	YHR209W	CRG1	886.396	731.09	634.301	566.164	720.436	1398.77	2939.82	2368.9	863.631	500.821	1424.8	1155.87	475.912	635.407
	1771966_at	YAL058W	CNE1	1413.2	1446.38	1333.4	1551.78	1699.59	1857.64	1752.86	1274.93	1791.33	1912.02	2100.34	1382.3	1618.59	1932.27
	1771967_at	YMR242W-A	YMR242W-A	37.6025	44.3542	40.1922	37.4547	41.0567	31.7401	30.5084	31.0296	33.37	38.8366	24.6026	38.7113	38.3161	21.6216
	1771972_at	YHR189W	PTH1	59.5981	53.6073	53.7812	47.491	44.9697	50.7338	51.7676	61.4682	73.904	46.614	57.314	73.3431	49.4601	58.4129
	1771973_at	YIR012W	SQT1	1856.6	4146.29	6541.46	8205.91	8551.89	8079.79	6449.46	4711.56	2431.15	7913.97	7672.99	1546.17	7365	8629.85
	1771975_at	YMR055C	BUB2	764.993	1063.01	907.038	989.519	1123.97	1310.69	773.64	452.569	940.053	1097.84	1326.89	891.022	1168.72	1162.51
	1771976_at	YNL309W	STB1	737.465	585.144	268.258	249.681	227.858	231.787	267.393	429.122	464.357	216.475	162.68	605.219	197.908	172.995
	1771977_at	YBR085C-A	YBR085C-A	13920.4	12533.6	7795.85	4574.4	3082.49	2276.88	7440.68	5191.63	13148.1	6718.91	3407.15	17255.6	8868.11	2112.7
	1771978_at	YGR252W	GCN5	1524.26	1324.68	1147.87	1247.63	1360.01	1519.91	1334.38	1146.33	1277.69	1109.95	1411.38	1360	1026.5	1234.54
	1771980_at	YKL084W	HOT13	6426.79	7172.61	5234.9	4600.69	4113.8	2676.23	2956.91	2918.6	5264.17	5057.38	2378.65	6376.15	3841.93	1752.87
	1771981_at	YGL110C	CUE3	1190.54	1242.93	1063.07	1147.96	1182.24	1548.59	1457.16	1056.72	1550.06	1253.59	1655.68	1609.41	1333.46	1714.85
	1771982_at	YMR170C	ALD2	7854.83	7877.57	5520.64	4182.77	2725.08	656.244	522.621	834.905	5885.49	4302.94	821.886	9566.87	4108.99	940.608
	1771986_at	YGR201C	YGR201C	1959.28	1855.89	1676.92	1753.43	1780.58	1648.14	1146.91	1331.76	3153.31	2446.92	1618.19	9516.51	5557.43	1889.03
	1771988_at	YGL175C	SAE2	73.7624	74.477	84.038	57.5022	53.6902	40.6837	95.0888	50.4497	91.5127	47.6159	98.3043	54.4784	61.8683	84.5062
	1771990_at	YDR379C-A	YDR379C-A	2756.52	2644.33	1606.09	1187.16	608.363	180.403	763.438	831.997	3766.23	1773.47	264.706	5153.77	1471.22	144.455
	1771992_at	YPL043W	NOP4	1261.68	3649.17	7684.45	8914.21	7526.55	7970.1	6514.5	3847.21	2733.81	8138.93	8622.12	1636.75	9140.17	9024.03
	1771993_at	YBL051C	PIN4	3509.74	3490.16	4474.47	4687.9	3636.73	3834.26	4528.35	3813.6	3688.68	4660.78	4293.51	4748.51	4690.42	4097.62
	1771997_at	YGL185C	YGL185C	778.306	858.377	883.551	949.685	830.333	651.976	1095.47	920.239	1111.74	1140.98	1147.19	1843.97	1542.51	1259.41
	1771999_at	YOL053W	AIM39	1458.86	1365.38	953.708	739.67	463.231	200.57	582.677	926.716	1408.92	966.5	186.589	1915.66	892.037	140.983
	1772001_at	YOR336W	KRE5	2636.43	2606.08	2196.95	2072.63	1908.98	1740.44	2299.94	2309.54	2153.88	2574.84	1639.35	2431.13	2087.26	1458.84
	1772003_at	YNR050C	LYS9	12895.1	7310.85	5880.65	6325.56	7200.78	10404.8	11403.9	9886.78	10221.1	4935.26	17353.2	6036.27	4038.93	16887.6
	1772005_at	YBL101C	ECM21	4249.85	3806.99	2636.28	2105.01	1901.39	2563.73	5545.34	3834.68	4094	3196.76	3442.46	7612.83	3581.08	2489.09
	1772006_at	YDR383C	NKP1	979.262	1025.34	560.403	533.08	547.472	640.843	988.03	814.248	1147.38	562.723	556.679	1221.78	594.401	517.876
	1772007_at	YIL029C	YIL029C	603.349	375.03	260.596	238.976	286.196	476.532	1066.99	632.861	616.523	255.505	502.396	744.063	234.807	163.507
	1772009_at	YLR270W	DCS1	4898.1	3480.62	2796.09	1937.1	973.153	310.808	902.308	1533.61	5621.24	2551.57	386.161	8633.63	2709.63	406.898
	1772010_at	YCR012W	PGK1	29939.9	27336.1	28091.8	27021.2	25722	23698.3	22395.7	26114.7	28270	28301.5	22965	28508.6	27296.1	19205.3
	1772015_at	YDR346C	SVF1	3394.75	4121.52	5034.76	5376.35	5290.02	5290.54	4792.6	4842.68	3726.71	4938.57	4471.98	4069.86	4983.09	4615.47
	1772016_at	YIL070C	MAM33	2935.01	2885.6	2097.55	2079.35	2309.76	1993.88	1888.7	2196.83	3074.43	1666.78	1984.01	1968.06	1395.25	1784.91
	1772017_at	YDR246W-A	YDR246W-A	206.776	150.672	109.822	68.8949	80.586	85.9485	108.624	176.091	164.889	114.989	75.6262	295.065	134.975	55.5792
	1772019_at	YJR025C	BNA1	9008.38	8737.98	6445.62	5762.84	5209.8	3499.05	5917.43	5798.09	8278.63	6915.31	5803.71	8550.26	4910.95	5028.91
	1772020_at	YKR010C	TOF2	2136.71	2350.95	1602.74	1714.82	1712.58	1891.21	1154.33	1159.16	1888.34	1649.23	1255.8	1908.02	1528.15	1317.82
	1772022_at	YLR150W	STM1	15764.1	14346.3	16775.8	18084.3	18561.4	21047.5	22144.6	20834.3	13881	17689	20485.6	10057	17573.3	18846.1
	1772023_at	YKL091C	YKL091C	4307.39	3557.24	2122.59	1249.75	705.763	517.587	959.233	1494.19	4988.47	1762.96	530.425	10984.8	1480.87	565.322
	1772025_at	YOR151C	RPB2	6630.62	6790.81	7075.05	7420.83	7457.48	8122.88	7553.32	6408.99	5767.48	7067.19	8112.67	5109.72	7102.89	8139.65
	1772027_at	YKR016W	FCJ1	2724.09	2442.9	1672.2	1945.51	2246.67	1885.9	2757.26	2103.9	2907.91	2019.93	2203.86	2521.35	2014.59	1762.79
	1772029_at	YMR075W	RCO1	1066.18	1123.28	797.427	760.061	906.192	1220.92	1098.28	819.036	1072.23	847.229	1111.77	1314.57	821.226	959.203
	1772030_at	YKL185W	ASH1	6688.86	6622.6	3031.04	3080.98	3998.61	4018.76	3477.21	3441.16	8446.52	4091.1	4791.44	6632.74	3763.82	4048.38
	1772031_at	YJR045C	SSC1	9198.99	7135.22	6931.18	6517.12	6631.6	8101.38	9961.24	10352.9	8517.16	5655.43	7718.84	8765.22	5206.83	6719.05
	1772032_at	YIR010W	DSN1	2957.77	3010.38	2037.77	2622.36	2481.83	2427.18	1549.79	1455.31	3139.59	2074.54	2140.69	2993.17	1971.79	2755.35
	1772033_at	YOR128C	ADE2	8182.69	8804.21	14347.8	14966.8	11575.2	12067.6	13529.8	8719.09	7891.26	15120	15476	5375.19	14068.3	15550.7
	1772035_at	YJR022W	LSM8	1150.4	1080.69	482.566	438.839	414.927	359.433	832.844	690.439	1238.15	438.062	357.141	1199.41	324.474	245.656
	1772041_at	YDR432W	NPL3	6825.35	7509.07	8924.98	9627.45	10027.8	12008.4	15183.9	7213.11	8460.39	9008.63	14600.7	5146.9	8062.82	14602.6
	1772043_at	YDL235C	YPD1	3240.28	2586.14	2141.79	2410.25	2854.17	3165.49	2838.19	2393.97	2320.12	2070.59	2603.7	2320.86	1956.42	2307.76
	1772045_at	YGR233C	PHO81	6227.72	6838.36	3879.67	2478.94	2497.46	2720.76	3935.97	3526.75	6037.36	4805.62	2651.57	7831.56	4429.81	2403.36
	1772047_at	YNL101W	AVT4	5510.82	4338.28	1804.81	1012.24	1087.77	1576.45	2157.52	2754	4463.81	1954.93	1912.82	5671.32	1912.45	2210.66
	1772048_at	YLR337C	VRP1	3839.46	3484.2	2484.62	2204.99	2052.28	2641.1	4696.4	3653.34	3765.36	2224.04	2504.28	4962.32	2219.25	1689.32
	1772049_s_at	YDR261C-D	YDR261C-D	8510.11	7965.28	7747.82	7199.53	5670.34	7269.05	7026.06	5407.72	8674.57	6098.22	7364.62	9011.68	7080.06	7527.01
	1772051_at	YEL011W	GLC3	8104.21	7232.04	1559.32	456.819	302.986	245.08	931.006	1750.36	9435.44	1118.66	724.49	13229.3	1398.24	1119.15
	1772052_at	YLR321C	SFH1	1418.54	1790.93	2103.02	2027.94	1670.45	1762.08	1533.4	1200.67	1493.34	1746	1760.33	1219.41	1933.89	2052.08
	1772054_at	YJR078W	BNA2	1687.35	1630.35	1512.35	1564.58	1318.83	785.954	798.284	577.764	2024.01	1868.5	1296.29	3128.49	2122.28	1319.94
	1772055_at	YDR247W	VHS1	897.921	836.206	577.528	413.984	330.938	303.884	378.789	452.185	671.777	596.395	354.728	1828.77	1212.43	279.414
	1772057_s_at	YDL248W	COS7	995.094	873.398	641.581	480.619	388.802	473.138	544.535	509.719	980.595	661.259	572.638	1400.31	675.666	370.676
	1772060_at	YFL017W-A	SMX2	3624.85	3821.88	2979.1	3461.12	3891.19	3532.14	3571.56	3380.6	4452.64	3228.56	3636.79	3918.91	2810.21	3536.3
	1772062_s_at	YFL061W	DDI2	284.322	261.242	174.323	201.749	301.741	608.728	511.325	257.136	251.937	235.132	334.947	500.982	316.343	224.242
	1772064_at	YLR368W	MDM30	1001.86	1042.84	1030.93	1074.77	1270.4	1439.54	1011.87	881.7	1013.54	1341.16	1489.68	1290.98	1515.03	1676.31
	1772065_at	YDR418W	RPL12B	14321.7	14876.8	17016.9	17490.6	20046	21914.7	18975.1	21423.7	13143.4	17847.7	21052.8	9469.18	18141.3	20632.8
	1772066_at	YHL042W	YHL042W	220.334	207.095	161.364	155.183	213.376	348.352	556.67	227.999	299.369	212.938	422.584	278.26	155.293	197.788
	1772068_at	YJR138W	IML1	5589.94	4743.86	2761.35	1386.87	1312.36	1263.73	1712.8	1773.9	3711.73	3041.03	1181.74	6080.87	2872.4	1449.97
	1772070_at	YCL063W	VAC17	1452.25	1315.81	987.602	1104.34	1277.15	1510.87	927.416	883.77	1077.5	716.272	950.212	967.331	494.382	952.76
	1772073_at	YPL196W	OXR1	1915.05	2050.47	1470.24	1049.29	990.916	803.26	1451.81	1761.35	2167.68	1313.14	774.806	3603.94	1078.27	604.576
	1772075_at	YJR055W	HIT1	294.787	540.564	851.518	1108.08	1252.17	1315.04	871.81	548.299	430.113	944.395	1235.5	582.115	1087.66	1233.05
	1772076_at	YGL090W	LIF1	221.804	311.573	326.205	309.851	340.765	442.977	496.685	143.899	335.889	345.359	732.922	352.184	352.649	619.167
	1772079_at	YLR016C	PML1	604.598	962.703	1102.91	1278.69	1433.01	1166.5	975.615	779.726	817.553	1466.64	1458.6	658.918	1259.03	1440.53
	1772084_at	YBL016W	FUS3	738.594	700.179	1276.3	1655.35	1954.47	2910.29	1613.32	1591.13	772.268	1700.22	2584.89	863.682	1494.1	2475.17
	1772087_at	YBR255W	MTC4	1224.02	1421.66	950.698	863.307	857.122	916.549	1679.23	1028.94	1626.11	1152.37	1024.11	2362.12	1150.37	944.61
	1772089_at	YAL002W	VPS8	2059.7	1976.36	1349.13	1119.94	1011.06	1100.49	890.152	1268.26	1981.78	1710.23	923.766	3030.76	1848.46	1043.59
	1772091_at	YDR505C	PSP1	3773.54	3784.87	2920.29	2305.49	1635.76	1499.89	2032.42	1981.9	2926.06	2553.88	1585.27	4458.36	2656.39	1433.97
	1772092_at	YLR147C	SMD3	1910.63	2194.18	1832.59	1925.81	2335.27	2352.04	2434.08	1809.91	2354.33	2092.09	2776.3	2023.86	1862.46	2713.6
	1772095_at	YIL110W	MNI1	1229.58	1824.43	2451.21	2763.72	3062.3	3561.34	2611.79	2424.25	1130.56	2402.65	3029.67	899.613	2336.37	2989.18
	1772098_at	YMR005W	TAF4	3362.9	3404.17	2590.08	2988.38	3183.62	3813.6	4561.79	3685.96	3712.32	3104.77	4413.92	3749.7	3130.8	4714.86
	1772100_at	YGR274C	TAF1	2428.89	2906.07	1985.81	1992.23	2211.11	2489.65	2187.7	1727.01	2779.09	2343.44	2594.07	3654.26	2521.64	2720.71
	1772101_at	YML060W	OGG1	1163.52	1396.21	1637.94	1607.71	1649.45	1784.35	966.673	1558.13	706.832	1459.47	1342.47	651.937	1416.97	1394.64
	1772103_at	YIL083C	CAB2	2654.04	2694.84	2573.08	2767.31	2510.33	1997.4	2065.13	2499.39	2776.42	3270.23	1494.1	3517.91	3418.79	1662.22
	1772104_at	YJR110W	YMR1	1858.89	1889.88	1908.04	1762.83	2279.8	2866.72	3216.17	2680.47	1848.71	2017.3	2995.61	1673.04	1701.78	2867.11
	1772105_at	YNL166C	BNI5	2597.54	2726.81	2351.44	2146.58	2258.37	2222.79	1625.03	1940.68	1892.66	1635.53	1788.01	1372.35	1417.23	1656.45
	1772112_at	YGR028W	MSP1	2904.7	2602.86	984.053	703.839	729.872	818.297	1270.88	1125.6	2844.88	823.837	1131.67	2957.19	695.971	1060.45
	1772114_at	YBR172C	SMY2	1040.18	2394.27	4625.1	4782.42	4499.37	4819.89	3196.25	2824	978.317	5905.28	4872.01	861.223	6478.11	4844.41
	1772116_at	YLR429W	CRN1	2910.94	2619.85	2318.21	2435.13	2346.06	3022.88	3762.32	3292.29	1867.57	2395.45	2871.89	1645.78	1624.69	2120.03
	1772120_at	YMR083W	ADH3	15027.3	14103.5	13503.3	12659.5	11967.1	11273.7	12176.6	12727.3	14461.3	12980.1	12102.7	13962	11702.6	10663.6
	1772121_at	YER148W	SPT15	5587.74	6130.55	7014.74	7608.76	7548.92	8453.4	7789.61	6666.43	4427.76	7156.03	8499.31	4803.96	7653.21	7830.84
	1772122_s_at	YFL064C	YFL064C	727.748	1040.88	249.603	210.148	320.976	490.648	1299.18	795.168	1092.36	281.119	718.119	666.272	225.876	491.542
	1772126_at	YBR040W	FIG1	123.626	120.608	96.3201	61.584	52.84	64.4133	54.4313	36.4035	97.7319	80.1344	49.877	79.2943	55.1409	36.2855
	1772130_at	YDR155C	CPR1	25217.2	24196.8	21916.9	20377.6	18954.5	14231.2	20199.3	22329.5	25415.9	22572.3	12836	28446	23058.9	9738.33
	1772131_s_at	YNL033W	YNL033W	133.122	128.069	95.0813	80.1007	107.312	154.527	180.342	90.8418	137.761	84.9534	182.106	123.282	68.8006	138.332
	1772133_at	YDR244W	PEX5	1564.18	1316.71	845.807	1042.41	1346.3	1694.55	2003.54	1210.21	1733.46	1149.76	2131.99	2669.97	1151.9	2642.81
	1772134_at	YKL178C	STE3	480.958	371.268	467.868	468.491	369.783	405.63	290.957	263.052	289.342	444.464	384.725	339.075	340.446	262.478
	1772137_at	YGR033C	TIM21	1986.83	1985.37	1909.99	1928.32	1979.68	2567.19	2179.56	2179.25	1621.43	1876.7	2206.07	2146.83	2054.7	2281.46
	1772138_s_at	YBL101W-B	YBL101W-B	12482.8	10562.7	12568.5	10098.1	10266.4	10900.3	10313.1	10638	13076.2	9154.09	11276.2	12048.8	11239.4	11391.4
	1772139_at	YHR030C	SLT2	3145.31	2756.75	2175.34	3858.74	7563.93	13241.7	13701.1	7435.49	2627.01	1984.07	15549.3	2839.39	1233.33	11627.5
	1772142_at	YGR026W	YGR026W	8767.05	7385.47	6407.3	5509.05	4148.45	2833.91	4007.36	6220.56	6781.3	4876.8	1631.18	8152.03	4393.63	889.829
	1772145_at	YLR371W	ROM2	4939.4	5007.07	3815.42	3304.78	3351.08	3316.1	4364.56	3897.3	4684.46	3845.8	3689.1	6842.83	3695.86	3059.8
	1772146_at	YDR352W	YDR352W	3834.74	2633.08	1346.55	1196.88	1513.95	1983.24	1918.03	1599.08	2561.31	1459.31	1794.39	3711.94	1563.83	1465.56
	1772147_at	YDL175C	AIR2	975.485	803.453	530.485	591.511	674.525	828.469	1188.95	1114.14	839.162	724.925	706.893	986.546	657.992	758.221
	1772148_at	YKR031C	SPO14	4658.12	4214.71	2801.66	2105.49	2073.79	2009.67	2617.71	3250.85	5583.82	2533.87	1842.05	6932.73	3011.36	1965.42
	1772156_s_at	YGR118W	RPS23A	23175.9	22852.4	23906.7	23317.6	24839.4	24801.4	23645.8	25643.1	23585.6	23584.5	24226.2	22116.5	24057.8	25204.1
	1772162_at	YGR015C	YGR015C	952.011	806.806	500.981	546.179	660.268	667.479	780.9	703.725	793.902	599.83	727.976	921.375	596.683	597.275
	1772164_at	YBL014C	RRN6	1241.65	1477.57	1935.91	2810.08	3171.77	3847.58	2525.35	1678.29	1537.91	2547.87	3866.04	1989.78	2708.7	3821.97
	1772165_at	YOR073W	SGO1	2499.07	2846.69	2015.6	1916.07	1488.94	1254.5	972.144	1565.18	2812.39	1442.89	723.033	1778.26	1480.66	845.517
	1772166_at	YDR323C	PEP7	802.693	623.715	337.163	436.909	507.432	482.893	430.791	589.365	788.338	478.898	423.352	1103.31	513.903	423.361
	1772167_at	YKL018C-A	YKL018C-A	2951.57	3385.98	2579.06	2633.44	2668.02	2151.82	2044.8	1848.35	3127.31	3038.41	2251.57	3391.71	2752.84	2000.12
	1772170_at	YGR217W	CCH1	1921.06	2239.19	2280.01	2387.18	2455.19	3415.59	3208.28	2418.89	2264.94	2779.16	3278.74	2482.11	2672.54	3072.38
	1772171_at	YLR152C	YLR152C	2395.84	1943.18	1037.35	835.289	1049.44	1790.76	2494.45	2353.46	3860.05	1792.99	1855.49	5997.63	2119.9	3487.94
	1772172_at	YJR002W	MPP10	635.833	1292.49	2905.99	3942.25	3921.7	4418.02	2835.05	1443.83	956.459	3725.69	4745.24	930.018	3788.98	4586.32
	1772174_at	YKL082C	RRP14	1433.89	4551.43	6973.43	7948.2	7543.37	8524.42	6454.9	3672.89	2750.52	7799.81	8987.28	2432.14	8132.15	10129.9
	1772181_at	YKL133C	YKL133C	1353.93	1162.84	653.758	521.583	434.878	429.12	648.805	506.232	1582.14	798.521	404.626	2589.53	1109.72	365.243
	1772183_at	YML030W	AIM31	2879.19	2294.02	1409.32	1150.39	1071.97	954.033	1409.47	1862.9	3006.03	1330.37	686.388	3363.55	901.764	530.088
	1772185_at	YNL051W	COG5	2099.04	2212.24	1327.31	1393.66	1385.88	1400.91	1802.7	1604.86	1890.55	1460.79	1312.74	2249.28	1428.45	1114.04
	1772186_at	YER105C	NUP157	3831.76	4048.74	3497.19	3657.7	4108.28	4540.35	4368.01	4184.94	3959.43	4186.77	4229.74	3957.92	3702.1	4219.42
	1772188_at	YOR059C	YOR059C	3002.03	3795.73	2064.85	2196.64	2427.74	2447.39	2223.81	2061.4	3279.5	2731.54	2388.68	3952.52	2747.8	2373.07
	1772190_at	YGL128C	CWC23	1068.58	1066.34	836.695	847.345	815.165	329.472	879.838	1028.92	1468.25	1031.52	648.11	1325.62	1123.97	693.372
	1772192_at	YKR071C	DRE2	1778.69	2922.28	3828.49	3860.78	3844.01	3841.59	3200.67	2913.65	1202.66	5046.71	3862.14	983.923	4346.68	3831.21
	1772193_at	YLR297W	YLR297W	756.772	979.739	684.203	451.591	560.441	389.144	296.961	518.999	1263.06	1196.69	371.368	3223.05	1806.45	223.714
	1772195_at	YPR169W	JIP5	3438	3880.34	6756.59	6864.02	5114.94	4942.91	6450.48	4825.38	5410.81	7456.92	6225.37	3343.31	8581.98	5915.76
	1772196_at	YLR259C	HSP60	14518.3	13368.4	10573.2	10498.5	10326.9	10426.8	14389.5	14637.2	13566.1	10221.7	10437.8	14658.8	8301.66	8951.59
	1772198_at	YCR102C	YCR102C	388.653	427.846	252.421	249.222	281.948	264.221	302.088	200.527	506.852	354.308	349.369	791.768	309.24	290.404
	1772199_at	YNR058W	BIO3	668.459	572.207	469.232	584.405	837.612	1101.84	1342.2	785.804	534.458	595.909	1263.36	615.692	628.558	2243.2
	1772201_at	YOR098C	NUP1	1143.04	1327.95	2400.97	3029.09	3378.15	4021.85	2967.37	2267.21	1301.89	3050.88	3921.22	1409.19	3158.31	3822.01
	1772202_at	YKL148C	SDH1	4838.04	4610.7	2908.59	2408.19	2075.12	969.16	1572.7	1997.87	5062.75	3366.46	1210.53	7722.81	3245.99	1557.78
	1772203_at	YFL023W	BUD27	646.026	893.061	1873.01	2518.14	3314.77	3836.94	2810	1733.17	1553.67	2886.96	3948.13	1543.91	2991.1	3970.6
	1772204_at	YER178W	PDA1	19710	17931.4	15579.1	14666.9	12111.1	9399.89	9722.56	12598.3	16179.2	13597.7	6457.75	18580	12236.5	4906.98
	1772205_at	YLR319C	BUD6	1096.28	1023.75	805.834	813.313	935.701	1006.54	732.644	754.568	920.446	1060.6	933.798	1255.14	1003.99	914.238
	1772207_at	YBL037W	APL3	1774.01	1999.99	1732.91	1475.54	1137.95	1048.43	1369.67	1636.19	1744.59	1608.56	728.945	2065.04	1580.37	569.88
	1772208_at	YBR048W	RPS11B	8656.54	9173.74	11459.4	12784.9	14014.9	15608.6	15703.5	15583.3	8655.6	12835.2	15663.6	4771.07	12607.6	15588.7
	1772209_at	YIL104C	SHQ1	447.132	871.378	1624.48	2061.82	2403.12	2812.72	1516.42	1067.07	536.452	2027.73	2800.68	597.999	2400.49	3067.68
	1772212_at	YKL119C	VPH2	2248.63	2210.49	1752.26	1640.22	1459.63	1431.75	2251.04	2487.33	2155.73	1807.63	1565.06	1723.98	1243.5	1254.26
	1772214_at	YGL015C	YGL015C	31.9482	50.6495	47.4773	48.6626	57.7279	66.0223	82.9026	38.5126	39.007	52.4936	78.4025	31.0838	48.0308	74.4115
	1772218_at	YMR063W	RIM9	63.4901	69.2381	46.9333	60.5944	48.163	79.674	162.785	36.4407	71.0726	55.9803	134.697	86.2014	44.706	112.658
	1772220_at	YDR178W	SDH4	5693.68	5040.6	4412.36	3826.29	3099.14	1181.07	3232.88	3435.51	6351.03	5392.55	1779.03	8840.32	5599.49	2112.54
	1772222_at	YMR208W	ERG12	3701.29	2922.05	2960.26	2671.69	2020.92	1929.14	2464.48	2803.51	2697.78	2678.88	1948.44	3047.4	1902.75	1544.39
	1772223_at	YDL066W	IDP1	11047.8	9101.7	7862.88	7517.05	7330.67	7226	8503.18	7967.03	8334.91	7326.02	7293.81	8819.77	6314.69	7436.72
	1772224_at	YDR202C	RAV2	1984.94	1523.3	971.824	831.297	774.786	720.781	1383.8	1360.81	2373.66	911.967	692.6	3746.45	719.138	448.854
	1772225_at	YPL212C	PUS1	870.865	2617.57	5009.22	6083.82	5637.67	5923.71	5722.22	3277.73	1360.63	6395.47	6478.06	952.552	6852.5	7986.42
	1772226_at	YAL026C	DRS2	3077.94	3019.71	3017.94	2813.79	2278.98	2440.54	3049.96	3049.17	2549.36	2384.12	2119.28	2213.05	2169.93	2281.92
	1772227_at	YJL137C	GLG2	1461.26	1471.54	805.421	600.356	526.318	475.296	385.453	432.626	1738.67	661.198	323.707	3380.66	589.065	307.913
	1772228_at	YJR039W	YJR039W	1290.14	1097.44	427.149	359.111	355.466	311.498	368.657	1228.88	1703.29	633.235	405.085	3653.07	799.357	543.686
	1772229_at	YKL163W	PIR3	1482.88	1028.36	1291.8	1412.36	2036.23	3109.67	4141.98	4964	1621.3	1153.4	3389.77	1309.09	780.177	2288.06
	1772231_at	YHR201C	PPX1	3210.19	3559.19	3573.37	4090.67	4174.89	3899.17	2941.99	3208.5	3318.42	4691.08	3508.57	2926.18	3750.75	3159.06
	1772232_at	YLR179C	YLR179C	20835.8	19275.1	17961.3	17768.5	17862.5	16319	14097	16024.7	18703.1	15871.1	14595.1	14157.5	16087.2	14536.6
	1772233_at	YGL136C	MRM2	1721.08	1655.17	1327.69	1369.61	1611.17	1713.73	1541.09	1425.99	2168.75	1723.45	1907.26	2160.4	1783.35	2073.32
	1772234_at	YGR232W	NAS6	4226.44	3465	2654.07	2285.29	1885.52	1489.59	3013.25	3492.65	2993.63	2125.34	1078.92	2913.94	1297.83	689.311
	1772238_at	YEL016C	NPP2	1938.23	1867.76	1580.68	1415.61	1654.13	1522.75	1439.93	1289.24	2116.27	1886.09	1553.29	1606.09	1737.07	1958.23
	1772239_at	YNL002C	RLP7	1441.66	4240.46	7788.17	9335.43	10128.3	10341.4	6837.18	5619.4	2585.62	9577.1	9440.15	1677.56	9896.95	9559.09
	1772240_at	YLR422W	YLR422W	4207.48	4566.82	3191.98	2524.36	2028.27	1903.57	2467.25	3072.84	5295.03	4007.96	1345.61	8993.9	4569.19	1284.91
	1772241_at	YIL014W	MNT3	3007.83	3170.83	2530.4	2181.4	2123.9	2485.48	2460.55	2502.22	3236.69	2637.63	2184.43	3113.9	2649.71	2094.82
	1772243_at	YFL005W	SEC4	7436.49	6762.8	6043.85	5585.97	4589.81	4327.75	5325.39	5839.18	5655.63	4980.06	3901.76	6242.56	4110.45	3307.11
	1772247_at	YPR122W	AXL1	2250.16	1820.02	1406.42	1530.29	2071.37	2581.12	1631.09	2473.96	2113.44	1833.36	1866.72	2785.34	2038.93	2256.25
	1772248_at	YGL225W	VRG4	10857.3	10299.7	9330.79	9461.48	9299.29	10021.5	10008	10616.6	7121.01	8311.69	9423.72	5296.09	7954.29	7766.26
	1772249_at	YJR118C	ILM1	4522.79	3813.4	3301.28	2742.44	1873.72	1181.91	1305.19	3173.65	2423.16	1919.38	625.338	2243.16	1544.86	412.117
	1772250_at	YML012W	ERV25	13815.6	12751.5	10669.6	9936.59	9197.46	7685.95	8707.97	11539.2	10033.7	8429.03	5903.95	11363.2	6999.01	3901.56
	1772251_at	YJL189W	RPL39	15656.7	16564.3	16979	18057.3	19000.6	20137.8	20014.3	19459.1	17260.7	17047.3	20082.2	12626.6	17288.5	20342.5
	1772252_at	YOR019W	YOR019W	1054.02	1007.71	656.128	684.277	763.358	890.841	1024.2	583.971	1367.41	790.992	1056.95	2381.61	872.318	900.2
	1772253_at	YOR250C	CLP1	2168.63	2229.01	1391.37	1174.29	1314.53	1263.3	1440.81	1392.09	2030.31	1323.86	1183.65	2530.88	1318.96	1046.21
	1772255_at	YKL067W	YNK1	6573.17	6558.59	5259.84	4105.84	2638.11	1077.63	3780.54	5894.59	6614.89	4948.87	1448.52	10517.3	5765	1209.66
	1772258_at	YMR244C-A	YMR244C-A	2244.48	2297.85	1954.89	1842.02	2053.13	1657.96	1455.53	1600.41	3108.57	2027.22	1541.01	2229.54	1590.82	1317.77
	1772259_at	YIR037W	HYR1	10512.5	9654.11	8277.39	7929.25	6829.46	3581.2	3010.21	4987.18	10261.9	8287.53	2804.4	13715.9	8661.83	1909.83
	1772260_at	YDL088C	ASM4	2805.59	3208.96	2844.22	3203.53	3304.31	3684.03	3020.65	2422.34	2660.57	3605.6	3624.19	3608.13	3480.43	3509.26
	1772261_at	YEL034W	HYP2	22427.3	22235.1	21814.1	19658.6	20499.1	19705.4	19493.8	21326.7	23058.8	21002.5	18159.1	24170.8	22756.6	17725
	1772263_at	YGR216C	GPI1	1656.35	1639.9	1621.8	1804.19	2324.79	2803.24	2478.78	2447.96	1650.26	1785.51	2451.37	1597.57	2099.01	2510.58
	1772264_at	YLR009W	RLP24	819.597	4011.5	7834.23	8979.04	8651.31	8650.6	5975.35	4772.39	1362.69	9323.62	8216.68	767.984	10171.7	8024.15
	1772268_at	YPR091C	YPR091C	2507.8	2374.11	1885.15	1503.67	1343.89	1492.39	2153.68	2400.62	2805.68	1687.12	1266.91	3287.95	1569.22	907.07
	1772275_at	YJR097W	JJJ3	332.823	576.73	1506.81	2616.27	3342.6	3546.48	1801.77	1015.98	503.699	2213.34	3312.72	693.202	2297.76	3988.88
	1772278_at	YDR285W	ZIP1	302.391	269.933	290.054	343.059	379.689	583.891	413.796	455.474	265.792	268.142	468.575	386.337	267.302	425.645
	1772279_at	YMR251W-A	HOR7	33094.7	32357	29393.2	26419.7	22205.1	14823.9	25599.9	23954.9	32467.5	27993.5	20716.7	33678.4	28539.5	18468.3
	1772281_at	YHL009C	YAP3	559.286	682.715	722.655	825	1076.79	1319.65	1145.67	824.929	554.499	847.003	1344.25	531.218	854.09	1264.1
	1772282_at	YER177W	BMH1	21287.1	20270.7	18675.7	17006.4	14998.8	12329.1	15702.2	15883.3	20727.5	18338.8	11920.5	20557.2	17897.7	7678.7
	1772283_at	YER061C	CEM1	696.551	975.309	1516.18	1801.33	1966.07	2509.24	2498.23	1148.64	883.486	1796.1	4715.77	597.395	1298.05	4108.51
	1772284_at	YLR225C	YLR225C	3186.54	2941.96	1437.66	1280.65	1668.76	2339.11	4025.84	2410.65	3300.64	1408.71	2467.46	3676.15	1193.52	1528.39
	1772287_at	YHR018C	ARG4	13147.4	11457.1	6790.86	7260.53	7324.99	7371.78	14781.6	8467.39	9201.37	4682.95	9042.41	7034.81	3398.31	14633.2
	1772288_at	YOR038C	HIR2	3333.88	3268.39	2042.24	2071.41	1946.13	2016.62	1763.53	2589	2882.7	2354.04	1349.42	3639.1	2465.63	1622.62
	1772289_at	YHR207C	SET5	2932.47	3528.24	2940.26	2939.36	2300.17	1721.9	1619.54	2156.25	2816.36	3293.2	1532.02	3112.4	3171.06	1957.69
	1772292_at	YFL054C	YFL054C	2604.19	2647.41	1740.31	1206.64	511.674	309.529	399.473	676.744	2233.62	2090.37	545.638	6366.89	2567.35	556.379
	1772294_at	YLR388W	RPS29A	11611.9	14575.1	16163.8	18256.5	20148.3	20854.6	19282.8	20780.5	13110.6	17212.2	20712.5	6593.09	16901.7	20601.5
	1772298_at	YGL160W	AIM14	2639.32	2522.78	1586.74	1164.76	952.226	888.528	1471.36	2337.5	2554.24	1462.34	758.62	3267.61	1373.9	762.587
	1772307_at	YML016C	PPZ1	2364.81	2107.35	2092.36	2334.79	2490.6	3354.16	5123.43	3663.21	1851.58	2499.73	2965.6	1923.67	2581.91	2067.51
	1772308_at	YAL016C-B	YAL016C-B	1221.03	1591.99	1038.32	570.281	282.105	235.772	747.585	700.308	1929.09	940.166	162.591	2214.56	1103.17	149.218
	1772310_at	YLR207W	HRD3	1482.03	1520.83	1044.47	892.343	815.484	920.758	1052.1	1137.9	1430.31	1127.09	935.992	1749.6	1033.89	787.795
	1772312_at	YLR415C	YLR415C	160.878	131.455	175.094	190.885	152.012	185.532	187.713	320.319	138.344	148.987	166.096	141.37	127.342	127.808
	1772313_at	YHR103W	SBE22	3246.66	3542.41	2823.67	2613.9	2735.96	3261.94	2888.31	2898.71	3533.69	2704.42	3253.12	3826.39	2627.97	3018.11
	1772317_at	YGR264C	MES1	4943.05	6262.33	9090.42	10431.9	10819.4	10778.3	10247.3	9246.84	3791.31	10479	10636.4	3007.33	10877	11164.7
	1772320_at	YPL048W	CAM1	9798.47	9098.16	8683.03	8655.87	7997.13	7521.18	7608.92	7928.4	9393.27	8277.51	6685.24	11811	8213.91	5873.66
	1772321_at	YOL018C	TLG2	1584.52	1392.26	737.631	609.536	535.118	536.16	899.477	1132.04	1761.15	636.153	410.296	2228.48	606.439	307.42
	1772326_at	YBR168W	PEX32	1770.36	1664.92	1060.45	1002.29	1179.08	1152.03	1531	1476.59	1802.53	1118.07	1045.39	2137.12	1147.57	948.597
	1772327_at	YJR059W	PTK2	3783.35	3221.96	1065.88	613.107	630.612	783.215	1613.9	2184.37	4356.63	926.893	832.461	7945.72	989.832	912.005
	1772328_at	YBL039W-A	YBL039W-A	2649.02	2667.34	1560.53	1093.67	758.908	384.059	1618.58	1523.98	3476.57	1826.95	685.614	3798.61	1787.09	621.532
	1772330_at	YDR414C	ERD1	1351.54	1096.27	618.812	660.252	623.535	891.755	1219.49	1751.84	821.933	510.06	611.754	795.45	499.244	657.313
	1772331_at	YER016W	BIM1	1806.24	1600.51	1343.42	1235.97	1137.89	1103.87	942.727	1547.44	1245.82	898.085	866.981	1055.13	769.314	825.246
	1772333_at	YPL263C	KEL3	554.027	732.412	1310.25	2002.9	2446.76	3246.24	2368.4	2284.48	603.072	2194.92	2536.58	387.087	2079.53	2854.98
	1772336_at	YLR056W	ERG3	10121.4	9588.84	7383.14	6066.6	6501.01	7526.69	6628.99	8463.01	10187.1	9095.03	6267.91	13792.9	9230.12	5616.85
	1772338_at	YML070W	DAK1	7699.36	7365.85	5684.93	5167.58	4220.44	2161.54	2903.93	4478.6	8616.68	6365.46	1948.56	11304.9	5619.7	1533.55
	1772341_at	YDR470C	UGO1	1270.4	1060.28	651.689	524.654	477.183	456.233	661.69	909.547	1198.33	511.991	300.801	1596.19	526.34	220.27
	1772342_at	YDL200C	MGT1	4588.7	4127.58	2244.45	1549.13	1331.52	904.745	991.922	1209.9	4010.23	2455.14	1214.85	4906.79	2124.13	1103.23
	1772343_at	YGL229C	SAP4	1455.14	1387.43	963.969	643.268	491.767	627.741	1316.99	1248.8	1306.51	778.87	720.234	1378.01	623.55	599.285
	1772344_at	YLR246W	ERF2	5061.46	3258.21	991.293	1106.37	1591.35	1878.27	1833.52	1440.68	4081.65	1343.55	2129.54	5371.66	1577.2	2040.6
	1772346_at	YBR223C	TDP1	384.166	366.201	231.297	186.902	172.357	208.331	496.624	323.414	372.649	295.843	235.992	449.413	237.99	126.427
	1772347_at	YDR270W	CCC2	1276.26	1139.13	1136.82	1656.75	2308.88	2268.01	1434.67	1488.24	2103.48	1219.61	2430.72	2893.46	1417.06	1081.38
	1772348_at	YBR235W	YBR235W	4750.06	3931.61	2330.99	1301.57	770.204	755.763	659.978	1187.21	3349.48	2506.99	751.053	5340.88	2425.07	850.42
	1772349_at	YNL182C	IPI3	341.919	1229.79	3087.33	4093.16	4428.88	4774.57	2399.87	1620.3	540.984	4075.34	4441.12	433.632	4467.4	4894.85
	1772350_at	YGR175C	ERG1	10992.7	10981.5	10426.3	10396.6	10505.5	10750	9971.34	10687.4	10453.8	11951.3	9377.91	12194.5	11887	8668.33
	1772352_at	YKR026C	GCN3	2460.05	3671.84	4427.41	4672.06	4700.1	4851.03	4200.87	4245.23	1914.17	5177.12	4620.81	1593.41	5142.71	4536.42
	1772356_at	YAL064C-A	YAL064C-A	17.9892	28.0547	26.7074	18.9106	14.8302	15.1706	19.248	21.2697	26.4227	21.2109	17.9675	22.7819	26.1029	17.9599
	1772358_at	YKL070W	YKL070W	211.527	200.111	237.062	312.824	304.985	358.727	215.561	152.228	187.07	196.953	388.395	168.603	213.712	327.715
	1772361_at	YHR126C	ANS1	241.383	439.859	1262.32	2000.85	2745.12	2643.28	1621.3	176.169	53.5282	358.331	1288.41	26.2858	180.779	1000.88
	1772362_at	YJR075W	HOC1	5817.98	5394.73	4615.01	4229.6	4160.89	4640.08	5224.05	4822.2	4881.21	4272.8	4785.49	4827.06	3835.38	4534.71
	1772365_at	YLR108C	YLR108C	3601.53	3553.82	2883.87	2818.26	3880.27	5826.01	3363.87	1684.23	4190.65	3219.58	5459.16	5305.91	2843.63	4440.53
	1772366_at	YML063W	RPS1B	12965.4	13025	15058.3	15467.7	16844.6	17990.3	16230	18089.4	12857.5	15008.1	17953.5	8154.95	15458.2	17453.4
	1772367_at	YMR091C	NPL6	3707.46	3603.1	2888.53	2885.3	3001.18	3322.5	3006.65	2723.04	2987.86	2592.33	2996.97	2858.08	2401.55	3216.19
	1772369_at	YJL197W	UBP12	2927.35	3717.34	3394.72	3697.06	3568.65	4086.92	3138.02	3117.2	3015.81	4629.71	4233.63	4333.14	4703.98	4429.54
	1772371_at	YJL048C	UBX6	2193.37	1886.06	1028.93	712.984	722.794	1006.84	1341.87	1222.93	2677.26	1158.13	973.113	4049.88	1135.94	596.845
	1772372_at	YNL016W	PUB1	6255.15	6248.32	7929.24	7957.2	6138.74	6896.26	7855.08	7015	5339.26	5743.57	6091.07	3399.91	5497.75	6167.39
	1772373_at	YLL039C	UBI4	17971.8	16387.7	12488.3	9296.43	6074.19	4449.71	9631.35	8196.2	17628.1	10908.8	4840.7	20143.2	11377.1	4608.63
	1772374_at	YJR054W	YJR054W	1253.39	1492.37	1154.7	1299.87	1560.23	1793.83	1211.51	1057.04	1054.66	1029.65	1277.79	1108.19	833.906	1050.54
	1772375_at	YOL140W	ARG8	4286.05	4023.19	4832.76	5524.75	6395.68	5970.37	6571.44	5654.63	5350.92	7132.26	8174.45	2331.86	6955.23	12383.2
	1772376_at	YPL051W	ARL3	1135.79	1234.68	948.44	1048.44	1072.84	988.577	1087.75	1045.4	1197.15	983.867	942.583	1239.2	878.159	685.705
	1772377_at	YPL121C	MEI5	15.8127	16.7593	15.7173	22.3257	24.4826	26.224	18.8798	14.4448	14.1676	21.3781	26.1823	14.7018	19.0288	24.7724
	1772384_at	YEL058W	PCM1	5883.29	5406.87	4269	4431.43	4984.83	6605.06	8780.71	7053.2	5354.28	4251.18	6423.54	8305.24	3294.54	4022.85
	1772386_at	YAL015C	NTG1	944.173	850.592	690.407	807.886	859.9	961.291	1624.27	975.721	849.584	762.408	1149.22	918.508	664.997	1486.11
	1772391_at	YIL057C	YIL057C	87.3294	147.941	134.894	61.5854	39.7482	30.8691	46.296	36.3571	90.8604	103.125	41.0097	200.515	236.913	48.3332
	1772392_at	YDR211W	GCD6	3056.54	3880.27	5082.49	5923.18	5823.64	6420.47	6032.29	5151.04	2867.2	6108.71	5980.48	2537	6215.17	5741.32
	1772393_at	YLR154W-E	YLR154W-E	914.413	1373.55	1854.59	1425.92	1418.08	2112.25	2837.6	1674.29	1565.07	1185.47	2362.24	860.912	1098.43	2192.91
	1772394_at	YML118W	NGL3	361.357	378.251	272.985	153.33	124.534	193.771	1011.61	373.107	631.624	209.43	484.428	772.917	322.677	362.849
	1772396_at	YBR097W	VPS15	3280.82	3271.71	2095.06	1445.59	1020.06	646.47	1434.82	1539.92	3315.98	2431.96	495.197	4713.08	2329.43	314.38
	1772398_at	YKL060C	FBA1	28814.5	27389.7	28080.5	26626.8	26608.9	25237.9	24313.4	26875.8	27215.6	27758.7	25479.4	27249.6	26970.8	24726.6
	1772399_at	YOL110W	SHR5	1552.21	1422.35	1445.85	1735.87	2095.51	1298.86	1411.4	1496.43	3001.97	1613.78	1716.3	2727.97	2208.93	1773.49
	1772400_at	YMR079W	SEC14	4767.42	4820.82	5991.47	6552.22	6192.54	6034.98	5383.98	5889.41	3502.83	5228.9	4954.4	2485.8	5051.27	4226.29
	1772401_at	YDR485C	VPS72	1359.6	1309.46	1317.87	1442.12	1612.32	1847.52	1660.29	1459.67	1207.59	1635.39	1982.02	2010.15	1773.39	1843.33
	1772405_at	YLL029W	FRA1	4157.64	4119.75	4116.7	4671.35	4465.3	4608.14	4936.93	3893.55	4984.94	4281.58	5042.67	6780.1	4325.49	4492.32
	1772407_at	YNL044W	YIP3	8325.79	8500.96	7449.45	7161.35	7850.65	8449.02	11990.6	9929.72	5886	5570.31	8743.8	4297.1	4366.76	6246.33
	1772408_at	YPR073C	LTP1	5571.29	5114.11	4596.95	4272.05	4112.84	3340.49	2593.87	3925.6	4786.32	4586.06	3154.75	3935.73	3375.83	2435.59
	1772410_at	YAL031C	GIP4	1567.81	1685.77	865.741	817.921	891.057	908.999	1376.25	1055.44	2042.66	928.972	972.437	2640.33	976.825	934.7
	1772412_at	YAL023C	PMT2	10813	10115.9	9788.22	9386.17	9325.24	9403.57	9350.52	10349.3	7880.7	7725.79	8523.42	5561.06	6638.65	7724.48
	1772414_at	YLR298C	YHC1	1341.44	1112.7	591.782	818.91	1107.13	1292.01	1245	879.69	1584.53	752.405	1238.48	1621.26	651.872	996.185
	1772416_at	YGL257C	MNT2	2022.53	2051.78	2123.64	2247.26	2182.61	1933.44	2009.11	1895.14	2213.25	2143.22	2026.12	1600.8	1841.62	1669.46
	1772418_at	YIL034C	CAP2	5684.48	5721.19	4906.51	4669.83	4224	3606.33	4896.86	5336.66	5171.91	4178.51	2993.04	6020.44	3512.23	1951.91
	1772420_at	YBR228W	SLX1	2114.77	1983.02	1065.64	975.769	1172.63	1165.46	1630.12	1066.6	2178.03	1383.83	1459.93	2566.64	1339.8	1618.33
	1772421_at	YCL035C	GRX1	8673.13	8905.17	7034.87	6496.01	5414.93	3208.17	6409.46	6480.05	12654.8	7366.56	4184.89	14812.4	8239.79	2918.61
	1772426_at	YEL020C	YEL020C	814.253	708.344	540.213	527.52	609.131	608.968	426.476	604.31	909.733	808.261	566.421	1601.02	981.758	751.618
	1772433_x_at	YLR388W	RPS29A	14514	16972.1	18745.2	20226.1	22108	22911.5	21521.9	23126.7	16185.8	19660.3	22916.9	9287.61	19676.6	22755.7
	1772438_at	YOL006C	TOP1	2796.85	2943.44	2832.71	2483.75	2453.47	2972.68	2013.25	2464.53	2721.87	3133.43	2644.54	3117.67	3865.98	2915.52
	1772442_at	YLR175W	CBF5	3063.04	7357.37	12386.3	14487.3	13865.1	14746.6	12453.3	9404.44	4671.87	12603.9	14302.3	1252.43	13664.9	15790.1
	1772443_at	YOR036W	PEP12	4586.57	3966.86	1517.82	1040.75	1162.88	1519.84	4120.71	2773.45	5024.04	1249.81	2435.82	6465.73	1054.56	1464.2
	1772446_at	YDL189W	RBS1	3436.61	3274.32	2271.94	2544.58	2807.09	3035.83	3103.56	3306.32	2938.45	2433.28	2805.34	3283.69	2321.53	2953.14
	1772447_at	YLR251W	SYM1	2928.92	1951.28	892.611	603.524	397.72	400.432	762.446	1054.32	3615.52	917.095	622.065	5931.17	1283.9	669.731
	1772448_at	YPL221W	FLC1	2245.83	2659.68	2475.97	2861.49	3544.54	3507.37	3599.55	2862.87	2160.99	3584.45	4608.41	2431.49	3700.17	4394.58
	1772452_at	YOR054C	VHS3	1642.86	1773.23	1421.59	1121.88	649.299	441.721	920.773	922.243	2347.41	860.032	512.45	3578.85	858.918	522.173
	1772456_at	YIR036C	IRC24	3744.74	3720.84	2697.26	2378.81	1829.89	583.291	1104.91	1543.47	4891.24	3436.86	586.696	7761.96	2939.2	451.76
	1772457_at	YNL189W	SRP1	7589.07	7197.54	7003.72	6807.27	6285.06	5954.06	5976.09	6321.71	6685.02	7006.48	4561.84	7038.13	6745.69	4830.43
	1772459_at	YDL181W	INH1	6660.62	6387.77	4222.62	4094.3	4643.9	2955.11	3739.23	4165.72	10816.7	7086.28	4799.05	12736.6	6836.93	5560.85
	1772460_at	YJR111C	YJR111C	872.565	1122.73	1331.87	1720.12	1749.16	1822.7	2958.61	1630.45	1054.21	1593.09	1951.62	1073.44	1692.35	4429.35
	1772463_at	YBL079W	NUP170	2824.61	2833.52	3504.1	4178.71	4221.06	5011.96	3720.03	3399.11	2917.12	3829.54	4536.25	3314.47	4247.93	4735.78
	1772464_at	YOR035C	SHE4	1900.58	1310.29	806.933	569.807	559.19	968.632	2336.55	1583.34	1637.6	903.821	1069.92	2278.8	719.549	673.965
	1772465_at	YNL224C	SQS1	773.818	621.546	562.582	557.814	697.667	876.269	944.38	721.916	671.845	636.7	927.546	738.225	692.627	754.746
	1772467_s_at	YHR054C	YHR054C	8196.6	8529.59	6473.67	5096.59	4400.03	4032.81	4265.94	4843.01	7633.28	6840.67	3942.42	8975.91	6494.69	3689.01
	1772468_at	YKR094C	RPL40B	10846.6	11482.2	13359.2	13638	15234.7	16570.8	13922.7	16847.6	11313.4	13657.4	16249.7	7744.02	13981.3	15698.2
	1772470_at	YGL065C	ALG2	2863.1	2337.9	1910.99	1731.24	1958.63	1933.6	1991.52	2555.39	2419.94	1439.45	1522.98	2219.52	1323.8	1679.77
	1772473_at	YPR109W	YPR109W	2249.71	2413.24	1287.52	1286.09	1318.52	1443.87	2051.52	2015.69	2539.49	1394.39	1705.94	3227.68	1316.16	1608.93
	1772475_at	YDL093W	PMT5	1493.16	1259.77	1142.07	1003.75	640.687	569.548	475.011	1091.86	689.126	787.128	283.463	1002.72	686.792	210.045
	1772477_at	YJR124C	YJR124C	1017.91	1557.04	1830.84	2385.44	2618.33	3327.71	2108.82	2306.6	796.554	2483.29	2708.76	734.262	2245.56	2676.98
	1772483_at	YDL225W	SHS1	3820.15	3868.57	2694.2	2605.86	2721.39	3190.04	3490.71	3428.77	3828.13	2579.11	3162.21	2723.29	2324.16	3252.97
	1772484_at	YLR242C	ARV1	745.289	888.11	741.82	788.144	782.007	1018.38	915.195	885.804	745.916	913.096	724.451	808.007	952.917	726.97
	1772485_at	YOR195W	SLK19	2212.77	2105.49	2162.62	1866.16	1891.72	2249.58	2217.93	1442.66	1984.82	1321.33	2094.12	1389.39	1092.97	1919.37
	1772487_at	YLR148W	PEP3	1904.64	1833.03	1550.25	1414.13	1367.6	1461.48	1437.75	1473.83	1742.22	1695.64	1364.57	1921.51	1434.84	1092.65
	1772491_at	YJR053W	BFA1	71.9708	118.871	91.6015	83.3872	96.9936	128.568	94.0949	48.209	84.085	84.5892	157.863	108.257	72.8401	81.8106
	1772496_at	YPR128C	ANT1	1672.09	1277.17	1031.88	1035.89	1046.68	1126.42	1431.37	1823.53	1450.99	1225.26	1245.76	1714.65	1051.41	1694.66
	1772497_at	YBR102C	EXO84	1365.66	1548.62	1264.12	1191.98	1318.2	1414.87	1774.47	796.339	1478.82	1364.04	1519.78	1899.27	1375.41	1519.31
	1772499_at	YDL077C	VAM6	1031.91	987.983	630.151	506.243	487.04	610.224	689.856	941.197	824.163	755.772	474.681	1250.48	794.769	370.304
	1772500_at	YDR276C	PMP3	18123.6	18251.3	16514.5	14955	14915.3	13724.1	16229.5	15339.8	20459.3	16959.3	14177.1	22938.7	18190.3	9885.69
	1772505_at	YGL101W	YGL101W	2544.72	2234.42	1401.29	1427.63	1746.09	1899.52	1067.01	1384.36	1915.96	1362.49	1519.61	1155.49	1243.7	1544.68
	1772508_at	YGR103W	NOP7	442.133	1789.57	5988.28	7933.75	7620.27	8760.73	6539.23	3782.12	1530.99	6955.8	9064.07	485.722	7427.13	9654.96
	1772509_at	YEL007W	YEL007W	3901.69	3510.87	2534.98	2190.2	2125.77	2452.94	2187.19	3179.45	3459.18	2973.84	1744.55	6017.1	3665.83	2002.95
	1772510_at	YDL185W	TFP1	17357.2	16924.2	16272.8	15282	14060.7	13144	11415.2	12769.8	16016.3	15023.4	11926.2	16814.6	14488.9	10495.9
	1772511_at	YMR096W	SNZ1	2358.47	1852.27	2440.22	3055.19	3436.34	4091.39	10566.5	5135.95	1098.63	1442.57	3877.7	1511.14	1134.9	3600.6
	1772512_at	YGR133W	PEX4	871.005	782.761	695.788	617.298	720.125	630.067	918.399	829.609	1211.46	1098.39	666.753	1588.26	1069.04	572.341
	1772514_at	YJL080C	SCP160	7004.72	7770.57	8835.81	9056.86	8315.46	7081.55	7665.84	8670.02	4752.15	8158.04	5961.36	3145.22	7630.13	4823.73
	1772516_at	YDR096W	GIS1	3735.46	3711.74	2628.94	1651.16	689.783	390.425	734.299	1336.81	3919.69	2374.73	417.475	6635.35	2715.64	358.883
	1772517_at	YKL062W	MSN4	1816.57	2266.98	1775.04	1035.7	579.606	358.899	1094.74	1229.67	1566.92	1459.8	408.782	4749.96	1920.17	315.318
	1772521_at	YLR342W	FKS1	14460.8	13400.3	13413.8	14308.2	15486.8	18891.8	17581.2	15073.7	8908.14	10556.2	17479	5614.61	9244.33	16237.3
	1772524_at	YML108W	YML108W	1004	2157.22	3530.48	3984.61	4566.25	5254.55	4207.19	2566.45	1390.67	3701.01	5463.57	1406.94	3505.59	5349.03
	1772528_at	YAL064W	YAL064W	205.72	176.628	97.5232	79.1231	58.2126	56.0479	96.3604	147.727	136.253	113.591	76.6646	199.292	90.193	63.5333
	1772529_at	YCL005W	LDB16	1141.65	1349.06	1581.75	1707.11	1544.87	1610.81	1837.53	1519.07	981.963	1708.35	1541.84	1178.97	1698.31	1535.19
	1772533_at	YPL128C	TBF1	1591.3	1477.22	1530.66	1531.58	1725.52	1892.62	1549.31	1328.95	1441.24	1327.19	1642.98	1679.2	1194.59	1809.99
	1772534_s_at	YAR066W	YAR066W	86.7146	75.3737	72.4547	80.6223	90.6476	112.257	66.9163	96.8115	72.0179	76.7247	98.4096	88.552	101.38	129.871
	1772536_at	YHL043W	ECM34	78.0515	72.6791	43.5268	38.9648	31.2649	126.654	92.5628	34.7232	87.6314	44.4308	119.488	118.827	45.9516	80.1925
	1772540_at	YER028C	MIG3	2419.35	2865.98	2741.63	1655.94	841.315	1154.9	1150.96	1235.01	1732.76	3671.14	1120.58	3113.12	3529.65	1079.38
	1772541_at	YEL050C	RML2	1464.42	1382.46	1531.25	1751.56	2004.19	2470.55	2813.16	2034.97	1486.86	1406.66	2444.93	1344.11	1276.34	2043.96
	1772545_at	YDR079C-A	TFB5	2947.11	3018.08	2502.6	2419.63	2619.62	2368.61	2339.46	2505.77	2819.73	2699.08	2332.41	2429.21	2121.29	1789.67
	1772547_at	YDR412W	RRP17	611.637	1011.37	1983.24	2499.28	3102.05	3353.05	2259.22	1605.14	854.674	2504.76	3252.42	645.476	2446.34	3381.36
	1772548_at	YER085C	YER085C	95.315	132.833	105.101	85.6804	95.1016	123.313	90.0824	35.4616	89.0022	88.0907	111.363	200.98	100.685	351.372
	1772549_at	YAL062W	GDH3	1354.62	1297.38	1198.52	1217.93	1148.02	651.018	402.017	209.175	1629.97	1670.55	566.636	1999.92	1317.53	470.573
	1772550_x_at	YMR230W	RPS10B	10267.1	13190.9	13831.9	15676.9	15680.6	15975.3	15618.6	14671.8	12440.9	15199.7	17243.8	7170.93	14153.3	16711.5
	1772552_at	YDL064W	UBC9	3118.56	3532.66	3281.33	3634.45	3642.92	3382.33	2709.49	3454.57	3078.65	3284.42	3243.38	2835.64	3192.4	3326.05
	1772554_at	YBR019C	GAL10	1151.97	1118.01	665.126	492.778	314.802	178.372	218.083	277.111	994.363	656.625	194.263	1180.79	480.913	129.367
	1772556_at	YKL164C	PIR1	12386.1	12544.3	10869	9310.85	7951.13	9282.65	10407.5	8691.96	11902.8	10649.2	10215.7	8592.72	4221.45	7181.39
	1772558_at	YBR067C	TIP1	7466.88	6174.77	6373.39	7175.99	8656.44	8419.72	3399.88	9550.03	15903.9	13328.2	7863.04	12327	11341.2	4524.22
	1772560_at	YJR068W	RFC2	3070.31	3174.38	2720.45	2894.78	2878.21	3220.44	3003.47	3171.53	2799.23	2778.82	3107.5	3190.06	2348.42	3266.19
	1772562_at	YER052C	HOM3	3027.08	5782.66	14762.1	16038.7	13104.1	5836.73	12154.8	8367.42	6831.51	11471.5	8084.64	1421.72	12879.7	11507.4
	1772563_at	YNL047C	SLM2	1058.55	1014.77	775.375	871.052	868.636	1017.86	1247.74	913.125	1454.31	1010.9	1328.66	1834.9	920.488	1411.64
	1772565_at	YLR199C	PBA1	1971.21	1991.27	1935.46	1855.58	1701.73	1729.81	1642.57	2415.4	1668.91	1899.26	1324.57	1731.28	2029.75	1357.74
	1772566_at	YJR094C	IME1	434.983	377.296	324.088	300.236	361.561	374.301	561.603	769.824	214.041	292.134	246.805	288.191	222.617	176.448
	1772567_at	YGR117C	YGR117C	1560.17	1327.65	1031.59	1086.15	1023.96	1186.87	1186.62	1741.87	1373.64	1225.34	728.867	1789.03	1294.17	726.594
	1772570_at	YKR083C	DAD2	2117.06	2354.2	1253.23	951.038	865.633	598.802	638.664	1138.52	1372.8	831.004	468.623	1219.9	491.377	250.039
	1772572_at	YOR332W	VMA4	21472.1	20230.2	17499	16494.5	15964.3	14189.3	12586.5	14144	19198.7	16442.7	12569.6	20634	14690.6	9829.5
	1772573_at	YBR096W	YBR096W	7338	6079.96	4550.95	3991	3651	3855.67	7153.07	7696.93	4977.38	3745.77	3004.42	3835.99	2308.98	1972.29
	1772574_at	YDR504C	SPG3	7985.99	7401.55	5690	3989.45	2979.03	2165.06	3561.81	4276.35	6793.35	5083.52	2222.2	10700.6	5575.31	2362.5
	1772576_x_at	YAR020C	PAU7	810.482	444.282	360.995	263.755	249.171	309.417	425.338	407.635	687.125	296.798	291.21	1104.99	422.611	256.573
	1772579_at	YHR121W	LSM12	3710.19	3663.99	2683.64	2556.16	2626.78	2263.32	2582.98	3306.13	3343.49	2748.39	2343.47	2556.76	1930.66	2032.54
	1772580_at	YDR424C	DYN2	8034.71	9637.76	6228.98	6353.22	5186.63	2980.96	2799.44	3873.5	9123.77	6538.92	2841.88	9787.81	5293.63	2307.64
	1772581_at	YGR001C	YGR001C	4983.86	5177.62	5129.44	5625.29	5747.56	6240.98	6337.38	5591.82	4231.85	5655.41	6191.65	3641.89	5280.95	6886.32
	1772583_s_at	YBR089C-A	NHP6B	8679.09	9440.82	7997.83	7451.95	6640.2	4922.35	6721.33	5236.75	7902.45	6233.01	4597.84	11684.3	7114.38	3134.71
	1772586_at	YDR030C	RAD28	969.897	1437.02	1295.59	1088.15	1102.09	875.825	1091.81	743.233	2090.14	2016.24	942.627	3536.03	2179.93	1042.86
	1772589_at	YGR068C	ART5	538.988	648.275	1058.65	1099.77	884.149	1059.19	647.682	518.859	462.011	1624.5	980.957	587.755	1777.86	1103.21
	1772590_at	YER166W	DNF1	4526.61	4253.71	4097.23	4205.31	4022.65	3925.99	3325.2	3937.96	4708.03	4326	3051.17	5524.1	3869.05	2385.2
	1772594_at	YNL087W	TCB2	6214.96	5962.94	5570.07	5871.56	5480.66	6089.67	3741.18	4861.33	4511.68	4772.92	4792.71	3313.46	3647.86	4726.45
	1772597_at	YCR101C	YCR101C	52.3714	67.2801	41.8721	33.4676	35.4671	34.2712	55.6494	28.4227	79.9103	36.4801	35.5359	87.3969	40.2935	26.976
	1772603_at	YMR067C	UBX4	2120.02	2109.41	1616.14	1517.11	1358.66	1123.46	1305.02	1743.61	1746.38	1510.21	1141.33	1901.68	1588.81	1144.85
	1772605_at	YDL069C	CBS1	1211.75	1072.5	400.266	458.402	570.21	562.172	880.345	821.154	923.9	475.492	647.326	776.656	464.238	714.552
	1772606_at	YOR370C	MRS6	4294.62	5908.22	7710.19	7532.32	6362.42	6891.19	6525.79	4951.51	3643.51	8403.37	6848.48	4549.23	9177.18	7333.05
	1772608_at	YPL192C	PRM3	206.804	217.405	224.382	276.951	251.481	279.209	244.797	124.767	177.944	301.634	175.525	247.808	359.652	248.456
	1772609_at	YKR041W	YKR041W	144.377	390.822	492.077	553.564	583.444	369.047	150.587	74.9535	212.895	677.381	440.867	177.186	648.645	551.03
	1772610_at	YBR094W	PBY1	2089.41	2003.77	2048.95	1906.94	1544.31	1438.57	1500.92	1854.24	2595.82	1988.25	961.385	3365.65	2049.91	701.597
	1772611_at	YLR404W	FLD1	1521.33	1427.59	845.454	882.487	1106.61	1119.71	1025.27	1061.49	1215.18	970.838	917.135	1126.46	921.911	812.265
	1772612_at	YGR188C	BUB1	879.201	733.526	682.889	521.716	405.288	399.382	240.847	507.463	687.296	513.848	160.858	1080	543.004	133.847
	1772613_at	YLR253W	YLR253W	1524.51	1407.54	939.842	1170	1370.75	1452.09	1493.29	1540.27	1531.46	1016.62	1576.78	1400.69	922.292	1464.24
	1772615_at	YPR145W	ASN1	9748.91	9568.3	6225.36	5402.97	6563.23	10759.4	15623.3	14370.5	9890.41	5014.6	12500	6129.86	2445.5	19212.5
	1772617_at	YHR188C	GPI16	4257.32	3624.68	2657.32	2505.93	2299.35	2409.13	3156.08	4245.33	3398.19	2663.35	2592.08	4178.64	2197.59	2391.66
	1772618_at	YLR351C	NIT3	13535.9	12247.8	9917.36	8658.5	6547.1	4268.89	4525.66	6046.29	10279.6	8146.44	3897.17	11618.2	6900.08	3836.24
	1772620_at	YPL084W	BRO1	2680.95	2607.23	1756.93	1424.71	1579.48	1850.93	2371.92	2224.69	3447.79	1936.05	2064.51	4293.47	1714.32	1866.77
	1772621_at	YDR405W	MRP20	1846.81	1659.69	1338.18	1301.46	1242.14	1249.39	1662.31	1422.12	2053.63	1457.97	1355.86	2771.8	1453.57	1233.42
	1772622_at	YEL065W	SIT1	1937.59	1481.32	513.226	857.214	1493.83	2623.7	2462.79	4859.17	2890.86	769.472	2683	2160.18	759.473	916.535
	1772624_at	YNL005C	MRP7	2364.59	2298.11	1635.12	1919.84	2531.69	2788.08	2553.73	2300.45	2536.51	1703.5	3179.8	2179.81	1432.8	3152.8
	1772625_at	YEL046C	GLY1	1559.67	2855.03	5731.88	6993.13	7030.29	7817.13	5843.63	4812.39	2545.52	8526.06	7339.62	2096.44	10173.6	8809.68
	1772626_at	YJR149W	YJR149W	2011.61	1173.37	468.187	249.805	146.436	153.238	260.687	358.231	674.394	381.536	170.72	1128.02	381.675	203.823
	1772627_at	YLR210W	CLB4	1772.59	1807.32	964.748	1126.61	1274.64	1207	848.136	1050.71	1793.3	899.442	887.826	1813.94	770.877	921.366
	1772631_at	YLR073C	RFU1	309.496	3270.31	4306.44	4779.53	5378.62	5720.31	3492.72	2329.81	534.106	5808.29	5813.29	346.785	5469.48	6247.45
	1772632_at	YDR429C	TIF35	4875.2	6666.41	8921.22	10385.3	11546.8	11530.7	10106	8865.53	4758.12	10420.7	11694.3	3478.89	9546.85	10893.7
	1772635_at	YNL314W	DAL82	1908.65	1697.7	710.467	726.899	858.208	810.569	1051.65	1003.77	1908.91	1008.24	987.36	2909.53	850.768	1037.7
	1772637_at	YIL041W	GVP36	10196.3	9613.11	8335.35	8103.4	7293.89	5693.03	7756.8	7497.59	9231.38	8223.86	5215.9	10670.5	6933.47	4109.68
	1772638_at	YLR344W	RPL26A	9598.04	11636.2	13872.3	15322	17064.6	17189.6	14981.3	18195	9908.95	16406.2	17306.8	8922.61	15309.6	15969.3
	1772640_at	YJR112W-A	YJR112W-A	2102.97	2262.39	1727.17	1803.68	1924.6	1581.86	1561.47	2141.04	2619	2550.58	1889.22	2994.69	2450.77	1912.62
	1772642_at	YLR312C	YLR312C	5526.12	4662.87	2219.32	859.302	317.442	271.09	279.416	501.292	4445.26	1862.18	301.008	9967.16	2433.2	348.298
	1772643_at	YHR039C-A	VMA10	17726.9	18415.3	14968.1	14613.4	13556.3	12052.7	11762.2	12855.7	15959.2	14414.2	10853.4	16601.5	12679	8842.31
	1772646_at	YEL017W	GTT3	4895.21	4409	3047.88	2610	2735.62	2720.14	1920.6	2855.85	4896.37	2671.54	2031.63	5168.29	2007.23	1940.36
	1772647_at	YDR018C	YDR018C	330.879	311.851	218.478	141.744	108.714	135.076	138.475	111.155	493.502	330.519	134.823	1398.58	386.817	115.629
	1772648_at	YIL046W	MET30	3963.58	3185.28	6672.33	7540.89	5943.61	2280.41	2658.72	3493.8	7297.4	4425.2	3586.06	6595.16	5980.37	3838.45
	1772651_at	YDR222W	YDR222W	717.885	570.29	607.625	1166.65	3607.13	5362.03	2222.25	2396.31	639.9	1087.92	6106.2	1047.58	1098.06	5540.43
	1772654_at	YBL082C	ALG3	3009.48	3048.73	3126.95	3156.44	3361.13	3911.03	3703.32	3018.19	2683.72	3035.5	4068.18	1923.81	2487.61	3790.66
	1772658_at	YOR020C	HSP10	11848.6	12059.1	8843.3	8538.8	9510.31	9300.77	12043	12636.4	12166.7	7822.2	9835.44	11539.5	6379.76	9438.13
	1772665_at	YPL125W	KAP120	2454.4	2377.32	2009.34	1951.07	1991.98	2342.84	1942.77	2562.31	2117.74	2252.49	1923.24	2642.6	2357.56	1849.16
	1772670_at	YIL017C	VID28	2315.8	1972.92	623.276	350.662	314.287	363.676	1144.84	1202.05	2713.49	738.814	358.36	4585.35	835.534	323.994
	1772671_at	YPR166C	MRP2	5220.94	5023.33	2455.48	2333.49	2662.72	2256.92	2761.41	2828.91	4587.91	2025.03	2672.22	4373.62	1529.58	2737.55
	1772672_at	YBR106W	PHO88	18835.2	19377.6	18300.3	18201.5	18166.5	16569.3	15914	15616.3	14562.1	17973.7	16259	11863.3	16374.3	14766.6
	1772674_at	YFL018C	LPD1	12493.9	11042.6	9664.65	9578.6	8576.71	6428.86	10415.6	9557.2	11335.6	9199.51	6558.26	11736.7	7511.89	6996.26
	1772675_at	YBR245C	ISW1	3056.64	2886.46	2747.62	2639.64	2452.28	2633.93	1852.43	2671.86	2191.05	2434.71	2057.72	2257.6	2362.61	1948.33
	1772676_at	YHR089C	GAR1	4018.18	9787.58	14938.4	16824.1	17729.2	17985.3	15642.5	12695.5	5934.82	16078.5	17444.1	1924.82	16769.8	18357
	1772677_at	YBR286W	APE3	18433	17309.1	13528.4	12637.7	10672.2	8018.47	8339.62	11915.9	17507.6	13406.4	6687.3	21936.4	13554.2	4686.82
	1772681_s_at	YOR394W	PAU21	151.529	77.7035	39.6743	37.2527	27.9154	41.5378	34.7463	36.4552	150.156	79.5961	75.0974	566.884	159.008	118.64
	1772682_at	YFL009W	CDC4	4222.86	3918.98	2820.04	2841.89	3187.07	3795.02	3825.3	3620.72	3312.52	2925.03	3779.71	4018.48	3063.87	4222.74
	1772684_at	YJL154C	VPS35	3877.59	5022.43	3903.89	3247.87	2536.27	2646.3	3678.85	3184.26	4427.42	4015.02	2637.88	6353.24	4496.61	2276.24
	1772686_at	YOL117W	RRI2	829.553	890.911	430.086	297.661	195.149	204.337	592.13	417.728	1202.45	472.089	177.921	1410.42	469.461	191.532
	1772687_at	YIL105C	SLM1	3333.18	2279.42	1499.28	1369.42	1359.04	1586.11	2615.14	2301.5	3686.21	1328.25	1795.48	6182.62	1246.01	1673.1
	1772689_at	YNL015W	PBI2	13139.5	13871.6	10879.3	9028.93	8139.58	3103.06	1506.48	2468.73	17882.4	12226.7	2473.29	19379.6	14096.1	1625.64
	1772690_at	YGL023C	PIB2	2515.78	2357.52	1683.12	1726.72	2084.58	2478.79	2591.58	2428.4	2766.17	1913.02	2474.11	4039.57	1994.01	2798.79
	1772692_at	YJL163C	YJL163C	4634.35	3506.31	403.849	185.031	161.952	152.304	249.778	390.606	5228.08	447.263	311.182	10172.7	631.916	385.266
	1772693_at	YPL016W	SWI1	3872.97	3579.58	2365.9	1655	1138.19	1294.78	1406.51	2408.43	2037.42	2115.17	732.606	3788.73	1801.5	710.938
	1772694_at	YKR067W	GPT2	5738.84	5431.55	4011.27	2409.08	1020.87	821.336	2604.51	2589.65	6510.66	3143.37	889.802	9823.62	3598.69	908.135
	1772696_at	YDR086C	SSS1	9889.34	9878.1	9294.25	9017.28	9368.38	10151.3	10190.8	10207.4	9236.22	8608.12	9691.73	8034.68	7564.45	8373.16
	1772697_at	YKL193C	SDS22	3211.56	2716.11	1719.88	1025.53	555.285	339.091	1273.95	1654.73	3519.33	1433.77	309.509	4853.67	952.298	143.899
	1772699_at	YOL152W	FRE7	132.512	129.213	78.6358	79.6277	95.1268	102.433	115.006	259.263	118.679	87.3304	75.0392	122.454	67.0818	59.8439
	1772700_at	YCL050C	APA1	6768.5	6278.98	6342.5	6584.05	6399.16	5567.64	5415.14	7370.59	5249.44	6075.86	4574.25	4239.45	5494.94	3933.82
	1772701_at	YGL186C	TPN1	8199.29	7442.5	7198.72	7395.52	6977.97	6342.5	7322.66	6301.94	7111.17	6529.69	7953.58	6923.32	6119.65	8159.04
	1772703_at	YML098W	TAF13	2468	2038.96	1388.38	1502.91	1851.83	1945.49	1901.3	1604.87	2494.91	2012.79	2404.66	2856.24	1643.48	2383.11
	1772706_at	YNL023C	FAP1	783.095	1058.87	1841.95	2344.92	3018.9	3531.53	2527.69	1713.07	1373.21	2738.76	4060.52	1928.53	2828.83	4229.22
	1772709_at	YKL138C-A	HSK3	2508.11	2549.95	1623.14	1335.16	1245.98	1134.62	1286.33	1327.66	2147.86	1397.17	1088.8	2497.84	1188.83	853.395
	1772710_at	YHR167W	THP2	763.557	937.619	601.057	761.554	732.326	675.666	667.97	677.069	908.12	659.947	553.856	596.172	725.845	799.954
	1772712_at	YIL140W	AXL2	3632.16	3651.37	2264.06	1581.43	1420.57	1644.17	1489.3	2957.24	1474.89	1096.25	1045.36	1499.2	780.993	917.696
	1772716_at	YNL108C	YNL108C	1669.41	1564.78	1235.04	1322.54	1354.5	1344.13	1362.9	1400.54	1365.15	1309.95	1173.03	1521.74	1055.85	1413
	1772718_at	YKL080W	VMA5	12596.4	12122.8	9834.23	9227.47	7728.88	6111.91	6750.6	8779.43	9770.47	8179.33	5273.15	8569.5	5970.74	5303.64
	1772719_at	YLR397C	AFG2	722.599	937.922	1857.72	2792.47	3492.66	3793.59	2116.39	1620.18	756.386	2755.57	3369.68	833.957	2746.24	3585.02
	1772720_at	YOL023W	IFM1	876.906	893.283	567.83	633.808	898.195	1002.2	1101.7	837.319	1110.51	606.519	1054.74	1153.84	501.647	945.778
	1772723_at	YNL062C	GCD10	798.733	2421.62	5068.3	6074.56	6049.71	6185.46	4448.31	2986.27	1143.15	6093.82	5785.96	536.913	6248.55	6456.95
	1772726_at	YHL035C	VMR1	802.544	701.393	749.282	785.817	776.665	726.766	963.877	1255.22	1514.23	870.254	657.496	1272.43	1041.78	488.592
	1772729_at	YPR032W	SRO7	1061.15	1151.38	913.894	841.432	925.012	1015.63	1041.93	1043.05	1042.18	1098.76	927.441	1195.29	938.897	813.214
	1772730_at	YLR213C	CRR1	102.289	69.0078	36.6658	36.9508	41.1875	64.7469	76.0029	37.5091	85.3385	60.5685	60.5718	217.116	76.6656	54.9428
	1772731_at	YMR224C	MRE11	928.579	956.995	798.632	750.407	771.017	958.431	1114.8	810.083	1004.28	889.534	928.245	1496.34	931.482	875.29
	1772733_at	YMR164C	MSS11	753.105	688.733	549.22	443.089	389.309	472.313	530.851	381.962	694.306	504.366	436.587	1007.26	629.566	534.355
	1772734_at	YNL067W	RPL9B	9793.5	9478.84	11160	10975.1	12038.1	12514.5	10280.8	10615.6	8005.18	10893.4	11772.8	5611.93	11771	10737.4
	1772736_at	YLR245C	CDD1	1444.67	1757.46	1544.44	1464.05	1690.4	2357.91	2718.25	978.772	1692.44	1545.83	3551.12	1296.84	1222.33	2886.32
	1772737_s_at	YBL111C	YBL111C	4201.21	4512.69	2447.23	1610.3	661.937	1168.66	1590.47	1988.18	4103.14	1400.22	1378.98	3830.17	1697.98	1988.28
	1772738_at	YHR176W	FMO1	3476.91	3138.92	7943.02	8871.6	6115.02	432.234	424.855	503.146	8102.73	2398.43	707.674	2301.53	1997.36	2454.08
	1772741_at	YDR448W	ADA2	1112.1	1233.38	1078.6	1250.96	1061.5	1390.57	907.039	696.176	1221.57	845.378	1145.07	1077.94	1126.12	1517.99
	1772742_at	YLR048W	RPS0B	9827.75	10809.6	15841.4	17842.6	19304.2	21412.1	18308	18985.4	9079.42	16605.3	20008.3	4771.54	17768.4	18931
	1772743_at	YDR369C	XRS2	730.726	838.09	633.322	494.555	422.97	347.975	618.66	408.634	872.268	695.459	349.86	1119.62	748.918	313.595
	1772744_at	YCL045C	EMC1	8527.04	7767.26	6309.12	6129.95	6408.91	6589.89	8028.82	8501.53	7733.73	6359.02	6179.15	6837.13	5065.74	5447.46
	1772748_at	YLR262C-A	TMA7	10457	10565.1	9712.13	9600.05	10876.8	10176.5	12589.3	10614.8	10395.6	10583.2	12300	5878.09	8386.09	11724.6
	1772749_at	YPR084W	YPR084W	953.681	1199.89	969.882	978.518	1086.73	1276.52	1081.09	808.659	1039.6	1045.42	1441.31	1499.04	1091.22	1539.56
	1772750_at	YPR086W	SUA7	3448.4	3536.4	3823.87	4298.3	4404.67	5022.28	5195.62	4464.67	3300.38	3812.05	4853.54	4072.96	3898.31	5161.13
	1772751_at	YBL008W-A	YBL008W-A	26.0667	29.5073	27.8067	29.2124	26.1313	40.9436	30.5837	19.7229	39.8861	21.3881	29.0913	26.1166	20.2474	29.4951
	1772752_at	YHR050W	SMF2	4810.17	4994.23	3166.3	2610.4	2068.46	1553.9	2342.78	2508.99	4390.29	2874.24	1584.09	4912.79	2770.82	1426.35
	1772753_at	YOR083W	WHI5	223.377	204.861	225.629	212.668	228.473	239.266	182.779	342.04	215.675	230.19	195.5	238.411	196.371	167.13
	1772755_at	YDL054C	MCH1	2654.48	3047.28	2920.98	2882.8	2221.29	2233.75	4927.58	2990.78	2554.05	2712.79	3345.2	3114.91	2364.14	4712.56
	1772756_at	YGR146C	ECL1	170.967	175.097	141.672	147.481	198.873	384.397	1236.09	778.079	241.006	178.923	704.081	336.817	167.97	408.593
	1772763_at	YGL250W	RMR1	1229.69	870.093	401.479	250.408	151.897	70.0008	329.7	431.82	1191.85	352.87	64.0896	1900.56	332.069	55.8522
	1772766_at	YJL136W-A	YJL136W-A	91.2902	86.2274	82.6137	80.6771	64.8176	48.3371	84.7583	746.282	81.5763	78.358	78.1905	136.313	88.7625	69.6717
	1772772_at	YKL146W	AVT3	4041.18	3428.09	2200.37	2318.74	2410.36	1847.4	2868.87	3411	4051.19	2711.17	2032.28	5358.92	2559.54	1846.7
	1772774_at	YOL130W	ALR1	1852.35	1962.19	2365.91	2649.99	2789.69	3544.35	2811.6	2224.75	1816.85	3239.24	3461.01	2673.69	2981.06	3502.97
	1772778_at	YBL078C	ATG8	5875.43	5756.69	2535.73	1391.9	1057.19	1321.74	3833.4	2274.42	5988.48	1930.9	1974.9	9409.35	2505.01	1052.28
	1772779_at	YLR226W	BUR2	581.804	853.266	1149.87	1488.18	1297.6	1702.82	1330.97	839.636	537.687	1239.69	1740.69	506.174	1268.07	1801.33
	1772780_at	YNL306W	MRPS18	3407.37	3355.92	2863.02	2757.61	3212.49	3266.31	3358.95	3699.66	3770.15	2467.25	3106.52	3366.1	2017.35	2837.69
	1772781_at	YOR056C	NOB1	886.992	2189.51	4170.28	5492.75	5844.72	6136.15	3464.12	2543.76	1506.37	5557.35	5752.54	1299.05	5453.07	5756.54
	1772783_at	YLR285W	NNT1	3939.22	3867.76	4061.2	4190.47	4174.38	4027.13	5314.46	4671.08	3161.32	4073.06	4046.11	2656.55	3785.28	3553.1
	1772785_at	YER037W	PHM8	732.481	649.316	364.687	197.978	111.314	153.74	370.36	436.399	1167.72	429.071	167.885	2097.97	507.279	148.798
	1772786_at	YBR262C	AIM5	3867.71	5889.57	5543.24	5297.77	4774.14	4058.58	4502.19	3613.84	4526.49	5174.8	4726.82	4503.03	4595.06	5884.98
	1772790_at	YPL170W	DAP1	2788.21	2974.36	2373.49	2049.9	2248.6	2454.64	4421.69	3083.67	3341.63	2271.79	2180.54	4437.58	2184.25	1312.93
	1772791_at	YKR066C	CCP1	6929.67	6337.42	4783.56	4356.98	4144.96	4816.82	7145.18	6202.99	8306.11	6232.6	5739.75	10359	5860.07	4585.17
	1772792_at	YDR477W	SNF1	3152.01	2924.19	2091.65	1966.97	1791.94	1779.82	2385.99	2521.4	3306.84	1916.9	1676.38	4174.88	2185.15	1474.74
	1772793_at	YCR065W	HCM1	3038.67	2454.6	1459.18	1654.87	1699.16	2302.31	1340.41	1868.5	1843.1	1541.61	1474	2344.92	1662.02	1513.3
	1772795_at	YJR135W-A	TIM8	4327.76	4753.22	3942.48	3683.79	3872.19	3594.12	3805.74	4063.63	3781.33	3476.92	3725.08	2911.27	2469.66	3131.31
	1772796_at	YPL083C	SEN54	1008.35	1203	1023.55	941.408	1052.35	1282.36	1035.42	809.883	877.51	946.068	1186.99	713.683	844.287	1190.45
	1772797_at	YNL206C	RTT106	1718.34	1523.15	1246.87	1232.24	1250.6	1315.33	1314.56	1414.22	1202.74	1110.61	1249.79	1238.05	1146.41	1385.24
	1772802_at	YLL004W	ORC3	2265.1	2520.04	2712.49	2635.89	2684.13	1991.84	2660.36	2381.34	2395.06	2621.87	2486.29	1588.25	2354.71	2861.69
	1772804_at	YML101C	CUE4	4476.53	4272.54	2913.94	2547.44	2265.82	1952.32	2015.37	2623.46	4356.46	2385.88	1922.4	3340.36	1342.62	1306.76
	1772805_at	YGR090W	UTP22	1293.82	1748.44	4440.26	5632.08	5426.63	5902.26	3222.91	3450.17	1438.92	5354.92	5783.34	1036.53	6675.48	6730.86
	1772806_at	YOL138C	RTC1	3019.17	2760.24	1896.18	1540.28	1759.05	1980	1373.54	1773.72	3083.16	2807.55	1666.03	4468.62	2971.31	1828.64
	1772807_at	YOR381W-A	YOR381W-A	84.5175	61.4359	52.0108	39.0783	48.4104	73.805	67.9324	33.6658	69.4489	54.4895	56.6285	70.2775	67.3635	46.281
	1772809_at	YIL030C	SSM4	5037.1	4974.15	4910.78	5365.15	5469.36	5589.94	5093.74	6271.74	4517.65	5421	5164.96	5427.26	5342.37	5328.53
	1772810_at	YKR090W	PXL1	1535.27	1697.1	1427.35	1197.7	1183.42	1191.69	1044.2	1157.87	1129.76	1204.24	1232.49	1118.23	1151.03	1066.71
	1772812_at	YPL006W	NCR1	5783.55	5497.41	3962.58	3352.68	2344.11	1187.11	2254.42	3006.09	5297.89	4521.11	1169.53	8306.49	4754.02	1162.51
	1772813_at	YOL155C	HPF1	6062.31	6036.8	4801.03	4384.43	3749.81	1964.51	1666.89	4884.94	14961.6	9618.7	3646.55	14686.6	9988.84	3936.6
	1772816_at	YDR499W	LCD1	1358.02	1372.43	874.442	854.353	826.113	904.128	888.968	848.344	1290.47	936.336	869.119	1754.57	984.754	832.583
	1772817_at	YGR159C	NSR1	694.049	9908.93	16844.1	17717	16601.5	14854.5	11908.9	8588.43	1710.56	18564.8	13900.6	555.383	19369.9	14260.2
	1772819_at	YGL131C	SNT2	290.632	445.607	492.221	446.592	557.657	807.142	524.079	219.166	384.249	721.017	963.097	401.047	681.785	957.246
	1772820_at	YFL013C	IES1	2222.19	2252.89	1274.49	1276.8	1414.21	2017.02	2714.25	1852.97	2433.94	1534.62	2134.68	2911.85	1455.54	1800.03
	1772821_at	YBL034C	STU1	2512.23	2542.34	1859.57	1566.31	1706.87	1881.06	1545.88	2164.42	2175.08	1836.61	1521.55	2723.16	1669.6	1658.12
	1772824_at	YDR169C	STB3	1281.11	1037.21	658.854	628.831	564.307	718.557	1171.53	879.13	1128.69	623.398	896.664	1935.93	726.877	917.152
	1772826_at	YKR063C	LAS1	949.312	1598.94	2185.1	2464.37	2740	2986.86	2672.82	1550.39	1567.38	2778.27	3613.28	1453.09	2577.76	3186.37
	1772827_at	YDL201W	TRM8	797.919	1942.91	3642.8	4604.13	4763.1	4854.57	3473.12	2632.44	1374.06	5049.24	5092.3	913.534	4940.15	5658.11
	1772828_at	YMR014W	BUD22	316.397	987.154	1951.74	2603.94	2638.82	3154.47	1923.07	886.107	473.288	2577.96	3312.26	423.678	2730.82	3809.3
	1772830_at	YGR199W	PMT6	4379.54	4315.5	2775.48	2128.08	2004.63	2118.49	2476.03	2966.43	4083.92	2364.39	2161.99	3765.48	2185.08	2342.99
	1772831_at	YFR022W	ROG3	882.197	587.927	297.134	240.091	323.475	430.225	477.002	610.811	688.292	428.738	416.451	1253.12	425.057	412.911
	1772832_at	YFR009W	GCN20	5879.67	6038.65	6587.2	7259.97	7636.19	7917.27	6783.39	6892.72	4588.39	7203.45	7838.68	3449.81	6657.76	7480.06
	1772833_at	YIR033W	MGA2	3189.93	3068.17	2587.38	2481.8	2535.28	2759.14	3308.02	2986.28	3456.63	2795.74	2549.11	2603.7	2426	2366.06
	1772837_at	YBR173C	UMP1	2956.99	2972	2557.53	2457.42	2426.92	1981.35	2367.04	2871.14	2741.51	2652.66	2085.92	2540.51	1992.56	1635.3
	1772838_at	YOR120W	GCY1	1575.63	1404.71	955.538	886.312	807.42	849.865	1341.72	1292.77	4005.65	1685.08	905.311	9830	2141.84	968.953
	1772839_at	YDR315C	IPK1	2248.34	1994.93	784.089	488.532	401.608	325.497	721.842	542.315	2141.67	936.179	441.73	2806.57	845.534	431.452
	1772846_at	YKL203C	TOR2	3171.03	3880.07	3088.4	2912.99	2212.88	2180.46	3080.84	2956.5	3437.07	4058.91	2230.26	4777.11	3875.88	2297.6
	1772847_at	YKL172W	EBP2	1261.13	3887.73	7961.41	9552.04	9437.56	9632.2	7583.89	5077.05	2206.72	10087.2	9917.21	1417.91	9471.11	9655.19
	1772848_at	YAL028W	FRT2	1689.19	1516.54	483.634	351.628	326.834	349.824	433.265	556.762	2341.82	604.502	485.102	3756.86	592.614	517.922
	1772850_at	YJR008W	YJR008W	3664.62	3222.54	1551	884.629	745.768	909.162	1649.16	1325.28	5744.03	1367.92	1218.39	9924.99	1150.42	925.935
	1772852_at	YBR033W	EDS1	794.798	765.751	639.772	550.233	564.806	695.805	758.532	539.857	768.742	665.469	709.387	1000.36	600.114	683.866
	1772853_at	YMR319C	FET4	321.617	566.08	1170.63	2110.57	3365.47	4283.77	1794.34	938.996	372.327	1908.3	4070.8	475.981	2158.13	2707.71
	1772854_at	YOL017W	ESC8	1560.14	1258.75	356.16	272.471	277.56	299.493	347.493	874.033	699.633	220.631	222.239	668.426	172.376	170.665
	1772855_at	YNL249C	MPA43	413.741	515.091	380.578	487.903	578.194	627.155	388.16	294.455	518.076	510.29	645.476	549.679	515.186	719.046
	1772856_at	YKL204W	EAP1	2011.25	1950.07	1623.25	1652.31	1747.87	1973.85	2106.27	1567.14	2081.19	1648.23	2066.32	2567.29	1589.94	1669.74
	1772857_at	YBL072C	RPS8A	12864.8	11300.5	13905.3	16739.4	17789.6	20806.1	19798	21604.3	10667.6	16207.9	18683.8	7598.43	15620.6	17183.4
	1772863_at	YMR053C	STB2	998.181	902.266	260.578	195.472	153.987	219.716	434.032	424.809	1069.32	336.121	171.064	2425.1	396.51	153.038
	1772864_at	YKR100C	SKG1	2273.12	2173.78	1462.07	1639.11	1894.02	2321.28	2534.16	1796.12	2163.26	1432.83	2347.43	2213.1	1406.18	2175.52
	1772865_at	YOL128C	YGK3	5298.66	2788.34	542.183	768.82	1185.21	1723.03	1009.14	1012.09	3388.7	885.531	1498.53	7792.96	960.144	1881.02
	1772868_at	YPL042C	SSN3	1092.84	1144.54	1129.15	1298.77	1463.31	1530.58	1389.27	1310.21	1132.66	1392.46	1490.98	1113.08	1301.64	1293
	1772870_at	YNR012W	URK1	2854.71	2448.3	1398.02	1767.89	2437.32	3331.22	2584.84	2285.33	2690.8	2322.53	3460.19	3408.17	3104.38	3977.73
	1772871_at	YDR291W	HRQ1	1387.38	1429.96	1377.8	1477.42	1706.92	1929.18	1400.71	1214.33	1572.31	1707.94	1969.78	1911.69	1739.68	1857.61
	1772873_at	YGR288W	MAL13	566.643	431.515	248.893	178.611	101.681	121.87	676.317	328.545	386.408	290.427	170.582	559.211	281.447	179.318
	1772874_at	YOR010C	TIR2	678.839	511.29	357.955	392.454	404.414	442.374	337.139	234.294	575.556	391.216	382.208	916.638	450.29	332.188
	1772875_at	YDR012W	RPL4B	7414.68	10013.7	11690	12390.5	13730.5	15627.5	11768.4	15733.2	8090.93	11946.7	15287.8	4899.84	13064.4	16930.6
	1772876_at	YGL022W	STT3	7790.76	6842.62	5580.81	5448.47	5313.94	5472.14	5479.16	6892.05	5160.9	4847.3	4484.1	4620.59	3637.04	3486.04
	1772880_at	YMR095C	SNO1	254.26	176.511	273.347	370.585	443.333	669.414	2410.65	871.957	109.123	140.006	670.838	82.6922	103.517	578.059
	1772882_at	YNR016C	ACC1	24494.8	25587.3	23456.7	21568.1	17239.1	13571.3	14024.2	14278.4	25493	21229.8	11918.5	27113.6	22235.9	12148.7
	1772883_at	YBL013W	FMT1	20.0624	23.2206	18.4141	18.0231	19.5737	21.9071	16.9158	29.4449	22.4639	19.7354	17.2823	21.5848	16.9923	21.4958
	1772884_at	YPR013C	YPR013C	1560.82	1490.35	1037.2	1030.26	927.03	892.63	1001.05	1053.28	1106.34	1093.37	841.683	1519.78	1016.41	828.229
	1772887_at	YGL198W	YIP4	5931.2	5035.25	3573.34	3363.53	3534.31	3359.46	4534.75	4810.57	5965.78	3419.63	3402.17	6241.68	2552.69	2240.33
	1772888_at	YLL048C	YBT1	5022.69	4477.44	3981.99	3799.89	4036.57	5023.4	4825.45	4620.59	4480.57	4480.04	4709.68	5582.64	4273.87	5088.51
	1772890_at	YNL190W	YNL190W	9521.9	8409.92	10122.4	10769.5	10009.8	11723.7	12385.1	10920.4	9211.06	10454.9	12434.5	11850.1	11727.4	10868.7
	1772891_at	YMR171C	EAR1	2584.7	2137.17	1415.08	1367.59	1981.95	2847.91	3100.12	2909.41	2602.9	1586.94	3070.16	3041.13	1821.07	2527.95
	1772892_at	YBL024W	NCL1	3145.11	4556.01	6904.5	8998.37	9837.86	10896.3	7758.15	5861.49	3977.46	8371.86	10772.5	2527.05	8787.4	11641.8
	1772893_at	YJL019W	MPS3	529.459	478.621	458.139	348.568	365.918	401.911	236.282	316.848	397.527	285.046	249.925	397.549	219.991	283.491
	1772894_at	YBL097W	BRN1	217.04	221.12	168.318	146.434	190.457	236.805	209.698	86.8522	185.909	131.165	263.566	149.669	96.4219	186.18
	1772896_at	YJL055W	YJL055W	9483.46	9210.34	7112.44	7005.34	6891.03	6648.35	7850.12	7494.58	10563.6	8256.71	7076.14	11963.4	7044.12	5532.64
	1772901_at	YHR003C	YHR003C	2170.66	3106.4	3786.02	4343.28	4601.54	4865.87	2903.32	2804.87	1800	4694.15	4485.83	2237.52	4835.27	4574.9
	1772902_at	YLL006W-A	YLL006W-A	32.9322	31.9598	27.5257	33.3409	33.2789	33.1538	46.4722	37.7219	35.9424	32.4314	30.8502	35.6085	30.3329	30.3927
	1772903_at	YOR034C	AKR2	2146.52	1993.07	1224.3	1196.47	1304.04	1337.26	1285.92	1537.52	1998.18	1689.53	1285.45	3458.9	1969.85	1187.18
	1772907_at	YNR034W	SOL1	942.819	892.522	856.97	611.589	536.342	484.722	896.999	531.816	1101.34	797.304	559.432	1746.91	854.302	565.031
	1772910_at	YLL052C	AQY2	300.181	210.967	239.055	370.648	472.907	1680.89	752.541	475.11	242.677	340.108	2675.46	307.723	449.887	2857.88
	1772915_at	YAL054C	ACS1	1389.79	1217.02	1165.67	1230.54	914.788	471.151	595.278	766.897	1609.8	1579.98	528.644	3212.14	2089.94	463.033
	1772916_at	YNR057C	BIO4	1003.84	1135.97	1161.05	1486.24	1945.22	2313.6	2051.72	1619.73	1044.19	1647.44	2360.01	777.409	1577.98	2854.46
	1772919_at	YHR156C	LIN1	385.988	537.802	472.632	622.501	716.408	847.147	906.039	382.481	619.676	694.259	1337.53	615.98	739.672	1370.05
	1772920_at	YDR236C	FMN1	1906.13	1684.08	1417.36	1396.62	1401.94	1291.32	1994.74	1880.52	1656.19	1461.56	1304.48	2012.85	1338.12	1070.88
	1772921_at	YLR352W	YLR352W	1554.6	985.151	366.747	298.045	270.73	371.542	751.024	886.475	1440.38	470.154	342.802	3188.09	552.363	316.58
	1772923_at	YDR117C	TMA64	2486.49	2214.68	1488.95	1611.29	1875.03	2024.71	2036.54	1737.6	2066.8	1543.44	2110.78	1952.77	1522.13	2368.43
	1772925_at	YNR011C	PRP2	471.317	452.219	434.786	506.334	675.689	876.752	701.527	540.421	599.439	722.295	846.902	763.685	839.516	1022.4
	1772928_at	YLR098C	CHA4	1609.96	1695.84	1301.69	1403.08	1635.23	1779.15	1490.12	1386.11	1960.46	1642.04	1809.09	2358.81	1577.13	1752.67
	1772930_at	YDR372C	VPS74	4282.98	4309.92	3586.48	3327.03	3143.22	3693.17	5166.87	4959.5	3368.54	3173.18	3344.85	2767.46	2998.11	2851.26
	1772933_at	YOR147W	MDM32	1696.23	1899.6	1822.65	2127.57	2442.08	2528.79	3009.65	1978.54	2171.18	2002.19	2786.35	2141.69	1886.03	2891.96
	1772934_at	YBR269C	FMP21	7653.33	7771.84	5652.99	4341.41	2695.27	1763.38	4861.29	4161.14	8019.32	5746.73	2030.33	12107.3	5429.89	1305.67
	1772935_at	YHR199C-A	NBL1	184.161	150.749	107.059	96.3737	83.3499	82.2748	116.906	128.301	157.411	103.092	88.1472	219.143	124.302	95.1017
	1772939_at	YOR168W	GLN4	5194.69	6437.35	7896.69	8779.55	8771.49	8180.38	6675.47	7386.03	5742.76	8918.19	7678.74	5236.55	8865.38	7800.72
	1772940_at	YNL001W	DOM34	1703.36	2564.48	3183.63	3805.74	4021.97	4319.89	3306.85	2672.96	1875.84	3726.55	4413.22	1208.58	3598.74	4370.48
	1772942_at	YFR005C	SAD1	1681.58	1820.26	1448.53	1383.26	1369.48	1591.9	1720.34	1667.49	1276.77	1657.51	1434.16	1311.05	1600.16	1657.95
	1772944_at	YOR316C-A	YOR316C-A	48.7477	53.1184	44.3761	48.0327	46.8502	81.4443	48.5997	64.1271	51.6889	47.2852	82.6412	51.3393	48.9319	51.2382
	1772945_at	YBR230W-A	YBR230W-A	4792.55	4795.71	3399.62	3058.18	2750.66	1247.68	2279.69	2236.59	4451.7	3153.64	1380.05	3772.59	2158.14	958.586
	1772946_at	YEL052W	AFG1	3052.57	2750.81	2040.63	1910.11	1704.62	1256.11	1796.07	2843.03	2750.86	2336.5	1274.49	3036.13	1972.75	1387.64
	1772947_at	YOR312C	RPL20B	12439.8	14385.8	15511.7	16578.4	17099.1	17704.6	16364.2	18525.9	13262.1	16424.3	17780.8	9095.13	16508.3	17795.8
	1772948_at	YEL055C	POL5	1604.45	1975.89	3476.01	4327.73	4927	5774.76	3421.65	3156.27	1670.09	4023.8	4923.94	1067.9	3946.55	5404.18
	1772949_at	YIL046W-A	YIL046W-A	72.796	77.481	61.2187	46.292	49.325	57.7085	189.169	134.374	63.682	79.2337	70.1254	73.3672	59.6297	85.6978
	1772950_at	YDL213C	NOP6	1288.31	2651.36	4669.23	6167.99	6817.58	7497.67	5927.81	3561.67	2256.65	6146.76	8105.23	1523.51	5990.87	8307.88
	1772952_at	YJR013W	GPI14	3511.09	3425.83	2106.72	1909.47	1836.25	2204.05	2277.34	3053.11	2734.72	2005.58	2032.28	3172.86	2120.56	2209.31
	1772955_at	YBR062C	YBR062C	4057.03	3712.38	2882.4	2518.12	2405.92	2273.04	2221.64	2763.81	4241.92	2782.69	2498.12	5456.71	2476.02	2193.3
	1772958_at	YGR052W	FMP48	362.226	344.18	436.262	646.424	1009.35	948.964	558.324	494.838	794.215	616.254	1557.79	2004.04	834.312	2565.83
	1772959_at	YBR213W	MET8	1213.38	2233.55	11929.4	13023.7	9339.73	929.311	2014.33	1959.55	4602.66	7771.03	2112.71	555.059	5397.19	2597.07
	1772962_at	YFR008W	FAR7	662.96	438.877	217.309	145.459	143.658	156.008	405.374	292.792	550.851	192.792	131.942	860.557	197.858	91.5131
	1772963_at	YOR172W	YRM1	1188.14	1174.21	970.919	1006.65	1080.03	1341.83	1679.79	1131.78	1167.46	1125.21	1684.93	1360.65	1180.88	1827.92
	1772965_at	YKR077W	MSA2	3709.34	2965.01	555.908	348.175	443.608	320.387	670.927	1847.92	3473.66	427.084	314.372	1656.94	314.943	267.788
	1772967_at	YDR356W	SPC110	1581.02	1567.66	1241.19	1132.51	925.162	792.81	543.233	765.696	1240.72	956.625	387.438	1700.2	777.912	246.13
	1772968_at	YJL187C	SWE1	2233.08	2377.31	1568.81	1394.74	1297.05	1356.78	869.822	1479.12	1278.9	1034.45	915.508	1442.08	940.768	785.399
	1772969_at	YPL168W	YPL168W	1943.44	1839.5	815.536	840.085	1028.73	1069.98	1435.78	1476.23	2289.04	952.733	1042.68	3056.26	867.237	971.707
	1772970_at	YPR045C	YPR045C	2162.74	1508.17	1061.15	1144.55	1175.78	1648.08	2368.43	1842.74	1561.15	1088.07	1723.51	2237.51	1014.14	1423.72
	1772972_at	YMR219W	ESC1	3070.74	3651.3	2759.16	2329.51	1891.64	2503.57	2468.04	2071.16	3314.27	2582.91	2415.78	4557.31	2742.28	2704.84
	1772973_at	YJL206C	YJL206C	659.01	671.542	481.772	397.56	353.724	381.537	471.382	442.441	871.962	596.282	341.213	1797.93	683.775	356.543
	1772974_at	YJL057C	IKS1	1521.04	1518.22	737.1	491.579	493.923	419.199	714.305	776.517	2049.22	712.433	423.035	3898.19	618.242	372.803
	1772975_at	YNL178W	RPS3	20969.2	21406	23951.1	25264.2	25040.7	25210.1	25048	26096.4	21808.1	25054.4	25135.7	13895.5	24942.2	25924.6
	1772976_at	YBR164C	ARL1	5559.57	4712.48	4024.08	4142.37	4424.59	4534.96	5403.99	4925.76	4943.56	3918.92	4159	3705.6	2857.07	3520.78
	1772977_at	YGL004C	RPN14	1821.26	1594.51	1031.52	923.473	918.748	976.033	1546.53	1262	2010.34	1071.7	951.305	2241.94	846.837	651.493
	1772978_at	YDR430C	CYM1	1946.35	1901.03	1058.04	907.049	876.791	770.027	885.579	1225.95	1994.55	1032.18	524.659	2972.76	920.287	471.878
	1772981_at	YHR154W	RTT107	2722.19	3019.12	2198.46	1540.98	1131.46	953.393	623.826	2002.27	1465.84	1045.84	434.544	1231.12	721.634	445.638
	1772983_at	YCR099C	YCR099C	348.923	296.349	141.498	88.0715	104.323	89.6505	250.385	227.627	428.387	144.669	112.38	612.83	205.231	113.336
	1772985_at	YBR239C	ERT1	732.73	994.367	750.326	906.167	1060.5	1300.83	1110.1	862.546	677.786	1088.36	1236.99	741.634	1239.77	1590.89
	1772986_at	YDR219C	MFB1	2647.53	2249.9	1076.9	1139.55	1313.75	1423.41	1308.62	1194.9	2516.95	1026.02	1216.88	3255.24	937.565	1294.44
	1772992_s_at	YPL278C	YPL278C	798.707	848.402	993.462	1108.19	1003.3	1360.85	601.005	518.638	965.074	1948.09	1262.75	1253.18	2648.39	921.454
	1772995_at	YOR189W	IES4	1834.54	1813.85	1072.34	955.923	1099.01	993.75	1708.5	1267.27	1837.12	1196.18	1211.8	1836.42	931.566	1139.55
	1772997_at	YOL151W	GRE2	4592.08	5038.79	3424.1	2515.89	1587.52	2083.02	1767.54	1195.04	6961.95	4696.94	1517.54	15111.9	6054.7	1528.33
	1772998_at	YLR341W	SPO77	53.7713	64.7833	46.5098	39.9117	41.3339	98.7553	130.827	37.977	34.3973	38.6059	83.8274	40.2851	32.8842	44.1304
	1772999_at	YMR205C	PFK2	14438	15319.7	16250.1	16399	14255.1	14461.2	12976.7	12659.7	12899.4	17800.7	14574.4	15021.2	17257.2	12042.7
	1773001_at	YIL092W	YIL092W	820.487	849.606	1205.88	1475.05	1630.54	1723.4	1249.86	631.403	1216.49	1213.58	2336.79	938.785	1532.51	2835.02
	1773002_at	YMR236W	TAF9	4304.15	3739.51	3433.37	3814.06	4630.71	5037.29	5734.7	4517.91	3941.76	3486.52	4690.72	3724.46	2547.33	3705.57
	1773003_at	YLL013C	PUF3	1897.96	1488.68	2045.68	2307.08	2260.43	2555.79	2056.52	1431.56	1464.02	1967.11	2646.36	1686.62	2220.63	2594.84
	1773010_at	YPL005W	AEP3	817.245	726.72	541.022	489.48	404.527	432.389	702.339	565.191	860.045	502.624	407.593	1190.72	580.196	433.925
	1773015_at	YER109C	FLO8	1311.38	1182.98	884.877	942.912	1081.04	1349.37	1049.89	867.815	1007.92	962.61	1265.53	1118.25	1042.28	1191.39
	1773019_at	YBR010W	HHT1	18424	20349	18483.9	16399.1	14853.4	13674.9	8711.94	11143.4	17441.9	13860.1	8706.83	17721.1	12971.7	7869.52
	1773020_at	YIL108W	YIL108W	2823.65	3072.32	1928.48	1610.19	1506.72	1753.9	3760.59	2709.13	3008.82	2153.96	1809.56	3072.43	1877.54	1652.39
	1773022_at	YLR418C	CDC73	2109.56	2036.8	1850.29	1999.28	2032.6	2048	1928.2	2059.6	2141.28	2108.2	2017.78	2461.87	1996	1597.5
	1773023_at	YDR512C	EMI1	2585.99	2507.2	1812.03	1555.58	1413.59	780.956	1124.93	1468.11	3142.56	1727.79	695.617	3642.64	1786.75	524.059
	1773028_at	YJR113C	RSM7	2034.83	1772.86	1388.23	1707.53	2115.39	2175.65	2053.97	1928.3	2281.08	1701.21	2269.8	2438.91	1468.63	2084.9
	1773030_at	YGR041W	BUD9	2391.03	2499.34	1774.42	1741.58	1771.77	1556.89	876.411	1280.74	2977.43	2747.36	2100.19	2207.72	3396.12	2846.3
	1773034_at	YCR048W	ARE1	1854.69	1511.97	1385.38	1454.9	1956.05	2367.26	1861.82	2384.52	2122.21	1829.43	2143.79	2817.43	1766.93	2182.72
	1773035_at	YJL008C	CCT8	5213.02	5611.34	5938.48	6502.85	5967.63	6048.31	6246.81	6602.26	3939.72	6024.91	5573.03	4336.12	5575.97	5043.3
	1773043_at	YPR071W	YPR071W	604.863	627.011	778.835	940.16	1010.35	1230.06	837.525	893.662	545.066	1131.77	1601.11	547.385	1324.85	1603.83
	1773044_at	YLR055C	SPT8	1809.89	1658.24	1339.54	1480.45	1744.15	2266.61	1887.85	2106.05	1901.13	1605.09	1898.06	2204.59	1539.27	2026.78
	1773046_at	YNL196C	SLZ1	84.3347	71.739	57.4703	56.7378	42.3423	71.2675	114.536	50.6145	90.1877	58.6858	99.0895	105.637	51.7182	82.6096
	1773047_at	YMR158C-A	YMR158C-A	1008.54	921.346	482.022	347.747	324.924	382.242	656.645	481.808	1328.8	466.558	431.85	1554.01	519.631	352.266
	1773050_at	YGL215W	CLG1	4724.39	5091.67	6423.86	6977.62	6549.26	7719.59	9397.84	5455.58	5041.09	6102.09	8680.33	4428.88	6664.68	9210.65
	1773052_at	YEL029C	BUD16	1734.5	1850	1592.81	1717.48	2119.79	2491.26	2519.97	1635.39	1444.99	1818.07	2659.45	1439.4	1681.97	2985.11
	1773053_at	YER154W	OXA1	3325.46	2684.12	3083.82	3522.12	4142.92	4591.43	3286.5	3670.45	2609.95	3264.52	4560.72	2236.07	3190.26	4218.26
	1773055_at	YDL067C	COX9	10889.2	10554.8	6938.77	6388.02	6995.49	6015.09	7198.58	6101.72	11353.9	8781.73	8055.53	12851.6	7445.59	8148.9
	1773056_at	YOL019W	YOL019W	10763.6	8464.39	2048.09	1423.6	2379.69	3281.42	2898.81	2465.51	6817.8	1233.2	2448.58	8238.25	1206.23	1553.82
	1773057_at	YLR383W	SMC6	4154.73	4192.73	2717.52	1919.56	1628.87	1318.76	1166.67	2643.31	2452.53	1629.82	907.231	2447.97	1253.6	868.53
	1773058_at	YKR027W	BCH2	1526.31	1481.21	933.489	791.235	812.389	821.145	839.605	1009.85	1437.09	1073.66	606.321	1653.29	1017.54	590.573
	1773059_at	YGL124C	MON1	838.748	742.995	546.491	522.287	742.32	1138.64	1090.7	947.854	837.931	616.807	1162.82	1116.3	689.336	755.243
	1773060_at	YER046W	SPO73	4246.37	3462.37	1081.54	687.907	468.077	424.153	635.927	1325.56	3325.43	1193.26	587.717	5223.99	1553.91	581.775
	1773061_s_at	YIL169C	YIL169C	3710.57	3206.18	2719.9	2652.74	2023.11	1126.68	951.607	2811.9	9237.97	5685.23	2090.12	10178.1	6154.38	2271.08
	1773062_at	YBR003W	COQ1	2639.48	2284.21	1353.23	1085.35	860.906	682.68	1646.83	2156.13	2745.38	1153.76	582.465	2697.17	822.412	469.864
	1773063_at	YMR304W	UBP15	3896.21	3706.71	2454.77	1627.52	663.693	382.966	1155.82	1593.98	3477.94	2291.08	397.784	6009.95	2680.01	391.1
	1773065_at	YDR319C	YDR319C	2861.98	3078.6	1752.34	1641.05	1730.65	1780.48	3000.44	1889.01	3270.9	1851.05	2339.69	3725.48	1557.76	1721.9
	1773066_at	YDL117W	CYK3	2588.15	2569.98	1746.99	1957.01	2610.37	3139.39	2824.87	2254.87	2814.73	2728.97	2785.17	1993.66	2343.55	2328.01
	1773071_at	YPR156C	TPO3	351.641	379.706	310.95	213.021	401.348	610.607	397.954	175.232	362.773	246.834	784.364	312.133	320.323	694.21
	1773073_at	YOR306C	MCH5	2180.16	3623.68	6094.9	7508.13	8940.78	10342.6	6573.86	5346.34	1378.83	3872.52	9824.92	1253.43	4406.64	9571.26
	1773075_at	YGR281W	YOR1	5891.36	6203.2	4544.54	3663.33	3352.81	4954.28	3976.6	4045.69	5250.66	4461.7	3993.87	9379.67	5765.07	4065.33
	1773078_at	YGR262C	BUD32	2310.4	2142.08	2038	1964.88	2058.33	1770.62	1937.76	2032.01	2051.51	1968.28	1754.09	1818.05	1792.07	1582.25
	1773085_at	YOR040W	GLO4	774.946	753.531	725.73	634.324	611.933	573.708	604.376	591.63	929.762	931.3	717.432	1618.65	1047.07	734.284
	1773086_at	YDR165W	TRM82	1592.76	4119.55	6928.85	8084.91	8094.24	8474.86	6002.51	5346.1	1989.65	8114.76	8073.07	1189.82	8771.43	8700.93
	1773088_at	YMR229C	RRP5	1160.31	1553.1	5738.87	8527.07	9524.12	10956.6	8808.33	6446.07	3640.18	7731.37	11034.1	1277.97	8116.95	11415.7
	1773089_at	YMR058W	FET3	4410.77	2651.19	3429.56	6390.52	9604.21	11039.6	6468.76	11108.8	9129.97	5097.96	11076.4	3181.53	4533.62	7429.69
	1773091_at	YIL018W	RPL2B	13487.7	13898.2	16702.8	16848.3	19497.7	20272.9	18658.9	20899.1	14816.4	17308.9	20162.5	7416.44	18491.7	20397.1
	1773092_at	YPL105C	SYH1	3037.02	3157.26	3607.26	3939.07	4333.82	4928.98	3669.66	3093.67	3011.63	4157.67	5047.31	3285.89	4610.89	5310.2
	1773093_at	YPL208W	RKM1	2612.26	2431.03	1643.27	1380.06	1327.25	1343.22	1113.56	1878.8	1842.68	1088.54	1024.24	1901.37	949.46	986.511
	1773094_at	YBR081C	SPT7	2089.7	1947.42	1710.23	1555.79	1614.05	1948.92	1971.98	1792.57	1935.8	1936.2	1779.27	2484.39	1922.87	1717.46
	1773096_at	YLR081W	GAL2	113.883	114.223	130.806	102.114	106.669	157.002	153.616	265.998	107.168	129.591	158.657	139.836	113.788	118.22
	1773097_at	YBR183W	YPC1	3009.69	2247.3	901.507	450.352	354.375	511.797	1057	1618.43	3133.5	858.388	674.704	4939.53	766.66	371.1
	1773099_at	YNL132W	KRE33	836.046	1596.3	4357.56	6677.26	7406.3	8371.88	5211.07	3836.54	1632.65	6145.8	7744.79	667.468	6463.75	7657.41
	1773101_at	YPL214C	THI6	4064.74	3283.99	2100.71	1522.89	1234.66	1210.32	1454.61	1796.49	3068.84	2272.85	1300.41	4312.52	1980.06	1595.35
	1773102_at	YKL130C	SHE2	1895.17	2084.25	1882.15	1663.99	1692.82	1704.08	1771.74	1909.91	2254.95	1811.09	1399.47	1794.05	1575.36	1207.25
	1773104_s_at	YBL005W-A	YBL005W-A	508.18	558.44	869.058	436.256	282.754	645.991	597.035	137.965	900.055	440.894	859.128	413.742	397.575	1000.74
	1773105_at	YNR035C	ARC35	7838.15	6882.61	5282.55	4916.34	4546.4	4879.55	7305.06	6833.11	6791.02	4273.64	4579.43	6764.84	3170.45	3310.17
	1773106_at	YMR077C	VPS20	2222.39	1746.11	769.768	813.656	1019.04	1006.9	1200.9	1260.39	2575.71	892.297	1093.01	3529.21	889.301	1109.64
	1773107_at	YPL234C	TFP3	15409.1	15469.6	13796.6	12733.2	12577.8	11163.3	11445.1	11722.2	13107.2	12171.8	10593.4	12279.2	10764.8	9045.43
	1773109_at	YKR034W	DAL80	18475.9	12723.1	3031	1645.22	1285.56	1190.43	1043.46	1990.89	15854.4	2780.96	1936.09	19477.6	2265.74	1937.84
	1773110_at	YMR264W	CUE1	4885.72	4567.94	3728.89	3352.6	2983.13	2804.87	3099.69	3703.37	4285.67	3596.84	2340.42	4887.51	3104.13	1944.28
	1773112_at	YPL032C	SVL3	2096.27	2211.43	2984.47	3406.14	3391.12	4131.99	3647.06	2402.2	2021.62	3082.17	4566.32	1407.02	3141.76	4678.38
	1773117_at	YHR037W	PUT2	14843.9	11186.4	6761.62	4214.1	2949.94	2890.28	3437.23	2993.18	11625.1	3628.82	1884.05	11226.2	3090.98	1578.81
	1773118_at	YML080W	DUS1	984.972	2247.63	3029.15	3723.58	4098.2	4314.95	2868.89	2001.92	1398.4	3652.51	4322.55	1165.39	3712.7	4457.17
	1773120_at	YER095W	RAD51	3630.32	3016.33	1865.87	1408.15	1104.9	1032.6	1136.66	2514.7	2200.98	1361.94	804.683	3559.93	1460.28	549.405
	1773122_at	YLL043W	FPS1	4234	4044.18	3914.56	3646.9	3156.61	2929.97	3565.18	4054.32	3384.93	3870.07	2856.18	4062.42	3918.34	2703.58
	1773123_at	YBR243C	ALG7	3745.53	3545.47	2956.26	2634.6	2393.44	2574.96	2214.61	3100.47	2180.42	2174.38	2167.16	1923.74	1524.48	1893.32
	1773124_at	YDR179W-A	YDR179W-A	2058.87	2426	1395.47	1478.44	1729.46	1529.61	1527.83	1298.73	2500.13	1503.27	1432.06	2807	1381.74	1533.81
	1773125_at	YGR283C	YGR283C	257.401	926.072	2588.39	3389.04	3829.67	3789.9	2243.79	1845.52	480.355	2914.02	3801.81	198.752	2953.91	4586.49
	1773126_at	YNL146C-A	YNL146C-A	1837.38	1508.18	624.931	523.905	708.975	1014.54	1365.94	1217.47	2130.8	815.809	987.515	1865.95	634.181	830.965
	1773127_at	YPL152W	RRD2	1687.94	1133.11	537.013	429.252	352.152	293.351	449.976	886.698	1527.47	481.907	285.398	2573.89	538.745	284.78
	1773128_at	YNL229C	URE2	2044.2	2791.95	3685.63	3801.7	3156.48	3193.76	5238.59	3290.29	2564	3419.07	3802.89	2139.01	3326.68	4211.53
	1773129_at	YLL002W	RTT109	1182.87	997.256	386.422	368.562	369.837	289.151	318.487	827.989	815.57	335.758	195.048	790.282	253.364	130.369
	1773132_at	YOR126C	IAH1	1509.23	1267.86	1005.57	939.306	865.533	991.947	2249.68	2033.22	1582.55	1043.73	807.273	1588.41	739.977	377.85
	1773134_at	YMR089C	YTA12	3609.43	3621.05	2571.08	2022.23	1877.95	2036.88	2382.62	2652.07	3055.65	2365.24	2227.72	3198.12	1944.62	2028.48
	1773135_at	YPL054W	LEE1	10758.4	6881.2	3262.06	1287.69	437.491	223.455	154.474	145.763	7291.64	1589.43	333.95	12142.8	2581.23	247.144
	1773136_at	YOR291W	YPK9	3211.17	3280.09	3013.77	2759.09	2452.06	2097.29	1957.67	3646.05	3416.3	3728.19	1645.52	3956.94	4312.45	1544.48
	1773138_at	YPR190C	RPC82	998.86	2483.68	4675.57	5913.25	5409.16	4651.77	4471.23	3211.33	1923.09	5965.51	5185.75	1200.96	6285.86	6076.48
	1773139_at	YCL057W	PRD1	5235.05	5253.71	4224.4	3761.12	2584.99	1299.02	2310.34	4688.54	4481.99	3643.98	1465.36	4320.85	3244.92	1302.77
	1773140_s_at	YDR038C	ENA5	10275.5	10183.4	7114.85	5199.56	4499.25	5036.01	4980.5	5383.81	6877.47	7207.41	4395.47	13679.9	6914.42	4292.97
	1773141_at	YOR002W	ALG6	3702.46	3045.56	2904.04	2723.57	2778.13	2854.3	3443.79	4207.31	3328.04	3031.04	2695.56	3357.56	2731.13	2089.67
	1773143_at	YJL038C	LOH1	94.4317	129.172	101.88	100.013	73.1373	109.766	92.2097	54.2855	108.901	121.184	86.1282	140.635	124.516	120.115
	1773145_s_at	YGR109W-A	YGR109W-A	262.614	319.562	402.808	379.672	226.677	397.771	420.418	128.116	383.959	301.951	486.853	356.954	255.815	474.723
	1773147_at	YLR069C	MEF1	2174.81	2417.2	2120.66	2201.14	2174.8	2216.27	2776.62	2539.63	2133.7	2161.81	2483.26	2004.26	2067.96	2373.14
	1773148_at	YNR010W	CSE2	1117.9	1072.96	705.393	790.528	944.229	1115.03	1543.05	1300.14	1026.31	793.138	1402.26	1073.31	754.591	1141.48
	1773150_at	YNL063W	MTQ1	1723.25	1407.21	943.508	1093.25	1371.17	1418.38	1966.88	1949.5	1961.51	1275.84	1525.02	2615.05	1219.03	1493.18
	1773151_at	YLR295C	ATP14	4580.39	4579.4	5027.73	5874.75	6578.16	5059.53	5933.48	4881.93	6282.92	6871.93	5884.05	5924.01	6555.79	5512.37
	1773153_at	YDR034C	LYS14	3029.2	2429.08	2429.96	3054.86	3171.53	3685.5	3541.06	2835.51	2736.51	3233.41	3940.5	3370.41	3548.3	4763.3
	1773154_at	YOL010W	RCL1	452.371	2429.13	4511.43	4681.1	4635.86	5148.26	3723.03	2280.93	693.244	4723.24	4888.72	423.783	5304.83	4999.22
	1773157_at	YFL026W	STE2	16029.3	14606.8	12062.6	10607.6	10372.8	11308.4	10738.4	12441.7	12498.1	12006.4	9359.22	8440.22	8041.06	9161.43
	1773158_at	YOR359W	VTS1	421.99	2374.91	3720.87	3859.84	3153.11	3114.97	1897.72	1256.14	577.466	4936.83	3055.47	592.77	5342.81	3716.37
	1773159_s_at	YDR261W-B	YDR261W-B	11432.2	10900.2	11000.7	9571.84	8612.11	10640.7	9775.5	7498.32	11443	7634.11	10628.2	11293.1	9695.8	10548
	1773160_at	YNL250W	RAD50	769.71	763.448	773.719	780.98	845.568	1190.27	1075.85	637.064	800.185	970.655	1324.22	1225.67	1122.34	1152.85
	1773161_at	YJL096W	MRPL49	2422.55	2350.63	1581.79	1912.83	2418.53	2317.16	2711.24	2801.91	2733.59	1678.77	2555.06	2185.68	1259.26	2180.35
	1773162_at	YJL079C	PRY1	12108.4	9124.08	7549.49	7170.75	5136.86	2877.31	4294.63	10055.7	11180.7	9681.07	3598.06	13716	8286.53	3592.42
	1773165_at	YDR367W	KEI1	3024.1	2717.42	2700.28	2627.71	2716.1	2682.86	2290.7	3482.05	3115.3	2579.44	2565.26	2878.56	2780.9	2341.03
	1773166_at	YDR307W	YDR307W	3172.29	2533.88	1785.26	1339.85	985.227	805.298	991.644	1913.36	2024.79	1409.04	619.808	2814.65	1132.71	599.329
	1773168_at	YGL162W	SUT1	640.107	1784.05	2607.45	2536.32	2069.49	1958.05	1310.35	1235.43	668.372	2711.8	1938.18	647.507	2313.57	2036.95
	1773170_at	YGL040C	HEM2	3606.77	3220.88	2894.94	2964.87	3118.71	3202.01	3648.24	3916.05	4423.83	3136.76	2892.89	3852.41	3205.73	3083.56
	1773171_at	YPL173W	MRPL40	1377.3	1438.79	1074.81	1220.41	1433.15	1434.44	1378.51	1192.78	1327.93	1097.58	1454.78	1272.94	1054.53	1293.4
	1773172_at	YJL124C	LSM1	3325.25	3763.58	3808.17	3910.35	3749.68	3858.23	3898.98	4399.47	3001.16	3853.88	3787.16	2110.66	3248.51	3578.21
[truncated: 3,722 more rows]

## Sheet: Gln2Pro_mRNA
mRNA abundance (relative quantification from Affymetrix arrays)
Glutamine to Proline N-downshift
				BY013 (complete set)									BY009			BY010
				BY013_T1	BY013_T0	BY013_T2	BY013_T3	BY013_T4	BY013_T5	BY013_T6	BY013_T7	BY013_T8	BY009_T1	BY009_T3	BY009_T6	BY010_T1	BY010_T3	BY010_T6	Sample Name (original labeling)
				-10 minutes (replicate 1)	-5 minutes (replicate 1)	3 minutes (replicate 1)	7 minutes (replicate 1)	10 minutes (replicate 1)	14 minutes (replicate 1)	24 minutes (replicate 1)	56 minutes (replicate 1)	120 minutes (replicate 1)	-10 minutes (replicate 2)	7 minutes (replicate 2)	24 minutes (replicate 2)	-10 minutes (replicate 3)	7 minutes (replicate 3)	24 minutes (replicate 3)	Sample Name (time labeling)
	ProbeSetID	YORF	GeneName	0		3	7	10	14	24	56	120	0	7	24	0	7	24	Time after shift [minutes]
	1769308_at	YKR009C	FOX2	1901.04	2019.16	2166.71	2050.78	2436.75	2778.8	3361.01	3421.39	3314.49	1975.85	1948.91	3042.99	1745.4	2010.7	3243.71
	1769311_at	YDL157C	YDL157C	6898.1	6939.64	6741.42	6024.27	5942.87	5187.01	4567.19	4783.58	4368.28	6906.88	6070.92	4657.05	6288.46	6246.52	4588.63
	1769312_at	YER059W	PCL6	2328	2331.11	2539.8	3129.21	3478.15	4168.69	4340.4	4191.48	3623.22	2354.36	2839.26	4298.54	2531.43	3063.27	4429.88
	1769313_at	YGL059W	PKP2	1557.35	1635.32	1557.14	1668.19	1637.02	1697.22	1458.52	2016.41	2236.32	1574.46	1622.7	1568.91	1621.08	1673.33	1495.5
	1769314_at	YDR481C	PHO8	4661.28	4435.71	5188.97	5939.61	6369.92	8235.44	10144.2	9008.33	8694.43	4844.26	5412.57	9723.24	4831.3	5949.11	10263.3
	1769317_at	YML113W	DAT1	1496.48	1267.38	1024.79	605.485	338.753	202.148	201.806	387.274	503.737	1545.29	786.713	184.422	1397.52	688.927	185.724
	1769319_at	YIL157C	COA1	2891.37	3216.96	3293.38	3329.08	3664.94	4068.82	4507.49	4136.17	3793.56	2946.82	3184.64	4524.77	2984.04	3338.89	4385.48
	1769320_at	YPR003C	YPR003C	946.643	963.533	1061.57	1127.83	1272.55	1369.45	1660.37	1442.2	1444.68	1020.96	1039.72	1522.9	959.566	1152.88	1555.31
	1769321_at	YNR074C	AIF1	2989.56	3099.79	3014.31	2855.61	3123.25	3550.55	3903.89	3372.55	2795.99	2976.92	2792.29	3760.19	2714.02	3081.44	3932.76
	1769322_s_at	YLR154C-H	YLR154C-H	1014.79	875.915	1051.61	878.426	840.063	995.233	1059.25	1042.65	874.627	1012.07	1109.94	968.826	855.676	809.999	1030.33
	1769323_at	YKL012W	PRP40	2485.26	2622.63	2524.4	2438.75	2522.38	2546.59	2484.91	3089.27	2915.73	2659.08	2503.78	2415.96	2496.16	2598.08	2310.02
	1769324_at	YJL147C	YJL147C	965.484	1071.67	1098.54	894.219	965.193	1102.19	1131.19	1330.05	1136.98	1052.99	843.13	1014.38	923.802	964.45	1117.94
	1769325_at	YDL216C	RRI1	574.021	607.369	670.941	798.397	948.917	1190.21	1236.91	1584.22	1403.63	563.052	663.491	1180.59	582.157	771.684	1193.72
	1769329_at	YNL320W	YNL320W	3120.49	3168.37	3229.12	3202.43	3404.11	3345.43	3642.02	2772.85	2619.21	3063.66	2974.68	3358.93	2994.06	3558.23	3540.26
	1769331_at	YHL007C	STE20	3822.23	3625.26	3478.33	3138.19	2602.27	2161.76	1975.6	2224.01	2450.6	4086.05	3534.27	1770.04	3920.6	3260.49	1728.36
	1769333_at	YPL223C	GRE1	422.407	396.203	471.739	571.064	676.393	965.91	1466.12	1945.52	3079.21	526.581	606.477	1339.88	592.435	740.348	1530.86
	1769335_at	YKL138C	MRPL31	5883.7	6322.2	5950.06	5358.3	5737.84	5498.09	5690.37	3610.77	3733.65	6002.22	5511.53	4839.51	5475.26	5560.13	4994.99
	1769336_at	YNL126W	SPC98	1517.27	1448.8	1442.8	1449.53	1405.92	1435.07	1553.37	1932.44	1773.76	1465.26	1585.16	1519.82	1572.33	1427.71	1581.23
	1769338_at	YKL055C	OAR1	226.322	229.139	224.823	170.294	160.764	106.065	117.024	151.788	160.548	254.607	156.57	91.9391	201.562	165.751	87.3202
	1769339_at	YML035C	AMD1	2596.25	2754.3	2620.36	2595.88	2737.88	3094.05	3139.44	3245.98	3446.33	2679.59	2607.94	2993.63	2665.23	2598.54	3034
	1769341_at	YER087C-B	SBH1	8061.31	8296.75	8388.9	7898.42	7771.92	7287.44	7789.24	7931.24	6907.57	8381.67	7842.03	7303.52	8098.15	7743.38	7750.29
	1769342_at	YIL160C	POT1	45.8296	45.5812	54.9166	69.9786	102.029	201.85	485.076	636.688	1028.34	52.2428	59.3268	356.688	59.9248	70.5549	409.621
	1769344_at	YLR050C	YLR050C	3776.32	3798.38	4194.49	3642.05	3764.37	4015.33	4375.88	5797.46	5041.46	4044.34	3832.95	4096.38	3787.8	3885.76	4369.42
	1769345_at	YOR037W	CYC2	1042.88	1105.13	1113.01	1070.63	1087.86	1099.04	1130.6	1121.32	1023.68	1121.72	1059.15	1041.29	1022.95	1090.96	1131.5
	1769346_at	YOL008W	COQ10	1253.69	1205.06	1263.22	1418.27	1616.88	1809.89	1912.66	1788.38	1662.88	1177.93	1285.89	2043.75	1216.94	1469.07	1984.06
	1769349_s_at	YOR072W-B	YOR072W-B	643.803	532.853	564.994	452.135	408.255	405.442	289.496	286.024	275.199	713.661	522.011	277.941	558.893	491.292	276.58
	1769350_at	YPL253C	VIK1	1376.4	1350.52	1252.97	1174.76	1216.13	1200.33	1215.03	1436.33	1378.04	1294.38	1276.35	1204.23	1329.97	1308.13	1254.86
	1769352_at	YDL048C	STP4	651.869	694.815	705.417	682.408	729.073	920.763	1099.19	1687.36	1353.41	714.856	651.85	988.062	677.144	674.339	1037.37
	1769356_at	YDR056C	YDR056C	6706.86	6378.98	6847.94	7038.56	6952.95	7278.88	7291.31	7819.61	7519.62	6563.85	6785.11	7356.5	6910.71	7035.26	7530.13
	1769358_at	YNL083W	SAL1	1039.2	994.933	1008.97	991.982	1099.03	1138.75	1189.48	1196.13	1209.84	1049.81	1002.79	1101.58	980.197	1014.28	1198.56
	1769359_at	YCR081W	SRB8	519.219	620.519	589.087	469.44	514.789	511.368	503.028	493.872	452.127	567.146	475.317	468.205	451.772	476.748	449.711
	1769361_at	YDL159W	STE7	903.603	876.768	889.202	911.42	1016.91	1213.35	1479.96	1343.82	1364.86	955.87	762.613	1339.34	867.242	902.547	1464.3
	1769362_at	YCR024C-B	YCR024C-B	14001.9	13342.4	13695.1	13899.5	13982.4	13721.3	16114.1	17489.4	17291.7	13643.2	13875.1	15369.5	13442.9	13645.3	16627.8
	1769365_at	YPL154C	PEP4	13952.1	13648.4	15015.8	14890.8	16020.7	17855.6	20734.7	22593.5	22204.2	13815.2	14396.1	19600.9	13586.6	14665.4	20174.1
	1769366_at	YDR020C	DAS2	761.216	748.817	651.956	463.135	384.5	327.463	335.653	332.679	403.19	807.285	517.503	317.877	734.04	549.587	327.233
	1769368_at	YOR290C	SNF2	4387.49	4340.28	4213.22	4276.5	4253.69	4474.33	4842.31	6245.23	5723.17	4354.21	4311.46	4502.05	4296.12	4417.02	4786.03
	1769371_at	YGR267C	FOL2	8876.63	8879.47	8945.55	8814.38	8672.05	8220.83	8399.77	8780.17	8665.33	9004.52	8744.49	8211.85	8934.56	8860.58	8556.5
	1769373_at	YNL216W	RAP1	3496.61	3660.15	3313.77	3283.55	3294.51	3202.38	2842.1	2157.25	2346.07	3553.26	3360.52	2710.24	3533.41	3494.23	2765.64
	1769374_at	YFL034C-B	MOB2	2047.93	2013.1	2015.69	1916.58	1745.05	1476.59	1406.68	1434.65	1473.12	1906.99	1794.2	1357.15	1953.73	1998.31	1389.71
	1769375_at	YEL031W	SPF1	10823.5	9993.71	10419.4	10457.2	10485.2	10317.5	10952.1	10557.5	9793.8	10767.7	10843.4	10413.6	10787.1	10477.4	10763.4
	1769377_at	YBR238C	YBR238C	797.91	789.033	650.333	460.439	366.851	296.607	213.429	194.694	168.451	841.872	553.573	203.726	746.075	516	201.055
	1769378_at	YFL045C	SEC53	13560.6	13922.4	13589.7	13887.4	13947	13907.9	13821.9	15150.3	13079.4	13471.7	13377.9	14220.3	14002.6	14169.2	14150.3
	1769379_at	YGL222C	EDC1	2166.77	2023.93	2418	2649.51	2909.76	3464.42	3628.08	4032.57	3983.59	2154.8	2436.11	3762.01	2178.01	2732.08	3744.19
	1769383_at	YIR021W	MRS1	2151.83	2229.21	2201.3	1877.7	1861.53	1600.5	1542.83	1407.54	1488.99	2254.83	1964.48	1421.49	1995.12	2026.39	1501.17
	1769384_at	YHR014W	SPO13	40.788	48.0538	38.707	54.3092	51.2932	55.965	68.6168	68.6109	45.7474	50.4747	57.5688	56.8238	48.5228	46.5133	55.5237
	1769385_at	YEL006W	YEA6	3072.28	3153.21	3419.3	3472.48	3661.22	4215.27	5131.21	5959.93	5612.84	3186.56	3099.3	4543.97	2999.01	3411.47	5007.27
	1769387_at	YDL029W	ARP2	7807.88	8297.18	8272.13	8427.97	8745.98	9262.98	9844.41	11040.3	10780.7	7888.62	7674.29	9338.87	7827.59	8588.61	9962.34
	1769388_at	YLR401C	DUS3	1702.39	1647.87	1395.16	911.336	599.393	302.35	129.912	203.788	231.465	1881.93	1185.21	113.167	1667.76	985.199	118.871
	1769390_s_at	YDR447C	RPS17B	16630.4	16345.8	16103	16005.7	15398.3	14087.6	13061.4	8346.18	9072.29	16280.7	16453.9	13830.5	16435.8	15695.9	13515.9
	1769392_at	YOR192C-C	YOR192C-C	3092.05	2888.7	3151.22	2955.17	2908.49	3131.73	3033.06	2977.63	3326.18	3275.66	3030.08	3076.51	2849.12	2981.98	3279.65
	1769395_at	YER026C	CHO1	10296.2	10237.4	10755.4	10790.5	11162.4	12108.6	13974.6	15750.7	14364.7	10485.9	10291.3	13516.9	10063.4	10523.9	13884.4
	1769397_s_at	YLR287C-A	RPS30A	18734.4	17747.3	17793.7	17881.3	17421.2	16761.5	15538.8	13113.3	14451.8	17907.5	18970.2	16457.3	17901.7	17791.4	15921
	1769403_at	YKL195W	MIA40	3499.63	3460.65	3314.45	4150.38	4522.57	4782.18	5113.06	4638.16	4630.88	3456.22	3830.31	4972.1	3439.45	4112.35	5025.06
	1769406_at	YDR144C	MKC7	3284.07	2933.62	2818.37	2890.12	2353.95	2042.76	1704.31	1149.56	957.641	3337.37	3056.06	1682.89	3539.2	3027.93	1669.82
	1769407_at	YDR439W	LRS4	1151.02	1167.68	1137.55	1155.4	1177.71	1329.13	1349.76	1272.13	1147.39	1174.04	1100.53	1287.66	1173.02	1217.72	1346.43
	1769411_at	YBR149W	ARA1	7509.12	8457.96	8861.01	9553.11	10958.3	12850.5	15871.1	17519.9	18037.8	7612.35	8557.07	15434.2	7727.8	9734.83	15836.3
	1769418_at	YER114C	BOI2	2693.71	2882.77	2684.59	2383.77	2343.64	2396.15	2447.11	3055.74	2915.64	2966.77	2491.01	2322.55	2640.86	2466.4	2321.85
	1769419_at	YMR247C	RKR1	4660.39	4728.64	4574.42	4148.22	3942	3518.25	2979.78	2513.47	2535.57	5019.95	4542.7	2726.11	4313.75	4284.57	2927.96
	1769420_at	YMR076C	PDS5	3738.62	4238.39	4075.41	4269.97	4123.06	4508.21	4509.94	4969.47	3498.8	3863.96	3850.76	4263.82	3991	4082.78	4520.22
	1769421_at	YGR056W	RSC1	2200.37	2152.15	2064.2	1906.58	1781.47	1890.98	1948.83	1992.38	2059.33	2230.53	2013.82	1833.61	2103.83	2059.71	1885.39
	1769422_at	YAL013W	DEP1	2105.47	2035.42	2284.65	2262.69	2270.84	2428.11	2303.33	2262.09	2313.46	2142.11	2017.35	2361.11	2180.57	2393.51	2336.17
	1769426_at	YPR002W	PDH1	219.269	208.091	204.015	201.887	215.314	237.163	292.987	822.497	642.988	218.391	184.307	281.829	190.156	224.946	298.866
	1769428_at	YOR175C	ALE1	4377.26	3920.47	4248.52	4573.29	4378.36	4428.57	4294.59	4356.17	3935.64	4123.99	4421.76	4281.93	4409.56	4451.86	4274
	1769431_at	YDL167C	NRP1	2292.31	1912.5	1641.03	1028.07	551.72	246.981	192.303	443.954	563.205	2270.4	1427.75	142.206	2266.08	1190.28	163.292
	1769434_at	YDR465C	RMT2	3099.43	2830.54	2223.5	1702.49	1233.88	725.666	191.555	200.565	389.859	3160.21	1984.56	240.098	3076.09	1859.12	190.395
	1769435_at	YJL201W	ECM25	1505.99	1453.35	1497.08	1380.5	1398.75	1654.81	1481.49	1514.02	1092.71	1459.69	1375.97	1474.49	1408.12	1502.35	1569.76
	1769442_at	YDR495C	VPS3	1532.66	1570.21	1507.76	1632.99	1588.57	1837.67	1855.49	2077.92	1966.62	1464.46	1586.94	1928.83	1575.02	1645.74	1918.54
	1769443_at	YDR501W	PLM2	438.58	441.491	474.796	504.042	580.664	613.069	595.525	634.848	492.132	445.035	475.44	542.067	429.089	527.217	617.73
	1769446_at	YHL010C	ETP1	695.274	731.262	844.516	994.851	1149.77	1422.4	1606.57	1635.85	1549.25	669.01	831.878	1441.8	724.158	938.589	1624.36
	1769448_at	YHR152W	SPO12	1974.26	2192.51	2167.44	2275.82	2350.1	2668.56	2661.07	3243.58	3524.26	2059.33	2025.21	2772.65	2082.77	2351.05	2841.1
	1769450_at	YER035W	EDC2	3194.74	3388.64	4290.7	5243.55	6528.71	8102.19	8279.67	7963.62	8644.79	3266.93	4384.59	8613.89	3235.94	5148.56	8467.25
	1769451_at	YHR002W	LEU5	1051.58	1043.32	1100.99	1210.71	1290.3	1199.66	1358.6	1379.96	1409.62	991.486	1142.56	1268.02	1011.52	1186.29	1305.01
	1769452_at	YPL020C	ULP1	3497.12	3379.4	3400.87	3488.45	3441.64	3484.04	3907.27	4134.99	4105.26	3475.91	3590.36	3630.15	3390.14	3385.9	3840.13
	1769455_at	YLR286C	CTS1	15804.4	14222.1	15277.7	15680.7	15073.6	15804.6	17112.8	19217.3	19535	15618.5	15821.5	16272.7	15706	15308.3	16647
	1769456_at	YKL061W	YKL061W	570.114	553.71	590.158	657.467	716.192	759.615	753.712	753.978	905.258	529.796	621.69	847.656	576.389	623.238	772.012
	1769459_at	YHR131C	YHR131C	731.266	711.589	733.284	753.998	805.825	881.522	978.49	1075.48	939.502	691.591	702.022	911.456	716.582	781.04	981.539
	1769460_at	YJL185C	YJL185C	1164.69	1083.1	1217.79	1323.23	1509.07	1841.02	2148.99	2299.76	2482.93	1194.89	1211.64	2113.5	1106.76	1318.14	2185.46
	1769461_at	YMR317W	YMR317W	127.965	144.971	152.843	127.778	162.867	253.358	283.18	350.205	240.197	141.101	145.291	242.034	159.457	141.263	267.254
	1769462_at	YIL125W	KGD1	4294.95	4672.56	4721.67	4691.36	5100.12	6014.84	6497.28	6533.88	6122.79	4444.07	4773.84	6076.68	4488.91	4846.89	6078.97
	1769463_at	YPL065W	VPS28	2103.73	2214.8	2307.95	2378.78	2484.06	2712.9	2658.04	2670.19	2689.12	2015.08	2216.26	2702.08	2143.33	2541.44	2727.28
	1769464_at	YGR130C	YGR130C	3015.52	3170.52	3575.66	4337.5	5216.54	6564.41	6233.19	7251.76	7655.97	3001.24	3842.19	6464.35	2964.5	4141.81	6172.43
	1769466_at	YDL049C	KNH1	1768.21	1673.2	1720.99	1570.51	1436.82	1442.84	1474.89	2353.76	2001.94	1819.74	1579.89	1376.08	1796.6	1605.05	1424.84
	1769467_at	YBR065C	ECM2	290.663	242.826	227.951	222.258	200.412	233.278	260.525	279.06	240.926	234.496	151.547	212.569	194.348	177.753	248.849
	1769468_at	YJR082C	EAF6	2427.64	2288.35	2304.85	2338.21	2136.08	2125.04	1900.01	2133.67	2386.08	2332.95	2402.75	1936.09	2530.17	2351.47	1848.95
	1769472_at	YMR182C	RGM1	187.418	152.08	173.742	176.754	174.261	206.258	248.715	296.145	313.562	220.711	148.627	218.85	178.604	150.102	246.177
	1769474_at	YPL264C	YPL264C	1829.63	1701.15	1777.23	1779.02	1705.31	1698.87	1880.89	2160.51	2048.35	1915.86	1730.89	1595.13	1736.53	1859.94	1725.26
	1769478_at	YPL199C	YPL199C	4353.74	4277.66	4271.03	4157.78	3739.35	3631.98	3014.33	2581.48	2586.1	4352.38	4155.37	3132.09	4643.5	4334.91	3122.27
	1769481_at	YGR080W	TWF1	2313.92	2608.5	2729.26	2839.67	3212.9	3466.76	3501.6	3147.89	3173.64	2423.85	2425.85	3678.98	2289	2953.51	3641.03
	1769482_at	YLR125W	YLR125W	229.284	228.8	268.054	241.744	291.95	318.597	401.104	446.106	403.512	246.614	149.366	327.477	168.043	230.002	427.229
	1769484_at	YNL292W	PUS4	1668.8	1657.92	1452.87	1206.74	1027.39	840.103	584.458	579.363	610.753	1730.99	1412.18	570.801	1664.97	1367.76	566.339
	1769485_s_at	YAR033W	MST28	1395.69	1336.39	1433.21	1435.64	1504.42	1586.16	1443.97	1542.58	1432.13	1451.92	1346.64	1444.34	1360.25	1519.32	1513.67
	1769487_at	YKL063C	YKL063C	3596.65	3621.89	3660.37	3677.3	3761.31	3581.85	3852.37	3734.41	3747.61	3406.73	3285.46	3865.01	3286.35	3487.98	4052.76
	1769495_at	YIL010W	DOT5	4288.95	4372.53	4409.02	4414.08	4651.09	4996.66	5515.3	5560.4	5709.02	4159.95	4187.01	5462.24	4227.83	4489.57	5440.49
	1769500_at	YGR113W	DAM1	2146.68	2222.18	2428.82	2344.42	2538.81	2997.17	3088.65	3621.24	3029.89	2256.71	2153.9	2819.21	2099.48	2394.14	3189.64
	1769501_at	YLR266C	PDR8	901.017	927.507	902.188	986.106	961.395	969.655	994.45	669.478	638.162	882.94	956.987	972.178	908.484	910.531	953.54
	1769502_at	YPL050C	MNN9	6856.91	6033.64	6515.4	6499.73	6033.89	5891.18	5904.35	6197.89	5570.69	6660.29	6465.04	5666.86	6549.97	6298.61	5757.99
	1769503_at	YDR447C	RPS17B	17450	17121.4	17411.8	16377.5	15092	13411.2	6657.59	2601.68	3489.08	17534.4	16495.5	8810.06	17092.5	16408.2	7024.74
	1769504_at	YML019W	OST6	5088.18	5057.05	5371.42	5087.87	4900.53	4695.33	5391.67	4729.18	4217.08	5258.22	5030.91	4897.39	5343.56	5243.15	5133.58
	1769506_at	YKL166C	TPK3	2020.48	1559.84	1780.74	1487.9	1179.07	927.791	815.942	883.928	1081.59	1993.32	1391.36	738.436	1918.8	1493.15	848.82
	1769510_at	YJR139C	HOM6	16399.8	17262.9	17048.7	16675.5	17030	17180.9	18036.8	18922.5	18519.9	16627.6	16275	17759.8	16611.2	16875.4	18044.1
	1769511_at	YNR038W	DBP6	3026.39	2738.09	2343.6	1823.78	1291.79	913.697	681.266	927.453	1117.04	3043.81	2129.94	603.312	3074.22	1962.87	678.243
	1769514_at	YJL165C	HAL5	2508.53	2508.57	2741.4	2758.78	2993.62	3479.55	3178.45	3558.54	3392.82	2674.34	2747.3	3180.94	2571.25	2856.92	3080.13
	1769515_at	YFL012W	YFL012W	193.34	198.604	221.451	153.54	160.624	149.013	163.248	167.25	170.626	185.205	185.587	150.481	188.813	161.255	164.269
	1769516_at	YDL086W	YDL086W	7298.67	7217.88	7751.63	7840.77	8128.68	9122.99	10542.1	12436.6	12302.3	7712.9	7604.24	9953.19	7693.07	8010.26	10379.3
	1769518_x_at	YIL176C	PAU14	1271.7	1074.99	1333.79	1228.02	1220.51	1269.85	1371.31	1499.27	1299.43	1372.78	1236.68	1245.5	1242.29	1276.73	1363.68
	1769519_at	YKL096W	CWP1	11493.8	11878.9	12664.6	13102.2	14030.4	14449.4	15369.1	21268.6	19761.6	11028	11642	15315.2	11021.2	12788	15233.7
	1769520_at	YLR064W	YLR064W	3513.45	3313.66	3485.07	3250.67	3274.34	3276.42	3230.13	3555.68	3862.79	3625.39	3234.56	3006.74	3537.55	3332.11	2986.43
	1769523_at	YBR194W	AIM4	1122.9	1240.15	1294.45	1232.82	1346.18	1600.71	1589.88	1396.39	1240.38	1218.6	1150.5	1500.77	1131.3	1251.85	1580.48
	1769525_at	YEL003W	GIM4	4992.45	4146.12	4763.79	4427.02	4206.69	4179.63	4155.68	3709.88	3879.82	5042.02	4607.85	3991.77	4716.43	4621.56	4248.8
	1769526_at	YDR205W	MSC2	1932	1761.03	1955.65	1782.32	1892.28	2096.15	2180.77	1942.63	1879.59	2086.15	1848.54	1951.07	1941.37	1970.87	2081.92
	1769527_at	YKL075C	YKL075C	1509.55	1433.21	1373.05	1319.6	1297.58	1339.66	1263.47	1395.1	1359	1457.77	1358.94	1194.25	1597.74	1516.21	1264.13
	1769528_at	YHR198C	AIM18	1707.33	1747.07	1987.63	2280.81	2665.18	3067.59	3022.06	3143.12	3204.34	1626.6	1955.61	3284.99	1717.84	2196.08	3068.24
	1769531_at	YGL138C	YGL138C	22.6714	34.1318	28.6111	31.8001	33.2247	33.3414	33.3996	41.7114	43.2276	20.1935	28.4796	35.2732	22.9841	25.7466	39.2025
	1769534_at	YMR212C	EFR3	2643.42	2345.84	2375.12	2251.66	2146.02	1954.82	1904.61	1769.15	1669.69	2597.49	2409.28	1812.06	2706.91	2337.74	1917.71
	1769538_at	YNR055C	HOL1	3198.53	2921.72	2985.84	2940.91	3041.12	3128.1	3328.51	3521.32	2971.33	3334.55	2964.12	3014.15	3045.89	3013.81	3215
	1769539_at	YNL222W	SSU72	2291.57	2318.46	2441.6	2425.87	2563.27	2635.91	2710.83	2102.98	2180.06	2235.06	2271.43	2712.58	2214.41	2463.95	2757.95
	1769541_at	YPR042C	PUF2	2006.93	2063.32	2086.1	2079.53	2065.49	2248.87	2059.14	2349.09	2189.56	2138.1	2071.08	1821.59	2021.12	2025.29	1922.33
	1769544_at	YLR149C	YLR149C	817.182	1058.6	1297.5	1729.87	2617.02	3431.37	3352.93	3614.25	3470.25	896.173	1326.89	3544.12	712.9	1482.73	3407.58
	1769549_at	YOR271C	FSF1	8186.6	7620.27	7809.44	6945.81	6358.16	5528.18	4279.45	3255.29	3847.13	8369.14	7148.51	4269.51	8263.68	7427.62	4327.19
	1769550_at	YHR197W	RIX1	1954.99	1753.92	1323.65	758.955	382.714	172.02	143.693	242.243	290.935	2052.86	1053.35	131.156	2025.56	902.519	139.766
	1769551_at	YAL034C	FUN19	1807.03	1746.06	2006.27	2387.38	2864.66	3861.42	3712	4158.05	4490.61	1818.72	2083.25	3668.13	1824.85	2242.11	3566.85
	1769554_at	YOR084W	LPX1	1976.34	1991.73	2209.96	2053.94	2174.41	2278.36	2191.66	2660.4	2619.35	2237.16	2031.67	2088.02	1971.12	2037.82	2136.92
	1769555_at	YGL083W	SCY1	1739.48	1687	1817.5	1820.72	1756.09	2032.85	1904.53	1913.29	1586.7	1825.38	1748.26	1869.38	1834.05	1808.84	1867.7
	1769556_at	YDR140W	MTQ2	2704.84	2850.72	2574.46	2478.29	2352.27	2454.87	2877.44	3373.24	3481.1	2899.51	2482.25	2713.58	2838.61	2688.56	3035.83
	1769557_at	YMR216C	SKY1	3821.36	3820.94	3870.95	3636.07	3659.25	4003.73	4271.18	4665.76	4469.19	3874.75	3758.54	3940.77	3819.14	3719.27	4018.25
	1769558_at	YJL042W	MHP1	5158.8	5160.26	5452.72	5668.98	5901.08	6822.22	7196.97	8360.79	8091.88	5126.94	5272.32	6989.54	5142.77	5757.69	7034.13
	1769562_at	YDR472W	TRS31	2249.4	2349.09	2225.56	2058.17	2007.35	1982.65	1873.26	1742.65	1655.67	2325.11	1928.14	1761.11	2210.31	2179.72	1889.06
	1769564_at	YDR207C	UME6	2181.02	2228.7	2234.54	2224.84	2274.26	2524.41	2474.68	2313.2	2594.06	2269.75	2131.01	2400.7	2156.45	2241.39	2555.89
	1769566_at	YIL075C	RPN2	10278.8	10068.2	9960.89	10575.7	10556.8	11346	12434	12167.5	12917.6	9865.7	10266.2	11923.5	10176.7	10203	12464.7
	1769568_at	YGR010W	NMA2	1550.76	1794.31	1816.2	1793.34	1822.08	2055.68	2205.28	2153.77	1897.24	1709.89	1688.48	2107.17	1668.31	1810.97	2252.32
	1769570_at	YDR245W	MNN10	6676.65	6023.98	6337.39	6169.36	5892.64	5788.68	5996.95	6411.19	5648.17	6755.87	6175.79	5545.33	6711.19	6436.44	5861.31
	1769571_at	YDR473C	PRP3	1564.63	1650.9	1528.75	1435.09	1379.82	1382.39	1415.87	1632.84	1647.5	1629.52	1429.95	1284.08	1567.31	1410.15	1290.48
	1769573_at	YOR187W	TUF1	6318.14	6084.36	6606.43	7152.74	7238.53	8049.06	8993.77	8196.99	7234.59	6347.16	6710.26	8399.68	6230.54	7309.17	8493.45
	1769575_at	YDR486C	VPS60	2521.52	2711.89	2589.43	2576.68	2620.62	2795.17	2974.16	2670.46	3120.1	2394.36	2386.29	3063.69	2508.64	2606.39	3069.54
	1769576_at	YMR003W	AIM34	3096.05	3095.43	3082.68	2980.25	2915.33	2967.48	3219.97	3732.62	3745.57	3214.78	3046.19	3031.78	3109.03	3042.33	3306.98
	1769579_at	YGL121C	GPG1	395.153	442.914	507.515	561.036	769.763	1075.78	1922.12	4355.51	5465.16	404.853	447.315	1716.83	361.656	539.665	1690.48
	1769580_at	YJL186W	MNN5	4480.49	4003.18	4367.04	4393.28	4203.02	4218.54	4845.88	5695.31	5878.45	4590.63	4398.48	4537	4422.14	4423.03	4743.5
	1769585_at	YBR285W	YBR285W	328.757	434.74	586.26	940.028	1759.91	3463.19	4614.3	5999.92	6240.27	320.181	551.531	5183.32	291.456	774.236	4838.12
	1769586_at	YOL028C	YAP7	884.933	741.308	773.665	675.274	610.217	646.091	547.419	515.154	451.336	825.926	641.27	489.336	758.768	691.248	572.203
	1769587_at	YMR220W	ERG8	8110.14	8257.39	7935.31	7615.52	7295.28	7261.12	7753.25	8570.56	7884.93	8301.48	7944.28	7374.04	8138.95	8083.13	7810.23
	1769591_at	YAR002W	NUP60	4377.39	4429.15	4200.31	3983.48	3877.12	3713.43	3577.59	3367.78	3550.69	4527.45	4181.3	3365.99	4354.67	4104.66	3552.26
	1769597_at	YMR049C	ERB1	5707.52	5172.1	4444.96	3153.03	2144.84	1080.41	307.663	531.467	713.702	5969.27	3974.46	273.304	5590.95	3576.29	271.071
	1769598_at	YOR069W	VPS5	1860.41	1883.15	1901.09	1998.73	2188.24	2333.24	2509.22	2447.38	2441.87	1786.47	1911.1	2475.21	1811.39	2050.61	2574.57
	1769599_at	YDR479C	PEX29	1741.84	1582.72	1986.07	2356.23	2698.9	3181.36	2991.99	3083.01	3029.76	1707.83	2161.93	2970.49	1696.34	2319.76	2847.43
	1769600_at	YKR038C	KAE1	4289.71	4332.14	4256.14	4055.23	3777.18	3754.44	3191.5	3140.65	3094.71	4351.86	3811.76	3087.07	4425.82	4273.51	3204.8
	1769601_at	YPR106W	ISR1	2508.15	2481.88	2589.46	2658.18	2747.52	3066.57	3578.53	4400.68	4706.37	2573.8	2431.16	3302.41	2431.73	2602.39	3512.75
	1769602_at	YBL031W	SHE1	1127.26	1042.82	1055.7	1071.73	1064.7	1129.27	1007.02	1228.48	1001.39	1051.24	1010.72	988.581	1087.91	1146.31	1038.94
	1769603_at	YOR124C	UBP2	4393.35	4853.56	4922.81	4643.16	5122.93	6000.1	6423.27	6149.7	5261.79	4595.86	4710.89	5823.31	4543.36	4564.74	6152.31
	1769604_at	YDL149W	ATG9	748.603	754.406	871.021	1060.8	1228.62	1541.73	2038.87	2280.48	2372.68	779.501	872.054	1880.1	811.901	1019.21	2084.8
	1769606_at	YDR072C	IPT1	3447.53	2999.87	3433.22	3423.9	3525.02	3567.26	3302.57	3342.72	3349.46	3458.58	3490.4	3171.95	3424.34	3544.45	3269.89
	1769607_at	YPL269W	KAR9	1092.27	1012.81	1112.9	1156.88	1161.14	1263.12	1336.72	1639.04	1437.39	1113.75	1029.96	1273.32	1031.83	1111.71	1369.78
	1769608_at	YGL107C	RMD9	2073.12	2095.28	2043.66	1863.36	1731.54	1741.96	1744.53	1789.06	1801.43	2199.13	1910.77	1631.6	2006.09	1927.32	1755.8
	1769609_at	YGR110W	CLD1	921.284	882.782	879.101	818.369	893.557	1050.04	1067.82	987.495	1172.93	892.721	749.81	928.448	765.042	761.489	919.991
	1769610_at	YOR394C-A	YOR394C-A	207.214	200.802	188.066	242.701	267.741	286.986	321.73	322.835	313.283	221.231	225.074	308.108	239.569	229.943	344.898
	1769614_at	YNL291C	MID1	2826.99	2703.49	3018.61	2954.23	2831.45	2866.72	2889.97	2581.87	2108.44	3076.63	2550.42	2627.27	2927.22	3019.47	2945.99
	1769617_at	YBR157C	ICS2	2590.52	2738.6	2989.63	3874.4	4191.6	4487.34	4330.54	4183.57	3990.73	2466.28	3291.44	4420.43	2682.72	3948.68	4625.51
	1769620_at	YKL192C	ACP1	8555.15	8194.63	8669.58	8780.62	8936.53	9487.88	10083.1	10147.4	10072.1	8493.86	8797.45	9937.93	8760.09	8944.62	10231.6
	1769621_at	YKR035W-A	DID2	2346.1	2479.09	2449.53	2253.86	2199.64	2315.68	2590.16	2775.83	2651.15	2516.94	2452.32	2367.73	2406.6	2378.93	2517.63
	1769622_at	YJL047C-A	YJL047C-A	1257.29	1237.71	1336.55	1173.35	1164.58	1202.89	1036.98	551.447	406.025	1323.17	1124.64	910.233	1268.66	1148.34	956.772
	1769624_at	YLR283W	YLR283W	1902.12	1907.09	1968.44	1954.38	2242.77	2249.15	2423.8	2380.75	2274.12	1907.05	2024.68	2424.02	1581.83	2018.25	2538.84
	1769626_at	YMR291W	YMR291W	2361.22	2587.29	3172.12	3518.42	4448.01	4255.8	3314.87	5144.14	5009.73	2505.52	3274.68	3085.16	2367.74	3327.66	3124
	1769627_at	YLR151C	PCD1	801.676	940.315	949.897	1279.97	1425.42	1618.47	1693.74	1521	1527	753.712	965.904	1728.64	815.463	1027.53	1634.07
	1769628_at	YOR165W	SEY1	4404.86	4740.84	4353.16	4140.46	3974.4	3870.51	4128.98	4114.48	3730.98	4537.47	3953.19	3851.07	4332.4	4043.52	4005.25
	1769634_at	YHR079C	IRE1	1805.23	1581.21	1683.01	1541.77	1446.74	1575.92	1705.96	1850.31	1705.06	1920.04	1528.93	1526.26	1776.53	1606.61	1595.08
	1769635_at	YMR184W	ADD37	3493.99	3759.6	3838.02	3893.76	4054.11	4433.53	5123.05	5786.19	5358.2	3621.01	3511.49	4702.43	3409.55	3881.89	5212.33
	1769637_at	YBL018C	POP8	4746.18	4054.58	4151.76	3392.03	2696.43	2077.26	1922.23	2414.63	2431.8	5001.11	4012.5	1720.62	4602.41	3701.71	1879.81
	1769638_at	YNL095C	YNL095C	1211.7	972.307	844.725	599.736	422.1	295.272	316.156	467.751	598.022	1258.28	776.224	294.969	1302.62	701.937	296.259
	1769640_at	YPL101W	ELP4	3139.05	3054.12	2905.2	2398.4	2120.17	1983.24	1861.07	2181.97	2295.69	3309.75	2475.93	1670.83	3118.39	2684.73	1912.75
	1769642_at	YGR124W	ASN2	12013.8	11724.9	11500.5	11532.8	10954.5	11319.2	9978.6	6613.23	5757.14	11961.7	11768.2	9938.51	12372.8	11654.5	10072.9
	1769643_at	YBR169C	SSE2	2116.17	2735.73	2866.39	3315.35	3963.15	5102.57	5912.74	6607.91	7326.26	2298.9	2754.87	5576.65	2340.17	3193.42	5624.64
	1769645_at	YMR069W	NAT4	583.229	499.754	481.858	316.257	255.74	208.112	179.98	206.499	242.59	677.239	386.891	156.574	556.084	355.046	179.583
	1769647_at	YDR068W	DOS2	2965.98	3126.71	3028.59	2925.07	3087.72	2977.12	2992.26	2883.28	2609.68	2923.33	2822.88	2540.25	2921.69	3078.91	3056.28
	1769648_at	YBR260C	RGD1	3518.54	4031.82	3938.93	3135.28	3266.06	2993.65	3286.08	2950.79	2899.04	3953.59	3228.7	2771.99	3157.57	2999.32	2995.76
	1769649_at	YML017W	PSP2	1308.03	1067.45	1189.11	1321.13	1305.42	1402.54	1528.01	1520.32	1362.43	1269.47	1319.02	1340.59	1230.96	1267.88	1434.66
	1769650_at	YDR466W	PKH3	1922.11	1974.72	1983.38	1984.05	2044.81	2230.85	2137.25	2830.01	2957.23	1917.89	1825.11	2008.44	1886.4	2002.84	2083.42
	1769653_s_at	YCL068C	YCL068C	397.52	350.427	413.432	410.505	412.787	486.409	529.978	606.996	495.985	362.888	318.648	394.48	337.485	329.251	508.869
	1769654_at	YFL049W	SWP82	1705.8	1775	1751.57	1851.3	1856.17	2166.72	2346.39	2798.7	2324.58	1691.65	1802.92	2210.26	1696.07	1908.91	2336.53
	1769655_at	YKL167C	MRP49	3167.47	3483.17	3521.38	3659.61	3790.64	4079.54	4126.13	3900.43	3644.28	3292.22	3478.88	4373.33	3284.88	3787.26	4153.81
	1769657_at	YOR264W	DSE3	3915.36	3745.31	3846.52	3815.8	3395.61	3533.95	3840.06	4785.25	5234.94	3886.38	3684.9	3471.36	3939.29	3781.67	3781.6
	1769659_at	YIR039C	YPS6	681.461	753.631	941.637	1063.19	1496.16	2127.04	2434.39	2847.66	2347.2	741.722	873.798	2266.03	641.038	971.41	2205.03
	1769663_at	YDL061C	RPS29B	19867.5	19286.6	19368	19715.9	19397.6	18933.4	14298.4	9381.07	10464.8	19611.1	20320.8	16658	20339.3	20019.3	14790.4
	1769665_at	YKL108W	SLD2	777.626	789.107	829.326	837.814	938.706	1066.81	1179.54	1140.05	941.931	809.103	780.84	1118.56	821.85	855.348	1190.36
	1769666_at	YLR127C	APC2	753.269	743.189	771.077	693.653	661.673	652.667	641.426	667.418	704.432	751.032	693.917	640.628	699.736	697.253	641.555
	1769667_at	YOL122C	SMF1	2627.37	2479.43	2500.56	2370.21	2253.3	1836.8	1986.55	2463	2199.42	2659.24	2398.66	1644.15	2383.28	2314.35	1887.33
	1769670_at	YKL208W	CBT1	1013.13	979.396	988.537	1034.57	1067.16	1324.34	1352.78	1376.61	1196.95	951.541	956.661	1320.69	959.231	1106.18	1403.23
	1769671_at	YPR117W	YPR117W	1990.79	2142.57	2020.23	2035.94	1966.5	1984.38	2491.73	2378.41	2590.62	2031.55	1943.21	2135.3	1893.62	1930.4	2254.38
	1769674_at	YPL119C	DBP1	293.47	309.301	325.018	330.231	391.726	524.003	676.995	577.783	616.237	294.494	283.685	590.529	260.629	313.254	625.212
	1769675_at	YDL177C	YDL177C	1044.69	940.789	978.581	829.906	765.164	771.29	817.97	838.707	781.501	1019.2	863.32	741.363	968.775	863.329	809.948
	1769677_at	YDR195W	REF2	1706.96	1800	1755.97	1722.6	1661.63	1942.3	1924.35	2131.37	2221.46	1838.16	1726.91	1870.02	1905.18	1757.17	1941.04
	1769679_at	YER053C	PIC2	2463.64	2774.48	3591.32	4703.63	6442.17	7970.52	7483.07	6757.73	6926.16	2573.07	3590.62	7097.37	2306.76	4147.27	6985.11
	1769681_at	YOL105C	WSC3	3769.67	4034.6	3980.42	3069.18	3507.84	3056.76	2849.43	3014.21	3171.98	3971.14	3196.08	2742.08	3215.89	3059.31	2547.69
	1769682_at	YOR104W	PIN2	1479.04	1404.73	1636.29	1618.51	1711.49	1869.5	2196.41	2961.76	2552.7	1588.66	1411.06	1824.22	1381.95	1508.25	2121.64
	1769683_at	YCL018W	LEU2	10096.4	10139.6	9829.21	9325.62	8580.57	6938.48	3902.46	2811.89	3693.02	9975.78	9116.57	4511.46	10363.2	9788.16	3960.27
	1769684_at	YBR110W	ALG1	3978.76	3495.03	3797.54	3805.83	3707.24	3554.35	3831.94	3839.92	3225.24	3948.37	3564.84	3492.54	3846.04	3785.75	3723.62
	1769685_at	YDR518W	EUG1	3278.47	3116.11	3490.83	3722.13	3698.67	3721.72	3945.47	3987.02	3211.16	3405.6	3637.66	3922.77	3471.67	3845.3	4127.3
	1769688_at	YDR210W	YDR210W	5270.76	4913.95	5166.54	5355.36	5190.36	5238.11	5143.28	6218.53	5505.87	4851.28	5563.26	5608.8	5583.04	5408.59	5489.89
	1769690_at	YJR033C	RAV1	1234.32	1422.56	1481.05	1396.78	1520.49	1848.32	2009.77	2126.7	1883.44	1434.85	1300.4	1833.28	1213.95	1408.78	1822.79
	1769691_at	YLR089C	ALT1	4917.89	5299.84	5645.51	6220.21	7425.28	9245.15	11958.3	13764.2	13178.6	5210.39	5539.71	11202.6	4873.1	6071.55	11660.8
	1769694_at	YBL036C	YBL036C	4646.35	4810.18	4471.67	4338.41	4075.33	3868.48	4251.19	4106.25	4046.65	4763.66	4320.41	3897.16	4708.36	4462.34	4211.01
	1769695_at	YDR363W	ESC2	893.913	934.8	908.182	897.628	844.638	839.28	1057.43	1166.88	970.305	995.379	711.152	733.167	753.342	758.724	950.084
	1769697_at	YBR002C	RER2	2110.82	2091.75	1944.84	1762.12	1430.66	1302.48	1107.01	1166.52	1110.6	2220.17	1893	1060.15	2290.56	1925.71	1083.25
	1769698_at	YMR227C	TAF7	864.695	794.977	782.281	763.786	698.449	733.305	850.337	1000.43	934.943	853.369	757.225	757.076	825.049	785.354	797.467
	1769703_at	YJL097W	PHS1	6759.12	6296.27	6856.88	6534.24	6565.41	6678.49	7188.29	7991.66	7067.54	6732.37	6229.14	6870.79	6802.16	7036.43	6893.05
	1769707_at	YNL118C	DCP2	2922.77	2918.26	2923.21	3051.24	2985.08	3069.38	3211.43	4190.14	4104.82	2910.98	2928.54	3055.36	2849.1	3009.18	3240.09
	1769708_at	YIL161W	YIL161W	1461.86	1462.29	1471.99	1385.69	1381.54	1417.57	1476.66	1956.02	1616.28	1448.47	1334.15	1470.11	1409.65	1403.45	1448.49
	1769709_at	YCL054W	SPB1	3976.71	3625.67	3063.25	1999.85	1041.6	388.201	237.779	689.888	877.854	4209.91	2500.11	198.496	3811.3	2227.19	204.493
	1769710_at	YDR006C	SOK1	2724.1	2865.38	2649.74	2469.49	2363.36	2328.21	2548.86	3250.75	3637.44	2843.63	2422.36	2317.61	2679.47	2416.29	2460.3
	1769711_at	YOL019W-A	YOL019W-A	25.2699	28.3796	26.1525	18.6563	23.6532	23.237	20.5759	21.4169	23.3905	26.2544	23.4392	22.1895	20.6882	17.4765	23.32
	1769713_at	YOL162W	YOL162W	735.73	720.649	786.416	746.096	746.938	823.353	2019.19	3301.46	3646.03	794.848	775.592	1843.16	687.582	768.36	1887.45
	1769716_at	YPR121W	THI22	1378.04	1405.51	1488.65	1336.33	1414.8	1516.51	1573.02	1549.03	1600.27	1511.65	1280.73	1512.44	1289.83	1355	1579.12
	1769717_at	YPR031W	NTO1	1217.43	1103.62	1069.46	993.625	931.232	954.62	950.942	1005.57	1148.26	1175.44	1111.77	966.398	1282.39	1031.89	926.195
	1769719_at	YFL039C	ACT1	21221	22042.7	21840.3	21683.8	21841.2	23180.4	24631.5	24509.2	24548.5	22147.9	21663.5	23821.6	21586.1	21950.5	24320.9
	1769720_at	YFL047W	RGD2	1726.57	1826.2	1623.1	1561.34	1503.87	1495.52	1429.48	1427.31	1416.25	1812.69	1551.99	1401.48	1703.55	1701.7	1359.18
	1769721_at	YDR331W	GPI8	4094.97	3575.95	3879.2	3851.21	3694.12	3883.85	3954.72	4042.29	3216.88	4201.91	4021.85	3560.32	4087.16	4107.52	4027.87
	1769723_at	YGR174W-A	YGR174W-A	237.737	188.332	295.758	547.344	1099.49	1781.06	2907.68	3148.89	2907.2	225.319	379.492	2929.1	194.371	495.421	2909.87
	1769726_at	YDR515W	SLF1	1009.12	894.506	962.181	962.87	938.239	905.08	963.216	702.29	826.604	883.222	981.64	979.707	1021.14	979.47	919.909
	1769727_s_at	YDL184C	RPL41A	17301.3	15499.3	17061.2	17454.3	16863	16584.7	14289.5	9133.87	8037.23	16710	18151.5	15460.2	17228	17305	15234.4
	1769730_at	YHR128W	FUR1	7074.25	6924.27	6478.39	5796.95	5008.11	3774.69	2086.16	1618.76	1885.27	7166.95	5756.28	2131.16	7347.26	6263.49	2025.85
	1769731_at	YDR261C	EXG2	2373.06	2224.99	2412.56	2577.78	2618.01	2814.76	2904.06	4255.72	3276.92	2527.71	2551.7	2843.59	2516.59	2684.04	2956.2
	1769732_at	YOL077W-A	ATP19	7590.36	8003.96	7911.76	7695	7578.5	7305.09	8273.05	8819.25	9576.45	7744.44	7879.32	7958.12	7242.54	7507.27	8094.46
	1769735_at	YJR058C	APS2	4833.98	4866.6	5080.06	4922.51	5079.18	5021.64	5146.39	5112.72	5034.69	5116.84	4949.25	4983.33	4746.79	4944.62	5092.13
	1769740_at	YDR118W	APC4	1080.09	1070.28	1100.23	1145.65	1188.53	1394.46	1475.88	1392.67	1206.11	1108.28	1042.42	1325.55	1040.8	1125.56	1484
	1769741_at	YDR119W	VBA4	6487.19	5968.56	6388.1	6035.04	6015.43	6266.72	6101.03	5000.21	4940.59	6747.98	6304.72	5811.32	6564.29	6244.85	5753.57
	1769742_at	YDL125C	HNT1	11496.9	11714.4	11755.5	11685.6	11799.7	11903.6	11947.7	12563.3	12789.5	11534	11343.4	11762.8	11558.4	12167.4	12146.4
	1769743_s_at	YDL191W	RPL35A	20958.2	20178	20237.1	20520.9	20138.1	19222.1	15676.3	10696.4	11165.3	20359.6	20668.3	17428.4	20874.6	20873.4	16371.7
	1769745_at	YMR178W	YMR178W	4142.5	4298.29	4308.87	4524.78	4801.05	5045.02	5563.64	5384.96	5172.57	4075.01	4105.96	5417.66	4000.26	4617.06	5607.58
	1769746_at	YGR083C	GCD2	3628.72	4110.48	3671.6	2970.76	2740.26	2016.31	1717.87	1908.93	1748.78	4167.8	3058.44	1484.3	3187.11	2861.07	1588.87
	1769750_at	YDR253C	MET32	2903.87	2825.71	2963.75	2781.43	2568.67	2378.32	3372.55	3724.06	4340.56	3059.69	3116.25	3502.98	3037.61	2984.15	3461.74
	1769751_at	YOR285W	RDL1	9445.13	9652.6	10645.6	11512.6	12421	14139.5	16879.1	19124.8	18978.2	9610.01	10762.9	16461.9	9653.95	11007.7	16728.8
	1769756_at	YBR017C	KAP104	5329.53	5173.24	5008.8	4903.92	4566.83	4329.46	3682.55	3885.48	3771.88	5251.16	5078.75	3518.09	5424.88	5063.46	3641.97
	1769758_at	YPL235W	RVB2	4281.62	4652.41	4305.93	4194.3	4130.19	4178.08	4100.01	3780.63	3565.73	4498.42	4013.66	3852.98	4379.82	4245.92	4045.2
	1769759_at	YFL067W	YFL067W	168.928	191.013	193.312	180.768	186.27	167.898	181.231	166.152	134.37	176.511	137.525	149.6	139.119	147.187	167.614
	1769760_at	YGR075C	PRP38	819.205	794.306	828.476	794.389	791.124	851.999	922.889	838.073	834.512	843.367	720.071	855.444	749.255	819.489	928.557
	1769764_at	YOR223W	YOR223W	972.904	1054.38	1200.89	1283.59	1578.09	1765.96	1895.51	1687.45	1758	989.548	1163.26	1802.13	1042.63	1264.62	1834.76
	1769765_at	YBR084C-A	RPL19A	13976.4	13428.2	13393.8	14070	13133.9	11892.9	6886.7	3357.96	4645.85	13283.5	13894.4	9077.44	14143.9	13987.6	7633.97
	1769766_at	YBR296C	PHO89	464.131	434.136	470.97	416.558	417.852	455.251	534.857	469.466	363.801	403.396	411.783	470.042	412.877	365.086	465.097
	1769767_at	YIL132C	CSM2	864.91	816.571	880.856	795.483	775.946	779.562	798.216	929.373	641.908	914.418	684.229	769.405	808.644	841.129	826.653
	1769770_at	YML064C	TEM1	1900.19	2132.85	2151.13	1860.25	1893.23	2027.75	1803.85	1832.25	1675.39	2115.55	1894.94	1754.5	2087.16	2034.51	1830.76
	1769773_at	YDL176W	YDL176W	1058.96	1004.3	992.983	985.385	976.726	955.109	1047.57	996.724	1113.97	993.875	1095.95	1072.78	1078.1	965.162	1024.43
	1769774_at	YGL114W	YGL114W	3001.64	2723.89	3132.76	2927.35	2819.42	2855.57	3101.38	3605.6	3928.45	3065.73	3126.21	2912.67	3242.98	2926.43	3045.32
	1769775_at	YJL192C	SOP4	7623.05	7050.97	7578.07	8029.03	7635.05	7538.85	6624.72	6667.79	6581.22	7758.33	7724.81	6891.48	7873.49	8074.43	6804
	1769776_at	YHR005C	GPA1	3953.85	3897.12	3896.4	3620.35	3347.42	3325.72	3657.96	4201.25	4937.04	4202.01	3860.52	3575.9	3786.74	3745.84	3755.18
	1769777_at	YPL130W	SPO19	39.2268	41.8964	31.6568	37.6641	38.9587	33.6228	36.9092	43.7078	43.6277	34.9042	29.5777	57.1757	35.7933	33.029	36.7982
	1769778_at	YJR067C	YAE1	2061.63	2013.47	1933.53	1775.81	1517.09	1304.33	1246.26	1487.73	1573.17	2096.99	1957.68	1187.2	2119.59	1805.98	1267.11
	1769779_at	YCR088W	ABP1	4918.38	5285.01	5400.36	5356.01	5494.72	6328.15	6884.96	8780.16	8100.86	5138.99	5062.87	6882.06	5062.43	5487.3	7195.68
	1769781_at	YDR393W	SHE9	942.941	937.647	956.645	1021.19	1016.87	1172.21	1152.33	1107.11	822.31	963.709	962.269	1113.42	960.773	1036.98	1187.07
	1769782_at	YPL215W	CBP3	2249.4	2381.77	2442.4	2492.96	2574.42	2636.27	2624.13	2369.16	2269.56	2288.28	2355.43	2701.41	2298.34	2585.62	2693.61
	1769783_at	YGR279C	SCW4	18045.3	17664.7	18382.5	18074.2	18242.4	18480.1	19925.9	21910.1	22186.4	18331.1	17643.7	18838.4	17758.9	17822.2	19919.9
	1769785_at	YAL003W	EFB1	21117.6	20975.3	20941.3	20818.2	20539.5	19415.1	16424.1	15156.3	16888	20677.8	20285.9	17511.6	21020.5	20857	16684.6
	1769786_at	YOR161C-C	YOR161C-C	100.26	91.5309	81.7164	96.9891	98.3489	121.127	120.502	95.4088	98.861	105.446	82.7548	127.411	92.0076	105.672	108.443
	1769788_at	YML023C	NSE5	1319.18	1327.65	1307.74	1077.1	1042.32	1078.46	1070.22	1135.39	1093.86	1416.74	1220.73	976.273	1375.36	1184.38	1059.51
	1769791_at	YDR168W	CDC37	6973.68	6954.54	6956.68	7279.63	7317.69	8641.62	9273.11	8966.25	8790.13	6667.82	7132.41	9237.86	7243.39	7519.52	9092.12
	1769792_at	YGL196W	DSD1	2440.6	2688.36	3040.71	3595.85	4607.73	6851.62	12082.8	11289.1	8924.68	2470.69	2986.85	10775.8	2416.84	3542.39	12142.9
	1769793_at	YFR036W	CDC26	1288.95	1285.74	1277.31	1040.92	1044.66	1170.19	1154.2	1033.75	1125.37	1357.82	1104.36	1163.96	1351.35	1217.89	1188.9
	1769795_at	YBL089W	AVT5	2257	2036	2338.29	2352.8	2424.47	2970.69	3328.62	3281.97	2791.8	2297.44	2347.01	2919.82	2266.65	2364.59	3223
	1769796_at	YHR124W	NDT80	559.792	540.454	589.308	516.126	560.848	675.042	796.727	945.692	886.15	571.871	503.561	692.432	548.782	566.624	746.783
	1769798_at	YGL036W	YGL036W	2302.66	2467.2	2579.68	2912.24	3208.36	3836.99	3392.47	3473.4	3212.57	2282.66	2624.77	3564.97	2277.45	2884.83	3298.92
	1769799_at	YJL134W	LCB3	4767.52	4179.55	4682.36	4217.74	4114	3751.99	3672.13	3990.91	3539.31	5101.05	4428.21	3211.86	4610.35	4430.44	3590.59
	1769800_at	YDR231C	COX20	1678.36	1766.75	2023.26	2308.13	2756.3	3364.53	3295.23	2744.86	2995.65	1843.39	2046.03	3364.15	1748.02	2368.53	3252.88
	1769801_at	YHR114W	BZZ1	1716.36	1789.06	1870.25	1856.67	1970.87	2303.38	2337.8	2126.83	2005.9	1790.9	1753	2239.79	1684.1	1865.44	2338.16
	1769802_at	YML010W	SPT5	3028.13	3027.94	3022.84	2788.1	2734.75	2690.75	2832.67	2246.87	2156.58	3228.33	2799.88	2529.03	2781.44	2842.48	2765.33
	1769803_s_at	YHR053C	CUP1-1	19094.8	18273.2	18510.5	18812.6	17602.7	17667.5	15632	20685.3	23881.6	18807.8	18577.6	15591.1	19812.5	19101.5	15656.1
	1769804_at	YGL104C	VPS73	1263.01	1251.65	1535.76	1900.41	2248.23	2717.7	3006.8	2324.35	2130.78	1289.98	1568.67	3044.13	1253.37	1817.87	2978.03
	1769805_at	YMR169C	ALD3	738.954	840.294	964.97	1297.94	1892.07	2721.28	4203.94	2174.31	3822.57	786.282	1134.7	3966.9	779.724	1213.63	3198.19
	1769806_at	YMR226C	YMR226C	14271.4	15053.3	15162.8	15625.9	16190.3	18006.8	20889.2	22574.5	21790.3	14483.5	14849.5	20422	14618.2	15505.4	20726.2
	1769808_at	YOL071W	EMI5	2054.97	2271.26	2430.76	2591	2924.53	3638.86	3799.88	3719.45	3758.94	2060.59	2325.94	3818.15	2025.96	2577.38	3700.9
	1769809_at	YDL012C	YDL012C	4852.28	4804.96	4939.74	4618.24	4441.44	4257.34	3543.11	3098.21	3028.97	5085.9	4628.92	3405.8	4910.09	4984.48	3475.95
	1769810_at	YDR206W	EBS1	1860.78	1769.74	1727.6	1507.34	1308.19	1275.34	1205.2	1345.34	1479.08	1933.2	1632.66	1140.6	1944.43	1649.02	1161.58
	1769812_at	YHR191C	CTF8	1699.54	1595.03	1689.5	1578.11	1500.78	1497.21	1550.56	1451.66	1285.81	1726.69	1578.81	1475.86	1681.96	1621.94	1480.82
	1769813_at	YOR329C	SCD5	1516.26	1642.92	1603.32	1822.71	1921.06	2103.84	2179.6	2652.68	2713.82	1532.55	1688.64	2237.57	1589.02	1786.03	2224.36
	1769818_at	YOL011W	PLB3	2607	2431.93	2551.02	2556.42	2291.58	2187.08	2325.99	2027	2254.52	2682.38	2519.7	2168.58	2591.86	2564.02	2266.65
	1769819_at	YPL002C	SNF8	1526.69	1451.99	1528.84	1577.79	1509.89	1466.46	1786.71	1854.46	1822.46	1491.53	1497.89	1688.95	1590.21	1593.36	1764.6
	1769823_at	YER167W	BCK2	3580.62	3588.27	3764.69	3596.22	3520.41	3957.09	3962.55	4902.19	4384.05	3774.49	3585.36	3743.45	3620.79	3568.5	3984.47
	1769828_at	YKL194C	MST1	1293.35	1291.92	1369.79	1384.85	1408.78	1443.61	1377.49	957.82	892.535	1194.35	1288.84	1352.46	1235.01	1334.31	1318.65
	1769829_at	YDR450W	RPS18A	18994.9	18453.4	18509.2	18506.5	18086.5	16710.8	12953.9	5736.76	6582.3	18444.8	18857.6	14886.7	18934.2	18632.8	13879.1
	1769832_at	YNR062C	YNR062C	86.5878	80.8309	94.2205	75.4925	90.7071	76.8707	73.3085	72.8376	79.2994	87.1381	79.7522	72.9152	85.8527	78.2153	72.9428
	1769833_at	YHL020C	OPI1	3775.79	3521.22	3712.35	3410.41	2988.07	3098.07	3234.99	3817.38	3294.79	3845.33	3430.62	3116.67	3654.55	3559.55	3230.19
	1769834_at	YOR025W	HST3	1915.16	1748.95	2011.31	2076.1	1947.74	2176.3	2449.94	2907.52	3042.77	1836.04	1884.39	2380.03	1938.76	2060.66	2502.38
	1769837_at	YGL179C	TOS3	704.789	710.453	840.963	860.772	986.913	1117.7	1134.63	1058.48	1048.45	729.803	745.539	1048.39	668.914	895.804	1106.77
	1769844_at	YFL046W	FMP32	2623.87	2673.42	2768.5	2721.89	2885.7	3139.82	3376.67	3054.25	2588.82	2681.53	2669.28	3119.81	2603.95	2881.05	3233.94
	1769845_at	YHL032C	GUT1	1333.74	1355.94	1403.66	1382.65	1469.72	1654.37	1647.57	1753.83	1798.02	1422.42	1320.9	1606.66	1301.66	1403.16	1503.12
	1769848_at	YKL140W	TGL1	2916.82	2767.62	3254.74	3599.91	3887.45	4817.37	5207.17	5454.33	4581.47	3014.09	3226.51	4926.47	2803.67	3438.46	5170.88
	1769850_at	YPL127C	HHO1	7645.36	7843.05	8532.68	8850.5	9276.24	10493	12668.1	14767.8	14001.2	7727.39	7980.38	12195	7819.35	8811.58	12490.2
	1769851_at	YKL211C	TRP3	4800.9	4927.96	4762.04	4465.79	4310.83	4057.62	3610.4	2983.86	3112.04	4810.54	4324.71	3747.7	4608.48	4527.61	3812.89
	1769852_at	YBR142W	MAK5	4692.75	4562.39	3693.14	2800.1	1977.07	1000.63	419.802	856.61	1224.96	4691.37	3276.25	354.867	4604.63	2923.77	388.694
	1769853_at	YBR295W	PCA1	2780.14	2968.85	2635.57	2046.05	2332.02	2091.4	2897.13	3118.04	2735.33	2767.62	2677.52	2162.66	2265.06	2166.03	2591.9
	1769854_at	YDR223W	CRF1	126.564	137.791	126.386	153.457	192.238	211.22	263.876	220.122	255.988	111.945	142.485	244.63	123.891	139.057	247.189
	1769857_at	YKL085W	MDH1	6712.95	7078.58	7486.8	7521.18	8400.83	9187.56	9396.59	9621.49	10140.7	6895.53	7069.85	9159.92	6410.2	7347.23	8727.94
	1769858_at	YLR029C	RPL15A	17775.1	17087.8	16993.8	17069.3	16810.8	16597.3	13337.1	5526.1	5337.03	17737.7	17423.3	15045.1	17593.8	17446.3	14042.9
	1769860_at	YCR020W-B	HTL1	647.892	643.107	849.877	698.077	696.401	748.114	753.587	615.514	540.722	553.552	872.532	765.795	795.089	635.035	722.727
	1769863_at	YJL025W	RRN7	774.735	732.683	608.007	433.416	372.684	358.642	379.462	478.279	528.637	789.138	455.021	374.343	694.347	480.141	371.362
	1769865_at	YMR048W	CSM3	1194.19	1265.83	1171.15	1306.35	1363.96	1413.17	1444.67	1289.97	935.159	1148.86	1128.67	1408.34	1205.72	1453.34	1492.64
	1769866_at	YLR312W-A	MRPL15	2008.36	2008.21	2077.7	2035.9	2050.7	2102.51	2029.24	1681.37	1684.89	1942.52	1956.72	2231.47	1939.07	2058.03	2073.12
	1769868_at	YML091C	RPM2	2627.1	2961.01	2929.44	3035.76	3219.77	3314.2	2854.43	3731.74	3471.3	2826.3	2898.51	2814.5	2514.23	2923.89	2781.19
	1769870_at	YLR299W	ECM38	5051.31	4575.25	6009.01	7408.74	8422.22	10971.7	13323.7	12402.2	11552.8	5013.05	6436.38	12895.8	5208.29	7025.04	13332.8
	1769871_at	YMR128W	ECM16	2703.14	2610.21	1979.79	1338.4	829.255	413.186	228.235	498.312	672.559	2865.31	1652.21	189.473	2573.49	1485.91	204.737
	1769874_at	YPR155C	NCA2	1811.23	1947.47	2174.18	2394.68	2693.82	3357.62	3639.97	3862.61	3939.64	1858.22	2096.52	3401.78	1796.2	2278.14	3399.55
	1769875_at	YLR240W	VPS34	2541.43	2661.64	2612.99	2558.04	2806.36	3073.69	3167.58	3275.61	3084.22	2694.11	2576.24	3001.1	2434.91	2660.1	3086.63
	1769876_at	YOR338W	YOR338W	139.008	108.153	99.0119	98.8406	110.925	161.107	275.725	475.207	543.429	119.411	95.5189	241.596	113.655	85.7516	259.432
	1769877_at	YIL052C	RPL34B	17223.8	17049.7	16519.3	17014.7	16358.5	15253.9	10845.6	5173.1	5773.73	16007.8	17519.2	12467.7	17434.3	17466.8	11185.3
	1769880_at	YLR137W	YLR137W	2340.78	2337.86	2519.65	2696.05	2923.87	3213.84	3394.23	3270.97	3077.25	2347.1	2358.92	3357.45	2307.51	2798.58	3449.98
	1769885_at	YJL196C	ELO1	11501.4	11196.7	12052.9	11662.7	12081.8	12211.2	13828.7	12391.1	11660.8	11849.1	11430.7	13251.3	11322.5	11916.1	13640.4
	1769887_at	YHR133C	NSG1	7306.12	7058.53	7333.96	6755.36	6592.32	6064.4	5855.63	5338.27	4463.16	7712.27	6655.17	5209.08	7090.36	6956.4	5434.64
	1769888_at	YOR179C	SYC1	1087.97	1087.63	1117.31	1103.07	1239	1614.9	1802.65	1787	1355.36	1009.56	1037.22	1771.69	1030.13	1177.34	1857.4
	1769890_at	YMR131C	RRB1	5585.42	5080.44	4226.64	3050.06	2108.91	1098.06	232.369	426.378	700.818	5637.37	3835.66	286.822	5627.76	3573.91	217.418
	1769891_at	YNL055C	POR1	15147.8	16070.2	16528.6	16475.2	17125.6	17977.8	20199.8	21599.5	21756	15719.8	15875.7	19673.1	15453.4	16044.4	20151
	1769892_at	YJR135C	MCM22	633.816	592.727	570.774	505.221	507.354	562.572	658.799	913.975	735.031	625.841	491.274	596.468	576.262	554.248	672.186
	1769895_at	YIL128W	MET18	3777.15	3721.06	3625.75	3524.4	3353.71	3187.09	2877.82	2896.38	2713.05	3660.32	3687.08	2900.6	3739.3	3654.06	2859.84
	1769900_at	YBR128C	ATG14	454.386	516.408	604.035	711.481	967.487	1284.3	1550.56	1522.29	1512.57	468.906	589.495	1454.45	431.256	715.628	1560.99
	1769901_at	YCR094W	CDC50	3810.91	3640.61	3832.7	3491.04	3407.06	3181.34	3061.19	3002.89	2801.68	4164.23	3459.82	2706.25	3568.63	3525.72	2855.12
	1769903_at	YLR212C	TUB4	2547.62	2607.93	2620.17	2365.72	2377.09	2481.59	2714.57	2706.15	2045.29	2754.95	2322.64	2477.28	2426.66	2517.1	2794.24
	1769904_at	YDL108W	KIN28	2385.17	2509.93	2380.56	2143.84	2085.15	2073.53	2142.35	2324.46	2289.28	2494.7	1849.79	2033.36	2258.57	2225.01	2119.21
	1769905_at	YJR151C	DAN4	1057.19	1279.91	1354.99	853.198	1105.06	1030.95	1054.71	977.503	1097.18	1054.47	1139.82	926.032	907.108	874.848	932.797
	1769906_at	YOR042W	CUE5	3432	3583.5	3764.43	4019.85	4469.98	5018.6	5741.82	5658.11	5946.62	3357.47	3405.83	5648.85	3338.48	3906.96	5780.9
	1769907_at	YGL252C	RTG2	5147.66	5480.55	5349.57	5754.43	5950.06	6840.16	7156.18	6292.54	5807.64	5250.13	5365.03	6957.6	5185.58	5657.3	7016.38
	1769908_at	YLR262C	YPT6	3875.83	3956.53	3867.97	3986.21	4017.32	3876.17	3740.57	3585.71	3606.87	3831.02	3745.78	3933.22	3811.39	4113.82	3932.69
	1769913_s_at	YDL244W	THI13	528.675	505.846	498.691	484.142	528.687	630.747	871.622	1119.38	973.323	546.831	442.581	812.498	486.893	560.494	845.494
	1769914_at	YDR076W	RAD55	639.427	654.131	626.701	502.403	484.534	520.527	586.769	735.856	681.809	700.101	471.584	443.588	571.867	505.389	574.847
	1769916_at	YLL050C	COF1	16206	16599.6	16482.4	16436.1	16635.7	17188.6	18463.3	20088.9	20127.8	16237.6	15861.7	18253.6	16067.1	16509.2	18417
	1769919_at	YPL131W	RPL5	23103.2	23204.2	22603.4	22574.9	22136.3	21238.1	17008.9	6444.77	6894.04	23319.1	22130.7	18640.6	23038.4	22687.4	17444.7
	1769921_at	YMR221C	YMR221C	6184.88	5792.29	6188.39	6340.75	6512.84	7362.04	8370.53	6935.47	6356.09	6258.97	6342.07	7963.7	6087.99	6469.74	8258.87
	1769925_at	YBR215W	HPC2	2017.66	2142.9	2126.84	1972.57	1994.4	1994.36	2184.52	2328.38	1920.9	2078.68	1961.37	1922.08	1909.51	1826.03	2083.95
	1769927_at	YBR258C	SHG1	990.162	856.399	979.296	984.657	1020.16	1182.35	1287.71	1349.34	1111.75	931.814	1035.32	1213.98	1032.46	974.253	1235.38
	1769929_at	YFL034C-A	RPL22B	7437.31	6814.06	6398.93	5056.76	3274.61	1742.55	837.603	793.432	751.737	7252.31	6249.49	863.757	7379.42	5318.87	807.392
	1769931_at	YKR068C	BET3	5016.72	5262.04	5230.88	5042.09	4897.34	5149.16	5425.12	5148.68	4954.36	5102.53	5148.96	5014.85	5249.31	5170.37	5139.97
	1769932_at	YDR252W	BTT1	638.11	735.799	773.376	743.689	828.582	914.827	957.454	1036.91	875.806	687.194	636.285	912.644	650.772	750.018	912.247
	1769935_at	YLL027W	ISA1	3330.23	3483.07	3519.5	3353.41	3288.03	3372.15	3035.92	3693.38	4139.96	3629.66	3306.81	3155.04	3507.33	3602.94	3111.66
	1769936_at	YDR069C	DOA4	1555.19	1817.05	1804.83	1783.13	1965.78	2199.13	2297.84	2458.69	2362.62	1660.7	1717.19	2118.34	1494.36	1784.02	2199.39
	1769937_at	YBR084W	MIS1	7273.78	6820.95	6565.05	6034.23	5085.37	4014.55	1769.38	1061.27	1235.04	7238.54	6442.1	2120.92	7611.6	6195.31	1913.29
	1769938_at	YKL132C	RMA1	425.141	373.383	403.132	416.907	433.63	421.527	347.864	271.771	257.681	387.451	360.126	295.382	416.18	436.877	320.034
	1769942_at	YOL005C	RPB11	5781.49	5526.67	5865.41	5671.23	5450.51	5375.06	5106.57	5869.02	5900.02	5836.14	5844.22	5520.89	6015.37	5951.45	5216.31
	1769943_at	YJL200C	ACO2	11953.3	11994.5	11642.6	11267.1	10480	8847.89	5999.32	8957.76	10556.7	11889.5	11515.8	6322.83	12014.8	11468.3	5943.43
	1769945_at	YKR092C	SRP40	3688.02	3338.28	3077.96	2034.56	1488.39	877.997	397.189	691.737	685.946	3927	2498.21	369.244	3718.84	2431.7	373.44
	1769946_at	YKR042W	UTH1	17764.3	17328.6	17681.7	17289.8	16776.9	16169.1	16100.9	17995.8	18541.4	18169.6	16886.2	15754	17265.7	16787.1	15950.8
	1769948_at	YMR283C	RIT1	1818.87	1749.03	1831.48	1760.35	1735.51	1756.36	1875.45	1748.54	1505.07	1795.91	1747.04	1756.68	1754.66	1737.83	1773.11
	1769951_at	YJL082W	IML2	2448.79	2646.33	2829.83	2957.42	3220.84	3415.1	3199.53	4265.26	3841.19	2432.73	3013.15	3115.61	2650.5	3160.95	3205.35
	1769952_at	YDL168W	SFA1	5358.86	5763.74	5691.49	4729.02	4732.48	4391.23	4102.31	3950.4	4562.25	5596.28	4990.88	3831.64	5061.24	4803.13	4050.34
	1769954_at	YGL195W	GCN1	7060.58	7394.24	5848.98	6612.68	6358.81	6046.21	5480.12	4498.57	4273.75	6771.65	6874.14	5485.91	7063.29	6645.39	5494.24
	1769955_at	YGR088W	CTT1	1634.01	2153.1	2781.72	4378.63	7245.06	11075.1	13777.6	13814.5	14333.3	1843.61	3171.26	14324.1	1647.66	3686.07	13142.4
	1769958_at	YMR135C	GID8	3602.58	3871.73	4171.63	4114.03	4587.04	4860.99	4862.13	5562.31	5424.2	3766	3866.71	4821.45	3426.62	4025.39	4826.56
	1769959_at	YDL085W	NDE2	199.253	215.58	240.531	294.075	402.164	688.525	1266.74	1894.36	2449.47	201.326	235.625	1051.35	194.572	287.259	1144.7
	1769961_at	YDL236W	PHO13	8264.19	8581.58	8570.34	8093.53	8394.1	8445.45	8968.77	8042.62	7069.63	8566.11	7824.26	8765.8	8087.76	8376.2	8849.79
	1769962_at	YLR300W	EXG1	14067.8	13848.3	14239.7	13656.9	12660.7	12281.3	15678.2	18144.5	16695.5	14244.5	13951.8	14656.6	14275.4	13681.6	15633.3
	1769967_at	YCR036W	RBK1	3674.81	3759.31	3972.26	4297.94	4384.31	4769.55	5208.2	6224.77	5743.76	3597.48	3614.73	5025.21	3909.08	4266.08	5140.76
	1769968_at	YPR184W	GDB1	1175.55	1300.55	1536.27	1826.49	2787.38	4838.8	7601.71	8467.62	7837.73	1245.76	1494.15	6943.9	1129.72	1665.86	7039.35
	1769972_at	YHR046C	INM1	2144.08	2082.48	1849.1	1211.66	924.982	591.996	537.2	549.972	562.566	2271.47	1490.53	485.509	1928.59	1351.9	509.291
	1769973_at	YGR108W	CLB1	3732.66	3855.42	3575.92	3353.27	2682.2	2394.93	3489.02	4066.45	3840.35	3670.99	3498.14	3071.73	3798.11	3319.16	3494.46
	1769977_at	YPL078C	ATP4	8297.59	8362.8	8076.46	8801.97	8710.14	8900.85	10220.6	10971.6	11051.5	8030.07	8013.33	9120.15	7683.6	8483.26	9713.48
	1769978_at	YBR095C	RXT2	1941.98	2010.39	1996.06	1649.24	1576.68	1569.9	1476.7	1721.36	1693.54	1993.98	1772.44	1341.46	1937.74	1703.68	1439.69
	1769979_at	YCL032W	STE50	895.622	1025.64	990.752	924.96	1077.1	1233.94	1199.67	1149.44	1160.31	942.849	810.42	1235.98	894.759	1004.03	1169.13
	1769981_at	YKL135C	APL2	3690.54	3653.04	3576.99	3567.76	3636.98	3924.67	4273.53	4461.37	4258.35	3834.95	3574.51	4156.43	3635.15	3729.26	4309.49
	1769982_at	YBR076W	ECM8	156.195	133.321	155.938	161.985	172.696	209.071	241.726	312.426	263.135	153.606	150.155	212.319	149.659	170.075	210.74
	1769986_at	YDL223C	HBT1	454.38	471.039	481.414	444.908	497.387	661.273	1010.1	913.749	1927.64	465.809	447.669	872.822	411.139	409.938	827.136
	1769988_at	YNR067C	DSE4	5188.45	4791.99	5093.36	5077.9	4735.98	4864.49	6576.72	8803.97	8032.65	5146	5110.59	5732.2	5196.27	5014.18	6423.61
	1769992_at	YKR086W	PRP16	1892.84	1704.07	1656.88	1535.92	1354.62	1112.44	1159.33	1354.58	1557.74	1802.32	1508.01	1047.22	1675.84	1483.1	1158.37
	1769993_at	YBR186W	PCH2	136.756	164.618	138.982	78.0761	104.667	72.3033	195.251	162.359	121.609	153.988	95.2184	104.614	85.5699	78.3231	134.521
	1769994_at	YGR104C	SRB5	1190.81	1170.2	1248.12	1197.87	1132.42	1189.08	1185.05	1238.66	1208.62	1198.18	1121.37	1180.21	1219.26	1257	1279.54
	1769997_at	YAL067C	SEO1	496.892	515.723	515.636	493.468	436.124	458.674	1351.94	2080.88	2769.42	535.607	482.893	1013.81	484.717	492.859	1192.21
	1769998_at	YLR346C	YLR346C	2151.93	1980.26	2343.56	2358.05	2502.54	2858.24	4217.87	5880.13	6778.48	2205.93	2471.18	3985.1	2201.59	2555.92	4205.63
	1770001_at	YDR516C	EMI2	3343.19	3884.44	4523.79	5652.91	7343.96	8847	8331.25	6639.34	5361.12	3377.69	4695.95	8640.54	3445.74	5544.51	8442.46
	1770003_at	YDR239C	YDR239C	1329.06	1030.97	1096.43	1087.78	935.304	948.177	952.773	1157.35	1271.92	1207.98	1127.63	917.576	1313.59	1107.21	975.154
	1770008_at	YIL019W	FAF1	1302.49	1099.4	830.834	534.61	314.159	138.617	66.4057	125.582	143.163	1281.16	692.104	68.9042	1377.91	626.157	54.6231
	1770009_at	YMR115W	MGR3	1667.35	1573.83	1660.52	1706.33	1857.16	2046.02	2214.92	1996.84	2039.78	1647.28	1568.76	2112.15	1569.86	1657	2265.16
	1770010_at	YDL173W	PAR32	4917	4766.16	4836.17	4722.72	4596.93	4590.37	4418.14	4462.56	4848.91	4735.57	4713.56	4539.63	4969.67	4848.82	4422.72
	1770011_at	YOL066C	RIB2	1473.23	1463.56	1473.25	1255.62	1276.6	1222.7	1149.45	1106.88	1120.72	1548.18	1291.21	1069.63	1418.37	1345.24	1116.44
	1770012_at	YCL043C	PDI1	16630.3	15449.5	16688.9	17282.3	17435.6	18775	20055.3	20326.5	19374.2	16306.7	16865.9	19476.3	16697.5	17244.6	19793.7
	1770013_at	YFL052W	YFL052W	26.2433	36.0248	23.899	29.9211	34.4858	42.369	59.0658	82.9902	68.7003	27.7389	26.7859	51.4359	23.659	27.7321	60.3347
	1770014_at	YEL051W	VMA8	9463.55	9821.07	9836.1	9217.35	9748.75	10350.5	10792.5	11720.9	10638.6	9379.68	9912.02	10877	9469.51	9888.74	10902.1
	1770015_at	YOR011W-A	YOR011W-A	25.6264	27.0132	18.5397	27.9669	28.2302	32.7052	43.2945	30.4281	26.2861	17.0905	27.8586	32.8032	22.8724	22.3764	29.9019
	1770016_at	YNL163C	RIA1	2129.42	2235.86	1964.9	1641.97	1443.08	1193.97	1094.22	1301.92	1454.47	2241.75	1746.89	991.695	2061.9	1687.89	1028.55
	1770017_at	YGL006W	PMC1	3337.27	3415.81	3807.72	4386.37	4980.27	5960.15	6542.27	6393.56	6043.56	3458.38	3911.65	6126.93	3335.08	4218.53	6120.3
	1770020_at	YGL211W	NCS6	1276.15	1330.38	1245.78	1026.07	901.757	864.941	843.163	922.551	801.696	1398.04	976.567	769.762	1273.72	1089.56	770.534
	1770023_at	YDL055C	PSA1	17308.7	17143.6	17219.6	16708.6	16913.1	16802.6	17261.5	20145.6	19443.6	17200.9	16857.1	17024.2	16885.6	16995.6	17059.3
	1770026_at	YBL017C	PEP1	5388.61	4910.67	5392.72	5650.4	5433.67	5859.41	6131.87	7122.62	6573.26	5392.07	5634.9	5849.85	5655.35	5593.22	6020.53
	1770027_at	YPL206C	PGC1	6103.48	6421.51	6519.68	6794.79	7096.06	7788.01	8694.27	8578.35	8308.93	6121.67	6365.32	8357.77	6136.43	6721.32	8813.41
	1770032_at	YPL095C	EEB1	1942.14	2047.63	1983.25	1846.24	1930.11	1951.27	2150.05	2534.09	2284.48	2061.08	1889.33	1624.06	2097.01	1938.63	2005.61
	1770034_at	YBR268W	MRPL37	3221.4	3262.32	3293.27	3034.09	2819.15	2840.08	2993.66	2564.82	2362.33	3319.03	3242.1	2870.27	3309.7	3259.31	2771.77
	1770035_at	YGL084C	GUP1	5140.03	5253.66	5546.02	4655.5	5111.16	4883.12	5289.55	4531.49	4368.72	5270.02	5373.1	4597.77	4893.77	4884.97	4849.09
	1770036_at	YOL090W	MSH2	2690.94	3089.31	2882.52	2658.5	2871.56	2723.57	3123.34	2633	1920.48	2857.45	2619.77	2704.16	2496.34	2682.05	2953.13
	1770037_at	YGL228W	SHE10	4180.2	4001.05	4413.63	4384.3	4379.34	4956.78	5076.87	4952.03	4891.86	4349.74	4240.77	4745.08	4336.27	4352.67	4968.29
	1770039_at	YLL051C	FRE6	1553.03	1475.57	1497.74	1080.08	1013.16	974.113	1043.92	1726.91	1388.52	1771.43	1180.06	869.44	1370.13	1235.15	993.382
	1770040_at	YLL014W	EMC6	7937.8	7132.96	7685.91	7145.21	7127.85	6988.32	7505.39	7310.31	6561.45	7954.46	7678.02	7089.87	7468.51	7489.02	7319
	1770043_at	YHR170W	NMD3	4879.8	4384	3654.48	2645.21	1777.49	1052.9	299.291	531.676	895.206	4827.95	3295.8	305.447	4887.86	3105.95	319.356
	1770044_at	YML124C	TUB3	6285.22	6759.23	6590.06	6466.71	6124.77	6273.11	6165.62	6329.34	5426.43	6831.35	6548.65	6164.68	6819.28	6464.31	6078.39
	1770047_at	YHR065C	RRP3	3429.53	3590.19	3133.31	2474.9	1892.23	1161.43	532.435	846.782	1091.38	3603.16	2693.88	525.211	3353.31	2699.69	516.148
	1770048_at	YOR062C	YOR062C	1292.76	1332.23	1812.74	2355.29	2794.66	2955.27	2831.06	4552.24	4964.54	1316.15	1854.55	2841.99	1288.68	2328.07	2920.76
	1770049_at	YOR157C	PUP1	7947.55	8383.09	8458.92	8535.58	9007.27	9406.07	10723.4	9606.85	10274.4	8071.33	7850.43	9938.85	7984.17	8797.28	10178.6
	1770050_at	YOL036W	YOL036W	2713.63	2773.22	2614.31	2509.01	2508.42	2508.19	2689.35	3020.14	3234.06	2854.56	2620.5	2713.79	2694.04	2616.45	2713.69
	1770054_at	YPL067C	YPL067C	1881.77	1819.43	1941.36	1688.49	1622.99	1493.66	1558.27	2366.55	2216.17	2036.72	1707.88	1475.67	1845.05	1841.25	1562.27
	1770055_at	YMR306W	FKS3	190.077	179.508	188.698	180.934	196.504	214.989	273.648	426.347	355.666	173.638	163.317	240.238	162.459	187.618	271.214
	1770056_at	YOL145C	CTR9	2039.18	2082.36	2057.26	2228.88	1994.39	1955.39	1943.48	1842.71	1928.66	1885.68	1962.43	1937.74	2071.24	1984.91	1986.74
	1770058_at	YOL098C	YOL098C	3894.14	4229.91	3965.17	3736.39	3676.43	3684.5	3687.71	3457.98	3188.63	4156.89	3626.19	3380.32	3902.26	3955.88	3448.69
	1770059_at	YKL219W	COS9	1872.93	1708.59	1935.99	2055.81	2130.08	2342.43	2541.78	2473.21	2223.4	1879.09	1933.83	2352.9	1854.09	2056.99	2585.85
	1770062_at	YGR178C	PBP1	3621.73	3981.13	3920.87	3591.76	3764.78	3952.94	4101.2	4455.88	3986.91	4111.4	3698.7	3792.68	3612.68	3740.14	3970.66
	1770063_at	YOL021C	DIS3	4268.15	4381.13	3869.41	3294.04	2944.23	2691.61	2649.2	2495.31	2618.51	4417.33	3534	2459.08	4290.05	3594.94	2490.76
	1770065_at	YBR011C	IPP1	20585.6	20937.8	21028.6	20727.3	21115.5	21138	22268.8	22395.4	22293.3	21173.8	20447.9	22330.9	20424.3	20758.2	22390.8
	1770067_at	YJR140C	HIR3	1625.12	1680.32	1543.52	1371.95	1382.51	1340.33	1502.28	1864.93	1678.14	1695.06	1424.1	1327.63	1485.03	1474.29	1472.05
	1770071_at	YGR144W	THI4	747.248	800.499	822.361	603.14	684.441	533.201	586.934	438.332	465.915	743.055	776.51	531.709	772.197	627.48	543.217
	1770072_at	YMR008C	PLB1	4774.95	4559.62	5033.92	4786.64	4632.7	4482.24	4875.6	7633.53	7163.87	5279.85	4848.49	4388.15	4885.63	5064.4	4733.36
	1770073_s_at	YMR322C	SNO4	114.285	106.997	131.269	183.143	265.181	424.303	765.073	843.1	1077.68	123.081	155.644	717.056	128.937	174.822	728.522
	1770074_at	YBR141C	YBR141C	904.972	774.74	635.912	403.184	259.138	166.08	143.391	221.734	259.465	961.258	493.485	121.884	907.618	465.324	106.915
	1770075_at	YJL133W	MRS3	1714.09	1721.65	1679.08	1505.21	1392.18	1384.99	1313.18	1191.86	1108.83	1841.38	1521.74	1297.31	1687.07	1558.57	1310.84
	1770079_at	YNR061C	YNR061C	4334.16	4118.09	4377.45	4220.33	4145.46	4230.74	4394.52	3231.3	2885.04	4401.18	4115.2	4182.03	4231.53	4445.89	4584.31
	1770080_at	YDR079W	PET100	2226.63	2224.63	2466.45	2334.25	2650.45	2847.91	3250.62	2851.06	2930.12	2358.3	2131.78	3036.16	2001	2270.04	3086.63
	1770082_at	YDR454C	GUK1	13191.8	13302.9	13160.8	13018	12654.7	12081.8	10257.2	10317.2	10118.3	13215.9	13120.8	10540.8	13448.9	13160.9	10371.8
	1770084_at	YIL009W	FAA3	2776.74	2669.29	2711.28	2553.52	2384.02	2295.83	2196.89	2325.34	2153.74	2778.44	2681.48	2166.14	2848.98	2678.89	2275.91
	1770087_at	YPL262W	FUM1	7414.95	7513.93	7469.75	7704.83	7765.78	8341.08	9075.08	10952.5	10097.5	7407.3	7296.67	8699.39	7644.06	7806.93	8991.39
	1770088_at	YIL166C	YIL166C	235.199	326.133	309.656	296.571	354.372	392.415	461.935	421.212	344.301	322.389	277.181	378.05	266.784	316.003	448.76
	1770089_at	YFR038W	IRC5	2901.15	2921.7	2774.04	2544.68	2253.7	2105.9	2023.34	2207.25	2505.64	3067.53	2762.41	1932.95	2898.69	2640.42	2008.99
	1770092_at	YDR266C	YDR266C	2468.91	2395.84	2248.23	2138.01	1974.89	1834.2	1669.16	1794.97	1580.63	2505.13	2258.39	1641.16	2373.31	2220.83	1710.82
	1770093_at	YLR001C	YLR001C	2005.27	1783.06	2121.59	2281.63	2599.25	3230.27	3298.11	3497.66	3374.52	2043.2	2192.51	3161.46	1898.81	2297.42	3348.57
	1770095_at	YER186C	YER186C	3303.47	3368.83	3315.1	3145.97	2957.78	2919.26	2664.6	2795.59	2627.45	3472.89	3357.08	2536.19	3421.67	3241.1	2581.05
	1770098_at	YML125C	PGA3	8954.98	7691.69	8099.98	7474.37	6540.58	5864.72	4988.69	5011.48	6721.56	8897.44	7893.15	4888.16	9127.79	8009.13	5013.24
	1770099_at	YGL048C	RPT6	8877.38	9249.66	9278.04	8968.66	9297.95	9938.99	11440.1	10389.9	11313.9	9074.43	8942.97	10752	9050.83	9418.55	11253.1
	1770101_at	YBR028C	YBR028C	2495.98	2508.78	2532.53	2443.99	2358.18	2612.89	2274.18	2064.23	1955.91	2471.07	2474.37	2226.87	2673.8	2541.12	2119.19
	1770102_at	YHR118C	ORC6	1283.46	1129.1	1174.66	1190.38	1103.55	1076.6	1291.61	1534.71	1437.77	1188.71	1186.92	1168.5	1236.12	1195.85	1266.12
	1770106_at	YGR081C	SLX9	2403.41	2167.76	1837.45	1334.28	886.549	652.199	651.465	783.29	924.555	2451.15	1702.06	632.96	2444.59	1487.16	627.281
	1770108_at	YKL047W	YKL047W	1501.34	1596.74	1583.25	1423.18	1394.57	1368.39	1154.09	868.883	946.688	1588.44	1322.89	1166.48	1481.02	1443.6	1137.53
	1770109_at	YHL001W	RPL14B	12173.7	12141.8	12049.9	10935.7	10502.2	8481.82	5031.79	4775.88	4883.82	11872.9	11787.1	5537.22	11865.2	11134.1	5091.16
	1770112_at	YDR440W	DOT1	2098.28	2214.04	2004.74	1738.63	1566.25	1442.14	1280.35	1360	1204.27	2125.86	1868.23	1179.67	2076.64	1897.8	1302.22
	1770113_at	YNL287W	SEC21	7437.41	8005.14	7506.67	7729.78	7861.72	8112.44	8778.34	8724.64	7720.6	7759.63	7521.93	8463.31	7441.63	7789.14	8678.25
	1770114_at	YDR460W	TFB3	1896.92	1835.15	1935.74	2089.85	2092.22	2213.22	2207.41	2128.71	2048.63	1861.85	1977.87	2188.84	1912.11	2025.95	2200.94
	1770115_at	YLR313C	SPH1	893.174	939.41	936.078	943.367	979.694	1025.47	1092.55	1077.98	742.623	904.07	958.887	991.666	885.396	947.719	1083.35
	1770116_at	YDR062W	LCB2	8209.77	7573.69	8232.31	7876.57	7606.95	7758.55	7075.9	6951.76	6545.44	8281.18	8135.91	6523.05	8352.4	8047.67	6807.3
	1770118_at	YOR178C	GAC1	56.9168	61.1211	83.6422	124.113	322.695	808.277	1229.88	1564.04	1260.8	53.0502	82.7488	1139.64	39.9205	113.899	1138
	1770120_at	YJL016W	YJL016W	2346.65	2336	2414.07	2522.75	2901.79	3446.64	4089.32	3630.2	4249.13	2283.29	2464.68	3899.38	2203.69	2517.5	3770
	1770122_at	YOR279C	RFM1	629.159	663.171	699.45	712.444	764.978	918.518	981.831	868.337	766.811	636.158	551.048	980.72	582.279	743.789	1027.55
	1770123_at	YJL218W	YJL218W	509.679	591.923	617.981	512.586	610.703	739.654	799.834	598.704	310.954	554.12	520.626	699.346	469.646	548.501	760.344
	1770125_at	YDL218W	YDL218W	211.691	218.115	222.609	205.893	239.454	293.019	519.01	735.198	728.448	244.099	198.12	442.949	224.62	233.909	509.298
	1770127_at	YGR071C	YGR071C	1034.45	1194.97	1170.92	1122.02	1152.75	1306.09	1342.2	1302.29	1185.7	1132.18	1056.08	1225.58	1095.35	1107.24	1294.47
	1770128_at	YLR256W	HAP1	4071.83	4326.1	4331.86	4480.19	4480.48	4647.88	4663.56	6079.88	6366.92	4127.2	4319.71	4678.68	4111.13	4286.12	4629.72
	1770129_at	YNL032W	SIW14	2720.65	2683.37	2595.54	2383.02	2251.59	2342.21	2376.59	2603.12	2696.11	2953.66	2482.22	2245.24	2644.64	2448.65	2328.7
	1770132_at	YJR100C	AIM25	2316.11	2404.19	2485.03	2448.46	2585.45	2832.42	2809.89	2675.54	2662.09	2451.57	2328.71	2651.99	2273.68	2491.02	2686.52
	1770133_at	YER111C	SWI4	1599.03	1860.63	1752.99	1953.42	2047.36	2237.11	2507.04	2240.42	2239.83	1594.73	1885.08	2489.69	1570.66	1808.49	2357.56
	1770134_at	YBL095W	YBL095W	3331.44	3489.4	3445.3	3439.24	3543.23	3807.07	4033.61	4161.47	4267.39	3547.83	3256.42	3673.76	3296.24	3458.62	3708.9
	1770136_at	YJR123W	RPS5	22356.9	22706	22222.7	21558.4	21789	21083.4	18559.7	10725.9	10154.5	22161.6	21754.7	19482.4	22303.4	21884.5	19077.5
	1770137_at	YML083C	YML083C	63.5673	72.2782	62.8085	72.8358	82.1538	76.1587	103.402	124.034	97.1302	75.2554	70.3222	98.6741	58.5689	62.6967	98.4133
	1770139_at	YML072C	TCB3	10332.3	9926.31	10823.5	11227.1	11004.3	12277.5	13283.6	14255	12865.9	10635	10296.3	12323.2	10228.6	10774.4	13223
	1770140_x_at	YBL108C-A	PAU9	1682.08	1448.04	1621.92	1396.43	1408.3	1620.95	1460.28	1646.78	1706.8	1643.61	1441.64	1563.93	1471.66	1431.05	1557.99
	1770142_at	YEL021W	URA3	6836.57	6848.94	6825.2	6426.67	6227.87	5940.15	5305.12	4582.18	4474.31	7244.81	6464.52	5073.68	7303.17	6793.22	5210.31
	1770144_at	YLR343W	GAS2	821.993	921.213	842.079	789.61	801.489	818.224	752.542	426.423	400.273	782.637	835.527	645.898	868.787	881.884	717.017
	1770145_at	YGR183C	QCR9	6696.99	7020.5	7307.33	7785.36	8587.43	8918.82	9330.23	10887.5	11767.4	6476.7	7349.83	9354.97	6234.83	7398.69	9271.83
	1770147_at	YHR169W	DBP8	1654.3	1645.84	1253.64	698.042	425.485	230.498	161.399	306.139	429.622	1863.51	932.254	130.932	1675.48	822.227	130.263
	1770149_at	YIL143C	SSL2	2058.69	2129.13	2010.34	1803.96	1931.96	2029.57	2334.85	2000.38	2362.59	2114.46	1892.82	2047.69	1987.96	1946.36	2145.16
	1770150_at	YNL107W	YAF9	1351.62	1362.75	1313.75	1226.61	1085.19	995.12	967.982	981.538	1180.67	1289.06	1237.65	1008.28	1411.28	1244.39	1015.35
	1770154_at	YML102W	CAC2	2842.15	2785.39	2792.67	2784.43	2717.76	2777.43	2651.08	2505.05	2359.97	2959.4	2871.75	2666.02	2912.42	2922.31	2775.36
	1770155_at	YGR027C	RPS25A	17475.9	17239.7	16762.3	16375.6	16254.2	15212.5	14272.3	9854.53	9916.81	17447	16957.4	14981.3	16870.8	16511	14250.6
	1770156_at	YHR146W	CRP1	5247.99	5218.7	5137.36	4775.19	4699.2	5155.71	5850.79	7164.92	8033.59	5268.38	4717.28	5447.63	5245.65	4987.06	5622.55
	1770157_at	YDR361C	BCP1	3378.91	3445.04	2748.2	2224.2	1716.9	1184.63	821.546	766.34	1208.44	3524.38	2316.48	834.469	3362.15	2397.44	893.924
	1770159_at	YIL005W	EPS1	4015.77	3483.35	4152.81	4362.81	4392.54	5099.58	5283.42	5301.64	4683.73	3888.3	4111.8	5178.9	4138.44	4167.62	5470.18
	1770162_x_at	YBR301W	PAU24	265.484	226.394	235.6	241.126	249.315	230.734	213.765	248.52	255.222	220.502	241.839	243.243	250.039	235.962	223.48
	1770166_at	YHR097C	YHR097C	1710.65	1903.25	2269.8	2701.86	3673.59	4683.15	3845.48	4683.12	5087.01	1689.92	2234.83	4091.69	1617.02	2575.93	3816.09
	1770167_at	YGL253W	HXK2	14615.4	15126.1	14684.6	14109.3	14547.1	13615	12797.3	11422.7	8817.17	14779.6	14365.2	12487.4	14972.4	14632.4	12886.6
	1770168_s_at	YOR390W	YOR390W	3050.38	2877.32	3014	2914.56	2882.65	2743.55	2766.76	1990.26	1859.5	3029.47	3058.01	2598.06	3134.26	2926.53	2641.2
	1770170_at	YGR258C	RAD2	1756.87	1765.21	1788.16	1833.18	1950.76	2128.11	2441.25	2632.18	2921.74	1765	1555.9	2215.02	1638.96	1827.85	2311.72
	1770173_at	YDL229W	SSB1	20935.8	20359.2	20207	20426	19746.2	18634.1	11525	4361.46	5621.16	20514.3	19962.2	14214.5	21080.2	20257.1	12322.9
	1770178_at	YDL119C	YDL119C	1331.16	1349.66	1432.39	1332.06	1467.49	1657.4	1562.73	1571.19	1320.02	1260.53	1271.85	1552.28	1268.03	1365.65	1569.21
	1770179_at	YJL108C	PRM10	949.544	1006.85	1017.25	947.067	996.278	907.151	759.407	1143.39	868.728	1001.26	950.185	729.41	873.078	963.347	729.286
	1770182_at	YHR157W	REC104	278.243	262.166	276.151	263.264	341.353	364.66	413.158	306.114	244.38	312.45	262.064	373.155	228.296	278.369	413.2
	1770183_at	YJL193W	YJL193W	2512.79	2281.78	2353.99	2067.68	1882.72	1744.9	1671.22	1494.29	1241.54	2635.35	2227.38	1502.64	2472.74	2166.22	1564.68
	1770184_at	YDL155W	CLB3	5676.4	5991.52	5608.69	4585.71	5133.4	4737.41	4959	3692.05	3374.08	5817.54	5169.92	3860.39	5089.21	5071.07	4244.42
	1770189_at	YHR007C-A	YHR007C-A	172.812	162.146	180.264	290.37	229.457	222.445	238.313	208.934	229.752	172.626	172.732	217.928	157.635	188.274	213.238
	1770191_at	YER142C	MAG1	2555.38	2824.73	2943.49	3309.54	3708.39	4246.57	5236.77	4850.02	5827.77	2419.7	2791.16	4782.72	2438.43	3033.99	5018.14
	1770193_at	YMR190C	SGS1	1469.19	1581.85	1509.2	1496.7	1523.28	1723.83	1772.46	1664	1503.76	1521.56	1466.61	1641.97	1424.73	1527.65	1752.31
	1770200_at	YOR272W	YTM1	4106.05	3630.01	3003.25	1915.2	1182.37	523.895	150.36	380.549	607.345	4332.38	2438.43	155.247	4128.52	2335.14	134.713
	1770201_at	YHR057C	CPR2	3461.42	3198.82	3533.77	3562.12	3636	4136.99	4575.12	5070.24	5254.2	3648.22	3507.25	4429.02	3463.35	3652.55	4517.64
	1770202_at	YER103W	SSA4	1830.84	2098.91	2290.24	2506.88	3213.36	4226.79	4665.19	4616.85	6561.01	1986.46	2172.44	4904.62	1807.91	2359.43	4412.4
	1770203_at	YHR006W	STP2	2559.34	2477.18	2505.31	2628.64	2646.45	3016.47	3265.41	4894.97	4251.01	2655.27	2559.26	3046.86	2576.63	2718.9	3244.14
	1770205_at	YIR026C	YVH1	2016.49	1874.15	1413.36	1061.57	790.53	510.863	192.18	247.226	325.695	2032.38	1226.66	213.144	1917.11	1240.56	188.913
	1770207_at	YBL090W	MRP21	1402.45	1419	1475.96	1510.42	1551.23	1632.33	1506	1145.2	1115.36	1352.05	1446.22	1572.17	1434.31	1539.2	1515.47
	1770209_at	YHR024C	MAS2	2590.34	2630.63	2562.04	2509.45	2455.39	2560.31	2415.95	2321.23	1991.28	2643.03	2504.49	2310.91	2590.7	2549.56	2313.78
	1770210_at	YOR045W	TOM6	9475.65	9554.69	9568.44	9118.31	9002.16	9013.03	9789.85	9213.33	8364.66	9776.64	9215.01	9470.06	9612.06	9449.01	9390.52
	1770211_at	YEL062W	NPR2	1768.17	1929.6	2159.11	2430.48	2746.18	3318.07	3229.69	3117.09	3063.67	1827.26	2118.16	3093.46	1845.16	2293.82	3109
	1770212_at	YOR275C	RIM20	1063.81	1058.79	1082.89	1153.54	1281.22	1310.7	1388.61	1352.79	1422.19	1057.61	1125.85	1375.67	1028.64	1211.33	1429.48
	1770213_at	YKL125W	RRN3	1923.79	1855.5	1603.46	1186.19	1031.99	980.58	962.337	1495.4	1892.39	1996.02	1390.85	927.933	2110.73	1447.03	983.702
	1770216_at	YPL195W	APL5	4224.06	4676.56	4645.55	4575.7	4559.97	4718.17	5061.31	4887.22	4812.65	4519.83	4438.43	4561.11	4443.18	4445.27	4978.04
	1770217_at	YDR145W	TAF12	3419.92	3438.49	3168.32	3269.16	3131.37	2928.26	2897.11	2874.02	2901.87	3283.85	3161	2824.14	3319.81	3169.55	2800.7
	1770219_at	YGR140W	CBF2	1309.61	1417.24	1275.96	1020.79	978.29	1029.19	1122.57	1455.73	1290.87	1416.66	1066.1	1022.7	1350.31	1164.74	1066.13
	1770221_at	YJR057W	CDC8	1974.48	2004.14	2035.04	1883.19	1868.23	1976.61	2143.29	1852.42	1667.47	2113.05	1993.6	1918.03	1980.42	2013.37	2012.47
	1770226_at	YIL151C	YIL151C	1604.29	1627.96	1563.78	1528.85	1408.15	1313.68	1305.93	1451.73	1534.88	1570.41	1585.76	1123.82	1593.86	1493.54	1163.05
	1770227_at	YPL216W	YPL216W	604.37	569.515	584.221	559.71	510.965	571.076	748.178	770.001	746.432	544.514	570.126	680.212	595.362	575.741	672.033
	1770228_at	YER172C	BRR2	2764.29	2909.19	2696.49	2568.34	2438.73	2349.27	2703.32	2638.8	2610.63	2911.31	2683.21	2386.97	2603.38	2627.5	2530.9
	1770230_at	YGR204C-A	YGR204C-A	121.712	120.489	99.8123	130.923	183.536	192.422	286.142	198.875	186.473	113.753	114.662	245.753	96.2803	112.796	228.977
	1770231_at	YKL110C	KTI12	2541.51	2488.8	2153	1646.66	1355.34	1035.94	940.481	1513.01	1721.89	2674.2	1848.38	776.637	2388.38	1752.52	832.465
	1770236_at	YMR088C	VBA1	6016.56	5908.34	7080.91	8440.69	10299.3	13775.5	17031.8	15465.9	14222.4	6194.67	7316.11	16006.2	5886.66	8135.97	17060.3
	1770238_at	YDL028C	MPS1	1650.94	1640.53	1662.22	1689.76	1691.84	1736.4	1864.41	2379.01	2266.89	1652.82	1655.68	1763.39	1620.01	1687.66	1763.82
	1770239_at	YOR166C	SWT1	1021.35	1007.85	949.77	853.084	776.139	648.392	649.01	650.47	586.912	968.161	871.362	613.277	994.41	899.633	619.986
	1770240_at	YJL205C	NCE101	3906.01	3944	4013.56	4178.68	4075.99	4241.15	4577.83	4807.77	4553.1	3913.25	4295.3	4339.05	3991.48	4126.88	4289.91
	1770243_at	YLR052W	IES3	2703.84	2632.2	2518.62	2574.96	2303.92	2221.93	2074.56	2480.46	2486.24	2690.43	2417.27	2058.59	2584.34	2672.28	2120.87
	1770245_at	YNR027W	BUD17	1897.45	1744.18	1786.21	1508.65	1404.16	1441.65	1651.71	1656.52	1780.16	1879.81	1548.99	1517	1876.76	1686.63	1590.18
	1770248_at	YNL011C	YNL011C	1587.92	1870.53	1897.49	2160.4	2564.62	2798.46	2982	2581.7	2503.85	1613.66	1907.12	2816.42	1589.59	2080.81	2739.59
	1770249_at	YLL049W	LDB18	2411.71	2394.14	2367.57	2559.44	2524.89	2552.97	2529.8	2201.17	2156.47	2398.78	2511.26	2531.82	2539.98	2609.89	2587.31
	1770250_at	YJR121W	ATP2	11828.2	12048.3	12220	12219	12665.3	13320.6	14298.2	15186.6	14988.3	12014.2	11720.1	13965.2	11440.8	11849.1	13514.2
	1770253_at	YDR539W	YDR539W	2059.42	2218.38	2210.35	2062.2	2145.92	2369.19	2644.37	2615.36	2297.08	2155.93	2077.49	2510.12	1862.55	2059.09	2454.54
	1770256_at	YJR088C	EMC2	4970.81	4977.44	4789.26	4926.61	5028.88	4673.24	5552.73	5638.4	5621.18	4692.61	4479.51	5384.02	4778.42	5034.05	5709.33
	1770257_at	YNL313C	YNL313C	2892.52	2728	2338.23	1692.79	1228.53	792.073	557.929	674.55	735.608	2969.02	2117.58	492.465	2880.31	1969.11	543.295
	1770258_at	YKL180W	RPL17A	20629.1	20086.7	20296.9	20314.4	19778.1	18519.9	13848	5510.26	5853.88	19853.6	20335.3	16087	20345.3	20083.9	14650.7
	1770259_at	YDL106C	PHO2	1525.09	1580.61	1588.8	1809.9	1955.09	2116.67	2286.08	2302.4	2032.74	1419.88	1743.87	2164.5	1598.01	1857.67	2220.99
	1770261_at	YPL165C	SET6	44.4608	41.8497	30.4069	71.7885	77.985	84.4209	103.918	112.002	84.5419	38.3604	59.6729	90.5831	39.9708	55.5658	96.4325
	1770263_at	YKL116C	PRR1	1669.31	1617.63	1520.06	1541.08	1478.36	1560.18	1642.01	1659.41	1562.76	1603.26	1493.95	1588.21	1604.42	1597.35	1607.05
	1770267_at	YMR301C	ATM1	2207.47	1954.26	1843.26	1544.41	1239.83	950.515	874.44	1091.49	1327.48	2276.2	1702.12	832.507	2163.04	1616.88	850.488
	1770269_at	YNR020C	ATP23	1522.08	1420.44	1469.25	1311.1	1324	1450.23	1448.13	1204.96	1099.33	1601.97	1324.65	1397.7	1395.57	1385.37	1396.33
	1770271_at	YER140W	YER140W	1325.41	1348.75	1240.56	1175.11	1087.6	1202.45	1297.86	1273.93	1205.55	1430.16	1242.47	1173.31	1380.69	1553.74	1239.54
	1770276_at	YNR003C	RPC34	1571.42	1301.53	1148.76	877.339	677.92	534.608	441.138	715.408	841.444	1500.79	1030.57	407.389	1547.87	1016.36	436.012
	1770277_at	YHR204W	MNL1	2873.58	2561.39	2787.43	2322.74	1978.68	1731.4	1480.81	1564.56	1392.62	3052.7	2503.62	1396.42	2925.08	2496.43	1482.49
	1770279_at	YIR034C	LYS1	13405.7	13865.3	13903	14055.7	14452.1	14497.5	14701.8	19204.9	18632.8	13510.2	13578.6	14033.7	13280.5	14302.9	14459
	1770280_at	YPL259C	APM1	2635.59	2619.98	2670.12	2742.92	2666.88	2591.18	2401.47	2554.44	2456.63	2657.35	2475.81	2403.67	2549.49	2708.46	2484.13
	1770281_at	YEL036C	ANP1	3928.64	3670.27	4028.27	4042.27	3863.67	3909.83	3916.57	4674.19	4481.44	4111.07	4004.12	3652.01	4147.51	4144.71	3880.27
	1770284_at	YLR185W	RPL37A	19569.4	19443.3	19234.2	19153	18422.1	17336.9	13108.9	6313.22	6971.13	19604.9	19276.5	14653	19493.5	19065.5	13722.8
	1770288_at	YBR240C	THI2	424.181	438.136	451.181	358.725	395.124	451.141	462.336	483.703	453.565	437.192	346.775	438.632	342.679	369.764	472.059
	1770289_at	YPR178W	PRP4	1626.15	1618.17	1678.69	1632.7	1758.06	1858	2401.52	2182.93	2291.71	1698.53	1633.38	2191.39	1569.23	1707.9	2464.64
	1770290_at	YMR257C	PET111	3125.2	3489.32	3414.52	2112.25	2470.35	2173.61	2219.71	1832.64	1950.57	3190.15	2656.64	1851.74	2370.53	2208.47	1967.89
	1770292_at	YOR016C	ERP4	4545.89	4210.67	4449.87	4642.61	4482.18	4625.04	4555.5	4359.62	4372.97	4428.32	4622.54	4751.07	4668.61	4446.19	4802.11
	1770294_at	YCR059C	YIH1	2584.89	2287.25	2327.5	1929.3	1759.55	1428.08	865.686	929.423	1083.3	2703.15	1996.68	913.316	2357.38	2158.38	892.413
	1770297_at	YML093W	UTP14	3881.54	3706.93	2993.19	1936.39	1194.84	491.381	204.818	432.775	647.942	4061.58	2561.76	146.659	3898.82	2339.89	151.449
	1770298_at	YPL081W	RPS9A	7501.09	7145.07	6648.47	5936.47	4381.16	2327.15	1774.78	1320.09	857.206	7076.35	6716.46	1902.24	7752.53	6368.03	1773.9
	1770300_at	YNL225C	CNM67	2521.8	2726.58	2541.67	2669.78	2860.28	2924.19	3142.4	3062.97	2566.3	2523.03	2601.05	2892.66	2469.64	2758.9	2929.65
	1770302_at	YHR087W	RTC3	1663.88	1965.79	2853.47	4514.05	6821.73	8862.51	7374.03	6459.95	8547.64	1708.01	3328.15	8679.02	1712.33	3797.09	6969.17
	1770303_at	YBR294W	SUL1	9312.65	8716.66	9231.78	9645.93	9137.48	8739.16	12520	13795.7	13227.7	9447.67	10052.2	11360.2	9048.74	9281.73	11647.2
	1770307_at	YDR055W	PST1	6467.91	6529.63	7140.88	7079.17	7030.59	7492.42	8437.48	10728.5	8454.99	6851.55	6758.52	7935.2	6716.43	7115.58	8232.34
	1770308_at	YER041W	YEN1	943.133	984.897	1039.79	990.303	1069.31	1247.43	1371.37	1224.17	1264.69	1052.16	930.449	1336.19	961.329	1008.28	1385.66
	1770311_at	YHR038W	RRF1	885.282	1002.23	1040.87	1000.48	1111.71	1139.91	953.554	823.719	719.042	924.517	938.567	965.233	836.272	1028.39	985.121
	1770312_at	YOR266W	PNT1	694.822	666.931	765.585	707.089	711.813	790.426	804.959	673.595	576.522	794.995	724.421	743.024	746.446	731.512	767.694
	1770313_at	YOL063C	CRT10	1932.99	1956.62	2035.64	1972.25	2098.68	2301.4	2278.78	2258.53	2002.92	2055.66	2071.56	2082.8	2040	2156.78	2174.11
	1770315_at	YNR030W	ALG12	4025.48	3744.71	4038.38	4227.1	4213.2	4356.15	4352.55	4049.89	3580.31	4053.08	4121.76	3924.5	4112.79	4335.17	4247.87
	1770317_at	YLL028W	TPO1	7485.81	6909.08	7183.25	7132.5	6810.2	6501.95	6882.65	8036.09	8024.1	7634.93	7390.54	6435.42	7470.26	7172.18	6382.93
	1770319_at	YFR030W	MET10	11590	11839.2	11160.1	10810.7	10002.1	9153.48	9374.68	9732.4	10266.2	11743.1	11089.4	9141.23	11550.6	10763.4	9446.1
	1770321_at	YHR005C-A	TIM10	10914.1	10716.1	10735.1	10932.7	10511.6	10416.7	11407.1	11334.3	11367.5	10834	11108.6	11261.5	10843.2	10757.3	11280.9
	1770323_at	YFR004W	RPN11	5188.76	5517.06	5347.1	5458.79	6032.62	6430.45	7082.98	6253.96	6876.15	5101.17	5284.8	6927.32	5215.96	5812.54	7383.82
	1770326_at	YDR459C	PFA5	2310.41	2230.39	2329.07	2463.93	2465.19	2874.43	3348.6	3716.88	3237.89	2419.66	2419.94	2987.99	2342.89	2563.1	3275.14
	1770332_at	YCR076C	YCR076C	1675.48	1670.01	1861.56	1903.55	2014.4	2401.07	2700.94	2548.56	2465.88	1693.06	1841.89	2509.82	1659.94	1923.97	2598.47
	1770333_at	YPR029C	APL4	3880.95	3983.28	3838.72	3897.1	4160.35	4685.53	4221.48	4375.56	3728.23	3932.5	3635.32	4669.95	3915.36	4208.62	4434.91
	1770335_at	YMR087W	YMR087W	1565.36	1648.5	1809.68	1903	2180.32	2407.2	2637.58	2071.41	2339.37	1634.22	1652.47	2440.08	1506.33	1951.24	2581.85
	1770337_at	YKL059C	MPE1	1163.86	1134.3	1174.74	1164.66	1097.45	1153.11	1047.83	1023.12	1134.52	1159.39	1083.96	1099.57	1207.6	1200.86	1132.46
	1770339_at	YKL081W	TEF4	15494.2	15414.6	15251.8	14170.4	13672.2	12705.8	10015	7875.27	7711.8	15622.5	14564.1	10359.6	15275.1	14426.2	10087.3
	1770340_at	YLL058W	YLL058W	875.393	980.411	929.553	886.033	995.014	1164.21	1196.83	1047.23	901.386	931.735	843.969	1159.3	850.168	987.323	1165.39
	1770342_at	YPR055W	SEC8	2809.78	3027.77	2890.9	2833.29	2850	3323.23	3289.9	3616.31	3393.24	2916.01	2960.26	3132.9	2849.04	2887.25	3120.88
	1770343_s_at	YFL059W	SNZ3	1625.15	1689.76	1698.58	1560.33	1557.41	1641.7	1663.54	1654.98	1342.49	1748.87	1488.44	1540.36	1627.06	1694.04	1597.97
	1770344_at	YMR149W	SWP1	9318.77	8598.17	9240.39	9250.82	8795.01	8353.33	8097.21	7976.67	7185.05	9392.98	9179.64	8160.43	9240.57	9271.58	8041.61
	1770345_at	YNR017W	TIM23	4905.59	4537.03	4809.19	4494.07	4216.96	4103.34	4084.56	4076.26	3913.15	4937.51	4496.17	3983.7	4948.43	4601.61	3986.31
	1770347_at	YCR007C	YCR007C	642.719	563.16	625.089	701.437	719.95	865.872	951.34	1317.26	1363.6	602.924	621.017	905.697	599.903	639.812	941.728
	1770349_at	YDR146C	SWI5	3273.57	3515.45	3452.04	3403.88	3460.09	3638.38	3647.79	4298.38	4055.51	3264.42	3230.52	3637.83	3258.31	3540.62	3883.65
	1770352_at	YJL088W	ARG3	7173.25	7731.55	8131.67	7979.41	7553.09	6016.35	4711.57	11132	10570.6	7457.92	8163.99	4640.05	7214.88	8173.55	4711.81
	1770353_at	YCR098C	GIT1	118.074	119.173	129.245	161.827	173.44	213.083	308.023	315.547	187.337	124.832	121.812	239.049	125.097	133.071	278.608
	1770357_at	YDR318W	MCM21	1745.62	1725.43	1845.73	1754.09	1934.88	2208.76	2103.4	2655.5	2331.6	1824.86	1736.23	2037.19	1696.02	1831.23	2198.18
	1770362_s_at	YHR043C	DOG2	4096.62	4215.37	4369.43	4660.38	5248.53	5849.87	6646.71	5367.58	3997.59	3943.73	4365.38	6506.29	4094.42	4667.56	6528.49
	1770363_at	YPR048W	TAH18	1801.85	1607.51	1484.68	1056.09	820.315	540.183	486.576	562.837	720.671	1743.24	1356.22	426.251	1721.33	1178.02	455.877
	1770364_at	YCR011C	ADP1	7203.67	6898.85	7709.61	8124.93	8557.01	10112.9	11944.8	12757.1	12381.1	7349.32	7873.55	10998.1	7092.75	7983.69	11640.5
	1770367_at	YFR035C	YFR035C	409.162	372.267	387.649	330.663	316.21	282.318	260.118	285.56	293.195	401.124	358.893	271.277	378.2	331.607	236.984
	1770372_at	YLR181C	VTA1	2246.98	2307.37	2253.58	2307.44	2273.34	2599.35	2567.58	2347.35	2186.78	2221.92	2232.97	2712.71	2314.69	2419.96	2714.08
	1770374_at	YOR321W	PMT3	2878.75	2820.72	3166.26	3113.2	3280.81	3739.2	4288.35	3847.13	2909.93	3048.63	3116.09	3850.71	2975.61	3208.56	4165.39
	1770376_at	YFL028C	CAF16	4503.53	4478.27	4531.02	4429.97	4331.28	4311.91	4073.23	3264.89	3042.33	4546.74	4509.2	4051.23	4624.31	4585.86	4031.19
	1770378_at	YKL188C	PXA2	452.357	497.741	551.394	729.927	1027.67	1507.63	1894.81	1765.55	1661.81	455.464	548.111	1819.64	431.915	701.21	1931.8
	1770379_at	YBR108W	AIM3	640.481	689.527	719.311	740.173	838.286	1010.61	1055.01	969.82	868.279	666.862	629.784	893.04	587.189	722.414	1019.41
	1770381_at	YGL089C	MF(ALPHA)2	174.807	208.539	201.233	188.707	181.563	176.276	157.932	166.8	182.879	212.244	227.323	181.083	198.82	173.45	153.262
	1770383_at	YPR069C	SPE3	12809.9	12977	12785.9	12545.5	12692.4	12725.2	12945.4	13867.9	13774.6	12621.1	12143	12689.5	12651.8	12851.7	12916.7
	1770384_at	YDR415C	YDR415C	2868.16	2911.81	3150.23	2914.2	2906.8	3362.64	3496.84	3865.92	3061.49	3215.13	2923.06	3331.17	3182.47	3006.34	3399.05
	1770385_at	YOR355W	GDS1	5543.75	5344.53	5336.11	4972.92	4570.72	4197.6	3886.73	5330.07	5455.8	5512.95	5440.7	4190.26	6015.5	5234.07	3910.05
	1770388_at	YDR243C	PRP28	851.341	803.126	720.948	715.115	726.068	899.789	1054.52	1250.92	1189.76	859.849	746.343	1009.4	765.625	732.094	1047.47
	1770393_at	YOR302W	YOR302W	5164.36	5621.56	5499.75	5332.55	4504.23	2830.28	3192.44	7314.7	10605.7	5087.03	4153.27	3211.9	4400.6	5229.43	3211.72
	1770394_at	YCR073C	SSK22	1011.01	982.914	919.029	691.125	590.064	481.884	554.381	2587.05	2108.83	1085.62	806.679	450.554	994.176	746.11	512.181
	1770395_at	YLR105C	SEN2	1757.54	1718.57	1664.81	1619.07	1527.91	1546.07	1610.38	1483.77	1517.4	1820.4	1709.14	1521.52	1733.36	1714.04	1602.55
	1770397_at	YDR262W	YDR262W	2686.7	2588.59	2762.34	2691.84	2917.93	3005.2	3072.61	3709.89	4768.63	2821.04	2652.67	2949.08	2717.1	2776.05	2803.78
	1770399_at	YOL109W	ZEO1	21148.7	19324.4	20628.3	21623.8	20759	20558.4	17367	20733.5	22118.7	19789	21433.3	18496.1	21614.1	21664.2	17867.3
	1770400_at	YLR248W	RCK2	4976.88	5014.24	5493.51	5795.57	5932.58	6440.62	8315.39	8186.34	8062.05	5488.4	5067.12	7580.25	4739.75	5220.37	8153.4
	1770402_at	YDR530C	APA2	1127.65	1167.31	1214.47	1262.3	1502.37	1673.26	1993.13	2492.77	2479.9	1198.77	1200.61	1859.2	1112.96	1333.82	1932.34
	1770404_at	YBR246W	RRT2	2829.66	2811.45	2808.08	2766.09	2787.53	3031.21	3186.72	3089.91	2518.67	2874.16	2784.47	2916.06	2923.04	2875.44	3079.94
	1770407_at	YKR056W	TRM2	3129.96	2866.87	2125.05	1366.7	683.859	333.833	272.547	917.926	1211.38	3232.66	1781.48	228.691	3236.32	1501.62	238.682
	1770409_at	YER137C	YER137C	925.211	832.063	717.615	496.748	371.404	346.831	292.792	273.469	323.345	959.966	568.434	287.835	854.001	543.38	282.249
	1770410_at	YGR210C	YGR210C	3961.2	3857.17	3827.47	3480.26	3039.85	2685.48	2230.03	2591.22	3121.75	4159.55	3579.48	2184.52	4000.4	3706.58	2289.03
	1770412_at	YML007C-A	YML007C-A	300.974	372.695	322.583	247.02	274.4	249.591	299.395	413.548	406.676	334.314	297.908	271.049	324.195	283.446	279.981
	1770413_at	YGL031C	RPL24A	21783.8	21593.9	21751.9	21606.6	21109.2	20320.7	17175.9	6511.98	6343.79	21632.7	21518.2	18978.4	22298.4	21501.7	17727.5
	1770414_at	YJL166W	QCR8	8216.69	8184.18	8769.94	9548	9879.36	10544.1	11313.8	11413.2	11612.1	7878.25	9277.67	11513.9	8210.66	9358.42	11059.6
	1770417_at	YNL329C	PEX6	1830.06	1760.56	1735.49	1740.27	1619.4	1532.09	1648.41	1735.23	1855.03	1839.09	1769.91	1595.42	1749.33	1705.66	1669.8
	1770419_at	YER013W	PRP22	2005.95	1971.06	1871.74	1896.21	1844.67	1956.74	2091.69	2141.31	2067.73	2013.59	1872.81	1995.06	2073.49	1975.55	2074.53
	1770423_at	YOR094W	ARF3	2404.32	2371.51	2435.24	2274.56	2193.07	2142.81	2021.35	1949.55	1915.5	2532.4	2251.83	1968.51	2348.82	2395.52	2081.99
	1770424_at	YGL013C	PDR1	3069.47	3156.38	3165.17	2900.93	2920.11	3264.44	3492.66	3354.14	3650.48	3241.8	3149.46	3154.84	3187.65	3114.9	3308.31
	1770427_at	YBR270C	BIT2	708.266	641.738	652.004	670.27	722.316	860.522	965.216	1041.28	1032.94	662.24	629.843	854.136	684.933	680.694	988.648
	1770429_at	YOL112W	MSB4	1393.89	1457.24	1531.83	1422.44	1424.87	1402.13	1489.07	1833.61	1496.34	1414.78	1379.67	1372.64	1399.17	1428.38	1365.2
	1770430_at	YHR001W	OSH7	2351.42	2684.93	2637.1	2630.47	2768.24	2924.46	2925.77	2902.06	3021	2468.66	2309.52	2846.21	2337.46	2682.12	2863.61
	1770431_at	YKR062W	TFA2	3397.92	3617.83	3543.34	3493.53	3486.03	3718.48	3593.22	3435.74	3111.95	3386.01	3265.27	3363.75	3421.76	3597.63	3528.05
	1770435_at	YAL011W	SWC3	910.66	959.994	926.609	760.345	717.832	734.568	763.785	797.678	822.338	1058.46	777.734	678.974	929.156	790.769	728.75
	1770436_at	YML067C	ERV41	6816.08	6355.17	6676.52	6455.62	6302.19	6170.67	6943.59	7591.78	6978.41	6867.39	6350.23	6262.32	6592.84	6549.04	6774.18
	1770437_at	YPR015C	YPR015C	215.87	213.224	241.935	178.41	198.404	212.003	314.469	312.37	343.631	236.641	221.77	251.034	170.045	181.578	286.581
	1770440_at	YIL094C	LYS12	17099	17205.2	16840.6	17163.5	16322.1	14996	12353	17845.8	17838.8	16868.3	16861.8	12711.8	17335.8	17242.4	12610.6
	1770442_at	YIL159W	BNR1	1110.26	1073.13	1010.79	828.252	900.609	924.902	941.239	1004.32	789.849	1069.57	1078.04	905.952	1173.48	999.028	921.899
	1770443_at	YJL085W	EXO70	2288.59	2711.53	2654.92	2725.53	3138.77	3384.95	3409.39	3063.4	2647.44	2491.25	2498.97	3280.35	2270.84	2764.07	3182.26
	1770447_s_at	YEL076C	YEL076C	49.7541	86.8345	60.0378	74.3005	86.353	68.1387	95.3833	85.5068	58.4303	53.569	51.1327	69.4967	39.9661	52.9384	91.174
	1770448_at	YOR074C	CDC21	2990.38	3075.22	3178.37	3274.97	3478.88	3493.2	3438.85	3166.82	2116.18	2777.83	3055.35	3627.24	2970.29	3371.97	3589.37
	1770449_s_at	YBL072C	RPS8A	23855.2	23957.3	23603.9	23687.6	23684.6	22692.6	19550.2	12155.7	12834.2	23732.5	23814.5	21184.4	24219.5	23695.7	20137.1
	1770450_at	YFR032C	RRT5	64.1907	60.4846	55.0847	56.5132	44.8503	38.1693	42.2475	40.0328	39.9322	70.5778	53.4477	38.7432	58.556	62.1208	37.3105
	1770451_at	YER183C	FAU1	4266.71	4331.81	4292.92	4075.88	4064.94	4251.21	4261.63	3739.79	3338.43	4273.74	4055.93	4077.05	4282.59	4287.68	4261.67
	1770452_at	YKL069W	YKL069W	3841.62	3830.6	3824.08	3725.87	3784.59	4092.4	4641.72	6831.37	5985.07	3794.99	3705.7	4408.28	3810.59	3922.22	4590.66
	1770453_at	YKR037C	SPC34	1293.49	1293.94	1305.52	1302.31	1385.88	1463.55	1374.15	1521.76	1430.04	1230.91	1263.1	1422.56	1319.91	1398.68	1433.37
	1770455_at	YER069W	ARG5,6	10216.1	10069	10073.3	10144.8	9229.56	8386.64	6201.57	9546.13	10026.5	10153.8	10469.6	6321.94	10550.6	10482.6	6176.16
	1770456_at	YDR001C	NTH1	4464.1	5046.59	5326.84	5940.68	7331.66	8772.01	10727.7	12340.6	11613.8	4542.72	5354.39	9965.09	4262.42	5833.59	10407.4
	1770458_at	YOR032C	HMS1	45.3009	52.1462	53.1073	73.3236	86.3648	98.5451	197.357	536.969	315.425	65.5771	65.8753	140.364	43.1498	60.56	168.91
	1770459_at	YNR075W	COS10	70.0151	58.0596	61.4053	68.4603	71.0288	74.9952	74.0999	70.8243	57.6587	50.5863	57.8216	60.312	47.7913	63.5408	58.3785
	1770460_at	YPL097W	MSY1	1021.01	1132.7	1138.74	1140.32	1256.18	1377.81	1405	1477.65	1332.84	1139.88	1073.34	1323.67	1066.97	1228.93	1365.7
	1770463_at	YHR166C	CDC23	721.58	722.34	762.419	694.658	696.488	811.564	864.312	895.163	803.757	807.927	660.44	744.749	714.741	729.086	846.357
	1770466_at	YGL143C	MRF1	1045.24	1028.92	1061.97	1113.74	1095.62	1458.54	1661.47	1692.71	1354.15	1015.93	1085.32	1572.97	1069.83	1182.55	1622.49
	1770478_at	YGL095C	VPS45	1442.51	1519.04	1564.08	1729.64	1657.75	1859.54	2161.16	2092.72	1847.3	1481.55	1457.44	1992.44	1611.91	1600.63	2145.99
	1770480_at	YKR039W	GAP1	18360.9	18901.5	19629.4	18963.1	19950.6	21127.3	23180.9	19983.8	19894	19272.8	19123.9	22356.1	18488.7	18768.6	22797.2
	1770481_at	YNL307C	MCK1	4911.76	5478.54	5569.21	5175.66	5302.29	5574.59	5462.86	5939.45	5156.39	5367.03	4942.46	5218.31	5227.63	5068.7	5181.44
	1770483_at	YMR280C	CAT8	370.409	424.452	443.891	521.66	722.074	1038.29	1215.86	1589.22	1486.58	354.744	405.009	1165.21	293.017	484.683	1099.6
	1770485_at	YJL148W	RPA34	6247.62	5547.3	4889.42	3760.8	2278.47	991.542	445.931	1011.27	1256.43	6184.19	4008.18	379.294	5963.15	3761.67	402.029
	1770487_at	YLR218C	YLR218C	1494.73	1552.14	1865.2	2198.29	2447.57	2738.58	2749.4	3221.96	2613.52	1595.45	1910.35	2701.98	1501.86	2094.92	2644.92
	1770488_at	YHR158C	KEL1	1847.62	1982.03	1943.42	2008.2	2131.85	2246.86	2407.48	2634.57	2284.05	1780.18	1917.84	2311.92	1755.77	1955.86	2417.52
	1770489_at	YER040W	GLN3	1092.57	1233.75	1137.73	974.927	855.722	821.915	742.327	881.548	909.55	1221.75	967.14	700.962	1118.19	993.343	738.211
	1770495_at	YJR032W	CPR7	3065.04	3545.86	3144.54	2847.81	2812.74	2529.18	2534.78	2594.36	2543.03	3050.04	2695.25	2369.51	3130.73	2977.14	2536.51
	1770500_at	YBL027W	RPL19B	17159.4	16540.9	16854.6	17603.8	16897.8	15620.8	11878.3	7860.39	8717.2	16308	17451.6	14086.5	17585.5	17454.2	12800.8
	1770501_at	YER102W	RPS8B	20115.4	20467.5	20044.2	20120.7	19716.2	18771	11761.1	3696.07	4464.19	19642.5	19823.9	14373.8	20778.2	20495.5	12297.5
	1770502_x_at	YGL189C	RPS26A	18820	18986.8	18836.6	19138.5	18975.5	17999	16068.6	7958.28	8100.04	19185.7	19315.3	17033.6	19899.7	19145.6	16201
	1770503_at	YCL058C	FYV5	81.9382	66.0715	72.3624	41.3956	33.2256	23.2353	40.0061	41.1134	29.2029	88.596	53.2073	28.3234	59.5241	49.7325	31.707
	1770506_at	YIL162W	SUC2	2509.14	2520.61	2665.08	2485.3	2456.85	2453.8	2081.74	1606.83	1333.22	2673.97	2511.13	1996.71	2588.84	2518.17	2088.33
	1770507_at	YJL125C	GCD14	2441.88	2505.97	2169.85	1472	1171.09	950.725	956.857	1160.07	1264.74	2659.66	1644.08	933.151	2473.22	1655.71	988.3
	1770508_at	YNL116W	DMA2	2664.16	2583.95	2484.47	2178.85	1889.93	1776.76	1928.58	2351.77	2924.41	2791.66	2316.82	1772.56	2549.3	2178.47	1964.03
	1770510_at	YLR233C	EST1	729.102	723.494	741.196	784.743	821.05	914.786	997.198	937.324	792.038	797.294	727.401	942.479	709.255	795.007	985.571
	1770512_at	YKR050W	TRK2	1385.92	1443.36	1374.9	1236.31	1217.59	1371.19	1291.23	1342.4	1425.04	1450.41	1188.86	1189.47	1363.49	1336.75	1241.72
	1770513_at	YPL033C	SRL4	28.0664	30.8502	24.8775	39.6915	40.876	39.919	36.5013	46.2899	34.8236	24.8775	37.1506	36.607	33.1567	35.2581	40.5896
	1770514_at	YDL112W	TRM3	3607.61	3721.12	3253.16	2798.47	2397.84	1654.23	1043.58	1296.26	1606.63	3721.69	3268.44	986.765	3551.24	2917.49	1023.91
	1770515_x_at	YLR461W	PAU4	1597.27	1433.79	1606.02	1498.13	1463.63	1571.31	1523.17	1544.56	1427.94	1717.19	1513.24	1433.26	1538.4	1583.01	1461.27
	1770517_at	YPL034W	YPL034W	2012.36	2065.89	2047.54	1990.43	2079.29	2497.75	2997.33	3098.88	3058.01	2110.4	1932.3	2824.31	2008.52	2069.57	2913.86
	1770518_at	YDL103C	QRI1	3343.62	3733.2	3783.1	3931.22	4352.12	4870.98	5090.42	3935.61	3101.19	3398.33	3742.07	5097.1	3521.04	4050.16	4877.18
	1770519_at	YHL018W	YHL018W	47.9412	42.856	39.1942	44.0429	48.9903	44.2121	46.8045	46.4702	41.6151	45.0926	53.0086	42.1474	40.1672	47.1477	51.6141
	1770527_at	YFR048W	RMD8	2900.18	3129.58	3040	2891.33	2802.93	2870.38	2868.89	2748.81	2370.3	3220.22	2988.95	2575.81	3062.81	2884.88	2620.89
	1770529_at	YOL032W	OPI10	1848.06	2176.14	2284.58	2608.02	3193.37	3867.32	3708.6	3671.48	3988.65	1942.5	2247.65	3733.35	1926.04	2760.78	3665.79
	1770532_at	YLR303W	MET17	19827.4	20045.7	20027.3	19161.3	19418.7	18642.5	19952	20556	21165.6	19568.4	19260.5	19725.3	19456.8	19032.9	20118.7
	1770534_at	YJL100W	LSB6	1495.88	1468.57	1573.7	1523.21	1781.71	2096.77	2095.22	2164.31	2231.02	1561.93	1416.22	2111.47	1388.31	1633.99	2103.78
	1770535_at	YCR042C	TAF2	3470.4	3591.18	3419.18	3368.73	3264.84	3223.55	3742.95	3807.92	3953.27	3408.43	3407.62	3359.38	3205.93	3302.93	3409.81
	1770536_at	YGL001C	ERG26	5965.6	6338.91	6108.97	6161.45	6179.37	6564.25	7580.81	8174.06	7266.43	5754.22	5981.75	6717.76	6089.83	6459.01	7341.72
	1770538_at	YPR200C	ARR2	507.021	525.749	506.468	495.204	519.357	541.972	620.352	548.258	548.682	508.705	352.77	533.667	462.327	468.921	517.26
	1770539_at	YLR387C	REH1	3267.9	3852.49	3943.66	3678.34	3619.77	4215.48	4347.01	3507.45	3635.21	3589.7	3765.58	4012.5	3884.9	3897.09	4128.09
	1770540_at	YJL068C	YJL068C	5337.36	5797.53	5788.94	6060.85	6468.99	7233.02	8494.16	9740.93	8904.06	5393.06	5515.15	8162.63	5231.39	6050.18	8433.65
	1770541_at	YGR272C	YGR272C	1453.6	1165.62	959.665	619.31	313.137	165.338	171.497	299.75	338.931	1308.22	833.006	156.926	1363.42	666.292	180.532
	1770542_at	YJL158C	CIS3	15556.9	15463.8	15800.9	15435.9	15556	15205.8	15852.5	19788.1	19699.7	15394.6	15281.6	15507.3	15572.7	15584.8	16065.3
	1770543_at	YCR023C	YCR023C	3415.63	3082	3646.54	3316.59	3500.48	3585.32	3620.75	2968.22	2787.75	3598.66	3227.91	3323.92	3117.28	3253.78	3897.4
	1770548_at	YMR279C	YMR279C	174.241	198.232	228.9	176.438	209.245	186.085	202.207	272.173	176.202	192.723	189.562	177.316	159.426	200.226	196.667
	1770549_at	YDL057W	YDL057W	583.937	625.317	689.886	749.755	997.762	1365.25	2024.07	2234.57	2069.79	633.1	620.084	1876.35	603.851	779.715	2051.34
	1770551_at	YGL038C	OCH1	3001.3	3132.59	3490.52	3943.65	3942.81	4465.09	5008.17	6309.07	5498.67	2886.65	3751.95	4485.42	3311.59	3878.04	4941.61
	1770554_at	YML117W	NAB6	3315.89	3513.96	3628.34	3703.12	4023.61	4636.09	4600.24	6776.21	5604.93	3405.66	3503.5	4506.02	3328.32	3803.59	4550.64
	1770556_at	YLL038C	ENT4	644.486	484.028	528.187	457.048	410.371	514.117	464.044	464.918	404.183	536.555	361.368	366.601	510.118	489.569	467.171
	1770558_at	YDL105W	NSE4	813.741	888.527	860.401	770.251	800.562	918.787	884.307	924.681	660.364	832.202	748.66	794.746	786.495	757.283	857.097
	1770559_at	YBR217W	ATG12	1311.11	1427.99	1400.5	1203.21	1241.44	1449	1354.67	1358.48	1349.26	1477.49	1208.06	1372.41	1445.09	1285.64	1363.13
	1770562_at	YGR024C	THG1	4373.83	4314.33	4232.69	4034.62	3951.05	3613.91	3508.6	3944.24	4213.21	4429.6	4288.95	3471.81	4297.94	4273.47	3559.09
	1770565_at	YDR127W	ARO1	11299.3	11781.5	11153.2	10556.4	10309.8	10000.4	8015.09	7617.83	7218.87	11585.2	10521.5	7851.2	11103.3	10864.2	7848.7
	1770566_at	YOR028C	CIN5	1045.87	1352.61	2079.84	3315.08	5011.44	4499.82	2226.08	3439.46	3082.48	1130.16	2107.81	2538.16	938.69	2975.72	2550.65
	1770567_at	YLR265C	NEJ1	1849.2	2130.59	2069.06	1958.47	2008.08	1556.99	1633.22	1743.43	1866.19	2101.45	1548.47	1355.05	1609.6	1838.12	1597.81
	1770569_at	YKR057W	RPS21A	22525	22370.9	22162.3	22239.6	21436.1	20298.6	14347.8	10846.4	10769.1	22471.6	22312.8	16346.8	22684.1	22480.8	14343.7
	1770571_at	YNR043W	MVD1	8052.09	8207.39	7867.46	7623.21	7182.92	6594.34	6153.08	7140.88	7277.57	8093.02	7369.43	6031.42	8122.46	7697.63	6330.09
	1770572_at	YMR237W	BCH1	4855.09	5102.95	5152.53	5143.18	5438.92	5968.07	6942.8	6849.24	5663.91	4987.45	5100.3	6533.1	4997.76	5168.8	6701.64
	1770575_at	YDR400W	URH1	1866.19	2000.98	1935.54	1757.27	1693.33	1620.13	1283.25	898.662	702.521	1882.62	1766.23	1371.47	1947.62	1942.47	1339.64
	1770576_at	YPL036W	PMA2	347.892	337.266	340.691	278.999	268.068	267.902	264.425	233.881	341.073	367.039	291.869	217.493	311.601	280.355	237.243
	1770577_at	YGR085C	RPL11B	19808	19488.8	19274.7	18511.5	18256.4	16517	10665.1	7897.37	8918.78	19995	18809.5	12123.6	19834.3	18894.3	10987.2
	1770578_at	YFR050C	PRE4	7678.16	8232.04	8383.83	8446.51	8690.96	9755.09	10363	9217.4	9659.82	7835.01	8203.37	10247.1	8294.05	8494.71	10043.9
	1770580_at	YCR010C	ADY2	215.809	204.984	236.244	233.97	291.343	383.781	574.625	434.157	329.163	200.84	212.706	516.609	194.239	250.181	583.617
	1770583_at	YDR353W	TRR1	12281.9	12563.5	12463.7	12320.4	12505.9	12882.9	13168.2	13921.8	12578.3	12383	12124.3	12724.7	12633.2	12752	13027.4
	1770584_at	YOR125C	CAT5	1429.75	1686.5	1798.99	1972.71	2316.15	2714.73	3048.48	2828.25	2692.92	1477.48	1514.26	3056.27	1375.15	1920.41	3059.12
	1770587_at	YLR307C-A	YLR307C-A	32.3947	34.0223	31.9661	39.1976	41.4894	33.4202	42.8677	88.7034	92.5834	38.9855	53.0857	52.3976	54.9604	58.6394	54.0443
	1770589_at	YOR252W	TMA16	2191.64	1908.41	1594.16	1111.17	797.52	543.209	486.045	667.598	801.434	2103.05	1387.36	474.157	2121.56	1321.62	502.135
	1770590_at	YGL108C	YGL108C	1811.07	1990.79	1892.88	2130.82	2020.24	2296.52	2184.87	2139.09	1888.11	2000.55	1879.18	2003.02	2028.23	2078.91	2056.64
	1770592_at	YJL089W	SIP4	161.416	130.979	136.814	160.016	189.752	246.498	347.431	410.168	383.054	134.361	133.774	319.888	127.964	144.67	353.687
	1770593_at	YMR265C	YMR265C	1347.19	1327.21	1381.86	1439.88	1493.98	1634.37	1471.09	1191.13	1058.62	1381.9	1237.12	1301.73	1394.75	1432.7	1444.1
	1770594_at	YDR404C	RPB7	5815.02	5710.63	5667.74	5916.21	5900.55	5673.02	5297.09	5200.43	5110.43	5558.48	5842.54	5476.84	5968.69	6022.58	5504.3
	1770597_at	YKL027W	YKL027W	1615.48	1418.37	1303.07	1383.37	1261.81	1206.66	1070.72	1151.35	989.263	1527.03	1423.14	1042.96	1673.99	1475.48	1129.75
	1770599_at	YKL074C	MUD2	2140.98	2007.92	1874.48	1522.89	1340.44	1194.47	1255.82	1321.75	1466.46	2081.42	1706.6	1183.35	1947.76	1622.5	1195.15
	1770603_at	YPL189W	GUP2	385.759	387.907	435.901	399.726	465.202	543.085	741.06	741.847	466.235	446.08	357.542	592.431	438.408	427.976	667.073
	1770604_at	YBR112C	CYC8	2534.19	2808.8	2808.05	2884.56	2875.97	3212.71	2893.9	3538.2	3144.44	2696.33	2664.16	2901.32	2637.69	2757.07	2970.64
	1770607_at	YLR336C	SGD1	2956.42	2877.27	2371.98	1759.64	1277.66	717.319	754.268	910.435	1199.85	3010.91	1828.31	584.911	2618.29	1698.95	677.184
	1770610_at	YBR022W	POA1	1761.48	1938.08	1922.4	1865.73	1973.78	2082.14	2466.16	2376.59	2227.23	1890.96	1789.31	2304.96	1791.85	1838.77	2367.08
	1770611_at	YBR251W	MRPS5	1996.22	2011.51	2058.5	1938.31	2027.63	2215.37	2219.8	2057.32	1905.09	2059.44	1914.34	2109.79	1969.27	2134.58	2056.33
	1770612_at	YGR148C	RPL24B	20246.1	19676.6	19448.3	20110.1	19303.7	18538	13986.3	8339.23	8010.15	19829.2	20087.1	16109.1	20839.3	20282.9	14509.9
	1770615_at	YBR291C	CTP1	9250.67	9365.44	9290.78	8419.68	7510.25	6764.62	7245.21	10050.7	9491.21	9656.79	8801.41	6456.69	9423	8689.66	6962.7
	1770622_at	YAR014C	BUD14	3555.23	3601.03	3506.76	3176.41	2916.03	2681.29	2526.93	3417.96	3622.9	3826.72	3303.74	2394.78	3564.54	3362.65	2565.37
	1770623_at	YPL134C	ODC1	1688.08	1771.67	1854.14	1899.88	2250.55	2918.85	4805.8	5842.01	6265.74	1736.92	1755.87	4222.61	1605.45	1990.26	4594.8
	1770624_at	YGR078C	PAC10	4208.44	3854.11	3227.58	3527.62	3219.9	3046.69	2606.43	2790.7	2799.92	4182.07	3479.01	2691.93	4214.48	3977.67	2779.44
	1770625_x_at	YNR072W	HXT17	50.6668	47.2981	38.4495	52.3625	54.5696	55.1851	70.818	52.9592	52.5225	39.2415	42.1379	63.9454	49.499	32.2419	51.8738
	1770626_at	YGR092W	DBF2	3211.12	3386.27	3431.91	3438.8	3653.46	4217.03	5057.76	6298.98	5945.74	3259.81	3325.9	4532.08	3160.95	3460.93	4711.98
	1770628_at	YLR018C	POM34	2751.59	2414.39	2503.87	2279.06	1958.71	1838.95	1498.33	1560.33	1551.63	2700.74	2273.49	1514.48	2809.53	2246.67	1532.76
	1770632_at	YAL044C	GCV3	15869.4	15949.7	16124.5	16200.9	16204.8	16032.6	15086.1	16811.8	18188	16114.8	15929.5	15416.5	16069.8	16255.4	15231.5
	1770634_at	YJR074W	MOG1	5400.34	5311.33	5463.43	5180.39	5183.06	5335.67	5653.63	6459.89	5646.18	5488.02	5111.89	5402.53	5259.88	5371.24	5499
	1770635_at	YCR017C	CWH43	4597.16	4302.29	4562.27	4539.13	4331.04	4320.81	4290.85	4712.07	4144.98	4726.21	4427.86	4219.53	4482.73	4577.41	4136.85
	1770636_at	YGL240W	DOC1	67.5398	57.9419	54.0918	55.7825	71.283	68.7601	102.456	109.706	85.9045	60.3945	56.8774	83.0008	69.2931	53.1109	89.6951
	1770637_at	YKR044W	UIP5	1608.04	1405.5	1470.7	1073.01	904.433	799.294	759.725	1157.14	974.418	1754.9	1214.46	703.229	1605.31	1159.68	727.883
	1770639_at	YFR045W	YFR045W	1212.5	1228.63	1419.47	1473.55	1730.55	2084.65	2055.94	1866.4	1708.01	1218.54	1331.66	1998.7	1150.36	1548.34	2036.28
	1770640_at	YCR014C	POL4	1018.4	935.749	1002.52	1070.37	995.586	1216.09	1221.79	1029.58	1041.31	961.367	1081.09	1174.73	1003.95	1089.46	1277.73
	1770645_at	YPR175W	DPB2	2115.92	2199.24	2049.12	1812.55	1686.25	1737.26	1488.81	1535.33	1045.7	2289.42	1938.16	1434.71	2097.46	1943.52	1516.63
	1770650_at	YDR540C	IRC4	557.148	565.719	680.164	769.239	1002.18	1549.32	1927.49	2338.87	1446.06	572.064	607.939	1852.92	561.677	770.598	2036.18
	1770651_at	YBR296C-A	YBR296C-A	19.9947	17.412	18.8435	20.3298	26.808	22.8472	26.848	32.0784	28.8252	18.1969	19.16	26.1087	18.92	19.8453	23.6533
	1770653_at	YGR214W	RPS0A	16076	15832	15743.8	15807.2	15142.7	13499.1	7449.82	2164.63	2599.12	15733.5	15678.2	9497.26	16516.4	16040.5	8075.46
	1770656_at	YBR053C	YBR053C	2823.58	3280.81	3452.65	3881.7	4739.37	5486.52	6371.04	6361.87	6555.66	2823.06	3271.73	5915.43	2677.99	3918.81	6326.77
	1770659_at	YPL017C	IRC15	161.305	180.426	239.489	269.249	390.936	580.835	788.074	854.325	977.292	189.792	248.101	712.531	150.961	262.839	729.669
	1770660_at	YDR397C	NCB2	5107.83	5115.45	4961.5	4555.66	3919.21	3586.87	3658.68	4994.99	6010.08	5188.4	4714.52	3676.99	5131.85	4649.93	3687.52
	1770662_at	YJR014W	TMA22	4725.17	4595.22	4542.2	4154.92	3850.33	3543.6	3364.66	3584.88	3787.17	4841.76	4027.54	3269.73	4725.14	4317.46	3456.48
	1770666_at	YHR040W	BCD1	1496.89	1203.53	1004.1	718.045	487.297	361.286	295.842	440.928	625.609	1512.95	881.13	256.884	1515.12	817.114	289.238
	1770668_at	YJR079W	YJR079W	272.56	268.744	259.595	254.332	303.404	328.645	559.75	816.721	866.454	285.379	249.583	435.843	213.176	271.206	495.3
	1770671_at	YJL043W	YJL043W	114.09	114.329	109.323	118.059	114.871	104.184	139.406	163.727	149.352	109.179	117.145	145.22	113.583	104.727	133.741
	1770672_at	YER123W	YCK3	1021.41	1079.92	1091	1105.12	1122.27	1203.13	1240.55	1170.16	1104.5	1030.74	980.902	1214.63	977.494	1073.92	1210.49
	1770674_at	YDL044C	MTF2	1152.37	1219.57	1223.27	1181.41	1142.19	1206.69	1242.19	1196.74	1129.69	1183.55	1138.04	1140.03	1230	1211.4	1182.45
	1770677_at	YCR063W	BUD31	1744.69	1807.06	1740.52	1242.2	1257.78	1133.73	1524.06	1483.88	1543.59	1858.68	1410.98	1122.83	1470.01	1268.21	1291.23
	1770680_at	YGL169W	SUA5	1642.96	1427.59	1275.96	977.508	719.021	485.864	485.805	639.852	764.276	1599.61	1119.06	403.984	1500.67	1026.22	456.087
	1770682_at	YDR345C	HXT3	14066.3	13583.1	13929.5	13979.7	13222.5	11876.7	9548.1	15597.7	15337.3	14387.8	14338.1	9175.2	14176.6	13935.1	9448.69
	1770683_at	YDR489W	SLD5	1055.71	992.954	1059.33	1069.59	1154.02	1264.69	1319.18	1279.81	1083.75	1019.31	951.036	1287.4	1067.25	1157.74	1316.84
	1770684_at	YLR026C	SED5	751.981	755.766	770.397	773.544	772.628	852.184	739.183	703.67	711.367	770.717	700.151	788.325	770.573	813.785	805.723
	1770685_at	YGR198W	YPP1	3591.4	3695.89	3628.64	3524.07	3497.29	3504.92	3375.8	2931.91	3360.21	3718.83	3516.91	3128.95	3561.08	3551.15	3228.86
	1770686_at	YIL042C	PKP1	1247.6	1190.76	1444.74	1649.32	1843.59	2221.17	2329.4	2844.26	2908.26	1233.79	1306.43	2222.55	1243.33	1624.69	2273.79
	1770687_at	YLR364W	GRX8	4671.34	4555.65	4496.03	4251.67	3913.19	3117.1	3223.76	4095.16	5035.9	4509.42	4730.08	3263.43	4800.26	4331.84	3242.97
	1770690_at	YDL033C	SLM3	886.163	791.386	829.203	687.257	657.355	671.427	705.148	704.518	689.821	929.356	667.525	630.319	844.993	766.752	704.326
	1770692_at	YML123C	PHO84	458.464	429.281	409.851	301.102	229.42	135.101	144.392	227.673	191	302.891	211.46	104.49	624.342	455.769	166.675
	1770695_at	YCR083W	TRX3	3620.19	3568.28	3665.59	3372.86	3582.34	3994.72	4624.36	5322.17	7118.13	3809.84	3433.02	4359.31	3322.67	3499.38	4386.67
	1770696_at	YHR011W	DIA4	888.524	861.34	921.186	959.282	933.968	930.145	986.092	1248.9	1209.51	894.083	866.436	940.089	875.429	1039.93	1003.54
	1770697_at	YOR090C	PTC5	2273.88	2267.64	2488.09	2407.61	2559.13	2857.34	3161.24	3466.19	3264.74	2291.14	2256.75	3114.36	2378.76	2457.61	3037.51
	1770699_at	YDR192C	NUP42	1335.28	1300.52	1253.17	1129.97	1127.06	1138.43	1033.25	1007.29	952.521	1329.99	1111.46	1075.95	1264.07	1231.96	1054.73
	1770700_at	YPL258C	THI21	1332.57	1311.36	1416.32	1197.92	1174.32	1219.23	1124.68	849.319	1089.33	1386.03	1116.17	1100.02	1283.94	1254.35	1040.87
	1770701_at	YJL140W	RPB4	5548.14	5301.67	5449.78	5579.93	5726.94	5863.67	6026.6	6155.31	5765.97	5424.76	5470.68	5942.77	5543.74	5613.48	5826.95
	1770705_at	YDR416W	SYF1	953.884	881.325	885.281	806.743	734.483	764.162	804.595	887.349	736.452	1005.15	602.279	741.658	981.621	894.024	783.53
	1770706_at	YAL042W	ERV46	8121.23	7510.67	7945.06	7835.26	7500.52	7072.23	6849.25	6557.89	6405.97	8347.09	7816.01	6248.6	8181.39	8058.92	6630.92
	1770707_at	YGR205W	YGR205W	2147.21	2377.43	2654.95	2899.8	3388.92	4192.97	4783.3	4964.09	4626.07	2319.66	2682.04	4402.62	2117	2752.68	4285.2
	1770708_at	YPL178W	CBC2	4886.02	4937.99	4904.37	4795.15	4697.81	4670.18	4865.72	4678.6	4328.4	4948.44	4487.44	4699.55	4910.33	4899	4821.07
	1770709_at	YER007C-A	TMA20	8300.68	8639.1	8545.87	7758.01	7507.81	7128.88	6219.14	6562.24	6109.43	8777.58	7895.87	6134.36	8681.17	8119.55	6129.32
	1770710_at	YLL033W	IRC19	695.057	624.989	601.832	558.445	471.585	443.855	423.527	495.454	556.711	635.442	542.976	391.058	685.663	592.422	424.388
	1770713_at	YKL190W	CNB1	7047.27	7142.44	7333.97	7040.96	6922.91	6656.15	7731.07	7927.47	7786.7	7081.52	6879.76	6928.17	6854.65	6948.88	7188.82
	1770716_at	YBR197C	YBR197C	1232.63	1148.87	1242.2	1080.64	973.422	943.816	823.053	974.877	1092.67	1214.43	1014.67	791.281	1259.71	1144.73	829.826
	1770717_at	YMR044W	IOC4	2815.72	2983.83	2908.76	3099.37	3276.85	3326.02	3531.8	3385.65	3206.55	2769.51	2781.87	3308.77	2770.21	3092.91	3481.72
	1770718_at	YOR076C	SKI7	1591.9	1709.3	1682.17	1611.1	1637.64	1701.55	1681.15	1558.2	1505.67	1674.09	1766.93	1718.66	1653.37	1628.18	1653.66
	1770720_at	YLR020C	YEH2	3412.31	3245.3	3584.05	3463.82	3131.82	3076.4	2732.32	2305.18	1970.09	3610.54	3269.44	2635.72	3581.84	3307.15	2562.41
	1770721_at	YPR062W	FCY1	11577.1	11754.1	11583.8	11291.5	10894.9	11173	11882.8	11472.1	10784.6	11983.6	11048.9	11444	11994.4	11631.7	11410
	1770725_at	YEL061C	CIN8	1648.08	1757.23	1849.94	2005.05	1850.25	2026.58	2041.03	2639.11	2334.25	1662.46	2009.72	1963.75	1932.82	2021.79	2099.03
	1770727_at	YLR260W	LCB5	1606.13	1786.49	1622.97	1509.75	1388.08	1445.47	1269.69	1181.74	1329.08	1738.96	1485.16	1225.43	1658.84	1606.56	1206.09
	1770730_at	YOR209C	NPT1	5526.35	5773.55	5663.31	5736.11	5357.4	5124.31	4634.14	4601.48	4061.57	5615.44	5616.59	4760.9	5749.44	5515.63	4801.28
	1770736_at	YLR396C	VPS33	1877.34	2030.08	1896.13	1657.9	1728.12	1739.11	1723.29	1697.21	1519.98	2099.5	1768.04	1636.94	1816.41	1775.56	1694.91
	1770737_at	YMR294W	JNM1	864.184	832.741	797.137	841.072	793.692	962.628	961.374	1049.69	1040.9	784.902	846.999	968.474	878.034	842.45	936.566
	1770739_at	YLR166C	SEC10	2400.07	2338.45	2381.03	2589.2	2514.14	2411.57	2528.48	2632.87	2584.13	2163.74	2560.12	2637.61	2445.35	2408.49	2444.99
	1770740_at	YIL044C	AGE2	4140.08	4212.18	4009.51	3972.72	3881.01	3502.3	3434.07	2471.59	2378.01	4068.46	3812.97	3391.02	4131.29	4085.24	3498.22
	1770742_at	YOR003W	YSP3	1756.46	1832.78	2182.76	2238.36	2979.84	4599.28	7262.34	6728.65	5878.02	1960.3	1942.38	6083.25	1598.49	2086.81	6629.66
	1770743_at	YNL233W	BNI4	2742.51	2743.12	2822.27	2753.55	2847.92	3058.12	3136.67	2971.68	2387.87	2686.27	2779.22	2923.59	2700.86	2843.95	3047.78
	1770744_at	YKL035W	UGP1	10548.9	11200	11954.1	13370.1	15184.1	17306	18630.6	17289.6	16877.8	10565.6	12182.9	18521.3	10494.6	12799.1	18394.7
	1770746_at	YGL057C	GEP7	2311.78	2515.75	2469.05	2294.04	2334.92	2349.35	2809.17	2499.68	2633.91	2334.32	2412.05	2599.68	2424.53	2600.8	2658.92
	1770747_at	YOL061W	PRS5	6359.29	6160.96	6078.7	5743.92	5240.06	4747.64	4133.43	4297.32	4354.48	6274.82	5631.92	4043.22	6610.23	6027.22	4123.56
	1770748_at	YKL053C-A	MDM35	3266.58	3390.23	3626.55	3902.2	4110.24	4403.73	4762.32	4782.44	4515.62	3407.83	3755.37	4858.36	3366.71	3785.67	4526.1
	1770749_at	YER124C	DSE1	5251.04	4932.42	4998.67	5281.47	4646.32	4187.86	5637.63	7024.92	8089.61	4936.86	5490.11	4596.67	5322.23	4908.54	5088.46
	1770750_at	YBL068W	PRS4	4997.53	4880.38	4434.24	3312.36	2626.74	1640.3	959.416	1107.93	1300.82	5022.1	3741.59	860.702	4675.15	3542.22	872.443
	1770751_at	YPL272C	YPL272C	807.277	866.985	861.632	906.71	1062.18	1081.07	989.373	633.981	749.087	822.486	822.516	1033.06	697.253	873.037	953.834
	1770753_at	YDR099W	BMH2	9222.31	9953.28	9912.98	10289	11045.4	11628.1	13854.5	14433	15531	9213.34	9483.65	14216	9348.61	10378.8	14551.7
	1770754_at	YMR318C	ADH6	9636.2	9698.39	9529.16	9102.16	8951.52	8583.9	8119.4	9154.16	9286.25	9729.99	8945.76	7550.07	9397.88	9249.62	7883.33
	1770758_at	YGL153W	PEX14	2390.69	2598.3	2605.77	2501.65	2579.76	2821.05	2699.9	2520.5	2637.68	2594.04	2402.5	2619.78	2494.42	2646.96	2674.51
	1770759_at	YKR088C	TVP38	5140.33	4957.84	5524.29	5370.79	5425.04	5736.97	6209.62	6301.07	5204.32	5337.86	4971.66	5715.25	5314.31	5471.8	6118.78
	1770760_at	YGR168C	YGR168C	975.087	1020.53	981.543	907.641	942.264	1041.05	1132.98	1313.44	1263.15	1067.16	924.049	1031.81	971.356	980.714	1048.84
	1770764_at	YDL199C	YDL199C	670.375	650.555	847.75	1032.21	1365.91	1965.88	1870.11	1747.03	1691.06	703.733	822.721	1821.16	621.148	987.599	1790.45
	1770765_at	YKL045W	PRI2	2270.93	2495.66	2415.11	2388.41	2528.85	2844.98	2987.05	2371.38	1741.81	2307.19	2298.15	2842.21	2149.53	2341.68	2998.45
	1770766_at	YIL009C-A	EST3	2273.36	2148.32	2282.14	2301.36	2291.93	2458.91	2697.3	2976.59	2820.5	2270.47	2287.53	2756.44	2344.4	2398.95	2851.14
	1770767_at	YFL030W	AGX1	745.342	765.69	881.356	943.584	1261.87	1693.24	2308.97	2233.62	2852.43	802.103	808.967	2112.26	675.331	930.863	2146.46
	1770768_at	YER139C	RTR1	749.533	797.065	775.665	847.343	899.489	964.894	1103.58	1320.22	1293.37	692.462	697.646	1010.8	729.835	845.314	1033.77
	1770773_at	YKL015W	PUT3	2045.24	2028.31	1886.87	1699.68	1677.07	1654	1896.62	1637.33	1754.23	2035.5	1872.24	1713.04	1866.89	1790.5	1810.91
	1770776_at	YER019C-A	SBH2	10302.9	9907.72	10193.8	9690.57	9405.83	9026.35	9478.02	10473.7	10116	10646.6	10142.7	9037.76	10226.5	9955.68	9331.56
	1770777_at	YPR187W	RPO26	9459.54	9075.63	8573.32	8352.45	6998.46	5822.33	4706.61	5264.14	5743.28	9228.45	9071.4	5073.15	9962.31	9062.56	4912.41
	1770778_at	YCL039W	GID7	2682	2869.27	2935.33	3227.86	3766.56	4587.75	5465.3	5797.38	5757.47	2742.79	2959.9	4954.25	2668.09	3220.4	4963.98
	1770780_at	YCL037C	SRO9	8091.57	6661.09	5981.77	4629.92	3241.5	1862.88	612.787	697.917	764.264	7325.06	5572.97	632.531	7485.9	5624.03	621.672
	1770783_at	YLR139C	SLS1	812.844	798.738	857.138	896.516	928.435	967.534	955.337	893.87	793.05	849.026	785.116	902.9	816.323	933.463	921.511
	1770785_at	YPR193C	HPA2	701.479	631.124	762.562	824.825	935.929	1324.05	1524.06	1535.77	1597.62	722.896	743.29	1271.84	686.51	740.023	1498.83
	1770788_at	YOR319W	HSH49	1507.97	1449.63	1267.48	1155.66	989.173	1025.48	1071.92	1266.68	1403.66	1498.01	1222.39	1063.43	1454.97	1217.69	1170.83
	1770790_at	YHR149C	SKG6	2058.61	1894.52	1821.67	1609.68	1332.64	1320.36	1338.84	1205.19	1181.01	2156.38	1776.81	1361.08	2011.24	1673.28	1378.13
	1770791_at	YNL263C	YIF1	5813.5	5675.6	5919.52	5830.6	5982.55	6047	6204.17	5367.77	4968.37	5943.88	5798.69	6033.69	5801.95	6124.16	6212.78
	1770792_at	YLR237W	THI7	1994.22	1876.18	1894.2	1717.03	1575.13	1520.48	1725.41	2310.1	2333.29	2023.8	1731.17	1541.17	1810.67	1706.71	1624.35
	1770793_at	YLR454W	FMP27	5291.09	4926.34	5344.27	6058.96	6257.36	7406.01	8400.3	8488.84	8432.05	5072.18	5871.73	8159.51	5337.83	5798.07	8249.94
	1770795_at	YKL162C	YKL162C	423.222	413.511	486.673	558.271	736.504	1053.9	1032.27	1001.48	986.209	465.01	502.797	1031.92	443.232	577.858	1011.39
	1770797_at	YDR100W	TVP15	5711.99	5581.68	6237.02	6703.14	7258.82	7893.04	9002.29	9255.07	8730.01	5493.92	6028.91	8889.32	5551.88	6540.34	8932.28
	1770799_at	YDR322C-A	TIM11	6189.55	6258.46	6482.89	6689.41	7151.99	7821.14	8494.3	9540.72	9500.01	6344.81	6372.36	8635.15	5931.43	6720.63	8687.85
	1770802_at	YGL094C	PAN2	3374.85	3712.23	3522.86	3548.14	3652.26	4119.61	4420.69	4738.99	4081.9	3639.74	3489.46	3891.26	3474.23	3487.79	4289.8
	1770806_at	YPL245W	YPL245W	3167.67	3138.7	3096.96	2576.12	2252.36	2081.77	1555.8	1646.26	1649.4	3454.22	2738.23	1411.9	3251.57	2695.55	1539.26
	1770808_at	YHR036W	BRL1	593.111	586.161	610.028	563.065	541.231	594.783	602.374	602.39	633.615	624.87	559.293	561.284	633.961	585.654	603.373
	1770809_at	YPR174C	YPR174C	2335.37	2331.84	2264.84	1957.54	1885.84	2034.52	1904.2	2302.55	1797.61	2445.79	2107.07	1626.05	2279.3	2126.74	1959.73
	1770812_at	YJL056C	ZAP1	833.573	838.386	766.334	666.45	577.566	604.295	548.339	558.496	693.239	875.44	682.967	524.533	827.435	725.752	529.948
	1770816_at	YML065W	ORC1	1973.96	2008.61	1847.6	1793.19	1682.78	1621.3	1568.91	1639.6	1582.11	1963.01	1862.27	1563.8	2025.7	1846.89	1621.68
	1770817_at	YMR282C	AEP2	1357.49	1464.59	1385.86	1290.38	1317.25	1237.49	1250.55	897.234	852.986	1452.92	1335.88	1059.09	1272.74	1284.54	1114.75
	1770818_at	YAL017W	PSK1	3257.42	3866.11	3970.86	4341.87	4933.18	5723.16	6295.25	7234.5	6674.12	3574.9	3656.71	5961.76	3118.82	3942.23	6067.17
	1770820_at	YOL097C	WRS1	8126.59	8578.79	8217.27	7948.15	7408.76	7044.86	5131.45	4648.99	4052.31	8522.29	7860.89	5228.38	8928.32	8031.99	5151.53
	1770821_at	YKR087C	OMA1	1848.23	1854.59	1900.9	1881.71	1898.19	2107.27	2334.36	2017.7	1895.35	1833.35	1711.49	2241.5	1817.85	1883.33	2353.64
	1770824_at	YOR341W	RPA190	6856.57	7000.44	5716.38	4577.61	3798.35	2270.53	537.714	802.342	1162.15	7394.32	4996.87	590.694	6314.53	4857.63	531.784
	1770825_at	YJL083W	TAX4	506.305	450.558	502.642	528.44	602.218	731.011	765.876	737.28	706.765	515.913	500.68	653.006	441.439	496.919	706.07
	1770828_at	YKL002W	DID4	4790.59	4634.23	5015.39	5303.59	5532.92	6249.66	7208.64	7090.98	6628.37	4921.85	5125.88	6852.41	4788.95	5445.42	6942.19
	1770829_at	YCR075W-A	YCR075W-A	3502.23	3438.04	3519.52	3890.49	3963.33	4371.83	5521.72	5861.71	5445.26	3370.45	3716	5210.22	3351.74	3697.48	5348.09
	1770832_at	YDR364C	CDC40	1206.09	1216.17	1142.19	993.752	908.457	829.587	870.851	1003.19	1014.45	1266.08	1028.26	771.239	1206.07	1027.29	825.668
	1770834_at	YKL089W	MIF2	1575.99	1695.25	1554.58	1503.32	1538.37	1535.62	1735.2	1902.74	1697.65	1645.25	1500.25	1638.22	1538.21	1546.14	1765.1
	1770835_at	YJR083C	ACF4	1103.88	1171.91	1184.22	1292.55	1412.27	1641.27	1723.19	1607.77	1614.28	1086.96	1158.37	1773.65	1086.76	1304.13	1796.19
	1770836_at	YLR433C	CNA1	1725.83	1970.25	1824.62	1488.45	1402.5	1294.69	1126.69	1220.9	1336.67	1795.37	1516.53	1042.96	1682.42	1521.24	1030.08
	1770837_at	YGR266W	YGR266W	3241.42	3374.28	3139.89	3265.94	3298.49	3779.02	4008.05	4255.62	5040.73	3107.19	3117.9	3850.75	3090.24	3138.7	3964.25
	1770839_at	YOR174W	MED4	2340.85	2449.45	2374.86	2210.36	2175.76	2375.31	2189.6	1756.32	1608.33	2504.73	2033.61	2042.46	2308.6	2343.38	2228.87
	1770841_at	YHR129C	ARP1	1423.54	1315.15	1304.88	1175.12	1061.89	1102.34	1241.07	1340.74	1399.3	1401.63	1267.62	1199.21	1439.75	1248.46	1257.26
	1770843_at	YOL015W	IRC10	240.792	266.697	276.723	301.789	368.416	464.141	493.279	529.259	597.174	266.153	240.469	483.428	225.402	264.96	514.239
	1770848_at	YKL191W	DPH2	5291.84	4910.94	4217.69	3431.93	2629.17	1840.52	835.254	1312.74	1720.19	5399.86	3911.69	827.263	5257.45	3873.64	832.201
	1770850_at	YHR214C-D	YHR214C-D	504.927	663.23	526.145	418.805	483.58	367.757	370.509	295.198	300.893	557.309	503.956	296.31	434.471	410.178	358.078
	1770851_at	YKR101W	SIR1	1274.3	1281.45	1289.79	1192.62	1184.37	1387.01	1339.32	1508.08	1390.48	1336.75	1215.43	1222.45	1272.1	1311.78	1359.77
	1770852_at	YER093C	TSC11	1477.57	1423.83	1453.15	1376.06	1362.46	1362.89	1683.6	1891.42	2014.71	1439.92	1406.75	1608.21	1403.32	1418.02	1705.08
	1770854_at	YAL001C	TFC3	2933.44	2997.22	2975.23	3024.77	3229.59	3140.48	3412.13	3581.89	3309.03	2914.47	3062.74	3241.08	2847.68	2928.61	3126.51
	1770855_at	YMR156C	TPP1	766.877	745.564	783.442	855.5	936.338	1047.34	1143.34	1242	1372.53	765.213	820.266	1184.59	759.209	883.955	1166.99
	1770856_at	YDR090C	YDR090C	3513.27	3550.57	4364.93	5654.97	6849.85	8580.92	8546.65	6975.45	5846.7	3652.03	4501.97	8617.83	3434.45	5530.2	8691.43
	1770858_at	YFR033C	QCR6	6526.82	6492.99	6658.3	6794.37	6963.36	8106.98	8713.39	8910.27	8562.72	6794.37	6421.24	8342.28	6171.88	6559.66	8364.78
	1770859_at	YGR287C	YGR287C	346.756	402.861	382.883	463.413	515.694	610.37	637.582	458.876	296.533	352.379	458.091	632.075	402.502	472.15	597.936
	1770861_at	YJL109C	UTP10	4833.46	4683.69	3897.86	2779.91	2138.48	1220.34	478.615	936.176	1119.36	5079.74	3441.71	447.996	4768.07	3034.04	431.762
	1770862_at	YPL204W	HRR25	3505.62	3452.46	3525.47	3761.82	3621.05	3978.41	4000.26	5026.61	4962.93	3518.45	3573.16	4032.41	3496.9	3625.36	4229.51
	1770863_at	YDR137W	RGP1	2877.24	2930.66	2917.59	2753.38	2787.93	2886.36	2687.18	2781.95	2795.56	2962.8	2789.57	2598.52	2844.13	2941.25	2678.93
	1770864_at	YPL153C	RAD53	831.483	878.116	892.204	899.17	969.683	1003.16	1001.29	967.383	677.477	831.315	847.227	941.231	781.707	884.184	947.927
	1770865_at	YER149C	PEA2	2213.69	2148.44	1992.73	1665.62	1412.26	1394.88	1298.71	1333.44	1343.38	2390.31	1671.31	1195.5	2134.96	1851.45	1298.3
	1770867_at	YDL237W	AIM6	6432.05	5760.24	6638.61	6905.77	7235.96	7329.93	6499.99	5808.25	6224.51	6259.25	6583.47	6650.13	6067.19	6989.96	6301.18
	1770868_at	YLR275W	SMD2	2286.3	2395.53	2285.4	1998.82	1957.83	1828.52	2055.34	1800.85	1756.56	2403.43	1588.19	1862.97	2265.81	2059.77	1970.45
	1770871_at	YBR135W	CKS1	3992.84	3944.28	3921.41	3798.27	3485.89	3353.35	2864.53	2747.03	2887.65	3963.07	3858.43	3010.5	4266.86	4016.71	2980.39
	1770876_at	YDL148C	NOP14	2522.64	2599.08	2188.64	1461.91	967.331	421.228	122.403	237.695	382.18	2844.38	1567.01	111.636	2305.11	1408.94	112.517
	1770878_at	YOR144C	ELG1	1884.29	2034.65	1945.37	1692.83	1543.04	1550.35	1543.06	1470.68	1294.17	1952.4	1761.65	1458.85	1850.09	1683.89	1490.86
	1770879_at	YDR381C-A	YDR381C-A	2749.99	2541.28	2817.07	2745.54	2813.95	3123.77	3183.26	3216.42	3214.95	2703.7	2858.55	2945.7	2658.26	2741.45	3023.5
	1770882_at	YMR142C	RPL13B	18829.3	18477	18528.2	18776.8	18172.6	16601.5	11952.3	5483.33	5945.89	18326.2	18643.3	14209.7	18908.2	18439.3	12537.7
	1770883_at	YOR228C	YOR228C	2344.34	2266.97	2552.19	2568.94	2978.56	3623.12	3756.08	3798.22	3868.46	2390.4	2373.12	3558.78	2117.77	2583.78	3614.06
	1770884_s_at	YDL229W	SSB1	22621.7	22338.2	21764.8	21460.4	21128.2	20290.5	16230.8	10977.5	12191.9	22220.2	21666.3	17340.3	22063.4	22526.3	16451.8
	1770885_at	YDR387C	YDR387C	2053.61	1829.06	2148.77	2149.04	2320.49	2449.64	2722.77	2319.64	2308.46	1969.21	2117	2480.86	1964.53	2143.22	2499.68
	1770886_at	YLR030W	YLR030W	118.136	119.542	128.482	164.02	191.99	216.818	298.864	299.864	277.796	109.508	100.057	195.964	116.315	121.661	249.724
	1770887_at	YKL187C	YKL187C	130.625	89.1935	121.981	123.406	130.835	148.729	147.538	130.771	145.856	82.6232	102.538	127.217	173.627	146.894	155.726
	1770888_at	YKL039W	PTM1	4623.79	4281.07	4747.75	4932.61	5129.25	5269.08	5508.72	5790.18	5161.6	4882.38	4469.55	5135.04	4430.67	5032.02	5422.81
	1770889_at	YLL040C	VPS13	4739.95	5386.24	4897.62	4949.83	5126.64	6023.75	7360.37	7612.82	6946.11	4867.33	4992.15	6646.43	4646.48	4620.92	7052.05
	1770890_at	YML008C	ERG6	12822.8	12704.9	12972.8	13136.7	13063.6	13700.2	15234.8	16879.9	16238.9	12602.1	12528.4	14536.9	13061.5	13264.1	14986
	1770891_at	YLR165C	PUS5	1243.46	1225.48	1337.32	1575.54	1689.04	1945.31	1811.9	1575.7	1580.25	1223.84	1340.35	1796.25	1314.01	1530.57	1793.28
	1770892_at	YBR138C	YBR138C	1395.62	1443.86	1541.55	1930.53	2194.63	2561.59	2718.69	2424.03	2397.61	1279.53	1689.26	2498.42	1398.03	1922.19	2738.17
	1770896_at	YPL115C	BEM3	3425.43	3634.47	3492.55	3540.54	3623.62	3951.71	4155.96	3852.02	3531.55	3395.78	3397.58	3776.26	3432.25	3617.44	4041.98
	1770897_x_at	YFL020C	PAU5	456.457	479.061	562.422	518.224	610.043	747.588	896.817	1044.57	1022.73	500.569	439.166	781.205	440.481	478.165	832.099
	1770898_at	YAL010C	MDM10	1203.42	1134.69	1196.96	1229.68	1213.91	1352.33	1352.99	1550.34	1353.74	1206.08	1187.78	1276.47	1198.34	1216.11	1274.28
	1770899_at	YNL167C	SKO1	2928.35	3045.86	3117.06	3140.88	3296.72	3692	3722.92	4093.21	3817.17	2989.8	3116.6	3501.04	3050.45	3234.17	3621.75
	1770900_at	YCR091W	KIN82	610.99	755.9	879.591	985.483	1402.47	1721.56	1864.83	2294.95	1980.12	685.459	664.458	1512.43	490.851	831.421	1742.92
	1770902_at	YKL037W	AIM26	140.977	284.964	274.059	177.945	247.708	198.275	209.543	304.142	288.96	312.078	214.532	161.199	221.585	233.182	276.319
	1770908_at	YML015C	TAF11	1894.66	1876.69	1792.61	1569.43	1406.86	1329.8	1320.87	1713.95	1749.46	1952.57	1616.87	1309.2	1942.85	1683.18	1312.61
	1770911_at	YIR011C	STS1	3190.05	3465.73	3386.84	3117.66	3071.52	3180.37	3256.11	3278.03	3594.49	3288.12	2988.69	3028.05	3127.56	3065.07	3036.7
	1770913_at	YGR240C-A	YGR240C-A	888.059	726.698	904.342	1208.18	1264.94	1348.82	1445.18	1374.83	1443.99	718.168	1044.44	1329.24	893.187	1138.59	1549.99
	1770916_at	YBL050W	SEC17	5382.87	6108	5973.48	5738.96	6138.7	6494.9	7403.8	6785	6767.96	5512.98	5350.45	6856.44	5200.21	5798.69	7047.37
	1770917_at	YHL030W	ECM29	2765.72	3076.71	2985.26	3271.2	3577.51	4477.81	5734.26	3761.28	4008.92	2741.85	3026.79	4981.12	2691.68	3180.76	5543.31
	1770920_at	YPL189C-A	COA2	1916.71	1891.62	2056.42	1906.97	2152.84	1959.98	1623.77	1482.46	1502	2101.16	2002.3	1581.51	1793.46	1842.24	1422.76
[truncated: 4,883 more rows]

## Sheet: Rap_mRNA
mRNA abundance (relative quantification from Affymetrix arrays)
[truncated: 5,721 more rows]

## Sheet: AllConditions_mRNA
mRNA abundance (relative quantification from Affymetrix arrays)
[truncated: 5,721 more rows]

[truncated: 2 more sheets: ClusteringAssignments, OnsetTimes]
