# Supplementary material for: Inferring causal metabolic signals that regulate the dynamic TORC1-dependent transcriptome
Source: Mol Syst Biol. 2015 Apr 17;11(4):802. doi: 10.15252/msb.20145475 (PMC4422559; doi:10.15252/msb.20145475)
Supplement: Supplementary file 12 [file msb0011-0802-sd12.xls]

## Sheet: Description
	Supplementary Table 6. Dynamic changes in protein abundances in the three shifts.
	Spreadsheet name	Content
	Detailed protocol	Information about sampling procedures, measurement parameters, data analysis and references.
	Protein abundances	This table contains quantified protein abundance changes for 20 targeted signaling proteins as well as 6 targeted enzymes or trans-membrane transporters for all three shift experiments in biological triplicates. The given quantitative values were measured using Selected Reaction Monitoring mass specrometry and represent the ratio between the protein intensity of the endogenous (light) versus the …

## Sheet: Detailed protocol
	Detailed Protocol for quantification of Protein abundances by SRM
	Sampling. Samples for protein levels were harvested from all reactors at several time points by addition of 6.25% (v/v) of trichloroacetic acid (stock solution 100% w/v) to 50 ml aliquots of yeast culture. Steady-state samples were taken around 10 minutes before the shift (in case of the glutamine to proline downshift one additional sample was taken around 15 minutes before the shift), and 5, 9, …
	Protein extraction and digestion. For protein extraction yeast cells were lysed by three successive rounds of cell disruption with glass beads in 8 M urea, 100 mM NH4HCO3 pH 8.0, 5 mM EDTA and 1 mM tris(2-carboxyethyl)phosphine (TCEP). Debris was removed by centrifugation at 16000 g. The protein content was determined by bicinchoninic acid (BCA) protein assay (Pierce). For each sample 250 µg of e…
	SRM assay design. For all targeted proteins representative peptides and optimal transitions for identification and quantification were selected based on two high-quality SRM assay repositories of Saccharomyces cerevisiae: i) A proteome-wide mass-spectrometric map generated from synthetic reference peptides (1) (accessible at www.srmatlas.org/yeast/) and ii) a yeast ion-trap consensus spectral lib…
	SRM setup and data acquisition. SRM measurements were performed on a TSQ Vantage QQQ mass spectrometer (Thermo Fischer Scientific) equipped with a nano-electrospray ion source. Peptide separation was carried out on a nano-LC system (Eksigent) with a 75 µm x 10 cm fused silica microcapillary reversed phase column packed with Magic C18 AQ material (200Å pore, 5 µm diameter, Michrom BioResources). A…
	SRM data analysis. Relative protein quantification was carried out based on the ratio between summed transition areas for light (endogenous) and heavy (15N reference) peptides. For proteins quantified with several peptides the average peptide ratio was used to compute the protein ratio. The quantitative SRM dataset has been deposited to the public repository “Panorama” and is accessible via the l…
	(1) Picotti P, Clement-Ziza M, Lam H, Campbell DS, Schmidt A, Deutsch EW, Rost H, Sun Z, Rinner O, Reiter L, Shen Q, Michaelson JJ, Frei A, Alberti S, Kusebauch U, Wollscheid B, Moritz RL, Beyer A, Aebersold R (2013) A complete mass-spectrometric map of the yeast proteome applied to quantitative trait analysis. Nature 494: 266-270
	(2) MacLean B, Tomazela DM, Shulman N, Chambers M, Finney GL, Frewen B, Kern R, Tabb DL, Liebler DC, MacCoss MJ (2010) Skyline: an open source document editor for creating and analyzing targeted proteomics experiments. Bioinformatics 26: 966.
	(3) Maclean B, Tomazela DM, Abbatiello SE, Zhang S, Whiteaker JR, Paulovich AG, Carr SA, Maccoss MJ (2010) Effect of collision energy optimization on the measurement of peptides by selected reaction monitoring (SRM) mass spectrometry. Anal Chem 82: 10116-10124

## Sheet: Protein abundances
	Proteins abundances quantified by selected reaction monitoring (SRM)
	Protein changes displayed as ratios between light (14N) and heavy (15N) labeled peptides.
		Proline to Glutamine (N-upshift)
				BY003 (replicate 1)							BY008 (replicate 2)							BY012 (replicate 3)
				-10 minutes (replicate 1)	5 minutes (replicate 1)	9 minutes (replicate 1)	15 minutes (replicate 1)	25 minutes (replicate 1)	44 minutes (replicate 1)	79 minutes (replicate 1)	-10 minutes (replicate 2)	5 minutes (replicate 2)	9 minutes (replicate 2)	15 minutes (replicate 2)	25 minutes (replicate 2)	44 minutes (replicate 2)	79 minutes (replicate 2)	-10 minutes (replicate 3)	5 minutes (replicate 3)	9 minutes (replicate 3)	15 minutes (replicate 3)	25 minutes (replicate 3)	44 minutes (replicate 3)	79 minutes (replicate 3)	Sample Name (time labelling)
		ORF	protein name	0	5	9	15	25	44	79	0	5	9	15	25	44	79	0	5	9	15	25	44	79	minutes after shift
	Signaling proteins	YIL033C	Bcy1	1.42981	1.35901	1.33748	1.40459	1.48735	1.39781	1.01319	1.22925	1.22187	1.05174	1.16228	1.19885	1.09856	0.937829	1.26555	1.29516	1.39693	1.46241	1.3621	1.41589	1.25395
		YER177W	Bmh1	1.03277	1.0069	0.970304	1.16195	1.22782	0.722748	1.10633	1.35618	1.42743	1.39784	1.51722	1.58098	1.37617	1.30717	1.55275	1.2874	1.44346	1.42084	1.39583	1.52442	1.44974
		YDR099W	Bmh2	1.69792	1.71034	1.49478	1.88362	1.95271	1.17927	1.79289	2.00167	1.90066	1.77935	1.92707	1.99949	1.85337	1.5805	2.03356	1.56527	1.79184	1.74414	1.74606	2.11175	1.59515
		YGL190C	Cdc55	1.2888	1.32241	1.24051	1.44545	1.48455	0.937428	1.17693	1.56941	1.89649	1.89824	2.29843	1.98563	1.93332	1.90416	1.61621	1.42913	1.54386	1.57693	1.57089	2.42289	2.41833
		YJR007W	eIF2alpha	1.12141	1.25264	1.18164	1.20071	1.35095	1.0169	1.13989	1.33898	1.37768	1.42182	1.50547	1.67948	1.56339	1.59598	1.31492	1.26383	1.32873	1.41577	1.44594	1.63206	1.65212
		YNL135C	Fpr1	2.11445	2.14376	2.20609	1.92563	2.17673	3.54598	2.17326	2.4049	2.9389	2.98606	2.59178	3.28871	2.75764	2.001	3.77834	3.71129	2.89899	2.4732	2.30636	3.20604	2.49365
		YOR370C	Mrs6	1.23351	1.34583	1.28969	1.2991	1.55006	0.836496	1.05009	1.91582	1.93994	2.14262	2.38692	3.05785	2.61617	2.26242	1.79712	1.48718	1.64027	1.65214	2.11544	2.02319	2.46713
		YGL248W	Pde1	1.71769	1.61224	1.51653	1.64806	1.84642	1.4791	1.55508	1.10506	1.30309	1.35893	1.44987	1.47717	1.29675	1.2478	1.53299	1.53077	1.6077	1.55486	1.40413	1.60103	1.57808
		YPL031C	Pho85	1.0597	1.25504	1.24402	1.17324	1.30506	0.827322	0.950508	1.52283	1.80661	1.86108	2.04446	2.12571	1.96123	1.76024	1.97201	1.93703	2.06575	2.05801	2.06601	2.02465	1.91227
		YKL126W	pkh2	1.3995	2.01249	1.6779	1.80783	2.03617	1.00361	1.36153	1.54208	1.98647	1.87173	2.25848	2.54391	2.07496	2.41409	2.11154	1.72515	1.80392	2.0256	1.97827	2.25016	2.08774
		YDL134C	Pph21	3.02117	2.68407	2.30628	2.14138	2.85922	3.33749	2.17597	1.58421	1.3587	1.62405	1.67747	1.73233	1.56288	1.35996	1.76333	1.61693	1.70816	1.64858	1.83138	1.44485	1.74783
		YDR435C	Ppm1	0.649332	0.855812	0.774416	0.803636	0.954312	0.478131	0.804583	1.00107	0.916566	1.12049	0.994715	1.20249	1.23345	1.09047	1.30626	1.27605	1.17614	1.22604	1.50951	1.2926	1.18844
		YNL098C	Ras2	1.04362	1.15115	1.12736	1.13583	1.25278	1.13335	1.08174	0.851808	1.01198	1.06677	1.2011	1.23421	1.19238	1.096	1.19708	1.10577	1.03256	1.17358	1.19795	1.15466	1.15229
		YPR165W	Rho1	1.93893	2.36715	2.21708	2.71962	2.41693	1.26742	1.90265	1.09779	1.31492	1.329	1.66634	1.93457	1.82591	2.03802	1.73045	1.43395	1.61117	1.90279	2.33357	2.06988	2.54897
		YFL033C	Rim15	3.94946	3.6002	3.39625	3.45693	4.58018	4.18855	3.40662	1.1173	1.56911	1.31018	1.69462	1.80178	1.71044	1.74222	2.0586	1.88366	1.98413	1.76779	1.74561	2.16015	1.76577
		YPL090C /YBR181C	Rps6a/b	4.04495	3.60837	3.77347	4.4177	5.39213	5.39003	4.0034	4.35002	4.67199	4.80453	5.48724	6.03322	5.82535	5.5754	3.93222	4.0201	4.25015	3.69291	3.87391	4.32053	5.68278
		YDL047W	Sit4	1.10448	1.06466	0.98628	1.05156	1.09171	1.19717	1.29354	1.06582	1.16852	1.29836	1.37419	1.54924	1.42269	1.37451	1.3298	1.33588	1.3253	1.36994	1.36385	1.3816	1.59259
		YDR477W	Snf1	1.40406	1.5135	1.30336	1.47794	1.75032	0.880404	1.25861	1.28196	1.61122	1.74452	1.74585	2.03375	1.90607	1.75142	2.07522	1.93741	1.5984	1.90413	1.84314	1.92804	1.8908
		YAL016W	Tpd3	1.61357	1.77684	1.52134	1.75698	1.75393	1.40222	1.51745	1.2178	1.26187	1.35248	1.42251	1.67066	1.54816	1.43199	1.58154	1.51753	1.43255	1.5141	1.54334	1.63091	1.66689
		YNL229C	Ure2	1.77181	0.937041	1.32271	2.29356	2.40021	1.8532	2.71565	1.00361	1.11595	1.16032	1.33901	1.45763	1.35463	1.31219	1.03379	1.11483	1.08938	1.00704	1.31707	1.23291	1.35482
	Enzymes & membrane transporters	YKR039W	Gap1	17.75	18.9175	17.6767	18.032	18.1753	6.02317	6.70861	7.73116	9.75801	11.6171	11.8468	13.9385	11.2959	6.28587	13.3295	9.56058	9.64184	12.5071	16.1054	13.5736	7.78238
		YOR375C	Gdh1	1.02537	1.0087	0.94048	1.03633	1.10494	0.772108	0.708379	0.833235	0.903478	0.947105	1.06778	1.12895	1.0123	0.87935	0.866604	0.867236	0.889814	0.930693	0.869955	0.965832	0.908367
		YDL215C	Gdh2	15.0946	15.8479	14.8587	15.0769	17.7748	10.1268	12.4464	12.9311	15.5194	15.7805	18.5113	20.6323	19.0082	17.3478	11.207	8.53513	8.42919	9.43945	10.0266	10.4024	9.89353
		YAL062W	Gdh3	0.422847	0.467529	0.451694	0.612781	0.540597	0.438048	0.360353	0.655209	0.638965	0.638056	0.651038	0.756604	0.632994	0.577574	0.463972	0.469163	0.508928	0.493176	0.507414	0.530549	0.460216
		YPR035W	Gln1	4.36753	4.80458	4.51863	4.67801	5.23257	2.78464	3.21218	6.42741	6.79199	7.93133	7.67114	6.81238	6.78131	5.44732	6.07583	5.96036	3.88796	6.07747	5.60012	5.76478	5.26878
		YDL171C	Glt1	1.31743	1.44179	1.37928	1.46966	1.60123	0.861046	1.03831	1.09872	1.22335	1.38899	1.54325	1.73903	1.61718	1.36247	1.37272	1.24688	1.27457	1.35905	1.41254	1.50775	1.4131
		Glutamine to Proline (N-downshift)
				BY009 (replicate 1)								BY010 (replicate 2)								BY013 (replicate 3)
				-10 minutes (replicate 1)	-5 minutes (replicate 1)	5 minutes (replicate 1)	9 minutes (replicate 1)	15 minutes (replicate 1)	25 minutes (replicate 1)	44 minutes (replicate 1)	79 minutes (replicate 1)	-10 minutes (replicate 2)	-5 minutes (replicate 2)	5 minutes (replicate 2)	9 minutes (replicate 2)	15 minutes (replicate 2)	25 minutes (replicate 2)	44 minutes (replicate 2)	79 minutes (replicate 2)	-10 minutes (replicate 3)	-5 minutes (replicate 3)	5 minutes (replicate 3)	9 minutes (replicate 3)	15 minutes (replicate 3)	25 minutes (replicate 3)	44 minutes (replicate 3)	79 minutes (replicate 3)	Sample Name (time labelling)
		ORF	protein name	0		5	9	15	25	44	79	0		5	9	15	25	44	79	0		5	9	15	25	44	79	minutes after shift
	Signaling proteins	YIL033C	Bcy1	0.631017	0.777467	0.917223	0.762779	0.861302	0.845784	0.86037	1.05709	0.839196	0.821396	0.859906	0.836277	0.741384	0.866228	1.01454	0.964988	0.772103	0.718843	0.797586	0.821872	0.887865	0.912949	0.927575	1.05287
		YER177W	Bmh1	1.01769	1.16694	1.22583	1.17411	1.19827	1.16688	1.23114	1.42177	1.05632	1.09666	1.05188	1.07592	1.13915	1.13434	1.23928	1.23619	0.989701	1.15645	1.07012	1.14224	1.12163	1.11336	1.14379	1.2889
		YDR099W	Bmh2	0.889341	0.934861	1.01231	0.963288	0.952642	0.962896	1.08731	0.993115	0.886537	0.909205	0.869544	0.900889	0.923208	0.967792	1.10634	1.12819	0.814607	0.928133	0.876696	0.895731	0.943806	0.932562	1.00823	1.18319
		YGL190C	Cdc55	0.906033	1.04705	1.02936	1.05312	1.14686	1.1702	1.26229	1.47605	0.88265	1.20419	1.14667	1.12421	1.10372	1.17882	1.31236	1.36724	0.865096	0.991547	0.883865	0.929879	1.02354	1.0198	1.08223	1.36323
		YJR007W	eIF2alpha	1.31062	1.51237	1.52432	1.4254	1.53819	1.43809	1.55059	1.42597	1.51901	1.65287	1.52657	1.57833	1.61683	1.59419	1.53833	1.52056	1.46133	1.54744	1.4868	1.54171	1.56693	1.46215	1.47928	1.5465
		YNL135C	Fpr1	1.42724	1.686	1.57996	1.71848	1.71774	1.60269	1.55524	1.65295	1.56116	1.80597	1.71184	1.71918	1.81351	1.63419	1.83316	2.02729	1.71203	1.71059	1.80734	2.03848	1.78019	1.73267	1.54254	1.92664
		YOR370C	Mrs6	2.33062	2.55669	2.40967	2.14719	2.46018	2.53908	2.46082	2.34515	2.26673	2.65689	2.6995	2.58713	2.51476	2.73361	3.18629	2.35818	2.21138	3.17295	1.65843	2.57014	2.88681	2.47985	2.53411	2.61694
		YGL248W	Pde1	0.648991	0.752499	0.748701	0.831515	0.921303	0.728594	0.847348	0.582959	0.699989	0.765536	0.750325	0.822889	0.857185	0.86779	0.880949	0.881425	0.662767	0.727348	0.754772	0.752471	0.820836	0.766206	0.818172	0.921448
		YPL031C	Pho85	1.00186	1.27109	1.13747	1.11242	1.17991	1.25359	1.42818	1.21895	1.06546	1.10996	1.1154	1.17929	1.28687	1.31659	1.61719	1.37951	1.08726	1.17794	0.873344	1.19973	1.12509	1.14804	1.36657	1.53764
		YKL126W	pkh2	1.23852	1.50981	1.55976	1.39099	1.51393	1.69536	2.65362	3.17445	2.08241	2.07695	1.84705	2.1602	2.2564	3.00345	3.48566	2.8931	1.86168	1.91524	1.67627	1.81414	2.15714	2.1421	2.1783	2.62302
		YDL134C	Pph21	1.24504	1.35975	1.46947	0.680502	1.26821	0.990111	0.98134	1.21219	0.90907	0.98298	1.01609	1.01625	1.08464	0.978215	1.00327	1.05239	0.870769	0.920773	0.990029	0.951186	0.989427	0.926111	1.19731	1.27061
		YDR435C	Ppm1	0.54244	0.921774	0.781568	0.661377	0.755044	1.09974	1.46106	1.25504	0.723392	0.843933	0.800207	0.957661	1.03549	0.93333	1.01048	1.04754	0.702099	0.865455	0.713815	0.894411	1.02991	1.08304	0.854621	1.18823
		YNL098C	Ras2	0.948895	1.08428	1.04295	1.04777	1.11413	1.16684	1.28172	1.08681	0.923131	1.06411	1.05431	1.04701	1.0206	1.17742	1.26391	1.18351	0.999734	1.07573	0.945512	0.98745	1.08772	1.09126	1.14842	1.28454
		YPR165W	Rho1	1.34417	1.44058	1.54761	1.41454	1.52374	1.70935	1.92503	2.01432	1.33075	1.38605	1.3811	1.43784	1.50967	1.68557	1.84312	1.6267	1.19683	1.34432	1.08248	1.17998	1.2965	1.47223	1.69658	1.702
		YFL033C	Rim15	1.33838	1.64902	1.47016	1.45688	1.57919	1.57192	1.45286	1.53517	1.15716	1.30488	1.42081	1.0207	1.62855	1.41935	1.31132	1.73969	1.10538	1.01817	0.972277	1.25305	1.45465	1.28759	1.30162	1.59066
		YPL090C /YBR181C	Rps6a/b	5.77649	7.30603	6.74815	7.11234	7.34264	6.7238	6.19357	6.8527	6.94145	8.03634	7.82565	7.81247	7.73859	7.40267	7.22293	6.24051	6.62503	7.01439	6.69432	7.35281	7.06699	6.92791	6.53397	6.37847
		YDL047W	Sit4	0.996647	1.10434	1.07303	1.09775	1.11872	1.06768	1.13683	1.20705	1.01066	1.22556	1.07731	1.16513	1.17263	1.22449	1.20135	1.11794	0.969211	1.04533	0.992755	1.029	1.03672	1.03377	1.07753	1.16314
		YDR477W	Snf1	1.37459	1.76534	1.65824	1.57955	1.61088	1.64872	2.06291	1.18878	1.56772	1.78602	1.64591	1.78179	1.78744	1.93444	1.99512	2.11042	1.47573	1.54758	1.65151	1.66087	1.78287	1.85613	1.81819	2.14901
		YAL016W	Tpd3	1.04941	1.41369	1.07263	1.03095	1.16356	1.22092	1.68215	1.66226	1.1629	1.37524	1.28831	1.48848	1.40285	1.35896	1.34107	1.54408	1.12872	1.19338	1.0797	1.20082	1.42629	1.25367	1.44074	1.51714
		YNL229C	Ure2	0.84711	0.935563	0.869225	0.869346	0.971608	0.875048	1.03207	0.962403	0.890914	0.9246	0.978947	1.00802	0.959132	0.967319	1.09118	1.05673	0.787188	0.871535	0.787029	0.83674	0.871972	0.840344	0.883465	1.08789
	Enzymes & membrane transporters	YKR039W	Gap1	7.82691	9.32553	9.22712	8.98483	9.57036	16.6799	14.7781	14.7529	7.15923	9.6075	7.37889	8.62424	9.97638	10.4275	13.6328	13.4351	6.08389	7.51566	7.83232	7.38499	8.21706	11.1317	14.3809	12.5626
		YOR375C	Gdh1	1.66418	1.90748	1.97991	1.87453	2.04043	2.04092	1.90399	1.95711	1.78826	1.8675	1.85042	1.76775	1.84831	1.89307	1.9964	1.89947	1.71834	1.94041	1.56229	1.81218	1.82124	1.88218	1.89208	1.97385
		YDL215C	Gdh2	0.165768	0.20842	0.187608	0.189835	0.229054	0.308741	1.12569	3.88966	0.168686	0.207048	0.196636	0.210417	0.229788	0.330716	1.23704	3.53127	0.159399	0.190582	0.168937	0.178219	0.231047	0.318432	1.1629	3.75433
		YAL062W	Gdh3	0.211602	0.257838	0.281932	0.286391	0.25306	0.255894	0.282752	0.294507	0.269599	0.381255	0.320353	0.355212	0.300749	0.305584	0.313198	0.302014	0.198502	0.175941	0.196491	0.207305	0.221848	0.196422	0.191908	0.236015
		YPR035W	Gln1	1.29932	1.63755	1.57734	1.68427	1.87346	1.89815	2.14408	2.82961	1.20532	1.44118	1.46783	1.50704	1.67812	1.82655	2.21276	2.54047	1.34012	1.49522	1.44455	1.66313	1.71181	1.87076	2.18236	2.75978
		YDL171C	Glt1	0.966467	1.0909	1.07311	1.05694	1.15762	1.1913	1.20014	1.32261	1.00063	1.06026	1.08076	1.07677	1.09285	1.15289	1.21832	1.27131	0.919663	1.07463	0.955812	1.02041	1.02627	1.04764	1.23052	1.2526
		Rapamycin-induced downshift
				BY005 (replicate 1)							BY006 (replicate 2)							BY007 (replicate 3)
				-10 minutes (replicate 1)	5 minutes (replicate 1)	9 minutes (replicate 1)	15 minutes (replicate 1)	25 minutes (replicate 1)	44 minutes (replicate 1)	79 minutes (replicate 1)	-10 minutes (replicate 2)	5 minutes (replicate 2)	9 minutes (replicate 2)	15 minutes (replicate 2)	25 minutes (replicate 2)	44 minutes (replicate 2)	79 minutes (replicate 2)	-10 minutes (replicate 3)	5 minutes (replicate 3)	9 minutes (replicate 3)	15 minutes (replicate 3)	25 minutes (replicate 3)	44 minutes (replicate 3)	79 minutes (replicate 3)	Sample Name (time labelling)
		ORF	protein name	0	5	9	15	25	44	79	0	5	9	15	25	44	79	0	5	9	15	25	44	79	minutes after shift
	Signaling proteins	YIL033C	Bcy1	0.895759	0.964298	0.913999	0.918646	0.956943	0.988893	1.1825	0.7498	0.95114	0.918774	0.889319	0.882764	0.991112	1.2043	0.779599	0.718193	0.686955	0.742246	0.972324	1.00222	1.24927
		YER177W	Bmh1	1.07725	1.19318	1.19235	1.11555	1.22524	1.28006	1.2894	1.00123	1.22013	1.14638	1.16206	1.13802	1.26055	1.25908	0.96924	1.04894	1.03704	1.12871	1.19625	1.22678	1.38248
		YDR099W	Bmh2	0.831034	0.978818	1.00622	0.951729	1.00628	1.20901	1.37669	0.799317	0.980658	0.966775	0.936214	0.960069	1.14676	1.28736	0.78784	0.813941	0.818056	0.901602	1.00102	1.04942	1.25469
		YGL190C	Cdc55	1.07024	1.34401	1.38043	1.03597	1.22703	1.22963	1.33309	0.957631	1.26921	1.36612	1.19786	1.19132	1.29896	1.59267	0.856638	1.00988	1.05416	1.05031	1.15286	1.41727	1.55699
		YJR007W	eIF2alpha	1.70429	1.90694	1.76649	1.78543	1.79837	1.82897	1.80911	1.45543	1.79495	1.73393	1.71036	1.61834	1.73665	1.66224	1.25068	1.44468	1.50613	1.54895	1.67165	1.65103	1.7764
		YNL135C	Fpr1	1.31927	1.8574	1.84722	1.7517	1.89907	2.25786	2.67582	1.28584	1.45471	1.42103	1.48651	1.46871	1.57791	2.15961	1.72601	1.8922	1.72399	1.75963	1.98786	2.20961	3.20239
		YOR370C	Mrs6	2.6523	2.91056	2.62528	2.86354	2.74845	2.73599	2.51818	2.52055	3.55969	2.76503	3.04199	3.03014	3.12309	2.66391	2.23052	2.50109	2.38301	2.84968	2.71169	2.51281	2.32248
		YGL248W	Pde1	0.921392	0.853107	0.825877	0.84738	0.977226	1.14197	1.18838	0.759826	0.772103	0.896927	0.846976	0.773173	1.03554	0.929961	0.619964	0.678263	0.758283	0.780934	0.887429	0.994056	1.04427
		YPL031C	Pho85	1.1354	1.28066	1.29134	1.28017	1.53169	1.5275	1.80503	1.08372	1.28814	1.22448	1.37978	1.39307	1.71504	1.64809	0.910446	1.05487	1.06078	1.28302	1.37289	1.36669	1.36746
		YKL126W	pkh2	2.03617	2.23356	2.105	2.38049	2.51772	2.7886	3.20307	1.76751	1.94258	2.24173	2.05428	1.86951	2.23472	2.65704	1.102	1.58557	1.64489	1.67138	1.86395	1.73122	2.42302
		YDL134C	Pph21	1.08491	1.17923	1.10762	1.19545	1.21706	1.27857	1.37678	0.900107	1.20778	1.19167	1.14455	1.13053	1.30159	1.34137	0.828519	0.94184	1.04289	1.13555	1.25709	1.26162	0.98836
		YDR435C	Ppm1	0.91457	0.912359	1.06485	0.776069	0.940618	1.08347	1.04566	0.840866	0.945524	1.18954	1.01753	0.978872	1.43677	1.09256	0.535602	0.729288	0.860945	0.8726	0.952659	1.03348	0.949573
		YNL098C	Ras2	1.07969	1.10196	1.08297	1.11936	1.18438	1.37695	1.41321	0.958961	1.18476	1.22891	1.24588	1.32984	1.4788	1.51388	0.98075	0.947245	0.949629	1.14161	1.31227	1.3058	1.40426
		YPR165W	Rho1	1.54754	1.70389	1.62215	1.66132	1.73531	2.09661	2.15659	1.58963	1.656	1.76032	1.8637	1.89966	2.3253	2.24127	1.13287	1.30723	1.42508	1.49423	1.66455	1.827	2.3928
		YFL033C	Rim15	1.4082	1.12104	1.13346	1.24938	1.52242	1.49163	1.72803	1.12623	1.67649	2.04648	1.5301	1.73554	2.01475	1.82118	1.49563	1.41367	1.75951	1.55997	1.73828	1.51188	2.13051
		YPL090C /YBR181C	Rps6a/b	7.70661	8.66043	7.9541	8.26829	8.22756	7.97681	7.33711	6.81952	8.78037	8.57928	8.28194	7.69161	8.20272	7.25239	6.4819	7.15496	7.45624	7.9908	8.24985	7.9711	8.49561
		YDL047W	Sit4	1.21713	1.31851	1.20635	1.35088	1.31389	1.33722	1.39638	1.07923	1.36446	1.39088	1.34998	1.19685	1.25707	1.46709	0.904557	0.983285	1.16946	1.30668	1.25932	1.22794	1.38516
		YDR477W	Snf1	1.94486	1.93541	1.84061	2.09493	2.11404	2.15333	2.2196	1.67837	2.0796	2.07567	2.04364	2.14215	2.44281	2.46436	1.3651	1.68366	1.74243	1.92902	2.27589	2.1758	2.35145
		YAL016W	Tpd3	1.71399	1.67946	1.68479	1.70428	1.75959	1.97213	1.9861	1.67726	1.77068	2.04429	1.76865	1.85992	2.05817	1.8749	1.42238	1.63016	1.86639	1.74377	1.96076	1.66695	2.15344
		YNL229C	Ure2	0.995309	1.07422	1.0089	1.12126	0.972254	1.1975	1.17398	1.08909	1.27052	1.18177	1.28375	1.24527	1.42337	1.41376	1.02746	1.11335	1.2699	1.14945	1.32839	1.20263	1.4206
	Enzymes & membrane transporters	YKR039W	Gap1	3.27842	3.72827	3.69012	6.05912	9.11258	10.2158	4.80573	2.84495	3.51796	3.57857	4.70079	7.48606	9.49256	4.48548	2.00265	1.76687	2.2047	3.88147	6.17943	7.14989	4.81112
		YOR375C	Gdh1	1.46308	1.5939	1.50392	1.61805	1.75641	1.95767	2.01748	1.25895	1.60192	1.61343	1.63666	1.7094	2.08826	2.08537	1.07915	1.23465	1.25743	1.53901	1.70668	1.76585	2.10667
		YDL215C	Gdh2	0.295734	0.344788	0.311813	0.341977	0.368252	0.43936	0.682384	0.295822	0.395897	0.550992	0.475557	0.557805	0.811155	0.941026	0.43936	0.471276	0.4924	0.491984	0.546593	0.54006	0.794063
		YAL062W	Gdh3	0.294909	0.342557	0.341534	0.362707	0.393047	0.644182	0.934839	0.271228	0.225165	0.21491	0.322419	0.373275	0.578638	0.911897	NA	0.350469	0.334889	0.269177	0.469171	0.561568	0.868745
		YPR035W	Gln1	0.448049	0.508415	0.541494	0.663938	0.827182	1.27697	1.83231	0.455357	0.570746	0.568641	0.685152	0.857392	1.3783	2.02128	0.387044	0.437212	0.492343	0.630485	0.901097	1.28088	2.09058
		YDL171C	Glt1	0.912062	0.943348	0.896112	0.97578	0.982224	1.20519	1.24573	0.887165	1.1184	1.15456	1.19973	1.21989	1.37509	1.5092	0.773248	0.855574	0.910762	1.08125	1.1671	1.11419	1.3912
