# Supplementary material for: Inferring causal metabolic signals that regulate the dynamic TORC1-dependent transcriptome
Source: Mol Syst Biol. 2015 Apr 17;11(4):802. doi: 10.15252/msb.20145475 (PMC4422559; doi:10.15252/msb.20145475)
Supplement: Supplementary file 13 [file msb0011-0802-sd13.xls]

## Sheet: Description
Supplementary Table 7. Intracellular metabolite concentrations. Relative abundances of intracellular metabolites determined by mass-spectroscopy (MS), either by LC-MS/MS or by FIA-QTOF-MS as described in the Online Methods.
	Spreadsheet name	Content
	Pro2Gln_metabolites_LC-MSMS	Relative concentrations for 42 metabolites quantified by targeted LC-MS/MS as ratios of the area of the C12 metabolite peak and the area of the peak of the C13-labelled internal standard. All ratios were divided by the OD600 at the sampling time point for biomass correction. NaN = not determined due to missing C13-peak reference. Samples taken during the exponential steady state a few minutes bef…
	Gln2Pro_metabolites_LC-MSMS
	Rap_metabolites_LC-MSMS
	Pro2Gln_metabolites_FIA	Relative concentrations quantified by untargeted FIA-QTOF-MS for 256 annotated metabolites, corresponding to 186 unique m/z ions. Some ions are annotated with two or more metabolites with the same m/z. Relative concentrations determined as the maximum peak intensities and divided by the OD600 at the sampling time point (for biomass correction). Samples taken during the exponential steady state a …
	Gln2Pro_metabolites_FIA
	Rap_metabolites_FIA
	SRM_transitions_MSMS	SRM transitions used for the targeted identification of metabolites by MS/MS.
	common_LC-MSMS_FIA	Overlap between detected metabolites of the two different mass spectrometric platforms, LC-MS/MS and FIA-QTOF-MS.

## Sheet: Pro2Gln_metabolites_LC-MSMS
Intracellular Metabolite Abundance (relative concentrations) [ area of C12 peak/area of C13 internal standard peak / OD600]
		Proline to Glutamine N-upshift	BY003 (replicate 1)																						BY008 (replicate 2)																							BY012 (replicate 3)
		Sample Name (original labeling)	BY003_01	BY003_02	BY003_03	BY003_04	BY003_05	BY003_06	BY003_07	BY003_08	BY003_09	BY003_10	BY003_11	BY003_12	BY003_13	BY003_15	BY003_16	BY003_17	BY003_18	BY003_19	BY003_20	BY003_21	BY003_22		BY008_01	BY008_02	BY008_03	BY008_04	BY008_05	BY008_06	BY008_07	BY008_08	BY008_09	BY008_10	BY008_11	BY008_12	BY008_13	BY008_14	BY008_15	BY008_16	BY008_17	BY008_18	BY008_19	BY008_20	BY008_21	BY008_22		BY012_01	BY012_02
		Sample Name (time labeling)	-10 minutes (technical replicate 1)	-10 minutes (technical replicate 2)	-10 minutes (technical replicate 3)	-10 minutes (technical replicate 4)	0.1 minutes (immediately after shift)	0.25 minutes	0.5 minutes	0.75 minutes	1 minute	2 minutes	3 minutes	4 minutes	5 minutes	10 minutes	15 minutes	20 minutes	30 minutes	45 minutes	60 minutes	90 minutes	120 minutes		-10 minutes (technical replicate 1)	-10 minutes (technical replicate 2)	-10 minutes (technical replicate 3)	-10 minutes (technical replicate 4)	0.1 minutes (immediately after shift)	0.25 minutes	0.5 minutes	0.75 minutes	1 minute	2 minutes	3 minutes	4 minutes	5 minutes	7 minutes	10 minutes	15 minutes	20 minutes	30 minutes	45 minutes	60 minutes	90 minutes	120 minutes		-10 minutes (technical replicate 1)	-10 minutes (technical replicate 2)
		Time after shift [minutes]	0	0	0	0	0.1	0.25	0.5	0.75	1	2	3	4	5	10	15	20	30	45	60	90	120		0	0	0	0	0.1	0.25	0.5	0.75	1	2	3	4	5	7	10	15	20	30	45	60	90	120		0	0
	Metabolites measured by LC-MS/MS	(R)-Pantothenate	746.845	1075.3	1169.88	1178.88	1441.49	839.732	1049.05	1635.77	1436.34	854.413	1098.17	891.611	911.912	671.833	1085.76	437.097	437.477	649.363	577.506	929.295	304.707		1077.08	1331.14	1516.92	1347.47	1748.7	2011.21	1360.99	933.616	1002.53	1257.88	1371.66	1196.15	1155.99	1135.73	897.905	1327.79	1517.65	597.342	835.335	795.862	593.415	532.413		772.671	781.337
		2,3-Disphospho-D-glycerate	11.9959	15.1751	16.9467	14.7409	15.4863	14.7124	12.3465	16.2908	10.6849	11.8117	12.1398	11.596	12.2839	8.73741	12.013	11.5194	10.9595	8.22056	6.01176	6.39265	9.33212		11.4759	13.8117	12.8023	11.8906	10.0717	12.1144	9.38229	10.9063	10.4572	10.803	9.14038	9.0984	11.1795	10.9821	10.1995	8.44847	8.81014	9.16822	7.18698	5.93264	6.85422	7.44134		10.4832	10.396
		3-Phospho-D-glycerate/2-Phospho-D-glycerate	2.23078	3.34476	3.35816	3.5074	4.90999	4.24606	3.91466	4.46416	4.19776	3.89854	3.74587	4.87383	4.09321	3.29534	3.90191	2.88741	1.83975	1.69379	1.18188	1.62082	1.52054		2.65541	2.75254	2.78437	2.97257	3.38832	4.05551	2.87863	3.52127	3.0275	3.79182	3.54007	2.8537	3.92741	3.7556	3.0535	3.15427	2.72434	1.99691	1.56852	1.52213	1.82795	2.1493		2.69514	2.44959
		6-Phospho-D-gluconate	0.820036	1.04961	1.57425	1.23676	0.621132	0.560571	0.4919	0.706405	0.479967	0.558268	0.775221	0.774218	0.778472	1.11512	0.990391	0.999309	0.741186	0.66922	0.426402	0.919747	0.739564		1.16196	1.02125	1.36681	1.05345	0.989964	0.535109	0.616383	0.578335	0.778858	0.628926	0.593324	0.797111	0.747819	0.853893	1.49222	1.55768	1.93946	0.96183	0.490036	0.701352	0.779026	0.73476		0.248548	0.265445
		Acetyl-CoA	95.8879	157.815	137.684	138.317	234.143	207.801	164.919	304.797	249.668	156.191	120.489	131.543	176.242	75.2027	121.797	83.8207	99.4178	92.0106	93.5564	82.3375	114.546		148.839	155.245	139.026	150.947	154.89	190.971	157.95	161.488	185.485	169.192	179.112	157.617	125.721	100.911	109.34	83.5818	143.564	99.1174	123.355	85.3957	108.922	126.829		150.822	143.601
		ADP	1.42898	2.11051	2.09592	2.19374	3.49633	3.43937	3.28951	3.82185	2.97814	2.64945	1.88564	2.53689	2.31882	2.26074	2.28228	2.42663	1.92149	2.02388	1.6113	1.80958	1.82657		1.59846	1.68783	1.30098	1.88897	2.1416	4.06242	3.44102	4.0102	3.58774	3.03544	2.51218	2.0507	2.91309	2.85707	2.23368	2.19045	1.87795	1.6464	1.67754	1.65033	1.79317	2.09315		1.42613	1.36485
		alpha-Ketoglutarate	294.378	452.318	369.605	274.638	393.597	250.369	231.244	288.208	298.823	251.928	259.724	297.341	268.068	205.84	294.387	147.417	127.015	164.487	163.247	233.037	139.384		371.19	480.57	418.761	397.877	183.718	282.839	311.686	265.52	232.5	276.973	309.305	230.018	260.494	210.508	124.628	260.105	207.358	141.276	105.604	72.9317	122.258	145.58		286.719	214.25
		AMP	1.18608	1.90226	1.95486	2.22835	3.61765	3.72646	4.28994	5.02895	3.25375	2.61599	1.85271	2.60904	2.68117	2.07285	1.44275	1.94024	1.2222	1.70229	0.928566	1.86766	1.55111		1.49588	1.32063	1.28351	1.72708	2.02311	4.12394	4.4062	5.11778	4.29354	2.71182	2.26311	1.73484	1.92621	2.67537	1.61419	1.4181	1.57385	1.07789	1.38613	1.58269	1.32554	1.56341		0.984505	0.934054
		ATP	1.92208	2.44633	2.55348	2.28435	2.28405	1.66734	1.63158	1.58847	1.65082	1.81147	1.93138	1.92329	1.97408	2.16531	2.0512	2.30335	1.86544	1.73237	1.41813	1.71124	1.68288		2.22844	2.14649	2.31167	2.33285	1.86474	1.91526	1.50717	1.55293	1.82764	2.02818	2.27254	2.67989	2.34931	2.6381	2.71984	2.85563	2.26369	1.99454	1.79333	1.63787	1.79613	1.9171		2.10108	2.01489
		Citrate/Isocitrate	5.33802	6.74485	7.46742	6.92446	6.78287	5.54767	5.55204	5.84747	5.71405	5.32184	5.32929	5.40682	4.8981	4.16176	3.23222	1.95471	0.758243	0.54556	0.463	0.482241	0.356204		1.90458	1.91548	2.10653	2.11067	2.17667	2.07505	1.82438	1.96894	2.14252	2.25318	2.12951	2.03937	2.06058	1.96685	1.93257	1.49369	1.0419	0.648202	0.533517	0.456092	0.440223	0.483264		6.84822	6.88941
		D-Fructose 1,6-bisphosphate	6.31052	8.32916	8.80565	8.30817	5.6357	4.5964	3.98624	4.8567	4.02038	4.26472	5.00543	5.12555	5.09386	5.54944	6.69852	6.19688	5.22031	4.49518	3.2387	3.62755	4.43648		9.10478	10.9851	9.3717	9.8074	6.23005	4.44246	3.90149	4.25006	4.44379	4.91394	5.22858	5.84796	5.84584	6.49526	6.88799	7.19729	6.10979	5.55812	5.12887	4.58001	4.62407	5.75909		4.00733	4.14225
		D-Glucose 1-phosphate	10.542	14.6321	14.6569	14.5878	8.89602	8.19799	6.70285	7.27308	6.91179	6.47162	8.09388	9.8387	8.04204	8.35351	9.73188	9.14175	6.56131	5.75017	4.35184	5.88244	5.9955		9.57553	9.2381	10.4785	10.5143	7.20812	6.8083	5.5615	6.23336	5.95087	6.04452	7.43974	7.67347	8.46125	8.78835	8.65611	8.24371	7.58922	6.78128	5.64459	5.4592	5.33853	6.81297		9.78768	8.99178
		D-Glucose 6-phosphate	7.3398	9.19434	10.2171	10.1666	6.37276	5.41097	4.35755	5.31668	4.92434	4.83877	5.18136	6.60529	6.16384	6.42586	6.42572	6.28965	5.79751	5.28938	4.29201	5.06494	5.26357		8.66079	9.86467	9.78941	10.1908	6.89135	6.63754	5.4012	5.51931	5.1122	6.1542	7.19217	7.36755	8.26848	7.49632	7.61751	8.9236	4.74594	6.47745	5.84785	5.07342	5.978	7.05942		7.32716	7.2776
		Dihydroxyacetone phosphate	5.0113	7.61739	5.87638	7.30578	5.70526	4.10859	3.74141	4.83844	4.14316	3.82445	4.55676	5.89563	4.64855	5.20132	5.87958	5.35322	4.40204	4.13713	3.09537	4.24118	3.19291		6.39453	6.9111	6.84015	8.01819	5.72675	4.11825	3.28946	3.70014	3.32209	4.63102	4.68723	4.93702	5.7844	5.63253	5.76493	6.14072	5.64083	4.64474	4.44985	4.4981	3.74324	4.78493		4.52198	4.32863
		FAD	1.27815	1.55894	1.97837	1.56272	1.65675	1.1497	1.16452	1.25595	1.41805	1.55786	1.38457	1.30904	1.41188	1.23856	1.21971	1.29821	1.06809	1.09591	0.881995	0.909223	0.855765		1.30277	1.25292	1.46212	1.78098	1.3251	1.35158	1.00874	1.39063	1.44131	1.49376	1.49397	1.64638	1.40795	1.4645	1.3952	1.42683	1.47658	1.00502	1.05953	0.9694	0.946708	1.0445		1.1954	0.963066
		FMN	3.33032	3.97592	3.54792	4.08817	3.45771	2.93189	2.6935	3.20609	2.99863	2.88685	2.39907	2.88999	2.62471	2.41537	2.82318	2.62254	2.51129	2.8715	1.29797	1.95466	2.29948		3.2762	3.34547	3.08758	3.10069	2.43369	2.92404	2.98345	3.00855	3.0369	2.96445	3.60343	3.3373	3.48093	4.25059	2.87388	3.04362	3.0875	3.0419	2.38591	2.18645	2.18858	2.52648		2.77388	2.95314
		Fumarate	5.42788	8.31559	7.71321	9.05797	8.76841	6.80126	6.21302	8.34497	8.21103	5.84433	7.00888	8.5307	5.88393	5.96665	7.09068	3.16824	2.98016	3.84137	4.39028	5.42325	2.53221		7.4699	8.79637	11.3505	9.46219	11.5776	9.67597	7.83943	8.37534	6.91204	10.0322	9.80202	7.85421	8.78425	8.14562	8.3032	9.24662	9.73686	5.82649	4.22263	4.62755	4.00314	4.67304		7.32023	6.46977
		GDP	2.64344	3.72681	4.01115	3.7961	6.57523	6.66807	6.99998	7.06111	6.78688	5.49899	3.82632	4.75638	4.37046	3.63554	3.50642	2.93991	2.07788	1.95585	1.57626	2.29567	2.88121		3.50001	3.48297	2.99013	3.56693	3.87372	6.13197	6.28568	7.65051	6.9312	5.86587	4.19086	3.24825	5.13944	4.55284	3.97182	3.06713	3.10479	2.32368	2.00368	2.05748	2.71566	3.57351		2.81115	3.07335
		Glycerol 3-phosphate	20.232	26.5173	26.0053	26.6989	14.3011	11.889	10.3789	12.2856	10.6036	9.1451	10.5934	11.1636	9.51091	10.2507	14.3083	13.8427	9.88478	7.55538	7.36591	8.93181	8.48921		32.8356	35.065	31.9617	33.9249	23.1676	14.8256	12.102	12.8168	12.3906	11.6503	10.9873	9.66028	11.4545	13.3855	15.6657	15.3952	18.223	11.3465	11.0798	11.7456	8.94152	15.842		11.9506	11.6596
		GMP	2.36218	2.65043	3.45189	3.1016	5.83252	6.70613	7.20864	7.79591	8.49755	4.4941	2.99773	3.15274	2.94434	2.57048	1.97795	1.86208	1.21163	0.952022	0.892596	1.55933	2.23012		3.41256	3.36425	4.24861	3.61996	4.52352	9.03859	12.0166	12.3324	12.7964	5.6937	3.27066	2.46844	3.06512	3.52296	3.60891	3.95569	3.21678	1.93163	0.925179	1.34439	1.3104	3.13155		1.86529	1.99645
		GTP	3.17919	4.43858	4.40776	4.20255	4.21302	3.45892	3.32168	3.54802	3.36603	3.47995	3.48728	3.49482	3.51917	3.41128	2.74504	2.31056	1.18611	0.892445	0.798073	1.61939	2.4149		3.70763	3.42233	3.58281	3.92588	3.81525	3.38653	2.86745	3.09025	3.48133	4.09126	3.71778	4.03892	4.05851	4.38895	4.8787	4.16569	4.0862	1.83374	1.03411	1.20459	2.12879	3.46316		4.95316	5.08338
		Isocitrate	11.4792	13.9993	15.2745	15.148	14.8408	12.1124	11.4862	13.4702	12.2746	10.8234	11.5048	12.509	10.4648	9.8992	10.2612	6.46197	4.25733	4.14339	3.97456	4.71293	2.86601		9.19262	10.3573	11.1774	10.0044	10.9233	10.0522	8.63406	9.2807	10.0653	10.1698	10.2504	8.59971	9.15297	8.81185	8.38856	8.75787	7.55857	5.28816	4.07123	3.9526	3.51442	4.31256		10.9234	10.557
		L-Arginine	0.257971	0.317859	0.338213	0.340793	0.330339	0.270764	0.256483	0.276636	0.280743	0.213387	0.251214	0.248981	0.263425	0.241654	0.220813	0.311576	0.309809	0.4228	0.357678	0.7882	1.08009		0.649027	0.602565	0.722738	0.704051	0.548388	0.586602	0.450516	0.531901	0.51124	0.558693	0.614204	0.53599	0.564902	0.565928	0.672947	0.626007	0.802147	0.97199	1.00797	1.06917	1.32405	1.91017		0.0814732	0.0680238
		L-Asparagine	1.32529	1.32986	1.4758	1.5471	1.15485	1.35266	1.12558	1.50735	1.39834	1.27094	1.96656	2.93177	2.14895	2.57374	3.76964	4.29479	5.81368	8.10107	6.67775	10.3109	8.98158		3.09258	3.16494	3.07004	3.46688	2.51553	2.60944	2.89077	3.13424	3.48524	4.17497	3.79807	3.87032	4.54487	5.45498	5.10547	6.65501	5.84882	7.12271	6.80075	8.38611	7.53154	9.64875		0.495411	0.455263
		L-Aspartate	5.86211	7.6127	7.81828	7.60012	6.85588	5.44801	5.5361	5.63499	5.08576	4.41334	3.77555	3.22033	2.6836	2.69105	2.30152	2.594	2.75172	3.55263	3.26414	3.56375	3.2819		5.58635	5.35758	5.69398	5.90982	5.34327	4.96009	4.29492	4.61384	4.8906	4.67639	3.76513	3.15928	2.63159	2.6442	2.84904	2.68736	2.60212	2.74809	2.95097	3.60536	4.11735	4.38421		4.92999	4.81996
		L-Glutamate	1.01749	1.30622	1.3884	1.11553	0.941982	0.684962	0.773025	0.746247	0.856097	0.887357	0.789417	0.820972	0.832338	0.722063	0.710872	0.666677	0.575131	0.702684	0.626996	0.861034	0.808583		1.22876	1.22482	1.3487	1.52106	1.71319	1.19676	1.03385	1.0555	1.18479	1.21002	1.33716	1.50709	1.29936	1.39231	1.32307	1.17307	1.12438	0.568789	0.617554	0.825624	0.744113	0.99125		0.355397	0.31101
		L-Glutamine	0.351413	0.39266	0.441496	0.383883	18.9508	18.0574	19.18	20.32	21.9251	24.2691	23.707	33.1793	30.3425	46.1123	60.6646	66.398	90.9361	98.1326	73.2741	77.4201	69.9216		0.96845	0.988461	0.936906	1.12204	16.9605	22.4543	18.5643	20.9148	21.0369	28.8164	30.0342	27.8604	29.5822	33.5286	35.3479	48.8022	54.1003	48.2056	46.8749	54.488	37.6828	34.1289		NaN	NaN
		L-Malate	10.282	7.80721	6.54427	6.07222	5.84864	4.61665	4.16232	6.6782	3.31902	3.07278	3.39539	4.6288	4.34341	3.65405	3.81519	2.48527	2.77382	2.31606	1.8661	2.86878	2.16195		6.76594	7.30992	5.93493	6.76118	6.16964	3.95452	4.47029	4.29765	5.11823	NaN	4.90943	3.28427	4.57267	3.73312	4.1056	4.33896	3.85414	2.29797	1.67634	1.91112	1.82417	2.00567		4.94518	4.91043
		L-Phenylalanine	1.45671	1.50149	1.84024	1.62947	1.38505	1.24883	1.07006	1.25205	1.23235	1.06375	0.981773	1.1748	0.957669	1.64025	2.27028	3.08552	3.57995	4.18191	3.36482	3.85036	3.63851		3.07223	3.18812	2.82248	3.41742	2.69958	2.54866	2.25709	2.4387	2.46872	2.58525	1.89907	1.78453	1.63711	1.59293	2.37059	2.62416	3.51465	3.57787	3.88809	4.35017	3.56335	3.85567		0.994014	0.966983
		L-Tryptophan	1.2891	0.728535	0.669939	0.778077	0.587544	0.603848	0.417472	0.643588	0.489547	0.817633	0.657539	0.735576	0.890807	1.0822	1.33911	1.70428	2.16028	2.39858	1.9545	2.11998	2.21538		1.80063	1.66311	1.96628	2.03936	1.55892	1.15516	1.14912	1.48821	1.30423	1.33226	1.38467	1.19726	1.36901	1.71301	2.08475	1.46768	1.83571	2.47482	2.28579	1.8949	2.04567	2.27528		0.38254	0.364625
		L-Tyrosine	1.21029	1.25277	1.4632	1.32856	1.04679	0.989189	0.933399	1.06518	0.876195	0.920811	0.858916	0.873955	0.668072	1.23859	1.47529	2.26139	2.75088	3.36342	2.89855	3.04057	2.43968		2.64037	2.79359	2.40724	3.15106	2.2127	2.00785	1.80161	2.06977	2.08885	2.03534	1.41755	1.29458	1.23817	1.14334	1.67786	1.71868	2.21638	2.49794	2.95481	3.20829	2.4877	2.39856		0.7327	0.945886
		Methylcitrate/Methylisocitrate	11.147	17.3025	16.4597	18.1546	18.3044	14.8477	13.5441	16.6404	16.488	13.0608	14.8221	17.1152	13.2408	13.3814	16.0227	9.35507	6.75754	6.32101	6.62722	9.05761	4.38103		12.3807	14.9469	17.9333	15.2079	16.6465	15.3949	12.7889	13.5007	14.9493	16.0074	15.9416	13.6867	14.2745	13.9391	13.2631	15.6791	12.8318	8.09105	5.7068	5.36547	5.31272	8.07006		12.066	10.7446
		NAD	86.7646	91.6842	115.19	113.527	128.928	77.3597	105.317	106.739	78.2997	117.299	93.612	126.925	95.3029	134.768	108.244	111.392	95.7012	137.091	70.1043	108.443	99.2509		136.93	102.859	193.207	137.705	104.79	213.984	114.44	115.965	175.225	129.507	191.754	281.292	159.286	131.347	140.726	118.229	156.244	227.333	102.354	95.0025	121.411	117.427		134.742	116.738
		NADH	43.5452	53.2829	38.8642	54.8864	59.3722	58.3702	49.8722	47.7987	55.3379	35.9085	26.3766	35.7808	57.2991	48.1781	52.154	66.9983	65.6683	50.9587	33.8121	51.7672	77.2277		37.7213	56.7693	29.8011	55.8373	62.0838	75.4104	41.7987	65.1874	33.4635	54.7892	67.3033	58.8798	91.249	117.5	70.2069	47.3316	43.1884	52.3706	37.7073	51.3307	55.7191	29.8806		34.6471	30.246
		NADP	137.381	173.031	166.522	143.889	152.529	162.31	122.457	180.836	116.508	103.982	131.415	107.329	107.322	91.1264	106.578	105.97	112.456	94.1666	67.0301	94.7075	117.591		146.577	197.821	134.033	176.406	171.716	105.906	116.191	97.3739	144.991	131.709	94.1938	117.168	93.4265	78.6295	135.206	89.1905	174.858	98.3617	93.8093	111.656	102.882	99.9367		83.8308	112.226
		Oxidized glutathione	2.50705	3.99431	5.34253	4.45697	4.6313	2.58596	2.85551	3.21352	3.28419	3.54924	2.74197	3.65026	3.2612	3.3432	2.7861	2.96929	2.77853	5.28834	4.80767	10.1457	7.58308		2.51957	2.29416	2.46936	2.66462	2.15247	2.04359	1.84294	2.1859	2.54218	2.37175	2.03739	2.10765	2.27728	2.0953	2.13118	1.64881	1.96157	2.61291	4.65446	7.47318	11.4243	12.9658		4.14612	3.90715
		Phosphoenolpyruvate	0.992752	1.28318	1.24757	1.35722	1.65282	1.22242	1.16286	1.66005	1.36889	0.979268	1.44217	1.8461	1.52685	1.64857	1.58369	1.75637	1.50287	1.32239	0.768779	1.19667	0.775363		1.07662	1.14624	1.75866	1.18809	1.70966	1.3848	1.30317	1.3529	1.27946	1.67954	1.80154	1.98971	1.76946	1.62523	1.25315	2.06692	1.7704	1.1469	1.00732	0.984813	1.03362	0.894013		1.70326	1.4402
		Reduced glutathione	1.77515	2.32218	2.61965	2.58384	2.32044	2.0965	2.06201	2.26373	2.01668	2.09047	2.04804	2.15724	2.05186	2.00689	1.96335	1.96632	1.88438	2.45456	2.31354	3.24835	3.47429		1.96191	1.99905	1.92894	2.08268	1.67598	1.80329	1.6222	1.72426	1.82377	1.99097	1.82786	1.88845	1.82392	1.73793	1.70097	1.6194	1.69635	1.81683	2.30143	2.71803	3.48419	3.72841		2.02131	2.04995
		Sedoheptulose 7-phosphate	16.7479	25.592	24.6946	25.0924	15.2821	10.518	8.3698	6.8281	6.40955	5.51806	5.48279	7.8665	8.13394	10.4479	10.2877	10.1726	9.07412	7.86076	7.37494	10.6576	10.9512		19.4505	20.0003	21.0435	21.3005	14.4965	12.3067	8.65145	9.51283	8.25968	7.03589	6.40368	7.74382	8.91693	11.7757	12.6676	13.3761	NaN	11.2198	10.7672	10.3395	12.5233	16.096		19.9529	19.9548
		Succinate	8.18709	12.2383	11.6966	11.2677	11.129	9.19969	8.72446	11.0456	9.96635	8.39063	9.56112	11.9149	10.8086	10.6504	10.6733	6.49203	5.8561	6.75465	6.25992	8.77036	5.7788		11.9275	14.034	14.5848	13.7274	14.7977	14.0366	11.7274	11.8979	11.0784	14.2279	13.9238	11.8128	12.733	12.2353	12.8095	13.1714	12.0372	8.20278	6.40454	6.77089	6.47466	7.9337		8.98721	8.19504
		Trehalose 6-phosphate	5.6762	7.16249	7.16021	7.49501	3.75951	2.51988	1.87542	2.23269	1.94882	1.80564	1.80975	2.06644	2.03309	3.21739	5.47075	5.84991	7.49753	8.8707	7.75686	9.00535	6.19601		4.35937	3.6563	4.09776	4.56622	2.55677	1.57683	0.984019	0.780637	0.772809	0.745128	0.726372	0.73374	0.797933	1.5676	2.80531	3.92492	6.79082	5.78383	9.53298	8.92122	5.37435	4.43051		15.0713	15.4842
		UDP-hexose	1.16041	1.52081	1.6357	1.51763	1.44068	1.0768	0.991873	1.05548	0.912191	0.857292	0.888325	1.01773	0.951762	0.98027	0.751039	0.678061	0.563934	0.640271	0.634424	0.781611	0.768057		1.04525	1.02185	1.09932	1.07348	1.07483	0.91625	0.719326	0.760294	0.814375	0.847298	0.7934	0.845721	0.874545	0.930906	0.912018	0.74383	0.598418	0.726113	0.693377	0.777956	0.815443	0.877182		2.02153	2.08246
[truncated: 20 more columns]

## Sheet: Gln2Pro_metabolites_LC-MSMS
Intracellular Metabolite Abundance (relative concentrations) [ area of C12 peak/area of C13 internal standard peak / OD600]
		Glutamine to Proline N-downshift	BY009 (replicate 1)																													BY010 (replicate 2)
		Sample Name (original labeling)	BY009_01	BY009_02	BY009_03	BY009_04	BY009_05	BY009_06	BY009_08	BY009_09	BY009_10	BY009_11	BY009_12	BY009_13	BY009_14	BY009_15	BY009_16	BY009_17	BY009_18	BY009_19	BY009_20	BY009_21	BY009_22	BY009_23	BY009_24	BY009_25	BY009_26	BY009_27	BY009_28	BY009_29		BY010_01	BY010_02	BY010_03	BY010_04	BY010_05	BY010_06	BY010_07	BY010_08	BY010_09	BY010_10	BY010_11	BY010_12	BY010_13	BY010_14	BY010_15	BY010_16	BY010_17	BY010_18
		Sample Name (time labeling)	-10 minutes (technical replicate 1)	-10 minutes (technical replicate 2)	-10 minutes (technical replicate 3)	-10 minutes (technical replicate 4)	-3 minutes	-2.5 minutes	-2 minutes	-1.5 minutes	-1 minutes	-0.5 minutes	0.1 minutes (immediately after shift)	0.5 minutes	1 minute	1.5 minutes	2 minutes	2.5 minutes	3 minutes	4 minutes	5 minutes	7 minutes	10 minutes	15 minutes	30 minutes (technical replicate 1)	30 minutes (technical replicate 2)	45 minutes	60 minutes	90 minutes	120 minutes		-10 minutes (technical replicate 1)	-10 minutes (technical replicate 2)	-10 minutes (technical replicate 3)	-10 minutes (technical replicate 4)	-4.5 minutes	-4 minutes	-3.5 minutes	-3 minutes	-2.5 minutes	-2 minutes	-1.5 minutes	-1 minutes	-0.5 minutes	0.1 minutes (immediately after shift)	0.5 minutes	1 minute	1.5 minutes	2 minutes
		Time after shift [minutes]	0	0	0	0	0	0	0	0	0	0	0.1	0.5	1	1.5	2	2.5	3	4	5	7	10	15	30	30	45	60	90	120		0	0	0	0	0	0	0	0	0	0	0	0	0	0.1	0.5	1	1.5	2
	Metabolites measured by LC-MS/MS	(R)-Pantothenate	1101.12	704.606	624.773	1942.8	1538.83	1159.94	356.803	1023.37	701.261	1341.98	2248.69	1284.82	1997.36	1817.83	459.366	805.706	877.775	1197.89	507.753	414.817	1405.35	495.056	672.52	199.014	462.969	692.337	251.596	191.682		1133.71	351.563	2127.02	794.21	3760.31	938.108	703.97	1224.12	728.74	1331.65	2407.46	1032.7	986.106	270.194	319.028	366.663	625.829	667.754
		2,3-Disphospho-D-glycerate	13.305	14.4354	13.9962	12.2028	13.512	14.6957	14.8911	10.34	11.6328	12.2662	14.1169	14.7897	15.1207	12.2429	14.562	14.4535	11.0463	12.4063	13.7403	14.9244	19.015	15.9973	11.9664	12.638	11.1969	11.6583	10.2763	8.49188		10.7355	11.0498	12.0264	9.38304	8.23474	12.5043	8.97011	36.0431	9.85692	7.71837	11.4325	12.2567	13.4122	11.5776	10.3176	12.9413	12.4718	8.53681
		3-Phospho-D-glycerate/2-Phospho-D-glycerate	2.45949	1.96548	1.77596	2.41871	3.01212	2.53525	1.91604	2.73184	2.15322	2.81089	3.09437	3.17699	3.99954	2.58438	2.45155	2.83193	2.45146	2.98223	2.44775	2.3206	3.8617	3.12587	2.30257	2.0556	2.11035	1.76703	1.55437	1.51534		3.33403	2.61328	3.78226	2.43257	3.38094	3.35706	2.71712	2.71171	3.18082	3.04841	3.57269	3.80832	3.14265	1.71272	1.6425	2.82081	3.512	3.23941
		6-Phospho-D-gluconate	1.02123	1.09113	1.43635	1.40265	0.923639	1.0344	0.945036	0.686488	0.667431	0.972451	1.68974	1.00786	1.25415	1.44533	1.09304	0.912374	1.09707	1.01422	0.926058	0.9212	0.818574	0.665746	0.847589	0.649008	0.632895	0.967987	0.639291	0.569793		0.71203	0.557348	0.940094	1.01027	0.585699	0.601952	0.525641	0.472224	0.519729	0.569339	0.913648	1.29517	0.935085	1.28156	1.0384	1.03761	0.653923	0.636331
		Acetyl-CoA	128.171	197.586	127.264	158.211	186.673	163.87	154.866	165.869	149.643	134.816	213.334	172.922	139.159	277.07	155.327	159.325	157.303	132.699	163.625	130.175	184.109	162.069	131.565	172.935	131.488	149.236	115.546	92.7758		232.774	138.284	359.709	167.408	133.803	194.304	158.6	94.0676	256.887	135.717	158.366	260.705	236.873	111.253	136.759	186.748	321.786	221.14
		ADP	3.83029	4.35662	3.83039	4.05261	4.34416	3.83091	3.88478	3.38143	3.76223	3.25363	3.85339	3.57817	3.57087	3.3047	3.60022	3.43868	3.45295	3.05257	3.40784	3.38913	4.00833	2.99017	2.46385	3.16524	2.31148	2.68756	2.44213	2.05586		3.41983	3.41594	4.32113	3.64559	2.65828	3.01525	2.68359	2.9675	3.19185	3.02545	3.8145	4.72013	4.03436	3.52952	3.73599	3.86704	3.84749	3.94231
		alpha-Ketoglutarate	138.662	74.5322	64.8846	229.452	268.959	236.632	74.1428	242.76	151.819	122.03	213.395	127.525	203.62	185.958	57.7271	271.14	159.417	217.137	59.3335	49.4037	443.22	41.6605	165.214	72.414	143.518	148.653	57.3032	68.1313		190.02	88.6433	388.617	140.868	375.777	132.401	211.152	255.822	200.151	358.449	304.181	344.058	197.894	44.7641	62.585	101	152.941	168.421
		AMP	2.43768	3.39505	3.17913	3.3378	3.09795	2.6034	2.72404	2.25738	2.77213	3.38967	3.26015	2.5605	2.09018	2.7312	2.39257	2.41176	2.67169	3.21204	2.29461	2.19199	1.95451	1.82051	1.91887	2.28	1.45694	2.0352	1.95496	1.21356		1.86022	2.3143	3.06217	2.20627	2.56285	2.79736	1.82965	1.9761	2.35129	2.12676	3.00061	3.81796	3.22655	3.81593	3.18261	2.92559	2.00914	4.08684
		ATP	2.44019	3.40837	2.59251	2.76228	3.80104	2.58636	2.47043	2.80649	2.78182	2.4203	3.12919	2.90568	2.49519	2.35353	2.45922	2.92427	3.03133	2.18369	3.02412	2.6063	3.72661	3.84324	2.32322	3.06179	2.73299	2.34626	3.1512	2.02405		2.7344	2.82025	3.26636	3.14243	2.21704	2.80848	2.41229	2.25694	2.64732	2.57403	3.0306	3.4938	2.90715	2.23093	2.50875	3.38257	3.75773	3.16864
		Citrate/Isocitrate	0.355481	0.34445	0.342388	0.439028	0.491097	0.359427	0.283207	0.291517	0.281025	0.307197	0.491307	0.393477	0.476108	0.449858	0.286857	0.303505	0.273682	0.314883	0.29117	0.275422	0.413446	0.388918	0.387489	0.59548	0.933848	1.43793	1.53134	1.04404		0.301802	0.303195	0.392734	0.284723	0.383011	0.31635	0.287444	0.314511	0.323421	0.354483	0.418223	0.398584	0.315696	0.248426	0.24258	0.282194	0.406526	0.396078
		D-Fructose 1,6-bisphosphate	8.82456	10.2228	9.16766	10.9337	10.5016	10.0128	8.84946	9.32525	10.0623	8.96607	11.074	10.1286	9.88999	10.5689	8.46962	9.6565	10.2037	8.03196	8.48179	8.73825	9.25349	9.58976	8.25937	10.6684	7.78977	7.96697	7.28891	5.64338		9.96774	9.4829	11.9274	10.8105	8.17433	9.47168	8.94426	7.9755	9.78023	8.32982	11.0334	11.6481	10.637	8.28982	9.49952	11.7615	13.9461	10.6315
		D-Glucose 1-phosphate	8.46808	10.4728	10.4797	9.75019	8.46194	9.13251	9.4154	8.3508	10.0839	9.32076	10.0259	9.08276	8.30124	8.01942	8.64883	8.07226	10.278	8.19118	8.85881	8.98307	11.5716	8.93421	8.87544	10.2101	8.30056	7.57627	7.96848	7.12545		8.30366	9.40011	10.4151	12.0133	7.78083	8.43238	6.88596	7.58228	9.37754	6.86692	9.02189	11.7435	10.6756	9.55431	10.2861	12.3832	10.8085	10.6942
		D-Glucose 6-phosphate	10.6548	12.7586	11.4473	12.6862	11.1373	10.3474	10.1433	12.1285	12.9475	10.2831	13.5589	11.5102	12.3445	9.26008	9.81611	12.0689	11.9318	9.63719	10.2447	9.76084	9.6569	9.99279	9.12881	11.116	9.71678	8.72513	8.64501	6.18418		12.0583	12.0233	14.5131	13.2827	10.7709	11.5005	10.3917	10.2238	11.1107	10.9905	13.8207	15.1027	13.7532	11.8107	11.5499	12.9753	12.0413	12.191
		Dihydroxyacetone phosphate	7.94441	7.22304	6.14592	7.54297	8.66542	7.85664	6.20124	6.41832	6.1354	7.35744	8.10896	8.1268	9.66213	6.83516	6.67853	8.24085	7.4889	7.82309	6.29046	6.07081	13.6125	7.70241	7.4723	5.48085	6.24832	5.52975	4.97343	3.28381		9.7467	5.37342	8.56947	6.46923	6.39428	6.94227	5.35322	6.36743	5.1562	5.09864	6.51897	8.5137	7.36749	4.68319	4.71666	7.05882	6.58063	6.55567
		FAD	1.40088	1.62956	1.35101	1.55124	1.37547	1.56469	1.36646	1.36194	1.2433	1.56905	1.67549	1.42954	1.41266	1.65553	1.15237	1.36874	1.47373	1.29485	1.34917	1.44469	1.15235	1.57333	1.30647	2.13018	2.07331	1.5307	1.52444	1.10774		1.46455	1.3605	1.33401	1.94617	1.3072	1.34416	1.2707	1.20785	1.32664	1.12349	1.34989	1.17503	1.59133	1.21229	1.39947	1.39726	2.78121	1.47553
		FMN	3.45573	3.57242	2.84741	3.32352	2.68287	3.53214	2.77056	3.64502	3.11412	3.35271	3.14765	3.05274	2.82667	2.88221	2.71366	4.23547	3.02981	3.21011	2.66169	3.00592	1.49989	2.30257	3.28833	4.19012	3.33614	3.39222	3.15668	2.74908		2.80893	4.77022	5.01336	3.06447	2.21138	3.43603	4.29099	3.36082	5.20809	2.76656	3.39179	4.86865	4.12006	2.48279	3.24166	3.23444	4.47768	3.66716
		Fumarate	3.03402	2.46413	2.60496	4.14366	4.75097	3.17196	2.08983	2.03827	1.64955	2.66499	6.00486	3.95475	6.18738	3.3166	2.14425	2.23572	1.84792	2.73139	2.06386	1.88142	3.18934	2.5612	2.88065	1.55832	2.40526	4.43872	3.26568	2.97019		1.60455	0.969071	2.69884	1.44587	3.25456	2.09864	1.54174	1.84891	1.66621	2.41727	3.7487	3.26709	1.64759	0.909803	0.789833	1.21882	1.52186	1.48366
		GDP	6.65973	7.02704	6.82705	7.09472	6.18656	6.88613	6.93076	5.80197	7.75321	6.87076	6.01779	6.40921	6.00902	6.56259	6.59961	6.5324	7.00748	6.76839	5.72462	6.25956	5.16152	4.63841	5.2842	4.85613	4.88248	5.71694	5.03268	4.57557		6.3242	5.22429	7.13288	6.15459	4.0089	4.83278	5.53135	4.91632	6.11522	4.75018	6.47757	8.07387	6.29772	6.10843	5.3946	5.82507	4.99933	5.3282
		Glycerol 3-phosphate	27.9727	24.7978	27.0197	26.5236	26.9464	27.4124	25.5004	24.6388	23.7418	27.4708	28.1102	27.4531	29.4291	27.792	23.7478	25.934	22.5709	27.0941	19.3961	23.6014	28.2054	27.0489	26.5852	27.0688	28.3479	35.3838	39.0206	27.7233		25.0885	23.0785	30.1648	22.6808	24.6699	27.4122	22.0813	21.4705	23.7716	25.827	27.5014	29.8643	24.4897	11.8214	17.0093	24.2273	26.9723	25.7724
		GMP	6.74219	9.03152	8.2809	7.50249	6.53314	8.701	6.88738	6.41423	7.21298	7.4025	9.52583	5.90952	8.3828	7.65885	6.61802	7.80224	8.94952	7.78594	6.72372	6.80889	6.38053	5.57552	4.30267	5.41809	4.72354	6.99761	6.98995	3.99843		4.42366	6.46929	5.59305	7.58578	4.38726	3.80769	4.35922	4.47082	4.3734	4.48874	4.4992	7.14846	7.22217	5.99615	4.89738	7.14403	4.1413	7.32974
		GTP	5.54142	6.38566	5.96285	6.10462	6.71383	6.42647	5.9079	5.77963	6.215	7.00588	6.3815	6.21006	6.51494	6.61816	5.83365	6.36503	6.08942	5.87808	5.27731	5.75444	6.77994	5.79309	4.75473	6.64289	6.26495	6.16103	6.69416	5.13271		5.24165	6.41964	6.29108	6.20914	4.34114	6.10067	5.19063	8.09332	6.04661	5.00686	6.70797	6.97413	5.99513	5.32465	4.74473	7.80917	11.3229	6.2244
		Isocitrate	2.79116	2.56541	2.62079	3.46821	3.75737	2.73534	2.12716	2.36659	2.29224	2.43926	3.65733	2.77862	3.27572	NaN	2.07969	2.36402	2.16079	2.41276	2.17508	2.00794	2.9834	2.80742	3.09553	3.27526	2.29986	3.27064	2.7612	1.87274		2.66574	2.59906	3.93706	2.75429	3.90448	3.04794	3.138	3.75156	3.44248	3.89969	3.6307	3.46114	3.30848	2.33425	2.15859	2.7967	4.97523	3.35167
		L-Arginine	9.14257	12.8741	9.1558	8.17462	8.40048	8.43743	7.0548	23.5772	22.2634	5.13786	17.5967	4.0299	24.4321	5.16764	7.78732	52.4068	24.9351	16.5179	5.52729	8.65374	10.45	5.87794	12.9547	12.6108	13.4827	3.69455	2.07191	2.0273		30.5684	25.9462	54.0838	24.6325	16.6792	53.0356	20.6909	22.8867	21.754	27.0506	25.3194	55.3162	40.6931	16.1342	16.3983	23.8832	31.7271	30.9857
		L-Asparagine	22.6581	11.04	14.399	14.2829	39.4572	22.9751	10.95	9.96856	10.5816	27.0064	52.0807	26.9407	63.0427	52.1363	10.5165	10.2051	8.50924	30.1098	8.66167	8.68119	10.1358	6.08477	7.77404	2.97992	2.26012	4.77264	1.50737	1.5282		9.45104	9.60935	13.9632	8.89537	12.005	9.12834	8.44015	8.93816	8.74175	12.1148	11.5739	12.9082	11.7247	6.35093	5.92523	8.59318	10.744	9.46501
		L-Aspartate	4.58706	4.96408	4.69217	4.96318	5.25666	4.69633	4.46742	4.44845	4.67172	4.7459	5.29061	4.69757	4.72189	4.75651	4.54031	4.80799	4.78109	4.86787	4.23626	4.50114	5.96781	7.30478	7.92518	8.91879	9.90313	9.86491	7.76799	5.29656		4.23294	3.82175	4.91992	4.38389	3.9039	4.28686	3.67448	3.57681	4.12777	4.09299	5.06378	5.77467	4.77285	3.80022	4.14422	4.89181	4.42299	4.8102
		L-Glutamate	1.39347	1.9209	1.49558	1.83119	1.70606	1.56587	1.41531	1.4321	1.28069	2.03018	1.82187	1.7384	1.41907	1.97586	1.34827	1.25081	1.49252	1.49766	1.54959	1.51408	1.31594	1.69333	1.15396	1.80844	1.09763	1.01678	1.26068	0.931094		1.31674	2.09664	1.51005	1.90051	1.00749	2.07389	1.23959	1.22704	1.33536	1.11362	1.65656	1.92831	1.35959	1.08262	1.21135	2.22541	4.49529	1.64287
		L-Glutamine	10.5836	11.5417	10.5853	12.9934	10.8235	10.2672	9.41593	9.49766	9.94614	9.26066	10.8369	8.9464	10.0582	8.13728	8.52691	9.38452	9.1073	8.67855	7.69032	7.36863	6.97556	5.10582	3.34141	2.17649	0.744692	0.366753	0.277942	0.228757		10.764	8.8056	12.951	11.4528	8.28419	9.13231	7.65375	7.5685	8.16853	8.61178	10.6864	11.883	9.90268	7.67344	7.91241	9.41084	10.1293	8.57095
		L-Malate	3.83182	5.77534	2.86227	2.70363	1.90713	2.6471	1.95076	1.11021	1.24557	1.57891	2.98752	1.97812	2.44459	5.30515	4.07983	1.32799	1.43047	1.97129	2.52836	2.27004	2.26728	2.21905	3.29002	1.93152	2.82544	5.13959	3.42498	2.92308		1.46382	1.75619	1.74988	1.52776	1.46399	1.21131	1.34706	1.94527	1.27104	1.93765	1.96271	1.78537	1.48208	0.707365	1.09173	1.31238	1.45766	1.2501
		L-Phenylalanine	2.50075	2.47863	2.65157	2.55769	2.55876	2.50196	2.36865	2.18496	2.37343	2.1532	2.54274	2.11577	2.56981	2.39007	2.38147	2.26885	2.32379	1.91428	1.95109	2.04837	1.89899	2.29745	2.52169	2.69172	1.86778	2.00209	1.86873	1.3546		2.32459	2.18957	2.69027	2.64474	1.83604	1.99499	1.89141	1.76853	2.03973	2.36889	2.48439	2.59042	2.4193	1.99532	1.98179	2.3916	2.88995	2.30891
		L-Tryptophan	1.42567	1.74326	2.12017	1.56084	1.59146	1.12352	1.52674	1.23621	1.53447	1.53916	1.17762	2.03742	1.37989	1.77846	1.53732	1.18961	1.40454	1.49178	1.68143	1.32541	3.87655	1.64298	1.16679	1.04117	0.662107	0.82798	0.72124	0.721473		0.987984	1.86845	1.77032	1.63257	0.763538	1.74766	1.27397	0.998433	1.14061	1.16887	1.41189	1.92228	1.30509	1.41252	1.52745	1.54345	0.965666	1.71428
		L-Tyrosine	1.18464	0.969617	1.19289	1.11045	0.771922	1.13689	1.0602	0.886464	0.796069	1.04382	1.18871	0.956173	1.37284	1.2882	0.980988	0.981586	0.882982	1.01807	0.743616	0.955763	0.785621	0.833817	1.37063	1.17994	1.07465	1.49224	1.27388	1.00644		0.830543	1.10081	0.978591	0.868262	0.756	0.772228	0.651988	0.706163	0.746446	0.938384	0.877699	0.895301	0.791395	0.644529	0.737249	0.835622	1.20661	0.894583
		Methylcitrate/Methylisocitrate	21.4417	19.3763	17.2131	38.0899	45.3112	25.9228	13.8598	24.9621	23.051	25.251	48.1172	32.3916	45.783	30.8116	14.0967	26.6205	20.9007	27.4228	16.5691	12.9038	42.4305	17.6162	13.4187	4.70706	10.4291	14.2821	5.43341	4.41846		20.4642	12.7228	31.9378	18.3306	31.6013	23.0231	18.6753	20.6006	23.3634	26.8271	35.2855	34.6499	22.9038	11.3217	11.6181	16.2302	18.5368	19.0539
		NAD	180.329	247.395	161.569	282.347	159.794	185.302	163.679	291.865	451.285	195.45	122.741	232.112	211.041	182.079	159.299	294.298	476.905	170.99	222.017	209.431	205.104	158.488	169.328	305.846	533.926	134.071	76.8705	106.967		165.511	430.618	528.5	362.978	227.185	746.531	321.925	246.462	740.332	465.871	511.869	432.847	578.464	316.961	216.539	322.431	432.455	342.507
		NADH	137.63	128.058	74.1349	128.46	153.363	131.773	108.687	217.085	133.128	126.458	76.1807	158.102	169.938	105.648	176.231	164.611	151.929	164.589	147.458	148.116	329.63	153.749	108.914	129.883	110.704	50.673	48.6605	76.2197		165.508	150.705	235.24	135.728	126.245	132.892	89.3394	113.403	104.915	84.9539	132.801	152.116	190.229	120.859	92.7902	117.991	249.208	205.94
		NADP	158.067	164.77	194.422	144.809	132.221	171.487	164.217	107.295	106.22	187.706	150.67	143.24	209.288	280.332	171.903	144.942	94.8051	226.691	113.982	132.65	NaN	114.652	224.012	212.594	107.037	154.275	103.555	102.975		107.634	108.037	117.01	130.001	99.1958	166.615	81.2393	107.831	85.3951	123.213	121.909	129.434	194.333	130.925	88.3134	104.003	310.111	150.137
		Oxidized glutathione	2.4292	2.72942	2.73155	2.69678	2.21344	2.66135	2.62864	2.3468	2.84652	2.46093	2.57362	2.53225	2.72972	3.29751	2.47548	2.85236	2.4351	3.09006	1.97714	2.42167	2.8547	2.57815	3.23369	4.10759	3.01095	2.59237	2.60693	1.62233		2.49261	2.37678	3.28109	3.00731	1.65091	2.06444	1.70328	1.63432	2.24168	2.01805	3.08085	3.57072	3.07135	1.91092	2.16518	3.1939	4.93875	3.39171
		Phosphoenolpyruvate	1.56236	1.3065	1.25208	1.65126	1.73888	1.22588	0.838311	1.19956	1.17007	1.33312	1.90282	1.86632	2.3961	1.55182	1.16912	1.72978	1.65174	2.42193	1.05369	1.20851	2.32036	1.23158	1.57091	1.6638	1.59713	0.977343	1.31711	1.28749		2.74082	1.5065	3.86286	2.4233	1.79785	1.92338	1.63524	2.07203	1.54034	1.57379	2.16552	2.87465	1.70288	1.16218	1.065	1.27271	1.47009	1.98623
		Reduced glutathione	1.97888	2.15984	2.07005	2.09441	2.05331	2.00759	1.91765	1.9536	2.16666	1.91686	2.09596	2.02038	2.06845	1.89275	1.88444	2.09507	2.00316	1.92601	1.75217	1.84937	2.05183	1.98452	1.84734	2.33908	1.83696	1.82331	1.77863	1.31489		1.99906	1.83222	2.32012	2.09428	1.55847	1.81275	1.58627	1.53813	1.79419	1.75155	2.12739	2.46242	2.21519	1.71749	1.78621	2.10757	2.53595	2.07668
		Sedoheptulose 7-phosphate	14.7961	19.0744	16.2193	16.346	15.6267	16.4071	15.9589	NaN	17.4009	16.5285	16.3473	16.2787	11.9858	16.9778	15.9683	18.9303	16.225	15.5001	14.6341	15.5087	20.0471	19.5012	16.0961	19.6844	18.1999	19.244	17.8526	14.8557		17.8767	16.4359	19.0897	18.4908	11.9366	15.3532	13.2216	13.0493	15.0959	14.5402	17.8276	21.5506	18.5764	14.9761	16.085	20.2578	17.0433	18.4811
		Succinate	15.0968	12.3191	12.2398	27.1741	32.0704	19.2998	8.87489	14.7569	13.2556	15.4907	34.7329	22.2733	32.4542	19.2132	9.06932	15.1918	11.2723	18.0672	11.0108	8.51053	25.1237	11.4433	11.9881	3.46677	8.6994	15.1542	7.01458	5.66942		10.7898	4.8305	19.2782	9.33933	20.7156	13.3794	10.5084	12.7073	11.0142	17.0588	21.1807	20.3897	11.6561	3.60364	3.81911	6.2712	7.23572	9.2775
		Trehalose 6-phosphate	3.28654	3.45735	3.25364	3.41969	3.26172	3.44866	3.14412	2.53525	3.12516	3.4075	3.42881	3.49666	3.5541	3.08985	3.1796	3.08051	2.63498	3.11773	3.10847	3.55881	4.99234	7.29641	7.96132	5.53735	3.14865	3.40583	3.10114	2.2701		2.82572	2.39202	2.94492	2.5772	2.0283	2.46754	2.17211	2.1953	2.47269	2.7995	3.34529	3.21842	2.88428	1.97926	2.46607	2.48069	2.83103	3.31173
		UDP-hexose	0.874569	0.927678	0.904755	0.924565	0.888326	0.896386	0.835406	0.870954	0.915186	0.855955	0.920377	0.866962	0.901546	0.891028	0.846443	0.947875	0.891672	0.825693	0.759235	0.817432	0.99629	1.1345	1.36915	1.60452	1.46331	1.59143	1.54154	1.14773		0.92927	0.805923	1.06742	0.893845	0.746847	0.784021	0.712752	0.719011	0.778891	0.772489	0.971204	1.0494	0.955625	0.714676	0.793252	0.941578	0.985557	0.921766
[truncated: 41 more columns]

## Sheet: Rap_metabolites_LC-MSMS
Intracellular Metabolite Abundance (relative concentrations) [ area of C12 peak/area of C13 internal standard peak / OD600]
		Rapamycin-induced downshift	BY005 (replicate 1)																							BY006 (replicate 2)																							BY007 (replicate 3)
		Sample Name (original labeling)	BY005_01	BY005_02	BY005_03	BY005_04	BY005_05	BY005_06	BY005_07	BY005_08	BY005_09	BY005_10	BY005_11	BY005_12	BY005_13	BY005_14	BY005_15	BY005_16	BY005_17	BY005_18	BY005_19	BY005_20	BY005_21	BY005_22		BY006_01	BY006_02	BY006_03	BY006_04	BY006_05	BY006_06	BY006_07	BY006_08	BY006_09	BY006_10	BY006_11	BY006_12	BY006_13	BY006_14	BY006_15	BY006_16	BY006_17	BY006_18	BY006_19	BY006_20	BY006_21	BY006_22		BY007_01
		Sample Name (time labeling)	-10 minutes (technical replicate 1)	-10 minutes (technical replicate 2)	-10 minutes (technical replicate 3)	-10 minutes (technical replicate 4)	0.1 minutes (immediately after shift)	0.25 minutes	0.5 minutes	0.75 minutes	1 minute	2 minutes	3 minutes	4 minutes	5 minutes	7 minutes	10 minutes	15 minutes	20 minutes	30 minutes	45 minutes	60 minutes	90 minutes	120 minutes		-10 minutes (technical replicate 1)	-10 minutes (technical replicate 2)	-10 minutes (technical replicate 3)	-10 minutes (technical replicate 4)	0.1 minutes (immediately after shift)	0.25 minutes	0.5 minutes	0.75 minutes	1 minute	2 minutes	3 minutes	4 minutes	5 minutes	7 minutes	10 minutes	15 minutes	20 minutes	30 minutes	45 minutes	60 minutes	90 minutes	120 minutes		-10 minutes (technical replicate 1)
		Time after shift [minutes]	0	0	0	0	0.1	0.25	0.5	0.75	1	2	3	4	5	7	10	15	20	30	45	60	90	120		0	0	0	0	0.1	0.25	0.5	0.75	1	2	3	4	5	7	10	15	20	30	45	60	90	120		0
	Metabolites measured by LC-MS/MS	(R)-Pantothenate	2100.95	1874.42	2023.2	1540.59	1440.71	1742.43	4187.58	1088.9	937.333	1993.63	799.725	1568.67	1210.65	1537.2	1270.85	1212.62	1199.98	1036.84	420.847	2470.51	621.542	795.887		757.166	616.255	1097.24	1763.37	751.909	1193.05	1248.24	2852.55	1494.09	891.019	1248.86	1285.89	766.956	1171.98	1451.81	1403.37	760.413	656.381	836.649	1042.7	927.605	609.738		1332.92
		2,3-Disphospho-D-glycerate	12.7025	10.5578	16.8398	15.5989	13.1121	14.4246	14.6586	14.059	13.9853	12.0896	12.5957	11.5985	13.5227	15.8434	14.3451	15.1833	13.8468	10.9365	9.53758	9.99373	7.5722	7.92609		12.1577	13.3171	10.7516	12.35	9.30692	10.7197	10.384	10.7473	9.9764	10.8238	11.4227	10.8776	9.8937	11.8984	12.9381	15.6424	15.4205	9.61952	9.6414	10.4274	8.83225	7.42919		12.2911
		3-Phospho-D-glycerate/2-Phospho-D-glycerate	2.40554	2.44498	2.64972	2.42777	2.22264	2.60749	2.56335	2.65679	3.09107	2.79491	2.51638	2.20392	3.02576	3.5366	2.44061	2.68131	2.78892	2.25522	1.36207	2.1694	1.85923	2.02954		2.32516	2.30466	2.24648	2.17963	2.22243	2.29842	2.22599	2.2423	2.55276	2.47429	2.37155	2.18995	3.22953	3.487	2.57757	2.9845	2.25684	1.44101	1.6886	1.77019	1.95845	2.09801		1.79768
		6-Phospho-D-gluconate	1.41049	1.38207	1.3554	1.40125	1.37083	1.02793	0.918584	1.00811	0.906587	0.896431	0.909712	1.26291	0.847725	0.78203	2.3629	1.08468	0.414977	0.413032	0.765025	0.214197	0.62837	0.519682		0.935198	1.08563	0.861052	1.24189	0.832379	0.789367	0.728882	0.99217	0.752614	0.766587	0.876836	1.35586	0.860982	1.33776	2.59781	1.19043	0.648508	1.00711	0.51558	0.723518	0.174875	0.165655		0.815531
		Acetyl-CoA	249.448	156.879	110.311	205.599	139.686	167.132	130.48	220.706	351.685	184.994	155.839	218.04	145.785	215.239	178.381	124.955	105.552	194.39	82.1925	143.325	87.0543	171.301		125.839	196.817	174.998	204.564	187.488	175.527	231.133	179.566	182.139	151.425	155.553	189.869	153.123	217.819	125.601	202.901	169.803	173.43	121.753	144.2	156.348	140.477		171.167
		ADP	3.54762	3.78625	3.96335	4.24283	4.17918	4.43628	4.24818	4.41706	4.00714	3.34296	3.62824	3.8193	3.23861	2.81037	3.03423	2.55684	2.14322	3.02188	2.34207	2.99766	2.36054	2.81295		3.41181	3.79639	3.27739	4.18582	3.96252	4.28986	3.29723	3.98719	3.14255	3.58029	3.49068	3.57265	2.74454	3.56539	4.00348	3.30921	2.80902	2.11702	2.07364	2.47789	2.52186	2.54584		4.27818
		alpha-Ketoglutarate	198.384	165.962	88.177	118.567	127.997	268.446	103.017	128.225	160.386	165.257	117.372	109.419	74.2623	84.5896	119.309	104.231	146.725	97.7707	59.6495	151.702	84.0794	128.854		87.1553	87.5487	115.35	96.4259	79.3334	81.3261	121.914	99.8591	119.686	87.9432	125.769	125.687	111.761	234.218	68.2606	90.021	65.1926	70.5499	112.04	131.506	76.6484	91.6704		84.4269
		AMP	3.0442	3.42063	3.29173	2.5979	3.31291	2.94363	2.64734	2.89985	2.39616	2.59336	3.0365	2.91337	2.0995	2.05457	3.22631	2.02666	1.51591	2.47061	1.68989	3.01709	2.03341	1.83755		2.35711	2.93708	2.63224	2.65123	2.45285	2.4902	2.52523	2.75821	2.50009	2.5765	3.26817	3.3516	2.1489	2.05767	4.19268	2.43308	1.80467	1.74954	1.46735	2.03904	2.06244	2.09709		2.67366
		ATP	2.60787	2.67147	3.19762	4.08051	3.84566	3.82765	3.81929	3.575	3.89105	2.54828	2.9011	3.23573	3.14562	2.82404	2.55145	2.42678	2.63451	3.68599	3.40424	3.85872	2.71359	2.59659		2.34545	3.02526	2.62843	3.85294	3.21372	3.3531	2.26816	3.72945	2.47271	2.87608	2.4926	2.47605	2.41991	3.46461	2.65398	3.11625	3.2922	2.68591	2.62345	3.28729	3.19884	3.26631		3.69235
		Citrate/Isocitrate	0.284766	0.279586	0.307379	0.270146	0.283392	0.271957	0.263555	0.262748	0.29222	0.256017	0.240131	0.252558	0.232826	0.26875	0.236231	0.226727	0.244855	0.264753	0.263582	0.417507	0.463347	0.823112		0.177605	0.189849	0.200992	0.193952	0.189663	0.189724	0.195752	0.2205	0.208172	0.183286	0.202795	0.209366	0.183003	0.198399	0.207586	0.181736	0.236054	0.167327	0.230816	0.241892	0.384829	0.789614		0.210044
		D-Fructose 1,6-bisphosphate	9.24301	8.6637	9.48917	8.27334	7.98171	8.28819	7.97684	8.13493	8.38182	8.69266	8.17819	7.53433	7.74531	8.55119	9.17694	8.02787	6.39538	5.73841	4.09787	5.67107	3.50279	4.10417		8.5561	7.759	8.09541	7.25943	7.92104	7.87714	7.73103	7.88152	8.29556	8.09346	8.41894	9.09184	7.80195	7.79054	9.09052	8.76781	8.68661	5.71478	5.07976	4.56842	3.66579	3.73632		9.81064
		D-Glucose 1-phosphate	9.80496	10.7174	11.5071	11.085	9.68149	9.45339	9.36914	9.3404	9.80454	8.4293	9.90178	9.43845	9.2716	8.68331	11.4635	8.45791	8.81146	7.71724	5.86395	8.51959	5.53966	5.94651		9.0083	8.73487	8.23121	10.1905	9.09528	9.25426	8.14916	10.0789	7.3341	8.6859	8.70732	9.99127	7.80701	10.1245	10.9144	10.1936	9.95793	7.50051	6.4118	5.90599	6.28817	5.77283		11.4937
		D-Glucose 6-phosphate	13.5673	13.7227	13.9379	11.0105	9.31274	9.64064	9.80414	10.5373	10.1154	11.9823	12.9683	11.488	11.2612	13.4473	13.5676	11.8615	10.607	9.65493	7.41243	13.2905	7.7799	7.62044		11.1484	12.0045	11.7113	9.35013	10.2078	9.9787	9.85054	8.86923	11.443	11.3495	11.6655	12.1877	10.5695	8.93576	12.8757	12.4203	10.1347	8.95606	8.47595	8.6651	7.50899	6.83244		12.4309
		Dihydroxyacetone phosphate	7.36221	7.97188	8.14783	10.0955	8.08386	11.0687	12.6014	12.2926	12.4908	7.90349	8.22206	8.20001	10.2282	9.12456	6.11425	5.91694	7.67726	8.09735	5.3219	5.29955	4.10551	3.43903		6.04807	7.70048	6.49689	9.15818	8.82801	9.75096	6.22282	12.1507	7.78842	7.3429	6.60865	6.45495	6.33296	11.5243	7.31154	7.82041	9.6793	4.37785	4.07929	4.62077	4.27175	4.9673		8.03941
		FAD	1.26832	1.38027	1.49368	0.990866	1.03572	1.3008	1.40932	1.208	1.53623	1.18376	0.854506	0.965753	0.960662	1.20289	1.5034	1.00317	0.997297	1.6675	1.22152	2.64008	0.978349	1.04925		0.97571	1.56341	1.11784	0.962977	0.839282	1.80439	1.91762	0.801863	1.43455	1.26084	1.39373	1.09261	1.03239	0.818411	1.89921	1.80251	1.42402	1.31371	1.2551	1.19395	2.13114	1.01509		1.43225
		FMN	3.96513	4.75006	6.5136	1.61267	2.46747	4.25177	2.70383	1.72762	4.00912	4.95559	2.59326	0.653486	2.42558	1.98016	5.09083	3.16673	4.44455	2.48393	2.13804	9.49124	2.03107	4.41081		3.93059	3.49809	2.92551	0.850274	1.48965	3.8571	4.41911	0.615624	4.49094	2.54456	4.0047	3.77797	3.69038	3.08138	2.92611	4.40032	2.44278	3.45338	3.58257	3.38104	3.0678	2.99476		4.72783
		Fumarate	2.23652	1.95643	1.96397	1.61101	1.35541	1.69294	1.43228	1.52551	1.75291	2.00497	1.59882	1.45066	1.28033	2.00285	1.48424	1.59785	1.62734	1.33029	0.809228	2.87904	1.3874	1.52254		1.33412	1.2701	1.44663	1.01554	1.25268	1.28608	1.50249	1.11226	1.74189	1.22836	1.81378	1.70818	1.45668	1.25969	1.56777	1.17153	1.10569	0.829209	1.19686	1.2323	1.35284	1.16155		1.51108
		GDP	6.80803	7.37693	7.15432	5.81869	6.01005	6.2439	5.86103	6.82645	6.28281	7.04181	6.01656	5.49526	5.35239	5.41699	6.51345	4.98452	4.57157	4.08896	4.08601	4.70624	3.69447	4.60682		7.01609	5.4601	5.97315	6.59381	5.79381	6.34101	6.83503	6.7893	7.12975	6.31107	7.05359	7.0106	5.40035	5.82652	7.20385	5.26472	3.58915	4.79193	5.02909	4.6061	3.87424	3.85922		6.56507
		Glycerol 3-phosphate	23.17	22.5488	22.9057	22.7444	22.1197	23.5212	25.1641	24.5815	27.3949	26.7469	21.8942	19.1871	24.059	27.7115	19.0012	18.5136	18.5963	12.8761	5.51358	11.6305	7.53059	7.77909		21.116	16.8768	19.2919	23.8111	18.3527	19.61	20.9045	23.4608	26.6762	22.5896	24.9383	22.7166	23.1944	24.6995	15.1649	19.5127	16.2262	8.76896	8.18976	7.55974	8.24658	9.22605		23.5874
		GMP	7.52389	8.52502	7.91823	10.1599	11.8481	8.38719	7.93093	8.1573	13.2592	6.01583	9.52488	8.91979	4.65261	5.09451	8.58908	5.79501	3.44192	4.19181	6.18457	4.98461	6.60644	4.41573		6.03804	6.02068	6.66299	7.36355	7.20695	6.56467	5.4854	10.4608	6.83201	5.59803	5.71579	7.3225	5.2054	7.59938	6.85277	6.58934	5.64835	5.35647	3.90416	7.56261	3.29695	3.36102		8.03871
		GTP	6.00909	6.07123	7.47061	6.43731	5.71038	7.04209	5.38815	7.22665	7.3597	6.51747	5.77741	4.96929	5.02274	5.48432	5.71673	5.98707	5.56529	6.01043	6.63684	8.82969	4.60529	5.20675		6.25838	6.04108	5.50334	6.5483	5.96285	5.33056	6.06831	5.79445	5.41051	6.02816	5.627	5.62096	5.14736	6.02555	5.43597	5.61516	4.95549	6.32638	5.73316	7.35718	7.28803	5.19887		6.93585
		Isocitrate	2.70589	2.62427	2.72456	2.64903	2.95127	2.56533	2.45112	2.48791	2.9224	2.43326	2.20428	2.39444	2.17353	2.58871	2.15531	1.92007	2.03201	1.91561	1.4975	3.0102	1.9936	2.07065		1.67826	1.83348	1.80862	1.79608	1.87489	1.78241	1.94227	1.93075	1.89489	1.67897	1.82232	1.90353	1.60019	1.99683	1.68675	1.64971	2.47919	1.27541	2.29028	1.42151	1.41221	1.58396		1.93414
		L-Arginine	0.756062	0.684309	0.862403	0.857718	0.630695	0.618393	0.640893	0.740079	0.742416	0.68711	0.686895	0.732739	0.825891	0.743081	0.736211	0.755389	0.852225	1.25427	1.49754	1.89266	2.88375	4.15339		0.572002	0.635693	0.703611	0.703572	0.474398	0.641803	0.582537	0.807785	0.584631	0.730026	0.589346	0.639268	0.584676	0.791622	0.712842	0.905293	0.785663	0.910638	1.15207	2.03663	3.02227	4.60885		0.70276
		L-Asparagine	7.05107	6.69002	1.38229	1.51709	1.04214	0.709501	1.31853	1.5818	7.48508	6.9337	0.640207	0.661396	1.19082	1.32785	8.40415	1.52022	1.97906	2.23358	1.31566	46.9259	1.99172	12.2841		1.6201	0.547616	0.454242	1.06062	0.453046	1.21254	0.86228	0.269353	5.47807	6.33231	6.68687	1.22801	1.16239	1.73567	1.09857	1.76824	0.60412	8.92846	11.9325	1.21406	10.1371	2.46228		0.449605
		L-Aspartate	3.85422	4.07944	4.11101	4.46308	3.77489	4.15924	4.16308	4.58062	4.9251	4.06447	4.52233	4.84749	5.0703	5.76339	7.10355	8.10337	10.6754	15.7223	14.8867	16.3583	13.1052	10.355		3.69968	3.87131	3.52957	3.52154	4.06881	4.19645	3.44281	3.80305	3.86854	4.21403	4.21469	4.46195	4.1702	5.31166	6.3041	8.35017	9.45493	11.6111	12.914	15.3202	10.0965	8.79747		4.46387
		L-Glutamate	1.64643	1.66749	1.87955	1.75958	1.9853	1.80842	1.70116	1.71384	1.68488	1.61134	1.44221	1.58045	1.40894	1.69533	1.68766	1.66307	1.68872	2.077	1.77577	NaN	2.34098	2.14741		1.41082	1.42935	1.39419	1.89329	1.4357	1.50215	1.41518	1.84716	1.51768	1.40573	1.60049	1.59375	1.41687	1.91074	1.82779	1.76671	1.75634	1.78381	2.11069	2.23559	3.39476	2.05425		2.54958
		L-Glutamine	31.4102	27.7089	28.7444	26.8647	25.227	27.7339	24.7313	24.6426	28.0664	23.9645	23.7291	24.8269	19.0158	25.8352	23.8707	25.8571	29.6811	33.3632	25.4885	52.3396	23.1355	17.6927		16.6089	17.8647	17.8337	16.8829	18.3151	18.1331	18.7157	16.8032	19.1485	17.0178	20.0247	19.6939	17.449	20.2325	20.3437	21.5456	22.7119	22.3975	25.7173	27.6575	18.2327	13.6069		17.9647
		L-Malate	1.12095	1.08095	1.3624	1.11228	1.18338	1.32258	0.955361	1.07991	1.1573	0.918778	0.989378	0.940427	0.840128	0.854899	0.747255	0.680402	0.958793	0.774125	0.554581	1.67452	0.839533	0.839277		0.772822	0.712906	0.850651	0.864363	0.888604	0.96232	0.864683	0.941211	0.831015	0.688255	0.800238	0.81749	0.793889	1.14965	0.842404	0.66167	3.63638	0.598038	3.29244	0.764797	0.848095	0.776299		0.878215
		L-Phenylalanine	2.43913	2.69113	2.89016	2.59495	2.05105	1.97223	2.14727	2.28467	3.11291	2.21452	1.9705	2.28538	2.4127	2.7541	3.63768	3.59381	3.04863	3.73639	3.44753	NaN	4.00215	4.85599		2.08533	2.19483	2.08688	2.10627	1.92037	1.9657	2.02963	2.19818	1.83072	1.99988	1.93497	2.20255	1.9633	2.5563	2.69062	3.5733	3.24773	3.50026	3.53267	4.00943	3.78389	4.7408		2.33306
		L-Tryptophan	1.50256	1.0837	0.771123	0.692482	0.416227	0.291119	0.490482	0.760867	1.45197	1.29328	1.12962	1.42076	1.50356	0.751216	1.40823	1.30422	0.563275	1.53373	1.83825	2.32779	1.46278	2.28926		1.00216	1.37345	1.23419	1.79142	0.721938	0.813003	1.7432	3.07592	0.696485	0.996125	1.14634	0.924406	0.925926	0.377233	0.815801	1.16332	1.30398	1.57006	1.08178	1.08891	1.3463	1.57424		1.58643
		L-Tyrosine	0.776756	0.86342	0.782212	0.737927	0.885975	0.66589	0.760916	0.724786	1.00999	0.77214	0.640781	0.612668	0.611417	0.755833	1.00462	1.09676	0.99863	1.19274	1.36839	2.6535	1.91001	3.20781		0.68057	0.57157	0.570987	0.834198	0.540711	0.591616	0.666506	0.901348	0.734923	0.688037	0.696444	0.613509	0.508539	0.687551	0.786789	1.01508	0.96968	1.1204	1.53626	1.71371	2.12116	2.89248		0.616383
		Methylcitrate/Methylisocitrate	28.8486	27.3944	30.4221	25.0823	23.933	26.7915	23.8979	25.1479	28.2284	26.339	23.8494	23.7126	20.2066	24.738	16.5213	15.9772	16.6242	13.3363	7.47521	20.4661	11.5358	8.26706		21.0858	23.9414	25.6338	20.7088	24.3156	24.1819	24.0235	21.4449	27.2774	23.349	28.3219	28.342	23.8144	24.032	25.0746	17.4524	14.7251	8.6111	12.9773	13.7351	11.9481	9.03826		28.1666
		NAD	415.266	459.259	1985.19	72.962	22858.7	1871.32	1815.21	6681.15	56567.4	380.237	1541.01	81674.7	636.314	623.344	316.607	498.893	356.549	808.186	286.632	1228.76	337.943	320.636		246.913	556.644	1276.1	2140.45	1117.18	13510.8	353.716	180.664	362.583	714.495	273.616	275.062	430.857	174932	1477.81	307.971	427.604	280.302	199.555	620.031	369.516	164.764		1043.01
		NADH	100.248	170.664	98.2836	128.181	298.782	331.51	337.865	222.447	275.684	148.572	224.049	211.921	224.163	194.339	139.331	148.856	135.238	201.278	82.3999	121.314	25.7683	70.8197		133.471	192.01	142.648	366.673	266.921	318.037	147.001	391.646	184.386	250.765	167.289	86.3795	223.483	500.832	273.561	302.394	217.659	53.3134	84.1121	40.4098	78.6541	63.524		151.866
		NADP	129.037	146.68	120.981	115.481	9.02524	NaN	NaN	111.125	137.093	158.218	83.5735	85.5262	85.2787	92.6084	115.26	118.911	108.138	83.6262	104.584	335.544	56.832	135.34		128.135	166.391	96.8804	NaN	282.247	53.6526	110.8	106.787	126.016	121.568	170.466	133.059	90.0009	39.3449	117.82	171.452	280.484	83.8882	113.796	104.483	112.874	88.8143		113.671
		Oxidized glutathione	2.55653	2.94344	2.81776	1.98213	2.11285	2.11282	1.82948	2.00823	2.05828	2.52446	2.38829	2.0389	2.24293	2.7076	2.87055	2.61423	2.42618	2.77854	3.01374	7.04749	4.26135	4.24964		2.7054	2.89369	2.46679	2.11932	2.02727	2.14873	2.44226	2.10233	2.96415	2.42573	3.29659	3.23763	2.59616	2.50265	3.19768	3.48718	3.10607	2.6631	3.23554	5.1998	7.69893	5.90266		9.89194
		Phosphoenolpyruvate	1.2372	1.76705	1.19818	1.07289	1.12812	1.2346	1.92986	1.2016	1.51754	1.24068	1.37331	1.14852	1.51622	1.95753	1.96658	1.23899	1.44537	2.10846	1.43267	2.10779	1.64944	1.25781		0.820614	0.883086	0.817663	0.858716	1.02804	1.34807	1.09044	1.5972	1.885	1.14409	1.48141	1.15453	1.48944	1.58688	2.47265	1.87527	1.30896	0.928423	1.13049	1.51939	1.15549	1.95977		1.34398
		Reduced glutathione	1.9848	2.05093	2.21979	2.09153	1.78563	1.93521	1.97419	2.06154	2.05082	1.93984	2.00051	1.94315	1.99035	1.96196	2.09075	1.86199	1.70762	2.08535	1.78722	3.04991	2.23797	2.29836		1.89574	2.00609	1.8257	1.8113	1.92926	1.93037	1.8465	1.9315	1.91024	1.96107	1.94074	2.01837	1.801	1.97816	2.11899	2.24687	2.03018	1.82944	1.99854	2.39004	2.06076	2.20827		2.04943
		Sedoheptulose 7-phosphate	23.7115	24.5073	25.6321	24.1665	21.9998	20.0053	21.1067	22.4625	22.4804	20.3372	22.2377	22.2194	21.8558	25.8184	26.8433	20.9354	18.2914	16.1755	12.1131	13.2083	11.48	12.9016		19.3083	21.6863	19.187	20.9846	20.1757	19.3125	20.2918	18.8383	19.7773	21.1818	20.9143	21.0362	19.4608	22.6499	27.4088	25.2225	19.7924	14.1108	13.5763	13.503	11.9877	14.4183		23.8745
		Succinate	15.4395	14.6032	14.7317	13.7009	11.7068	14.7674	11.789	12.4444	14.7661	13.1216	11.297	12.9312	9.40173	14.0302	9.92941	10.4987	11.5164	9.1387	5.41684	13.4641	8.74599	7.00379		9.64694	10.5506	12.5113	8.92431	11.7607	12.3211	12.4473	8.95194	13.77	10.4146	13.8798	14.4698	11.747	12.3965	12.6596	9.74937	9.80819	5.94634	9.63399	9.75405	8.57669	6.76479		12.5045
		Trehalose 6-phosphate	1.83216	2.02582	1.89629	1.90789	1.71837	2.12331	2.3288	1.91767	2.07477	1.88606	1.73485	1.76708	1.94374	2.63108	2.91518	5.09959	5.6559	6.0407	3.59039	4.13198	2.51125	4.95066		2.14069	1.82331	1.88058	1.86009	1.97458	2.51513	2.17257	2.10016	1.96712	1.93837	1.92428	1.61254	1.78841	2.35837	2.50173	5.09736	5.7223	5.75175	5.32636	2.68089	5.25263	8.13913		2.20802
		UDP-hexose	0.717867	0.814864	0.738065	0.684552	0.683855	0.733908	0.681536	0.683523	0.713036	0.739133	0.744378	0.733898	0.752015	0.702846	0.837365	0.860347	0.927231	1.08022	1.19557	1.62608	1.87702	1.99276		0.786737	0.748931	0.710025	0.726521	0.765439	0.79297	0.788527	0.79695	0.873026	0.812694	0.876546	0.866976	0.806626	0.924695	0.885492	1.17413	1.02107	1.2105	1.344	1.59622	2.01818	2.1925		0.86143
[truncated: 21 more columns]

## Sheet: Pro2Gln_metabolites_FIA
Intracellular Metabolite Abundance (relative concentrations) [ion count / OD600]
		Proline to Glutamine N-upshift			BY003 (replicate 1)																							BY008 (replicate 2)
				Sample Name (original labeling)	BY003_01	BY003_02	BY003_03	BY003_04	BY003_05	BY003_06	BY003_07	BY003_08	BY003_09	BY003_10	BY003_11	BY003_12	BY003_13	BY003_14	BY003_15	BY003_16	BY003_17	BY003_18	BY003_19	BY003_20	BY003_21	BY003_22		BY008_01	BY008_02	BY008_03	BY008_04	BY008_05	BY008_06	BY008_07	BY008_08	BY008_09	BY008_10	BY008_11	BY008_12	BY008_13	BY008_14	BY008_15	BY008_16	BY008_17	BY008_18	BY008_19	BY008_20	BY008_21	BY008_22
				Sample Name (time labeling)	-10 minutes (technical replicate 1)	-10 minutes (technical replicate 2)	-10 minutes (technical replicate 3)	-10 minutes (technical replicate 4)	0.1 minutes (immediately after shift)	0.25 minutes	0.5 minutes	0.75 minutes	1 minute	2 minutes	3 minutes	4 minutes	5 minutes	7 minutes	10 minutes	15 minutes	20 minutes	30 minutes	45 minutes	60 minutes	90 minutes	120 minutes		-10 minutes (technical replicate 1)	-10 minutes (technical replicate 2)	-10 minutes (technical replicate 3)	-10 minutes (technical replicate 4)	0.1 minutes (immediately after shift)	0.25 minutes	0.5 minutes	0.75 minutes	1 minute	2 minutes	3 minutes	4 minutes	5 minutes	7 minutes	10 minutes	15 minutes	20 minutes	30 minutes	45 minutes	60 minutes	90 minutes	120 minutes
		m/z	Metabolite Name (on the right, unique identifier MetaboliteName_m/z)	Time after shift [minutes]	0	0	0	0	0.1	0.25	0.5	0.75	1	2	3	4	5	7	10	15	20	30	45	60	90	120		0	0	0	0	0.1	0.25	0.5	0.75	1	2	3	4	5	7	10	15	20	30	45	60	90	120
	Metabolites measured by FIA-QTOF Metabolites measured by FIA-QTOF Metabolites measured by FIA-QTOF Metabolites measured by FIA-QTOF Metabolites measured by FIA-QTOF Metabolites measured by FIA-QTOF Metabolites measured by FIA-QTOF Metabolites measured by FIA-QTOF Metabolites measured by FIA-QTOF	59.01	Acetate	Acetate_59.01	639981	730314	758879	593768	533988	534225	686019	592481	782052	543862	536988	602420	524670	652563	602444	565798	621462	371845	371340	357484	372354	362707		844544	928574	743986	812081	426034	634627	568405	732197	614322	708714	753452	751909	722342	934371	565056	817017	592990	499025	425792	433962	420683	414349
		59.01	Glycolaldehyde	Glycolaldehyde_59.01	639981	730314	758879	593768	533988	534225	686019	592481	782052	543862	536988	602420	524670	652563	602444	565798	621462	371845	371340	357484	372354	362707		844544	928574	743986	812081	426034	634627	568405	732197	614322	708714	753452	751909	722342	934371	565056	817017	592990	499025	425792	433962	420683	414349
		59.02	Urea	Urea_59.02	34912.1	41831.6	45346.3	39784.7	31764.7	36203.9	41489.2	34957.4	42658.8	40713.2	33284.3	33093.6	27418.1	40516.2	37927	36913.4	33053.2	25768.1	23921.5	23740.8	22190.8	24125.7		47391.7	54926.9	40204.5	47835.9	99408.8	47278.8	39157.6	40465.3	37157.6	42900	39276.5	39427.1	41220.6	46792.9	32110.6	42993.2	36478.4	28122	28626.2	22979.5	25855.8	25486.2
		71.01	Methylglyoxal	Methylglyoxal_71.01	305466	281021	234536	204052	283156	169111	250848	301064	191470	170758	269598	216606	282790	248671	197269	198004	192944	148518	147859	139200	149414	115118		417176	334379	366051	350684	228302	204544	285620	402773	329068	305361	399031	396893	308735	290309	254908	199153	243243	315799	160708	175672	155709	174827
		73.03	L-Lactaldehyde	L-Lactaldehyde_73.03	127714	122805	110657	96956.8	105960	70292.2	103365	115386	100556	79721.1	93970.1	112571	132770	101270	108155	105794	94898.1	59862	81246.7	72608.1	66731.6	71838.4		169262	144016	142083	129347	40913.5	79728.2	106005	155113	128553	131816	136101	137430	144135	114215	71520	102745	106908	121164	80221.2	80031.8	72355.8	95072.3
		74.02	Glycine	Glycine_74.02	13157.9	9276.32	9274.21	8318.95	16196.6	9054.9	14193.6	13137.7	13664.2	10913.7	15571.6	13874	18915.2	16957.4	16366.7	19704.6	21594.9	24376.9	28127.2	25195.8	27650.4	24451.4		28406.4	24637.8	32446.2	23084.6	12661.2	21725.3	19888.8	21191.2	28158.8	20916.5	30265.9	27211.2	26382.4	28995.3	23223.9	21356.3	23886.3	25579.8	25340.4	25040.7	28582.7	22040.8
		87.01	Pyruvate	Pyruvate_87.01	66330.5	54116.3	47097.4	56708.4	64168.6	46194.6	61042.6	53418.6	50411.3	42098.5	55602	46221.6	67674	52789.7	41833.8	34191.2	41210.6	25947.2	26995.5	25561.5	26790.1	22143.1		87257.1	61952.6	69926.3	65742.9	22995.9	43975.3	60532.9	71630.6	66948.2	58685.9	68815.3	65085.3	63340	53030.6	34447.2	44991.6	37441.1	57154.1	30578.3	33130.6	26587.7	34545.8
		88.04	L-Alanine	L-Alanine_88.04	48172.6	74836.8	69675.8	68040	36601	55753.9	51466.2	52277	59420.1	53727	42834.8	63253.4	44267.2	54785.3	56449.5	59748.6	44949.5	45402.3	40989.4	42053.5	34267.3	43630.1		81679.5	88281.4	77630.1	76198.1	40271.2	69525.9	58900	60767.1	65432.9	67806.5	68571.8	64645.3	63008.2	70511.2	61047.8	63206.3	56122.6	43270.2	42913.3	31670.9	40487.3	41646.2
		88.04	beta-Alanine	beta-Alanine_88.04	48172.6	74836.8	69675.8	68040	36601	55753.9	51466.2	52277	59420.1	53727	42834.8	63253.4	44267.2	54785.3	56449.5	59748.6	44949.5	45402.3	40989.4	42053.5	34267.3	43630.1		81679.5	88281.4	77630.1	76198.1	40271.2	69525.9	58900	60767.1	65432.9	67806.5	68571.8	64645.3	63008.2	70511.2	61047.8	63206.3	56122.6	43270.2	42913.3	31670.9	40487.3	41646.2
		89.02	Dihydroxyacetone	Dihydroxyacetone_89.02	564644	555411	756685	478519	507523	410550	488898	524823	512958	416893	498470	446998	627583	487982	473445	427854	391447	330244	311777	299612	275940	249804		757792	674458	703699	708485	340349	484383	569122	676656	602954	605188	656672	660341	575278	622995	507742	452927	487858	573918	381111	297257	298029	327240
		89.02	D-Glyceraldehyde	D-Glyceraldehyde_89.02	564644	555411	756685	478519	507523	410550	488898	524823	512958	416893	498470	446998	627583	487982	473445	427854	391447	330244	311777	299612	275940	249804		757792	674458	703699	708485	340349	484383	569122	676656	602954	605188	656672	660341	575278	622995	507742	452927	487858	573918	381111	297257	298029	327240
		89.02	D-Lactate	D-Lactate_89.02	564644	555411	756685	478519	507523	410550	488898	524823	512958	416893	498470	446998	627583	487982	473445	427854	391447	330244	311777	299612	275940	249804		757792	674458	703699	708485	340349	484383	569122	676656	602954	605188	656672	660341	575278	622995	507742	452927	487858	573918	381111	297257	298029	327240
		91.04	Glycerol	Glycerol_91.04	4624.21	4856.84	5229.47	2978.42	5624.02	3430.39	5245.59	6987.75	3503.92	4290.69	4904.9	2855.39	5177.94	5498.04	3798.53	3071.76	3032.87	2252.78	2548.78	2341.54	2137.87	2542.75		7558.33	6582.69	7078.21	7703.85	5422.35	5776.47	5664.12	8524.71	6051.18	6439.41	7190	6728.24	4532.35	5062.94	4479.44	3336.84	4683.16	4815.14	2313.33	3093.02	2766.92	3335.38
		96.97	Phosphate	Phosphate_96.97	816451	824013	712320	771572	839146	652394	847637	985172	581465	659443	906627	626996	676246	874178	663311	673164	708256	559650	450574	430827	553639	404532		1.18957e+06	1.04114e+06	1.05168e+06	1.18032e+06	792999	695358	1.03899e+06	1.16124e+06	1.04615e+06	1.04444e+06	1.11928e+06	1.08736e+06	928425	1.01223e+06	808529	667020	926187	763583	558843	533034	557330	648660
		101.02	Succinic semialdehyde	Succinic semialdehyde_101.02	254736	248397	203759	184640	240416	135550	236655	255173	175999	160465	241213	189503	266181	220433	176514	202837	189816	127048	148631	139432	144842	124814		356464	294361	306072	313074	137068	161795	250710	343769	286969	278946	338876	318369	273471	255398	168072	183866	229383	275703	159607	164743	140560	179543
		101.02	Acetoacetate	Acetoacetate_101.02	254736	248397	203759	184640	240416	135550	236655	255173	175999	160465	241213	189503	266181	220433	176514	202837	189816	127048	148631	139432	144842	124814		356464	294361	306072	313074	137068	161795	250710	343769	286969	278946	338876	318369	273471	255398	168072	183866	229383	275703	159607	164743	140560	179543
		101.02	2-Oxobutanoate	2-Oxobutanoate_101.02	254736	248397	203759	184640	240416	135550	236655	255173	175999	160465	241213	189503	266181	220433	176514	202837	189816	127048	148631	139432	144842	124814		356464	294361	306072	313074	137068	161795	250710	343769	286969	278946	338876	318369	273471	255398	168072	183866	229383	275703	159607	164743	140560	179543
		102.06	4-Aminobutanoate	4-Aminobutanoate_102.06	30646.8	24292.6	25966.8	31484.7	21227	26747.5	22675.5	21120.1	26052.5	24208.8	23284.3	18500	20386.8	22446.6	18680.4	26000.5	19223.1	21392.1	22043.5	19144.2	26286.4	36887.7		40642.3	41164.1	40324.4	31351.3	14561.8	48025.3	35074.7	23119.4	36368.2	34787.1	30506.5	29609.4	35764.7	34846.5	30649.4	21298.4	27986.3	16059.2	19549.6	19635.3	30796.2	27163.5
		104.04	L-Serine	L-Serine_104.04	17950	8836.84	17530.5	8574.74	10508.3	5464.22	7172.55	6103.92	12501.5	8530.39	13093.1	9488.24	28476	15976.5	16091.2	28999.1	25137	25575	28989	23671.9	23494.5	20323.2		31486.5	20056.4	32728.2	20018.6	9507.06	21710	14009.4	16130.6	21718.8	15724.1	25316.5	22807.6	22303.5	30987.1	37384.4	25661.1	36335.8	42851.8	29063.3	27682.2	28725	25030.8
		105.02	L-Lactate	L-Lactate_105.02	7678.95	6807.37	5176.84	2815.26	6125.98	2608.33	7109.8	4212.75	5403.92	2073.53	2336.27	5200	9033.33	5636.27	4686.76	5466.2	5223.61	1927.31	4144.31	3961.92	4118.75	3568.84		12345.5	6874.36	9914.74	8760.9	1692.35	3395.88	3678.24	11168.8	4582.94	5027.65	8398.24	9275.88	8900	7172.94	2432.78	5843.68	3891.58	7212.39	4480	5334.5	3853.08	4405.77
		112.04	1-Pyrroline-5-carboxylate	1-Pyrroline-5-carboxylate_112.04	399041	720214	612911	636068	308461	570541	525607	480459	516096	609612	488076	529813	459355	525813	485324	567995	351663	430463	362862	381364	197356	281490		628496	788144	551249	672093	373437	556762	560460	582241	522422	632714	545343	540717	572901	602905	543609	463371	470075	381955	352922	210719	275455	274683
		114.06	L-Proline	L-Proline_114.06	339235	304065	279784	301759	151196	164610	154096	138142	194370	138864	140569	293672	219351	159415	186035	485587	162443	196360	134361	155702	127504	145946		1.86744e+06	2.02055e+06	1.89879e+06	1.34811e+06	606062	1.45853e+06	942846	799849	1.10808e+06	838597	924811	763194	864376	826613	687105	209641	425892	299402	211268	184780	224436	188904
		115	Fumarate	Fumarate_115.00	86092.1	92341.6	82776.3	93991.1	72543.1	81755.9	70954.9	80319.1	70599.5	74416.7	75890.7	70048	59883.8	75905.4	65557.8	58411.6	62372.2	63365.7	47915.4	45106.5	51717.3	48280.4		92765.4	104748	86369.2	92767.9	49806.5	105245	93174.1	78111.2	89057.1	76270	78750	79043.5	76731.2	85056.5	67487.2	68117.4	73081.6	50345	49397.9	46844.2	46335.4	52313.5
		115.04	3-Methyl-2-oxobutanoate	3-Methyl-2-oxobutanoate_115.04	192743	177657	137813	126367	162017	65627.9	152744	153486	141852	81032.8	118352	159465	185824	119211	135919	134869	133902	59578.7	109822	99728.8	103676	102562		217149	200556	185619	172995	41600.6	72197.1	126315	205563	172785	164368	204044	191049	198498	164399	55048.9	132855	132216	161271	107430	130392	103570	131964
		116.03	L-Aspartate 4-semialdehyde	L-Aspartate 4-semialdehyde_116.03	22102.1	16289.5	17259.5	15537.9	17778.4	14087.3	16306.9	16073	15441.7	11527	13237.7	14055.4	18559.8	14231.4	14258.8	16941.7	12600.5	14393.1	14818.7	13940.8	12288.2	12629.7		29401.3	26050	30444.2	25110.9	10965.3	19752.4	21355.3	21835.3	23012.4	20621.8	22951.8	20930	23151.2	20936.5	14727.2	14357.9	15733.2	17395	14915.8	15081.8	12365.4	12327.3
		116.07	L-Valine	L-Valine_116.07	135836	123464	150000	116473	113993	105646	115697	94987.3	150433	100475	106576	151955	171704	135135	190038	224529	195624	169148	164614	158260	155832	176085		297978	295969	322380	239831	106692	291047	224175	208991	265898	213206	260391	261555	271947	304121	227780	208736	220985	200529	173997	147280	171220	160970
		117.02	Succinate	Succinate_117.02	335232	322758	296666	279254	310075	203366	308359	289001	303473	215968	265019	299825	346836	304295	325508	285147	295397	195569	247735	232585	246599	243654		448604	416957	407897	371190	166945	296831	326285	384111	376414	354748	390982	390906	403567	404955	251462	316633	298726	291006	247075	250712	228758	273907
		118.05	L-Threonine	L-Threonine_118.05	80502.1	55316.8	74087.4	54767.9	55210.8	45881.9	47337.3	39125.5	67302.5	41276	45505.4	47123	62346.1	53216.2	58235.8	88100.5	70961.1	79073.1	98427.2	89475	82746	89030.8		239631	173480	235084	165613	64021.2	141905	108388	102349	155642	101791	124069	115099	121750	118506	103378	75483.2	96768.4	103486	87995.8	85274	95119.2	81228.8
		118.05	L-Homoserine	L-Homoserine_118.05	80502.1	55316.8	74087.4	54767.9	55210.8	45881.9	47337.3	39125.5	67302.5	41276	45505.4	47123	62346.1	53216.2	58235.8	88100.5	70961.1	79073.1	98427.2	89475	82746	89030.8		239631	173480	235084	165613	64021.2	141905	108388	102349	155642	101791	124069	115099	121750	118506	103378	75483.2	96768.4	103486	87995.8	85274	95119.2	81228.8
		119.05	Phenylacetaldehyde	Phenylacetaldehyde_119.05	95509.5	69482.1	55971.6	48247.9	81547.5	37458.3	79648.5	81668.6	51591.7	42725	71915.2	48935.3	75436.3	68037.7	49645.1	67918.5	60490.3	40918.5	42493.1	45390.4	49714.7	36560.9		116923	109334	100728	97687.2	60765.9	80792.4	80174.7	111084	92191.2	86718.8	104414	92300.6	91957.6	102870	70390.6	55482.1	69526.8	85583	53913.3	55826.4	50164.2	57492.3
		122.02	Nicotinate	Nicotinate_122.02	226882	228134	248427	215633	152120	170765	196469	182676	175582	182797	175215	179276	194312	177014	160286	174876	125537	130602	121302	120480	130579	99982.6		235115	256267	255866	230029	168215	180438	202535	227211	195815	216124	220274	207305	221170	217018	193046	165893	160502	149527	121722	106745	120237	113845
		127.05	gamma-Amino-gamma-cyanobutanoate	gamma-Amino-gamma-cyanobutanoate_127.05	300603	302306	181061	123033	1.86594e+06	1.14472e+06	1.74077e+06	1.82509e+06	1.48309e+06	1.53182e+06	2.18346e+06	1.55744e+06	2699925	2.6086e+06	2.49302e+06	2.7874e+06	3.59065e+06	4.27776e+06	4545700	4.14712e+06	4.018e+06	3.33079e+06		377107	231044	713063	250635	1.06767e+06	1.41826e+06	1.77552e+06	2.51261e+06	2.42859e+06	2.21848e+06	3.3012e+06	3.23281e+06	2.89496e+06	3.07092e+06	3.021e+06	3.57622e+06	3.69649e+06	4.33517e+06	3.75863e+06	3.93731e+06	3.75281e+06	2.49637e+06
		128.04	L-1-Pyrroline-3-hydroxy-5-carboxylate	L-1-Pyrroline-3-hydroxy-5-carboxylate_128.04	2.15691e+06	1778510	2.46286e+06	1.36121e+06	4.83425e+06	2.31628e+06	3.50452e+06	3047500	3.61202e+06	2.16576e+06	5.41871e+06	3.21915e+06	5.97097e+06	3.7476e+06	5.44538e+06	4.31529e+06	9.61245e+06	5.63908e+06	9.23562e+06	8756310	1.3891e+07	8.18618e+06		2.44445e+06	2.10865e+06	3.74915e+06	2.80165e+06	2.15099e+06	3.35724e+06	4.8697e+06	4.62935e+06	5.6668e+06	4.87486e+06	5.68776e+06	5.60038e+06	6.66481e+06	8781390	6.05317e+06	5.97041e+06	7.0011e+06	8.10906e+06	1.06846e+07	8.23166e+06	5.15657e+06	5.55861e+06
		129.02	Itaconate	Itaconate_129.02	610741	641031	535823	483609	545229	329694	556991	518305	534898	362470	442229	558178	611911	503059	536764	504650	507212	272716	402274	377183	386869	395729		751030	687159	622560	615311	189445	318735	466204	704280	564464	587438	668128	633231	688145	645364	290159	541237	497564	520494	401931	470522	389087	491078
		129.1	N-Acetylputrescine	N-Acetylputrescine_129.10	2244.74	1801.58	3053.68	2658.42	3044.61	3473.04	2796.57	2720.59	2063.24	2710.29	4028.92	3323.04	3649.51	3007.35	3142.16	3184.72	4690.28	5367.59	4695.12	3970.77	5369.49	3868.48		3316.67	4161.54	3662.18	2888.46	3513.53	4583.53	3811.18	2517.06	4243.53	3234.71	4439.41	3895.29	3810.59	4376.47	4922.78	3230	4849.47	4391.28	4432.08	3889.53	3974.23	3261.92
		130.05	L-Glutamate 5-semialdehyde	L-Glutamate 5-semialdehyde_130.05	98440.5	136317	126065	116806	96680.9	108531	115232	101903	117673	114660	101637	116874	114521	112162	115745	126122	97946.3	96700	104264	100777	76939	85645.3		142049	162366	135590	143747	70425.9	105424	119139	129881	118044	125745	124774	143207	130014	151770	99710	122267	109061	104067	100960	72874.8	77896.5	76112.7
		130.05	trans-4-Hydroxy-L-proline	trans-4-Hydroxy-L-proline_130.05	98440.5	136317	126065	116806	96680.9	108531	115232	101903	117673	114660	101637	116874	114521	112162	115745	126122	97946.3	96700	104264	100777	76939	85645.3		142049	162366	135590	143747	70425.9	105424	119139	129881	118044	125745	124774	143207	130014	151770	99710	122267	109061	104067	100960	72874.8	77896.5	76112.7
		130.05	5-Amino-4-oxopentanoate	5-Amino-4-oxopentanoate_130.05	98440.5	136317	126065	116806	96680.9	108531	115232	101903	117673	114660	101637	116874	114521	112162	115745	126122	97946.3	96700	104264	100777	76939	85645.3		142049	162366	135590	143747	70425.9	105424	119139	129881	118044	125745	124774	143207	130014	151770	99710	122267	109061	104067	100960	72874.8	77896.5	76112.7
		130.09	L-Isoleucine	L-Isoleucine_130.09	199425	163346	259943	168052	159979	139840	144540	128402	219838	137364	140848	179514	230206	149420	214784	220483	224666	219190	256300	242178	216336	231475		291983	296475	316618	237890	133225	274661	213694	200144	252497	204577	243944	243009	243825	286606	213454	218026	243463	244446	254288	211768	229942	201276
		130.09	L-Leucine	L-Leucine_130.09	199425	163346	259943	168052	159979	139840	144540	128402	219838	137364	140848	179514	230206	149420	214784	220483	224666	219190	256300	242178	216336	231475		291983	296475	316618	237890	133225	274661	213694	200144	252497	204577	243944	243009	243825	286606	213454	218026	243463	244446	254288	211768	229942	201276
		131.03	(S)-2-Acetolactate	(S)-2-Acetolactate_131.03	329179	335260	252549	231024	282669	156476	290094	285806	248600	172008	232720	253034	338253	233659	239968	245226	223600	132263	193304	178855	171116	163449		403377	371235	348134	334080	131535	175166	251386	396329	315392	317209	356817	345876	349098	310448	168044	243352	243261	303611	193065	213905	178395	220675
		131.05	L-Asparagine	L-Asparagine_131.05	58866.8	45478.4	39566.3	39348.9	54931.9	33544.6	46788.7	42283.8	49259.8	39324.5	49963.2	47507.4	72223	57704.9	56842.2	85023.1	74804.6	85532.9	123096	125185	157100	137864		118465	99444.2	118690	87233.3	48824.7	82448.8	72837.1	82103.5	99230.6	82682.9	105025	100470	104088	102303	91434.4	74041.1	107920	121301	122518	129448	143325	121753
		131.08	Ornithine	Ornithine_131.08	305873	153539	200966	132464	259156	127674	162642	123408	225558	143534	182954	171133	461404	253153	323446	550671	500347	584234	820481	737547	901735	1.04291e+06		668869	372556	738886	378819	230778	385835	286719	281416	504686	303306	517428	477072	494678	539702	712653	455285	806709	1.12615e+06	1.01319e+06	1.0719e+06	1.29099e+06	1.15368e+06
		132.03	L-Aspartate	L-Aspartate_132.03	177082	140613	149945	189353	139160	172135	139897	113720	157015	126865	90787.3	68499.5	68483.8	58213.7	59361.3	64731	76672.7	95686.6	92519.1	98539.2	117263	120284		149472	177612	160233	126775	64567.1	205109	135131	90994.7	147249	113011	94181.8	67689.4	75593.5	80807.6	68113.9	74801.1	92950	57813.3	86854.6	102723	132185	119051
		133.01	L-Malate	L-Malate_133.01	664446	683403	675315	815797	545390	690019	582949	608969	580193	584118	555980	559354	454911	607799	564819	455816	516858	498692	366757	352166	391599	377304		669946	843333	673271	688916	425438	851211	724944	580725	658864	623894	606291	593523	604510	674654	513623	611567	549746	336371	340424	384063	359332	403000
		133.05	(R)-2,3-Dihydroxy-3-methylbutanoate	(R)-2,3-Dihydroxy-3-methylbutanoate_133.05	1.12048e+06	696402	658028	487963	1.17384e+06	408243	963637	974936	732622	579627	1.05161e+06	584494	1.31211e+06	881371	580215	640764	592512	502357	628965	609612	525432	373401		1.78087e+06	1.06315e+06	1.53924e+06	1.36238e+06	893814	746788	999058	1.57983e+06	1.26723e+06	1.1218e+06	1.55937e+06	1.53752e+06	1.31582e+06	1.06723e+06	997497	677374	765211	1.28856e+06	571397	610283	536478	499708
		133.05	Deoxyribose	Deoxyribose_133.05	1.12048e+06	696402	658028	487963	1.17384e+06	408243	963637	974936	732622	579627	1.05161e+06	584494	1.31211e+06	881371	580215	640764	592512	502357	628965	609612	525432	373401		1.78087e+06	1.06315e+06	1.53924e+06	1.36238e+06	893814	746788	999058	1.57983e+06	1.26723e+06	1.1218e+06	1.55937e+06	1.53752e+06	1.31582e+06	1.06723e+06	997497	677374	765211	1.28856e+06	571397	610283	536478	499708
		134.05	Adenine	Adenine_134.05	311262	250106	243116	273390	282385	326772	286806	230087	329016	265536	205738	233525	268492	213455	251973	238458	242178	264332	234637	227329	211147	227938		331744	374387	347854	246704	158254	372713	300362	250763	294995	239406	272055	246620	283415	323877	206794	291714	237988	207807	214152	213998	212750	222908
		134.05	4-Hydroxy-L-threonine	4-Hydroxy-L-threonine_134.05	311262	250106	243116	273390	282385	326772	286806	230087	329016	265536	205738	233525	268492	213455	251973	238458	242178	264332	234637	227329	211147	227938		331744	374387	347854	246704	158254	372713	300362	250763	294995	239406	272055	246620	283415	323877	206794	291714	237988	207807	214152	213998	212750	222908
		135.03	Hypoxanthine	Hypoxanthine_135.03	32850.5	25147.9	30577.4	17518.4	36089.7	19803.9	25369.1	20630.9	29800.5	18737.3	21784.3	34005.9	28721.1	19615.7	38522.5	37560.6	35993.5	56988.9	118496	154367	216743	223789		33471.8	31506.4	62863.5	45862.8	15519.4	21348.2	23101.8	35840.6	24318.8	23764.7	27437.6	48236.5	28452.4	48694.1	19257.8	36469.5	22458.4	38318.3	108472	113823	155461	116145
		135.05	Phenylacetic acid	Phenylacetic acid_135.05	476417	131891	114992	137142	449504	93022.5	441532	467090	119420	121970	447917	125440	203531	435427	128361	424240	528134	102357	113811	195605	366773	112250		596977	864508	585335	620890	376454	718606	520164	470443	627177	614096	528980	475982	614391	863398	485241	146518	617029	350282	371991	405609	397029	337402
		136.04	4-Aminobenzoate	4-Aminobenzoate_136.04	183116	259657	220647	218561	127867	192804	217664	191523	175000	201721	169504	182180	186586	196720	173805	205690	128493	138115	121290	124262	84943.8	101182		221847	276345	205808	241213	125836	177070	205249	245856	188757	220476	195449	203528	220951	223365	160795	176957	180568	140407	123693	92370.2	102123	117370
		136.04	Anthranilate	Anthranilate_136.04	183116	259657	220647	218561	127867	192804	217664	191523	175000	201721	169504	182180	186586	196720	173805	205690	128493	138115	121290	124262	84943.8	101182		221847	276345	205808	241213	125836	177070	205249	245856	188757	220476	195449	203528	220951	223365	160795	176957	180568	140407	123693	92370.2	102123	117370
		140.08	L-Histidinol	L-Histidinol_140.08	28262.1	19196.3	21292.6	20244.7	23768.6	18185.8	21377.5	21742.2	27063.7	20099.5	26153.4	22791.2	35883.8	22866.2	23251.5	22024.1	26689.8	33254.6	41012.6	40419.2	39619.9	43519.2		31550.6	27077.6	36566.7	25971.8	16441.8	27904.1	23925.3	22364.7	30478.8	22334.7	29884.7	26312.4	31961.2	28471.8	29418.3	28956.3	23256.8	23072.9	27387.1	32107	32681.9	25896.5
		143.11	octanoate (n-C8:0)	octanoate (n-C8:0)_143.11	54790	78636.8	78824.7	85928.4	52306.4	78235.8	33023	61282.4	36471.6	40918.1	56849.5	66754.9	45677	31654.9	64476.5	31167.6	72555.6	53585.6	55238.6	48524.2	61651.5	63968.5		35059	58446.2	40609.6	45850.6	26582.9	34703.5	44748.8	37640	33844.1	45298.2	36180.6	34458.2	39473.5	50008.8	25412.8	58140	40642.6	25277.1	41624.6	31883.3	29271.2	39438.8
		144.07	4-Acetamidobutanoate	4-Acetamidobutanoate_144.07	31762.1	28227.9	27115.3	21756.3	26690.7	21605.4	24323.5	23118.1	26787.7	21554.4	23096.6	25240.7	30256.4	24292.6	27028.9	28331.9	25413.9	28077.8	26421.1	26752.7	27807.7	25458		34720.5	32660.3	35539.7	28923.1	17093.5	24585.9	27906.5	32701.8	31698.2	29707.1	36515.9	34400.6	31951.8	34847.6	23718.9	32780.5	28115.3	28827.1	26584.6	23245.3	22916.5	24842.7
		144.07	L-2-Aminoadipate 6-semialdehyde	L-2-Aminoadipate 6-semialdehyde_144.07	31762.1	28227.9	27115.3	21756.3	26690.7	21605.4	24323.5	23118.1	26787.7	21554.4	23096.6	25240.7	30256.4	24292.6	27028.9	28331.9	25413.9	28077.8	26421.1	26752.7	27807.7	25458		34720.5	32660.3	35539.7	28923.1	17093.5	24585.9	27906.5	32701.8	31698.2	29707.1	36515.9	34400.6	31951.8	34847.6	23718.9	32780.5	28115.3	28827.1	26584.6	23245.3	22916.5	24842.7
		145.01	alpha-Ketoglutarate	2-Oxoglutarate_145.01	227516	178545	151006	158155	223705	124783	234361	257122	132649	155250	331279	133427	219458	229026	138247	180816	287801	156985	160299	157677	230589	152039		334869	274623	305755	378918	199792	199837	308649	299449	306393	294954	326730	313971	270609	302625	196095	155025	242713	234174	194883	192029	187422	220423
		145.05	(S)-2-Aceto-2-hydroxybutanoate	(S)-2-Aceto-2-hydroxybutanoate_145.05	80920.5	63592.6	79388.4	45732.1	77239.7	45108.3	75535.8	68727.9	87355.4	51174.5	63291.7	69526	97966.7	65444.6	78591.2	72550	81204.2	71657.9	78584.1	70616.9	431154	59392.4		77378.8	70020.5	88615.4	68504.5	54777.6	60804.7	66769.4	95609.4	82496.5	70950	93884.1	93894.1	88414.7	86035.9	71395.6	81854.2	77478.4	94426.1	79162.9	76036.8	67088.5	63588.1
		145.05	2-Dehydropantoate	2-Dehydropantoate_145.05	80920.5	63592.6	79388.4	45732.1	77239.7	45108.3	75535.8	68727.9	87355.4	51174.5	63291.7	69526	97966.7	65444.6	78591.2	72550	81204.2	71657.9	78584.1	70616.9	431154	59392.4		77378.8	70020.5	88615.4	68504.5	54777.6	60804.7	66769.4	95609.4	82496.5	70950	93884.1	93894.1	88414.7	86035.9	71395.6	81854.2	77478.4	94426.1	79162.9	76036.8	67088.5	63588.1
		145.06	L-Glutamine	L-Glutamine_145.06	2.11701e+06	2.18666e+06	1.09744e+06	764712	1.48114e+07	9.02862e+06	13856600	1.46385e+07	1.20643e+07	1.21669e+07	1.75049e+07	1.24069e+07	2.02812e+07	2.01613e+07	1.84377e+07	2.01236e+07	2.42459e+07	2.66761e+07	2.63214e+07	2.43351e+07	2.31464e+07	2.11859e+07		3.00164e+06	1.59286e+06	5.54662e+06	1.56757e+06	9.85278e+06	1.23153e+07	1.44622e+07	1.97237e+07	1.97518e+07	1.72604e+07	2.4114e+07	2.4177e+07	2.23291e+07	2.28708e+07	2.3546e+07	2.48977e+07	2.59682e+07	2.75366e+07	24028245	2.35522e+07	2.29801e+07	17434060
		146.05	L-Glutamate	L-Glutamate_146.05	2.46826e+06	1.77621e+06	1.82585e+06	2.32351e+06	1.55522e+06	1.73694e+06	1.5737e+06	1.29345e+06	1771575	1.61666e+06	1.43592e+06	1.32208e+06	1.50625e+06	1.48853e+06	1.42415e+06	1.81123e+06	1.42682e+06	1.38333e+06	1.38564e+06	1.41509e+06	2.08101e+06	2.37185e+06		2.80209e+06	3.13128e+06	3.13392e+06	2.23495e+06	1.14858e+06	3.37978e+06	2.31158e+06	1.62214e+06	2.73809e+06	2.19452e+06	2.4629e+06	2.08302e+06	2.6099e+06	2.71315e+06	2.35548e+06	1.61749e+06	1.99002e+06	1.00058e+06	1.39974e+06	1.50736e+06	2.20663e+06	2.14353e+06
		146.05	O-Acetyl-L-serine	O-Acetyl-L-serine_146.05	2.46826e+06	1.77621e+06	1.82585e+06	2.32351e+06	1.55522e+06	1.73694e+06	1.5737e+06	1.29345e+06	1771575	1.61666e+06	1.43592e+06	1.32208e+06	1.50625e+06	1.48853e+06	1.42415e+06	1.81123e+06	1.42682e+06	1.38333e+06	1.38564e+06	1.41509e+06	2.08101e+06	2.37185e+06		2.80209e+06	3.13128e+06	3.13392e+06	2.23495e+06	1.14858e+06	3.37978e+06	2.31158e+06	1.62214e+06	2.73809e+06	2.19452e+06	2.4629e+06	2.08302e+06	2.6099e+06	2.71315e+06	2.35548e+06	1.61749e+06	1.99002e+06	1.00058e+06	1.39974e+06	1.50736e+06	2.20663e+06	2.14353e+06
		146.05	L-4-Hydroxyglutamate semialdehyde	L-4-Hydroxyglutamate semialdehyde_146.05	2.46826e+06	1.77621e+06	1.82585e+06	2.32351e+06	1.55522e+06	1.73694e+06	1.5737e+06	1.29345e+06	1771575	1.61666e+06	1.43592e+06	1.32208e+06	1.50625e+06	1.48853e+06	1.42415e+06	1.81123e+06	1.42682e+06	1.38333e+06	1.38564e+06	1.41509e+06	2.08101e+06	2.37185e+06		2.80209e+06	3.13128e+06	3.13392e+06	2.23495e+06	1.14858e+06	3.37978e+06	2.31158e+06	1.62214e+06	2.73809e+06	2.19452e+06	2.4629e+06	2.08302e+06	2.6099e+06	2.71315e+06	2.35548e+06	1.61749e+06	1.99002e+06	1.00058e+06	1.39974e+06	1.50736e+06	2.20663e+06	2.14353e+06
		147.03	D-Arabinono-1,4-lactone	D-Arabinono-1,4-lactone_147.03	918578	975315	894481	913696	888121	791835	886728	910813	820138	813414	928020	935493	926919	1.05426e+06	1.0029e+06	950829	916307	764387	743538	756323	827871	797111		1.12806e+06	1.13944e+06	1.09384e+06	1.14606e+06	716525	910915	1.0398e+06	1.11313e+06	1.06642e+06	1.08415e+06	1.17738e+06	1.21292e+06	1.19671e+06	1.33313e+06	1030005	1.05574e+06	1.06947e+06	870466	821931	836290	921150	1.0697e+06
		147.07	(R)-Pantoate	(R)-Pantoate_147.07	461727	226781	212691	161831	598959	201805	410350	381817	381876	273676	471394	267693	857988	436672	319190	361170	391043	436744	586446	514742	447505	386649		905777	328793	816013	445983	389255	377545	414834	645576	710234	475012	758977	708055	645457	504306	600376	430519	452222	802205	417901	478518	443673	342658
		147.07	(R)-Mevalonate	(R)-Mevalonate_147.07	461727	226781	212691	161831	598959	201805	410350	381817	381876	273676	471394	267693	857988	436672	319190	361170	391043	436744	586446	514742	447505	386649		905777	328793	816013	445983	389255	377545	414834	645576	710234	475012	758977	708055	645457	504306	600376	430519	452222	802205	417901	478518	443673	342658
		147.07	(R)-2,3-Dihydroxy-3-methylpentanoate	(R)-2,3-Dihydroxy-3-methylpentanoate_147.07	461727	226781	212691	161831	598959	201805	410350	381817	381876	273676	471394	267693	857988	436672	319190	361170	391043	436744	586446	514742	447505	386649		905777	328793	816013	445983	389255	377545	414834	645576	710234	475012	758977	708055	645457	504306	600376	430519	452222	802205	417901	478518	443673	342658
		149.05	D-Xylulose	D-Xylulose_149.05	293080	501355	410782	450631	238726	408508	368272	329436	377567	438110	361109	364735	348177	356891	343136	404469	269012	321940	267811	281806	146975	206163		483712	586391	435678	505442	341254	424559	406665	429405	398405	480496	410604	409286	414734	421655	427981	326651	350296	292936	261128	156395	193470	198579
		149.05	D-Arabinose	D-Arabinose_149.05	293080	501355	410782	450631	238726	408508	368272	329436	377567	438110	361109	364735	348177	356891	343136	404469	269012	321940	267811	281806	146975	206163		483712	586391	435678	505442	341254	424559	406665	429405	398405	480496	410604	409286	414734	421655	427981	326651	350296	292936	261128	156395	193470	198579
		149.05	L-Arabinose	L-Arabinose_149.05	293080	501355	410782	450631	238726	408508	368272	329436	377567	438110	361109	364735	348177	356891	343136	404469	269012	321940	267811	281806	146975	206163		483712	586391	435678	505442	341254	424559	406665	429405	398405	480496	410604	409286	414734	421655	427981	326651	350296	292936	261128	156395	193470	198579
		149.05	D-Ribose	D-Ribose_149.05	293080	501355	410782	450631	238726	408508	368272	329436	377567	438110	361109	364735	348177	356891	343136	404469	269012	321940	267811	281806	146975	206163		483712	586391	435678	505442	341254	424559	406665	429405	398405	480496	410604	409286	414734	421655	427981	326651	350296	292936	261128	156395	193470	198579
		149.05	D-Xylose	D-Xylose_149.05	293080	501355	410782	450631	238726	408508	368272	329436	377567	438110	361109	364735	348177	356891	343136	404469	269012	321940	267811	281806	146975	206163		483712	586391	435678	505442	341254	424559	406665	429405	398405	480496	410604	409286	414734	421655	427981	326651	350296	292936	261128	156395	193470	198579
		150.04	Guanine	Guanine_150.04	7685.26	7820	6673.68	6413.68	5803.43	15808.8	6816.18	6266.67	7473.53	11523	7678.92	6293.63	6522.06	6485.78	7720.59	6322.22	6029.63	15325.5	6052.03	6339.62	5209.56	5828.99		9052.56	8672.44	8588.46	6464.74	7445.29	16638.8	12404.1	8688.24	7605.88	7074.71	8189.41	7555.88	7357.65	8030.59	7996.11	7757.37	7418.42	7961.93	6696.25	5917.44	6189.62	5867.31
		151.03	Xanthine	Xanthine_151.03	9038.95	7419.47	9555.79	5884.74	7875	6299.02	5908.82	7696.57	8820.1	6961.27	6988.24	6159.31	9845.1	5835.78	9033.82	9320.37	10191.7	16847.2	25550	32377.7	44030.5	48565.2		13439.1	10346.2	14069.2	12052.6	7515.29	9168.24	9642.94	12918.8	9884.12	9342.94	11378.8	10734.7	8921.76	12529.4	8647.22	10659.5	10922.1	12248.6	25454.6	26348.1	29262.3	25130.8
		152.03	3-Hydroxyanthranilate	3-Hydroxyanthranilate_152.03	77713.2	92899.5	74356.3	76609.5	54309.8	74909.3	79298	68259.8	66950.5	74673.5	63663.2	63774.5	83495.6	66422.1	65438.7	73761.1	52302.8	57646.3	50588.6	49094.6	39691.5	41733.7		94573.1	94271.2	79217.9	76219.2	52918.2	67815.3	80008.8	94590	74046.5	82371.2	84301.8	71838.8	88346.5	91469.4	64166.1	69410	63811.6	66540.4	47281.2	39796.1	41716.9	50523.5
		154.06	L-Histidine	L-Histidine_154.06	343449	158259	212021	144331	297301	114950	169997	143016	202825	128947	189723	166296	365001	228103	236215	426252	411302	530967	755479	730329	984917	832437		796274	504902	882455	510892	301143	485742	372859	363335	518151	337929	509066	480349	511649	502521	594162	350905	643720	936244	1.03071e+06	1.44507e+06	1.57167e+06	1.23492e+06
		156.03	2-Aminomuconate	2-Aminomuconate_156.03	37419.5	24664.2	12676.3	21835.3	39504.4	23960.3	23231.9	43705.9	13748	19659.8	34285.3	16145.1	38437.3	34761.8	14365.2	26582.9	23198.1	34659.7	24337	25498.5	21600.4	13918.1		48783.3	42272.4	48812.2	42217.3	37960	39666.5	48274.1	53873.5	45122.9	40678.8	46277.1	53775.9	40773.5	31750	44291.1	10968.4	39625.8	38539.9	21775.4	21364.3	23448.1	25838.5
		157.05	2-Isopropylmaleate	2-Isopropylmaleate_157.05	103434	107406	95905.8	89858.4	97165.7	80636.3	99283.3	106733	85913.2	81450.5	95381.9	96512.3	90191.7	95704.9	95755.4	72788.4	91182.4	78087.5	78952.4	79352.3	84868.8	87692		106974	110994	99455.8	102084	77362.9	77260.6	95201.8	106255	91401.8	92631.2	104119	99783.5	94508.2	101119	81065.6	91951.1	85068.9	78386.2	63102.5	66503.9	71438.1	86487.7
		158.06	Indole-3-acetaldehyde	Indole-3-acetaldehyde_158.06	19141.1	17734.7	15568.9	15555.3	16381.9	12708.8	17160.3	14663.7	17211.8	11550.5	13577	15841.7	19145.1	14071.1	16064.2	16149.5	12729.2	12193.1	12888.2	12913.5	10912.9	12119.2		22844.9	22590.4	18592.9	19444.2	11327.6	13946.5	15559.4	23398.8	15730.6	15870	19608.8	17830.6	20273.5	19588.8	13306.1	17143.2	13629.5	16479.4	12904.2	11890.3	11114.6	12810.8
		159.03	2-Oxoadipate	2-Oxoadipate_159.03	5.24016e+06	5.4534e+06	3.77735e+06	3.53024e+06	4.00987e+06	1.36684e+06	4.37263e+06	4322100	3.94918e+06	2.05272e+06	3.209e+06	3.93604e+06	5.18672e+06	3491075	3.53597e+06	4.03619e+06	3.49188e+06	1.08843e+06	2.55629e+06	2.32405e+06	2.14766e+06	2.37817e+06		6.20342e+06	6.14367e+06	4.34362e+06	4.23559e+06	310069	1.3465e+06	3.25044e+06	5.91906e+06	4.77778e+06	5.01417e+06	5.63286e+06	4.55131e+06	5.50275e+06	3.83096e+06	798801	3.50517e+06	3.80958e+06	4.46845e+06	2.34582e+06	3.60922e+06	2.54813e+06	3.73935e+06
		160.06	O-Acetyl-L-homoserine	O-Acetyl-L-homoserine_160.06	158747	246489	228197	216741	116816	181771	183550	166642	190742	188946	152680	186563	166907	187577	199093	212719	159654	171186	183017	168487	119699	181578		273664	323733	264642	270755	144836	225299	215749	217595	220774	243731	213645	213361	241397	253815	199050	205991	187209	143016	155375	105898	130538	128362
		160.06	Chitosan (monomer)	Chitosan (monomer)_160.06	158747	246489	228197	216741	116816	181771	183550	166642	190742	188946	152680	186563	166907	187577	199093	212719	159654	171186	183017	168487	119699	181578		273664	323733	264642	270755	144836	225299	215749	217595	220774	243731	213645	213361	241397	253815	199050	205991	187209	143016	155375	105898	130538	128362
		160.06	L-2-Aminoadipate	L-2-Aminoadipate_160.06	158747	246489	228197	216741	116816	181771	183550	166642	190742	188946	152680	186563	166907	187577	199093	212719	159654	171186	183017	168487	119699	181578		273664	323733	264642	270755	144836	225299	215749	217595	220774	243731	213645	213361	241397	253815	199050	205991	187209	143016	155375	105898	130538	128362
		160.1	L-Carnitine	L-Carnitine_160.10	10153.7	7134.74	6326.84	5366.32	4526.96	3245.59	5130.39	5301.96	6740.69	3439.22	5033.82	4681.86	6099.51	4848.53	5559.8	5906.48	4172.69	3105.09	5234.96	3642.69	3512.87	4064.49		7445.51	7617.31	6283.97	7092.95	3218.24	5021.76	5254.71	7058.82	5950	6060	5060	5237.06	6508.24	6143.53	4106.11	4740	4877.89	12435.8	6008.75	3042.64	3347.31	3281.92
		161.01	4-Hydroxy-2-oxoglutarate	4-Hydroxy-2-oxoglutarate_161.01	28881.6	36037.9	30276.3	31269.5	23734.8	29189.7	29481.9	30275	31740.2	30594.6	23684.8	33626.5	23412.7	27240.2	27559.8	27654.2	30254.6	20198.6	18254.1	18601.5	17556.2	22392		31631.4	45148.7	30775	34885.3	19750	30581.8	30895.3	32487.6	29557.1	35344.1	31340.6	30783.5	30814.1	34838.8	20451.7	31173.2	28177.4	21160.1	19132.1	19101.6	18540.8	22796.2
		161.05	1,3-beta-D-Glucan (monomer)	1,3-beta-D-Glucan (monomer)_161.05	1.35953e+06	1.29902e+06	939803	836548	1.20319e+06	532638	1.15316e+06	1.16485e+06	949840	618179	958171	1.01819e+06	1.41049e+06	941011	927933	973975	926508	486021	761330	690368	708907	649500		1.73812e+06	1.42744e+06	1485100	1.4047e+06	580916	663838	1.00932e+06	1.70546e+06	1.3217e+06	1.31687e+06	1.61404e+06	1.53573e+06	1.44777e+06	1.25749e+06	656527	997599	1.02894e+06	1.39507e+06	791382	891815	725858	901227
		161.05	Mannan (monomer)	Mannan (monomer)_161.05	1.35953e+06	1.29902e+06	939803	836548	1.20319e+06	532638	1.15316e+06	1.16485e+06	949840	618179	958171	1.01819e+06	1.41049e+06	941011	927933	973975	926508	486021	761330	690368	708907	649500		1.73812e+06	1.42744e+06	1485100	1.4047e+06	580916	663838	1.00932e+06	1.70546e+06	1.3217e+06	1.31687e+06	1.61404e+06	1.53573e+06	1.44777e+06	1.25749e+06	656527	997599	1.02894e+06	1.39507e+06	791382	891815	725858	901227
		163.04	Phenylpyruvate	Phenylpyruvate_163.04	53596.8	42628.4	29594.7	32687.4	39031.4	23305.9	49226.5	42072.5	28138.7	27752.5	35312.3	29725.5	53194.6	38450.5	25621.6	33586.1	28435.2	23367.1	26305.3	23222.7	27476.1	21830.8		59821.2	47973.1	42325	47217.3	25912.4	27704.7	39736.5	68334.7	41525.9	41192.9	50481.2	43114.7	51671.8	45221.8	23383.3	32338.9	31255.8	43930.3	27835.8	24424.4	20413.8	29222.3
		164.07	L-Phenylalanine	L-Phenylalanine_164.07	117961	116340	161604	144397	86762.7	145050	82277.9	74603.9	101841	71873	68014.7	114965	107659	68520.6	117377	95692.6	94844.4	105943	122603	108085	103619	103187		141510	138266	151165	114290	70135.9	134729	108589	111284	118493	99388.8	106244	96968.2	99512.9	109227	76133.3	141270	121459	118503	121545	116578	114869	105146
		166.98	Phosphoenolpyruvate	Phosphoenolpyruvate_166.98	11010.5	8667.89	6966.32	8766.84	10155.9	8637.25	9536.76	7753.43	8589.71	7770.1	8276.47	8684.8	9299.02	7952.94	8112.25	4597.22	6748.15	5899.07	5153.66	3843.46	3906.25	4450.72		8649.36	7026.28	7752.56	7133.97	4300	7992.94	8066.47	7714.12	6820	7275.88	7978.24	9607.06	8571.76	9534.71	5635	6846.84	6776.84	5903.67	3373.33	5266.67	6261.92	5690.38
		168.07	Pyridoxine	Pyridoxine_168.07	175564	173433	156165	145082	163995	116005	158697	158511	151955	124145	147374	153560	180540	138605	142248	139129	137869	98787.5	122257	113687	98691.9	98889.9		242061	205621	225209	195282	136584	131368	168975	222485	178351	176721	203505	206808	200071	193628	141606	143225	141412	164398	114947	115161	102757	109261
		168.99	Dihydroxyacetone phosphate	Dihydroxyacetone phosphate_168.99	108507	73502.1	62077.4	62622.6	102117	52985.3	72949.5	90486.3	51738.2	50140.7	84863.2	60253.9	84894.6	74378.9	56660.8	55232.4	67221.8	55738.9	43158.9	41922.3	52030.9	34076.4		131928	100847	130778	115022	93651.8	65598.8	88030.6	122612	94775.9	82328.8	125016	122064	93910.6	89594.1	82170.6	54448.4	76988.9	94835.3	54144.6	60153.1	55530	61078.8
		168.99	Glyceraldehyde 3-phosphate	Glyceraldehyde 3-phosphate_168.99	108507	73502.1	62077.4	62622.6	102117	52985.3	72949.5	90486.3	51738.2	50140.7	84863.2	60253.9	84894.6	74378.9	56660.8	55232.4	67221.8	55738.9	43158.9	41922.3	52030.9	34076.4		131928	100847	130778	115022	93651.8	65598.8	88030.6	122612	94775.9	82328.8	125016	122064	93910.6	89594.1	82170.6	54448.4	76988.9	94835.3	54144.6	60153.1	55530	61078.8
		171.01	Glycerol 3-phosphate	Glycerol 3-phosphate_171.01	50131.1	45783.2	44405.8	49691.1	34527.9	30988.2	34300.5	36066.2	27836.8	30320.6	34665.7	22652	29392.2	35839.2	27876	32010.2	32197.2	24161.6	19819.1	20614.6	20464.7	22517.4		64062.2	69862.2	67205.1	65898.1	37785.9	43774.1	42703.5	44238.2	40310.6	37126.5	41680.6	37129.4	33658.2	40080.6	32948.9	31184.7	41116.3	30474.3	27237.5	21547.3	27482.3	36240.8
		171.14	Decanoate (n-C10:0)	Decanoate (n-C10:0)_171.14	84885.8	106316	126167	136188	91406.9	134618	43981.4	111905	68763.7	67658.8	107688	91295.6	87030.4	46357.4	116898	51248.1	112638	118628	125946	93605	94732.7	105037		40813.5	88203.2	60423.1	59941.7	42121.2	53975.3	71606.5	57444.7	51895.9	72236.5	48300	56231.8	51875.3	79912.4	37404.4	109775	57794.7	30945.4	85859.6	49556.2	46186.9	48200.8
		172.06	N-Acetyl-L-glutamate 5-semialdehyde	N-Acetyl-L-glutamate 5-semialdehyde_172.06	104696	127089	115358	109417	85656.9	85031.4	110984	106919	97599.5	98037.3	97718.6	97221.1	104401	108225	89825	105009	73651.4	83544.9	75761	76925	52806.6	55433		139814	144038	134591	143312	89662.4	104141	115011	134338	115217	122994	120432	125896	124958	118715	102191	90895.8	93165.8	77676.1	70125.8	61020.5	68693.1	66251.9
		173.05	Shikimate	Shikimate_173.05	32908.4	23095.3	21810	17320.5	30077.5	14697.5	25076.5	22840.2	22466.2	14544.6	20583.8	20327	29551.5	19828.9	17730.4	16986.1	19591.2	16325.5	16236.2	13894.2	17536	13576.8		36321.8	30803.2	34124.4	27916.7	22674.1	19826.5	26928.8	31412.9	29708.2	26091.8	30560	29103.5	28730.6	26305.3	19606.7	22261.1	20528.4	25139.4	16035.8	18944.2	14947.7	16098.5
		173.05	3-Carboxy-4-methyl-2-oxopentanoate	3-Carboxy-4-methyl-2-oxopentanoate_173.05	32908.4	23095.3	21810	17320.5	30077.5	14697.5	25076.5	22840.2	22466.2	14544.6	20583.8	20327	29551.5	19828.9	17730.4	16986.1	19591.2	16325.5	16236.2	13894.2	17536	13576.8		36321.8	30803.2	34124.4	27916.7	22674.1	19826.5	26928.8	31412.9	29708.2	26091.8	30560	29103.5	28730.6	26305.3	19606.7	22261.1	20528.4	25139.4	16035.8	18944.2	14947.7	16098.5
		173.09	N2-Acetyl-L-ornithine	N2-Acetyl-L-ornithine_173.09	20666.8	12079.5	17715.8	9588.95	15663.2	8705.88	12978.4	11107.8	17894.1	11692.2	16522.1	13826.5	32557.8	23026.5	25077.9	29131.9	35811.1	34545.8	43475.6	35766.9	39783.8	37066.3		27273.7	19197.4	31940.4	20425.6	12827.6	19872.9	16403.5	17149.4	22390	19068.8	28245.9	31511.2	29454.7	33213.5	39491.7	35120.5	43109.5	60763.3	38497.1	37082.9	38722.3	35349.6
		173.1	L-Arginine	L-Arginine_173.10	459723	217335	209953	216872	406958	197538	259384	199216	309398	192157	234942	186027	384886	187085	180539	500436	232424	287709	449304	439050	651717	851944		1.36139e+06	733620	1.34273e+06	718665	531913	771826	599634	537068	943864	529594	871370	676085	703014	569842	845132	218255	644622	1.10325e+06	1.00322e+06	1.13265e+06	1.50546e+06	1.32944e+06
		174.06	Indole-3-acetate	Indole-3-acetate_174.06	44800	48041.6	31485.3	30770	35151	27834.3	47583.8	37101	31894.1	28896.6	32084.8	31978.9	48980.9	35618.6	29966.2	40316.7	28876.9	22025.5	27430.1	25096.9	26274.6	23560.1		55087.8	52848.7	43724.4	48898.1	21767.6	29921.8	39498.2	64090.6	39354.7	43637.1	49041.8	45892.9	52355.3	52110.6	26571.1	38497.4	33149.5	42381.7	30716.7	26209.3	24641.2	32315.8
		174.09	L-Citrulline	L-Citrulline_174.09	26725.8	16712.1	21624.2	16361.1	23886.3	14617.2	15641.7	13504.9	20107.8	13923.5	15632.4	14998.5	27269.6	20347.5	28989.7	61506.5	46900	50154.2	56388.2	53858.1	72750.7	87318.5		44121.2	34691.7	50232.7	29489.7	19783.5	33000	23175.9	27760.6	39924.7	26821.8	40491.2	39573.5	44756.5	52563.5	67023.9	38162.6	89397.4	96506	80530.4	80874.8	98458.5	106217
		175.06	3-Carboxy-2-hydroxy-4-methylpentanoate	3-Carboxy-2-hydroxy-4-methylpentanoate_175.06	886159	943896	881797	863445	815205	770627	854125	899842	805130	807366	886796	918774	778924	906966	915537	720859	896079	767439	748894	805076	954161	1.0227e+06		885876	1.05624e+06	943720	872247	805501	910506	870482	885929	886569	845841	906649	882235	857586	974628	840879	954208	798206	620581	602701	607414	732055	848846
		175.06	3-Carboxy-3-hydroxy-4-methylpentanoate	3-Carboxy-3-hydroxy-4-methylpentanoate_175.06	886159	943896	881797	863445	815205	770627	854125	899842	805130	807366	886796	918774	778924	906966	915537	720859	896079	767439	748894	805076	954161	1.0227e+06		885876	1.05624e+06	943720	872247	805501	910506	870482	885929	886569	845841	906649	882235	857586	974628	840879	954208	798206	620581	602701	607414	732055	848846
		176.94	Diphosphate	Diphosphate_176.94	205029	242518	193354	220556	175772	199632	191425	243750	158575	189941	205391	195636	149237	194472	176203	177956	172578	151338	117949	108416	133992	120918		223383	274834	208838	235641	236861	167265	233244	254149	212526	229584	249516	244795	183896	234314	196085	157161	206440	174244	131095	121245	131542	140925
		179.03	3-(4-Hydroxyphenyl)pyruvate	3-(4-Hydroxyphenyl)pyruvate_179.03	50281.6	38666.3	28588.4	26382.1	36666.7	23683.3	43201.5	34700.5	27134.8	25093.1	30307.8	28883.3	48319.1	31172.5	25357.4	28769	25689.4	19481.9	23454.1	20855.8	23011.8	20884.4		50270.5	45596.8	41245.5	41566	22624.7	25124.1	35333.5	62474.7	37673.5	36208.2	45152.9	37648.8	48525.9	42251.2	21468.3	31893.2	29678.9	40084.4	23029.6	23657	19494.6	27406.9
		179.06	D-Galactose	D-Galactose_179.06	2.45242e+06	1.6301e+06	1.318e+06	1.34961e+06	2.40792e+06	1.03354e+06	1.71907e+06	2.03722e+06	1.16761e+06	1.12739e+06	2.0906e+06	1.2339e+06	2.18901e+06	1.69635e+06	1.11706e+06	1.22415e+06	1.2169e+06	960354	922712	830741	1.00412e+06	615138		3.56982e+06	2.33561e+06	3.25593e+06	2.89875e+06	2.46603e+06	1736330	2.25922e+06	3.14275e+06	2.7451e+06	2.36001e+06	3.21075e+06	3061150	2.31015e+06	2036820	2.02617e+06	1.28571e+06	1.71659e+06	2.484e+06	1.08118e+06	1.31902e+06	1.00551e+06	1.23029e+06
		179.06	D-Glucose	D-Glucose_179.06	2.45242e+06	1.6301e+06	1.318e+06	1.34961e+06	2.40792e+06	1.03354e+06	1.71907e+06	2.03722e+06	1.16761e+06	1.12739e+06	2.0906e+06	1.2339e+06	2.18901e+06	1.69635e+06	1.11706e+06	1.22415e+06	1.2169e+06	960354	922712	830741	1.00412e+06	615138		3.56982e+06	2.33561e+06	3.25593e+06	2.89875e+06	2.46603e+06	1736330	2.25922e+06	3.14275e+06	2.7451e+06	2.36001e+06	3.21075e+06	3061150	2.31015e+06	2036820	2.02617e+06	1.28571e+06	1.71659e+06	2.484e+06	1.08118e+06	1.31902e+06	1.00551e+06	1.23029e+06
		179.06	myo-Inositol	myo-Inositol_179.06	2.45242e+06	1.6301e+06	1.318e+06	1.34961e+06	2.40792e+06	1.03354e+06	1.71907e+06	2.03722e+06	1.16761e+06	1.12739e+06	2.0906e+06	1.2339e+06	2.18901e+06	1.69635e+06	1.11706e+06	1.22415e+06	1.2169e+06	960354	922712	830741	1.00412e+06	615138		3.56982e+06	2.33561e+06	3.25593e+06	2.89875e+06	2.46603e+06	1736330	2.25922e+06	3.14275e+06	2.7451e+06	2.36001e+06	3.21075e+06	3061150	2.31015e+06	2036820	2.02617e+06	1.28571e+06	1.71659e+06	2.484e+06	1.08118e+06	1.31902e+06	1.00551e+06	1.23029e+06
		179.06	D-Mannose	D-Mannose_179.06	2.45242e+06	1.6301e+06	1.318e+06	1.34961e+06	2.40792e+06	1.03354e+06	1.71907e+06	2.03722e+06	1.16761e+06	1.12739e+06	2.0906e+06	1.2339e+06	2.18901e+06	1.69635e+06	1.11706e+06	1.22415e+06	1.2169e+06	960354	922712	830741	1.00412e+06	615138		3.56982e+06	2.33561e+06	3.25593e+06	2.89875e+06	2.46603e+06	1736330	2.25922e+06	3.14275e+06	2.7451e+06	2.36001e+06	3.21075e+06	3061150	2.31015e+06	2036820	2.02617e+06	1.28571e+06	1.71659e+06	2.484e+06	1.08118e+06	1.31902e+06	1.00551e+06	1.23029e+06
		179.06	L-Sorbose	L-Sorbose_179.06	2.45242e+06	1.6301e+06	1.318e+06	1.34961e+06	2.40792e+06	1.03354e+06	1.71907e+06	2.03722e+06	1.16761e+06	1.12739e+06	2.0906e+06	1.2339e+06	2.18901e+06	1.69635e+06	1.11706e+06	1.22415e+06	1.2169e+06	960354	922712	830741	1.00412e+06	615138		3.56982e+06	2.33561e+06	3.25593e+06	2.89875e+06	2.46603e+06	1736330	2.25922e+06	3.14275e+06	2.7451e+06	2.36001e+06	3.21075e+06	3061150	2.31015e+06	2036820	2.02617e+06	1.28571e+06	1.71659e+06	2.484e+06	1.08118e+06	1.31902e+06	1.00551e+06	1.23029e+06
		179.06	D-Fructose	D-Fructose_179.06	2.45242e+06	1.6301e+06	1.318e+06	1.34961e+06	2.40792e+06	1.03354e+06	1.71907e+06	2.03722e+06	1.16761e+06	1.12739e+06	2.0906e+06	1.2339e+06	2.18901e+06	1.69635e+06	1.11706e+06	1.22415e+06	1.2169e+06	960354	922712	830741	1.00412e+06	615138		3.56982e+06	2.33561e+06	3.25593e+06	2.89875e+06	2.46603e+06	1736330	2.25922e+06	3.14275e+06	2.7451e+06	2.36001e+06	3.21075e+06	3061150	2.31015e+06	2036820	2.02617e+06	1.28571e+06	1.71659e+06	2.484e+06	1.08118e+06	1.31902e+06	1.00551e+06	1.23029e+06
		181.07	D-Sorbitol	D-Sorbitol_181.07	86925.8	68471.1	88901.1	73030	71815.2	58823	65465.7	59903.9	81139.2	61551	59554.9	61963.7	84433.3	56921.1	66166.7	57173.6	68005.1	62206.9	71792.3	69665	70167.3	78769.6		92846.8	90773.1	96904.5	74873.1	55035.9	89097.1	69145.9	66619.4	81465.3	65520	79844.7	75803.5	79244.1	82221.2	70047.8	73977.4	60755.3	86792.2	69465.4	68251.6	69142.3	63946.5
		181.07	L-Sorbitol	L-Sorbitol_181.07	86925.8	68471.1	88901.1	73030	71815.2	58823	65465.7	59903.9	81139.2	61551	59554.9	61963.7	84433.3	56921.1	66166.7	57173.6	68005.1	62206.9	71792.3	69665	70167.3	78769.6		92846.8	90773.1	96904.5	74873.1	55035.9	89097.1	69145.9	66619.4	81465.3	65520	79844.7	75803.5	79244.1	82221.2	70047.8	73977.4	60755.3	86792.2	69465.4	68251.6	69142.3	63946.5
		182.97	3-Phosphohydroxypyruvate	3-Phosphohydroxypyruvate_182.97	324593	186282	165184	165219	321490	122609	266564	289868	150503	164310	403510	146094	307875	239369	146436	166427	257452	143917	163606	149852	205154	129405		472472	303543	431521	442050	313738	196373	337607	383075	403049	314354	437375	400732	302830	301065	234211	146323	222865	341306	177487	188318	176422	206961
		183.01	3,4-dihydroxy-2-butanone 4-phosphate	3,4-dihydroxy-2-butanone 4-phosphate_183.01	42976.3	25932.6	32550.5	21162.1	33403.4	19071.6	23572.5	28134.8	32319.6	19147.5	28464.7	23417.6	34960.8	20944.6	25160.3	20264.4	23326.4	18938	20953.3	17720	18555.9	16854.3		37430.1	33328.8	36011.5	30834	30794.1	23409.4	29057.6	34784.7	30081.2	28255.9	36711.2	36996.5	29318.2	28315.9	26093.3	20509.5	23204.7	35660.6	20085.8	20753.5	17861.5	19180
		184	O-Phospho-L-serine	O-Phospho-L-serine_184.00	684314	512233	486461	563145	424862	384238	394485	344264	445527	380317	407704	381864	451438	370175	358002	436592	332597	302054	343434	336937	437297	500853		817610	866965	886196	597101	410055	738032	544241	483885	707662	567600	740835	627881	650174	713242	621442	374223	415488	325132	321140	335285	489603	463238
		184.99	3-Phospho-D-glycerate	3-Phospho-D-glycerate_184.99	114613	102205	85088.4	92571.6	113103	115139	96168.6	109222	84739.7	104067	113372	100109	122076	111525	91846.1	82906.9	88169	92869.4	64116.7	61896.5	68493	63098.2		136877	114062	131168	119151	100830	118502	130170	124203	131984	117078	139289	132365	128406	125288	109511	98264.2	99707.9	105707	67244.6	72751.9	76600	92209.2
		184.99	D-Glycerate 2-phosphate	D-Glycerate 2-phosphate_184.99	114613	102205	85088.4	92571.6	113103	115139	96168.6	109222	84739.7	104067	113372	100109	122076	111525	91846.1	82906.9	88169	92869.4	64116.7	61896.5	68493	63098.2		136877	114062	131168	119151	100830	118502	130170	124203	131984	117078	139289	132365	128406	125288	109511	98264.2	99707.9	105707	67244.6	72751.9	76600	92209.2
		186.11	8-Amino-7-oxononanoate	8-Amino-7-oxononanoate_186.11	9874.21	6183.68	11447.4	6149.47	8122.55	5786.27	5327.45	5540.69	9679.41	5752.45	5458.33	5990.2	9931.86	5307.35	7329.9	5770.83	6872.22	7462.96	6442.28	6101.54	4368.38	4853.62		8370.51	7845.51	7708.33	6487.82	5940	8113.53	6687.06	7157.06	7084.12	7879.41	7664.71	7348.24	7250.59	6449.41	7031.67	6742.63	6652.63	8809.63	7163.33	5325.19	5249.23	4574.23
		187.02	But-1-ene-1,2,4-tricarboxylate	But-1-ene-1,2,4-tricarboxylate_187.02	160172	198357	185123	224670	142778	218699	132627	156568	149568	158922	155427	184705	103356	153557	179350	118719	225577	160145	95940.7	94657.7	148796	122402		128496	210535	154094	163685	148611	223031	188028	142843	156461	144849	138101	142446	158755	168088	123224	256544	194877	87770.2	111187	164372	125871	187798
		188.06	N-Acetyl-L-glutamate	N-Acetyl-L-glutamate_188.06	70604.2	48944.2	45304.2	44933.2	63715.2	44433.8	43163.2	40878.9	46100	54697.1	60844.1	64591.2	68445.1	77824.5	92541.2	110917	108828	126944	122477	115837	166223	156794		44025	54310.9	51560.9	39212.2	29830.6	43929.4	50961.8	41393.5	60147.1	63302.9	76621.2	76634.7	96050.6	118916	109799	114684	128225	76873.9	117799	118299	145252	136178
		191.02	Isocitrate	Isocitrate_191.02	3.7017e+06	3.92958e+06	4060930	7.01351e+06	3.22034e+06	7.42396e+06	3.29957e+06	2.74328e+06	4.57069e+06	4.72203e+06	3.19496e+06	3.93825e+06	1.7818e+06	3.08601e+06	3.58712e+06	876749	2.97768e+06	987126	486207	400497	624427	739575		1.04795e+06	2.23991e+06	1.43797e+06	1.43883e+06	836075	3.72094e+06	2.42228e+06	924157	1.81771e+06	1.40121e+06	1.22429e+06	937075	1.97275e+06	1.55187e+06	1.0957e+06	5.11898e+06	1.58962e+06	242456	546010	1.15726e+06	721413	1.1031e+06
		191.02	Citrate	Citrate_191.02	3.7017e+06	3.92958e+06	4060930	7.01351e+06	3.22034e+06	7.42396e+06	3.29957e+06	2.74328e+06	4.57069e+06	4.72203e+06	3.19496e+06	3.93825e+06	1.7818e+06	3.08601e+06	3.58712e+06	876749	2.97768e+06	987126	486207	400497	624427	739575		1.04795e+06	2.23991e+06	1.43797e+06	1.43883e+06	836075	3.72094e+06	2.42228e+06	924157	1.81771e+06	1.40121e+06	1.22429e+06	937075	1.97275e+06	1.55187e+06	1.0957e+06	5.11898e+06	1.58962e+06	242456	546010	1.15726e+06	721413	1.1031e+06
		198.02	O-Phospho-L-homoserine	O-Phospho-L-homoserine_198.02	28951.1	43870	34182.1	39069.5	23450	30797.5	27852	32768.1	29408.3	34223	33395.1	33877.5	36060.3	32761.3	31571.1	37971.8	24784.3	34869.4	28843.9	26175	16026.8	21883.3		50002.6	54147.4	44810.3	47429.5	37718.2	38448.2	38922.9	42747.6	41457.6	42051.8	44491.8	44582.4	39274.1	43864.7	42245	29982.1	34818.9	33374.8	24317.5	17711.2	21813.5	20433.1
		202.05	Indolepyruvate	Indolepyruvate_202.05	36641.6	40060.5	26218.9	28233.7	23567.2	24067.2	40902.5	29388.7	24615.2	25649.5	24328.9	22650.5	41315.2	28908.8	21772.5	32412.5	21178.2	18998.1	19103.3	19086.2	15669.5	18349.3		42430.1	44476.9	34149.4	35767.9	17537.1	22907.6	31482.4	52381.8	30282.9	36127.1	42558.8	31924.1	40865.3	40762.4	19405.6	30205.8	24859.5	33086.7	22053.8	16466.3	16421.5	23452.7
		202.07	Chitin (monomer)	Chitin (monomer)_202.07	173711	279339	251183	258476	126318	238995	211834	189467	204355	248297	194001	204108	186995	206050	192106	222060	129130	180559	150474	150789	80506.6	110364		257660	322412	241727	288577	195302	242822	241968	234182	224949	261699	220349	230317	231773	229093	224629	186286	193157	147118	141492	90364.7	113559	111368
		202.11	O-Acetylcarnitine	O-Acetylcarnitine_202.11	16005.8	13024.2	25173.7	12826.8	9481.86	9542.16	10440.2	10475.5	12998	11306.9	11764.2	10772.5	19542.6	10755.4	13365.2	15829.6	12224.5	13288.4	13975.6	13424.6	9569.12	10298.9		16054.5	20025	18371.2	17463.5	13848.8	14624.1	14351.2	15840	16382.4	13619.4	13468.8	15145.9	14476.5	15524.1	13682.2	13747.9	15992.6	13834.9	13560.8	9931.78	12525	11550
		203.08	L-Tryptophan	L-Tryptophan_203.08	44119.5	43862.6	49640.5	35362.1	35535.8	32853.9	35367.6	38308.8	40535.8	33893.1	34264.2	34224.5	50236.3	36560.8	38732.8	45447.2	39690.7	40136.6	40691.1	41069.6	35586.8	38345.7		52457.7	58285.3	52596.8	44117.3	41975.3	43638.2	45037.1	53555.3	46734.7	43248.8	55465.9	48477.1	45987.1	53571.2	42212.2	42469.5	43217.4	54011	45096.7	36241.5	40498.8	38931.2
		204.05	Lipoamide	Lipoamide_204.05	15313.7	15815.3	19535.8	16849.5	12571.1	18272.1	13104.9	10390.2	15896.6	15414.7	12563.7	12957.8	13826	10675.5	14229.9	17553.7	10258.8	17539.4	11712.6	11986.5	10754.8	20878.3		20928.8	22725.6	17917.9	17964.1	13074.1	22754.1	18694.1	15125.3	19165.9	15964.1	15335.3	15821.2	15938.8	18009.4	14613.3	16024.2	15701.1	14331.7	15665.8	13844.6	19093.8	19264.2
		205.04	2-Methylcitrate	2-Methylcitrate_205.04	834339	1.01011e+06	926653	1.39538e+06	714211	1.38535e+06	758193	765282	829986	924092	845471	910081	498999	899922	1.02477e+06	700307	1.41521e+06	948759	446214	436877	722618	609936		637864	1.12695e+06	842788	907024	627981	1.70416e+06	1.04432e+06	635555	850113	773501	679058	666392	922348	898409	708692	2.00684e+06	1.11552e+06	297901	502117	930124	643057	1.08255e+06
		205.04	homocitrate	homocitrate_205.04	834339	1.01011e+06	926653	1.39538e+06	714211	1.38535e+06	758193	765282	829986	924092	845471	910081	498999	899922	1.02477e+06	700307	1.41521e+06	948759	446214	436877	722618	609936		637864	1.12695e+06	842788	907024	627981	1.70416e+06	1.04432e+06	635555	850113	773501	679058	666392	922348	898409	708692	2.00684e+06	1.11552e+06	297901	502117	930124	643057	1.08255e+06
		205.04	Homoisocitrate	Homoisocitrate_205.04	834339	1.01011e+06	926653	1.39538e+06	714211	1.38535e+06	758193	765282	829986	924092	845471	910081	498999	899922	1.02477e+06	700307	1.41521e+06	948759	446214	436877	722618	609936		637864	1.12695e+06	842788	907024	627981	1.70416e+06	1.04432e+06	635555	850113	773501	679058	666392	922348	898409	708692	2.00684e+06	1.11552e+06	297901	502117	930124	643057	1.08255e+06
		212	4-Phospho-L-aspartate	4-Phospho-L-aspartate_212.00	28815.8	19673.2	18747.4	16076.8	38665.2	18531.4	33270.6	32489.2	25583.3	27492.6	41733.8	16836.8	48385.3	33398	19222.5	21831.9	24355.1	19186.6	17422	15386.2	19784.9	13800.4		44982.7	31107.7	45344.2	35230.8	39789.4	32989.4	41021.2	40165.9	45252.9	34334.7	44676.5	43747.1	41590.6	33639.4	32772.2	17862.1	22393.7	37884.9	18021.2	14403.5	16068.8	22856.9
		213.12	Dethiobiotin	Dethiobiotin_213.12	7098.42	5325.79	7992.63	5442.11	4686.27	5460.29	4840.69	3413.24	7699.51	6639.71	4162.25	5026.96	6036.76	4601.96	7576.47	6512.96	9669.44	13203.2	11172.8	10435	8037.13	8090.22		7353.85	8203.21	7785.9	5084.62	3047.65	9101.76	5017.65	4946.47	6818.24	5065.29	5516.47	5510	6435.29	8207.65	6417.78	12712.6	9732.63	5724.77	5264.58	3693.02	4869.23	3621.15
		214.01	O-Phospho-4-hydroxy-L-threonine	O-Phospho-4-hydroxy-L-threonine_214.01	15074.7	4938.42	13493.7	4472.63	5758.33	3020.1	2713.73	6138.73	10265.7	3578.43	6977.94	4007.84	7273.53	3235.78	7693.14	5589.35	4119.44	4112.5	5794.72	3353.46	4158.82	3285.14		5401.28	6028.21	5776.92	5564.74	3443.53	16300.6	3885.88	4173.53	4644.12	4130	4892.35	6368.82	5568.82	5920	4832.78	3650	5274.74	36010.1	12654.2	3297.29	4759.23	3787.69
		217.08	5-L-Glutamyl-L-alanine	5-L-Glutamyl-L-alanine_217.08	117060	144035	79931.6	60037.4	439244	669785	580099	665993	517256	794313	828608	1.00709e+06	800817	1.10995e+06	1.52336e+06	1.86735e+06	1.44276e+06	2.14866e+06	1.9582e+06	1.96435e+06	1.02615e+06	1.55217e+06		109383	100612	180203	83346.8	402039	496919	711831	857869	734032	888565	794639	930436	980911	1.36489e+06	1.12122e+06	1.86645e+06	1.42517e+06	1.05182e+06	1.60686e+06	992566	1.26618e+06	999805
		218.03	4-Amino-2-methyl-5-phosphomethylpyrimidine	4-Amino-2-methyl-5-phosphomethylpyrimidine_218.03	68682.1	20505.3	48908.9	24240.5	42234.3	17349.5	25739.2	31211.8	30412.7	17307.8	33572.5	20185.8	56685.3	20372.1	25445.6	5439.81	19719	15038.9	18109.3	15206.2	17158.1	11662.3		14905.1	10635.3	14010.9	14174.4	9712.35	12079.4	10402.9	13446.5	10540.6	9389.41	11103.5	15096.5	10742.9	10422.9	9603.33	16442.6	8304.74	29305	14310.8	7316.67	7020	6212.69
		218.07	O-Succinyl-L-homoserine	O-Succinyl-L-homoserine_218.07	63118.4	108142	132622	142263	40474.5	88030.4	56742.2	44197.5	68744.6	80708.3	63214.7	74754.9	53102.5	61089.7	80490.2	98024.5	54904.6	55966.2	54274	55342.3	40156.2	78981.5		90491	145250	102778	112387	48955.9	100558	98186.5	63697.1	87274.7	99382.9	70901.2	67796.5	99708.2	133946	79345.6	81043.2	59145.8	35522.9	58654.2	34710.5	56411.5	63434.6
		218.1	(R)-Pantothenate	(R)-Pantothenate_218.10	277271	195238	195599	157683	250364	134615	215269	242924	180289	160584	253224	171819	257816	216113	175025	173624	157894	143132	151200	160383	126089	105074		387781	271413	360929	338579	303924	187454	251033	357925	275414	270115	321231	328891	276050	253392	241613	178129	192529	245415	150452	140183	147020	134525
		223.07	3-Hydroxy-L-kynurenine	3-Hydroxy-L-kynurenine_223.07	18623.2	19703.2	18172.1	15053.7	15126	15481.9	18620.6	16127.9	19096.6	14238.7	14155.9	17339.7	18057.8	17048	16494.1	19624.1	16481	18724.5	14267.5	16628.1	13910.7	14309.4		21540.4	23459	21785.9	20042.9	13414.7	18311.8	16181.2	22272.4	18136.5	19401.2	21478.2	19186.5	21538.2	24067.6	15122.2	20521.1	21376.3	19854.1	16625	14063.6	15247.7	14696.2
		225.19	tetradecenoate (n-C14:1)	tetradecenoate (n-C14:1)_225.19	23557.9	14690.5	32812.6	12076.3	19188.7	10472.5	11377	11724	17234.8	9648.53	17881.9	12081.4	48249	8075.49	16418.1	10285.2	11866.7	14888.4	19601.6	10586.5	11051.1	10655.4		25643.6	17536.5	22985.9	13130.1	19140	16946.5	17811.2	18577.6	20172.9	14292.4	18540	16866.5	15704.1	13299.4	20705	12415.3	10542.1	23811.5	14427.5	11598.4	9444.62	10122.3
		226.01	L-Glutamate 5-phosphate	L-Glutamate 5-phosphate_226.01	28813.7	17098.4	18592.1	15801.6	33287.7	19231.4	22061.3	21545.6	23046.1	18914.2	31167.2	23521.6	33689.7	30715.2	37918.6	34065.7	62991.7	39200	53116.3	49166.5	92239.3	59681.5		20297.4	20262.2	24325	21438.5	19951.8	25457.1	25380	25867.1	31912.4	31299.4	34679.4	30766.5	39747.1	53250.6	38855.6	37045.8	44259.5	39565.6	62415.4	48528.7	38811.2	40406.9
		226.08	Deoxycytidine	Deoxycytidine_226.08	17291.6	19295.3	19469.5	16883.2	12747.5	12712.7	14261.3	12962.7	14504.4	13254.4	12300	15031.4	18671.1	15103.9	19213.2	29803.7	17449.5	22306	24195.1	26239.2	25937.9	31964.1		21467.3	25539.7	22117.9	21036.5	10894.7	17863.5	17564.7	21702.4	18797.1	19081.2	19112.4	19116.5	20366.5	25818.8	17007.2	23878.9	25677.9	21368.8	33305	31119.4	44835.4	47686.2
		227.2	tetradecanoate (n-C14:0)	tetradecanoate (n-C14:0)_227.20	290858	199443	210416	186854	246944	176868	113955	124849	213090	110026	120628	150431	261434	91675.5	165689	78212	106269	180259	244089	126518	141640	127351		199533	131031	176721	116019	153459	129439	133566	125806	137621	126824	167541	131531	130822	99600	141103	165580	88786.3	142395	119342	124474	87941.2	118126
		228.03	5-Phospho-beta-D-ribosylamine	5-Phospho-beta-D-ribosylamine_228.03	72474.2	104553	79491.6	82909.5	52654.4	75644.1	68914.2	70925	65406.9	74888.7	81614.2	76498	83822.1	76066.2	65496.1	81286.6	58482.9	67052.8	61688.6	63256.9	35649.6	44276.8		109454	126479	102260	104980	91466.5	87624.7	84220	99539.4	86484.7	96383.5	97214.7	94874.1	87361.8	91116.5	97217.8	60023.7	80251.1	75681.7	58618.8	37764	44941.2	47249.6
		229.01	alpha-D-Ribose 1-phosphate	alpha-D-Ribose 1-phosphate_229.01	18517.4	13462.6	17724.2	16175.8	14567.2	13921.6	13957.4	13459.3	13832.4	12339.2	12545.1	12446.1	15786.8	13059.8	14599	9726.39	13552.3	12796.8	12593.9	12006.2	13182	14033		17439.1	15959.6	13952.6	13612.2	9580.59	13513.5	12554.1	13790.6	13072.9	11161.8	13580.6	13143.5	13285.9	14662.4	10797.2	14255.8	12991.6	14485.8	13656.2	14816.3	17270	14206.2
		229.01	alpha-D-Ribose 5-phosphate	alpha-D-Ribose 5-phosphate_229.01	18517.4	13462.6	17724.2	16175.8	14567.2	13921.6	13957.4	13459.3	13832.4	12339.2	12545.1	12446.1	15786.8	13059.8	14599	9726.39	13552.3	12796.8	12593.9	12006.2	13182	14033		17439.1	15959.6	13952.6	13612.2	9580.59	13513.5	12554.1	13790.6	13072.9	11161.8	13580.6	13143.5	13285.9	14662.4	10797.2	14255.8	12991.6	14485.8	13656.2	14816.3	17270	14206.2
		229.01	D-Ribulose 5-phosphate	D-Ribulose 5-phosphate_229.01	18517.4	13462.6	17724.2	16175.8	14567.2	13921.6	13957.4	13459.3	13832.4	12339.2	12545.1	12446.1	15786.8	13059.8	14599	9726.39	13552.3	12796.8	12593.9	12006.2	13182	14033		17439.1	15959.6	13952.6	13612.2	9580.59	13513.5	12554.1	13790.6	13072.9	11161.8	13580.6	13143.5	13285.9	14662.4	10797.2	14255.8	12991.6	14485.8	13656.2	14816.3	17270	14206.2
		229.01	D-Xylulose 5-phosphate	D-Xylulose 5-phosphate_229.01	18517.4	13462.6	17724.2	16175.8	14567.2	13921.6	13957.4	13459.3	13832.4	12339.2	12545.1	12446.1	15786.8	13059.8	14599	9726.39	13552.3	12796.8	12593.9	12006.2	13182	14033		17439.1	15959.6	13952.6	13612.2	9580.59	13513.5	12554.1	13790.6	13072.9	11161.8	13580.6	13143.5	13285.9	14662.4	10797.2	14255.8	12991.6	14485.8	13656.2	14816.3	17270	14206.2
		235.07	L-Formylkynurenine	L-Formylkynurenine_235.07	48000.5	41793.7	60212.1	21978.4	64663.2	15354.9	48263.2	25703.4	66695.6	14800.5	16982.4	60622.1	50602.5	28094.6	59808.3	38316.2	58369.9	14337.5	57615.4	43489.2	52326.5	56324.6		64314.7	41595.5	69239.7	82087.8	10093.5	15121.2	17420.6	53105.3	24615.3	29795.9	39178.8	69240	59341.2	93294.7	12551.7	82764.2	20667.9	37553.7	59732.9	55108.1	42827.3	31950
		237.03	D-erythro-1-(Imidazol-4-yl)glycerol 3-phosphate	D-erythro-1-(Imidazol-4-yl)glycerol 3-phosphate_237.03	9866.32	9577.89	8404.21	6138.42	10828.4	10206.4	12594.6	16011.3	13151	14672.5	19083.3	19715.2	20672.5	18850.5	22630.9	23265.7	22173.6	26143.1	25516.3	24244.6	16256.2	19534.1		10919.9	8880.77	10900.6	7207.69	11681.8	13017.1	14061.2	17495.9	16341.2	16409.4	21415.3	20582.9	20634.7	23737.6	19737.8	27020	21917.9	23217.4	20335	16119.4	17841.5	16277.7
		241.08	Thymidine	Thymidine_241.08	24940.5	35236.8	37958.4	25030	33177	48515.7	49507.4	42127.5	61758.8	65394.1	49679.9	60575.5	51609.8	62639.2	91180.4	103647	76637	110749	98688.2	98685.4	54600.4	88918.8		27835.9	32359	28280.1	25868.6	29876.5	48655.3	48308.2	54738.8	49392.9	54038.8	50984.7	56444.7	61560.6	83886.5	61729.4	123757	81047.9	55792.7	82856.7	56931.4	69976.9	54421.5
		242.08	Cytidine	Cytidine_242.08	28545.3	29392.1	28429.5	25019.5	19885.8	24816.2	23721.1	22901.5	27835.3	26454.9	21653.4	23039.2	29060.3	22024.5	23499.5	26742.6	18956.5	22241.2	19752.4	21723.1	17866.2	21033.7		28814.1	35400	27646.2	24740.4	19952.9	27462.9	24042.9	29608.2	26154.7	26810.6	28672.9	24329.4	28989.4	32018.8	21656.1	22832.1	23789.5	25748.6	20606.2	16807.4	19726.2	20439.6
		243.06	Uridine	Uridine_243.06	56950.5	47843.2	46566.3	52664.2	43134.3	47256.4	46865.7	43043.1	52396.1	49834.8	44730.4	42572.1	48203.9	44027.9	43569.1	34844	41531.9	48138.9	45059.8	45573.8	49062.9	59490.9		39917.9	43834.6	41410.3	34210.3	28191.8	40967.1	37539.4	39351.2	43441.2	41317.6	42064.1	38062.4	42244.7	42783.5	37629.4	46743.7	40107.9	37117.9	41709.6	39778.3	55006.2	49061.5
		245	Dimethylallyl diphosphate	Dimethylallyl diphosphate_245.00	27910.5	26468.4	25351.6	20932.6	31294.6	27682.8	25520.1	33548.5	26137.7	25037.7	28991.7	34624.5	34815.2	31038.2	34513.2	33762	41018.1	44231.9	41665.9	39145.4	39893.4	41045.7		29114.7	32075.6	31378.2	25009	27878.8	28210	34434.7	36459.4	35806.5	32501.8	43651.8	43252.4	35068.2	41312.4	40605.6	32919.5	43854.2	44951.8	38465	40146.1	37515.4	30365.8
		245	Isopentenyl diphosphate	Isopentenyl diphosphate_245.00	27910.5	26468.4	25351.6	20932.6	31294.6	27682.8	25520.1	33548.5	26137.7	25037.7	28991.7	34624.5	34815.2	31038.2	34513.2	33762	41018.1	44231.9	41665.9	39145.4	39893.4	41045.7		29114.7	32075.6	31378.2	25009	27878.8	28210	34434.7	36459.4	35806.5	32501.8	43651.8	43252.4	35068.2	41312.4	40605.6	32919.5	43854.2	44951.8	38465	40146.1	37515.4	30365.8
		249.06	gamma-L-Glutamyl-L-cysteine	gamma-L-Glutamyl-L-cysteine_249.06	14374.7	9088.95	9919.47	7776.32	15145.6	15364.2	15176	13952.5	15911.3	13583.3	11647.1	12144.6	14483.3	10254.4	11839.2	11893.1	12890.3	16490.7	21597.6	23907.3	34684.2	40926.1		8908.33	11428.8	11516.7	11604.5	6001.18	9645.88	9701.18	10664.7	11528.2	8832.94	9483.53	9278.82	11676.5	10495.3	6455.56	13602.1	12267.9	16612.8	27212.5	32153.1	50579.6	40777.3
		253.01	Shikimate 5-phosphate	Shikimate 5-phosphate_253.01	15571.1	11968.9	10070.5	8671.58	12733.3	7132.35	11209.8	13114.7	8551.47	7040.69	10711.3	8768.63	16842.2	9646.57	8032.35	8226.39	8575	6320.83	5874.8	6218.46	7617.28	6680.07		17136.5	14922.4	16742.9	12103.2	7197.06	7394.71	10707.1	18854.1	13113.5	12735.9	17262.4	16342.4	13197.6	10489.4	7763.89	7869.47	9690	15500.5	6689.58	8357.36	7885	10163.8
		255.23	2-Hydroxy-hexadecanal	2-Hydroxy-hexadecanal_255.23	8.33249e+06	2.71545e+06	1.9447e+06	2.2166e+06	8.4311e+06	1.86931e+06	2767725	2.64486e+06	2.29956e+06	1.41438e+06	2.33179e+06	2.55312e+06	3.86142e+06	2.25923e+06	2.04057e+06	1.7086e+06	1.91291e+06	2.31022e+06	3.80561e+06	2.42789e+06	3.08104e+06	1.89282e+06		5.78747e+06	2.84374e+06	5.36156e+06	2.87477e+06	4.61726e+06	2.74304e+06	2.58489e+06	3.02531e+06	3.69997e+06	4.61485e+06	4.83668e+06	3.07907e+06	3.98602e+06	1.9289e+06	4.16911e+06	2.42339e+06	2.37868e+06	3.63745e+06	1.9715e+06	4.00785e+06	2213580	3.8408e+06
		257.01	6-phospho-D-glucono-1,5-lactone	6-phospho-D-glucono-1,5-lactone_257.01	12574.2	14330.5	13070.5	11625.8	9786.76	7934.31	13401	11733.8	11055.9	7541.67	9475	9018.14	11057.8	12127.5	12733.3	11092.6	10149.1	5706.02	5901.22	6816.54	7098.9	7444.57		15269.2	17205.8	11463.5	13778.8	4492.35	7300.59	9801.76	16695.3	11890.6	13258.8	15472.4	12872.9	12992.9	11402.9	6220	12097.4	13181.1	10345	6383.33	8156.59	9016.92	8623.08
		258.02	beta-D-Fructose 6-phosphate	beta-D-Fructose 6-phosphate_258.02	7444.74	9089.47	9894.21	7875.79	4661.76	6928.92	5241.67	6724.02	7517.65	6390.2	6088.73	7855.39	6174.51	5749.51	7566.67	5757.41	6960.19	6250.93	4816.26	5068.08	4597.79	5245.29		7114.74	9276.92	8064.74	7500.64	5572.35	7498.24	7437.06	5577.06	7565.29	6716.47	7971.76	6521.76	7171.76	8614.12	6668.33	6922.11	6835.79	5246.33	6192.08	4363.95	4367.31	5033.08
		258.02	D-Glucose 6-phosphate	D-Glucose 6-phosphate_258.02	7444.74	9089.47	9894.21	7875.79	4661.76	6928.92	5241.67	6724.02	7517.65	6390.2	6088.73	7855.39	6174.51	5749.51	7566.67	5757.41	6960.19	6250.93	4816.26	5068.08	4597.79	5245.29		7114.74	9276.92	8064.74	7500.64	5572.35	7498.24	7437.06	5577.06	7565.29	6716.47	7971.76	6521.76	7171.76	8614.12	6668.33	6922.11	6835.79	5246.33	6192.08	4363.95	4367.31	5033.08
		259.02	beta-D-glucose 6-phosphate	beta-D-glucose 6-phosphate_259.02	378022	311506	297780	306959	286306	177577	239429	263980	160864	159761	255830	188300	247953	269994	198635	245259	240226	201348	160991	163951	204465	195070		408916	384413	446951	395942	234636	226989	278798	296498	293581	281975	295461	330556	297898	323376	247543	245876	324170	256052	207486	227042	237608	280918
		259.02	D-Tagatose 6-phosphate	D-Tagatose 6-phosphate_259.02	378022	311506	297780	306959	286306	177577	239429	263980	160864	159761	255830	188300	247953	269994	198635	245259	240226	201348	160991	163951	204465	195070		408916	384413	446951	395942	234636	226989	278798	296498	293581	281975	295461	330556	297898	323376	247543	245876	324170	256052	207486	227042	237608	280918
		259.02	1D-myo-Inositol 1-phosphate	1D-myo-Inositol 1-phosphate_259.02	378022	311506	297780	306959	286306	177577	239429	263980	160864	159761	255830	188300	247953	269994	198635	245259	240226	201348	160991	163951	204465	195070		408916	384413	446951	395942	234636	226989	278798	296498	293581	281975	295461	330556	297898	323376	247543	245876	324170	256052	207486	227042	237608	280918
		259.02	D-Mannose 6-phosphate	D-Mannose 6-phosphate_259.02	378022	311506	297780	306959	286306	177577	239429	263980	160864	159761	255830	188300	247953	269994	198635	245259	240226	201348	160991	163951	204465	195070		408916	384413	446951	395942	234636	226989	278798	296498	293581	281975	295461	330556	297898	323376	247543	245876	324170	256052	207486	227042	237608	280918
		259.02	D-Mannose 1-phosphate	D-Mannose 1-phosphate_259.02	378022	311506	297780	306959	286306	177577	239429	263980	160864	159761	255830	188300	247953	269994	198635	245259	240226	201348	160991	163951	204465	195070		408916	384413	446951	395942	234636	226989	278798	296498	293581	281975	295461	330556	297898	323376	247543	245876	324170	256052	207486	227042	237608	280918
		259.02	alpha-D-Galactose 1-phosphate	alpha-D-Galactose 1-phosphate_259.02	378022	311506	297780	306959	286306	177577	239429	263980	160864	159761	255830	188300	247953	269994	198635	245259	240226	201348	160991	163951	204465	195070		408916	384413	446951	395942	234636	226989	278798	296498	293581	281975	295461	330556	297898	323376	247543	245876	324170	256052	207486	227042	237608	280918
		259.02	D-Fructose 6-phosphate	D-Fructose 6-phosphate_259.02	378022	311506	297780	306959	286306	177577	239429	263980	160864	159761	255830	188300	247953	269994	198635	245259	240226	201348	160991	163951	204465	195070		408916	384413	446951	395942	234636	226989	278798	296498	293581	281975	295461	330556	297898	323376	247543	245876	324170	256052	207486	227042	237608	280918
		259.02	D-Fructose 1-phosphate	D-Fructose 1-phosphate_259.02	378022	311506	297780	306959	286306	177577	239429	263980	160864	159761	255830	188300	247953	269994	198635	245259	240226	201348	160991	163951	204465	195070		408916	384413	446951	395942	234636	226989	278798	296498	293581	281975	295461	330556	297898	323376	247543	245876	324170	256052	207486	227042	237608	280918
		259.02	D-Glucose 1-phosphate	D-Glucose 1-phosphate_259.02	378022	311506	297780	306959	286306	177577	239429	263980	160864	159761	255830	188300	247953	269994	198635	245259	240226	201348	160991	163951	204465	195070		408916	384413	446951	395942	234636	226989	278798	296498	293581	281975	295461	330556	297898	323376	247543	245876	324170	256052	207486	227042	237608	280918
		263.1	Thiamin	Thiamin_263.10	477081	153384	134132	140036	564010	121976	254092	196025	275627	144240	274464	117324	900615	209130	109633	149798	114920	180491	376954	279285	213837	199987		1.16992e+06	268159	1.05545e+06	405187	402484	336918	289454	420874	710145	301938	596113	484311	475233	233333	489841	153459	173502	570240	190542	263693	228621	196975
		266.09	Adenosine	Adenosine_266.09	37357.4	35853.7	69636.3	35831.1	24370.6	27788.7	26239.2	24849.5	34239.2	32498	34590.2	37702.9	51369.1	52786.3	63497.1	101094	65880.6	73457.9	68432.9	63537.7	45450.4	59410.5		51703.8	61492.9	51300	52453.8	25520	40490.6	42176.5	39862.9	43730	44594.1	43551.8	46131.8	54707.1	80109.4	70082.2	71275.3	77575.8	63564.2	76228.8	44352.3	65188.1	62973.8
		266.09	Deoxyguanosine	Deoxyguanosine_266.09	37357.4	35853.7	69636.3	35831.1	24370.6	27788.7	26239.2	24849.5	34239.2	32498	34590.2	37702.9	51369.1	52786.3	63497.1	101094	65880.6	73457.9	68432.9	63537.7	45450.4	59410.5		51703.8	61492.9	51300	52453.8	25520	40490.6	42176.5	39862.9	43730	44594.1	43551.8	46131.8	54707.1	80109.4	70082.2	71275.3	77575.8	63564.2	76228.8	44352.3	65188.1	62973.8
		267.07	Inosine	Inosine_267.07	59778.9	42386.8	33000.5	23176.3	107663	44334.3	42547.1	39360.8	32661.8	25774.5	42699.5	36867.2	61239.2	41878.9	107981	98831	148568	606645	1.39576e+06	1.85243e+06	2.60729e+06	2.88324e+06		93377.6	63353.2	215483	65906.4	52361.2	40937.6	53467.1	90128.8	66618.8	51533.5	73620.6	68870	61722.4	70570	53327.2	65630.5	79296.3	261292	967676	1.37363e+06	2.03792e+06	1.31433e+06
		268.02	N-Acetyl-L-glutamyl 5-phosphate	N-Acetyl-L-glutamyl 5-phosphate_268.02	6457.89	5851.58	6620	5605.79	6181.37	7213.24	6181.86	6055.39	7551.96	6023.53	6218.63	7363.73	9598.04	5938.73	8920.59	8048.61	9880.09	10775.9	12380.1	12036.5	12812.5	11789.1		9025	9262.18	11149.4	7430.13	7034.71	8843.53	7738.24	7604.12	9123.53	7264.12	9718.24	8192.35	9328.82	11838.2	8707.22	9066.84	10489.5	10312.8	11242.1	9507.75	9021.92	8418.46
		275.02	6-Phospho-D-gluconate	6-Phospho-D-gluconate_275.02	65287.4	44331.1	65460	94399.5	38898.5	88179.9	37815.2	39555.4	57648	61769.1	39652.5	53824.5	39398	46549.5	73044.6	63781.9	65099.1	48021.8	32203.7	29785	47317.6	37259.4		50970.5	76405.1	61485.9	55764.1	31163.5	68079.4	67645.3	29947.1	48575.3	43484.7	34191.2	39398.8	50255.3	54612.9	67977.8	73050	89636.8	32780.3	32596.7	46269	63847.3	49107.3
		275.12	L-Saccharopine	L-Saccharopine_275.12	127464	96473.7	106527	118417	97822.5	126016	103193	81634.8	120383	98494.1	70162.3	72255.9	79726.5	112682	149129	140310	303375	417503	373867	279289	208090	160600		96791	123845	126396	91569.2	59481.2	149571	97218.2	64540	106095	77148.2	79701.2	75700.6	92210.6	121199	127858	271893	180425	82850.5	95845.4	70293.8	78945.8	68701.5
		279.23	octadecadienoate (n-C18:2)	octadecadienoate (n-C18:2)_279.23	53527.4	34306.3	98052.6	33083.7	34414.7	32825	21118.6	19601	53068.1	24166.7	20576.5	31738.7	70600	17020.1	36399.5	15743.1	22474.5	27176.4	42732.9	20984.6	35389.7	24101.8		40001.9	30852.6	36184.6	21746.8	27744.7	26717.1	25835.9	25481.8	24038.2	24602.9	27872.4	26235.9	28041.8	21665.3	28756.7	32964.7	19241.1	42255.5	27156.2	22777.1	16646.5	21331.5
		281.25	octadecenoate (n-C18:1)	octadecenoate (n-C18:1)_281.25	337021	254448	380181	220575	271430	203235	178132	160267	292785	205666	173028	208852	358601	141063	230359	124299	142217	218482	261792	157889	173353	152253		274794	200882	240100	174028	173185	183426	205066	203742	185267	172855	229622	193294	219125	162659	175724	258093	154809	232693	148088	180498	130085	192479
		282.08	Guanosine	Guanosine_282.08	8524.74	6328.95	7754.21	6780.53	6497.06	6968.63	8003.43	6205.88	6080.88	5240.2	7084.8	5733.82	9759.31	6242.16	6688.24	7020.83	7184.26	6093.98	6204.47	6111.92	7758.82	8213.04		8858.33	7997.44	8291.03	7251.28	6672.35	7139.41	9420	9134.71	8831.76	7924.71	9129.41	6337.65	8273.53	7264.12	4661.67	6099.47	8758.95	6697.71	6922.08	6293.41	7594.62	8763.46
		283.07	Xanthosine	Xanthosine_283.07	7070.53	9087.89	7846.84	5988.95	12085.3	10092.6	6315.69	6031.37	7368.14	5923.04	5414.22	6532.35	7745.1	7436.27	15070.6	19298.6	40249.1	100209	168591	200225	295210	342409		8287.82	9239.74	19768.6	7463.46	4618.24	7674.71	7063.53	9522.94	7519.41	6860.59	8460	8473.53	8425.88	11362.4	10257.2	22143.2	24117.4	44266.5	139452	177350	219333	164505
		283.26	octadecanoate (n-C18:0)	octadecanoate (n-C18:0)_283.26	6037710	2.3049e+06	1.87399e+06	2.0644e+06	5.84787e+06	1.83274e+06	2.22967e+06	1.88479e+06	2.03631e+06	1.25347e+06	1.59476e+06	2.48752e+06	3.03411e+06	1.64469e+06	1.86724e+06	1.37435e+06	1.59133e+06	2.29835e+06	3.57618e+06	2.10583e+06	2.06256e+06	1.82609e+06		3.73677e+06	2.15575e+06	3.71348e+06	2.04573e+06	3010200	1.90872e+06	1.87516e+06	2.19131e+06	2.67846e+06	3.02844e+06	3.18668e+06	2.25897e+06	2.78286e+06	1.57898e+06	2.56666e+06	2.09746e+06	1.73605e+06	2.19283e+06	1.50811e+06	2.56681e+06	1.58532e+06	2.45071e+06
		285.05	N1-(5-Phospho-D-ribosyl)glycinamide	N1-(5-Phospho-D-ribosyl)glycinamide_285.05	9470	14235.3	11746.8	7972.11	15496.6	13521.1	20044.6	21310.3	17526.5	16478.4	19702.5	20573.5	26570.6	27592.2	26997.5	29510.2	33820.8	28842.6	37826	37766.5	34939.3	32660.9		12766	16376.3	13796.2	10619.2	12075.3	17697.1	18262.9	26086.5	22631.8	24090	31880	29502.4	27875.9	30066.5	21928.9	33198.4	35484.2	47058.7	34020.8	31105.8	33417.7	26762.3
		289.12	N(omega)-(L-Arginino)succinate	N(omega)-(L-Arginino)succinate_289.12	14428.9	9967.89	10838.9	8646.84	12831.9	15272.1	12461.8	12461.3	13296.1	12674	15207.8	16311.3	15628.9	16981.9	22907.4	27453.2	25818.5	30375	27411	26498.5	20222.1	32748.9		11767.3	12975	13866	10594.2	10956.5	17033.5	15707.1	16274.1	15282.9	18522.4	16383.5	14835.9	19932.9	28217.1	20308.9	30178.9	25311.1	18990.4	26115.8	16984.1	20738.1	17928.1
		300.05	N-Acetyl-D-glucosamine 6-phosphate	N-Acetyl-D-glucosamine 6-phosphate_300.05	47880.5	47512.1	34074.7	43747.4	40399	40955.4	37724	49635.3	30686.3	36582.8	50530.4	33295.1	51606.9	50709.8	31461.8	40241.7	33955.1	46424.1	44099.6	45175	38182.4	35822.1		69198.1	63311.5	64200.6	55210.9	56785.3	47018.2	52287.6	63701.2	56596.5	56185.3	61351.2	58908.8	50730	44418.8	56135	28887.9	45505.3	52562.8	42007.9	33693.4	43173.5	41335
		300.05	N-Acetyl-D-glucosamine 1-phosphate	N-Acetyl-D-glucosamine 1-phosphate_300.05	47880.5	47512.1	34074.7	43747.4	40399	40955.4	37724	49635.3	30686.3	36582.8	50530.4	33295.1	51606.9	50709.8	31461.8	40241.7	33955.1	46424.1	44099.6	45175	38182.4	35822.1		69198.1	63311.5	64200.6	55210.9	56785.3	47018.2	52287.6	63701.2	56596.5	56185.3	61351.2	58908.8	50730	44418.8	56135	28887.9	45505.3	52562.8	42007.9	33693.4	43173.5	41335
		306.05	dCMP	dCMP_306.05	8918.42	7487.37	5628.42	6735.79	7245.1	7057.84	6802.94	8280.39	5574.51	6726.96	7403.43	5159.8	9342.65	7312.75	6069.61	6593.98	7390.74	8662.04	7601.22	8024.23	9243.75	8785.14		9287.18	9646.79	9523.72	7467.31	6372.94	9293.53	7880.59	8131.76	7501.76	6395.29	8914.12	9596.47	8135.29	7461.76	7598.33	6664.74	7941.05	7283.03	7192.5	7497.29	8983.46	8435.38
		312.06	2-(Formamido)-N1-(5-phospho-D-ribosyl)acetamidine	2-(Formamido)-N1-(5-phospho-D-ribosyl)acetamidine_312.06	5587.37	6247.89	6930.53	5357.37	11860.3	10404.9	9550.49	8695.59	9574.51	8775.98	18376.5	11290.2	22786.3	14713.7	25203.9	21155.6	65951.4	49260.6	95347.2	91795	172638	112150		6635.26	7160.26	9317.95	5619.87	8274.71	11975.3	12414.7	11715.3	17880	14657.6	18419.4	16063.5	23965.3	31364.7	29448.3	32542.6	38314.2	40128.4	81635	60161.6	48391.5	40024.6
		313.04	N2-Formyl-N1-(5-phospho-D-ribosyl)glycinamide	N2-Formyl-N1-(5-phospho-D-ribosyl)glycinamide_313.04	11273.7	9376.84	11562.1	9103.68	12428.4	13005.9	11324	11396.6	12342.2	14827	23752	26202.9	27300	17479.4	15297.5	17215.3	17939.4	19099.1	21222.4	21331.9	29220.6	27510.9		18730.8	15589.7	17975	12896.8	10018.2	19431.8	20808.2	17435.9	25051.2	24461.2	36985.9	32951.8	35856.5	26479.4	19316.7	18432.6	18816.8	18760.1	19658.3	18390.7	20024.2	18283.1
		327	(R)-5-Diphosphomevalonate	(R)-5-Diphosphomevalonate_327.00	7417.89	7294.21	7338.42	6091.58	7454.9	6930.39	7100.98	8634.31	6742.65	6555.39	7657.35	8007.35	7742.16	6379.41	7655.39	7744.91	8726.39	7699.07	8495.53	7706.92	8394.12	7511.96		6696.79	7499.36	8021.15	5707.05	5948.82	6887.65	7605.29	8956.47	8255.88	7158.24	9166.47	7691.76	7542.35	9265.29	8258.33	7505.79	8917.89	10301.8	8731.25	7195.35	6962.31	6190.38
		334.03	Nicotinate D-ribonucleotide	Nicotinate D-ribonucleotide_334.03	9432.11	11545.3	11381.1	9912.63	7015.2	11335.8	8324.51	7390.69	8683.33	7830.88	7166.18	9474.02	7829.41	7407.35	8649.02	8568.06	8172.22	9462.04	7673.98	8044.62	7951.47	7988.41		8255.13	12584.6	10147.4	9480.77	7965.29	10378.8	9120.59	9664.71	9168.82	9910.59	8886.47	9645.88	8528.82	10960.6	9493.33	8394.74	9361.58	7092.66	7650.83	5629.46	6758.85	6854.23
		334.07	S-Formylglutathione	S-Formylglutathione_334.07	9124.74	6072.63	8056.32	6810	6446.57	8036.76	6682.35	7465.2	8659.31	7063.73	7938.73	6250.49	9463.24	8640.69	10001	9811.11	9053.7	10851.4	12245.1	11205	10208.1	10804		8467.31	8148.08	8992.31	7513.46	7042.94	8038.82	9182.35	8222.94	9824.12	8812.35	11133.5	9095.29	8058.24	10798.2	9513.33	7367.37	9762.11	12845	9333.33	6430.62	9405.38	7748.08
		337.06	5-Amino-1-(5-Phospho-D-ribosyl)imidazole-4-carboxamide	5-Amino-1-(5-Phospho-D-ribosyl)imidazole-4-carboxamide_337.06	23967.9	19838.4	23157.9	20374.2	19531.9	19562.3	26470.1	22670.6	31627	24124	25532.8	25678.4	20220.6	30585.8	29698	24081	42317.1	37621.8	33810.6	32371.2	33639	33397.5		26510.3	28485.3	25142.3	28672.4	22961.2	22796.5	23596.5	22354.7	23672.9	25014.7	28770.6	31645.9	40129.4	48667.1	23587.8	34401.1	31161.6	23199.5	29792.9	29961.2	32361.2	25391.2
		338.99	D-Fructose 2,6-bisphosphate	D-Fructose 2,6-bisphosphate_338.99	320636	260055	225344	331693	155798	169303	144136	121270	129876	157249	150582	146879	153970	216343	209469	291907	319959	229683	159060	129073	143974	161779		293491	455106	422219	324897	144074	216616	162101	118014	163548	143841	181784	182710	218166	298488	256606	270160	310745	119898	184637	186298	230339	287312
		338.99	D-Fructose 1,6-bisphosphate	D-Fructose 1,6-bisphosphate_338.99	320636	260055	225344	331693	155798	169303	144136	121270	129876	157249	150582	146879	153970	216343	209469	291907	319959	229683	159060	129073	143974	161779		293491	455106	422219	324897	144074	216616	162101	118014	163548	143841	181784	182710	218166	298488	256606	270160	310745	119898	184637	186298	230339	287312
		338.99	D-Tagatose 1,6-biphosphate	D-Tagatose 1,6-biphosphate_338.99	320636	260055	225344	331693	155798	169303	144136	121270	129876	157249	150582	146879	153970	216343	209469	291907	319959	229683	159060	129073	143974	161779		293491	455106	422219	324897	144074	216616	162101	118014	163548	143841	181784	182710	218166	298488	256606	270160	310745	119898	184637	186298	230339	287312
		341.11	1-alpha-D-Galactosyl-myo-inositol	1-alpha-D-Galactosyl-myo-inositol_341.11	1.56749e+06	1.11344e+06	1.21213e+06	1.39142e+06	1.26118e+06	1.17428e+06	1.17436e+06	1.07808e+06	1.29554e+06	1.07059e+06	858624	680440	710451	493504	313007	284587	211045	175636	163780	134525	131279	193389		709705	891788	726440	705597	406243	749385	568443	483308	615215	490882	575138	503318	503464	463919	389039	231530	344507	350528	255162	351666	165493	187553
		341.11	Trehalose	Trehalose_341.11	1.56749e+06	1.11344e+06	1.21213e+06	1.39142e+06	1.26118e+06	1.17428e+06	1.17436e+06	1.07808e+06	1.29554e+06	1.07059e+06	858624	680440	710451	493504	313007	284587	211045	175636	163780	134525	131279	193389		709705	891788	726440	705597	406243	749385	568443	483308	615215	490882	575138	503318	503464	463919	389039	231530	344507	350528	255162	351666	165493	187553
		341.11	Sucrose	Sucrose_341.11	1.56749e+06	1.11344e+06	1.21213e+06	1.39142e+06	1.26118e+06	1.17428e+06	1.17436e+06	1.07808e+06	1.29554e+06	1.07059e+06	858624	680440	710451	493504	313007	284587	211045	175636	163780	134525	131279	193389		709705	891788	726440	705597	406243	749385	568443	483308	615215	490882	575138	503318	503464	463919	389039	231530	344507	350528	255162	351666	165493	187553
		341.11	Melibiose	Melibiose_341.11	1.56749e+06	1.11344e+06	1.21213e+06	1.39142e+06	1.26118e+06	1.17428e+06	1.17436e+06	1.07808e+06	1.29554e+06	1.07059e+06	858624	680440	710451	493504	313007	284587	211045	175636	163780	134525	131279	193389		709705	891788	726440	705597	406243	749385	568443	483308	615215	490882	575138	503318	503464	463919	389039	231530	344507	350528	255162	351666	165493	187553
		341.11	Maltose	Maltose_341.11	1.56749e+06	1.11344e+06	1.21213e+06	1.39142e+06	1.26118e+06	1.17428e+06	1.17436e+06	1.07808e+06	1.29554e+06	1.07059e+06	858624	680440	710451	493504	313007	284587	211045	175636	163780	134525	131279	193389		709705	891788	726440	705597	406243	749385	568443	483308	615215	490882	575138	503318	503464	463919	389039	231530	344507	350528	255162	351666	165493	187553
		341.11	D-Gal-alpha-1->6D-Glucose	D-Gal-alpha-1->6D-Glucose_341.11	1.56749e+06	1.11344e+06	1.21213e+06	1.39142e+06	1.26118e+06	1.17428e+06	1.17436e+06	1.07808e+06	1.29554e+06	1.07059e+06	858624	680440	710451	493504	313007	284587	211045	175636	163780	134525	131279	193389		709705	891788	726440	705597	406243	749385	568443	483308	615215	490882	575138	503318	503464	463919	389039	231530	344507	350528	255162	351666	165493	187553
		341.11	Epimelibiose	Epimelibiose_341.11	1.56749e+06	1.11344e+06	1.21213e+06	1.39142e+06	1.26118e+06	1.17428e+06	1.17436e+06	1.07808e+06	1.29554e+06	1.07059e+06	858624	680440	710451	493504	313007	284587	211045	175636	163780	134525	131279	193389		709705	891788	726440	705597	406243	749385	568443	483308	615215	490882	575138	503318	503464	463919	389039	231530	344507	350528	255162	351666	165493	187553
		346.06	AMP	AMP_346.06	60146.3	54947.4	62267.9	74775.3	56732.8	91400.5	77067.2	69159.8	87504.4	71202	51213.2	54381.4	52516.7	52799	59726	49486.6	51536.1	54664.8	45519.9	44293.1	41667.3	54925.4		65892.3	81387.2	72919.9	63794.2	52355.3	107865	101874	74891.2	101006	71125.9	62927.1	56463.5	66807.6	77541.2	64607.2	48916.8	54380	35972.5	37035.4	36564.3	50971.5	53568.1
		346.06	dGMP	dGMP_346.06	60146.3	54947.4	62267.9	74775.3	56732.8	91400.5	77067.2	69159.8	87504.4	71202	51213.2	54381.4	52516.7	52799	59726	49486.6	51536.1	54664.8	45519.9	44293.1	41667.3	54925.4		65892.3	81387.2	72919.9	63794.2	52355.3	107865	101874	74891.2	101006	71125.9	62927.1	56463.5	66807.6	77541.2	64607.2	48916.8	54380	35972.5	37035.4	36564.3	50971.5	53568.1
		347.04	IMP	IMP_347.04	15593.2	11418.9	10020.5	9977.37	15473	9819.12	12664.2	14597.1	14679.4	13851	18029.4	18646.1	25884.3	22924.5	19226	17994.9	29067.1	31193.1	29798.8	26050.8	28729	27267		18444.2	15164.1	16654.5	14165.4	10953.5	12700	15305.9	19211.8	21762.9	19647.1	26577.6	28091.8	30508.2	30383.5	19066.7	23087.4	22748.9	19665.6	29965.4	29033.3	30878.5	24218.5
		350.07	dAMP	dAMP_350.07	8585.26	12075.3	12959.5	11511.6	7567.16	11407.4	11285.8	9810.78	11118.6	12154.4	9332.84	10798.5	9523.53	12105.9	12351.5	11577.3	12584.3	12559.3	11888.2	12389.6	9881.62	11794.6		11289.1	14123.7	10157.1	10881.4	10261.2	11956.5	11052.9	10047.1	10675.9	11881.8	11880.6	12204.7	12268.2	15886.5	11671.7	9583.68	14138.9	8699.08	11084.6	7663.95	10322.3	7999.23
		354	2-Amino-4-hydroxy-6-hydroxymethyl-7,8-dihydropteridine diphosphate	2-Amino-4-hydroxy-6-hydroxymethyl-7,8-dihydropteridine diphosphate_354.00	8796.32	13030.5	12132.1	11689.5	6698.53	9985.78	8049.02	7210.78	9340.2	9814.71	8054.9	9884.31	10490.7	8431.37	9833.33	10185.2	10015.3	7783.33	9091.87	8457.31	9348.53	8910.51		10290.4	14891.7	11666	12041	8085.29	9056.47	10168.8	9337.65	11226.5	11328.2	10095.9	10543.5	11242.9	13489.4	9388.89	11921.6	9109.47	14465.6	9847.08	5071.32	7526.15	7409.23
		362.05	GMP	GMP_362.05	11173.7	14984.2	15190	18106.3	13162.3	19216.7	15536.8	15535.8	21313.2	15704.9	10556.9	13487.3	10730.4	13852.9	13601.5	10438	9175	10578.7	7308.13	8523.08	7399.26	9165.22		12987.2	15771.8	14461.5	14747.4	9424.71	18700.6	18531.2	15138.8	18800	13863.5	10818.2	11620	11787.6	15812.4	11383.9	10761.6	11375.8	7460.55	7710.42	6685.66	8733.46	8857.31
		363.03	Xanthosine 5-phosphate	Xanthosine 5-phosphate_363.03	52693.2	17152.1	20402.6	18536.3	53995.1	14914.2	40363.2	46152.5	16272.1	17328.9	59296.6	18175.5	43727	37145.1	25601.5	16484.3	54301.9	46491.7	44526.4	44724.6	62276.1	45086.2		77137.8	30527.6	78421.8	65466	53747.1	21082.9	50693.5	63090.6	62995.9	48337.6	62114.1	59420.6	42324.1	48518.8	34638.9	16127.4	41960	37193.1	46607.1	51524	52307.7	43758.8
		365.05	5-Formamido-1-(5-phospho-D-ribosyl)imidazole-4-carboxamide	5-Formamido-1-(5-phospho-D-ribosyl)imidazole-4-carboxamide_365.05	22093.7	12944.2	11472.1	9771.05	23842.6	8904.9	16352.9	20113.2	10086.3	9039.22	22146.6	12392.6	22111.8	15972.5	13909.3	13070.8	17217.1	24232.9	34858.5	44292.3	61382.7	57642.8		32245.5	18362.8	31306.4	26244.9	25120.6	12524.7	19984.7	33498.2	24821.8	21904.7	32752.4	29363.5	21118.2	21175.9	19477.2	9153.16	20826.3	25691.3	33422.1	39967.4	51611.9	38774.2
		367.36	tetracosanoate (n-C24:0)	tetracosanoate (n-C24:0)_367.36	26038.9	25429.5	23298.9	23543.7	23572.5	23549	19830.9	22376	27362.3	22667.2	20060.3	27620.1	23630.4	19037.7	23567.2	20132.9	20840.7	24003.2	21576.4	18442.3	16633.5	18854		30696.8	31400.6	30876.3	24791	30984.7	31014.7	29911.2	24557.6	28136.5	26334.1	29530	29397.6	26635.3	25422.9	28288.9	22377.4	24762.6	20174.8	19175.8	20429.8	17462.3	17849.6
		381.12	Farnesyl diphosphate	Farnesyl diphosphate_381.12	22229.5	20690	30985.3	23764.2	16272.5	22232.4	17311.3	18003.4	27088.2	17743.1	15409.3	15546.6	15072.5	15407.8	27151.5	17539.8	22356.5	30375.5	31307.3	34371.2	31340.8	32677.5		19857.7	26826.3	22546.8	19307.1	16929.4	24985.3	20194.7	17888.2	18186.5	17608.8	16801.2	16321.2	17134.7	23401.8	15163.9	20628.9	17044.7	13328.9	17827.5	18734.9	16940.4	17437.3
		387	dUDP	dUDP_387.00	14448.4	15373.2	11235.3	8817.37	79923	61710.3	83584.8	94287.3	79050.5	82983.3	113855	86298.5	126661	144092	136946	89967.6	203168	205141	227643	221807	238757	210863		18155.1	16417.3	27867.3	11066	70492.9	62008.2	81215.3	102312	101305	103532	139605	133292	127074	144333	159081	80896.8	184486	155034	178087	183186	194729	128563
		401.01	dTDP	dTDP_401.01	8691.05	58560.5	15001.6	11428.9	6755.88	13285.8	11293.6	8430.88	16168.1	13964.7	7982.35	13519.1	9301.47	11068.1	13628.9	26638.4	11755.1	13980.1	12816.3	12801.9	11662.9	14792.8		8408.33	40653.8	10491	8533.33	5341.18	11642.4	8892.94	7898.24	10053.5	9322.94	9654.71	8854.71	9939.41	11110	8330.56	54886.8	10234.7	18980.7	12163.3	10277.5	13058.8	9667.69
		402.01	CDP	CDP_402.01	33575.3	39551.1	34257.4	42691.1	30136.8	49323.5	30995.6	31850	36104.4	34724	22981.4	27729.9	26030.9	27267.2	31558.8	29381.5	27270.8	28664.8	22023.6	20713.8	22404	26297.5		28050.6	44977.6	33379.5	24819.9	24560	43041.2	40581.8	31175.3	37054.7	29828.8	30138.2	29725.3	29860.6	34207.6	31785	31878.4	30517.9	21945.4	24187.5	22841.5	27101.5	32308.1
		403	UDP	UDP_403.00	74348.9	77895.8	70906.3	103234	63408.8	115240	70998.5	62445.6	85238.2	83344.6	47438.7	56995.1	43132.4	52498	53734.3	38393.1	44607.9	49531	52573.2	63133.5	86962.1	88018.8		48146.2	73342.3	63621.8	45716	37240	96491.8	89880	56280.6	75688.2	58736.5	57403.5	49115.3	60013.5	61625.9	38993.9	51384.7	42974.2	28811.5	57436.2	73932.6	91388.1	76592.7
		417.14	S-Adenosyl-L-methionine	S-Adenosyl-L-methionine_417.14	9002.63	12442.6	14353.2	9860.53	6227.45	12055.4	9640.69	6420.59	14562.7	9690.2	5698.04	9620.59	7001.96	8323.04	9586.27	8916.67	7037.04	7550.93	7107.32	6960.38	4487.5	7552.9		10148.1	12760.3	8956.41	10604.5	4554.71	9677.65	6907.06	9455.29	7188.24	8592.35	8842.35	7119.41	10249.4	10979.4	5067.78	10829.5	10314.7	6961.47	6980.83	4767.44	6258.08	5133.08
		423.03	Thiamine diphosphate	Thiamine diphosphate_423.03	32035.3	30685.3	30219.5	36598.4	26272.5	34212.7	28803.4	27025	32788.7	29449.5	23068.1	28466.2	21464.7	25386.3	30514.2	27320.4	30837	27208.8	27148.8	23505	22194.1	28631.9		30328.8	38682.1	31451.3	26056.4	16926.5	38495.9	31351.8	24964.7	31734.1	29372.9	32335.3	28118.2	27481.8	35450.6	27450.6	30905.8	29791.6	21324.8	27017.5	23417.1	27173.1	24336.9
		426.02	ADP	ADP_426.02	174874	165600	180352	254662	153092	286389	172491	153168	240274	199589	108111	166381	117181	160089	235705	153976	245115	194784	145991	147722	182111	223885		115476	199961	151937	115869	86557.6	266642	208583	117712	181847	155229	136975	119338	177568	226862	147339	212635	190316	77276.1	148238	140945	174898	192641
		426.02	Adenosine 3,5-bisphosphate	Adenosine 3,5-bisphosphate_426.02	174874	165600	180352	254662	153092	286389	172491	153168	240274	199589	108111	166381	117181	160089	235705	153976	245115	194784	145991	147722	182111	223885		115476	199961	151937	115869	86557.6	266642	208583	117712	181847	155229	136975	119338	177568	226862	147339	212635	190316	77276.1	148238	140945	174898	192641
		426.02	dGDP	dGDP_426.02	174874	165600	180352	254662	153092	286389	172491	153168	240274	199589	108111	166381	117181	160089	235705	153976	245115	194784	145991	147722	182111	223885		115476	199961	151937	115869	86557.6	266642	208583	117712	181847	155229	136975	119338	177568	226862	147339	212635	190316	77276.1	148238	140945	174898	192641
		441.34	4-Methylzymosterol intermediate 1	4-Methylzymosterol intermediate 1_441.34	8651.58	3573.16	5364.74	5767.89	8599.51	4211.76	2701.96	1949.51	7759.31	5847.06	2517.16	4776.47	7124.51	2632.35	4856.37	683.796	1840.28	5047.69	4835.37	2184.23	1626.47	2238.04		7357.05	1342.31	5809.62	2869.87	2736.47	2408.82	2125.29	1931.76	2998.82	2687.06	4208.24	2547.65	3882.35	1102.35	3577.78	2830	1916.32	1946.33	2170.42	2232.56	2018.85	3540.38
		453.07	(S)-2-[5-Amino-1-(5-phospho-D-ribosyl)imidazole-4-carboxamido]succinate	(S)-2-[5-Amino-1-(5-phospho-D-ribosyl)imidazole-4-carboxamido]succinate_453.07	4456.84	3719.47	4912.63	4363.16	3437.75	6029.41	3275.49	4390.69	4710.29	4875	4479.41	9039.71	4864.22	6707.35	10986.3	6669.91	13374.1	12692.6	11379.3	10852.3	8098.9	11752.5		4037.18	3600	5289.74	2485.9	3735.29	5763.53	4250	3361.18	4834.71	4579.41	6140	7128.82	9206.47	10574.7	5525.56	9268.42	6524.74	5033.94	9728.33	5796.9	8128.85	5986.92
		481.98	CTP	CTP_481.98	89055.8	91059.5	90776.3	119658	79431.4	98658.3	72894.6	71262.7	83278.9	76313.2	74899	80521.6	66319.1	75356.9	80403.9	61044.9	75109.3	62613	58599.2	54336.9	79502.6	69778.6		99414.1	117600	111226	96866.7	77078.8	109662	95302.9	84545.9	93225.9	89118.8	89332.9	91033.5	97108.8	109915	86860.6	65961.1	72587.4	50290.4	65179.2	67805.4	64425.4	74963.1
		482.96	UTP	UTP_482.96	77602.1	97032.6	94606.3	160373	54737.7	137876	64564.7	55530.4	93371.1	91166.7	51372.1	80393.1	43032.8	61259.8	75726.5	45267.1	53329.2	48527.3	34428.5	36963.1	44507	55457.6		52132.7	103564	64076.9	61144.2	43628.8	115832	80609.4	52227.1	59577.6	66344.7	63039.4	58305.9	70735.9	75216.5	50162.8	55841.6	52721.6	26464.7	44382.1	53983.3	63983.1	61719.6
		489.99	dATP	dATP_489.99	6631.05	6667.89	8268.95	7642.11	5402.45	6902.45	5085.29	5663.73	5825.49	5305.39	4223.04	5640.2	4736.76	5225	6616.18	6519.91	7339.35	7042.59	6268.29	6333.46	7147.43	8784.78		5172.44	6128.85	6972.44	5033.97	4484.12	7595.29	5258.24	5321.76	6080	5221.76	5677.65	5204.12	6127.06	7330.59	5632.22	4876.32	6464.74	4803.21	6757.08	6166.67	7476.54	7178.08
		503	Thiamin triphosphate	Thiamin triphosphate_503.00	13945.3	11463.7	10513.2	7973.68	12423.5	8512.25	10526	15490.2	9677.45	8229.41	13266.7	10171.6	14105.4	12893.1	13342.6	10133.3	18597.2	19131	21855.3	17989.6	24444.5	18684.8		12167.3	11309.6	11906.4	10405.8	14856.5	9162.35	12371.2	16100	13819.4	12981.2	17517.1	16938.8	12055.3	15383.5	13955.6	9847.37	17619.5	19073.9	17465.8	19947.3	20095.4	13030.8
		503.16	(1,4-alpha-D-Glucosyl)3	(1,4-alpha-D-Glucosyl)3_503.16	34848.9	24723.2	29517.4	23718.9	28898.5	20888.2	28682.4	28890.2	22169.1	18699	25163.7	20064.2	22976.5	22714.7	17652.5	14264.8	17394.9	16467.6	15570.7	14091.9	15748.9	13447.5		26026.9	25826.3	24328.8	25936.5	20388.2	19443.5	22138.8	24884.1	22600	22330	25840	24714.7	20011.2	20469.4	17534.4	13964.2	21365.8	16174.3	14706.2	14412.4	15471.5	14890.4
		503.16	Raffinose	Raffinose_503.16	34848.9	24723.2	29517.4	23718.9	28898.5	20888.2	28682.4	28890.2	22169.1	18699	25163.7	20064.2	22976.5	22714.7	17652.5	14264.8	17394.9	16467.6	15570.7	14091.9	15748.9	13447.5		26026.9	25826.3	24328.8	25936.5	20388.2	19443.5	22138.8	24884.1	22600	22330	25840	24714.7	20011.2	20469.4	17534.4	13964.2	21365.8	16174.3	14706.2	14412.4	15471.5	14890.4
		505.99	dGTP	dGTP_505.99	172954	274222	232008	362072	129499	308515	131311	116783	214933	191796	110705	190913	87427.5	152896	312089	191336	284913	192492	156545	157628	189971	280054		114413	261282	162220	122736	82801.8	226396	158364	84650.6	124519	123342	128589	131069	154394	244605	148724	231606	190209	110215	154009	157189	201390	202956
		505.99	ATP	ATP_505.99	172954	274222	232008	362072	129499	308515	131311	116783	214933	191796	110705	190913	87427.5	152896	312089	191336	284913	192492	156545	157628	189971	280054		114413	261282	162220	122736	82801.8	226396	158364	84650.6	124519	123342	128589	131069	154394	244605	148724	231606	190209	110215	154009	157189	201390	202956
		521.98	GTP	GTP_521.98	48508.9	55644.2	54546.3	82576.8	31434.3	74000.5	37753.4	38909.3	53727	56681.9	33216.2	47242.6	27249.5	40468.6	58121.6	46196.3	43085.2	25855.1	20704.5	19616.9	25851.5	46705.1		36458.3	66431.4	41138.5	36397.4	31238.2	56146.5	49544.7	32410.6	37027.1	39951.2	38188.8	37076.5	41197.6	61078.2	38561.7	45562.1	43342.1	16896.3	22231.7	19940.3	32539.2	47638.8
		565.05	UDP-hexose	UDPglucose_565.05	60714.2	52355.8	63230	77776.3	44577.9	68835.3	44174.5	37075.5	50587.7	43114.7	31422.5	40350.5	28666.2	47535.8	49197.1	27731	33542.6	33066.2	27823.6	29308.1	35651.1	43592.4		48340.4	67954.5	55728.8	45903.8	33488.8	71546.5	43509.4	28328.2	38587.6	38310	37422.4	32235.3	40611.8	54575.3	37600.6	29891.1	38084.7	15654.1	31220.4	31326	43014.6	34796.5
		565.05	UDP-hexose	UDPgalactose_565.05	60714.2	52355.8	63230	77776.3	44577.9	68835.3	44174.5	37075.5	50587.7	43114.7	31422.5	40350.5	28666.2	47535.8	49197.1	27731	33542.6	33066.2	27823.6	29308.1	35651.1	43592.4		48340.4	67954.5	55728.8	45903.8	33488.8	71546.5	43509.4	28328.2	38587.6	38310	37422.4	32235.3	40611.8	54575.3	37600.6	29891.1	38084.7	15654.1	31220.4	31326	43014.6	34796.5
		604.07	GDP-D-mannose	GDP-D-mannose_604.07	35655.8	48275.8	54325.3	46601.6	26128.9	34414.2	30914.7	35189.2	31928.9	34129.9	38027.9	32871.6	39910.8	34569.1	34748.5	33285.6	23843.1	22577.3	19084.6	22465.8	15989	29551.4		48985.3	58271.8	48968.6	45703.2	42590	36537.1	38505.9	40084.1	37302.9	42305.3	41630.6	43432.4	38355.9	44880.6	40273.9	20901.1	35536.3	27378.4	21940.4	12114	24313.1	30710.4
		606.07	UDP-N-acetyl-D-galactosamine	UDP-N-acetyl-D-galactosamine_606.07	98797.4	88321.1	105711	123834	73860.3	124763	84915.2	68542.2	110083	94731.4	62006.9	73682.4	52966.7	78201	89689.7	49183.3	81415.7	80601.9	95774.8	116387	154459	154867		45624.4	73685.9	59451.3	47391.7	34011.2	89254.1	59639.4	40770	57275.9	57943.5	53070	48203.5	54289.4	76601.2	47583.3	76120.5	59575.8	31299.5	87145.4	102688	148058	101326
		611.15	Oxidized glutathione	Oxidized glutathione_611.15	17446.8	11912.6	22955.3	14914.7	10438.2	14894.1	15115.2	9219.61	19882.8	17668.6	9227.94	9729.41	9197.55	12529.9	16107.8	7469.91	11980.6	11738	14232.1	14830.8	17899.6	22286.2		10985.3	12213.5	11637.8	10951.9	8128.24	15007.1	11229.4	6618.82	11041.2	9748.24	8485.29	8530.59	9085.29	12457.6	9542.22	5154.21	11520	5761.93	15937.1	11477.1	21030.4	15515.8
		662.1	NAD	Nicotinamide adenine dinucleotide_662.10	43370.5	31221.1	29591.1	34935.3	37786.3	38827.9	43348	36939.2	44758.8	46630.9	45585.8	37647.5	41745.6	46210.3	47192.2	52681.5	70909.3	73217.1	66435	60598.8	59717.3	67812.3		46717.9	56108.3	52865.4	39792.9	33274.1	64390	49420	38974.7	56864.7	50345.3	58994.1	49758.2	53746.5	64229.4	60990.6	53710	68966.8	43072.9	65770.4	51089.1	69445.8	54439.6
		664.12	NADH	Nicotinamide adenine dinucleotide - reduced_664.12	14515.3	18109.5	26677.9	32959.5	9143.14	38539.2	11999	12821.1	29532.4	20951	9549.51	22867.6	9400	14463.7	27148.5	18701.4	19303.2	22368.5	19515	17812.7	13944.9	28023.9		7583.33	17705.8	9663.46	9773.08	6353.53	23168.8	9863.53	6264.71	10838.8	13835.3	10001.8	9331.18	14648.2	22314.1	12217.2	34440.5	20412.1	9926.15	15971.2	12900.4	19221.2	10013.5
		665.22	glycogen (tetramer)	glycogen (tetramer)_665.22	2832.63	2241.05	3870	2930	3047.55	1944.61	2737.75	2938.24	3038.24	2002.45	1664.71	2060.78	2441.67	2504.9	2512.25	2008.33	2188.43	2302.78	2087.8	2421.92	1947.06	2329.71		2254.49	2596.15	2069.23	2925.64	2291.76	3564.12	1894.12	2747.06	2735.88	2060.59	2361.18	2815.29	2215.88	2454.12	1801.67	4074.21	1537.89	3100	1701.67	2075.97	2579.23	1864.62
		679.31	Coproporphyrinogen III	Coproporphyrinogen III_679.31	3463.16	2253.16	1763.68	1300	2261.76	1404.41	1013.73	1837.75	862.745	1325	1136.76	783.824	2012.25	1102.94	1158.82	2856.02	1392.59	1542.59	823.577	428.846	723.529	431.159		3166.67	1016.67	3409.62	1736.54	2814.71	3518.24	2220	2091.18	2805.88	2487.65	2266.47	1720.59	2915.29	666.471	1740	11355.3	1192.11	6300.92	342.5	1840.31	959.615	1584.23
		694.67	Ceramide-2 (Sphinganine:n-C26:0OH)	Ceramide-2 (Sphinganine:n-C26:0OH)_694.67	7887.89	3234.74	4988.95	3377.37	6433.33	2802.45	3500	4866.18	3271.57	1966.67	4347.55	2855.88	6145.59	2872.06	2185.78	1304.63	1835.65	1724.54	1368.29	953.846	2158.46	1158.7		7218.59	4767.31	7520.51	3875	5614.71	3549.41	4063.53	8057.06	4220.59	4008.24	7244.71	6714.12	3537.65	2718.24	3752.78	4457.37	2567.89	6433.49	1651.25	3172.48	1633.08	2923.08
		694.67	Ceramide-2 (Phytosphingosine:n-C26:0)	Ceramide-2 (Phytosphingosine:n-C26:0)_694.67	7887.89	3234.74	4988.95	3377.37	6433.33	2802.45	3500	4866.18	3271.57	1966.67	4347.55	2855.88	6145.59	2872.06	2185.78	1304.63	1835.65	1724.54	1368.29	953.846	2158.46	1158.7		7218.59	4767.31	7520.51	3875	5614.71	3549.41	4063.53	8057.06	4220.59	4008.24	7244.71	6714.12	3537.65	2718.24	3752.78	4457.37	2567.89	6433.49	1651.25	3172.48	1633.08	2923.08
		716.26	5-Methyltetrahydropteroyltri-L-glutamate	5-Methyltetrahydropteroyltri-L-glutamate_716.26	2562.63	2047.37	2502.63	1835.26	2216.18	1489.22	1535.29	1578.43	1491.18	554.412	595.588	495.098	163.725	928.922	641.176	4101.39	1285.65	1106.02	581.707	39.2308	1537.87	302.174		1813.46	1.28205	1305.77	2269.87	2579.41	6217.06	2198.24	2287.06	2842.94	1032.94	1790	1908.24	1754.71	1373.53	1326.11	8399.47	1844.74	1781.19	547.5	2383.33	1576.15	1867.69
		742.07	NADP	Nicotinamide adenine dinucleotide phosphate_742.07	11276.8	11123.7	14630	20275.3	9334.8	20828.4	16719.1	14217.6	21585.3	18102	12704.4	16238.2	8825	17630.9	20827.9	16106.9	18706.9	19949.1	18402	21459.2	14164.3	23275.4		11930.8	15723.1	13101.9	13748.1	10500	14661.8	16665.3	11136.5	12908.8	15817.6	12245.3	11293.5	14127.1	21002.9	14501.1	11856.3	20949.5	9266.06	19195.4	10237.2	17642.3	12852.3
		762.07	NADP	Nicotinamide adenine dinucleotide phosphate_762.07	1646.84	4053.68	4937.89	3522.11	1398.53	4941.18	3479.9	3627.94	3842.16	5776.96	4992.16	3957.35	2422.55	3623.04	5957.35	9123.15	5614.81	5822.69	5880.49	4975.38	3162.5	5539.86		2362.18	3611.54	2076.92	1949.36	1891.18	3602.35	3026.47	2980	2295.88	4012.35	3701.76	2201.76	1768.82	3484.12	4153.89	7637.89	4638.42	5158.72	5474.58	1568.99	3831.54	2895
		766.11	Coenzyme A	Coenzyme A_766.11	1514.21	8019.47	7232.11	8635.26	2069.12	8835.29	5250.98	4349.51	6803.92	6931.37	4039.22	5185.29	3006.86	5358.33	6057.84	6205.56	4170.83	5006.48	5181.71	6034.62	3880.15	6744.57		1702.56	5500	2868.59	3575	2995.29	3668.24	3481.18	2864.71	3710	4086.47	3284.71	3221.76	3286.47	4852.94	3702.78	18046.3	4316.32	4290.83	4608.33	955.039	4501.15	2006.54
		808.12	Acetyl-CoA	Acetyl-CoA_808.12	6120	8713.16	10433.7	12746.3	5188.73	19727.5	8240.69	7426.96	9337.75	12052	6071.57	9161.76	3629.9	7204.41	10686.3	9541.2	8335.19	11205.6	7856.5	8376.15	5830.88	10769.9		3518.59	10961.5	5006.41	5476.92	5183.53	9177.65	7682.94	4702.35	4735.29	8605.29	4571.76	4862.94	5517.65	8382.94	5643.89	13622.1	6956.84	6230.28	8249.17	4275.97	7982.31	6979.62
		835.04	P1,P4-Bis(5-adenosyl) tetraphosphate	P1,P4-Bis(5-adenosyl) tetraphosphate_835.04	2567.89	8696.84	8717.37	5997.37	1651.96	8100	6156.86	6732.35	6022.55	9193.14	7106.37	6868.63	5447.06	7436.76	7291.18	9200.93	9928.24	10658.3	6638.21	6280.77	3277.21	6215.58		4502.56	6933.97	4127.56	4094.23	5818.24	3355.29	6644.12	6454.71	4500	7301.76	6707.06	6446.47	6654.12	8775.88	7423.89	11926.8	9184.21	8840.83	7706.67	1523.26	5616.92	4743.85
		920.24	Decanoyl-CoA (n-C10:0CoA)	Decanoyl-CoA (n-C10:0CoA)_920.24	1874.74	1.05263	1.05263	299.474	1882.84	166.176	295.588	609.314	297.059	300	50.9804	0.980392	2482.35	169.118	0.980392	328.241	173.611	58.7963	0.813008	0.769231	0.735294	153.623		520.513	2033.33	2004.49	1923.08	658.824	1938.82	315.882	1203.53	1085.29	358.824	1035.88	800.588	1.17647	161.176	44.4444	1.05263	115.263	0.917431	0.833333	1136.05	0.769231	396.923
		994.3	trans-Tetradec-2-enoyl-CoA	trans-Tetradec-2-enoyl-CoA_994.30	5064.21	1296.84	504.737	1307.37	6402.45	1002.94	3618.63	2394.61	1484.31	830.882	1832.84	1046.57	2291.18	2680.39	734.314	0.925926	1214.81	976.852	0.813008	0.769231	2622.79	173.188		5455.77	2605.13	5830.77	4855.77	4467.65	6879.41	2724.12	6370	4954.12	2403.53	4730	3957.06	3617.06	2954.71	2870.56	629.474	3240	1463.76	667.083	5603.1	1751.15	2828.46
		994.3	Tetradecenoyl-CoA (n-C14:1CoA)	Tetradecenoyl-CoA (n-C14:1CoA)_994.30	5064.21	1296.84	504.737	1307.37	6402.45	1002.94	3618.63	2394.61	1484.31	830.882	1832.84	1046.57	2291.18	2680.39	734.314	0.925926	1214.81	976.852	0.813008	0.769231	2622.79	173.188		5455.77	2605.13	5830.77	4855.77	4467.65	6879.41	2724.12	6370	4954.12	2403.53	4730	3957.06	3617.06	2954.71	2870.56	629.474	3240	1463.76	667.083	5603.1	1751.15	2828.46

## Sheet: Gln2Pro_metabolites_FIA
Intracellular Metabolite Abundance (relative concentrations) [ion count / OD600]
		Glutamine to Proline N-downshift			BY009 (replicate 1)																					BY010 (replicate 2)
				Sample Name (original labeling)	BY009_01	BY009_03	BY009_04	BY009_05	BY009_06 and BY009_07 (average)	BY009_08	BY009_09	BY009_10	BY009_11	BY009_12	BY009_13	BY009_14	BY009_15	BY009_16	BY009_17	BY009_18	BY009_19	BY009_20	BY009_21	BY009_22		BY010_01	BY010_02	BY010_03	BY010_04	BY010_05	BY010_06	BY010_08	BY010_09	BY010_10	BY010_11	BY010_12	BY010_13	BY010_14	BY010_15	BY010_16	BY010_17	BY010_18	BY010_19	BY010_20	BY010_21	BY010_22	BY010_23	BY010_24	BY010_25
				Sample Name (time labeling)	-10 minutes (technical replicate 1)	-10 minutes (technical replicate 3)	-10 minutes (technical replicate 4)	-3 minutes	-2.5 minutes	-2 minutes	-1.5 minutes	-1 minutes	-0.5 minutes	0.1 minutes (immediately after shift)	0.5 minutes	1 minute	1.5 minutes	2 minutes	2.5 minutes	3 minutes	4 minutes	5 minutes	7 minutes	10 minutes		-10 minutes (technical replicate 1)	-10 minutes (technical replicate 2)	-10 minutes (technical replicate 3)	-10 minutes (technical replicate 4)	-4.5 minutes	-4 minutes	-3 minutes	-2.5 minutes	-2 minutes	-1.5 minutes	-1 minutes	-0.5 minutes	0.1 minutes (immediately after shift)	0.5 minutes	1 minute	1.5 minutes	2 minutes	3 minutes	4 minutes	5 minutes	7 minutes	10 minutes	15 minutes	20 minutes
		m/z	Metabolite Name (on the right, unique identifier MetaboliteName_m/z)	Time after shift [minutes]	0	0	0	0	0	0	0	0	0	0.1	0.5	1	1.5	2	2.5	3	4	5	7	10		0	0	0	0	0	0	0	0	0	0	0	0	0.1	0.5	1	1.5	2	3	4	5	7	10	15	20
	Metabolites measured by FIA-QTOF Metabolites measured by FIA-QTOF Metabolites measured by FIA-QTOF Metabolites measured by FIA-QTOF Metabolites measured by FIA-QTOF Metabolites measured by FIA-QTOF Metabolites measured by FIA-QTOF Metabolites measured by FIA-QTOF Metabolites measured by FIA-QTOF	59.01	Acetate	Acetate_59.01	493257	552550	453077	463337	717653	705996	500243	524402	495115	665499	518137	485436	405875	553288	457922	548102	508329	495951	509259	333533		669560	592391	453345	527291	426019	603948	661319	520601	502769	487117	517313	647564	385685	399986	468408	726549	501843	512338	454548	523184	481969	495188	437238	494673
		59.01	Glycolaldehyde	Glycolaldehyde_59.01	493257	552550	453077	463337	717653	705996	500243	524402	495115	665499	518137	485436	405875	553288	457922	548102	508329	495951	509259	333533		669560	592391	453345	527291	426019	603948	661319	520601	502769	487117	517313	647564	385685	399986	468408	726549	501843	512338	454548	523184	481969	495188	437238	494673
		59.02	Urea	Urea_59.02	16423.3	23082.7	18184	19189.9	36797.2	24384.1	21676.8	18661	20184.8	29175.6	19358.5	18092.9	15630.6	20961.8	20477.6	21205.9	17908.6	18132.8	16864	11978.8		24940.5	20293.2	15765.5	17386.5	19705.4	23972.3	25973	23363.5	18273	19966.2	22506.1	27438.5	17028.4	15041.2	16667.5	26780.6	16737.6	19147.1	16283.7	16866.9	19122.5	18857.4	15054.8	15850.5
		71.01	Methylglyoxal	Methylglyoxal_71.01	177414	197360	220671	176141	238559	169705	160977	170474	192026	156288	180505	155447	153130	169945	187059	170239	148904	146832	173665	124293		161849	161260	190270	205372	214121	208087	208064	181561	186261	219693	187936	205725	236489	193909	188834	111885	196594	174414	180469	93216.9	152735	142009	151214	122688
		73.03	L-Lactaldehyde	L-Lactaldehyde_73.03	62205.3	64567.3	62510.7	72531	100646	61768.3	58305.5	53987.2	61909.1	70021.3	59015.2	68828.8	70134.1	52470	70177.6	90666.5	62144.3	71436.2	69761.2	64469.6		68609.5	69761.5	105586	67758.8	71739.9	127348	76420.3	87722.3	91581.1	83209.5	72500	140336	72283.8	66201.4	66978.1	84516.2	105049	59928.2	56678.1	57850	52105.6	63069.1	51394.1	66052.1
		74.02	Glycine	Glycine_74.02	23722.7	19418	20763.3	18820.9	22652.2	19356.7	21192.1	13857.3	19914	19554.3	19757.9	19225.9	25418.2	21653.5	17821.2	18867.6	23402.3	21901.7	23147.8	36603.3		29917.6	28925	33550	31943.2	31937.8	24902.7	29037.2	25594.6	31929.1	32008.8	27891.2	28612.2	30616.2	29720.9	27890	24136.2	31475.9	21070.6	26258.4	29830.3	21933.7	24301.6	23595.7	25173.4
		87.01	Pyruvate	Pyruvate_87.01	24933.3	28982	30065.3	25960.8	42165.5	31070.7	23959.8	24417.7	27343.9	23935.4	26945.7	26851.8	25300.6	24912.4	26922.9	24032.9	26074.1	24948.3	26042.7	28251.1		22119.6	22964.9	34662.8	28592.6	33107.4	39513.5	31780.4	23695.3	27014.2	36780.4	28048.6	47546.6	36631.8	34293.9	31190.6	20461.2	35315.3	24363.5	23127.5	16033.1	20647.2	22109	21113.3	19694.7
		88.04	L-Alanine	L-Alanine_88.04	50608.7	49108	46569.3	43715.2	53649.4	42511	45345.1	35098.2	43468.3	53045.7	42834.1	39263.5	37342.4	40331.2	37394.1	44693.5	38286.8	40129.9	43406.7	37871.7		58178.4	49929.1	46287.2	48243.2	54207.4	56167.6	55216.2	60101.4	51018.9	51316.2	51222.3	53777	44200.7	43304.1	45525	47222.5	41735.3	47920.6	43381.5	39126.4	49250.6	43329.3	47091.5	50629.8
		88.04	beta-Alanine	beta-Alanine_88.04	50608.7	49108	46569.3	43715.2	53649.4	42511	45345.1	35098.2	43468.3	53045.7	42834.1	39263.5	37342.4	40331.2	37394.1	44693.5	38286.8	40129.9	43406.7	37871.7		58178.4	49929.1	46287.2	48243.2	54207.4	56167.6	55216.2	60101.4	51018.9	51316.2	51222.3	53777	44200.7	43304.1	45525	47222.5	41735.3	47920.6	43381.5	39126.4	49250.6	43329.3	47091.5	50629.8
		89.02	Dihydroxyacetone	Dihydroxyacetone_89.02	352499	444460	422187	448312	505941	390354	454367	378202	458455	408424	370330	362178	334814	364042	404760	377048	318585	306009	358663	242482		481551	420057	584768	424525	503584	455519	493111	593099	480625	515859	458231	495824	512814	434081	445668	538391	486369	447366	353918	337901	390497	342534	316054	268683
		89.02	D-Glyceraldehyde	D-Glyceraldehyde_89.02	352499	444460	422187	448312	505941	390354	454367	378202	458455	408424	370330	362178	334814	364042	404760	377048	318585	306009	358663	242482		481551	420057	584768	424525	503584	455519	493111	593099	480625	515859	458231	495824	512814	434081	445668	538391	486369	447366	353918	337901	390497	342534	316054	268683
		89.02	D-Lactate	D-Lactate_89.02	352499	444460	422187	448312	505941	390354	454367	378202	458455	408424	370330	362178	334814	364042	404760	377048	318585	306009	358663	242482		481551	420057	584768	424525	503584	455519	493111	593099	480625	515859	458231	495824	512814	434081	445668	538391	486369	447366	353918	337901	390497	342534	316054	268683
		91.04	Glycerol	Glycerol_91.04	1603.33	1921.33	1944	2784.18	4380.38	1959.15	2800.61	2513.41	1784.76	2395.12	2041.46	1810	2229.41	2588.24	1704.71	3491.18	2485.63	3365.52	1829.78	2901.09		3154.05	1441.89	2650	2692.57	2544.59	2303.38	2145.27	1931.08	3435.81	2891.89	1699.32	2943.24	2032.43	1739.86	1901.88	1890.62	1632.94	2341.76	1691.57	1773.6	3117.98	2212.23	2321.28	3479.79
		96.97	Phosphate	Phosphate_96.97	615842	688899	790297	659228	839150	676036	563971	650040	699891	587003	577491	632345	468020	605018	690820	606606	485384	561028	549615	387199		560287	564768	457047	743207	860576	681100	772549	636070	577363	836562	722933	622358	872050	677432	677929	471482	546824	645225	597434	386674	581813	551272	525572	368599
		101.02	Succinic semialdehyde	Succinic semialdehyde_101.02	100641	119518	135415	129691	187162	112009	98266.5	97644.5	124630	104720	108660	115325	95948.2	104962	124446	111440	99290.2	94065.5	117603	92321.7		95861.5	101970	141229	146388	154343	189482	152266	122684	147324	174665	132854	214343	166238	134339	129664	82323.1	157088	118662	117867	58212.4	107203	92504.8	99256.9	74568.6
		101.02	Acetoacetate	Acetoacetate_101.02	100641	119518	135415	129691	187162	112009	98266.5	97644.5	124630	104720	108660	115325	95948.2	104962	124446	111440	99290.2	94065.5	117603	92321.7		95861.5	101970	141229	146388	154343	189482	152266	122684	147324	174665	132854	214343	166238	134339	129664	82323.1	157088	118662	117867	58212.4	107203	92504.8	99256.9	74568.6
		101.02	2-Oxobutanoate	2-Oxobutanoate_101.02	100641	119518	135415	129691	187162	112009	98266.5	97644.5	124630	104720	108660	115325	95948.2	104962	124446	111440	99290.2	94065.5	117603	92321.7		95861.5	101970	141229	146388	154343	189482	152266	122684	147324	174665	132854	214343	166238	134339	129664	82323.1	157088	118662	117867	58212.4	107203	92504.8	99256.9	74568.6
		102.06	4-Aminobutanoate	4-Aminobutanoate_102.06	73598	49530	38816	37257	42875.6	49797	46943.3	44724.4	35717.7	51591.5	49865.2	42728.2	47142.4	51564.1	31925.3	47562.4	60374.7	59848.9	61905.1	102149		53894.6	57268.2	48768.9	52384.5	29101.4	45432.4	44447.3	27619.6	48807.4	22148	38330.4	37901.4	24137.8	30573.6	52304.4	54036.2	49740	24860	44903.4	72059	24613.5	35489.4	53817	74483
		104.04	L-Serine	L-Serine_104.04	23130	23969.3	22012	23987.3	28407.3	26337.2	29353.7	18045.7	23425.6	20381.7	23958.5	23367.1	32717.1	20841.2	23882.9	23348.8	25070.7	30054.6	25477	44266.3		28337.2	29585.8	40931.8	27127	20525.7	24195.3	21171.6	25002.7	34707.4	15839.2	18756.1	27062.2	23006.8	22977	27770.6	46093.8	27706.5	11570.6	20902.2	37851.7	12371.3	12430.9	14063.3	11821.3
		105.02	L-Lactate	L-Lactate_105.02	3464	2037.33	3954.67	5726.58	5150	3985.98	3563.41	1560.98	5003.05	4364.02	2946.34	5022.35	2810	2570	4147.06	4542.35	2645.98	3282.76	4076.4	3264.13		2055.41	2946.62	5996.62	3421.62	3397.97	7960.81	3610.81	3480.41	5571.62	5775.68	2704.05	9134.46	3107.43	3988.51	2440	4267.5	6038.82	2484.71	1967.42	2502.81	3075.28	2990.96	2747.87	2494.15
		112.04	1-Pyrroline-5-carboxylate	1-Pyrroline-5-carboxylate_112.04	371035	395644	448940	547606	515097	275185	426307	221193	481288	425337	264262	434834	366929	280297	475225	387457	260652	263789	365604	228568		336272	314418	487410	429653	609910	524786	494439	503170	561043	625593	523251	490120	548469	540523	354013	235729	369732	364455	294112	148160	443055	329556	266860	186755
		114.06	L-Proline	L-Proline_114.06	666570	547845	586012	407878	463668	446387	435598	432362	455851	411549	805902	354492	499238	639811	543493	474672	557510	472652	674685	697490		3.75108e+06	3.63182e+06	4.37048e+06	4.69317e+06	5.70282e+06	3.90419e+06	5.22933e+06	4.4928e+06	4.84643e+06	5.79016e+06	4.74063e+06	4299175	6.41638e+06	5.25905e+06	4.66997e+06	1.33221e+06	3.85758e+06	4.44739e+06	4.31597e+06	2.73869e+06	4.35882e+06	4.12901e+06	4.85831e+06	7.80399e+06
		115	Fumarate	Fumarate_115.00	41959.3	39091.3	31189.3	29887.3	31966.8	39225	29894.5	34043.3	30965.9	37518.9	36704.9	30919.4	30600.6	36100.6	28511.8	36792.9	41923.6	36201.7	39227.5	52655.4		47898.6	40714.9	39049.3	39446.6	33131.1	44077	39856.8	37001.4	43240.5	29844.6	37126.4	47651.4	32016.2	29968.2	35854.4	56933.1	40731.2	32338.2	34842.7	47427	28361.8	37473.4	54499.5	100898
		115.04	3-Methyl-2-oxobutanoate	3-Methyl-2-oxobutanoate_115.04	88706.7	79078	76106.7	97714.6	129202	118207	72783.5	71140.2	78373.8	113323	94928	94337.6	71098.2	70594.1	80285.3	105378	88991.4	70774.1	111908	80051.1		88339.9	93554.7	157337	85792.6	72286.5	225111	103136	75302	125364	106778	85641.9	277539	77221.6	87038.5	75285.6	114408	179429	71928.2	71247.8	74490.4	59116.9	59926.6	70656.9	77805.9
		116.03	L-Aspartate 4-semialdehyde	L-Aspartate 4-semialdehyde_116.03	14194.7	13732	12993.3	15974.1	15699.7	14759.1	13162.8	10240.9	14319.5	13787.8	13787.8	11619.4	12602.4	11802.9	12290	14347.1	12307.5	11252.9	14172.5	15192.4		23363.5	21864.2	25465.5	23020.3	16373	22975	17723.6	18590.5	27435.1	19583.8	16098.6	26214.2	15921.6	15264.2	17423.1	20733.1	20547.6	12230	15871.9	21497.8	12368	13688.8	17745.7	24496.8
		116.07	L-Valine	L-Valine_116.07	199229	173240	134087	136966	190142	186596	158160	141760	135430	177079	156590	138696	171272	159123	124402	164876	173830	160473	192037	257954		179543	181869	237657	177859	119272	200081	161387	135590	211296	129060	125005	201368	108826	135218	169012	163545	201934	109545	147885	216876	99257.3	108144	162161	190502
		117.02	Succinate	Succinate_117.02	366990	378309	380181	436736	373774	355694	368927	372843	361307	374100	336713	370964	314562	330814	374871	407173	371666	371104	386355	482073		462264	444222	644222	409534	418980	565347	454170	600984	468547	447505	430590	559361	415813	392957	441344	613808	518077	390914	358470	461867	323999	323264	345163	351040
		118.05	L-Threonine	L-Threonine_118.05	120959	120973	107875	104736	131108	110748	112659	89723.8	106212	113679	108399	119525	164238	106582	101662	115766	122880	139999	116667	268684		116153	118157	177968	121576	99987.8	123856	109728	95412.2	143171	88660.8	99541.9	113779	93430.4	122247	126668	124490	129659	72825.3	104556	146546	81264	77935.1	108426	131168
		118.05	L-Homoserine	L-Homoserine_118.05	120959	120973	107875	104736	131108	110748	112659	89723.8	106212	113679	108399	119525	164238	106582	101662	115766	122880	139999	116667	268684		116153	118157	177968	121576	99987.8	123856	109728	95412.2	143171	88660.8	99541.9	113779	93430.4	122247	126668	124490	129659	72825.3	104556	146546	81264	77935.1	108426	131168
		119.05	Phenylacetaldehyde	Phenylacetaldehyde_119.05	69070	52766.7	50982.7	58124.1	64234.8	64259.1	51586.6	55908.5	51850	58091.5	59937.2	54843.5	59336.5	57873.5	50674.1	58902.4	56010.9	47824.1	59139.9	66507.1		70006.8	74731.8	84902.7	64854.7	50012.8	71201.4	59718.2	57017.6	82808.8	56977	55173.6	75700.7	55294.6	61827	55408.1	77761.2	65736.5	49990.6	57562.4	74707.9	45893.3	42706.4	48419.1	70427.1
		122.02	Nicotinate	Nicotinate_122.02	170029	165207	205635	274028	205524	159479	171761	127399	279446	190601	212404	179322	161478	157989	184547	266039	140554	174614	174598	116112		173882	159476	215024	193514	203063	225239	211475	248968	235825	234035	200070	234080	195839	207165	160582	163421	188511	161001	144814	121136	242780	128158	124982	126731
		127.05	gamma-Amino-gamma-cyanobutanoate	gamma-Amino-gamma-cyanobutanoate_127.05	1.4681e+06	1.45846e+06	1.61379e+06	1.24133e+06	1.46796e+06	1.17207e+06	1.02338e+06	929691	1.00854e+06	1.33323e+06	1.16268e+06	1.26676e+06	1.40258e+06	1.0059e+06	1.19857e+06	1.05791e+06	996983	1.11664e+06	1.32553e+06	1.25792e+06		859787	771705	1.01375e+06	867449	573205	721276	780447	426372	975164	567420	580728	711768	543857	730469	787262	691026	730242	427065	652317	869874	398131	293539	393041	307649
		128.04	L-1-Pyrroline-3-hydroxy-5-carboxylate	L-1-Pyrroline-3-hydroxy-5-carboxylate_128.04	6.22071e+06	6.00533e+06	3.76577e+06	4.82841e+06	5.71768e+06	6.69803e+06	5.29431e+06	5.59447e+06	5.04662e+06	3.95697e+06	5.98318e+06	5.19937e+06	6.32615e+06	5.48991e+06	3.8186e+06	5.83138e+06	4.82659e+06	5.71195e+06	4.95727e+06	5.28345e+06		3.19006e+06	5.09051e+06	6.72396e+06	3.77381e+06	2.66986e+06	5.33299e+06	2.89712e+06	2.65298e+06	3.99277e+06	2.94923e+06	3.30669e+06	4.76119e+06	2.30744e+06	3.32927e+06	4.45514e+06	4.10126e+06	5.21975e+06	2.49802e+06	3.55984e+06	4.04526e+06	1.74566e+06	2.41169e+06	3.0064e+06	2.99634e+06
		129.02	Itaconate	Itaconate_129.02	495823	480345	489088	558947	573160	558076	442594	413866	478810	573431	492473	535884	405726	440012	511211	582059	523539	458289	557709	529356		425133	474955	637922	479588	465384	877774	583555	446620	606809	587771	512830	928589	446461	462802	448831	578961	716156	413397	396983	325013	380729	364276	369636	363708
		129.1	N-Acetylputrescine	N-Acetylputrescine_129.10	11934	9485.33	7496.67	7099.37	8004.75	7323.78	7954.27	7676.22	7279.27	7481.71	7220.73	7827.06	11090	8680	6813.53	7781.76	9028.74	9623.56	9489.33	14707.1		8189.86	9453.38	11214.9	10372.3	5206.76	8479.73	6081.08	5609.46	11167.6	5854.73	7476.35	7570.95	5869.59	7847.3	9496.25	9101.25	8234.12	5706.47	9379.21	9395.51	5275.84	6067.55	8790.43	8698.4
		130.05	L-Glutamate 5-semialdehyde	L-Glutamate 5-semialdehyde_130.05	86918	86364	83232	102634	109788	77482.3	82472	57895.1	90068.9	91986	73932.9	90895.3	76175.9	65739.4	87897.1	91279.4	69484.5	62178.7	89947.2	71487		69579.1	75467.6	116204	83764.2	96206.8	130257	98648	85850.7	115685	106761	93083.1	133356	91697.3	96293.2	74183.8	67553.1	103613	63782.9	63529.8	40384.3	71969.1	56028.7	64223.4	57245.7
		130.05	trans-4-Hydroxy-L-proline	trans-4-Hydroxy-L-proline_130.05	86918	86364	83232	102634	109788	77482.3	82472	57895.1	90068.9	91986	73932.9	90895.3	76175.9	65739.4	87897.1	91279.4	69484.5	62178.7	89947.2	71487		69579.1	75467.6	116204	83764.2	96206.8	130257	98648	85850.7	115685	106761	93083.1	133356	91697.3	96293.2	74183.8	67553.1	103613	63782.9	63529.8	40384.3	71969.1	56028.7	64223.4	57245.7
		130.05	5-Amino-4-oxopentanoate	5-Amino-4-oxopentanoate_130.05	86918	86364	83232	102634	109788	77482.3	82472	57895.1	90068.9	91986	73932.9	90895.3	76175.9	65739.4	87897.1	91279.4	69484.5	62178.7	89947.2	71487		69579.1	75467.6	116204	83764.2	96206.8	130257	98648	85850.7	115685	106761	93083.1	133356	91697.3	96293.2	74183.8	67553.1	103613	63782.9	63529.8	40384.3	71969.1	56028.7	64223.4	57245.7
		130.09	L-Isoleucine	L-Isoleucine_130.09	248448	213073	172168	189808	204958	238738	216480	202431	176713	214248	216551	185249	204633	198693	166151	205153	217718	190343	226170	280630		304183	274417	353910	247006	169868	275551	224461	246895	295253	178922	180775	259813	169482	195853	224151	342942	285662	178926	198982	353152	147779	165247	235459	310118
		130.09	L-Leucine	L-Leucine_130.09	248448	213073	172168	189808	204958	238738	216480	202431	176713	214248	216551	185249	204633	198693	166151	205153	217718	190343	226170	280630		304183	274417	353910	247006	169868	275551	224461	246895	295253	178922	180775	259813	169482	195853	224151	342942	285662	178926	198982	353152	147779	165247	235459	310118
		131.03	(S)-2-Acetolactate	(S)-2-Acetolactate_131.03	184341	194821	199107	228009	266176	234205	173165	154779	194785	230909	192769	216374	163751	161288	202970	222377	181230	158309	231153	148165		184426	196775	303006	202515	207773	375837	237329	191411	275587	263378	211641	434857	205890	209747	176584	220133	303447	170055	157591	141785	156221	141370	153797	146809
		131.05	L-Asparagine	L-Asparagine_131.05	158501	132015	112305	107297	128423	138532	113727	105113	99067.7	130976	128075	133513	146675	128574	102854	127818	149814	150391	141031	245393		124744	146341	150214	139095	98843.9	137824	115504	91235.1	143452	92147.3	106359	122301	86711.5	108430	141506	122685	143235	76774.7	123907	156813	71352.8	73864.4	104104	96868.6
		131.08	Ornithine	Ornithine_131.08	3.44506e+06	2.69853e+06	2.97809e+06	2.48044e+06	2.84967e+06	2.60177e+06	2.60902e+06	2.15474e+06	2.30079e+06	2.76592e+06	2.46956e+06	2.77669e+06	2.98012e+06	2.73364e+06	2.36672e+06	2.67092e+06	3.10063e+06	3.26125e+06	2.99041e+06	5.37406e+06		3.30843e+06	3.71669e+06	4.10457e+06	3.41174e+06	2.81242e+06	3.09374e+06	2.9127e+06	2.66483e+06	3.8018e+06	2.3888e+06	2.74638e+06	2.95183e+06	2.62478e+06	3.32097e+06	3.83441e+06	3197125	3.43535e+06	1.9855e+06	3.01923e+06	4.24044e+06	2.21744e+06	2.36859e+06	3.38851e+06	3.92091e+06
		132.03	L-Aspartate	L-Aspartate_132.03	179080	113978	83942.7	87593.7	96724.7	133779	119448	115226	87468.3	135616	140724	116305	116701	144956	85955.3	123934	170154	155775	143775	296844		177366	191985	132611	151343	89300	131866	131769	101367	153461	72112.2	108823	111856	71695.9	86008.8	152241	279756	142039	85664.1	145966	234212	86033.1	153374	319107	495281
		133.01	L-Malate	L-Malate_133.01	262217	225801	189401	178518	186116	233617	193832	214515	161935	207515	234518	196306	175058	225526	172688	219416	266697	250564	213422	374892		279718	299114	216224	243996	202110	252191	249219	234905	245902	179016	234011	270389	183171	184825	258276	384498	228884	202484	237296	316275	182532	256990	390878	834954
		133.05	(R)-2,3-Dihydroxy-3-methylbutanoate	(R)-2,3-Dihydroxy-3-methylbutanoate_133.05	126097	151830	195913	167730	306586	166414	125999	109338	167439	143348	144405	158120	212202	125472	203795	165944	152605	187951	146690	276567		126103	128564	248265	159097	196399	219111	149546	147180	219530	226243	144254	296709	254828	230571	170546	118777	203604	117655	130502	105108	141048	103771	124278	127730
		133.05	Deoxyribose	Deoxyribose_133.05	126097	151830	195913	167730	306586	166414	125999	109338	167439	143348	144405	158120	212202	125472	203795	165944	152605	187951	146690	276567		126103	128564	248265	159097	196399	219111	149546	147180	219530	226243	144254	296709	254828	230571	170546	118777	203604	117655	130502	105108	141048	103771	124278	127730
		134.05	Adenine	Adenine_134.05	494019	390768	311805	333662	355874	468154	381407	342668	310330	447751	406137	365319	377580	383783	297916	369898	450200	426703	420669	581398		532000	478865	448472	484899	297704	496257	382655	377255	481614	321377	356537	508026	270269	373139	420847	476052	409583	300774	372852	584126	298821	329496	485911	596058
		134.05	4-Hydroxy-L-threonine	4-Hydroxy-L-threonine_134.05	494019	390768	311805	333662	355874	468154	381407	342668	310330	447751	406137	365319	377580	383783	297916	369898	450200	426703	420669	581398		532000	478865	448472	484899	297704	496257	382655	377255	481614	321377	356537	508026	270269	373139	420847	476052	409583	300774	372852	584126	298821	329496	485911	596058
		135.03	Hypoxanthine	Hypoxanthine_135.03	20524.7	17160.7	17260	23179.1	26803.2	24886.6	18055.5	15701.2	19651.8	23097.6	18041.5	23620.6	18397.1	16782.9	20058.2	21522.9	19054.6	13547.7	21621.3	19715.2		22924.3	23858.8	31092.6	20752.7	17549.3	32060.1	20308.1	21368.2	28768.2	22435.8	20107.4	37654.1	18169.6	20586.5	17398.1	41153.8	30397.6	14308.2	15448.3	19517.4	14748.3	12207.4	15926.6	18547.3
		135.05	Phenylacetic acid	Phenylacetic acid_135.05	611792	426685	284211	411403	401904	567079	401192	433857	348366	516804	476215	413082	526138	669732	277409	525674	462089	391422	509861	560130		1.2897e+06	1.34181e+06	1.1086e+06	1.06272e+06	481710	761305	741843	522976	1.16631e+06	498934	675130	747262	484568	692055	806769	1.65028e+06	922679	667985	955816	1.61636e+06	567370	578477	827710	1.31187e+06
		136.04	4-Aminobenzoate	4-Aminobenzoate_136.04	123893	118641	151844	169118	170094	117579	128615	83102.4	155879	146408	104982	137655	115899	93701.8	152061	131659	106356	92546	140323	83508.2		110428	112120	165186	153484	180238	185345	164997	166970	207989	206715	154456	201900	153726	160766	116906	101440	151451	117045	106826	69303.9	144554	94348.4	90636.2	87126.1
		136.04	Anthranilate	Anthranilate_136.04	123893	118641	151844	169118	170094	117579	128615	83102.4	155879	146408	104982	137655	115899	93701.8	152061	131659	106356	92546	140323	83508.2		110428	112120	165186	153484	180238	185345	164997	166970	207989	206715	154456	201900	153726	160766	116906	101440	151451	117045	106826	69303.9	144554	94348.4	90636.2	87126.1
		140.08	L-Histidinol	L-Histidinol_140.08	32985.3	23974	27438	23427.8	21045.3	20984.1	21762.8	19214.6	20900	24603.7	21920.7	21045.9	27360.6	22542.9	22274.7	27774.7	27859.2	27028.2	26212.9	53599.5		31762.8	30597.3	38046.6	32730.4	27632.4	30179.7	27006.8	28424.3	36636.5	25102	22818.2	31076.4	31022.3	34391.2	34485.6	28998.1	34047.6	20186.5	26293.3	32993.3	26007.3	20048.9	22546.3	26246.3
		143.11	octanoate (n-C8:0)	octanoate (n-C8:0)_143.11	80942.7	62323.3	50631.3	56693	62201.6	77382.9	61764.6	64773.8	69362.8	53436	62577.4	57311.2	63664.1	77823.5	59113.5	63540	58206.3	70158.6	61770.8	90052.7		63072.3	97719.6	73871.6	83073.6	55940.5	84051.4	54904.7	57971.6	102819	55635.8	78223	70904.7	44225	57681.1	75206.9	84944.4	74228.8	72434.7	91837.1	79956.2	59619.1	61799.5	84741.5	85131.9
		144.07	4-Acetamidobutanoate	4-Acetamidobutanoate_144.07	37778.7	30656.7	26680.7	28595.6	33092.7	28334.8	29088.4	28807.9	28895.1	30967.1	29277.4	31357.1	27333.5	27794.1	25255.9	30906.5	34710.9	31113.2	35892.1	40771.2		33960.8	36050	40564.2	34102	25955.4	35358.1	30102	29823.6	36291.2	28652	26083.1	38094.6	24871.6	28204.7	33094.4	36564.4	34258.8	22558.8	26325.8	30744.9	19370.8	17725	24169.1	21548.9
		144.07	L-2-Aminoadipate 6-semialdehyde	L-2-Aminoadipate 6-semialdehyde_144.07	37778.7	30656.7	26680.7	28595.6	33092.7	28334.8	29088.4	28807.9	28895.1	30967.1	29277.4	31357.1	27333.5	27794.1	25255.9	30906.5	34710.9	31113.2	35892.1	40771.2		33960.8	36050	40564.2	34102	25955.4	35358.1	30102	29823.6	36291.2	28652	26083.1	38094.6	24871.6	28204.7	33094.4	36564.4	34258.8	22558.8	26325.8	30744.9	19370.8	17725	24169.1	21548.9
		145.01	alpha-Ketoglutarate	2-Oxoglutarate_145.01	96466	118377	138779	104837	108267	102423	85486.6	99504.9	105399	66843.9	102560	97346.5	82936.5	120737	112339	120806	110010	141106	84023.6	157073		76517.6	88011.5	79823.6	121234	170505	144413	126386	97622.3	97852	167266	159124	138099	173080	142829	131712	38780	111640	126358	123853	41465.7	112412	134533	109659	75095.2
		145.05	(S)-2-Aceto-2-hydroxybutanoate	(S)-2-Aceto-2-hydroxybutanoate_145.05	81588	73212	73540.7	83739.9	70962	81638.4	78853	75171.3	78375	79844.5	75102.4	75594.1	72608.8	65044.7	68745.3	80700.6	74637.4	65958.6	83653.4	66651.1		109274	99694.6	144378	80275	73478.4	107613	79960.8	104992	101911	79185.1	72997.3	112143	70307.4	76003.4	79315	176301	101920	68002.4	67168	122031	53448.9	56494.1	61493.6	74479.3
		145.05	2-Dehydropantoate	2-Dehydropantoate_145.05	81588	73212	73540.7	83739.9	70962	81638.4	78853	75171.3	78375	79844.5	75102.4	75594.1	72608.8	65044.7	68745.3	80700.6	74637.4	65958.6	83653.4	66651.1		109274	99694.6	144378	80275	73478.4	107613	79960.8	104992	101911	79185.1	72997.3	112143	70307.4	76003.4	79315	176301	101920	68002.4	67168	122031	53448.9	56494.1	61493.6	74479.3
		145.06	L-Glutamine	L-Glutamine_145.06	11255736	11187420	13420736	9.64739e+06	1.17296e+07	9.01169e+06	8.94971e+06	8.53981e+06	9.15198e+06	9.96641e+06	9.07594e+06	9.78587e+06	1.04919e+07	9.23647e+06	9.2094e+06	8.44619e+06	8.81726e+06	9.25693e+06	1.0972e+07	9854975		6.66394e+06	7.06213e+06	7.61269e+06	7.55929e+06	4.8219e+06	5.75014e+06	6.00537e+06	3.75726e+06	7.20189e+06	4.01166e+06	4.9892e+06	5.00464e+06	4.11891e+06	5.51582e+06	6.90818e+06	5.29015e+06	6.0914e+06	3.15932e+06	5.66414e+06	6.70617e+06	3.09208e+06	2.15042e+06	2.92486e+06	2.22568e+06
		146.05	L-Glutamate	L-Glutamate_146.05	5.5239e+06	3.92798e+06	3368066	2.89397e+06	3.37286e+06	4.13858e+06	3.60726e+06	3.88047e+06	2.80213e+06	3.97303e+06	4.09186e+06	3.50987e+06	3.5209e+06	4.51166e+06	2.76527e+06	4.01798e+06	4.84435e+06	4.97199e+06	4.54214e+06	7.51233e+06		3.96765e+06	4.53662e+06	3.65731e+06	3.75343e+06	2.02213e+06	3.188e+06	3.23232e+06	2.21686e+06	3.64314e+06	1.83756e+06	2.69364e+06	2.6217e+06	1.63783e+06	2.31404e+06	3.81255e+06	3.87161e+06	3.4228e+06	2.02998e+06	3.47346e+06	5.25648e+06	1.99553e+06	2.57857e+06	4.05663e+06	5.50201e+06
		146.05	O-Acetyl-L-serine	O-Acetyl-L-serine_146.05	5.5239e+06	3.92798e+06	3368066	2.89397e+06	3.37286e+06	4.13858e+06	3.60726e+06	3.88047e+06	2.80213e+06	3.97303e+06	4.09186e+06	3.50987e+06	3.5209e+06	4.51166e+06	2.76527e+06	4.01798e+06	4.84435e+06	4.97199e+06	4.54214e+06	7.51233e+06		3.96765e+06	4.53662e+06	3.65731e+06	3.75343e+06	2.02213e+06	3.188e+06	3.23232e+06	2.21686e+06	3.64314e+06	1.83756e+06	2.69364e+06	2.6217e+06	1.63783e+06	2.31404e+06	3.81255e+06	3.87161e+06	3.4228e+06	2.02998e+06	3.47346e+06	5.25648e+06	1.99553e+06	2.57857e+06	4.05663e+06	5.50201e+06
		146.05	L-4-Hydroxyglutamate semialdehyde	L-4-Hydroxyglutamate semialdehyde_146.05	5.5239e+06	3.92798e+06	3368066	2.89397e+06	3.37286e+06	4.13858e+06	3.60726e+06	3.88047e+06	2.80213e+06	3.97303e+06	4.09186e+06	3.50987e+06	3.5209e+06	4.51166e+06	2.76527e+06	4.01798e+06	4.84435e+06	4.97199e+06	4.54214e+06	7.51233e+06		3.96765e+06	4.53662e+06	3.65731e+06	3.75343e+06	2.02213e+06	3.188e+06	3.23232e+06	2.21686e+06	3.64314e+06	1.83756e+06	2.69364e+06	2.6217e+06	1.63783e+06	2.31404e+06	3.81255e+06	3.87161e+06	3.4228e+06	2.02998e+06	3.47346e+06	5.25648e+06	1.99553e+06	2.57857e+06	4.05663e+06	5.50201e+06
		147.03	D-Arabinono-1,4-lactone	D-Arabinono-1,4-lactone_147.03	1475438	1.60581e+06	1.88495e+06	1.66789e+06	1.52066e+06	1.25787e+06	1.35912e+06	1.44178e+06	1.51096e+06	1.41552e+06	1.38727e+06	1.46536e+06	1.17714e+06	1.44495e+06	1.63667e+06	1.69983e+06	1.5186e+06	1.70551e+06	1.38842e+06	1.813e+06		1.18092e+06	1.22054e+06	1.27877e+06	1.39387e+06	1.62135e+06	1.57673e+06	1.56938e+06	1.48787e+06	1.40095e+06	1.6407e+06	1.56564e+06	1.50456e+06	1.59611e+06	1.36393e+06	1.41235e+06	1504835	1.32192e+06	1.35666e+06	1.23745e+06	782747	1.25483e+06	1.20912e+06	1.1265e+06	862265
		147.07	(R)-Pantoate	(R)-Pantoate_147.07	286201	283907	435108	341156	451119	247338	245898	201787	333538	267967	243964	303244	393394	242944	398977	272836	293799	319918	277167	528001		216117	234051	349241	247251	286668	244924	202476	212570	307532	303002	194004	336333	390582	482446	257467	191197	267378	143057	201439	249244	180667	132506	176635	196980
		147.07	(R)-Mevalonate	(R)-Mevalonate_147.07	286201	283907	435108	341156	451119	247338	245898	201787	333538	267967	243964	303244	393394	242944	398977	272836	293799	319918	277167	528001		216117	234051	349241	247251	286668	244924	202476	212570	307532	303002	194004	336333	390582	482446	257467	191197	267378	143057	201439	249244	180667	132506	176635	196980
		147.07	(R)-2,3-Dihydroxy-3-methylpentanoate	(R)-2,3-Dihydroxy-3-methylpentanoate_147.07	286201	283907	435108	341156	451119	247338	245898	201787	333538	267967	243964	303244	393394	242944	398977	272836	293799	319918	277167	528001		216117	234051	349241	247251	286668	244924	202476	212570	307532	303002	194004	336333	390582	482446	257467	191197	267378	143057	201439	249244	180667	132506	176635	196980
		149.05	D-Xylulose	D-Xylulose_149.05	297735	321437	361947	437020	406169	219936	361886	185803	398196	345971	218173	371340	296435	231546	385854	321431	216519	220544	283711	190867		267905	260322	407122	324297	497415	423479	391830	391361	426968	468898	440127	394576	460411	432443	285049	197836	290049	300706	234185	119970	329461	266983	226446	152205
		149.05	D-Arabinose	D-Arabinose_149.05	297735	321437	361947	437020	406169	219936	361886	185803	398196	345971	218173	371340	296435	231546	385854	321431	216519	220544	283711	190867		267905	260322	407122	324297	497415	423479	391830	391361	426968	468898	440127	394576	460411	432443	285049	197836	290049	300706	234185	119970	329461	266983	226446	152205
		149.05	L-Arabinose	L-Arabinose_149.05	297735	321437	361947	437020	406169	219936	361886	185803	398196	345971	218173	371340	296435	231546	385854	321431	216519	220544	283711	190867		267905	260322	407122	324297	497415	423479	391830	391361	426968	468898	440127	394576	460411	432443	285049	197836	290049	300706	234185	119970	329461	266983	226446	152205
		149.05	D-Ribose	D-Ribose_149.05	297735	321437	361947	437020	406169	219936	361886	185803	398196	345971	218173	371340	296435	231546	385854	321431	216519	220544	283711	190867		267905	260322	407122	324297	497415	423479	391830	391361	426968	468898	440127	394576	460411	432443	285049	197836	290049	300706	234185	119970	329461	266983	226446	152205
		149.05	D-Xylose	D-Xylose_149.05	297735	321437	361947	437020	406169	219936	361886	185803	398196	345971	218173	371340	296435	231546	385854	321431	216519	220544	283711	190867		267905	260322	407122	324297	497415	423479	391830	391361	426968	468898	440127	394576	460411	432443	285049	197836	290049	300706	234185	119970	329461	266983	226446	152205
		150.04	Guanine	Guanine_150.04	7135.33	7658	7284.67	8532.91	8487.97	8021.95	6980.49	5917.07	7633.54	8768.29	7629.27	7003.53	6581.18	6545.29	6875.88	7300	8547.7	6513.22	7248.88	7328.26		9659.46	9302.03	9744.59	11568.2	8220.27	9819.59	8281.08	7926.35	9810.14	6721.62	9080.41	9236.49	7204.73	8217.57	7583.75	8874.38	7804.71	7362.35	6948.88	8222.47	7094.94	5873.4	7440.96	8100
		151.03	Xanthine	Xanthine_151.03	7854.67	7112.67	8864.67	8618.35	8743.35	7293.9	8037.2	9455.49	8576.22	7929.88	9589.02	6798.82	6387.65	7011.76	8118.24	7039.41	6813.22	6609.77	6573.03	5340.76		11040.5	9123.65	11794.6	8082.43	7797.97	10041.2	8114.19	12129.1	9527.03	8079.05	6754.05	9983.78	7757.43	6831.76	8209.38	16671.2	9327.06	6974.71	7416.29	10767.4	5558.43	6187.23	7049.47	6279.26
		152.03	3-Hydroxyanthranilate	3-Hydroxyanthranilate_152.03	46856	49834	51795.3	59001.9	62369.9	51963.4	55380.5	34867.7	57662.8	58336.6	43822	54579.4	41906.5	40421.2	55795.3	54644.7	41308.6	39423.6	52339.9	36946.7		47819.6	48564.9	67102.7	54425.7	61903.4	76386.5	60362.8	61885.1	71908.1	72164.2	59247.3	84779.1	55317.6	56614.2	43381.9	55125	61104.7	44498.8	37788.8	34439.9	48315.7	35202.1	37113.8	37996.8
		154.06	L-Histidine	L-Histidine_154.06	797850	756249	817577	690344	797311	635518	678518	471375	630672	676840	609612	759431	909558	672325	633670	667788	757734	862728	780810	1.39441e+06		1.08311e+06	1.20763e+06	1.44962e+06	1.17062e+06	1.00985e+06	1.13832e+06	933697	1.01019e+06	1.30252e+06	819333	941084	1.13888e+06	927732	1.21354e+06	1.42201e+06	1.06335e+06	1.29078e+06	636240	1.03828e+06	1.33246e+06	761567	657239	890579	837214
		156.03	2-Aminomuconate	2-Aminomuconate_156.03	12959.3	13118.7	16212	14813.3	14023.7	12041.5	12192.7	11138.4	13642.7	10307.3	11902.4	11753.5	10247.6	10633.5	14635.3	13864.7	11707.5	11753.4	10416.9	9139.67		13128.4	13989.9	18288.5	13973.6	15836.5	18831.8	13216.2	12695.3	16464.9	15047.3	16382.4	18035.1	21406.8	15073.6	14546.2	13381.2	16839.4	12619.4	12765.7	12022.5	11011.2	11998.4	11802.7	10763.8
		157.05	2-Isopropylmaleate	2-Isopropylmaleate_157.05	88415.3	92368.7	88867.3	83581.6	109183	91297.6	89717.7	85967.1	91306.1	98561.6	93365.2	81955.3	83488.8	88947.6	97519.4	104209	96664.4	102324	87679.8	125967		93043.9	89290.5	95174.3	95743.9	103263	95737.2	99860.1	96471.6	104464	105224	91043.2	97264.9	107365	97492.6	100291	80301.2	98350.6	91698.2	90784.8	64589.3	84273.6	75119.1	86429.3	86886.2
		158.06	Indole-3-acetaldehyde	Indole-3-acetaldehyde_158.06	17849.3	16045.3	17248	19648.7	16196.5	20295.1	15040.9	15753	16226.2	21479.3	19059.1	18648.8	15425.9	14210	15964.1	18515.9	18154	14505.2	20432.6	17974.5		18723	21523	24406.1	17270.9	15215.5	26151.4	20846.6	17227.7	24349.3	22839.2	18597.3	30514.2	15317.6	17866.9	15558.8	25749.4	22135.3	14397.6	14757.9	21201.1	14928.7	13867	14954.8	18348.4
		159.03	2-Oxoadipate	2-Oxoadipate_159.03	895957	982939	920808	1.48877e+06	2.96277e+06	1.77684e+06	847313	703026	1.07119e+06	1.71105e+06	1.1153e+06	1.56996e+06	733985	778961	1.2488e+06	1.62007e+06	1.26464e+06	767051	1.81316e+06	897356		848899	1.10126e+06	2.6864e+06	1.0259e+06	962140	5.28957e+06	1.57422e+06	944405	1.8748e+06	1.68972e+06	1.0826e+06	6.85506e+06	790249	957228	875981	1.72387e+06	3.60051e+06	835885	827621	878545	597761	619713	672807	823816
		160.06	O-Acetyl-L-homoserine	O-Acetyl-L-homoserine_160.06	185491	207238	181779	224148	245646	158646	201148	120135	187483	197103	143376	208896	213484	148032	192190	210615	145918	187148	169604	221717		176626	184181	261815	199297	236311	264603	211421	214479	238205	233005	223178	247551	203927	228446	183953	161070	191781	165265	161018	153628	184386	163610	145746	179429
		160.06	Chitosan (monomer)	Chitosan (monomer)_160.06	185491	207238	181779	224148	245646	158646	201148	120135	187483	197103	143376	208896	213484	148032	192190	210615	145918	187148	169604	221717		176626	184181	261815	199297	236311	264603	211421	214479	238205	233005	223178	247551	203927	228446	183953	161070	191781	165265	161018	153628	184386	163610	145746	179429
		160.06	L-2-Aminoadipate	L-2-Aminoadipate_160.06	185491	207238	181779	224148	245646	158646	201148	120135	187483	197103	143376	208896	213484	148032	192190	210615	145918	187148	169604	221717		176626	184181	261815	199297	236311	264603	211421	214479	238205	233005	223178	247551	203927	228446	183953	161070	191781	165265	161018	153628	184386	163610	145746	179429
		160.1	L-Carnitine	L-Carnitine_160.10	4604	3702	4894	5367.09	5510.44	4384.76	5082.32	4775.61	5459.76	3977.44	2998.17	4208.82	3985.29	2924.71	3558.82	4096.47	3178.74	3365.52	3236.52	4426.63		6354.73	5172.3	13728.4	3714.86	5112.84	5879.73	4280.41	16212.8	5972.97	5552.03	4460.14	7281.08	4091.89	4620.95	4864.38	13037.5	8385.88	5085.29	3062.36	8304.49	3442.13	3175.53	3077.66	4164.36
		161.01	4-Hydroxy-2-oxoglutarate	4-Hydroxy-2-oxoglutarate_161.01	18410	22773.3	20475.3	20022.2	31223.4	32458.5	23994.5	24208.5	20632.9	34142.7	20006.7	21350.6	13703.5	24681.8	18683.5	23762.9	18360.3	17893.1	22470.8	10850.5		27375	23422.3	18013.5	21179.1	18944.6	31168.2	31560.1	21167.6	20267.6	20198.6	24725	31083.1	16588.5	14496.6	16999.4	38487.5	23645.3	20621.8	17353.9	18893.3	19036.5	20676.1	16351.1	25698.9
		161.05	1,3-beta-D-Glucan (monomer)	1,3-beta-D-Glucan (monomer)_161.05	683025	707047	767086	806287	1.04604e+06	894427	611952	604513	720274	830148	743538	783278	624350	621025	730254	802834	705574	615058	841302	592339		658827	731893	1.0653e+06	773047	755814	1.39449e+06	867522	677014	967749	985064	761273	1.65956e+06	779728	783608	680792	781649	1.11527e+06	630810	623283	521695	555256	508700	558966	563251
		161.05	Mannan (monomer)	Mannan (monomer)_161.05	683025	707047	767086	806287	1.04604e+06	894427	611952	604513	720274	830148	743538	783278	624350	621025	730254	802834	705574	615058	841302	592339		658827	731893	1.0653e+06	773047	755814	1.39449e+06	867522	677014	967749	985064	761273	1.65956e+06	779728	783608	680792	781649	1.11527e+06	630810	623283	521695	555256	508700	558966	563251
		163.04	Phenylpyruvate	Phenylpyruvate_163.04	29788.7	29566.7	27184	29675.9	33498.1	35020.1	25968.3	29930.5	27700	31969.5	29327.4	27118.8	27084.7	26294.1	27781.2	29797.6	28791.4	25025.3	33755.6	27469.6		33410.1	33693.2	37260.1	31259.5	25887.2	44001.4	33193.9	27861.5	37318.2	38238.5	29522.3	47651.4	25373	27387.8	29975	37162.5	37518.8	24342.9	28074.7	31462.9	22821.3	23011.2	25248.9	31481.9
		164.07	L-Phenylalanine	L-Phenylalanine_164.07	97666.7	83706.7	71656	76643.7	88100	104615	85582.3	73282.3	82484.1	89253	90382.3	75114.1	79781.8	85366.5	71557.6	83450.6	86521.8	74003.4	97051.7	118543		121870	109591	147837	102587	63943.2	110478	86166.9	97089.2	122493	76017.6	72231.8	112332	70975.7	77796.6	95044.4	144436	122655	69603.5	78292.7	142983	56898.3	64985.6	101331	123166
		166.98	Phosphoenolpyruvate	Phosphoenolpyruvate_166.98	7420.67	6068.67	7369.33	6787.34	6646.52	6717.07	5743.29	6507.93	6051.83	6793.29	7814.02	5770	5617.65	5845.88	6371.76	5511.76	6531.61	6940.23	5374.72	9231.52		6595.95	6920.95	6219.59	7466.22	5206.76	6762.16	5510.14	4617.57	6673.65	6256.76	5330.41	7780.41	5219.59	6623.65	7786.88	6487.5	6505.29	5900.59	5674.72	4704.49	5738.76	5436.7	5694.15	5448.4
		168.07	Pyridoxine	Pyridoxine_168.07	134578	153586	177021	152848	168354	132798	125688	116726	147077	154590	119693	132715	132276	116530	146011	137056	111634	106876	139157	100533		125814	122882	186516	150979	175039	182661	165424	157153	172719	198305	147726	196634	205232	174156	134564	99324.4	160545	132829	117762	78371.3	136567	105854	106428	88858
		168.99	Dihydroxyacetone phosphate	Dihydroxyacetone phosphate_168.99	113970	104696	105759	78222.2	104655	99820.1	88473.2	106243	88098.2	87039	106563	84301.2	87097.6	102712	78817.1	90247.1	105339	93809.8	101590	113492		80785.8	105499	95422.3	105282	87435.8	93446.6	100746	82048	91823	83652.7	86038.5	83643.9	90641.2	84300	109835	51812.5	96738.2	83785.9	100707	72624.2	68059	79741	97942	100691
		168.99	Glyceraldehyde 3-phosphate	Glyceraldehyde 3-phosphate_168.99	113970	104696	105759	78222.2	104655	99820.1	88473.2	106243	88098.2	87039	106563	84301.2	87097.6	102712	78817.1	90247.1	105339	93809.8	101590	113492		80785.8	105499	95422.3	105282	87435.8	93446.6	100746	82048	91823	83652.7	86038.5	83643.9	90641.2	84300	109835	51812.5	96738.2	83785.9	100707	72624.2	68059	79741	97942	100691
		171.01	Glycerol 3-phosphate	Glycerol 3-phosphate_171.01	54372	41770.7	36619.3	37719.6	45734.2	45067.7	41541.5	36307.9	32750.6	48416.5	46922	41842.9	30071.2	33513.5	27712.9	34515.3	40857.5	31819.5	43621.9	56404.3		46902	45277.7	46538.5	47683.1	35924.3	45393.9	40432.4	30422.3	42792.6	32929.1	36037.2	39541.9	29518.9	30013.5	38545.6	44319.4	41681.8	27715.9	37497.2	55360.1	29093.3	36292.6	56143.1	66435.6
		171.14	Decanoate (n-C10:0)	Decanoate (n-C10:0)_171.14	108067	84974.7	60465.3	74963.3	85515.8	92581.7	93222	73307.3	97857.9	70328.7	71073.8	74848.2	83581.8	102370	87674.7	89630.6	81857.5	92754.6	82057.9	131989		77203.4	127557	98819.6	112416	74840.5	103657	67938.5	82052.7	144635	60710.1	96833.8	86250	50910.1	75024.3	99413.8	115410	102648	84420.6	118920	104923	61141	71579.8	99883	99601.1
		172.06	N-Acetyl-L-glutamate 5-semialdehyde	N-Acetyl-L-glutamate 5-semialdehyde_172.06	89331.3	78902.7	101035	96014.6	101500	66839	76661	51274.4	86865.9	85337.2	63412.8	83877.1	86713.5	60720.6	90540.6	72964.1	68881	63181	85605.6	87450.5		71925.7	63585.8	106229	96004.1	108293	96969.6	96218.9	90175	117495	118525	87873.6	98908.1	106630	103046	83949.4	52246.9	84416.5	70259.4	70293.3	47947.8	85275.3	55045.7	62023.4	56206.9
		173.05	Shikimate	Shikimate_173.05	31745.3	29603.3	35492.7	33852.5	28936.4	30842.1	27808.5	25614	31937.2	30931.7	28772.6	30448.8	33290	29107.6	30658.2	28503.5	27084.5	28339.7	34017.4	28272.8		35308.8	34266.2	46546.6	34368.9	34879.1	39473	30334.5	33681.1	40142.6	35598	34400	44270.3	36095.9	37123	36160.6	38321.9	39365.9	25354.7	28123	33441	28340.4	24338.3	28787.2	28184.6
		173.05	3-Carboxy-4-methyl-2-oxopentanoate	3-Carboxy-4-methyl-2-oxopentanoate_173.05	31745.3	29603.3	35492.7	33852.5	28936.4	30842.1	27808.5	25614	31937.2	30931.7	28772.6	30448.8	33290	29107.6	30658.2	28503.5	27084.5	28339.7	34017.4	28272.8		35308.8	34266.2	46546.6	34368.9	34879.1	39473	30334.5	33681.1	40142.6	35598	34400	44270.3	36095.9	37123	36160.6	38321.9	39365.9	25354.7	28123	33441	28340.4	24338.3	28787.2	28184.6
		173.09	N2-Acetyl-L-ornithine	N2-Acetyl-L-ornithine_173.09	134049	132498	117498	102775	131244	111337	105535	91161	102143	108952	106052	117146	170142	104385	95764.1	106018	121269	147145	124717	243591		82304.1	99004.7	144760	93213.5	76806.8	82934.5	69122.3	70895.3	96992.6	69587.2	68611.5	82508.8	76029.1	101846	102682	82724.4	97776.5	53812.4	79884.3	107930	52789.3	52327.1	75213.8	78271.3
		173.1	L-Arginine	L-Arginine_173.10	866335	660307	729569	618035	620989	577163	584966	553229	505423	613510	603225	598545	677155	615778	541075	627934	698993	692422	701280	1.58294e+06		2.40666e+06	2.63624e+06	2.93696e+06	2.18567e+06	1.98008e+06	2.07872e+06	1.95912e+06	1.78652e+06	2.47328e+06	1.63128e+06	1.87808e+06	2.06193e+06	1.88962e+06	2.38832e+06	2.6236e+06	2.23654e+06	2.26016e+06	1.48483e+06	2.06272e+06	3.2284e+06	1.55974e+06	1.80148e+06	2.60259e+06	3.56813e+06
		174.06	Indole-3-acetate	Indole-3-acetate_174.06	26710	23820	24102.7	32329.7	33160.8	37256.7	23849.4	22921.3	29437.8	36006.1	27415.9	29297.6	23045.3	21468.8	25984.7	31098.2	27027	21624.7	31671.3	24401.1		24083.8	29410.1	40238.5	26606.8	26366.9	49697.3	32302.7	26487.8	39249.3	36493.2	28776.4	53019.6	23887.8	31351.4	23134.4	30869.4	39768.2	20885.9	19919.1	20187.1	21769.7	17516.5	21598.4	23772.3
		174.09	L-Citrulline	L-Citrulline_174.09	593985	484633	391269	356584	417659	461207	412774	375703	326551	460420	444437	443875	529324	470570	342874	447809	546423	602372	528594	1.05339e+06		371431	403736	441929	375850	262301	332575	312687	234565	392059	227323	285052	303412	241684	331545	418359	356618	380848	217601	350304	552225	222708	261903	397388	443007
		175.06	3-Carboxy-2-hydroxy-4-methylpentanoate	3-Carboxy-2-hydroxy-4-methylpentanoate_175.06	953652	913125	760448	731022	1.01546e+06	856468	861799	855971	816237	988600	872192	772765	775987	914579	858556	1.00395e+06	1.01374e+06	1.01818e+06	862594	1.42061e+06		957479	939820	804943	905697	850378	802053	957808	862374	916656	812047	818504	759532	821202	738733	943254	1.0842e+06	821809	834475	896420	870928	703007	745227	826565	916807
		175.06	3-Carboxy-3-hydroxy-4-methylpentanoate	3-Carboxy-3-hydroxy-4-methylpentanoate_175.06	953652	913125	760448	731022	1.01546e+06	856468	861799	855971	816237	988600	872192	772765	775987	914579	858556	1.00395e+06	1.01374e+06	1.01818e+06	862594	1.42061e+06		957479	939820	804943	905697	850378	802053	957808	862374	916656	812047	818504	759532	821202	738733	943254	1.0842e+06	821809	834475	896420	870928	703007	745227	826565	916807
		176.94	Diphosphate	Diphosphate_176.94	240574	196124	227365	196854	204617	186004	175266	195615	203986	185112	186122	188983	163181	192473	188263	182238	159536	155791	186299	146374		218565	212722	173047	239515	237249	232411	232012	211420	209425	216926	239626	171918	225637	181409	224877	183774	173896	199116	200780	189935	171742	169968	196494	172778
		179.03	3-(4-Hydroxyphenyl)pyruvate	3-(4-Hydroxyphenyl)pyruvate_179.03	31652	27333.3	28403.3	32881.6	31560.4	33173.8	27017.7	87382.3	30157.3	31061	31541.5	30986.5	27986.5	24581.8	29460	32574.7	27163.8	26206.9	31968.5	28164.7		29819.6	33158.8	42850.7	27848.6	30248	46255.4	31730.4	30704.7	37397.3	38312.2	31264.9	50372.3	27562.8	31804.7	27377.5	38931.9	38160.6	24691.8	25356.2	29594.9	24238.8	21902.1	24334.6	28109
		179.06	D-Galactose	D-Galactose_179.06	1.47941e+06	1878770	2.16963e+06	1.79637e+06	1.9363e+06	1.60172e+06	1.40984e+06	1.48046e+06	1.72388e+06	1.36096e+06	1.66446e+06	1.55368e+06	1.5866e+06	1.50786e+06	1.81009e+06	1.48806e+06	1.44772e+06	1.55461e+06	1.42624e+06	1.3666e+06		1.36595e+06	1.51529e+06	1.71539e+06	1.95887e+06	2.17939e+06	1.76619e+06	1915250	1.70579e+06	1.7669e+06	2.48391e+06	1.89344e+06	2.12704e+06	2.66044e+06	2.36114e+06	1.89823e+06	975742	1.6695e+06	1.65729e+06	1.57947e+06	921550	1.49428e+06	1.41315e+06	1.4432e+06	1.0375e+06
		179.06	D-Glucose	D-Glucose_179.06	1.47941e+06	1878770	2.16963e+06	1.79637e+06	1.9363e+06	1.60172e+06	1.40984e+06	1.48046e+06	1.72388e+06	1.36096e+06	1.66446e+06	1.55368e+06	1.5866e+06	1.50786e+06	1.81009e+06	1.48806e+06	1.44772e+06	1.55461e+06	1.42624e+06	1.3666e+06		1.36595e+06	1.51529e+06	1.71539e+06	1.95887e+06	2.17939e+06	1.76619e+06	1915250	1.70579e+06	1.7669e+06	2.48391e+06	1.89344e+06	2.12704e+06	2.66044e+06	2.36114e+06	1.89823e+06	975742	1.6695e+06	1.65729e+06	1.57947e+06	921550	1.49428e+06	1.41315e+06	1.4432e+06	1.0375e+06
		179.06	myo-Inositol	myo-Inositol_179.06	1.47941e+06	1878770	2.16963e+06	1.79637e+06	1.9363e+06	1.60172e+06	1.40984e+06	1.48046e+06	1.72388e+06	1.36096e+06	1.66446e+06	1.55368e+06	1.5866e+06	1.50786e+06	1.81009e+06	1.48806e+06	1.44772e+06	1.55461e+06	1.42624e+06	1.3666e+06		1.36595e+06	1.51529e+06	1.71539e+06	1.95887e+06	2.17939e+06	1.76619e+06	1915250	1.70579e+06	1.7669e+06	2.48391e+06	1.89344e+06	2.12704e+06	2.66044e+06	2.36114e+06	1.89823e+06	975742	1.6695e+06	1.65729e+06	1.57947e+06	921550	1.49428e+06	1.41315e+06	1.4432e+06	1.0375e+06
		179.06	D-Mannose	D-Mannose_179.06	1.47941e+06	1878770	2.16963e+06	1.79637e+06	1.9363e+06	1.60172e+06	1.40984e+06	1.48046e+06	1.72388e+06	1.36096e+06	1.66446e+06	1.55368e+06	1.5866e+06	1.50786e+06	1.81009e+06	1.48806e+06	1.44772e+06	1.55461e+06	1.42624e+06	1.3666e+06		1.36595e+06	1.51529e+06	1.71539e+06	1.95887e+06	2.17939e+06	1.76619e+06	1915250	1.70579e+06	1.7669e+06	2.48391e+06	1.89344e+06	2.12704e+06	2.66044e+06	2.36114e+06	1.89823e+06	975742	1.6695e+06	1.65729e+06	1.57947e+06	921550	1.49428e+06	1.41315e+06	1.4432e+06	1.0375e+06
		179.06	L-Sorbose	L-Sorbose_179.06	1.47941e+06	1878770	2.16963e+06	1.79637e+06	1.9363e+06	1.60172e+06	1.40984e+06	1.48046e+06	1.72388e+06	1.36096e+06	1.66446e+06	1.55368e+06	1.5866e+06	1.50786e+06	1.81009e+06	1.48806e+06	1.44772e+06	1.55461e+06	1.42624e+06	1.3666e+06		1.36595e+06	1.51529e+06	1.71539e+06	1.95887e+06	2.17939e+06	1.76619e+06	1915250	1.70579e+06	1.7669e+06	2.48391e+06	1.89344e+06	2.12704e+06	2.66044e+06	2.36114e+06	1.89823e+06	975742	1.6695e+06	1.65729e+06	1.57947e+06	921550	1.49428e+06	1.41315e+06	1.4432e+06	1.0375e+06
		179.06	D-Fructose	D-Fructose_179.06	1.47941e+06	1878770	2.16963e+06	1.79637e+06	1.9363e+06	1.60172e+06	1.40984e+06	1.48046e+06	1.72388e+06	1.36096e+06	1.66446e+06	1.55368e+06	1.5866e+06	1.50786e+06	1.81009e+06	1.48806e+06	1.44772e+06	1.55461e+06	1.42624e+06	1.3666e+06		1.36595e+06	1.51529e+06	1.71539e+06	1.95887e+06	2.17939e+06	1.76619e+06	1915250	1.70579e+06	1.7669e+06	2.48391e+06	1.89344e+06	2.12704e+06	2.66044e+06	2.36114e+06	1.89823e+06	975742	1.6695e+06	1.65729e+06	1.57947e+06	921550	1.49428e+06	1.41315e+06	1.4432e+06	1.0375e+06
		181.07	D-Sorbitol	D-Sorbitol_181.07	101117	83108.7	77582.7	86172.2	73800.6	90740.9	84078	76563.4	81034.8	88181.1	87240.2	78930	87232.9	78504.7	69930	81005.3	85025.9	80987.4	93702.8	107070		120558	116770	131430	97913.5	75852.7	105968	90092.6	99573	118637	83419.6	84900.7	104472	77145.9	92169.6	93327.5	147941	104368	75698.8	85547.8	135051	68719.7	73663.3	88394.1	121897
		181.07	L-Sorbitol	L-Sorbitol_181.07	101117	83108.7	77582.7	86172.2	73800.6	90740.9	84078	76563.4	81034.8	88181.1	87240.2	78930	87232.9	78504.7	69930	81005.3	85025.9	80987.4	93702.8	107070		120558	116770	131430	97913.5	75852.7	105968	90092.6	99573	118637	83419.6	84900.7	104472	77145.9	92169.6	93327.5	147941	104368	75698.8	85547.8	135051	68719.7	73663.3	88394.1	121897
		182.97	3-Phosphohydroxypyruvate	3-Phosphohydroxypyruvate_182.97	95938	121179	138589	113430	116076	96465.2	91658.5	93487.2	114387	69584.1	106126	104286	91645.9	115948	123814	115850	106911	125624	92784.8	165189		72302.7	84172.3	92151.4	122742	170538	139037	132873	90907.4	99600	170587	157777	134471	180316	140007	134724	43213.8	107134	119808	119887	46365.2	103832	121564	105738	77223.4
		183.01	3,4-dihydroxy-2-butanone 4-phosphate	3,4-dihydroxy-2-butanone 4-phosphate_183.01	30804	28971.3	42008	33788	27834.2	29429.9	34232.9	39999.4	34114.6	28340.9	31071.3	29315.9	26739.4	30615.9	28765.3	29288.2	28551.1	29819	27491	24834.8		39418.2	40108.1	51016.9	31811.5	31904.1	32754.1	29593.2	40660.8	34492.6	32268.2	30544.6	30739.9	34731.1	28818.2	31036.2	79035.6	35417.1	29022.4	28082.6	53057.3	24510.7	24181.4	24075.5	28086.7
		184	O-Phospho-L-serine	O-Phospho-L-serine_184.00	1572862	1.08e+06	840904	823858	893232	1.02105e+06	990733	947832	769343	1.06145e+06	1.10405e+06	1.00351e+06	1.04376e+06	1.07184e+06	776169	1.09059e+06	1.29451e+06	1.28955e+06	1.25586e+06	2.3159e+06		1.04522e+06	1.16364e+06	1.04553e+06	1.00556e+06	552591	861228	821555	595743	1.02893e+06	518224	716949	692272	463621	644809	1.03467e+06	954465	901319	561024	963004	1.54537e+06	504678	683547	1.08463e+06	1.61024e+06
		184.99	3-Phospho-D-glycerate	3-Phospho-D-glycerate_184.99	114903	122313	149971	134495	130875	101323	112078	108857	125869	110998	115725	115025	114278	116901	138487	128843	134202	134190	112586	180805		86340.5	95698.6	100231	112274	134736	121971	116939	103133	109432	133857	120622	122967	143866	119451	118742	81708.1	112691	105842	107104	74273	92318	96530.3	96694.7	75344.7
		184.99	D-Glycerate 2-phosphate	D-Glycerate 2-phosphate_184.99	114903	122313	149971	134495	130875	101323	112078	108857	125869	110998	115725	115025	114278	116901	138487	128843	134202	134190	112586	180805		86340.5	95698.6	100231	112274	134736	121971	116939	103133	109432	133857	120622	122967	143866	119451	118742	81708.1	112691	105842	107104	74273	92318	96530.3	96694.7	75344.7
		186.11	8-Amino-7-oxononanoate	8-Amino-7-oxononanoate_186.11	10782.7	8391.33	8326	9991.77	7459.49	9711.59	10276.2	9801.22	8807.32	9482.32	9777.44	8492.35	6874.12	9085.29	7082.94	8992.35	8390.23	7001.15	9072.47	7635.87		16017.6	16653.4	17881.1	12552.7	9526.35	10903.4	10280.4	17673	13606.8	9547.97	9943.92	10134.5	9410.14	9939.86	11578.8	23056.2	15152.4	10172.4	9878.65	18886.5	7621.91	7465.43	9246.81	12148.9
		187.02	But-1-ene-1,2,4-tricarboxylate	But-1-ene-1,2,4-tricarboxylate_187.02	249125	227710	271350	191495	245272	316573	206218	313599	198674	180746	286383	187878	164624	283230	209028	226538	274275	243872	178633	238848		205776	240072	175891	233822	203072	193895	220255	241213	180539	204853	204316	201674	213476	163863	247039	253142	206945	210046	213417	179812	156814	216055	163515	135311
		188.06	N-Acetyl-L-glutamate	N-Acetyl-L-glutamate_188.06	395477	273969	178804	186853	201748	253012	230815	218433	160226	247018	253868	209702	226671	257339	153745	213644	311856	252930	312897	417423		246882	272676	219118	224164	123958	176495	188214	141082	223678	116299	151545	164877	104086	128029	218071	253708	196912	123923	191608	252181	86705.6	69598.4	88078.7	63458.5
		191.02	Isocitrate	Isocitrate_191.02	579735	491555	402148	373001	400973	712215	400323	515548	349128	478177	629395	396831	390361	493408	370748	463302	542116	442861	456653	516869		650353	715505	611239	594774	402728	780269	557845	536430	569326	403053	475032	1.03833e+06	402854	408169	605593	924166	654569	473631	547509	543916	378522	601205	742303	1.40543e+06
		191.02	Citrate	Citrate_191.02	579735	491555	402148	373001	400973	712215	400323	515548	349128	478177	629395	396831	390361	493408	370748	463302	542116	442861	456653	516869		650353	715505	611239	594774	402728	780269	557845	536430	569326	403053	475032	1.03833e+06	402854	408169	605593	924166	654569	473631	547509	543916	378522	601205	742303	1.40543e+06
		198.02	O-Phospho-L-homoserine	O-Phospho-L-homoserine_198.02	38912.7	32658	37545.3	36945.6	37432.3	25240.2	36725.6	22612.2	36715.9	34120.1	27042.1	36482.4	30658.2	27005.9	35996.5	32971.8	26636.2	25779.9	33450	29479.3		35113.5	30773	42463.5	41337.8	43968.9	41680.4	41372.3	39575.7	46476.4	41579.1	40512.2	35595.3	40208.8	42529.7	37325.6	27726.2	36198.2	28761.8	31823.6	23925.8	31097.8	24094.7	26639.9	25959
		202.05	Indolepyruvate	Indolepyruvate_202.05	17189.3	16440	17844	21863.9	25589.9	22418.9	19423.8	15666.5	22739	23795.1	19237.2	22490.6	14810	17627.6	18342.4	21434.1	19308	15939.7	22352.2	14933.2		19370.9	21446.6	32479.7	19205.4	18839.2	32473.6	22813.5	20530.4	28794.6	25432.4	21978.4	37166.9	17831.8	21786.5	16282.5	35063.8	26110	13479.4	14301.1	21202.8	18815.2	14180.3	15448.9	15731.4
		202.07	Chitin (monomer)	Chitin (monomer)_202.07	152637	154925	181946	215104	204085	101276	172504	83304.9	187034	156054	98359.1	171040	147962	113214	187559	153076	104456	98935.1	144431	95697.8		127855	118149	200730	175309	237173	207914	187661	187662	222551	243736	196857	198114	224415	207396	150821	95705	154589	140442	116199	56639.9	175431	119961	106359	70771.8
		202.11	O-Acetylcarnitine	O-Acetylcarnitine_202.11	14028	13544	11552	15193.7	12855.1	12382.9	13942.7	10543.3	13873.8	11095.1	12249.4	9837.65	12192.4	11804.7	10616.5	10647.6	12921.8	10585.1	14657.9	14547.3		18861.5	15175.7	25901.4	17880.4	13665.5	14415.5	12623.6	23021.6	25240.5	13107.4	11873.6	12423.6	13270.3	13768.2	14489.4	24533.8	19365.9	11134.1	13207.3	16832	10229.2	9695.74	13767	12240.4
		203.08	L-Tryptophan	L-Tryptophan_203.08	42327.3	36048.7	39049.3	35525.3	43443.4	38409.1	42197	37993.3	37740.9	37226.2	39789.6	31630	35381.2	37364.7	31077.6	37350.6	35468.4	33781.6	39486	45288		55218.2	47463.5	68353.4	40803.4	34868.2	43841.2	37620.3	48579.1	55558.1	41203.4	33770.3	42095.3	32408.1	35030.4	39496.2	66316.2	44429.4	32569.4	33139.3	61062.9	27109.6	27824.5	29791.5	35412.2
		204.05	Lipoamide	Lipoamide_204.05	15666	14274	17056	15117.1	16994.9	11875	13978.7	11954.9	14564	14390.2	11904.3	12782.4	14967.6	12108.8	13402.9	14925.9	14562.6	12751.1	16389.9	19303.3		23585.1	28562.8	30022.3	28337.8	27586.5	25847.3	26249.3	31861.5	33786.5	27024.3	24059.5	27121.6	25121.6	27046.6	28663.8	29073.1	22806.5	21274.7	25953.9	25389.9	19225.3	20206.9	25665.4	32046.3
		205.04	2-Methylcitrate	2-Methylcitrate_205.04	2.6482e+06	2357158	2162120	1.56915e+06	2.24305e+06	3.61311e+06	1.77981e+06	2.77204e+06	1.52643e+06	1.74643e+06	2.8726e+06	1.66148e+06	1.58775e+06	2.6377e+06	1.60917e+06	1.9714e+06	2.64116e+06	2.31763e+06	1.78256e+06	2.44471e+06		2.02985e+06	2.48673e+06	1.41758e+06	2.17945e+06	1.60015e+06	1.65251e+06	1.88818e+06	2.13532e+06	1.54162e+06	1.47327e+06	1.73665e+06	2.01276e+06	1.60676e+06	1.46533e+06	2.31332e+06	2.54516e+06	1.72909e+06	1.71771e+06	1.96896e+06	1.88672e+06	1.26127e+06	1.71089e+06	1.37323e+06	1.12312e+06
		205.04	homocitrate	homocitrate_205.04	2.6482e+06	2357158	2162120	1.56915e+06	2.24305e+06	3.61311e+06	1.77981e+06	2.77204e+06	1.52643e+06	1.74643e+06	2.8726e+06	1.66148e+06	1.58775e+06	2.6377e+06	1.60917e+06	1.9714e+06	2.64116e+06	2.31763e+06	1.78256e+06	2.44471e+06		2.02985e+06	2.48673e+06	1.41758e+06	2.17945e+06	1.60015e+06	1.65251e+06	1.88818e+06	2.13532e+06	1.54162e+06	1.47327e+06	1.73665e+06	2.01276e+06	1.60676e+06	1.46533e+06	2.31332e+06	2.54516e+06	1.72909e+06	1.71771e+06	1.96896e+06	1.88672e+06	1.26127e+06	1.71089e+06	1.37323e+06	1.12312e+06
		205.04	Homoisocitrate	Homoisocitrate_205.04	2.6482e+06	2357158	2162120	1.56915e+06	2.24305e+06	3.61311e+06	1.77981e+06	2.77204e+06	1.52643e+06	1.74643e+06	2.8726e+06	1.66148e+06	1.58775e+06	2.6377e+06	1.60917e+06	1.9714e+06	2.64116e+06	2.31763e+06	1.78256e+06	2.44471e+06		2.02985e+06	2.48673e+06	1.41758e+06	2.17945e+06	1.60015e+06	1.65251e+06	1.88818e+06	2.13532e+06	1.54162e+06	1.47327e+06	1.73665e+06	2.01276e+06	1.60676e+06	1.46533e+06	2.31332e+06	2.54516e+06	1.72909e+06	1.71771e+06	1.96896e+06	1.88672e+06	1.26127e+06	1.71089e+06	1.37323e+06	1.12312e+06
		212	4-Phospho-L-aspartate	4-Phospho-L-aspartate_212.00	25805.3	20698	28692	17034.2	19665.8	21576.2	17609.1	14123.2	22658.5	16507.9	21629.3	14135.9	20662.9	20457.6	17425.3	19111.8	22246.6	17842	19855.1	30365.8		8562.16	14983.1	18651.4	16341.2	16454.1	14427.7	18789.2	11960.1	18559.5	16795.3	13708.1	14031.8	21044.6	17093.2	21258.8	8482.5	21597.6	16797.6	17238.8	9930.9	12955.1	11732.4	18977.1	12442.6
		213.12	Dethiobiotin	Dethiobiotin_213.12	11874.7	7700.67	6767.33	5846.84	6351.58	8053.05	6622.56	6630.49	5744.51	8354.88	7201.22	5862.35	7388.82	7404.12	5545.88	6971.76	7959.2	6603.45	9716.29	11183.2		13086.5	11851.4	10550.7	8269.59	6097.97	5724.32	6768.24	8523.65	11936.5	5240.54	5199.32	6206.08	4077.7	7011.49	6817.5	14108.1	8196.47	6198.24	8338.76	12532.6	6698.88	5710.64	8421.81	14300
		214.01	O-Phospho-4-hydroxy-L-threonine	O-Phospho-4-hydroxy-L-threonine_214.01	6942	5256	5671.33	6818.35	5369.62	9293.9	7791.46	15250	13091.5	6106.71	5485.98	5699.41	5784.12	5080	4752.94	5576.47	10691.4	5295.98	5236.52	6826.63		22183.1	17418.2	28943.9	7170.27	8223.65	7577.7	7164.19	96229.7	10538.5	7497.3	6175	7400	5193.24	6425.68	8031.88	66272.5	14798.2	9172.94	6590.45	34703.4	5274.16	4690.96	6361.17	7922.87
		217.08	5-L-Glutamyl-L-alanine	5-L-Glutamyl-L-alanine_217.08	550050	577322	655017	597230	639350	252054	461042	261791	426594	374431	362199	448719	389272	245475	473544	379376	348138	287407	505768	293529		199666	233405	313578	356900	312898	291449	313806	293764	431339	294195	289525	252605	238324	255697	260988	210812	226071	208951	260205	170993	153801	102719	107471	68516
		218.03	4-Amino-2-methyl-5-phosphomethylpyrimidine	4-Amino-2-methyl-5-phosphomethylpyrimidine_218.03	16684.7	17572	16322.7	24686.1	12841.1	25515.9	36735.4	33221.3	30681.1	14447	15662.2	13762.9	15167.6	16543.5	12517.1	15717.1	16173	12232.2	16732.6	14304.9		41288.5	37014.2	68878.4	18377.7	20018.9	21169.6	17403.4	61660.8	34031.8	15287.8	15348.6	23300	17107.4	15807.4	26378.1	63745	44982.4	30577.6	17659	42792.1	13669.7	13072.9	15630.9	19276.6
		218.07	O-Succinyl-L-homoserine	O-Succinyl-L-homoserine_218.07	129874	150675	109534	137849	147947	62763.4	129873	94359.1	111737	102261	87967.1	128841	104772	56155.9	106771	139819	97320.1	118787	101584	132739		80049.3	72951.4	123494	108089	111424	130851	102974	105925	133411	108919	124682	108989	83508.1	97005.4	102139	86495	83383.5	91874.1	87677	70077	73050	89902.7	76286.7	70541
		218.1	(R)-Pantothenate	(R)-Pantothenate_218.10	166745	208507	240217	197882	235145	144057	147061	123918	187737	153648	154016	160179	207116	137367	204451	157968	133712	142210	164282	168589		140192	139955	230854	209184	242216	173216	188574	170537	218184	257453	173212	188925	310697	259746	196674	98712.5	183909	163075	169829	83702.8	158554	127469	141777	125292
		223.07	3-Hydroxy-L-kynurenine	3-Hydroxy-L-kynurenine_223.07	16995.3	15972.7	19196	17957	20398.1	15742.7	15734.8	13960.4	17097.6	19515.2	15704.3	17495.3	14916.5	14883.5	15698.2	17585.9	16622.4	13993.7	16010.1	16978.3		20679.7	18845.3	23398.6	16981.1	17797.3	20378.4	18720.3	19214.2	22538.5	19179.1	18440.5	23218.2	15246.6	17348.6	18399.4	23433.1	19074.1	15328.8	16402.8	17306.2	15454.5	12556.9	15638.3	15392
		225.19	tetradecenoate (n-C14:1)	tetradecenoate (n-C14:1)_225.19	17473.3	14820.7	13939.3	16178.5	16102.5	17095.7	22945.1	15438.4	29823.2	15477.4	16203.7	16110.6	19647.1	15220	18952.4	16561.8	17296.6	15860.9	15926.4	17446.2		19764.2	18995.9	31595.9	21686.5	19241.9	19473.6	16961.5	33844.6	156496	19364.2	16607.4	18848.6	16049.3	20714.9	19244.4	24503.1	20385.3	16812.4	16696.6	16483.1	13106.2	14483.5	16178.2	13758
		226.01	L-Glutamate 5-phosphate	L-Glutamate 5-phosphate_226.01	69876.7	59311.3	37404.7	41829.1	51402.8	64041.5	52821.3	55945.1	42905.5	49460.4	56253	45110	52195.3	55045.9	36248.8	54572.9	58921.8	55904.6	56355.6	76374.5		38720.3	55125.7	43967.6	41951.4	24743.2	37791.2	31370.9	28457.4	41015.5	26823	29631.1	34920.3	20744.6	29481.1	44504.4	47511.9	42024.1	27099.4	38450.6	50960.7	16586	19345.7	26361.7	24518.6
		226.08	Deoxycytidine	Deoxycytidine_226.08	34134.7	29265.3	30694	25070.3	30330.7	23047	26193.9	20222	21306.7	22897	23227.4	23225.9	23937.1	18181.8	23342.9	22371.2	27600	19763.2	29453.4	28848.9		28590.5	35300	42012.8	40585.8	36615.5	35322.3	38674.3	45233.8	48280.4	37174.3	33838.5	35398	29170.9	33910.8	38205.6	34893.1	37337.6	29434.1	38290.4	29021.9	27537.6	21339.9	27395.7	20776.1
		227.2	tetradecanoate (n-C14:0)	tetradecanoate (n-C14:0)_227.20	190313	161104	211849	180544	189869	181845	180901	175770	253305	187106	224616	181736	210345	158554	187232	157082	176076	162270	160204	224585		186501	173889	233973	188336	165176	166607	166716	282539	463436	156845	154371	171894	171553	199368	188086	193262	153672	142252	193878	165443	136399	137023	143843	150168
		228.03	5-Phospho-beta-D-ribosylamine	5-Phospho-beta-D-ribosylamine_228.03	83733.3	71548.7	85084	102061	88164.9	54361	78209.1	42212.8	84398.8	78707.9	53481.1	86171.8	73214.1	60109.4	84261.2	70998.8	60355.2	54328.2	75316.3	63951.6		60477	65406.1	94395.9	76836.5	105333	87168.2	83868.2	84133.1	100630	104505	93399.3	82268.2	99620.9	99125.7	71706.9	36662.5	65092.4	61416.5	58667.4	36439.3	65957.9	58558	58852.1	44617.6
		229.01	alpha-D-Ribose 1-phosphate	alpha-D-Ribose 1-phosphate_229.01	16338.7	13543.3	14016	12258.9	13865.2	16104.3	14857.9	13504.3	11303	15534.1	12659.1	12064.1	12364.1	14424.7	9589.41	12357.1	13341.4	12181.6	12972.5	16207.6		15748	15487.2	14875	13566.9	11407.4	14186.5	12642.6	13487.2	14904.7	10602	11312.8	12452	9845.27	11770.9	12369.4	17380.6	13410	10884.1	13885.4	16953.9	10277	10892.6	12114.4	15702.1
		229.01	alpha-D-Ribose 5-phosphate	alpha-D-Ribose 5-phosphate_229.01	16338.7	13543.3	14016	12258.9	13865.2	16104.3	14857.9	13504.3	11303	15534.1	12659.1	12064.1	12364.1	14424.7	9589.41	12357.1	13341.4	12181.6	12972.5	16207.6		15748	15487.2	14875	13566.9	11407.4	14186.5	12642.6	13487.2	14904.7	10602	11312.8	12452	9845.27	11770.9	12369.4	17380.6	13410	10884.1	13885.4	16953.9	10277	10892.6	12114.4	15702.1
		229.01	D-Ribulose 5-phosphate	D-Ribulose 5-phosphate_229.01	16338.7	13543.3	14016	12258.9	13865.2	16104.3	14857.9	13504.3	11303	15534.1	12659.1	12064.1	12364.1	14424.7	9589.41	12357.1	13341.4	12181.6	12972.5	16207.6		15748	15487.2	14875	13566.9	11407.4	14186.5	12642.6	13487.2	14904.7	10602	11312.8	12452	9845.27	11770.9	12369.4	17380.6	13410	10884.1	13885.4	16953.9	10277	10892.6	12114.4	15702.1
		229.01	D-Xylulose 5-phosphate	D-Xylulose 5-phosphate_229.01	16338.7	13543.3	14016	12258.9	13865.2	16104.3	14857.9	13504.3	11303	15534.1	12659.1	12064.1	12364.1	14424.7	9589.41	12357.1	13341.4	12181.6	12972.5	16207.6		15748	15487.2	14875	13566.9	11407.4	14186.5	12642.6	13487.2	14904.7	10602	11312.8	12452	9845.27	11770.9	12369.4	17380.6	13410	10884.1	13885.4	16953.9	10277	10892.6	12114.4	15702.1
		235.07	L-Formylkynurenine	L-Formylkynurenine_235.07	77161.3	61991.3	52198	92889.9	62371.5	106793	56823.8	62105.5	74220.1	109170	84004.9	89913.5	62135.9	56810	79025.3	102469	83270.1	56681.6	99975.3	63814.7		75672.3	89862.8	128721	70669.6	59841.2	148698	96476.4	58637.8	118970	98862.2	73285.1	146527	54595.3	72460.1	55033.8	111588	124670	50995.3	48629.2	56674.7	52511.8	47252.1	58304.8	69579.3
		237.03	D-erythro-1-(Imidazol-4-yl)glycerol 3-phosphate	D-erythro-1-(Imidazol-4-yl)glycerol 3-phosphate_237.03	17227.3	13197.3	16804	13057	13813.9	10723.8	12339.6	12814.6	13382.3	12814.6	13620.1	13099.4	10308.2	10829.4	13417.6	13073.5	13335.1	11155.7	13504.5	11906.5		13358.1	11904.7	13656.8	12346.6	12658.8	11479.1	13148.6	13136.5	15508.8	10858.8	11706.1	11528.4	10206.1	11812.2	12239.4	11461.9	12419.4	10632.4	11269.7	12477	7918.54	7458.51	7228.72	7942.02
		241.08	Thymidine	Thymidine_241.08	46876	50000.7	49145.3	49867.1	46875.9	31420.1	41357.3	30031.7	39194.5	42489	34792.7	38864.7	35759.4	30525.3	37969.4	35942.9	36662.1	32797.1	44219.1	34705.4		45643.9	37877.7	40391.2	39485.1	36298.6	39326.4	41725	47864.9	49479.1	36259.5	36803.4	40123	30818.9	34756.8	38408.1	46903.8	32827.1	30599.4	32593.8	34447.8	34119.1	23329.3	23519.1	29503.2
		242.08	Cytidine	Cytidine_242.08	24042.7	20810.7	24070	26570.3	23608.2	19679.9	26881.7	17542.7	27044.5	25240.9	19307.9	24089.4	20412.9	19768.2	23057.6	23994.1	18329.3	18204	22686	18973.9		30016.9	25285.8	37219.6	30583.8	25677.7	30947.3	23981.1	32598.6	31083.8	25531.1	25162.8	26505.4	24092.6	23642.6	22778.8	33940.6	25735.9	21206.5	19771.3	24910.7	19621.9	19004.3	23947.9	25734
		243.06	Uridine	Uridine_243.06	42341.3	38412	34159.3	37892.4	41401.6	37995.1	38617.7	33914	34565.9	41256.7	38973.8	37297.1	35685.3	39108.8	32254.7	38300	35897.7	38100.6	39485.4	43402.2		52028.4	43962.2	50143.9	46359.5	33767.6	42950	36229.7	37514.2	43910.1	31833.1	32152.7	35035.1	31543.2	32761.5	36350.6	57493.8	37251.8	29844.7	32738.2	46534.8	28419.1	25623.9	39146.3	41884
		245	Dimethylallyl diphosphate	Dimethylallyl diphosphate_245.00	38471.3	34430.7	37884	35280.4	34416.1	35362.2	34381.7	34803	32901.8	33630.5	35641.5	33453.5	31586.5	32614.7	30258.2	31628.8	33566.1	31264.4	35598.9	31346.2		37429.1	37010.8	36233.8	35477	32639.2	37485.8	33766.9	32833.8	36693.9	31885.8	31992.6	32497.3	31042.6	31448.6	33848.1	38222.5	31871.8	28845.3	29547.2	40017.4	24828.7	24616	27005.3	28538.8
		245	Isopentenyl diphosphate	Isopentenyl diphosphate_245.00	38471.3	34430.7	37884	35280.4	34416.1	35362.2	34381.7	34803	32901.8	33630.5	35641.5	33453.5	31586.5	32614.7	30258.2	31628.8	33566.1	31264.4	35598.9	31346.2		37429.1	37010.8	36233.8	35477	32639.2	37485.8	33766.9	32833.8	36693.9	31885.8	31992.6	32497.3	31042.6	31448.6	33848.1	38222.5	31871.8	28845.3	29547.2	40017.4	24828.7	24616	27005.3	28538.8
		249.06	gamma-L-Glutamyl-L-cysteine	gamma-L-Glutamyl-L-cysteine_249.06	17158.7	15020	10662.7	14115.8	10982.6	14321.3	12485.4	12962.2	11487.8	15417.7	14379.9	13445.3	12874.1	12625.3	10963.5	12959.4	14822.4	12760.3	16301.7	16867.4		17306.1	16971.6	19475	13100	9138.51	16356.1	12989.2	19247.3	16281.8	12002	12111.5	14554.1	10077.7	12972.3	13851.2	26667.5	15018.8	11034.1	11041.6	18352.2	9469.1	9742.02	12078.7	14901.6
		253.01	Shikimate 5-phosphate	Shikimate 5-phosphate_253.01	12724	10418	9842	10212	13305.4	11828	10706.7	12553.7	9976.22	11368.3	12050	9294.12	9793.53	11658.8	9634.12	11632.9	12928.7	10729.3	11778.1	14244		12377	12169.6	13866.9	10650.7	10552.7	11397.3	11522.3	11910.1	11814.2	9687.84	11470.9	11206.8	8624.32	9430.41	11711.2	19785	12918.8	10900.6	10438.2	16618.5	7175.28	7276.06	8603.19	11077.7
		255.23	2-Hydroxy-hexadecanal	2-Hydroxy-hexadecanal_255.23	2181146	2.03072e+06	5113754	2.04568e+06	3.54424e+06	2.30919e+06	2.15945e+06	2.2384e+06	3.8128e+06	2.36069e+06	3.93239e+06	1.96366e+06	2.26933e+06	2.19358e+06	2.185e+06	2.09048e+06	2.63077e+06	1942300	2.26255e+06	2.96999e+06		2.07847e+06	1.94826e+06	2.36656e+06	2.03489e+06	1.79851e+06	2.26842e+06	2.18051e+06	3.53573e+06	3.85528e+06	1.68362e+06	1.70426e+06	2.37112e+06	2.02783e+06	1.93079e+06	2.12274e+06	2.15223e+06	2.4707e+06	1.45389e+06	2.95903e+06	1.68871e+06	1.55759e+06	1.46928e+06	1.55759e+06	1.66185e+06
		257.01	6-phospho-D-glucono-1,5-lactone	6-phospho-D-glucono-1,5-lactone_257.01	8254.67	8692.67	6296.67	7456.33	11594	8494.51	7800	8089.63	6388.41	9690.85	8474.39	6780	6066.47	8670	6921.18	8409.41	8298.28	9585.63	7392.7	9817.93		10106.8	10047.3	9965.54	9695.95	6291.89	11795.3	8244.59	8641.22	10416.9	7944.59	7660.81	12193.9	6072.97	6649.32	8704.38	15088.1	10487.1	7217.06	8885.39	11437.1	6193.82	6675.53	6314.89	10080.3
		258.02	beta-D-Fructose 6-phosphate	beta-D-Fructose 6-phosphate_258.02	7292	7610	9626.67	6208.23	8207.59	7954.88	9584.76	10673.8	7533.54	6157.93	6835.98	6661.76	5631.76	7679.41	5976.47	7618.82	7268.39	7720.11	5610.67	6478.8		6155.41	8261.49	9212.84	6764.19	10090.5	6998.65	6750.68	7393.24	7873.65	7371.62	7387.84	6650.68	6632.43	7467.57	6249.38	7826.88	6025.29	7168.24	6392.13	6719.1	5126.97	5660.64	6151.6	5598.94
		258.02	D-Glucose 6-phosphate	D-Glucose 6-phosphate_258.02	7292	7610	9626.67	6208.23	8207.59	7954.88	9584.76	10673.8	7533.54	6157.93	6835.98	6661.76	5631.76	7679.41	5976.47	7618.82	7268.39	7720.11	5610.67	6478.8		6155.41	8261.49	9212.84	6764.19	10090.5	6998.65	6750.68	7393.24	7873.65	7371.62	7387.84	6650.68	6632.43	7467.57	6249.38	7826.88	6025.29	7168.24	6392.13	6719.1	5126.97	5660.64	6151.6	5598.94
		259.02	beta-D-glucose 6-phosphate	beta-D-glucose 6-phosphate_259.02	451471	300089	257951	181715	295541	294516	278047	252582	215221	264486	276371	246107	231259	328358	202185	253591	335500	278444	375560	434550		278971	390702	275453	346978	210658	276806	317500	235096	313370	192389	237557	230318	168224	182530	337086	245402	287236	207769	314457	361692	169322	235277	353583	442253
		259.02	D-Tagatose 6-phosphate	D-Tagatose 6-phosphate_259.02	451471	300089	257951	181715	295541	294516	278047	252582	215221	264486	276371	246107	231259	328358	202185	253591	335500	278444	375560	434550		278971	390702	275453	346978	210658	276806	317500	235096	313370	192389	237557	230318	168224	182530	337086	245402	287236	207769	314457	361692	169322	235277	353583	442253
		259.02	1D-myo-Inositol 1-phosphate	1D-myo-Inositol 1-phosphate_259.02	451471	300089	257951	181715	295541	294516	278047	252582	215221	264486	276371	246107	231259	328358	202185	253591	335500	278444	375560	434550		278971	390702	275453	346978	210658	276806	317500	235096	313370	192389	237557	230318	168224	182530	337086	245402	287236	207769	314457	361692	169322	235277	353583	442253
		259.02	D-Mannose 6-phosphate	D-Mannose 6-phosphate_259.02	451471	300089	257951	181715	295541	294516	278047	252582	215221	264486	276371	246107	231259	328358	202185	253591	335500	278444	375560	434550		278971	390702	275453	346978	210658	276806	317500	235096	313370	192389	237557	230318	168224	182530	337086	245402	287236	207769	314457	361692	169322	235277	353583	442253
		259.02	D-Mannose 1-phosphate	D-Mannose 1-phosphate_259.02	451471	300089	257951	181715	295541	294516	278047	252582	215221	264486	276371	246107	231259	328358	202185	253591	335500	278444	375560	434550		278971	390702	275453	346978	210658	276806	317500	235096	313370	192389	237557	230318	168224	182530	337086	245402	287236	207769	314457	361692	169322	235277	353583	442253
		259.02	alpha-D-Galactose 1-phosphate	alpha-D-Galactose 1-phosphate_259.02	451471	300089	257951	181715	295541	294516	278047	252582	215221	264486	276371	246107	231259	328358	202185	253591	335500	278444	375560	434550		278971	390702	275453	346978	210658	276806	317500	235096	313370	192389	237557	230318	168224	182530	337086	245402	287236	207769	314457	361692	169322	235277	353583	442253
		259.02	D-Fructose 6-phosphate	D-Fructose 6-phosphate_259.02	451471	300089	257951	181715	295541	294516	278047	252582	215221	264486	276371	246107	231259	328358	202185	253591	335500	278444	375560	434550		278971	390702	275453	346978	210658	276806	317500	235096	313370	192389	237557	230318	168224	182530	337086	245402	287236	207769	314457	361692	169322	235277	353583	442253
		259.02	D-Fructose 1-phosphate	D-Fructose 1-phosphate_259.02	451471	300089	257951	181715	295541	294516	278047	252582	215221	264486	276371	246107	231259	328358	202185	253591	335500	278444	375560	434550		278971	390702	275453	346978	210658	276806	317500	235096	313370	192389	237557	230318	168224	182530	337086	245402	287236	207769	314457	361692	169322	235277	353583	442253
		259.02	D-Glucose 1-phosphate	D-Glucose 1-phosphate_259.02	451471	300089	257951	181715	295541	294516	278047	252582	215221	264486	276371	246107	231259	328358	202185	253591	335500	278444	375560	434550		278971	390702	275453	346978	210658	276806	317500	235096	313370	192389	237557	230318	168224	182530	337086	245402	287236	207769	314457	361692	169322	235277	353583	442253
		263.1	Thiamin	Thiamin_263.10	245929	242290	536302	423268	505266	191657	247779	134461	397621	232245	175217	347462	445547	197895	548595	262169	271402	303079	228056	621219		189709	217491	415270	232309	380903	269368	185210	237996	339496	467033	204077	472982	613907	765959	259795	157321	307176	130427	187607	251328	203729	134510	195857	219432
		266.09	Adenosine	Adenosine_266.09	61870.7	69798	54940.7	70158.2	70742.7	37283.5	73123.8	45611	59817.7	43226.2	43450.6	58443.5	56511.8	33042.9	50393.5	63536.5	44807.5	54170.1	53833.1	51825		49682.4	46529.1	79906.1	68081.1	65349.3	67429.7	47654.7	85879.1	72770.9	59721.6	58452.7	61904.7	49600	54401.4	55597.5	67801.9	57853.5	50312.9	48234.8	41875.3	36160.7	30324.5	31271.8	26491.5
		266.09	Deoxyguanosine	Deoxyguanosine_266.09	61870.7	69798	54940.7	70158.2	70742.7	37283.5	73123.8	45611	59817.7	43226.2	43450.6	58443.5	56511.8	33042.9	50393.5	63536.5	44807.5	54170.1	53833.1	51825		49682.4	46529.1	79906.1	68081.1	65349.3	67429.7	47654.7	85879.1	72770.9	59721.6	58452.7	61904.7	49600	54401.4	55597.5	67801.9	57853.5	50312.9	48234.8	41875.3	36160.7	30324.5	31271.8	26491.5
		267.07	Inosine	Inosine_267.07	41928	45958.7	44902.7	43859.5	59614.2	41456.1	44076.8	41423.2	36273.2	35858.5	39579.9	43717.1	49774.1	36089.4	42454.7	40186.5	40544.3	45531	40150.6	52442.4		48456.1	46575	66079.7	51583.1	59271.6	56452.7	47352	45310.8	57873	60191.9	49357.4	56577.7	65331.1	60067.6	56315	41381.9	55787.1	45501.2	45178.7	43093.3	39755.6	42262.2	49013.3	103063
		268.02	N-Acetyl-L-glutamyl 5-phosphate	N-Acetyl-L-glutamyl 5-phosphate_268.02	13529.3	10456	9218	9535.44	10765.2	10109.8	12332.9	12712.8	10090.2	10679.9	10820.1	9513.53	9306.47	9609.41	10000	11255.3	10058	10184.5	12901.7	11828.8		12778.4	12028.4	13395.9	10950	8665.54	10966.2	9329.73	9190.54	11857.4	8070.95	9472.97	10538.5	7288.51	9577.7	11363.1	14112.5	10942.4	7410.59	9314.61	15159	7114.61	8009.04	9353.19	11341
		275.02	6-Phospho-D-gluconate	6-Phospho-D-gluconate_275.02	68929.3	53265.3	43828	34189.2	46617.4	47468.3	46832.9	46283.5	40506.1	42631.7	42900.6	36690.6	48428.2	75421.8	61405.3	87048.2	64336.2	115094	65174.7	105633		54476.4	58615.5	55276.4	72844.6	33450.7	50570.9	57500	47435.8	56044.6	32612.2	44302.7	39281.8	29248.6	38510.8	77574.4	58083.8	48105.9	41367.1	50844.9	58540.4	35509.6	34717	48046.8	91060.1
		275.12	L-Saccharopine	L-Saccharopine_275.12	130725	96628.7	74185.3	73068.4	84026.3	90394.5	90756.1	77348.8	65453.7	95605.5	86007.3	84819.4	81288.8	95024.7	67634.7	97672.4	112123	103210	102713	172704		115449	115866	94736.5	97734.5	66695.3	85510.1	83338.5	76216.9	100844	54586.5	73343.2	79556.1	53749.3	62536.5	95600	110155	83317.1	56153.5	79343.8	116392	55345.5	67293.6	95676.6	126491
		279.23	octadecadienoate (n-C18:2)	octadecadienoate (n-C18:2)_279.23	33233.3	31461.3	48758.7	31443	40508.9	33239.6	43698.2	36542.1	67531.1	35669.5	50914	32202.4	34825.9	29318.2	46482.4	32642.9	37131	27665.5	31163.5	35771.2		36602.7	35986.5	44341.9	35034.5	34902	40812.8	35240.5	109738	63429.7	29358.1	30693.2	36841.9	29079.1	32934.5	32776.9	37500	34007.6	28273.5	29963.5	30891.6	24571.3	24416.5	26386.2	27983
		281.25	octadecenoate (n-C18:1)	octadecenoate (n-C18:1)_281.25	214263	195735	275128	196369	260025	213504	229098	213002	293121	233219	295036	193345	198348	176489	225721	185897	232825	192282	196630	236416		217256	205453	242318	206214	185078	237299	208418	452382	333654	194255	182005	251599	180310	197303	188161	207187	210928	161234	198051	183864	157370	149046	169743	183213
		282.08	Guanosine	Guanosine_282.08	8822.67	8002.67	5957.33	7118.35	7475.63	9151.83	7593.29	7140.24	6946.34	7728.66	7174.39	7166.47	6668.24	6841.18	7011.76	6399.41	7907.47	7502.87	7874.16	8741.3		23287.2	10652	11395.3	25195.9	6661.49	19660.8	7731.08	8241.89	10519.6	6678.38	8381.08	8583.11	5695.95	7124.32	7953.12	12953.8	9217.65	7309.41	7133.71	13734.3	6408.99	6912.23	24558	16835.1
		283.07	Xanthosine	Xanthosine_283.07	12268.7	9908	9110	8744.94	10582.9	8879.88	8779.27	9354.27	7657.32	8788.41	9471.95	9108.82	8483.53	9455.88	7974.71	9204.12	10008.6	8955.17	9942.7	11865.8		9775	11211.5	14176.4	10723.6	9151.35	10781.1	9188.51	11845.9	10710.1	8959.46	8431.08	10036.5	7908.11	8022.97	10345	12060	9587.06	7780.59	8961.24	10597.8	6966.29	7016.49	7881.38	9986.7
		283.26	octadecanoate (n-C18:0)	octadecanoate (n-C18:0)_283.26	2111808	1.76301e+06	3.42878e+06	1.79019e+06	2.18217e+06	1.99891e+06	1.76076e+06	1.69163e+06	2.36215e+06	1.99968e+06	2.72243e+06	1.75718e+06	1.90191e+06	1.7827e+06	1.72159e+06	1.87302e+06	2.13933e+06	1.57641e+06	1.92794e+06	2.30955e+06		1.96517e+06	1.92145e+06	2.20069e+06	1.90622e+06	1.50938e+06	2.25219e+06	2.02455e+06	2.24444e+06	3.13202e+06	1.64446e+06	1.64483e+06	2.27344e+06	1.65891e+06	1.69106e+06	1.96472e+06	1.98475e+06	2.38011e+06	1.3451e+06	3.10683e+06	1.5776e+06	1.42189e+06	1.33959e+06	1.4656e+06	1.67428e+06
		285.05	N1-(5-Phospho-D-ribosyl)glycinamide	N1-(5-Phospho-D-ribosyl)glycinamide_285.05	17160	15162.7	14016.7	15344.9	20111.7	12936.6	17526.2	14439	13942.1	16269.5	14192.1	15298.2	12948.8	13535.3	12826.5	14976.5	14224.1	13008	16643.3	15416.3		16937.8	15768.2	17181.8	12982.4	10845.9	15095.3	13443.9	12629.1	14152	11293.2	12745.9	14585.1	9203.38	10007.4	12640	18149.4	12337.1	10881.2	10816.3	15900	10411.8	9352.66	10662.8	14214.4
		289.12	N(omega)-(L-Arginino)succinate	N(omega)-(L-Arginino)succinate_289.12	20199.3	18860.7	14378.7	15479.1	19421.8	17272.6	19822.6	13621.3	15106.1	16198.8	15819.5	17958.2	16665.3	14474.7	12942.4	17215.9	16566.7	17028.2	18588.8	22348.4		20615.5	22425	19564.9	16548.6	12852.7	18993.2	15458.8	15940.5	21158.8	10160.1	13479.7	15233.8	9772.97	13931.8	16007.5	26660	16444.1	10820.6	18053.9	26031.5	9391.57	12370.2	14994.7	29833.5
		300.05	N-Acetyl-D-glucosamine 6-phosphate	N-Acetyl-D-glucosamine 6-phosphate_300.05	35293.3	33200.7	34572	39144.9	36040.8	24183.5	34612.2	20675.6	33672	29360.4	23486	33193.5	31978.8	24232.4	34972.9	30454.1	25017.2	25582.2	30670.2	32514.7		26450.7	29445.9	39090.5	32977.7	45203.4	37869.6	35264.2	34356.8	40512.8	39768.9	39085.8	33654.1	42311.5	39903.4	32045.6	22372.5	30610.6	26724.1	28606.2	20771.9	30351.7	24698.9	26451.6	23268.1
		300.05	N-Acetyl-D-glucosamine 1-phosphate	N-Acetyl-D-glucosamine 1-phosphate_300.05	35293.3	33200.7	34572	39144.9	36040.8	24183.5	34612.2	20675.6	33672	29360.4	23486	33193.5	31978.8	24232.4	34972.9	30454.1	25017.2	25582.2	30670.2	32514.7		26450.7	29445.9	39090.5	32977.7	45203.4	37869.6	35264.2	34356.8	40512.8	39768.9	39085.8	33654.1	42311.5	39903.4	32045.6	22372.5	30610.6	26724.1	28606.2	20771.9	30351.7	24698.9	26451.6	23268.1
		306.05	dCMP	dCMP_306.05	8144.67	5155.33	19432	5858.86	6663.29	25118.9	24809.1	26826.2	4646.95	5865.24	5060.37	34004.7	5092.35	8340.59	4137.65	5214.71	10397.1	34989.7	6675.28	7689.67		6466.22	10436.5	9998.65	5720.95	23607.4	5590.54	5487.84	5186.49	7129.05	4778.38	5100.68	5916.22	5686.49	42883.8	6224.38	7268.75	5903.53	4014.71	5101.12	7562.36	4576.4	3629.79	5024.47	7040.96
		312.06	2-(Formamido)-N1-(5-phospho-D-ribosyl)acetamidine	2-(Formamido)-N1-(5-phospho-D-ribosyl)acetamidine_312.06	31509.3	22027.3	12768.7	14965.8	18746.8	24878.7	19672	26331.1	14345.1	19390.2	23565.9	18405.3	22650.6	22544.1	11953.5	21547.6	22736.8	21901.1	23114.6	29973.9		18758.8	22803.4	20081.8	15506.8	8470.27	14543.2	13219.6	12233.1	14745.9	8078.38	12260.8	11350.7	6622.97	10799.3	16250	20810.6	17013.5	8907.65	13474.7	27603.9	7642.13	8809.57	14131.9	19651.1
		313.04	N2-Formyl-N1-(5-phospho-D-ribosyl)glycinamide	N2-Formyl-N1-(5-phospho-D-ribosyl)glycinamide_313.04	29839.3	19783.3	19224	18382.3	18581.3	22112.8	24076.2	20406.1	17575.6	20067.7	23184.8	20774.7	19308.2	24947.6	16244.7	21607.6	23596.6	23316.1	23910.7	32485.3		30514.2	30798	33943.9	23784.5	17683.1	23185.1	18499.3	22692.6	25089.2	14389.2	17676.4	19643.9	15238.5	17629.1	25902.5	44075	26955.9	17133.5	21993.8	38259	11432.6	13452.7	15397.9	20538.3
		327	(R)-5-Diphosphomevalonate	(R)-5-Diphosphomevalonate_327.00	8598	6694	8031.33	6743.67	7249.68	6304.88	7676.83	8707.93	6600	7460.98	6900	6818.82	6692.94	7731.76	6457.65	6703.53	6808.62	6124.71	7044.94	7718.48		8372.97	7900.68	8412.16	7243.92	7472.97	7878.38	7264.19	7929.73	7658.78	5232.43	6537.84	6520.95	6493.24	5952.03	7242.5	10942.5	6885.88	5727.06	6179.78	10581.5	5062.36	4892.55	5972.87	6941.49
		334.03	Nicotinate D-ribonucleotide	Nicotinate D-ribonucleotide_334.03	9786	9635.33	9646	9121.52	10103.2	7956.71	9248.78	7059.15	9754.27	9066.46	7665.85	9191.76	7205.29	8070.59	8195.88	9362.35	7592.53	8872.99	8850.56	8141.85		9408.78	9631.76	10538.5	9683.78	9727.7	10537.8	10225.7	10931.8	10066.2	9041.89	10884.5	9650	8135.14	8962.16	10167.5	10500	8756.47	8504.71	8709.55	9387.08	8322.47	8353.72	8763.3	9845.74
		334.07	S-Formylglutathione	S-Formylglutathione_334.07	8526	6802.67	6329.33	7581.65	7077.85	6726.83	8854.27	9328.05	7423.78	7298.17	5985.37	6613.53	5813.53	7150	5592.94	6714.71	6285.06	5831.03	8223.03	7735.87		13209.5	13698.6	14889.2	12819.6	13178.4	9817.57	11700.7	13398	13335.1	12022.3	10430.4	9293.24	12639.2	9631.76	10625.6	15842.5	11674.1	9379.41	12131.5	19897.8	7923.03	7469.68	10638.8	12518.6
		337.06	5-Amino-1-(5-Phospho-D-ribosyl)imidazole-4-carboxamide	5-Amino-1-(5-Phospho-D-ribosyl)imidazole-4-carboxamide_337.06	30023.3	32921.3	20793.3	20242.4	32920.6	38861.6	28045.7	35004.3	28382.3	39304.9	29911	26160.6	20177.1	34011.2	20761.8	27920	24278.2	26355.2	27679.8	18389.7		35816.9	33085.1	23988.5	23730.4	23673	29438.5	41962.8	26075	26144.6	22627	25398.6	23089.2	13760.8	16114.9	28329.4	32204.4	26371.8	28028.2	25934.3	27020.8	21719.1	25036.2	22081.9	23978.7
		338.99	D-Fructose 2,6-bisphosphate	D-Fructose 2,6-bisphosphate_338.99	586672	412883	264005	252280	398591	444955	392841	377922	262807	398082	460473	354009	330569	476373	242148	387920	552614	462612	456148	599586		281391	506074	389978	423591	281480	389055	435186	302472	400826	240220	346813	323554	210272	266247	508110	150320	373233	296169	438094	366984	227837	353564	498134	632602
		338.99	D-Fructose 1,6-bisphosphate	D-Fructose 1,6-bisphosphate_338.99	586672	412883	264005	252280	398591	444955	392841	377922	262807	398082	460473	354009	330569	476373	242148	387920	552614	462612	456148	599586		281391	506074	389978	423591	281480	389055	435186	302472	400826	240220	346813	323554	210272	266247	508110	150320	373233	296169	438094	366984	227837	353564	498134	632602
		338.99	D-Tagatose 1,6-biphosphate	D-Tagatose 1,6-biphosphate_338.99	586672	412883	264005	252280	398591	444955	392841	377922	262807	398082	460473	354009	330569	476373	242148	387920	552614	462612	456148	599586		281391	506074	389978	423591	281480	389055	435186	302472	400826	240220	346813	323554	210272	266247	508110	150320	373233	296169	438094	366984	227837	353564	498134	632602
		341.11	1-alpha-D-Galactosyl-myo-inositol	1-alpha-D-Galactosyl-myo-inositol_341.11	108951	96010	106833	128787	116740	141716	179220	147428	140233	102538	85718.9	103488	85155.3	89698.2	92037.1	93311.8	94617.2	121270	98322.5	131945		427383	331530	665893	144380	148654	170031	112407	461139	281968	122644	102484	229526	122045	130370	156376	1.12168e+06	326293	182511	112571	627765	88901.7	123639	204920	445476
		341.11	Trehalose	Trehalose_341.11	108951	96010	106833	128787	116740	141716	179220	147428	140233	102538	85718.9	103488	85155.3	89698.2	92037.1	93311.8	94617.2	121270	98322.5	131945		427383	331530	665893	144380	148654	170031	112407	461139	281968	122644	102484	229526	122045	130370	156376	1.12168e+06	326293	182511	112571	627765	88901.7	123639	204920	445476
		341.11	Sucrose	Sucrose_341.11	108951	96010	106833	128787	116740	141716	179220	147428	140233	102538	85718.9	103488	85155.3	89698.2	92037.1	93311.8	94617.2	121270	98322.5	131945		427383	331530	665893	144380	148654	170031	112407	461139	281968	122644	102484	229526	122045	130370	156376	1.12168e+06	326293	182511	112571	627765	88901.7	123639	204920	445476
		341.11	Melibiose	Melibiose_341.11	108951	96010	106833	128787	116740	141716	179220	147428	140233	102538	85718.9	103488	85155.3	89698.2	92037.1	93311.8	94617.2	121270	98322.5	131945		427383	331530	665893	144380	148654	170031	112407	461139	281968	122644	102484	229526	122045	130370	156376	1.12168e+06	326293	182511	112571	627765	88901.7	123639	204920	445476
		341.11	Maltose	Maltose_341.11	108951	96010	106833	128787	116740	141716	179220	147428	140233	102538	85718.9	103488	85155.3	89698.2	92037.1	93311.8	94617.2	121270	98322.5	131945		427383	331530	665893	144380	148654	170031	112407	461139	281968	122644	102484	229526	122045	130370	156376	1.12168e+06	326293	182511	112571	627765	88901.7	123639	204920	445476
		341.11	D-Gal-alpha-1->6D-Glucose	D-Gal-alpha-1->6D-Glucose_341.11	108951	96010	106833	128787	116740	141716	179220	147428	140233	102538	85718.9	103488	85155.3	89698.2	92037.1	93311.8	94617.2	121270	98322.5	131945		427383	331530	665893	144380	148654	170031	112407	461139	281968	122644	102484	229526	122045	130370	156376	1.12168e+06	326293	182511	112571	627765	88901.7	123639	204920	445476
		341.11	Epimelibiose	Epimelibiose_341.11	108951	96010	106833	128787	116740	141716	179220	147428	140233	102538	85718.9	103488	85155.3	89698.2	92037.1	93311.8	94617.2	121270	98322.5	131945		427383	331530	665893	144380	148654	170031	112407	461139	281968	122644	102484	229526	122045	130370	156376	1.12168e+06	326293	182511	112571	627765	88901.7	123639	204920	445476
		346.06	AMP	AMP_346.06	105073	89831.3	67279.3	69751.3	81336.4	68079.3	86475.6	77926.2	64529.3	83407.9	75039	80631.8	71483.5	71062.9	64491.8	89836.5	85967.2	102714	86638.8	122337		84332.4	86370.9	84054.7	85370.3	56679.7	87352	80156.1	67099.3	86179.7	52537.2	73257.4	61906.1	45910.8	60460.8	87838.1	86105	66459.4	56585.3	68551.7	93662.4	50634.3	56556.9	65405.9	81185.1
		346.06	dGMP	dGMP_346.06	105073	89831.3	67279.3	69751.3	81336.4	68079.3	86475.6	77926.2	64529.3	83407.9	75039	80631.8	71483.5	71062.9	64491.8	89836.5	85967.2	102714	86638.8	122337		84332.4	86370.9	84054.7	85370.3	56679.7	87352	80156.1	67099.3	86179.7	52537.2	73257.4	61906.1	45910.8	60460.8	87838.1	86105	66459.4	56585.3	68551.7	93662.4	50634.3	56556.9	65405.9	81185.1
		347.04	IMP	IMP_347.04	23404.7	13852	14660	13691.8	16658.2	15165.2	15093.3	14523.8	13309.8	16075	15918.9	14665.9	14967.1	15486.5	12465.9	16041.2	17773.6	16480.5	17380.9	21990.8		17614.9	18552	16832.4	16212.8	12458.1	17902.7	13856.8	13911.5	17625	10445.3	13397.3	15267.6	11643.9	12106.8	17106.2	18669.4	14710	11115.9	14055.6	17531.5	8700.56	8180.32	9148.4	10213.3
		350.07	dAMP	dAMP_350.07	10718	8264.67	12598	9931.65	13055.7	9060.37	9478.05	6592.68	10539	10719.5	7953.05	10450	8274.12	10213.5	9106.47	9715.29	7443.1	7143.1	10771.9	9181.52		11369.6	9579.73	10404.1	8870.95	8556.08	11481.1	10217.6	9558.11	11054.1	8302.03	9280.41	7922.3	5579.05	7747.97	8348.12	9315	9753.53	7158.24	6897.75	9720.79	8450.56	7420.21	8200.53	9525
		354	2-Amino-4-hydroxy-6-hydroxymethyl-7,8-dihydropteridine diphosphate	2-Amino-4-hydroxy-6-hydroxymethyl-7,8-dihydropteridine diphosphate_354.00	13028.7	11786	11021.3	13178.5	13289.9	10164.6	16165.9	13871.3	10678.7	9742.07	10129.9	11020	10633.5	7634.71	9031.18	13087.6	8887.93	12509.8	13178.1	10969.6		10410.1	11897.3	15995.9	10608.8	11949.3	13488.5	11473.6	10535.1	10853.4	11953.4	10983.8	9472.97	9917.57	9102.03	11623.8	14622.5	9755.88	10080.6	8934.83	14959	8691.01	8606.38	9484.57	11913.3
		362.05	GMP	GMP_362.05	16976	13967.3	9827.33	10905.7	12615.8	13934.1	13751.8	14236.6	9889.02	13759.1	14514	11242.4	12174.1	13112.4	9045.29	14028.2	15903.4	13712.6	14349.4	19062		16605.4	17824.3	15044.6	15660.8	10597.3	12852.7	14389.9	13821.6	15793.9	9951.35	12175	12354.7	9346.62	10766.2	14439.4	17830	12508.8	10800.6	13213.5	18757.3	10118.5	10045.7	12671.8	19041
		363.03	Xanthosine 5-phosphate	Xanthosine 5-phosphate_363.03	11904	15568	19351.3	15063.9	15563.3	12024.4	11418.9	13925	14850	9349.39	13042.7	14437.6	10827.6	13741.8	17070.6	12664.7	10460.3	14500	12832	13429.3		9325.68	10333.8	13487.2	14943.9	23979.1	15143.2	14843.9	13070.9	13069.6	21748	17225.7	14987.8	23458.8	18032.4	17392.5	9377.5	14419.4	15810	15092.1	8734.27	12711.8	12371.3	11605.9	10908
		365.05	5-Formamido-1-(5-phospho-D-ribosyl)imidazole-4-carboxamide	5-Formamido-1-(5-phospho-D-ribosyl)imidazole-4-carboxamide_365.05	14377.3	15993.3	20496.7	15399.4	20359.2	11444.5	12167.7	14692.1	16090.9	11005.5	14882.9	13755.9	14150	13468.8	15370	14044.1	12088.5	13606.3	14282.6	13587		11056.8	11354.1	14881.1	15986.5	17785.1	13195.9	13961.5	12101.4	14731.8	18043.9	13429.1	12529.7	22463.5	17118.2	15748.1	9373.75	14003.5	13200.6	12844.9	9043.26	11734.8	10043.6	12024.5	11581.4
		367.36	tetracosanoate (n-C24:0)	tetracosanoate (n-C24:0)_367.36	57830.7	52163.3	46980.7	47246.8	37619.9	47197.6	48159.8	44277.4	44877.4	46131.1	52253.7	45429.4	47108.2	47092.9	42762.9	43727.6	49849.4	44394.8	49381.5	43673.9		62983.1	60025.7	57191.9	57402.7	45165.5	58016.9	55293.9	55044.6	63165.5	46706.8	51622.3	51200	45084.5	51960.8	52335	53509.4	47485.9	43068.8	53528.1	52951.1	41090.4	41110.6	45850.5	49580.9
		381.12	Farnesyl diphosphate	Farnesyl diphosphate_381.12	13394.7	13472.7	12721.3	14402.5	20144.9	16964.6	17226.8	15484.1	15751.8	23693.9	16896.3	15261.8	15444.7	14514.7	14347.6	17242.9	17375.3	18101.1	14036	20095.7		28946.6	17594.6	18366.9	16752.7	13091.2	13746.6	15850	26057.4	19609.5	11904.7	13204.1	13354.1	13010.8	13781.8	13721.2	33698.1	13869.4	13772.9	12127.5	21630.3	17597.2	13066	14210.6	20148.9
		387	dUDP	dUDP_387.00	100678	82548.7	60000.7	55627.8	66531.6	74979.3	67778	71850.6	57617.7	88115.9	78098.2	64958.8	71190	73883.5	52414.1	58405.3	65873.6	60513.2	96718	75108.2		62601.4	61379.7	51666.9	58135.8	31135.1	41971.6	53752.7	24408.1	52698.6	25365.5	35759.5	29944.6	24518.2	32283.1	53068.8	39644.4	46376.5	27562.9	48593.3	70714.6	22572.5	22408	28932.4	31530.9
		401.01	dTDP	dTDP_401.01	9068	7448	8068.67	6530.38	12453.5	7881.71	7092.68	10476.8	6584.15	9124.39	8168.29	6242.94	6438.24	9662.35	5032.35	8388.82	12112.6	9086.21	6643.82	9852.17		11059.5	16223	11501.4	7497.97	6386.49	7309.46	9299.32	8542.57	9100.68	6391.22	8157.43	7813.51	6508.78	7267.57	8648.75	10546.2	7553.53	7786.47	6669.66	11909	7769.1	6813.83	7687.23	11135.1
		402.01	CDP	CDP_402.01	44650.7	33053.3	25544.7	25979.7	34638.6	36575	32232.3	38667.1	22785.4	34164	39228.7	27321.8	28040	34300	22277.6	31992.4	45593.7	37428.2	32328.7	48913		38464.9	40340.5	36440.5	32429.1	24124.3	29050.7	29306.1	29980.4	33081.8	20080.4	27614.9	27152.7	20052	20261.5	36893.1	30997.5	30973.5	26097.1	32180.3	42350.6	20125.3	24539.4	37079.3	58208.5
		403	UDP	UDP_403.00	86171.3	60158	43143.3	38351.3	55404.7	68496.3	53047.6	74218.9	39173.2	67323.8	71868.3	49182.4	53758.2	66717.6	35153.5	55889.4	89171.3	68493.1	60196.1	91592.9		71995.3	75366.2	57609.5	58610.1	34300	50718.2	55839.2	47026.4	57189.2	32949.3	45820.9	45056.1	31501.4	35010.8	61391.2	48856.9	52640.6	44332.9	59160.7	85286.5	35659	45213.8	77021.8	130021
		417.14	S-Adenosyl-L-methionine	S-Adenosyl-L-methionine_417.14	6592.67	5333.33	5010.67	7048.73	7902.22	5132.93	7436.59	4061.59	7207.32	8830.49	3803.05	6042.94	5267.06	4986.47	5521.18	6220.59	5918.97	4752.87	5394.94	4164.13		14270.3	8844.59	9712.16	8329.05	8074.32	9156.76	7231.08	12241.2	12838.5	9121.62	6785.14	8421.62	5578.38	7273.65	6365	24589.4	6987.65	6707.06	5405.62	10955.1	7780.9	5601.06	5087.23	8858.51
		423.03	Thiamine diphosphate	Thiamine diphosphate_423.03	44990.7	33082	26575.3	24312.7	32168.4	31948.8	32930.5	32823.2	24409.8	33956.1	33656.7	29025.3	26889.4	34428.2	22329.4	33491.8	36843.7	37127	36179.2	48919		37535.1	43768.9	35458.8	34604.7	23412.2	29516.2	32483.8	30491.2	33946.6	21796.6	29531.8	24983.8	20424.3	24129.7	35583.8	33568.8	31990.6	25742.9	30191.6	43587.6	25211.2	27495.7	37412.2	50867
		426.02	ADP	ADP_426.02	355812	255471	167191	164211	238025	322183	236391	304920	153460	271776	303619	213732	216071	279742	141158	238654	342537	291406	249772	418849		328984	321835	247323	227915	142551	207186	226291	206970	238877	128711	187327	182033	111725	153455	270392	237781	206034	184468	235422	386879	146334	191390	260345	369469
		426.02	Adenosine 3,5-bisphosphate	Adenosine 3,5-bisphosphate_426.02	355812	255471	167191	164211	238025	322183	236391	304920	153460	271776	303619	213732	216071	279742	141158	238654	342537	291406	249772	418849		328984	321835	247323	227915	142551	207186	226291	206970	238877	128711	187327	182033	111725	153455	270392	237781	206034	184468	235422	386879	146334	191390	260345	369469
		426.02	dGDP	dGDP_426.02	355812	255471	167191	164211	238025	322183	236391	304920	153460	271776	303619	213732	216071	279742	141158	238654	342537	291406	249772	418849		328984	321835	247323	227915	142551	207186	226291	206970	238877	128711	187327	182033	111725	153455	270392	237781	206034	184468	235422	386879	146334	191390	260345	369469
		441.34	4-Methylzymosterol intermediate 1	4-Methylzymosterol intermediate 1_441.34	4740	4078.67	10749.3	3435.44	9417.72	3125.61	7105.49	6817.68	8944.51	7076.22	17557.3	4044.12	7521.76	4227.06	5936.47	2672.94	10123	5220.69	5126.97	15690.2		3983.78	2906.76	3527.03	4612.84	3640.54	2101.35	3924.32	10014.9	7802.03	2586.49	2046.62	2314.86	3269.59	2844.59	3885	2241.25	3521.76	2395.29	6451.69	2716.29	3439.89	2032.45	3610.11	2373.4
		453.07	(S)-2-[5-Amino-1-(5-phospho-D-ribosyl)imidazole-4-carboxamido]succinate	(S)-2-[5-Amino-1-(5-phospho-D-ribosyl)imidazole-4-carboxamido]succinate_453.07	8878.67	7926	6689.33	5964.56	5438.92	5149.39	7023.17	7817.68	5885.37	6981.1	7633.54	6254.12	6257.65	7087.65	4987.06	6933.53	7357.47	5540.8	5751.69	7499.46		7877.03	9199.32	9025.68	7076.35	4767.57	5566.22	6752.7	7537.16	7949.32	4845.27	5424.32	5363.51	4085.14	4378.38	6883.75	11281.9	6481.76	6145.29	6376.97	8148.31	4096.07	3547.34	4233.51	6160.11
		481.98	CTP	CTP_481.98	152158	155383	116309	118563	130324	120237	131945	132129	111836	120654	140484	130640	127995	110332	109833	138194	138625	143174	123529	157193		113491	124966	121883	126180	104684	131028	115147	111979	122000	97353.4	119514	125847	94993.9	104351	129099	86916.9	109802	101705	116204	105335	82868.5	105512	115266	161312
		482.96	UTP	UTP_482.96	106567	76899.3	48594	48713.9	69750	96281.7	68880.5	95232.9	49518.3	81601.2	106073	60892.9	60081.2	81829.4	46166.5	73269.4	99168.4	86333.3	73211.2	105657		84585.1	99077	65973	70489.9	44415.5	60137.2	67475.7	60550.7	67825.7	45106.1	54794.6	69331.8	40004.1	52287.8	75028.1	44673.8	63451.2	65395.3	70242.1	102052	51312.4	73756.9	98354.8	194663
		489.99	dATP	dATP_489.99	11210	8269.33	7038.67	7156.96	7290.82	10379.3	8257.93	8854.88	7234.15	9408.54	10270.7	7239.41	7361.76	9093.53	6522.35	9262.35	9437.36	8357.47	9367.42	12213		10914.2	12789.9	10345.9	11423	6044.59	8794.59	9828.38	8743.92	11336.5	7091.89	9125.68	8933.78	6297.3	6812.16	10301.9	11630	9214.71	7465.29	10578.7	14667.4	7624.16	7729.79	10704.8	13192
		503	Thiamin triphosphate	Thiamin triphosphate_503.00	12305.3	10660.7	11235.3	10697.5	10076.3	9750.61	10923.2	14963.4	10459.8	9250.61	10527.4	8078.24	9047.65	9821.76	8861.18	9657.65	8674.14	8393.68	12287.1	9250		15373.6	12196.6	15958.8	10900.7	9852.7	8991.22	8835.14	10828.4	10870.3	7775.68	8118.24	6656.76	8408.11	7158.78	10506.2	14806.2	11727.1	10092.4	11274.2	15884.8	6375.28	6620.21	9240.43	11982.4
		503.16	(1,4-alpha-D-Glucosyl)3	(1,4-alpha-D-Glucosyl)3_503.16	18072.7	17719.3	20878.7	20145.6	18093.4	17203	14689	13930.5	17381.7	15207.9	16256.1	14486.5	12654.7	16898.2	16615.9	15727.1	12690.2	13237.9	15274.2	14070.7		19483.8	17729.1	20087.8	18331.8	23271.6	18538.5	18983.8	28516.2	18974.3	18635.8	18638.5	16096.6	19758.1	15313.5	17312.5	35645	16375.3	16788.8	16289.9	20016.9	13690.4	13486.7	15562.2	12932.4
		503.16	Raffinose	Raffinose_503.16	18072.7	17719.3	20878.7	20145.6	18093.4	17203	14689	13930.5	17381.7	15207.9	16256.1	14486.5	12654.7	16898.2	16615.9	15727.1	12690.2	13237.9	15274.2	14070.7		19483.8	17729.1	20087.8	18331.8	23271.6	18538.5	18983.8	28516.2	18974.3	18635.8	18638.5	16096.6	19758.1	15313.5	17312.5	35645	16375.3	16788.8	16289.9	20016.9	13690.4	13486.7	15562.2	12932.4
		505.99	dGTP	dGTP_505.99	381633	270124	158597	143888	241601	406730	233973	357743	159607	298583	358844	185006	190198	303652	147892	264799	354236	296970	269184	400586		295784	345102	245826	237611	141493	198383	242482	200825	236714	121919	192425	186929	110044	143691	272762	147585	216259	203710	267279	408482	168999	239148	303255	554160
		505.99	ATP	ATP_505.99	381633	270124	158597	143888	241601	406730	233973	357743	159607	298583	358844	185006	190198	303652	147892	264799	354236	296970	269184	400586		295784	345102	245826	237611	141493	198383	242482	200825	236714	121919	192425	186929	110044	143691	272762	147585	216259	203710	267279	408482	168999	239148	303255	554160
		521.98	GTP	GTP_521.98	96240	74181.3	46376	45049.4	67926.6	86952.4	63729.3	79632.3	52561.6	79943.9	89245.1	53984.1	53206.5	77928.8	43091.2	69817.6	90432.2	73839.7	70092.7	85370.1		67501.4	84060.1	69796.6	64531.1	47062.8	56665.5	71228.4	55194.6	67925.7	42134.5	55327.7	56073.6	39804.1	41899.3	76073.1	36414.4	55466.5	58114.1	67986	76828.1	48742.1	55492.6	68404.3	113204
		565.05	UDP-hexose	UDPglucose_565.05	75281.3	46359.3	34827.3	32130.4	41111.1	53415.2	43776.8	40726.2	30991.5	50534.8	48296.3	41691.2	36045.3	51170	29127.6	44993.5	60989.7	50711.5	54595.5	90192.4		55055.4	64237.8	47996.6	52412.2	30202	44983.1	45044.6	40629.1	47295.3	23120.9	35680.4	35499.3	22098.6	28986.5	48804.4	61371.9	46308.8	33975.9	44611.8	72883.1	28429.8	50601.6	84068.6	143773
		565.05	UDP-hexose	UDPgalactose_565.05	75281.3	46359.3	34827.3	32130.4	41111.1	53415.2	43776.8	40726.2	30991.5	50534.8	48296.3	41691.2	36045.3	51170	29127.6	44993.5	60989.7	50711.5	54595.5	90192.4		55055.4	64237.8	47996.6	52412.2	30202	44983.1	45044.6	40629.1	47295.3	23120.9	35680.4	35499.3	22098.6	28986.5	48804.4	61371.9	46308.8	33975.9	44611.8	72883.1	28429.8	50601.6	84068.6	143773
		604.07	GDP-D-mannose	GDP-D-mannose_604.07	74969.3	50639.3	42914.7	44833.5	50026.9	49326.2	51009.1	40773.2	37556.7	48440.2	43525.6	43822.4	44210.6	46265.9	37142.4	48317.1	54606.3	43710.9	56986	65927.2		55910.8	61937.2	60783.1	54141.2	43837.2	50764.2	48836.5	45374.3	53175.7	38626.4	43211.5	36585.8	42741.9	40856.1	53596.2	58820	48854.7	39488.8	49866.9	63555.1	32987.6	39994.1	53639.4	71399.5
		606.07	UDP-N-acetyl-D-galactosamine	UDP-N-acetyl-D-galactosamine_606.07	103797	59045.3	44214	43478.5	50069.9	71301.2	56956.1	55145.1	38970.1	65753	63726.2	56231.2	46315.3	67914.7	39251.8	60559.4	77521.3	68829.3	75657.3	109053		77658.1	88702	66583.8	67156.1	35629.7	54323.6	58668.2	48769.6	63473	29268.2	47379.7	46166.2	27716.9	37148.6	66811.9	82835	58507.1	41265.9	61598.3	96062.4	34978.7	53083.5	76095.7	132064
		611.15	Oxidized glutathione	Oxidized glutathione_611.15	20412.7	10128	8703.33	13508.2	9044.62	22049.4	20518.3	30933.5	10882.3	10920.1	10300.6	8087.65	9717.06	14128.2	5433.53	12551.8	13502.9	8907.47	16111.8	18134.2		35411.5	55964.2	52045.3	18370.9	8960.81	16368.9	14581.8	26377.7	22092.6	6932.43	9229.05	11389.2	5033.11	7782.43	23780	78038.8	34110.6	18435.3	15277	100580	7059.55	12950.5	17421.3	40754.3
		662.1	NAD	Nicotinamide adenine dinucleotide_662.10	116907	77436	61767.3	55265.2	67109.8	85793.9	75467.7	71184.1	54784.8	79804.9	75727.4	69844.7	58821.2	82388.2	51221.2	78628.8	91284.5	87803.4	93378.7	135823		86443.2	100914	78869.6	78600.7	45018.9	68079.1	73864.2	60605.4	74541.9	36719.6	57654.1	49678.4	33993.9	42891.2	76291.2	75961.2	64857.6	50721.8	73352.8	101918	41770.2	61274.5	86582.4	117443
		664.12	NADH	Nicotinamide adenine dinucleotide - reduced_664.12	25680.7	12296	9350.67	15943	15743.7	19278.7	20089	14501.8	11223.8	24323.8	16812.8	13002.9	18427.6	17338.2	8103.53	14710	26062.1	14708.6	13806.2	30157.1		21715.5	26048	15598.6	13876.4	11166.9	16029.1	10854.1	10901.4	17304.1	8258.78	14696.6	15204.1	8179.05	10236.5	15083.1	24498.8	22622.4	15438.2	19517.4	29998.3	11256.7	12428.2	18670.7	19551.6
		665.22	glycogen (tetramer)	glycogen (tetramer)_665.22	2010.67	1845.33	4406.67	3584.81	2583.54	2634.15	2416.46	2609.76	2269.51	1751.22	1730.49	1841.76	1585.29	3173.53	2480.59	2045.88	3221.26	3214.94	1258.99	2521.74		3754.73	3166.89	3800	3478.38	3416.89	2530.41	2806.76	5120.27	2925.68	2410.81	2293.24	3489.86	2655.41	3262.84	2486.25	6713.75	1847.65	2032.35	1751.12	4143.26	1597.19	1682.45	3041.49	2979.26
		679.31	Coproporphyrinogen III	Coproporphyrinogen III_679.31	1624	1717.33	2699.33	405.063	1332.91	3010.98	1590.24	2881.1	1323.78	1875.61	2567.68	1222.94	1477.06	2083.53	1769.41	1177.06	2837.36	2947.7	1515.17	2115.76		3380.41	3518.24	1791.89	1736.49	2636.49	1101.35	2097.3	2402.7	1243.24	2566.22	348.649	3377.7	1704.73	2847.97	2625	4760.62	2245.88	2014.71	1089.89	3056.18	1307.87	2257.98	764.362	452.66
		694.67	Ceramide-2 (Sphinganine:n-C26:0OH)	Ceramide-2 (Sphinganine:n-C26:0OH)_694.67	4469.33	5016	3787.33	3169.62	3322.47	4709.76	4645.12	6684.76	3965.85	3079.27	4326.83	3586.47	3925.29	3897.06	4430	3382.94	5964.37	4074.14	4020.79	4144.02		9751.35	7381.76	6791.22	4558.11	3730.41	4691.22	4106.08	5212.84	4638.51	4137.84	2844.59	5433.78	4481.76	4718.92	4274.38	12108.1	5924.12	4508.82	4880.34	12607.3	2522.47	2864.89	2868.62	2539.89
		694.67	Ceramide-2 (Phytosphingosine:n-C26:0)	Ceramide-2 (Phytosphingosine:n-C26:0)_694.67	4469.33	5016	3787.33	3169.62	3322.47	4709.76	4645.12	6684.76	3965.85	3079.27	4326.83	3586.47	3925.29	3897.06	4430	3382.94	5964.37	4074.14	4020.79	4144.02		9751.35	7381.76	6791.22	4558.11	3730.41	4691.22	4106.08	5212.84	4638.51	4137.84	2844.59	5433.78	4481.76	4718.92	4274.38	12108.1	5924.12	4508.82	4880.34	12607.3	2522.47	2864.89	2868.62	2539.89
		716.26	5-Methyltetrahydropteroyltri-L-glutamate	5-Methyltetrahydropteroyltri-L-glutamate_716.26	961.333	3408.67	2346	1210.76	2264.24	3982.32	1797.56	3613.41	1015.24	1957.93	2898.17	1311.18	2660.59	3137.65	1999.41	995.882	5059.77	3895.98	923.596	2940.76		4791.22	5006.08	2856.76	3168.24	1539.19	1347.3	2291.22	4985.81	1917.57	3641.89	1361.49	7487.16	3055.41	4116.89	2403.75	3934.38	2850	1782.35	2382.58	3656.18	1588.76	2829.79	2272.87	565.957
		742.07	NADP	Nicotinamide adenine dinucleotide phosphate_742.07	22505.3	14285.3	10576	12995.6	17875.3	16723.2	18313.4	17981.7	13489	20409.8	16359.8	14035.9	10860.6	15642.4	11102.4	15502.9	14721.8	12569	19560.7	15226.1		21401.4	22371.6	20230.4	15898.6	11663.5	17911.5	18814.9	13568.9	16015.5	9732.43	13492.6	10193.9	6406.08	6423.65	16468.1	19332.5	15005.3	13680.6	12705.6	21017.4	11622.5	13510.1	17729.8	23036.7
		762.07	NADP	Nicotinamide adenine dinucleotide phosphate_762.07	4374.67	2612.67	2048	3436.08	3935.44	2459.76	5331.71	2951.83	3470.73	4466.46	1648.17	3019.41	2222.94	2353.53	2140.59	3384.71	3300.57	2102.87	3952.25	3020.11		4191.89	4183.78	5690.54	3200.68	3411.49	4214.19	4097.97	3631.76	5670.27	1589.86	2287.16	1390.54	1603.38	1579.05	3296.25	5111.25	2311.18	2942.94	3078.09	2945.51	2472.47	2334.04	2810.64	5739.89
		766.11	Coenzyme A	Coenzyme A_766.11	4752	4201.33	2605.33	3136.71	3718.67	1943.9	3667.07	1484.15	3474.39	4228.66	1179.88	2796.47	2098.24	1663.53	1877.06	2892.35	1727.01	2248.28	4380.34	3751.63		2547.3	1810.81	5574.32	3356.08	5056.08	4077.03	5168.92	3619.59	5264.19	2654.05	3980.41	1100.68	2856.76	2171.62	3033.75	1121.88	3033.53	2960	2788.2	1989.89	3837.08	3574.47	3712.77	6285.64
		808.12	Acetyl-CoA	Acetyl-CoA_808.12	12229.3	6456.67	5913.33	7383.54	7927.53	9260.37	8936.59	7653.05	5296.95	8871.34	7745.12	6112.35	5766.47	6722.35	4451.76	6947.65	8183.91	4885.06	10806.2	7445.65		9244.59	10919.6	11788.5	7427.7	5832.43	7849.32	10635.1	7674.32	10142.6	4649.32	8170.27	5682.43	4162.84	4147.3	6818.75	10153.1	7340	6815.88	7328.65	9302.25	5966.85	6066.49	8815.43	13875
		835.04	P1,P4-Bis(5-adenosyl) tetraphosphate	P1,P4-Bis(5-adenosyl) tetraphosphate_835.04	6401.33	7279.33	5650.67	6410.76	5631.65	4160.98	8928.05	3962.2	6754.88	6825.61	2594.51	6440	4380.59	4547.65	5273.53	6103.53	1095.4	2918.39	5687.08	1132.07		6587.16	4265.54	11182.4	4893.92	7498.65	8466.22	7150	5492.57	9316.89	5670.27	8401.35	2522.97	4058.78	3529.05	3698.12	5017.5	5191.18	5049.41	2820.79	1438.76	6665.73	3535.11	3079.26	5032.45
		920.24	Decanoyl-CoA (n-C10:0CoA)	Decanoyl-CoA (n-C10:0CoA)_920.24	18.6667	1836.67	1914	2141.77	1068.67	1857.32	1131.1	534.756	467.683	75	931.098	220.588	620.588	1.17647	1405.29	1782.94	2347.7	3550.57	142.697	1240.76		162.162	127.703	1.35135	1050.68	727.027	419.595	1584.46	1177.03	118.919	4315.54	1374.32	5048.65	1051.35	4091.22	1160.62	1.25	393.529	564.118	122.472	851.124	797.753	638.83	805.319	1.06383
		994.3	trans-Tetradec-2-enoyl-CoA	trans-Tetradec-2-enoyl-CoA_994.30	853.333	5939.33	6108	4075.95	3731.96	6638.41	1567.68	3320.73	2856.71	1821.34	5715.24	2680	3457.06	4993.53	3704.12	3367.06	5902.3	6372.41	2591.57	4027.17		2326.35	5045.95	458.108	6022.3	1535.81	1789.86	3104.73	5986.49	1091.22	5638.51	4214.19	7568.24	4658.11	8132.43	4176.88	716.875	3867.65	4632.94	4276.4	2158.99	3885.39	5653.72	3206.91	342.553
		994.3	Tetradecenoyl-CoA (n-C14:1CoA)	Tetradecenoyl-CoA (n-C14:1CoA)_994.30	853.333	5939.33	6108	4075.95	3731.96	6638.41	1567.68	3320.73	2856.71	1821.34	5715.24	2680	3457.06	4993.53	3704.12	3367.06	5902.3	6372.41	2591.57	4027.17		2326.35	5045.95	458.108	6022.3	1535.81	1789.86	3104.73	5986.49	1091.22	5638.51	4214.19	7568.24	4658.11	8132.43	4176.88	716.875	3867.65	4632.94	4276.4	2158.99	3885.39	5653.72	3206.91	342.553
[truncated: 33 more columns]

## Sheet: Rap_metabolites_FIA
Intracellular Metabolite Abundance (relative concentrations) [ion count / OD600]
		Rapamycin-induced downshift			BY005 (replicate 1)																						BY006 (replicate 2)																						BY007 (replicate 3)
				Sample Name (original labeling)	BY005_01	BY005_02	BY005_03	BY005_04	BY005_05	BY005_06	BY005_07	BY005_08	BY005_09	BY005_10	BY005_11	BY005_12	BY005_14	BY005_15	BY005_16	BY005_17	BY005_18	BY005_19	BY005_20	BY005_21	BY005_22		BY006_01	BY006_02	BY006_03	BY006_04	BY006_05	BY006_06	BY006_07	BY006_08	BY006_09	BY006_10	BY006_11	BY006_12	BY006_13	BY006_14	BY006_15	BY006_16	BY006_17	BY006_18	BY006_19	BY006_20	BY006_22		BY007_01
				Sample Name (time labeling)	-10 minutes (technical replicate 1)	-10 minutes (technical replicate 2)	-10 minutes (technical replicate 3)	-10 minutes (technical replicate 4)	0.1 minutes (immediately after shift)	0.25 minutes	0.5 minutes	0.75 minutes	1 minute	2 minutes	3 minutes	4 minutes	7 minutes	10 minutes	15 minutes	20 minutes	30 minutes	45 minutes	60 minutes	90 minutes	120 minutes		-10 minutes (technical replicate 1)	-10 minutes (technical replicate 2)	-10 minutes (technical replicate 3)	-10 minutes (technical replicate 4)	0.1 minutes (immediately after shift)	0.25 minutes	0.5 minutes	0.75 minutes	1 minute	2 minutes	3 minutes	4 minutes	5 minutes	7 minutes	10 minutes	15 minutes	20 minutes	30 minutes	45 minutes	60 minutes	120 minutes		-10 minutes (technical replicate 1)
		m/z	Metabolite Name (on the right, unique identifier MetaboliteName_m/z)	Time after shift [minutes]	0	0	0	0	0.1	0.25	0.5	0.75	1	2	3	4	7	10	15	20	30	45	60	90	120		0	0	0	0	0.1	0.25	0.5	0.75	1	2	3	4	5	7	10	15	20	30	45	60	120		0
	Metabolites measured by FIA-QTOF Metabolites measured by FIA-QTOF Metabolites measured by FIA-QTOF Metabolites measured by FIA-QTOF Metabolites measured by FIA-QTOF Metabolites measured by FIA-QTOF Metabolites measured by FIA-QTOF Metabolites measured by FIA-QTOF Metabolites measured by FIA-QTOF	59.01	Acetate	Acetate_59.01	448812	517276	366533	350371	462560	338601	397465	380424	357744	472822	151721	484702	399947	326149	393896	406252	266126	284294	360257	263338	391034		389347	387088	327353	356043	363938	364085	348201	499528	447086	411685	321331	289260	349748	352119	371579	403086	323218	282344	277415	207262	202893		530343
		59.01	Glycolaldehyde	Glycolaldehyde_59.01	448812	517276	366533	350371	462560	338601	397465	380424	357744	472822	151721	484702	399947	326149	393896	406252	266126	284294	360257	263338	391034		389347	387088	327353	356043	363938	364085	348201	499528	447086	411685	321331	289260	349748	352119	371579	403086	323218	282344	277415	207262	202893		530343
		59.02	Urea	Urea_59.02	24485.5	26348	42056.6	20781.6	38632.1	34200	23403.8	30355.8	19174.4	40230.8	64310.3	30775.6	23472.4	31240.4	23591.9	22788.7	13410.8	14832.4	21614.4	14586.7	16545.6		28514.9	20967.8	41928.2	21732.8	21110	18759.4	19021.1	26175.6	24812.2	21478.3	18162.2	27304.4	20057.4	22662.1	17224.7	22979.8	18271.7	16162.5	15335.5	13469.8	11115		29964.1
		71.01	Methylglyoxal	Methylglyoxal_71.01	213789	151668	136298	170379	99989.1	147454	200443	138676	138407	96903.2	93115.4	170240	229142	133539	140136	163128	106067	130698	105068	124448	54361.1		155900	126476	132996	175568	142698	132306	203220	121366	147544	165651	150058	142091	157538	163883	160415	121775	161358	138124	81235.1	103064	96746.8		146179
		73.03	L-Lactaldehyde	L-Lactaldehyde_73.03	75078.9	51536.2	51597.4	59406.6	59957.7	57673.7	69848.1	56347.4	50976.3	41807.1	30373.1	56268.6	58332.7	48202.9	49324.2	50897.8	44066.7	38772.7	36271.8	43237.1	48929.8		46693.1	73094.3	47258	57348.3	54107.2	58228.3	55770	45299.4	94840	60481.1	77578.3	47143.3	52506.8	51075.3	55877.4	46645.5	61314.6	41180.8	57947.5	38382.2	36084.1		53208.2
		74.02	Glycine	Glycine_74.02	15567.8	11480.3	10344.1	12865.8	12800	10660.9	17325	13230.8	12534	13587.8	6775	13178.2	17311.5	18745.2	12365.6	14851.6	13697.8	18368.5	15312.5	14240.8	16290.9		11796	15280.5	11582.8	14184.5	12502.8	11258.3	13957.8	13568.9	14081.1	14147.2	15941.1	13094.4	12470.5	13078.4	14443.2	12263.6	15721.2	16104	17337.6	12342.1	10114		16275.5
		87.01	Pyruvate	Pyruvate_87.01	25107.9	21202.6	16161.8	18034.9	11592.9	16836.5	24512.2	17646.2	16384.6	15570.5	8938.46	18775.6	28101.9	19568.9	15944.1	19247.3	12532.3	16764.8	14836.6	15686.2	12484.9		16636.2	13433.9	15386.8	24399.4	18906.7	15068.9	28675	16700.6	12758.9	22026.1	11040	19027.8	20514.2	19467.4	21121.6	13566.7	21759.6	18979	8813.22	14261.2	16626.4		18003.3
		88.04	L-Alanine	L-Alanine_88.04	44379.6	36038.8	36099.3	41418.4	44280.1	36614.7	33950.6	41255.1	36700.6	29300.6	20633.3	55228.2	38098.7	54310.6	49002.7	37830.6	41242.5	42339.4	49457.9	40851.2	43505.2		48835.6	39016.1	39758.6	35675.3	34612.2	46257.2	27113.9	34257.8	61662.2	35067.8	47997.8	33161.7	36998.9	35808.4	36261.6	39376.8	35202.5	31883	45826	35444.2	28856.4		43963
		88.04	beta-Alanine	beta-Alanine_88.04	44379.6	36038.8	36099.3	41418.4	44280.1	36614.7	33950.6	41255.1	36700.6	29300.6	20633.3	55228.2	38098.7	54310.6	49002.7	37830.6	41242.5	42339.4	49457.9	40851.2	43505.2		48835.6	39016.1	39758.6	35675.3	34612.2	46257.2	27113.9	34257.8	61662.2	35067.8	47997.8	33161.7	36998.9	35808.4	36261.6	39376.8	35202.5	31883	45826	35444.2	28856.4		43963
		89.02	Dihydroxyacetone	Dihydroxyacetone_89.02	462244	336229	319859	385134	399395	323498	408308	406269	297522	246308	172721	429846	423682	289766	334592	354180	222679	246538	243994	244905	237469		391540	394390	323768	353065	330516	340389	352631	276402	534321	338976	594798	305284	319512	341871	332612	302311	355872	258993	362819	207682	202186		303889
		89.02	D-Glyceraldehyde	D-Glyceraldehyde_89.02	462244	336229	319859	385134	399395	323498	408308	406269	297522	246308	172721	429846	423682	289766	334592	354180	222679	246538	243994	244905	237469		391540	394390	323768	353065	330516	340389	352631	276402	534321	338976	594798	305284	319512	341871	332612	302311	355872	258993	362819	207682	202186		303889
		89.02	D-Lactate	D-Lactate_89.02	462244	336229	319859	385134	399395	323498	408308	406269	297522	246308	172721	429846	423682	289766	334592	354180	222679	246538	243994	244905	237469		391540	394390	323768	353065	330516	340389	352631	276402	534321	338976	594798	305284	319512	341871	332612	302311	355872	258993	362819	207682	202186		303889
		91.04	Glycerol	Glycerol_91.04	1782.89	1559.21	2631.58	2219.74	1835.9	2141.03	2679.49	2481.41	1433.33	907.051	1466.03	1845.51	2600	1705.77	2138.71	848.925	1425.27	1352.78	1090.28	1399.58	1045.24		2470.69	1934.48	1937.36	2027.01	2093.33	2302.22	2275	1396.67	2431.67	2222.78	2883.89	2162.78	2648.42	2104.21	1971.58	1812.63	2325.76	1194.64	2124.79	1782.23	1664.33		1227.17
		96.97	Phosphate	Phosphate_96.97	774658	754253	595518	638920	375670	524725	716345	526235	387206	744255	462537	630739	838587	531940	508609	627481	334943	407341	356056	372660	225631		566298	411832	468682	629007	551979	465767	612094	445841	444663	600267	309479	483936	532645	543944	590627	429456	560704	443655	193498	381148	358158		523121
		101.02	Succinic semialdehyde	Succinic semialdehyde_101.02	142050	97662.5	83266.4	109801	60967.9	90741.7	130128	90988.5	81492.9	68723.7	53905.1	106340	136226	95604.2	89515.1	104452	54517.2	78703.2	69915.7	78482.1	41469.4		91463.2	75968.4	86624.7	113574	96423.3	94880.6	123362	73510	94380	110635	80935	91218.3	99194.7	95888.4	109085	75276.3	107831	82725	51063.6	74293.8	71022.9		91802.2
		101.02	Acetoacetate	Acetoacetate_101.02	142050	97662.5	83266.4	109801	60967.9	90741.7	130128	90988.5	81492.9	68723.7	53905.1	106340	136226	95604.2	89515.1	104452	54517.2	78703.2	69915.7	78482.1	41469.4		91463.2	75968.4	86624.7	113574	96423.3	94880.6	123362	73510	94380	110635	80935	91218.3	99194.7	95888.4	109085	75276.3	107831	82725	51063.6	74293.8	71022.9		91802.2
		101.02	2-Oxobutanoate	2-Oxobutanoate_101.02	142050	97662.5	83266.4	109801	60967.9	90741.7	130128	90988.5	81492.9	68723.7	53905.1	106340	136226	95604.2	89515.1	104452	54517.2	78703.2	69915.7	78482.1	41469.4		91463.2	75968.4	86624.7	113574	96423.3	94880.6	123362	73510	94380	110635	80935	91218.3	99194.7	95888.4	109085	75276.3	107831	82725	51063.6	74293.8	71022.9		91802.2
		102.06	4-Aminobutanoate	4-Aminobutanoate_102.06	32868.4	41849.3	24100	30969.1	35533.3	29481.4	31831.4	34129.5	27873.7	42283.3	19787.8	33307.7	33913.5	82492.6	34281.7	35718.3	45333.3	66852.3	51901.9	55440.8	81880.2		26524.1	42972.4	25898.3	32389.1	34782.8	29341.1	28772.8	42642.8	31848.9	36453.9	25104.4	28855.6	32504.2	29380.5	38292.6	29135.9	36342.9	41343.7	43419	37540.1	35443		70073.9
		104.04	L-Serine	L-Serine_104.04	17530.3	17652	12997.4	12617.1	20453.2	10742.3	16231.4	15462.8	15421.8	24696.2	7642.95	12107.1	14060.9	10391.3	6398.39	5006.45	10428.5	7058.33	5760.65	5715.42	14507.5		9394.83	25666.7	13363.8	13467.2	13222.2	13283.3	16573.9	18599.4	18976.1	14595.6	28830	14000.6	10350	10676.3	12489.5	6676.77	9570.2	6550	14285.5	4631.4	4492.36		19438
		105.02	L-Lactate	L-Lactate_105.02	1888.82	2641.45	2175	1800	1292.95	2142.95	1726.28	1422.44	1866.67	1244.87	1796.79	1776.28	2524.36	2109.29	1310.22	1101.08	1112.9	1255.56	1669.44	885.833	1034.92		1552.87	1608.62	1257.47	983.908	1944.44	1994.44	2037.78	1737.22	1370	2340	1391.67	1748.89	1253.16	2062.11	2364.21	1039.9	2111.62	900.893	1441.74	1830.17	941.083		1470.65
		112.04	1-Pyrroline-5-carboxylate	1-Pyrroline-5-carboxylate_112.04	599378	315638	392725	712189	337815	409485	499296	418075	314783	197271	338029	611545	493379	343848	465731	436617	224422	204256	240997	256848	115956		577367	380274	463229	466764	452819	584147	344963	253427	717218	402849	628175	510267	385553	405446	422849	420666	426865	261294	304005	294808	225241		292897
		114.06	L-Proline	L-Proline_114.06	157742	146326	143214	153014	193868	139310	153121	201087	167913	177281	125670	177279	153882	259949	149155	138500	185648	212386	177810	189556	209202		141821	166121	160126	150582	145791	142130	138968	165523	161257	149293	163312	139045	146137	138925	142287	148112	145993	171800	162288	136202	122865		249356
		115	Fumarate	Fumarate_115.00	25595.4	27800	22742.1	22670.4	28853.2	23352.6	23068.6	26587.8	25367.3	38074.4	18944.9	28062.2	24741.7	34740.4	21305.9	23350.5	25785.5	25101.9	24549.5	22825	33384.1		20044.3	26608.6	19812.6	21720.1	22607.2	22152.8	19825	27554.4	21105	24306.1	16266.7	19861.1	19912.6	17947.4	21043.2	18990.9	19130.3	19595.1	20269.8	17471.9	18833.1		32032.1
		115.04	3-Methyl-2-oxobutanoate	3-Methyl-2-oxobutanoate_115.04	62523.7	66188.2	56207.9	50200.7	58485.3	62579.5	60321.8	59210.9	62694.9	60450.6	32109.6	54885.9	54653.2	61775.6	57345.7	46337.1	49211.8	47710.6	43231	42664.6	42292.5		42183.3	54489.7	50558.6	58025.3	50387.2	56135	56497.8	56276.1	55162.2	56962.8	46010	46306.1	54051.1	49943.2	52178.9	43415.7	55051.5	39461.6	42706.2	41855.8	30261.5		61899.5
		116.03	L-Aspartate 4-semialdehyde	L-Aspartate 4-semialdehyde_116.03	12561.8	10000	9463.82	12038.8	14682.7	9135.26	11325.6	11621.8	10581.4	10125.6	8117.95	10126.3	10344.2	11190.4	10864.5	8188.17	12041.4	10152.8	6782.41	7895.42	10344		9516.09	13118.4	11102.3	10376.4	9457.78	10969.4	9467.78	10257.2	15278.9	9369.44	18032.8	9862.78	9303.68	8237.37	9900.53	9312.63	9800	7902.68	12303.7	7601.24	5744.9		8757.61
		116.07	L-Valine	L-Valine_116.07	104593	106622	90905.9	96496.1	150315	101990	113839	125360	104885	93414.7	71979.5	109526	102283	222719	114739	104327	165801	195102	176410	172326	214762		88401.1	130940	109909	105284	102417	102915	96439.4	121784	127904	108252	150257	84712.2	101389	92229.5	97850	106252	123004	138333	161214	124531	110512		167486
		117.02	Succinate	Succinate_117.02	333418	217690	220378	260636	328531	253028	298777	258769	205748	161494	146784	211067	238178	221947	172318	186592	222073	174336	142876	185424	289863		228750	392920	214963	248413	240266	244953	232361	212326	487248	247474	438667	219952	224009	215760	244178	204309	270272	183118	316810	169156	162437		240027
		118.05	L-Threonine	L-Threonine_118.05	75832.9	68405.3	52655.9	66217.8	98975.6	58037.2	83550.6	88368.6	68883.3	78326.9	44355.8	69929.5	78534.6	107838	59321	61418.3	81046.8	88495.4	78300	79059.2	108255		62223.6	104383	71800.6	76414.9	68787.2	110409	83753.9	85927.2	97479.4	73793.9	111318	72181.7	67720.5	66572.6	79993.7	63478.8	78202	91423.7	116534	67240.5	56252.5		107770
		118.05	L-Homoserine	L-Homoserine_118.05	75832.9	68405.3	52655.9	66217.8	98975.6	58037.2	83550.6	88368.6	68883.3	78326.9	44355.8	69929.5	78534.6	107838	59321	61418.3	81046.8	88495.4	78300	79059.2	108255		62223.6	104383	71800.6	76414.9	68787.2	110409	83753.9	85927.2	97479.4	73793.9	111318	72181.7	67720.5	66572.6	79993.7	63478.8	78202	91423.7	116534	67240.5	56252.5		107770
		119.05	Phenylacetaldehyde	Phenylacetaldehyde_119.05	38708.6	35836.8	35224.3	34302	41874.4	43762.8	44200	44723.7	49451.3	40857.1	34830.1	38657.1	41121.8	46850.3	34958.6	37644.1	50875.3	39456.9	33332.9	31585.8	35708.7		29683.3	43339.1	33955.2	34218.4	34014.4	42238.9	40256.7	38979.4	46618.3	35167.2	54549.4	32818.3	35156.8	33833.7	36620	32638.4	33349.5	28532.6	39023.1	24788.8	21268.5		36894
		122.02	Nicotinate	Nicotinate_122.02	203520	147642	148353	225438	151672	172637	198946	164657	129434	107837	121987	202535	192427	147738	175308	152372	105046	106940	106776	103251	86359.5		196207	145582	174116	163670	146206	199064	154177	116151	232294	169327	237711	159736	153462	161932	161494	147319	171339	103676	129938	123629	88718.8		123519
		127.05	gamma-Amino-gamma-cyanobutanoate	gamma-Amino-gamma-cyanobutanoate_127.05	1.37517e+06	1.00383e+06	836719	1.14939e+06	821212	952462	1.3431e+06	935444	855990	917517	712826	1.0415e+06	1.40509e+06	1.61494e+06	1.02583e+06	1.19604e+06	1.25481e+06	1.7525e+06	1.26914e+06	1.26697e+06	996359		811970	925310	947849	1.16681e+06	961635	748662	1.33917e+06	955026	796807	1.04694e+06	693193	1.00849e+06	924669	955387	1046060	910812	1.22061e+06	1.59644e+06	1.01405e+06	1.13371e+06	699805		1.17029e+06
		128.04	L-1-Pyrroline-3-hydroxy-5-carboxylate	L-1-Pyrroline-3-hydroxy-5-carboxylate_128.04	3.29959e+06	4.30253e+06	3.39739e+06	2.67418e+06	3.1026e+06	3.22781e+06	3.89136e+06	4.13003e+06	3.58834e+06	2.99192e+06	2.94806e+06	2.24276e+06	2.59699e+06	5.6554e+06	2.30334e+06	2.89308e+06	3.51116e+06	6.23296e+06	4.53329e+06	3.4995e+06	3.11214e+06		1.91099e+06	3.93454e+06	2.81888e+06	3.06006e+06	2.90821e+06	2.28183e+06	3.13196e+06	3.46987e+06	2436975	3.04148e+06	2.88302e+06	2.56376e+06	2.87036e+06	2.79047e+06	2.85947e+06	1.72081e+06	3.19632e+06	4.21047e+06	2.93616e+06	2.99199e+06	1.96228e+06		5.38002e+06
		129.02	Itaconate	Itaconate_129.02	341706	317250	256918	300597	228703	309429	330159	306885	263593	259056	196004	299478	336885	351621	286185	272280	219820	258101	228076	236117	209520		263154	256850	279536	337209	302115	302562	306468	249727	295371	337252	213604	275239	304849	291218	324994	237076	327109	235856	191966	263383	219135		286634
		129.1	N-Acetylputrescine	N-Acetylputrescine_129.10	6451.32	6750.66	6220.39	5039.47	6668.59	5387.18	6133.33	6473.72	7477.56	7603.85	5541.67	4916.67	5986.54	7539.74	4940.86	4655.38	6623.66	6608.33	5963.43	4331.25	5248.81		5031.61	7239.66	5561.49	7320.11	5975	3701.67	7868.33	8327.22	4263.89	6281.67	5912.22	5988.89	6069.47	4899.47	5468.95	3350	6255.05	7119.64	5163.22	4306.61	2596.82		7815.22
		130.05	L-Glutamate 5-semialdehyde	L-Glutamate 5-semialdehyde_130.05	102090	60665.8	70267.1	111279	62323.1	75201.9	89366	78915.4	58003.8	42510.9	61169.2	92067.3	85887.2	72661.2	76394.6	68572	46160.8	49027.3	45418.1	50470	31668.7		94924.1	65384.5	83539.7	81788.5	76932.8	96737.2	65907.2	52388.9	117349	73930	99138.3	89004.4	73143.2	68212.1	71310.5	72448	81735.9	53312.9	55762.4	52805.4	44277.4		61362
		130.05	trans-4-Hydroxy-L-proline	trans-4-Hydroxy-L-proline_130.05	102090	60665.8	70267.1	111279	62323.1	75201.9	89366	78915.4	58003.8	42510.9	61169.2	92067.3	85887.2	72661.2	76394.6	68572	46160.8	49027.3	45418.1	50470	31668.7		94924.1	65384.5	83539.7	81788.5	76932.8	96737.2	65907.2	52388.9	117349	73930	99138.3	89004.4	73143.2	68212.1	71310.5	72448	81735.9	53312.9	55762.4	52805.4	44277.4		61362
		130.05	5-Amino-4-oxopentanoate	5-Amino-4-oxopentanoate_130.05	102090	60665.8	70267.1	111279	62323.1	75201.9	89366	78915.4	58003.8	42510.9	61169.2	92067.3	85887.2	72661.2	76394.6	68572	46160.8	49027.3	45418.1	50470	31668.7		94924.1	65384.5	83539.7	81788.5	76932.8	96737.2	65907.2	52388.9	117349	73930	99138.3	89004.4	73143.2	68212.1	71310.5	72448	81735.9	53312.9	55762.4	52805.4	44277.4		61362
		130.09	L-Isoleucine	L-Isoleucine_130.09	174602	178819	175615	158491	295919	166541	168735	206085	197663	183037	137958	171835	149971	301939	142078	143534	236548	225867	212397	227013	344959		142280	249834	166490	149188	151546	149153	145623	192587	235653	141334	326248	135000	139515	134669	130717	149735	148871	161419	255573	145455	142272		224437
		130.09	L-Leucine	L-Leucine_130.09	174602	178819	175615	158491	295919	166541	168735	206085	197663	183037	137958	171835	149971	301939	142078	143534	236548	225867	212397	227013	344959		142280	249834	166490	149188	151546	149153	145623	192587	235653	141334	326248	135000	139515	134669	130717	149735	148871	161419	255573	145455	142272		224437
		131.03	(S)-2-Acetolactate	(S)-2-Acetolactate_131.03	172023	149536	130514	152859	117842	149772	160288	149806	133433	111757	94896.8	145717	157399	144660	135485	124756	104115	105806	100768	102616	88534.9		110261	125494	140310	150445	128587	129601	146920	110601	144834	151096	121650	122525	139888	131271	140122	104049	137368	101185	100461	103796	81848.4		117666
		131.05	L-Asparagine	L-Asparagine_131.05	81169.7	99714.5	62817.8	68471.7	79462.2	72750.6	94156.4	82944.2	75367.3	100124	60678.8	73280.8	84151.9	184618	70421.5	83530.1	114545	176390	128266	135575	173719		53167.2	91651.7	68162.1	78374.7	73090.6	56675	84380.6	100262	60934.4	87045	55978.3	73611.7	74982.6	74037.9	84174.2	65518.7	90298.5	122492	102640	105894	89807		134435
		131.08	Ornithine	Ornithine_131.08	1.50922e+06	1.98766e+06	1.0744e+06	1.2437e+06	1.95095e+06	1.7087e+06	1.77958e+06	1.49332e+06	1.22973e+06	1.6281e+06	1.3209e+06	1.29537e+06	1.62411e+06	3.18425e+06	1.24446e+06	1.15013e+06	1.38194e+06	2.49312e+06	1.76766e+06	2381030	3.02897e+06		933129	1.80352e+06	1.34471e+06	1.63486e+06	1.4481e+06	1.0583e+06	1.63186e+06	1.84258e+06	1.01116e+06	1.53257e+06	885868	1.31954e+06	1.56175e+06	1.54915e+06	1.44641e+06	1.15258e+06	1.4837e+06	1.63916e+06	1.40331e+06	1.7289e+06	2.07182e+06		2.3126e+06
		132.03	L-Aspartate	L-Aspartate_132.03	67417.8	112610	68201.3	61322.4	127427	66606.4	74234.6	96362.8	77630.1	138617	66474.4	85868.6	87055.8	382346	125379	158724	292493	403932	325272	264187	381687		60904.6	109583	68416.7	69068.4	79221.1	61283.3	59617.2	127267	70571.7	86504.4	59140	68066.1	77605.3	78519.5	102769	108158	133688	203634	224590	215617	112293		180711
		133.01	L-Malate	L-Malate_133.01	141745	219689	142668	137781	178887	142927	137745	173084	145684	278946	151741	156880	133248	212255	108612	114348	126085	111145	118824	115568	209052		125649	156078	122707	130843	139231	124886	106623	178541	131495	132519	96856.1	111087	115879	109141	116841	102406	102093	86400.4	91885.1	94916.5	114603		201083
		133.05	(R)-2,3-Dihydroxy-3-methylbutanoate	(R)-2,3-Dihydroxy-3-methylbutanoate_133.05	104714	68317.8	73473	80454.6	63918.6	78084	111236	79559	79954.5	59494.9	66121.2	74414.1	130015	81227.2	58845.7	67807	49886.6	56660.2	50758.8	66422.9	42882.5		69410.9	90330.5	92198.3	99754.6	79639.4	93155	160929	91283.3	79851.1	86226.1	100576	97750	84441.6	86882.1	95044.7	66970.2	104383	100753	64255	71218.2	77833.8		69329.3
		133.05	Deoxyribose	Deoxyribose_133.05	104714	68317.8	73473	80454.6	63918.6	78084	111236	79559	79954.5	59494.9	66121.2	74414.1	130015	81227.2	58845.7	67807	49886.6	56660.2	50758.8	66422.9	42882.5		69410.9	90330.5	92198.3	99754.6	79639.4	93155	160929	91283.3	79851.1	86226.1	100576	97750	84441.6	86882.1	95044.7	66970.2	104383	100753	64255	71218.2	77833.8		69329.3
		134.05	Adenine	Adenine_134.05	283508	391914	332472	280130	431407	350488	332115	371099	369856	393768	279072	311646	264969	451250	284737	247505	365852	333127	312873	274712	365220		237837	381614	329360	289086	282376	272096	271793	417503	258344	319604	210742	270028	301946	267909	270701	237106	250459	259043	268945	238005	176021		405627
		134.05	4-Hydroxy-L-threonine	4-Hydroxy-L-threonine_134.05	283508	391914	332472	280130	431407	350488	332115	371099	369856	393768	279072	311646	264969	451250	284737	247505	365852	333127	312873	274712	365220		237837	381614	329360	289086	282376	272096	271793	417503	258344	319604	210742	270028	301946	267909	270701	237106	250459	259043	268945	238005	176021		405627
		135.03	Hypoxanthine	Hypoxanthine_135.03	15885.5	15771.1	13223.7	17022.4	23284	16779.5	16455.8	18103.2	17575.6	15512.2	13576.9	13505.1	14154.5	35887.5	14786	12851.6	14999.5	17569.4	20150.5	32273.3	40245.2		12287.4	20941.4	12950.6	12834.5	13401.7	15069.4	15855	16350	19715.6	13988.3	29943.9	14065.6	14661.6	15204.7	15535.3	11218.2	13933.3	12254	21024	15933.1	20925.8		13649.5
		135.05	Phenylacetic acid	Phenylacetic acid_135.05	178443	247471	213671	167074	344671	314201	332692	370475	511799	402297	228338	338891	236316	363752	257879	304859	520291	385821	339330	285814	408518		137839	331349	163758	207164	222065	210938	220127	372252	233710	229590	188884	190254	216284	204374	192572	204459	177849	216205	202051	141262	112751		424789
		136.04	4-Aminobenzoate	4-Aminobenzoate_136.04	154805	94600.7	112079	189639	91219.9	130047	141135	118040	85003.8	71448.7	88289.1	156245	141310	108372	137055	117939	60525.3	66642.1	66884.3	76845.4	47059.5		157655	101067	140350	127890	110799	169754	109164	75689.4	195304	120690	184459	125299	118550	120892	123498	113711	122129	73258	92893.8	96326.9	67873.9		79898.9
		136.04	Anthranilate	Anthranilate_136.04	154805	94600.7	112079	189639	91219.9	130047	141135	118040	85003.8	71448.7	88289.1	156245	141310	108372	137055	117939	60525.3	66642.1	66884.3	76845.4	47059.5		157655	101067	140350	127890	110799	169754	109164	75689.4	195304	120690	184459	125299	118550	120892	123498	113711	122129	73258	92893.8	96326.9	67873.9		79898.9
		140.08	L-Histidinol	L-Histidinol_140.08	17902	19825	18553.9	19515.1	21849.4	16296.8	22259.6	20410.3	17022.4	20627.6	19126.3	18502.6	21878.8	23903.8	12937.6	13202.2	16266.7	16611.1	14776.9	16461.2	14473.4		14170.7	22103.4	17615.5	18996.6	17419.4	14723.3	19337.2	20150	15745.6	15812.2	15291.1	17716.7	16141.6	16695.3	15784.7	16354.5	16413.6	18597.8	13163.2	14187.6	11543.3		22006
		143.11	octanoate (n-C8:0)	octanoate (n-C8:0)_143.11	75545.4	72111.8	82856.6	53536.2	102842	60655.8	68450.6	68327.6	83922.4	64996.2	55504.5	67564.7	45519.9	68579.2	54204.3	59247.3	72774.2	51669.4	61563.9	46351.7	58636.5		58514.4	63148.3	52024.7	55888.5	60854.4	62280	42685.6	72724.4	94326.1	53942.2	45488.3	51957.8	64561.1	55955.8	50700	32868.7	60896.5	50089.7	67354.5	39712	43051.6		73037.5
		144.07	4-Acetamidobutanoate	4-Acetamidobutanoate_144.07	24565.1	24175	21968.4	22707.2	28117.3	23064.7	24198.7	26144.9	23545.5	27359.6	19909.6	23377.6	24541.7	25878.5	20744.6	19922.6	19388.7	19885.6	15947.2	14860	15551.6		20495.4	28081	20942	22873	23673.3	23155	19783.9	23880	23740	23363.9	22426.1	21173.9	19712.6	20353.7	20761.1	19517.7	22225.8	19492	21514.5	16128.1	11150.6		30731.5
		144.07	L-2-Aminoadipate 6-semialdehyde	L-2-Aminoadipate 6-semialdehyde_144.07	24565.1	24175	21968.4	22707.2	28117.3	23064.7	24198.7	26144.9	23545.5	27359.6	19909.6	23377.6	24541.7	25878.5	20744.6	19922.6	19388.7	19885.6	15947.2	14860	15551.6		20495.4	28081	20942	22873	23673.3	23155	19783.9	23880	23740	23363.9	22426.1	21173.9	19712.6	20353.7	20761.1	19517.7	22225.8	19492	21514.5	16128.1	11150.6		30731.5
		145.01	alpha-Ketoglutarate	2-Oxoglutarate_145.01	74844.7	73075.7	51904.6	65194.7	19701.3	69952.6	79564.7	63975	60911.5	67103.8	68881.4	54347.4	96680.1	85819.2	50795.7	78966.7	27541.4	53216.2	55367.6	65607.1	14302.4		49870.1	21329.3	51490.8	78317.8	73216.7	48456.7	85398.3	60277.2	16438.3	82555	12624.4	60566.7	72467.9	72591.1	73530.5	42032.8	73718.7	61620.1	10872.7	75068.6	82335.4		86440.8
		145.05	(S)-2-Aceto-2-hydroxybutanoate	(S)-2-Aceto-2-hydroxybutanoate_145.05	70802.6	68620.4	73126.3	67027.6	147102	78845.5	73482.7	79235.3	88552.6	78693.6	63063.5	61505.1	60262.2	73655.1	50104.3	53428	83848.4	62035.2	53955.1	55440	103532		55285.1	111029	64168.4	57231	58262.8	61283.9	57187.8	64968.3	109465	57968.3	181659	55760	52613.7	51957.4	49416.3	65778.3	64168.2	53590.6	121888	43318.2	33328.3		65849.5
		145.05	2-Dehydropantoate	2-Dehydropantoate_145.05	70802.6	68620.4	73126.3	67027.6	147102	78845.5	73482.7	79235.3	88552.6	78693.6	63063.5	61505.1	60262.2	73655.1	50104.3	53428	83848.4	62035.2	53955.1	55440	103532		55285.1	111029	64168.4	57231	58262.8	61283.9	57187.8	64968.3	109465	57968.3	181659	55760	52613.7	51957.4	49416.3	65778.3	64168.2	53590.6	121888	43318.2	33328.3		65849.5
		145.06	L-Glutamine	L-Glutamine_145.06	1.09679e+07	8.17948e+06	7.39083e+06	9.17982e+06	6.75919e+06	8.24784e+06	1.07082e+07	7.69615e+06	6.96228e+06	7.95935e+06	7.05372e+06	8411500	1.13081e+07	1.24802e+07	7.83759e+06	9.49264e+06	9.76127e+06	1.2263e+07	9.51787e+06	9.4132e+06	7.77673e+06		6.476e+06	7.45792e+06	7.4421e+06	9.21676e+06	7.68479e+06	5.77372e+06	1.04316e+07	7.53964e+06	6.03546e+06	8.29148e+06	5.18823e+06	8.1079e+06	7.33927e+06	7.60272e+06	8220650	7.41703e+06	9.57803e+06	1.14625e+07	7.68583e+06	9.13534e+06	5.58673e+06		9.16688e+06
		146.05	L-Glutamate	L-Glutamate_146.05	2.38365e+06	3.31426e+06	2.28415e+06	2.37572e+06	3.27919e+06	2.59242e+06	2.42354e+06	2.94523e+06	2.37091e+06	3.9681e+06	2.84455e+06	2.70303e+06	2.31363e+06	6.70563e+06	2.37491e+06	2.51593e+06	3.44552e+06	5.14013e+06	4.02381e+06	4.28328e+06	6.08939e+06		1.99901e+06	3.20828e+06	2.4724e+06	2.55377e+06	2.64495e+06	1.95555e+06	2.05278e+06	3.61864e+06	2.26523e+06	2.6412e+06	1699000	2.27486e+06	2.32713e+06	2.28616e+06	2565940	2.49929e+06	2.59443e+06	3.15337e+06	3.24238e+06	3436100	2.62589e+06		5.46719e+06
		146.05	O-Acetyl-L-serine	O-Acetyl-L-serine_146.05	2.38365e+06	3.31426e+06	2.28415e+06	2.37572e+06	3.27919e+06	2.59242e+06	2.42354e+06	2.94523e+06	2.37091e+06	3.9681e+06	2.84455e+06	2.70303e+06	2.31363e+06	6.70563e+06	2.37491e+06	2.51593e+06	3.44552e+06	5.14013e+06	4.02381e+06	4.28328e+06	6.08939e+06		1.99901e+06	3.20828e+06	2.4724e+06	2.55377e+06	2.64495e+06	1.95555e+06	2.05278e+06	3.61864e+06	2.26523e+06	2.6412e+06	1699000	2.27486e+06	2.32713e+06	2.28616e+06	2565940	2.49929e+06	2.59443e+06	3.15337e+06	3.24238e+06	3436100	2.62589e+06		5.46719e+06
		146.05	L-4-Hydroxyglutamate semialdehyde	L-4-Hydroxyglutamate semialdehyde_146.05	2.38365e+06	3.31426e+06	2.28415e+06	2.37572e+06	3.27919e+06	2.59242e+06	2.42354e+06	2.94523e+06	2.37091e+06	3.9681e+06	2.84455e+06	2.70303e+06	2.31363e+06	6.70563e+06	2.37491e+06	2.51593e+06	3.44552e+06	5.14013e+06	4.02381e+06	4.28328e+06	6.08939e+06		1.99901e+06	3.20828e+06	2.4724e+06	2.55377e+06	2.64495e+06	1.95555e+06	2.05278e+06	3.61864e+06	2.26523e+06	2.6412e+06	1699000	2.27486e+06	2.32713e+06	2.28616e+06	2565940	2.49929e+06	2.59443e+06	3.15337e+06	3.24238e+06	3436100	2.62589e+06		5.46719e+06
		147.03	D-Arabinono-1,4-lactone	D-Arabinono-1,4-lactone_147.03	1.17274e+06	1095125	869845	1.2583e+06	797783	1.14305e+06	1.02185e+06	921694	715467	969985	810435	1.04022e+06	1.26803e+06	1.11441e+06	962265	955982	619005	832730	634456	829867	495435		1.071e+06	772599	900870	1.11284e+06	1.06064e+06	1.04885e+06	1.07771e+06	949212	1.01233e+06	1.10877e+06	984088	962193	1.11446e+06	1.11651e+06	1.22684e+06	886340	1.11351e+06	817893	687774	1.07818e+06	812845		911712
		147.07	(R)-Pantoate	(R)-Pantoate_147.07	222505	175901	155826	174403	177034	171204	246936	180160	166685	203471	173117	161263	287047	274045	146833	165989	187862	223850	176203	195404	189624		140867	199802	174734	208807	173714	146287	334547	198997	141347	184339	139784	190949	166172	174181	197276	149750	215079	236828	158230	186676	174766		205541
		147.07	(R)-Mevalonate	(R)-Mevalonate_147.07	222505	175901	155826	174403	177034	171204	246936	180160	166685	203471	173117	161263	287047	274045	146833	165989	187862	223850	176203	195404	189624		140867	199802	174734	208807	173714	146287	334547	198997	141347	184339	139784	190949	166172	174181	197276	149750	215079	236828	158230	186676	174766		205541
		147.07	(R)-2,3-Dihydroxy-3-methylpentanoate	(R)-2,3-Dihydroxy-3-methylpentanoate_147.07	222505	175901	155826	174403	177034	171204	246936	180160	166685	203471	173117	161263	287047	274045	146833	165989	187862	223850	176203	195404	189624		140867	199802	174734	208807	173714	146287	334547	198997	141347	184339	139784	190949	166172	174181	197276	149750	215079	236828	158230	186676	174766		205541
		149.05	D-Xylulose	D-Xylulose_149.05	447287	262578	315098	530752	254008	342618	392983	342804	245343	162040	282936	450056	385806	270424	344618	343633	160865	158987	176503	202973	83218.7		410502	300282	360764	344444	348418	408606	275969	202422	509587	315996	464788	399391	304120	323759	314260	312087	320464	210087	220623	236211	173808		214403
		149.05	D-Arabinose	D-Arabinose_149.05	447287	262578	315098	530752	254008	342618	392983	342804	245343	162040	282936	450056	385806	270424	344618	343633	160865	158987	176503	202973	83218.7		410502	300282	360764	344444	348418	408606	275969	202422	509587	315996	464788	399391	304120	323759	314260	312087	320464	210087	220623	236211	173808		214403
		149.05	L-Arabinose	L-Arabinose_149.05	447287	262578	315098	530752	254008	342618	392983	342804	245343	162040	282936	450056	385806	270424	344618	343633	160865	158987	176503	202973	83218.7		410502	300282	360764	344444	348418	408606	275969	202422	509587	315996	464788	399391	304120	323759	314260	312087	320464	210087	220623	236211	173808		214403
		149.05	D-Ribose	D-Ribose_149.05	447287	262578	315098	530752	254008	342618	392983	342804	245343	162040	282936	450056	385806	270424	344618	343633	160865	158987	176503	202973	83218.7		410502	300282	360764	344444	348418	408606	275969	202422	509587	315996	464788	399391	304120	323759	314260	312087	320464	210087	220623	236211	173808		214403
		149.05	D-Xylose	D-Xylose_149.05	447287	262578	315098	530752	254008	342618	392983	342804	245343	162040	282936	450056	385806	270424	344618	343633	160865	158987	176503	202973	83218.7		410502	300282	360764	344444	348418	408606	275969	202422	509587	315996	464788	399391	304120	323759	314260	312087	320464	210087	220623	236211	173808		214403
		150.04	Guanine	Guanine_150.04	9535.53	9055.26	7834.21	9064.47	9703.21	8501.28	8588.46	8569.23	8034.62	7633.33	7720.51	9067.31	7555.13	10944.6	7859.14	7345.16	6752.69	7405.56	8388.89	6763.75	7830.16		9002.87	9683.91	8265.52	8109.77	6798.89	8964.44	7514.44	7059.44	9516.11	8741.67	9820.56	8526.67	7445.26	6857.37	7281.05	7866.16	6695.96	4656.7	8882.64	6135.95	5556.37		7833.7
		151.03	Xanthine	Xanthine_151.03	8223.03	6907.89	11319.7	8625.66	13088.5	8544.23	7537.82	9038.46	7434.62	6515.38	5686.54	6598.08	7341.03	16007.4	6353.76	6645.16	7324.73	7852.31	9296.3	17596.7	22854		6462.64	11955.7	6681.03	5708.05	5478.89	6557.78	5520.56	6654.44	11435.6	5972.22	17838.9	4748.89	5823.16	5957.89	5734.21	5834.85	5492.42	4487.05	13697.5	8203.31	14177.1		4845.65
		152.03	3-Hydroxyanthranilate	3-Hydroxyanthranilate_152.03	58892.8	37502	45065.1	60813.2	50267.3	51913.5	54229.5	50556.4	36180.1	29601.9	31197.4	58605.1	44942.3	43521.5	50302.2	43593.5	30980.1	27308.8	29200.5	32789.6	33127		47480.5	41514.4	51342.5	46866.1	41755	60743.9	43360.6	30652.8	82811.1	44612.2	90400	43809.4	43334.2	42008.4	49240	44144.9	50708.6	27551.3	51239.7	36705.8	26529.6		34987
		154.06	L-Histidine	L-Histidine_154.06	590046	613238	445526	428308	554980	516803	714266	506501	475355	667465	519124	376142	589605	1.23551e+06	294683	370138	525432	766282	636794	1.00801e+06	1.1091e+06		266076	650263	462484	581959	474636	298278	657106	654717	300572	508327	324738	487292	431659	451183	474188	312818	473731	671583	472495	706033	857057		627878
		156.03	2-Aminomuconate	2-Aminomuconate_156.03	16932.2	12017.8	12238.8	13382.9	11413.5	11708.3	15630.8	13252.6	11876.9	9439.1	9711.54	11768.6	14155.1	12401.6	9843.55	10664.5	9134.95	9074.54	9045.83	7601.25	7178.97		10049.4	10287.4	10465.5	12664.4	13438.9	11218.9	11823.3	10146.1	7450	11560	14715.6	9712.22	10685.3	12080	11536.8	6197.47	10173.2	10164.3	9709.09	10279.8	9452.55		9819.02
		157.05	2-Isopropylmaleate	2-Isopropylmaleate_157.05	72836.2	56064.5	60717.1	64537.5	61969.9	64709.6	64916	61059	53907.7	45951.3	53448.1	64275.6	72825	69328.8	60585.5	64756.5	46882.8	56450	46938.4	59016.7	36737.3		61584.5	58778.7	59251.7	57447.7	58738.3	61266.7	62199.4	56986.1	67413.3	63216.1	61292.2	59719.4	59262.1	67321.1	59042.6	60626.8	65174.2	60287.5	48257.4	49992.1	47370.1		63684.2
		158.06	Indole-3-acetaldehyde	Indole-3-acetaldehyde_158.06	14582.2	15013.8	15160.5	15545.4	17309.6	18306.4	13144.9	15251.9	17417.3	13824.4	12513.5	15366	14176.3	15717.9	14633.9	11924.2	13960.8	13317.6	10359.7	10886.7	14210.3		14952.3	15988.5	14003.4	13403.4	12985.6	14027.2	12845.6	14527.8	14350	15588.3	14917.2	12139.4	14716.3	13794.2	14046.3	12270.7	12632.8	10110.7	12894.6	10782.2	8689.17		14635.3
		159.03	2-Oxoadipate	2-Oxoadipate_159.03	840714	825157	588204	481229	549544	727462	818858	815642	801415	687673	53348.7	561713	574348	813718	635699	536896	500897	570769	634460	552851	561654		176110	552975	651744	748411	622570	680226	713861	533454	604851	741883	79911.1	498159	679138	580890	652145	381438	650896	368925	569347	493590	378670		755739
		160.06	O-Acetyl-L-homoserine	O-Acetyl-L-homoserine_160.06	183670	129936	142416	208655	145637	139013	164697	162364	130131	111083	126453	185354	163014	159929	146297	137885	102654	91964.8	116783	109179	114098		178170	144794	155684	155611	151449	186301	118791	125497	222568	147726	194417	165441	134780	131117	140911	141866	144376	107165	108606	117886	96122.9		145455
		160.06	Chitosan (monomer)	Chitosan (monomer)_160.06	183670	129936	142416	208655	145637	139013	164697	162364	130131	111083	126453	185354	163014	159929	146297	137885	102654	91964.8	116783	109179	114098		178170	144794	155684	155611	151449	186301	118791	125497	222568	147726	194417	165441	134780	131117	140911	141866	144376	107165	108606	117886	96122.9		145455
		160.06	L-2-Aminoadipate	L-2-Aminoadipate_160.06	183670	129936	142416	208655	145637	139013	164697	162364	130131	111083	126453	185354	163014	159929	146297	137885	102654	91964.8	116783	109179	114098		178170	144794	155684	155611	151449	186301	118791	125497	222568	147726	194417	165441	134780	131117	140911	141866	144376	107165	108606	117886	96122.9		145455
		160.1	L-Carnitine	L-Carnitine_160.10	4200	3843.42	3534.87	3928.95	5828.21	4874.36	2919.87	4424.36	3976.92	3905.13	3505.77	3975	3844.23	3584.94	3227.42	2712.9	3311.29	2194.91	2158.33	2872.92	3496.83		4104.6	6843.68	3733.33	3204.6	3668.89	4241.67	3203.33	3143.89	7486.11	3289.44	11967.8	3883.33	2483.16	3051.05	3211.58	3003.03	4198.48	2228.57	6006.2	2576.03	1975.48		2667.39
		161.01	4-Hydroxy-2-oxoglutarate	4-Hydroxy-2-oxoglutarate_161.01	22472.4	21392.1	22043.4	21771.1	35635.3	19723.1	20340.4	23968.6	18854.5	19148.1	17214.1	33383.3	21566	20847.1	21912.4	21162.4	13356.5	13629.2	18970.8	14163.3	30848.4		21833.3	16285.6	19140.2	19346.6	18011.1	19852.2	16426.7	25711.7	24095.6	19786.7	16876.1	15911.1	19426.8	20121.1	16971.6	23128.3	16197	13891.5	16249.2	13110.7	8927.39		37496.2
		161.05	1,3-beta-D-Glucan (monomer)	1,3-beta-D-Glucan (monomer)_161.05	513180	534043	395709	439645	367302	545213	521300	456322	430963	435618	252705	399195	551230	480979	423089	377483	315771	381260	343808	356314	283319		292439	348790	398057	463999	372567	368609	549068	387499	330686	484709	267421	349168	475554	434270	472355	296276	448739	327912	266188	350231	266640		389322
		161.05	Mannan (monomer)	Mannan (monomer)_161.05	513180	534043	395709	439645	367302	545213	521300	456322	430963	435618	252705	399195	551230	480979	423089	377483	315771	381260	343808	356314	283319		292439	348790	398057	463999	372567	368609	549068	387499	330686	484709	267421	349168	475554	434270	472355	296276	448739	327912	266188	350231	266640		389322
		163.04	Phenylpyruvate	Phenylpyruvate_163.04	29786.8	33311.2	33302.6	29769.7	37990.4	31694.9	28913.5	31032.7	34111.5	31750	32730.8	28764.7	28508.3	32618.9	23957.5	23207.5	29165.1	24358.8	23392.6	21047.1	23765.5		24817.2	32779.3	26552.3	26637.4	26360	26311.1	29762.2	31165	26952.2	29186.7	31448.9	25231.1	29022.6	25114.7	25691.1	21645.5	26224.2	21825	23502.5	21014	15480.3		31789.1
		164.07	L-Phenylalanine	L-Phenylalanine_164.07	64817.8	68273.7	76075	60666.4	115519	70535.3	67832.1	81011.5	73382.7	76641.7	61887.8	74123.7	66506.4	122867	67343.5	62079	93110.2	89293.1	77485.6	87542.5	131242		56476.4	98350.6	63069	57451.7	53498.3	59032.8	59171.7	79617.8	89331.1	59816.7	123229	52613.9	53237.9	52127.9	57546.3	66590.4	70161.6	74112.5	98050.8	57782.6	61160.5		79669.6
		166.98	Phosphoenolpyruvate	Phosphoenolpyruvate_166.98	4498.03	6152.63	6168.42	4080.92	5197.44	4437.18	5760.9	4523.72	4623.72	5321.15	5110.9	4316.67	5568.59	5695.83	4146.24	4737.63	3915.05	4851.39	4424.54	4262.08	4630.56		4164.37	4706.9	4682.76	5203.45	5344.44	4799.44	4792.78	4469.44	4261.11	4357.78	4643.33	4385.56	4747.89	4921.58	6291.58	3802.53	5225.76	3723.66	3869.42	4339.26	3868.15		6235.87
		168.07	Pyridoxine	Pyridoxine_168.07	128618	82496.1	108789	108004	72087.8	98585.9	116351	95581.4	75154.5	56649.4	81544.9	114351	127104	91664.7	92180.1	99069.9	60586.6	70492.1	65422.2	72491.2	52702.4		112004	84667.2	105443	104263	92786.1	107840	115683	70519.4	109542	99349.4	101330	95597.8	99961.1	98514.7	96812.1	93221.7	102166	83587.1	73377.3	74893.4	63477.4		82265.2
		168.99	Dihydroxyacetone phosphate	Dihydroxyacetone phosphate_168.99	85959.9	77139.5	73227.6	67275.7	53562.2	76890.4	79050.6	68583.3	73174.4	60296.2	74373.1	73005.8	82935.9	75872.8	57134.4	64493.5	52564.5	64500.5	44966.2	49972.5	30758.3		61569	67548.9	54908	73692.5	68591.7	60590	79266.1	73247.8	57564.4	73728.3	63040.6	64974.4	63253.2	67917.4	66447.4	58396.5	63548.5	63633.9	41339.3	42752.9	33676.4		114128
		168.99	Glyceraldehyde 3-phosphate	Glyceraldehyde 3-phosphate_168.99	85959.9	77139.5	73227.6	67275.7	53562.2	76890.4	79050.6	68583.3	73174.4	60296.2	74373.1	73005.8	82935.9	75872.8	57134.4	64493.5	52564.5	64500.5	44966.2	49972.5	30758.3		61569	67548.9	54908	73692.5	68591.7	60590	79266.1	73247.8	57564.4	73728.3	63040.6	64974.4	63253.2	67917.4	66447.4	58396.5	63548.5	63633.9	41339.3	42752.9	33676.4		114128
		171.01	Glycerol 3-phosphate	Glycerol 3-phosphate_171.01	24588.8	25976.3	22149.3	24621.1	30135.3	24175	28785.9	32056.4	23953.8	35015.4	25136.5	27400	30145.5	26895.8	18818.3	22817.2	14636.6	13022.2	10677.3	11640.8	17582.5		22716.1	23541.4	22821.3	25185.6	26845	21935	23593.9	29035	28618.3	26490.6	24064.4	24332.8	23003.2	24920	19467.9	21466.7	23433.3	13085.7	17396.3	10349.2	11038.9		42370.1
		171.14	Decanoate (n-C10:0)	Decanoate (n-C10:0)_171.14	119464	103997	136662	66959.9	201714	111901	119220	108629	121974	85932.1	85540.4	100460	57224.4	107121	80105.9	91238.2	115512	73978.7	85362	73607.5	113079		97655.7	104241	84495.4	88213.8	104516	101208	60721.7	106587	202289	87300	83773.9	75376.1	114336	95955.8	74360.5	45577.3	106996	85429.5	150189	65002.1	77446.8		83174.5
		172.06	N-Acetyl-L-glutamate 5-semialdehyde	N-Acetyl-L-glutamate 5-semialdehyde_172.06	88243.4	45894.7	59675.7	96932.2	51763.5	58816	78021.2	62740.4	46587.2	38065.4	57814.1	83794.2	83321.2	60089.4	61928.5	56917.2	37555.4	37407.4	39804.2	43590	25890.5		82807.5	59174.1	70838.5	69540.2	62906.7	91337.8	64066.7	46513.9	101997	61433.3	96592.2	71368.3	59534.2	58598.9	63715.3	63000	63334.3	45522.3	49592.1	49743	38045.5		52734.2
		173.05	Shikimate	Shikimate_173.05	30028.3	29074.3	25494.7	25541.4	29726.9	25004.5	29509	27540.4	32569.9	28278.8	26207.1	24660.3	29398.7	29427.6	20233.3	21567.7	23574.7	19182.9	17081	19169.2	21069.4		20535.6	29582.8	23146	27402.9	23364.4	21430.6	30150	26706.1	23681.7	23373.3	35232.2	26862.2	23217.4	22518.4	23553.2	20346	22594.9	20878.6	22012.8	17409.1	15151		26007.1
		173.05	3-Carboxy-4-methyl-2-oxopentanoate	3-Carboxy-4-methyl-2-oxopentanoate_173.05	30028.3	29074.3	25494.7	25541.4	29726.9	25004.5	29509	27540.4	32569.9	28278.8	26207.1	24660.3	29398.7	29427.6	20233.3	21567.7	23574.7	19182.9	17081	19169.2	21069.4		20535.6	29582.8	23146	27402.9	23364.4	21430.6	30150	26706.1	23681.7	23373.3	35232.2	26862.2	23217.4	22518.4	23553.2	20346	22594.9	20878.6	22012.8	17409.1	15151		26007.1
		173.09	N2-Acetyl-L-ornithine	N2-Acetyl-L-ornithine_173.09	69886.8	64929.6	55508.6	54578.9	70347.4	54957.1	79128.8	63126.3	66706.4	76007.7	66407.7	47028.2	73201.3	77616.7	38547.8	45425.3	63767.2	67125	52746.8	47617.5	51844		41066.7	94824.7	61405.7	71425.3	61247.8	43812.8	96866.7	89770	47330.6	63851.7	62628.3	66689.4	57507.4	56903.7	60909.5	47996	67185.9	83437.9	56931.8	50424.4	32953.2		97410.3
		173.1	L-Arginine	L-Arginine_173.10	402113	449440	350872	335544	476560	449889	501090	424693	336001	473566	474416	349405	422336	1.96108e+06	320406	376266	562732	988687	987532	1.75921e+06	2.65289e+06		234195	492257	376591	445016	356723	270146	390444	471586	274917	376944	265713	324026	371288	320899	350748	334844	435778	583128	706950	951176	1.74951e+06		535133
		174.06	Indole-3-acetate	Indole-3-acetate_174.06	16695.4	16640.8	17340.8	18802.6	15671.8	23290.4	21219.9	15834	14655.8	12705.8	12254.5	18453.8	17975.6	19347.1	19962.4	15201.1	12953.2	14988.9	13137	12896.7	13131		15685.6	14429.3	17084.5	16333.3	13987.2	18701.1	17844.4	13156.7	17181.1	22060	15551.7	14681.1	18805.3	16426.8	18680.5	13370.7	19759.6	11201.8	11676.4	16519	10403.8		15656
		174.09	L-Citrulline	L-Citrulline_174.09	264198	294586	228916	225337	322778	247049	302735	293140	262603	372953	280054	256808	267064	504605	201115	216465	287766	354184	275009	320747	456144		187183	347614	248452	288320	271095	184916	291079	370367	198328	274648	182891	253349	250082	239899	269970	234802	264124	317522	242975	243633	204164		484920
		175.06	3-Carboxy-2-hydroxy-4-methylpentanoate	3-Carboxy-2-hydroxy-4-methylpentanoate_175.06	582718	498434	534535	575466	554897	528077	558964	622628	462472	531729	538080	626456	594269	586019	471019	520759	345869	427532	334295	463328	290515		527503	512152	496826	510315	544217	528662	472194	561177	622007	513803	452635	491935	512898	501062	500698	512731	449959	415795	326995	392568	350326		673588
		175.06	3-Carboxy-3-hydroxy-4-methylpentanoate	3-Carboxy-3-hydroxy-4-methylpentanoate_175.06	582718	498434	534535	575466	554897	528077	558964	622628	462472	531729	538080	626456	594269	586019	471019	520759	345869	427532	334295	463328	290515		527503	512152	496826	510315	544217	528662	472194	561177	622007	513803	452635	491935	512898	501062	500698	512731	449959	415795	326995	392568	350326		673588
		176.94	Diphosphate	Diphosphate_176.94	237424	272503	237628	232228	214777	211089	221367	212004	201543	304976	205859	222649	221283	214800	176670	193971	195709	163144	133804	131780	120336		198211	193460	189565	192572	186196	167816	169666	184599	230243	183724	151583	175283	182413	180171	182267	169296	174874	143070	108300	139204	105678		211713
		179.03	3-(4-Hydroxyphenyl)pyruvate	3-(4-Hydroxyphenyl)pyruvate_179.03	23518.4	24035.5	23984.2	21367.1	29248.7	22834	23938.5	23787.8	24883.3	24342.3	18935.3	22750	21905.8	23110.6	21700.5	18327.4	19758.1	17403.7	17305.1	15567.1	18275.4		16616.1	24089.1	20586.8	20569.5	19723.9	19898.9	22408.9	20691.7	21522.2	24271.7	23678.9	20021.7	20602.6	20718.9	19926.3	16993.9	20020.2	16571	18392.1	17181.8	12529.6		20374.5
		179.06	D-Galactose	D-Galactose_179.06	1.63901e+06	1.68257e+06	1.37345e+06	1.33873e+06	722269	1.62302e+06	1.64698e+06	1.26417e+06	1.26282e+06	1.27903e+06	1.19098e+06	1.1822e+06	1.91021e+06	1.37052e+06	1.03037e+06	1.23792e+06	845277	1.03229e+06	838378	883369	417132		1.10199e+06	1.05429e+06	1.14776e+06	1.49902e+06	1227620	945927	1.85691e+06	1.04305e+06	703213	1.41232e+06	764822	1.20777e+06	1.29111e+06	1.35601e+06	1.37016e+06	888221	1.30994e+06	1.11177e+06	403977	976050	879807		994434
		179.06	D-Glucose	D-Glucose_179.06	1.63901e+06	1.68257e+06	1.37345e+06	1.33873e+06	722269	1.62302e+06	1.64698e+06	1.26417e+06	1.26282e+06	1.27903e+06	1.19098e+06	1.1822e+06	1.91021e+06	1.37052e+06	1.03037e+06	1.23792e+06	845277	1.03229e+06	838378	883369	417132		1.10199e+06	1.05429e+06	1.14776e+06	1.49902e+06	1227620	945927	1.85691e+06	1.04305e+06	703213	1.41232e+06	764822	1.20777e+06	1.29111e+06	1.35601e+06	1.37016e+06	888221	1.30994e+06	1.11177e+06	403977	976050	879807		994434
		179.06	myo-Inositol	myo-Inositol_179.06	1.63901e+06	1.68257e+06	1.37345e+06	1.33873e+06	722269	1.62302e+06	1.64698e+06	1.26417e+06	1.26282e+06	1.27903e+06	1.19098e+06	1.1822e+06	1.91021e+06	1.37052e+06	1.03037e+06	1.23792e+06	845277	1.03229e+06	838378	883369	417132		1.10199e+06	1.05429e+06	1.14776e+06	1.49902e+06	1227620	945927	1.85691e+06	1.04305e+06	703213	1.41232e+06	764822	1.20777e+06	1.29111e+06	1.35601e+06	1.37016e+06	888221	1.30994e+06	1.11177e+06	403977	976050	879807		994434
		179.06	D-Mannose	D-Mannose_179.06	1.63901e+06	1.68257e+06	1.37345e+06	1.33873e+06	722269	1.62302e+06	1.64698e+06	1.26417e+06	1.26282e+06	1.27903e+06	1.19098e+06	1.1822e+06	1.91021e+06	1.37052e+06	1.03037e+06	1.23792e+06	845277	1.03229e+06	838378	883369	417132		1.10199e+06	1.05429e+06	1.14776e+06	1.49902e+06	1227620	945927	1.85691e+06	1.04305e+06	703213	1.41232e+06	764822	1.20777e+06	1.29111e+06	1.35601e+06	1.37016e+06	888221	1.30994e+06	1.11177e+06	403977	976050	879807		994434
		179.06	L-Sorbose	L-Sorbose_179.06	1.63901e+06	1.68257e+06	1.37345e+06	1.33873e+06	722269	1.62302e+06	1.64698e+06	1.26417e+06	1.26282e+06	1.27903e+06	1.19098e+06	1.1822e+06	1.91021e+06	1.37052e+06	1.03037e+06	1.23792e+06	845277	1.03229e+06	838378	883369	417132		1.10199e+06	1.05429e+06	1.14776e+06	1.49902e+06	1227620	945927	1.85691e+06	1.04305e+06	703213	1.41232e+06	764822	1.20777e+06	1.29111e+06	1.35601e+06	1.37016e+06	888221	1.30994e+06	1.11177e+06	403977	976050	879807		994434
		179.06	D-Fructose	D-Fructose_179.06	1.63901e+06	1.68257e+06	1.37345e+06	1.33873e+06	722269	1.62302e+06	1.64698e+06	1.26417e+06	1.26282e+06	1.27903e+06	1.19098e+06	1.1822e+06	1.91021e+06	1.37052e+06	1.03037e+06	1.23792e+06	845277	1.03229e+06	838378	883369	417132		1.10199e+06	1.05429e+06	1.14776e+06	1.49902e+06	1227620	945927	1.85691e+06	1.04305e+06	703213	1.41232e+06	764822	1.20777e+06	1.29111e+06	1.35601e+06	1.37016e+06	888221	1.30994e+06	1.11177e+06	403977	976050	879807		994434
		181.07	D-Sorbitol	D-Sorbitol_181.07	74182.9	75678.9	85259.9	69693.4	118268	80325.6	74289.7	82405.1	87766.7	84048.7	76551.3	72166.7	63754.5	101909	56768.3	61967.2	81194.1	72465.3	64393.5	65257.9	99950.8		67360.3	146184	75251.7	64383.9	64214.4	77602.2	59953.9	87256.1	159681	65518.9	239694	63880	56902.6	59496.8	59355.8	66071.2	66070.2	61760.3	120155	50932.2	43575.5		85264.7
		181.07	L-Sorbitol	L-Sorbitol_181.07	74182.9	75678.9	85259.9	69693.4	118268	80325.6	74289.7	82405.1	87766.7	84048.7	76551.3	72166.7	63754.5	101909	56768.3	61967.2	81194.1	72465.3	64393.5	65257.9	99950.8		67360.3	146184	75251.7	64383.9	64214.4	77602.2	59953.9	87256.1	159681	65518.9	239694	63880	56902.6	59496.8	59355.8	66071.2	66070.2	61760.3	120155	50932.2	43575.5		85264.7
		182.97	3-Phosphohydroxypyruvate	3-Phosphohydroxypyruvate_182.97	90694.1	64352	63686.2	79148	30294.9	78653.8	92921.8	60098.1	59192.9	44217.9	81274.4	59033.3	108792	84548.4	50372	86160.8	29322	58489.8	50731.5	68499.6	18331		56419	28202.9	58682.2	84470.7	77263.3	51034.4	98328.3	53782.8	31461.7	88538.3	35729.4	69628.3	81295.3	78046.3	78320	53879.3	84981.8	70668.3	21429.8	80019.4	90735.7		84820.7
		183.01	3,4-dihydroxy-2-butanone 4-phosphate	3,4-dihydroxy-2-butanone 4-phosphate_183.01	31115.8	25550	28863.2	25914.5	66064.1	29811.5	31161.5	29542.3	29671.2	25454.5	26102.6	24607.7	28571.2	27393.6	19246.2	23189.2	31131.7	21796.8	17591.7	20246.2	46375		25506.9	39892.5	23501.1	25273.6	24549.4	23818.3	26015.6	24257.8	40537.8	24890	65845	23247.8	22776.3	23566.3	23982.1	22760.6	25191.4	21377.2	48180.6	17125.6	13706.1		24322.3
		184	O-Phospho-L-serine	O-Phospho-L-serine_184.00	601240	692916	582513	582180	729258	620413	632651	695383	662408	762213	707109	602094	559171	1.52111e+06	572734	602034	932166	1.1843e+06	946972	973622	1.18695e+06		504770	804238	611197	623853	647208	511898	527122	834005	541352	645272	421564	565499	589889	553018	607935	615212	678895	809705	741275	808623	641004		1.23541e+06
		184.99	3-Phospho-D-glycerate	3-Phospho-D-glycerate_184.99	119483	91627	91940.8	106188	67101.3	103349	111365	88144.2	79469.2	78282.7	98164.1	96574.4	127016	109129	78812.9	93376.9	59538.2	75041.2	61830.6	73313.8	42105.2		97083.3	77799.4	91425.9	116820	103092	90203.3	115438	85998.3	80868.3	110644	68088.3	101649	94589.5	103513	113052	84479.3	111159	85460.3	44040.1	90413.6	85691.7		90704.3
		184.99	D-Glycerate 2-phosphate	D-Glycerate 2-phosphate_184.99	119483	91627	91940.8	106188	67101.3	103349	111365	88144.2	79469.2	78282.7	98164.1	96574.4	127016	109129	78812.9	93376.9	59538.2	75041.2	61830.6	73313.8	42105.2		97083.3	77799.4	91425.9	116820	103092	90203.3	115438	85998.3	80868.3	110644	68088.3	101649	94589.5	103513	113052	84479.3	111159	85460.3	44040.1	90413.6	85691.7		90704.3
		186.11	8-Amino-7-oxononanoate	8-Amino-7-oxononanoate_186.11	9640.13	8293.42	10492.8	6163.82	22760.9	9587.18	10789.1	9357.05	12930.1	12842.3	8633.33	7574.36	5748.08	7781.73	5343.55	6129.03	11761.3	7116.67	6287.04	7270.83	18174.6		7705.17	19352.3	8327.59	6682.18	6466.67	10073.9	5452.22	9665.56	19158.9	6122.78	28789.4	6231.67	6075.79	6610.53	5518.95	7808.08	7517.17	5291.52	25697.9	3472.31	3718.79		8238.59
		187.02	But-1-ene-1,2,4-tricarboxylate	But-1-ene-1,2,4-tricarboxylate_187.02	190178	259895	209861	169587	238182	216860	179854	202651	223367	423391	217647	251011	231429	217723	136401	156590	168807	126188	178468	102898	105579		213646	168190	156780	172232	183464	150796	177424	280249	207115	172061	178225	156121	160374	158921	166525	154123	152402	128747	111665	120468	100451		359910
		188.06	N-Acetyl-L-glutamate	N-Acetyl-L-glutamate_188.06	142044	186577	153230	146820	203176	151445	148635	197739	165805	271344	181344	169514	136256	177725	143496	125532	165689	163838	99694	61588.3	63830.6		131691	202466	143169	148803	157081	135430	119766	238422	135886	153108	101215	128246	130322	121029	138467	140981	139377	139841	122112	86495	26437.6		320866
		191.02	Isocitrate	Isocitrate_191.02	323844	542042	426489	289707	460592	423278	329156	425821	484152	1.01992e+06	414460	421083	333547	958504	301570	307212	471955	402135	650949	518780	2.06828e+06		289839	311589	274721	261545	282126	238594	241954	499496	229406	261352	164834	249324	262973	232652	232290	253293	219261	248565	233765	249752	514186		557827
		191.02	Citrate	Citrate_191.02	323844	542042	426489	289707	460592	423278	329156	425821	484152	1.01992e+06	414460	421083	333547	958504	301570	307212	471955	402135	650949	518780	2.06828e+06		289839	311589	274721	261545	282126	238594	241954	499496	229406	261352	164834	249324	262973	232652	232290	253293	219261	248565	233765	249752	514186		557827
		198.02	O-Phospho-L-homoserine	O-Phospho-L-homoserine_198.02	44238.8	26490.1	36013.8	51198.7	30662.2	33942.3	39253.8	34154.5	29293.6	19209.6	36743.6	43460.3	39772.4	31115.4	31305.4	32021.5	21147.8	22206.5	20879.2	26401.7	14603.6		37154.6	33139.7	34914.4	35088.5	34002.8	40487.2	30802.8	24361.7	45733.3	32679.4	43048.3	38404.4	31352.1	32154.7	30276.3	29943.4	32170.7	25067.9	23379.3	24233.9	18873.6		27807.6
		202.05	Indolepyruvate	Indolepyruvate_202.05	16728.3	11992.1	15084.2	15365.1	16325	17494.2	15720.5	14328.2	11762.2	10089.1	10364.7	16087.2	15344.2	15624.7	16624.2	11751.1	11594.6	10931	10892.6	10195	14577.8		14659.2	14089.7	15998.9	16258.6	12672.2	18898.3	13428.9	10602.8	18882.8	15936.7	23532.2	11473.9	13970.5	14062.6	16513.2	11362.1	18260.1	9875	16925.6	12745.5	8124.52		10824.5
		202.07	Chitin (monomer)	Chitin (monomer)_202.07	241393	126482	178026	281647	138403	170647	212759	171164	122745	86523.1	172607	231748	215938	143070	180573	172681	87781.2	83006.5	94272.2	104516	49762.3		224674	147357	190727	189984	182389	230687	146850	98556.1	279425	159864	261775	208037	157228	159964	170624	171734	173303	110224	126636	131276	96334.7		114930
		202.11	O-Acetylcarnitine	O-Acetylcarnitine_202.11	14152.6	7761.18	14779.6	13697.4	24576.9	11384.6	13587.2	14671.2	9925.64	9489.1	12336.5	11240.4	10792.3	12465.7	10600	9112.9	10419.4	8712.04	10010.6	12369.6	17304.4		12616.7	19902.3	12687.9	8756.32	8275	15043.9	8001.11	9992.22	30552.2	8512.78	46641.1	10201.1	8858.42	8264.74	8811.58	10452.5	10900	8344.2	27381.8	8874.79	8659.55		10435.3
		203.08	L-Tryptophan	L-Tryptophan_203.08	35328.3	28734.2	40284.9	32528.9	59919.2	31610.3	30500.6	39101.3	28889.1	27642.3	31537.2	32615.4	29437.8	42220.5	26380.6	27170.4	35162.4	30997.2	30795.4	34158.8	52015.9		29801.7	49485.1	32970.7	30033.3	26270.6	30743.3	30394.4	31360	56778.9	26387.8	79590.6	28280.6	26747.9	26804.7	25803.2	29818.7	30099.5	28147.8	58389.3	25768.6	22451.6		33317.4
		204.05	Lipoamide	Lipoamide_204.05	11337.5	12690.8	10567.1	12648.7	13564.7	11171.8	11180.8	14132.7	10567.3	8423.08	13212.2	11196.2	11899.4	18632.4	12043	11766.7	10821.5	13361.1	14309.7	18511.7	15878.6		10142.5	11298.3	12812.1	11446	10053.3	16674.4	9354.44	16151.7	13585.6	8772.22	15402.2	11639.4	10740	9518.95	10893.7	11377.8	13573.2	12411.2	20024.4	14291.7	16431.8		10648.9
		205.04	2-Methylcitrate	2-Methylcitrate_205.04	1.49841e+06	3.00928e+06	2.03839e+06	1.27606e+06	2.21954e+06	1.84109e+06	1.56182e+06	1.9858e+06	2.16527e+06	6.38628e+06	1.97689e+06	2.08781e+06	1.68307e+06	1.748e+06	909098	1.02111e+06	1.28486e+06	752288	1.38313e+06	558914	738245		1.80956e+06	1.63162e+06	1.36112e+06	1.41599e+06	1.58458e+06	1.19846e+06	1.51627e+06	3.27817e+06	1.41225e+06	1.50357e+06	676986	1.24574e+06	1.30609e+06	1.26706e+06	1.24385e+06	1.05123e+06	958226	816793	499208	739360	585384		4.09548e+06
		205.04	homocitrate	homocitrate_205.04	1.49841e+06	3.00928e+06	2.03839e+06	1.27606e+06	2.21954e+06	1.84109e+06	1.56182e+06	1.9858e+06	2.16527e+06	6.38628e+06	1.97689e+06	2.08781e+06	1.68307e+06	1.748e+06	909098	1.02111e+06	1.28486e+06	752288	1.38313e+06	558914	738245		1.80956e+06	1.63162e+06	1.36112e+06	1.41599e+06	1.58458e+06	1.19846e+06	1.51627e+06	3.27817e+06	1.41225e+06	1.50357e+06	676986	1.24574e+06	1.30609e+06	1.26706e+06	1.24385e+06	1.05123e+06	958226	816793	499208	739360	585384		4.09548e+06
		205.04	Homoisocitrate	Homoisocitrate_205.04	1.49841e+06	3.00928e+06	2.03839e+06	1.27606e+06	2.21954e+06	1.84109e+06	1.56182e+06	1.9858e+06	2.16527e+06	6.38628e+06	1.97689e+06	2.08781e+06	1.68307e+06	1.748e+06	909098	1.02111e+06	1.28486e+06	752288	1.38313e+06	558914	738245		1.80956e+06	1.63162e+06	1.36112e+06	1.41599e+06	1.58458e+06	1.19846e+06	1.51627e+06	3.27817e+06	1.41225e+06	1.50357e+06	676986	1.24574e+06	1.30609e+06	1.26706e+06	1.24385e+06	1.05123e+06	958226	816793	499208	739360	585384		4.09548e+06
		212	4-Phospho-L-aspartate	4-Phospho-L-aspartate_212.00	12474.3	7328.29	9793.42	14079.6	6309.62	8526.92	10619.9	13446.2	10213.5	9048.08	10247.4	14487.8	19995.5	17209.6	9704.3	13341.4	6790.32	11720.8	10251.4	15178.3	4065.48		14027	5824.71	13626.4	11743.7	13707.8	10999.4	18953.9	9548.89	6639.44	13986.1	6667.78	14028.3	12312.1	12698.9	12507.4	12572.7	14098.5	17283.5	7099.17	11515.7	14218.8		18787
		213.12	Dethiobiotin	Dethiobiotin_213.12	4718.42	5939.47	6142.11	5394.08	12212.2	6330.13	5086.54	7712.18	5883.97	7750	6137.82	5895.51	4991.67	8341.67	4300.54	3478.49	6100	5848.61	4042.13	5307.92	9774.6		4890.8	8389.66	6136.21	4067.24	4654.44	5438.33	4112.22	8758.89	8382.22	4033.33	9593.89	4241.67	4335.79	3917.37	4548.95	5443.43	4236.87	3734.37	9760.74	3635.12	2891.08		9105.98
		214.01	O-Phospho-4-hydroxy-L-threonine	O-Phospho-4-hydroxy-L-threonine_214.01	5034.21	4340.79	6231.58	5457.89	25129.5	5856.41	5105.13	7012.18	8178.85	10991.7	5136.54	4070.51	3518.59	5083.65	2962.9	3045.7	10425.8	3962.96	3485.65	4569.17	18043.3		5628.16	20722.4	7431.61	3247.13	5758.89	6653.89	3855	4207.78	27307.2	4034.44	47235	5052.78	3404.21	3053.16	4380	7136.87	5853.54	3764.29	39756.2	2794.21	2324.84		5209.78
		217.08	5-L-Glutamyl-L-alanine	5-L-Glutamyl-L-alanine_217.08	614324	255938	450197	843339	361456	438111	520016	409349	253933	203253	391831	568582	693097	487596	705056	516776	334967	349754	442247	379308	244179		588064	300083	511801	504245	402451	662313	357558	207609	815406	358479	587142	505822	374144	388075	442937	459368	552107	407997	681178	530905	257555		256295
		218.03	4-Amino-2-methyl-5-phosphomethylpyrimidine	4-Amino-2-methyl-5-phosphomethylpyrimidine_218.03	31073	25317.1	29890.1	22354.6	42828.2	31307.7	29506.4	38134.6	22428.8	19582.1	26414.7	21973.7	26151.3	25260.3	14665.1	19350.5	25755.9	21749.5	14762.5	25175	37104.4		19939.7	50937.9	21532.2	18799.4	17069.4	18502.8	21373.3	23024.4	38828.3	17111.1	77300	17397.8	18152.1	19856.3	17119.5	20452.5	26523.7	17483	36659.1	11728.5	11093.3		19257.6
		218.07	O-Succinyl-L-homoserine	O-Succinyl-L-homoserine_218.07	97226.3	66844.1	95681.6	127979	100403	92739.1	95884.6	100440	63002.6	56871.8	97648.7	107221	96713.5	117359	124257	94593.5	60880.6	74411.6	105935	91432.5	96043.3		116789	75643.1	101983	99649.4	98460	136878	62392.8	57612.8	163796	94375.6	110643	92825.6	82047.9	91317.4	95584.2	93296.5	111452	87445.1	137702	122175	88960.8		61140.2
		218.1	(R)-Pantothenate	(R)-Pantothenate_218.10	197661	100285	137132	158716	80998.7	135886	183625	122213	101694	66176.3	130535	137437	221763	128438	114625	130822	72068.8	103072	82689.8	104524	47668.3		133091	115560	132871	154201	123602	124872	216274	94428.9	129772	141609	144068	149743	140595	140115	146944	108184	154545	151745	77046.7	105521	100315		97715.8
		223.07	3-Hydroxy-L-kynurenine	3-Hydroxy-L-kynurenine_223.07	14488.8	13824.3	12798	15002	16246.8	12815.4	14301.9	14007.7	11657.7	11650	13502.6	13766.7	12906.4	14609.9	12464.5	11888.7	10298.9	11408.3	11146.3	11162.5	11370.2		13250	14188.5	12437.4	12352.3	11219.4	15637.8	11530	13212.8	16542.8	11793.9	17378.3	11345.6	12269.5	11464.7	11923.7	10885.9	12174.2	11805.8	16400	10380.2	8597.45		12364.7
		225.19	tetradecenoate (n-C14:1)	tetradecenoate (n-C14:1)_225.19	19041.4	17928.3	19087.5	15421.1	40064.7	30498.1	30966	23935.3	28661.5	20216	22432.1	16762.2	14459	19411.9	23112.9	17651.1	33008.1	31363.4	17124.1	18074.6	16029		16714.9	21337.4	15828.2	14158.6	20331.7	21402.2	17318.9	19590.6	47388.9	16450.6	29616.1	18132.8	14750	15428.9	14435.3	14267.2	31625.3	16490.2	51976.4	10597.9	8909.87		16701.1
		226.01	L-Glutamate 5-phosphate	L-Glutamate 5-phosphate_226.01	31904.6	44182.9	37759.9	32844.1	45873.7	33620.5	36184.6	44473.7	34909	43138.5	40555.1	30107.1	28775.6	46043.6	26591.9	31719.4	37126.3	47990.3	37155.1	24142.1	28352.8		28556.3	45528.2	30773.6	33417.2	29957.2	29886.7	28389.4	45101.7	29414.4	31743.9	33342.2	26745	31014.2	28073.7	29751.1	26009.6	30317.2	35071.9	31323.6	23587.6	11904.1		67619
		226.08	Deoxycytidine	Deoxycytidine_226.08	19065.8	14555.3	20448.7	27195.4	25411.5	18971.8	19605.8	18795.5	14860.3	15429.5	16137.8	18840.4	19202.6	28527.2	20631.7	14482.8	13267.7	16044	21230.6	26406.7	23398.4		20221.3	19225.3	22085.6	18270.7	15672.8	23306.1	15483.3	15883.9	31777.2	13861.7	28736.1	16618.3	15037.4	13765.8	16923.7	17452.5	17003	13708.9	30123.6	19331	17986.9		19438.6
		227.2	tetradecanoate (n-C14:0)	tetradecanoate (n-C14:0)_227.20	175485	176565	192189	156484	284695	183844	274590	184399	229770	181732	182474	171106	170651	184859	149108	152567	206851	255374	136833	137513	106733		163903	201368	166150	138018	174053	167942	169747	173586	293244	166223	222202	187962	149533	150134	145711	136954	181816	150316	197133	119554	103949		149202
		228.03	5-Phospho-beta-D-ribosylamine	5-Phospho-beta-D-ribosylamine_228.03	99388.8	61917.8	76566.4	112949	50012.2	74043.6	88334.6	75476.3	60679.5	40242.3	74790.4	92389.7	89408.3	63918.3	70073.1	70730.6	45384.4	38850.9	38522.7	47364.6	18290.1		84585.1	70350.6	76828.7	81910.9	80509.4	85722.8	63301.1	49208.3	86799.4	75737.8	84082.2	88893.3	70834.2	72997.4	72624.2	66477.3	78538.9	49394.6	43702.1	52957	39400.3		60452.2
		229.01	alpha-D-Ribose 1-phosphate	alpha-D-Ribose 1-phosphate_229.01	12270.4	12207.2	10552	10804.6	15695.5	9780.13	10815.4	12067.3	12235.3	12422.4	10110.9	12476.3	10593.6	12350.3	8576.34	9667.74	9845.7	7670.83	7696.3	8223.33	10692.5		9117.82	13629.9	9208.05	9755.17	9116.67	7995	8561.11	11697.8	13125.6	8361.67	19648.3	8594.44	8984.21	8772.11	9191.58	9574.75	8602.53	8011.61	13395	7026.86	5482.48		14674.5
		229.01	alpha-D-Ribose 5-phosphate	alpha-D-Ribose 5-phosphate_229.01	12270.4	12207.2	10552	10804.6	15695.5	9780.13	10815.4	12067.3	12235.3	12422.4	10110.9	12476.3	10593.6	12350.3	8576.34	9667.74	9845.7	7670.83	7696.3	8223.33	10692.5		9117.82	13629.9	9208.05	9755.17	9116.67	7995	8561.11	11697.8	13125.6	8361.67	19648.3	8594.44	8984.21	8772.11	9191.58	9574.75	8602.53	8011.61	13395	7026.86	5482.48		14674.5
		229.01	D-Ribulose 5-phosphate	D-Ribulose 5-phosphate_229.01	12270.4	12207.2	10552	10804.6	15695.5	9780.13	10815.4	12067.3	12235.3	12422.4	10110.9	12476.3	10593.6	12350.3	8576.34	9667.74	9845.7	7670.83	7696.3	8223.33	10692.5		9117.82	13629.9	9208.05	9755.17	9116.67	7995	8561.11	11697.8	13125.6	8361.67	19648.3	8594.44	8984.21	8772.11	9191.58	9574.75	8602.53	8011.61	13395	7026.86	5482.48		14674.5
		229.01	D-Xylulose 5-phosphate	D-Xylulose 5-phosphate_229.01	12270.4	12207.2	10552	10804.6	15695.5	9780.13	10815.4	12067.3	12235.3	12422.4	10110.9	12476.3	10593.6	12350.3	8576.34	9667.74	9845.7	7670.83	7696.3	8223.33	10692.5		9117.82	13629.9	9208.05	9755.17	9116.67	7995	8561.11	11697.8	13125.6	8361.67	19648.3	8594.44	8984.21	8772.11	9191.58	9574.75	8602.53	8011.61	13395	7026.86	5482.48		14674.5
		235.07	L-Formylkynurenine	L-Formylkynurenine_235.07	9757.89	12557.9	10844.7	8350.66	17409.6	14730.8	11560.9	14180.1	12109	12460.3	8105.77	10132.1	10627.6	14417	11430.6	8469.35	11540.9	10646.8	10310.6	9304.17	15188.5		7928.74	12987.9	11947.7	10746	9190.56	11530	10809.4	12370.6	11205.6	12990.6	13612.8	10081.1	12636.8	9759.47	11300	9056.57	11715.2	8220.09	11207.9	9102.48	5592.04		10532.6
		237.03	D-erythro-1-(Imidazol-4-yl)glycerol 3-phosphate	D-erythro-1-(Imidazol-4-yl)glycerol 3-phosphate_237.03	13953.9	10934.2	11071.1	14703.3	14687.8	12431.4	13543.6	11893.6	10302.6	10501.3	10734.6	11948.1	14563.5	12186.5	12049.5	11632.3	9890.86	10947.2	10429.2	9009.17	7065.08		11217.2	9976.44	10681	11382.8	10362.8	12701.7	11620.6	9028.89	15133.9	9909.44	13861.7	11105.6	9877.37	9354.21	9348.95	11458.1	10055.6	10716.5	12742.6	10728.1	6087.58		11767.9
		241.08	Thymidine	Thymidine_241.08	47921.1	34008.6	41058.6	61034.9	48792.3	41980.1	42950.6	40744.2	27198.7	30564.1	39523.7	49096.2	47498.1	42683.3	49328	36703.8	28886.6	27613.4	35213.9	29569.6	32849.6		46910.3	37269.5	43848.9	41864.4	35224.4	50469.4	31172.2	30330	61373.9	33176.7	58655.6	37730.6	33347.9	33834.7	36304.2	37351.5	39671.7	29886.2	54835.5	36550.4	22677.7		28203.3
		242.08	Cytidine	Cytidine_242.08	30293.4	19917.1	25519.7	32376.3	38687.2	24540.4	24445.5	27887.8	20292.9	18063.5	24737.2	29601.3	25619.9	28081.7	21457	22123.7	19646.8	18189.8	19479.2	20383.8	27527.8		27662.1	29142.5	23686.8	22075.9	22148.3	27413.9	19262.2	18247.8	53266.1	20797.8	75676.7	23925	20504.7	20179.5	20337.4	22613.1	22513.1	16176.8	43784.3	18036	15083.1		22398.4
		243.06	Uridine	Uridine_243.06	36684.2	33557.2	35144.1	35506.6	50637.2	40401.9	36798.1	37319.2	31782.7	39164.7	37926.3	37739.7	31089.7	148746	27732.8	29497.3	35539.8	49866.7	71107.4	132548	266175		31913.2	39761.5	33422.4	29801.1	29805	31441.1	28557.8	37419.4	47657.8	30812.8	54688.3	30385.6	31211.1	29170.5	29088.4	29579.3	27616.7	29016.5	54644.6	46576.9	95948.4		40594.6
		245	Dimethylallyl diphosphate	Dimethylallyl diphosphate_245.00	33011.8	31311.2	31097.4	32907.2	36662.8	31317.9	31336.5	31101.9	33750	29622.4	30046.2	32191	31187.8	37464.7	26682.8	29316.1	34197.8	30248.1	28963	25156.2	26639.3		27283.9	33005.2	26813.8	26822.4	27406.7	27085	28167.8	31236.1	31677.2	26635.6	36333.3	26916.1	25168.9	25491.1	25067.9	24777.3	26581.8	23996.4	31135.1	21966.9	16000.3		34112.5
		245	Isopentenyl diphosphate	Isopentenyl diphosphate_245.00	33011.8	31311.2	31097.4	32907.2	36662.8	31317.9	31336.5	31101.9	33750	29622.4	30046.2	32191	31187.8	37464.7	26682.8	29316.1	34197.8	30248.1	28963	25156.2	26639.3		27283.9	33005.2	26813.8	26822.4	27406.7	27085	28167.8	31236.1	31677.2	26635.6	36333.3	26916.1	25168.9	25491.1	25067.9	24777.3	26581.8	23996.4	31135.1	21966.9	16000.3		34112.5
		249.06	gamma-L-Glutamyl-L-cysteine	gamma-L-Glutamyl-L-cysteine_249.06	9117.11	8869.74	8928.95	7967.76	17114.7	9216.67	9435.26	9443.59	8640.38	9687.82	8366.67	8933.97	8163.46	12900.6	7254.84	7334.95	11809.1	9227.31	9351.85	9311.67	15180.6		8325.86	11704	8052.3	8900	8581.11	10643.3	8238.89	9668.33	12433.9	8107.22	20627.8	8389.44	8220	6470	7361.05	7497.98	7563.13	7299.55	16723.6	7935.54	6761.46		12322.8
		253.01	Shikimate 5-phosphate	Shikimate 5-phosphate_253.01	9768.42	9367.11	10636.8	8198.03	17026.9	9983.97	9694.23	11610.9	11065.4	11613.5	10809	10032.7	8137.18	8410.26	6412.37	5264.52	7989.78	5494.44	5283.33	5278.33	7913.89		7650	11005.2	7814.37	7608.05	7926.67	7596.11	6508.89	9567.22	12730	8115	16298.3	7243.89	7383.68	7603.68	6627.89	6683.84	5474.24	5637.5	11207.9	3824.79	3386.31		13979.3
		255.23	2-Hydroxy-hexadecanal	2-Hydroxy-hexadecanal_255.23	1.77264e+06	1.9329e+06	2.1682e+06	1.70495e+06	2.59555e+06	2.24901e+06	2.85914e+06	2.40766e+06	3.04781e+06	2.24397e+06	2.13694e+06	2.09347e+06	2.2819e+06	2.29554e+06	2.07767e+06	1.75187e+06	2.36393e+06	5.57642e+06	1.7308e+06	1.71742e+06	1.13127e+06		1.67289e+06	2.22503e+06	1.83297e+06	1.45145e+06	1.74588e+06	1.81303e+06	1.79534e+06	2.3119e+06	2.02724e+06	1.77468e+06	2.48633e+06	2.31208e+06	1.58618e+06	1.69011e+06	1.54773e+06	1.4579e+06	1.57613e+06	1.70283e+06	1.57878e+06	1.39327e+06	1.03467e+06		1.67544e+06
		257.01	6-phospho-D-glucono-1,5-lactone	6-phospho-D-glucono-1,5-lactone_257.01	8368.42	7831.58	7709.21	6817.76	11048.1	6351.92	6784.62	6623.08	7449.36	7616.03	7124.36	8221.79	5624.36	7277.24	6950.54	5116.13	7742.47	4912.96	5876.39	5368.75	7313.1		6935.06	8076.44	6583.33	6631.03	6413.33	6329.44	5185.56	8246.67	7007.78	5301.11	6337.78	5091.11	5577.89	5365.26	6236.84	5591.92	5702.02	5253.12	5843.39	3583.47	2852.55		8143.48
		258.02	beta-D-Fructose 6-phosphate	beta-D-Fructose 6-phosphate_258.02	7043.42	5478.29	6839.47	7648.03	7164.1	5385.9	5221.79	6398.08	6922.44	5112.18	6230.77	9114.1	6518.59	7520.51	5382.26	5953.76	5806.99	5105.09	5865.28	5028.75	4950.79		7837.36	5918.97	6206.9	5117.82	5509.44	6941.67	4946.11	4351.67	10033.3	5451.11	8245.56	6093.89	4736.32	5868.95	5233.68	6556.06	5646.97	4701.79	8234.3	4486.78	3896.5		8285.33
		258.02	D-Glucose 6-phosphate	D-Glucose 6-phosphate_258.02	7043.42	5478.29	6839.47	7648.03	7164.1	5385.9	5221.79	6398.08	6922.44	5112.18	6230.77	9114.1	6518.59	7520.51	5382.26	5953.76	5806.99	5105.09	5865.28	5028.75	4950.79		7837.36	5918.97	6206.9	5117.82	5509.44	6941.67	4946.11	4351.67	10033.3	5451.11	8245.56	6093.89	4736.32	5868.95	5233.68	6556.06	5646.97	4701.79	8234.3	4486.78	3896.5		8285.33
		259.02	beta-D-glucose 6-phosphate	beta-D-glucose 6-phosphate_259.02	173362	236616	174645	160078	182725	189737	167448	194532	157260	200994	229065	190192	176891	262362	159126	140233	141613	169227	129370	127795	136313		131883	221605	156166	178130	161433	128393	140821	241421	137969	168958	104752	144829	150832	145160	171729	137919	160872	135451	90567.4	114142	81732.8		428341
		259.02	D-Tagatose 6-phosphate	D-Tagatose 6-phosphate_259.02	173362	236616	174645	160078	182725	189737	167448	194532	157260	200994	229065	190192	176891	262362	159126	140233	141613	169227	129370	127795	136313		131883	221605	156166	178130	161433	128393	140821	241421	137969	168958	104752	144829	150832	145160	171729	137919	160872	135451	90567.4	114142	81732.8		428341
		259.02	1D-myo-Inositol 1-phosphate	1D-myo-Inositol 1-phosphate_259.02	173362	236616	174645	160078	182725	189737	167448	194532	157260	200994	229065	190192	176891	262362	159126	140233	141613	169227	129370	127795	136313		131883	221605	156166	178130	161433	128393	140821	241421	137969	168958	104752	144829	150832	145160	171729	137919	160872	135451	90567.4	114142	81732.8		428341
		259.02	D-Mannose 6-phosphate	D-Mannose 6-phosphate_259.02	173362	236616	174645	160078	182725	189737	167448	194532	157260	200994	229065	190192	176891	262362	159126	140233	141613	169227	129370	127795	136313		131883	221605	156166	178130	161433	128393	140821	241421	137969	168958	104752	144829	150832	145160	171729	137919	160872	135451	90567.4	114142	81732.8		428341
		259.02	D-Mannose 1-phosphate	D-Mannose 1-phosphate_259.02	173362	236616	174645	160078	182725	189737	167448	194532	157260	200994	229065	190192	176891	262362	159126	140233	141613	169227	129370	127795	136313		131883	221605	156166	178130	161433	128393	140821	241421	137969	168958	104752	144829	150832	145160	171729	137919	160872	135451	90567.4	114142	81732.8		428341
		259.02	alpha-D-Galactose 1-phosphate	alpha-D-Galactose 1-phosphate_259.02	173362	236616	174645	160078	182725	189737	167448	194532	157260	200994	229065	190192	176891	262362	159126	140233	141613	169227	129370	127795	136313		131883	221605	156166	178130	161433	128393	140821	241421	137969	168958	104752	144829	150832	145160	171729	137919	160872	135451	90567.4	114142	81732.8		428341
		259.02	D-Fructose 6-phosphate	D-Fructose 6-phosphate_259.02	173362	236616	174645	160078	182725	189737	167448	194532	157260	200994	229065	190192	176891	262362	159126	140233	141613	169227	129370	127795	136313		131883	221605	156166	178130	161433	128393	140821	241421	137969	168958	104752	144829	150832	145160	171729	137919	160872	135451	90567.4	114142	81732.8		428341
		259.02	D-Fructose 1-phosphate	D-Fructose 1-phosphate_259.02	173362	236616	174645	160078	182725	189737	167448	194532	157260	200994	229065	190192	176891	262362	159126	140233	141613	169227	129370	127795	136313		131883	221605	156166	178130	161433	128393	140821	241421	137969	168958	104752	144829	150832	145160	171729	137919	160872	135451	90567.4	114142	81732.8		428341
		259.02	D-Glucose 1-phosphate	D-Glucose 1-phosphate_259.02	173362	236616	174645	160078	182725	189737	167448	194532	157260	200994	229065	190192	176891	262362	159126	140233	141613	169227	129370	127795	136313		131883	221605	156166	178130	161433	128393	140821	241421	137969	168958	104752	144829	150832	145160	171729	137919	160872	135451	90567.4	114142	81732.8		428341
		263.1	Thiamin	Thiamin_263.10	189777	144672	125409	147222	132921	135407	261763	146231	144889	178130	159696	126514	367338	228318	103589	116931	141027	126711	121040	152374	142684		100041	185016	151956	203428	145910	126418	432361	166817	107196	163752	102067	174061	118973	136101	184526	112322	202963	183077	108281	140162	202545		155951
		266.09	Adenosine	Adenosine_266.09	50400	34934.2	51821.1	56345.4	63126.3	47872.4	50564.1	61443.6	33683.3	28635.3	44648.1	39169.9	40096.2	28623.1	26101.6	19967.2	22311.8	16323.1	19592.6	18692.1	27762.7		48123	52713.8	49974.7	45650.6	41532.8	63680.6	33050	27612.2	111654	39820.6	141698	43066.7	35170	35496.8	32995.3	26810.1	29887.9	16495.5	60467.8	17602.1	14276.4		32688.6
		266.09	Deoxyguanosine	Deoxyguanosine_266.09	50400	34934.2	51821.1	56345.4	63126.3	47872.4	50564.1	61443.6	33683.3	28635.3	44648.1	39169.9	40096.2	28623.1	26101.6	19967.2	22311.8	16323.1	19592.6	18692.1	27762.7		48123	52713.8	49974.7	45650.6	41532.8	63680.6	33050	27612.2	111654	39820.6	141698	43066.7	35170	35496.8	32995.3	26810.1	29887.9	16495.5	60467.8	17602.1	14276.4		32688.6
		267.07	Inosine	Inosine_267.07	35524.3	30597.4	32859.9	28786.2	36517.3	33183.3	35587.8	31385.3	31094.9	25767.9	34544.9	25156.4	38646.2	132189	19699.5	24511.8	26523.7	44709.3	71706	113697	162576		25035.6	38254.6	29101.7	37521.8	33190.6	27050	40726.7	32344.4	26806.1	31071.7	34129.4	29898.9	27437.9	27548.9	28657.4	22415.7	34250	27346.9	43750	51081.8	68850		34441.3
		268.02	N-Acetyl-L-glutamyl 5-phosphate	N-Acetyl-L-glutamyl 5-phosphate_268.02	9585.53	10063.2	7423.03	10334.9	12617.9	9614.1	8862.18	10340.4	9164.74	9085.9	9828.21	9296.15	8410.26	13236.5	9277.42	7880.65	10490.3	12127.3	9630.09	9905.83	16722.2		7327.01	12164.4	9180.46	7252.3	8497.22	8212.22	6702.78	10961.1	12795.6	7409.44	13347.2	8428.89	6842.11	7343.16	8105.79	8807.58	8280.3	8514.73	14777.7	7402.07	5850.64		13865.2
		275.02	6-Phospho-D-gluconate	6-Phospho-D-gluconate_275.02	51862.5	58097.4	41477	43204.6	53034	39144.9	33971.8	39114.1	34744.9	37287.2	63724.4	51231.4	31910.9	50517	54469.4	25901.6	30107	37206.5	24275.5	34385.4	59391.3		35796	52202.3	32126.4	33073.6	34989.4	31148.3	26782.2	43533.3	34556.1	32231.1	25395.6	35286.7	37607.4	29198.9	51130.5	43161.1	23670.7	32023.2	19127.3	25992.6	12039.2		70897.8
		275.12	L-Saccharopine	L-Saccharopine_275.12	67048	97137.5	66170.4	65986.8	109960	70129.5	66076.3	83695.5	66127.6	104088	85991	71973.1	55141.7	53579.2	33140.3	28236	32903.2	30611.1	30135.6	28500	50769.4		48033.3	86273	56204	56745.4	59640	59832.2	45423.9	89400.6	61496.1	59107.8	59728.3	55666.1	49062.1	47812.1	49247.9	36779.8	32520.2	24396.4	43264	25454.1	22700.3		119301
		279.23	octadecadienoate (n-C18:2)	octadecadienoate (n-C18:2)_279.23	37266.4	33847.4	34011.2	30465.8	75217.3	61805.8	45985.9	43875.6	49330.1	36952.6	36034	35835.3	35776.3	37793.6	27835.5	38574.7	36197.8	107080	28972.2	41340	23973.8		35361.5	38892	30742	25225.9	36544.4	36641.1	30114.4	34491.7	93880	40967.2	170083	32570	38073.7	29657.9	27144.7	26118.7	37831.3	59762.5	88608.7	25608.7	16043.9		33005.4
		281.25	octadecenoate (n-C18:1)	octadecenoate (n-C18:1)_281.25	226417	231194	240339	198464	492728	301622	247812	282863	352662	249653	240715	231130	231717	251534	199803	205867	257194	350588	192104	203493	155243		236054	235468	220693	180233	210213	221359	185814	229058	452265	209369	757947	214847	192454	189593	182581	161751	228892	181830	438058	159316	113851		205588
		282.08	Guanosine	Guanosine_282.08	5263.16	5546.71	6938.82	6065.79	9722.44	7109.62	5964.1	6647.44	6308.97	7218.59	6608.33	6657.05	5346.79	37680.4	5130.65	5106.99	7863.98	12501.4	20925	29870.4	40972.2		5607.47	9818.97	6671.26	5336.21	5478.33	6447.22	4684.44	7240.56	8067.78	5368.33	11249.4	4803.89	4725.26	3942.63	4529.47	5075.25	5813.64	4307.59	14218.6	15026.9	16955.1		7183.15
		283.07	Xanthosine	Xanthosine_283.07	8651.97	7450	7308.55	9097.37	10857.7	7395.51	8211.54	8745.51	7132.05	7508.33	8137.18	7596.15	7750.64	9266.67	6893.01	7106.45	6843.01	6683.8	6232.41	6217.08	8216.27		6544.83	9439.66	6210.34	6333.91	6736.67	7905	5593.33	6380	8722.78	6110	10188.9	6155.56	5693.68	5774.74	4898.42	5817.17	6000.51	5699.55	9869.42	5769.42	4737.26		8023.91
		283.26	octadecanoate (n-C18:0)	octadecanoate (n-C18:0)_283.26	1.51954e+06	1.78373e+06	1.92585e+06	1.4855e+06	2.07413e+06	1.68816e+06	1.84553e+06	1.73532e+06	2.59823e+06	1.81367e+06	1.6157e+06	1.58017e+06	1.74049e+06	1.82646e+06	1.55208e+06	1.29998e+06	2.09001e+06	3.6708e+06	1.30701e+06	1.19462e+06	986739		1.37455e+06	1.89812e+06	1.5518e+06	1.24101e+06	1.35721e+06	1.33527e+06	1.40185e+06	2.09391e+06	1.41652e+06	1.4165e+06	2.13049e+06	1.83291e+06	1.27904e+06	1.30494e+06	1.23368e+06	1.22126e+06	1.21784e+06	1.2912e+06	1.18973e+06	1.12377e+06	774517		1.40211e+06
		285.05	N1-(5-Phospho-D-ribosyl)glycinamide	N1-(5-Phospho-D-ribosyl)glycinamide_285.05	14263.8	11764.5	12942.1	13872.4	17723.7	13151.9	11685.3	15636.5	11801.9	12650.6	14357.7	14610.3	11592.9	15685.3	11773.1	11667.7	13043.5	13136.1	12724.5	12692.1	12892.9		12043.7	14507.5	11886.8	12092	11690.6	11701.1	9246.67	12950.6	16362.2	10325	19470	12412.2	10622.6	10982.1	11262.6	10854	11220.7	9703.57	16518.2	10921.5	7778.66		16805.4
		289.12	N(omega)-(L-Arginino)succinate	N(omega)-(L-Arginino)succinate_289.12	14134.9	14794.1	12030.3	12396.7	20134.6	12700	13309.6	16238.5	13754.5	15750.6	12958.3	13509	11823.1	20189.4	14995.2	13058.6	16359.7	16379.2	18359.3	13603.8	24879		11263.8	15278.2	12878.2	12035.1	11187.2	12981.1	8139.44	12995	17346.1	11844.4	18010	10996.7	10519.5	10471.1	10890.5	12028.3	13194.4	11721	23400.8	13797.5	9021.02		18696.2
		300.05	N-Acetyl-D-glucosamine 6-phosphate	N-Acetyl-D-glucosamine 6-phosphate_300.05	41568.4	25657.9	31315.1	45567.8	24427.6	29892.9	37030.8	29628.2	24411.5	19812.8	32592.3	36282.1	36471.8	29756.1	30172.6	31880.1	22914	27773.6	23787	22067.1	11553.2		31514.4	30117.8	30035.6	33381	32433.9	31688.3	26320.6	22197.8	36519.4	29006.7	37675.6	34580	28692.6	29136.8	30523.7	27483.8	31102.5	24346.4	25347.9	28812.8	18756.4		26436.4
		300.05	N-Acetyl-D-glucosamine 1-phosphate	N-Acetyl-D-glucosamine 1-phosphate_300.05	41568.4	25657.9	31315.1	45567.8	24427.6	29892.9	37030.8	29628.2	24411.5	19812.8	32592.3	36282.1	36471.8	29756.1	30172.6	31880.1	22914	27773.6	23787	22067.1	11553.2		31514.4	30117.8	30035.6	33381	32433.9	31688.3	26320.6	22197.8	36519.4	29006.7	37675.6	34580	28692.6	29136.8	30523.7	27483.8	31102.5	24346.4	25347.9	28812.8	18756.4		26436.4
		306.05	dCMP	dCMP_306.05	5030.92	4227.63	4602.63	5667.76	7507.05	4134.62	4166.67	5008.97	5176.28	4392.31	5967.95	5288.46	4956.41	7680.77	3755.91	3692.47	3816.67	4467.13	4396.3	5588.33	9370.24		4375.86	5097.7	4134.48	5201.72	5243.33	4883.33	3868.33	4358.33	7653.89	3718.89	8940	4414.44	4223.16	4146.84	5213.16	4016.67	3643.94	3483.93	8086.78	3754.55	3828.34		7404.35
		312.06	2-(Formamido)-N1-(5-phospho-D-ribosyl)acetamidine	2-(Formamido)-N1-(5-phospho-D-ribosyl)acetamidine_312.06	11753.3	16496.7	13889.5	11138.2	21711.5	13672.4	13105.1	17224.4	13719.9	19423.7	18447.4	13039.7	10634	34554.5	12144.6	13163.4	21342.5	40929.6	27579.6	20762.5	29378.2		8894.83	21626.4	11829.3	9955.75	12315	9285.56	9347.78	19457.2	11921.1	10452.2	14557.8	9076.67	10006.8	9777.89	10331.6	10586.4	11967.7	18703.6	22864.9	14763.2	9447.77		35422.8
		313.04	N2-Formyl-N1-(5-phospho-D-ribosyl)glycinamide	N2-Formyl-N1-(5-phospho-D-ribosyl)glycinamide_313.04	14366.4	17244.1	15030.3	13255.3	26465.4	12684	13029.5	18567.9	16674.4	21614.7	17675	13520.5	10361.5	23620.5	8967.74	7870.43	14083.3	18335.6	15279.6	13903.3	24926.6		11669	23556.3	13409.2	13033.9	13911.1	12889.4	9975.56	17556.7	14693.3	13448.3	20563.3	12779.4	12701.1	12344.7	11823.7	10283.3	10155.6	9292.86	18402.9	8489.26	8708.92		31973.9
		327	(R)-5-Diphosphomevalonate	(R)-5-Diphosphomevalonate_327.00	7909.21	6124.34	6634.21	8213.82	10250	6553.21	6337.18	6837.18	5622.44	5458.97	6832.05	7973.08	6230.13	7830.77	5930.11	6430.65	7029.57	5700	5995.37	6047.5	8569.44		5985.06	7328.74	4874.71	6202.87	5508.89	6366.67	6326.67	6101.67	9831.67	6762.78	12928.9	5698.33	5320.53	5344.21	6017.37	6079.29	5784.85	5706.7	9933.47	5526.03	4064.97		7592.39
		334.03	Nicotinate D-ribonucleotide	Nicotinate D-ribonucleotide_334.03	9835.53	7574.34	8603.29	10982.9	12879.5	9028.85	8064.74	8958.33	8296.79	6466.67	9308.33	12219.9	6829.49	9914.1	8843.55	8396.24	7269.89	7268.52	7558.33	7368.75	7627.38		10552.9	8336.78	8376.44	7585.06	7908.89	10574.4	5545	6577.78	16081.1	6633.89	19260	8018.89	7388.42	7004.74	6872.11	9177.78	7211.11	5781.25	11871.9	6083.47	4766.24		11473.9
		334.07	S-Formylglutathione	S-Formylglutathione_334.07	6788.82	5657.89	6903.95	6714.47	19860.3	6826.28	6608.97	9373.08	5653.21	5623.08	6796.79	7387.82	6959.62	9069.55	4859.68	6589.78	10014.5	8281.02	6311.57	7561.25	17596		6860.92	12287.4	6391.95	5035.63	5898.89	7250	4284.44	6740.56	18933.3	5196.11	26995	5939.44	5410	5134.21	5125.79	7334.85	6610.1	5562.05	29453.7	6052.89	4762.42		10071.7
		337.06	5-Amino-1-(5-Phospho-D-ribosyl)imidazole-4-carboxamide	5-Amino-1-(5-Phospho-D-ribosyl)imidazole-4-carboxamide_337.06	21666.4	26602.6	25634.9	18388.8	26655.8	21335.3	19685.3	26479.5	12891.7	21850.6	24141	26758.3	17118.6	20024.7	17362.9	20555.9	9440.32	13833.3	14142.6	14461.2	19193.7		23028.2	21068.4	19493.1	18940.8	20642.2	16555	14442.2	24239.4	23150.6	21338.3	22765.6	16095	20373.2	20572.6	15789.5	25836.9	14229.8	13562.1	15887.6	11314.5	7981.53		46149.5
		338.99	D-Fructose 2,6-bisphosphate	D-Fructose 2,6-bisphosphate_338.99	210611	259371	215353	208048	220634	232860	217813	248610	205078	220900	319440	320208	215620	265858	202484	183065	116524	166878	135911	115871	82514.7		206986	253868	190063	240537	255481	203787	187593	344941	103653	243169	47237.2	204197	212999	212171	240524	207247	166642	159619	47631.8	93053.7	63553.2		803351
		338.99	D-Fructose 1,6-bisphosphate	D-Fructose 1,6-bisphosphate_338.99	210611	259371	215353	208048	220634	232860	217813	248610	205078	220900	319440	320208	215620	265858	202484	183065	116524	166878	135911	115871	82514.7		206986	253868	190063	240537	255481	203787	187593	344941	103653	243169	47237.2	204197	212999	212171	240524	207247	166642	159619	47631.8	93053.7	63553.2		803351
		338.99	D-Tagatose 1,6-biphosphate	D-Tagatose 1,6-biphosphate_338.99	210611	259371	215353	208048	220634	232860	217813	248610	205078	220900	319440	320208	215620	265858	202484	183065	116524	166878	135911	115871	82514.7		206986	253868	190063	240537	255481	203787	187593	344941	103653	243169	47237.2	204197	212999	212171	240524	207247	166642	159619	47631.8	93053.7	63553.2		803351
		341.11	1-alpha-D-Galactosyl-myo-inositol	1-alpha-D-Galactosyl-myo-inositol_341.11	145302	134593	170217	142148	622317	161058	136716	212440	147060	154401	158722	144055	112326	215935	96770.4	119189	247707	159022	120306	161567	574223		112672	281598	114545	90744.3	102426	124658	84628.3	128157	363116	83510	668695	92556.1	78359.5	77876.8	80801.6	128598	130701	111282	506647	86950	157151		115141
		341.11	Trehalose	Trehalose_341.11	145302	134593	170217	142148	622317	161058	136716	212440	147060	154401	158722	144055	112326	215935	96770.4	119189	247707	159022	120306	161567	574223		112672	281598	114545	90744.3	102426	124658	84628.3	128157	363116	83510	668695	92556.1	78359.5	77876.8	80801.6	128598	130701	111282	506647	86950	157151		115141
		341.11	Sucrose	Sucrose_341.11	145302	134593	170217	142148	622317	161058	136716	212440	147060	154401	158722	144055	112326	215935	96770.4	119189	247707	159022	120306	161567	574223		112672	281598	114545	90744.3	102426	124658	84628.3	128157	363116	83510	668695	92556.1	78359.5	77876.8	80801.6	128598	130701	111282	506647	86950	157151		115141
		341.11	Melibiose	Melibiose_341.11	145302	134593	170217	142148	622317	161058	136716	212440	147060	154401	158722	144055	112326	215935	96770.4	119189	247707	159022	120306	161567	574223		112672	281598	114545	90744.3	102426	124658	84628.3	128157	363116	83510	668695	92556.1	78359.5	77876.8	80801.6	128598	130701	111282	506647	86950	157151		115141
		341.11	Maltose	Maltose_341.11	145302	134593	170217	142148	622317	161058	136716	212440	147060	154401	158722	144055	112326	215935	96770.4	119189	247707	159022	120306	161567	574223		112672	281598	114545	90744.3	102426	124658	84628.3	128157	363116	83510	668695	92556.1	78359.5	77876.8	80801.6	128598	130701	111282	506647	86950	157151		115141
		341.11	D-Gal-alpha-1->6D-Glucose	D-Gal-alpha-1->6D-Glucose_341.11	145302	134593	170217	142148	622317	161058	136716	212440	147060	154401	158722	144055	112326	215935	96770.4	119189	247707	159022	120306	161567	574223		112672	281598	114545	90744.3	102426	124658	84628.3	128157	363116	83510	668695	92556.1	78359.5	77876.8	80801.6	128598	130701	111282	506647	86950	157151		115141
		341.11	Epimelibiose	Epimelibiose_341.11	145302	134593	170217	142148	622317	161058	136716	212440	147060	154401	158722	144055	112326	215935	96770.4	119189	247707	159022	120306	161567	574223		112672	281598	114545	90744.3	102426	124658	84628.3	128157	363116	83510	668695	92556.1	78359.5	77876.8	80801.6	128598	130701	111282	506647	86950	157151		115141
		346.06	AMP	AMP_346.06	61585.5	72259.2	64239.5	67648	86444.9	65063.5	60344.2	67096.2	56387.8	62423.1	80857.1	67114.7	51608.3	81323.4	60368.3	47417.7	45355.9	55781	65119	54196.7	68942.9		60566.7	72075.9	56879.3	62291.4	62191.1	64365	43413.9	68870	68758.3	57085	52155.6	61814.4	52201.1	48825.3	59331.6	52733.8	52496.5	50371	59811.6	60337.6	41344.6		92825.5
		346.06	dGMP	dGMP_346.06	61585.5	72259.2	64239.5	67648	86444.9	65063.5	60344.2	67096.2	56387.8	62423.1	80857.1	67114.7	51608.3	81323.4	60368.3	47417.7	45355.9	55781	65119	54196.7	68942.9		60566.7	72075.9	56879.3	62291.4	62191.1	64365	43413.9	68870	68758.3	57085	52155.6	61814.4	52201.1	48825.3	59331.6	52733.8	52496.5	50371	59811.6	60337.6	41344.6		92825.5
		347.04	IMP	IMP_347.04	12169.1	12758.6	11151.3	11565.8	17969.9	10856.4	10871.2	11724.4	11520.5	14812.8	13823.1	11939.7	7592.31	9371.79	8306.99	7437.63	5544.62	6524.54	7027.78	5992.08	7701.59		9668.97	13605.7	11250	10354	12497.8	10006.1	8747.22	12601.7	11904.4	10576.7	12968.3	9512.78	8912.11	8476.84	7695.79	6854.04	6989.39	5306.7	9721.9	5801.65	4164.33		18273.9
		350.07	dAMP	dAMP_350.07	8340.13	6137.5	8669.08	9472.37	11520.5	7375.64	7475.64	9101.92	6997.44	5489.74	8235.26	10746.8	6980.77	9990.71	7847.85	8350.54	6508.06	9375	7855.09	7897.08	7997.62		9856.9	9460.92	7919.54	6639.08	7855.56	8440	5547.22	7628.33	12422.2	7187.78	11731.7	8233.89	7268.95	7091.05	7229.47	10419.7	8121.21	7071.43	9592.56	6657.85	4613.69		12302.7
		354	2-Amino-4-hydroxy-6-hydroxymethyl-7,8-dihydropteridine diphosphate	2-Amino-4-hydroxy-6-hydroxymethyl-7,8-dihydropteridine diphosphate_354.00	11781.6	7377.63	10063.2	11442.1	15699.4	9085.9	10628.2	11589.7	7862.82	5734.62	10575.6	12434.6	9384.62	10827.2	9918.28	9687.63	9614.52	10188.4	9709.72	10286.2	12282.1		12120.1	11833.9	9250	9255.17	8627.78	11977.8	8055	7666.67	18759.4	8668.33	18598.9	9321.67	7557.37	8181.58	7109.47	9310.1	10772.7	8432.14	18056.6	8553.31	6673.57		11252.7
		362.05	GMP	GMP_362.05	9831.58	13265.8	11046.7	9606.58	15721.2	9584.62	9217.95	11793.6	9153.85	11070.5	13886.5	12115.4	8199.36	15221.2	9101.08	7488.71	10004.8	10442.6	9471.76	9169.17	12848.4		9214.37	13262.6	9714.37	8853.45	8718.33	9581.11	7151.67	12021.7	9601.67	8373.89	11128.3	9099.44	7423.16	8061.05	7465.26	8706.57	8463.13	7225.45	9251.24	7833.88	5553.5		15933.7
		363.03	Xanthosine 5-phosphate	Xanthosine 5-phosphate_363.03	13242.1	7801.32	8501.32	10317.8	9464.74	11414.7	11166.7	9065.38	6373.08	5507.05	12614.7	8601.92	16155.8	10743.6	7226.88	12459.1	4681.72	8906.02	6146.3	9763.75	6596.43		6860.34	6658.05	6827.01	11679.3	10462.2	7147.78	14984.4	7464.44	7480	11645.6	7616.67	9261.67	10257.9	11016.8	11203.7	8041.41	11733.3	10084.8	6985.54	10289.3	12266.2		11831.5
		365.05	5-Formamido-1-(5-phospho-D-ribosyl)imidazole-4-carboxamide	5-Formamido-1-(5-phospho-D-ribosyl)imidazole-4-carboxamide_365.05	15913.8	8892.11	12018.4	13412.5	9235.26	11129.5	16302.6	9578.85	7687.18	6142.31	13201.9	10185.9	18011.5	12517.6	8582.26	12042.5	5745.7	10733.3	7232.41	10562.5	7802.78		11926.4	8056.32	9423.56	14819.5	11081.1	9458.33	20684.4	7753.33	9432.78	13645.6	12796.1	13331.1	11425.8	12813.2	13202.1	9831.31	15200.5	12086.6	8006.61	10141.3	9772.29		11258.7
		367.36	tetracosanoate (n-C24:0)	tetracosanoate (n-C24:0)_367.36	53855.3	58772.4	63472.4	57931.6	67267.3	48984.6	54207.1	54125.6	68237.8	64077.6	64753.2	57505.8	49335.3	52719.6	41843	44864.5	63613.4	46401.9	41577.8	37105.4	34705.2		48185.1	58504	46807.5	44078.2	51061.7	44371.7	42281.1	60121.1	50968.3	42459.4	53675	52034.4	43971.1	40889.5	37669.5	44376.8	35909.1	40533.9	38472.3	28862	24159.9		52947.3
		381.12	Farnesyl diphosphate	Farnesyl diphosphate_381.12	12009.9	10724.3	13525.7	14407.2	38880.1	13557.7	15171.2	15638.5	11934	16937.8	12976.9	20242.9	13299.4	18829.8	14992.5	12330.6	14617.2	13380.6	16353.7	19967.1	31214.3		17219.5	16777	14613.8	10665.5	12231.1	18070	11049.4	15562.8	34272.8	9114.44	33303.9	14121.7	14140	12549.5	10743.7	17696.5	11502.5	13776.8	34899.6	14090.9	12974.8		10609.8
		387	dUDP	dUDP_387.00	76564.5	50747.4	62874.3	64228.9	61795.5	54944.9	64439.7	56739.1	42273.1	33612.8	64937.8	71935.9	63755.8	83188.5	61447.8	73928.5	60183.3	121985	85089.4	83900.8	47442.9		55920.1	51596	51635.6	56671.8	55398.9	39577.2	53494.4	54196.1	54615	54216.7	39924.4	51416.7	55413.7	51367.4	51771.6	71283.8	61332.3	88029.9	55537.2	63338.8	33932.2		100652
		401.01	dTDP	dTDP_401.01	6153.95	5605.92	6157.89	6275.66	9839.74	5455.13	5029.49	6382.69	6676.28	7211.54	6762.18	6557.69	5666.67	7804.49	4485.48	4987.1	5824.19	6761.57	4911.57	5924.17	9463.1		6598.85	6350.57	5108.05	4872.41	5441.11	5715.56	4227.22	6390.56	6145	5281.67	8621.67	4951.67	4583.68	4463.16	4744.21	4284.34	4434.34	4688.84	6950.83	4012.4	3751.91		8580.43
		402.01	CDP	CDP_402.01	20328.9	25676.3	23399.3	22134.2	35332.1	25430.1	22314.1	27740.4	21746.2	24414.7	28139.1	27048.1	20022.4	43131.4	19325.3	17781.2	19235.5	29118.1	30508.3	24914.6	35442.9		21825.9	24984.5	22016.1	19675.9	22061.7	22782.8	16247.8	29221.7	14927.2	20347.8	11627.8	19226.1	19844.7	17886.8	18378.4	17696.5	15769.2	17431.2	17000.4	19021.9	14673.2		45048.9
		403	UDP	UDP_403.00	33586.2	49515.8	41652	37254.6	64863.5	45084	37992.3	43840.4	38478.2	48035.3	51219.9	50599.4	36601.9	97826	32547.3	30061.3	36030.1	68431	62755.1	65490.4	92477.4		39073	47549.4	37978.2	37824.1	42715.6	34838.3	29460.6	60235.6	26463.3	41409.4	28215	35895.6	37647.4	35130	36522.6	32205.1	28311.1	35038.4	29697.5	42639.3	33890.4		96030.4
		417.14	S-Adenosyl-L-methionine	S-Adenosyl-L-methionine_417.14	5445.39	4334.87	5690.13	5599.34	13014.1	5298.08	4887.82	5900	4557.69	5692.31	4289.1	6881.41	3706.41	5228.53	5082.8	4324.73	3574.73	3308.33	3746.76	2907.92	8301.19		5275.86	7143.68	5035.63	4475.29	4541.11	6648.89	3449.44	5803.89	9885.56	3750	13897.2	4587.78	4194.21	3706.32	4233.16	4316.16	4988.38	2669.2	11542.6	3078.1	2525.48		4441.85
		423.03	Thiamine diphosphate	Thiamine diphosphate_423.03	23453.3	26159.2	22969.7	21328.3	30956.4	22096.2	21525.6	26372.4	20814.7	23241	26881.4	28853.2	20103.8	39054.8	20540.9	21016.7	22783.3	27342.6	25827.3	21825.8	32413.9		21186.8	26258	20834.5	21728.7	21873.3	19625.6	19318.3	29524.4	26356.1	20582.2	18750.6	19971.1	18005.3	18427.4	19065.3	21731.8	20301	19106.2	25542.6	20632.6	15672		42222.3
		426.02	ADP	ADP_426.02	137777	232558	179240	145284	317010	187667	150987	200318	160406	220869	209008	215756	113221	283529	139992	125095	135054	210250	194664	149472	260169		173014	206755	153624	135522	173489	148993	105744	277256	133127	145669	51760.6	124669	130039	124342	131501	142552	101741	114593	113051	122742	86289.5		441847
		426.02	Adenosine 3,5-bisphosphate	Adenosine 3,5-bisphosphate_426.02	137777	232558	179240	145284	317010	187667	150987	200318	160406	220869	209008	215756	113221	283529	139992	125095	135054	210250	194664	149472	260169		173014	206755	153624	135522	173489	148993	105744	277256	133127	145669	51760.6	124669	130039	124342	131501	142552	101741	114593	113051	122742	86289.5		441847
		426.02	dGDP	dGDP_426.02	137777	232558	179240	145284	317010	187667	150987	200318	160406	220869	209008	215756	113221	283529	139992	125095	135054	210250	194664	149472	260169		173014	206755	153624	135522	173489	148993	105744	277256	133127	145669	51760.6	124669	130039	124342	131501	142552	101741	114593	113051	122742	86289.5		441847
		441.34	4-Methylzymosterol intermediate 1	4-Methylzymosterol intermediate 1_441.34	2544.74	3335.53	4038.16	1930.92	9541.67	7248.08	5159.62	6005.77	10348.7	4750.64	5535.26	5510.9	5753.21	5535.58	5430.11	3493.01	5433.33	7520.83	3494.91	3390.83	2173.41		4389.66	5614.37	5607.47	3068.97	4708.89	6116.11	3969.44	5643.89	6427.78	5737.78	8793.33	6390	4005.79	4696.32	4558.42	5478.79	5394.95	4256.25	5535.12	3532.23	1367.52		2948.91
		453.07	(S)-2-[5-Amino-1-(5-phospho-D-ribosyl)imidazole-4-carboxamido]succinate	(S)-2-[5-Amino-1-(5-phospho-D-ribosyl)imidazole-4-carboxamido]succinate_453.07	6868.42	6632.89	7270.39	7673.68	11966	4237.82	4278.21	6419.23	4951.28	5916.67	6414.1	10187.8	4362.82	5001.28	5479.57	4138.71	5155.91	4534.72	5508.8	4698.75	6681.35		8181.03	7957.47	5360.34	5122.41	5216.11	8000.56	3750	5803.89	14691.7	4304.44	14997.8	4536.11	5245.26	4823.68	4388.42	5763.13	4462.12	4059.37	15093.8	4203.31	2907.32		11539.1
		481.98	CTP	CTP_481.98	89775.7	93498.7	97827	89935.5	82998.7	100187	98897.4	96984	95873.7	83998.1	105013	98295.5	92939.1	135400	90014.5	87852.2	76096.8	106111	119838	96907.5	79675.8		85148.3	77505.7	82518.4	89363.2	91477.2	84833.3	80147.2	95121.1	51336.7	86996.7	48125	80503.3	82348.9	82778.9	83481.1	74182.3	78222.7	85133.9	51465.7	87165.7	68216.9		120492
		482.96	UTP	UTP_482.96	40244.7	63189.5	55047.4	40300.7	69056.4	58721.8	44541	53353.2	53787.2	60814.1	61062.8	72799.4	43194.2	112088	45533.9	44526.9	44015.6	77564.8	104349	82017.5	115894		57017.2	50851.1	47083.9	46825.9	52530	42555.6	33348.3	80973.9	20233.9	47038.3	14717.8	40231.7	43918.4	39101.6	40811.1	42010.6	31334.3	41841.1	33274	49352.9	38447.5		146222
		489.99	dATP	dATP_489.99	6121.71	6522.37	6348.03	6175.66	14549.4	6726.92	6201.92	7363.46	7028.21	6971.79	7293.59	7375.64	5192.95	10898.7	5598.92	5561.83	7539.25	7505.09	8358.33	6617.5	15329		5510.34	8701.15	5562.07	5521.26	6396.11	6759.44	4826.67	8267.78	7742.78	5242.78	9655.56	4735.56	5142.11	4850	5059.47	6396.97	4642.42	5523.66	11248.8	5103.31	3833.44		14380.4
		503	Thiamin triphosphate	Thiamin triphosphate_503.00	10856.6	7607.89	9785.53	8771.71	15089.7	9637.18	9750.64	10163.5	7680.77	5871.79	9905.13	10396.8	9648.08	11352.2	7733.33	9669.89	9862.37	13787	9231.94	9879.17	13084.9		7064.94	12537.4	7908.05	8388.51	8342.78	7949.44	7885	8221.67	18435.6	6842.22	24811.7	7485	8021.58	8006.84	7455.26	7941.41	8370.2	9527.23	17452.9	6617.77	4625.16		13460.9
		503.16	(1,4-alpha-D-Glucosyl)3	(1,4-alpha-D-Glucosyl)3_503.16	22859.2	26290.8	20171.1	24050.7	27114.7	23180.1	23782.7	23832.7	16300.6	30639.7	25310.3	21857.7	25488.5	20988.8	15576.9	18311.3	19240.9	13207.4	13827.8	13217.9	14145.6		15029.9	17889.1	14879.9	14550.6	15213.3	16428.9	13350	15741.7	24207.8	12806.1	33716.7	15839.4	12658.9	14322.1	14355.8	12832.3	15364.6	9898.21	18664.5	11279.3	9299.36		13630.4
		503.16	Raffinose	Raffinose_503.16	22859.2	26290.8	20171.1	24050.7	27114.7	23180.1	23782.7	23832.7	16300.6	30639.7	25310.3	21857.7	25488.5	20988.8	15576.9	18311.3	19240.9	13207.4	13827.8	13217.9	14145.6		15029.9	17889.1	14879.9	14550.6	15213.3	16428.9	13350	15741.7	24207.8	12806.1	33716.7	15839.4	12658.9	14322.1	14355.8	12832.3	15364.6	9898.21	18664.5	11279.3	9299.36		13630.4
		505.99	dGTP	dGTP_505.99	130567	209368	194109	137853	296735	185244	147774	196044	157215	230194	185917	257050	120191	310640	171852	157029	155628	237350	306406	193867	297536		213484	179571	153599	130571	187996	145601	96576.1	305287	92816.1	141025	32336.7	119185	128847	128461	114507	177061	106990	146456	118898	130429	91238.5		640661
		505.99	ATP	ATP_505.99	130567	209368	194109	137853	296735	185244	147774	196044	157215	230194	185917	257050	120191	310640	171852	157029	155628	237350	306406	193867	297536		213484	179571	153599	130571	187996	145601	96576.1	305287	92816.1	141025	32336.7	119185	128847	128461	114507	177061	106990	146456	118898	130429	91238.5		640661
		521.98	GTP	GTP_521.98	42381.6	50911.8	46970.4	47334.2	50953.8	48923.1	49435.3	51928.2	41241	42321.2	49426.3	72424.4	40644.2	69358	50136.6	47919.4	33214.5	60177.3	62592.1	46417.5	34838.5		57925.3	47246	41538.5	40915.5	50280.6	48688.3	32166.7	65698.3	38791.7	42777.2	36551.7	38646.7	41901.1	40427.4	39061.1	43567.2	34340.4	37924.1	29287.2	37075.6	24180.6		112110
		565.05	UDP-hexose	UDPglucose_565.05	27739.5	42172.4	31907.2	31203.3	57789.1	33011.5	29755.1	39662.8	32795.5	48566.7	39571.8	40514.7	25546.8	81465.4	29769.4	28993.5	38746.2	53796.3	49393.1	60107.5	93118.7		29266.1	45027.6	30558	27740.8	31855.6	29428.3	19135.6	50018.3	42643.9	27867.8	31453.9	26850	26169.5	30290.5	25733.7	33808.6	26140.4	29000	50105.8	38095	30986		77340.2
		565.05	UDP-hexose	UDPgalactose_565.05	27739.5	42172.4	31907.2	31203.3	57789.1	33011.5	29755.1	39662.8	32795.5	48566.7	39571.8	40514.7	25546.8	81465.4	29769.4	28993.5	38746.2	53796.3	49393.1	60107.5	93118.7		29266.1	45027.6	30558	27740.8	31855.6	29428.3	19135.6	50018.3	42643.9	27867.8	31453.9	26850	26169.5	30290.5	25733.7	33808.6	26140.4	29000	50105.8	38095	30986		77340.2
		604.07	GDP-D-mannose	GDP-D-mannose_604.07	46744.7	38493.4	43196.1	50553.3	68103.2	37553.2	41264.1	42912.8	31563.5	33096.8	43545.5	48209.6	36345.5	42024.7	42148.4	38369.4	33643.5	36224.5	32008.3	30650.4	42006.3		40775.9	47946	39389.1	38264.4	39897.2	37050	27165.6	40516.1	65414.4	35396.1	61692.2	40122.8	34097.4	34218.9	34273.2	38435.9	38130.3	33221.9	48241.3	29282.6	21586		76223.4
		606.07	UDP-N-acetyl-D-galactosamine	UDP-N-acetyl-D-galactosamine_606.07	38380.9	58535.5	42434.2	39717.8	76837.2	47863.5	39798.1	53906.4	43945.5	69578.2	61166	51580.8	33292.9	135740	34502.7	38027.4	72166.7	117476	120633	97785.4	152888		38123	60006.3	41647.7	37992	45368.9	35982.2	24862.8	66483.9	56002.8	38254.4	41673.9	35126.7	35492.1	35400.5	35461.1	42914.1	35059.1	48467.4	104729	83939.3	45155.7		104215
		611.15	Oxidized glutathione	Oxidized glutathione_611.15	16815.1	29591.4	22248	16221.1	65573.7	23511.5	18852.6	33043.6	18121.2	42310.3	23419.9	10687.2	5305.77	25428.5	4927.96	7270.97	36867.2	32275.5	18942.6	28194.2	107498		8883.33	53477.6	16375.3	7663.22	11219.4	13166.1	4409.44	34608.3	38038.9	8089.44	29460	8500	6257.89	6882.63	7398.42	24602	14097.5	9323.66	50288.8	6933.47	4533.12		33403.8
		662.1	NAD	Nicotinamide adenine dinucleotide_662.10	51114.5	65121.1	50547.4	52252.6	78424.4	56698.1	50499.4	64245.5	51339.1	67568.6	69639.7	59444.9	44049.4	71466	44753.2	45714	52361.8	63803.7	48770.8	47852.1	55109.9		41450.6	70171.3	45714.4	45409.8	53756.1	44616.7	40845	74599.4	62783.3	48901.1	49074.4	45433.3	43724.2	43463.7	44630.5	54219.2	43641.4	44178.6	54419.8	42236.8	25703.2		123368
		664.12	NADH	Nicotinamide adenine dinucleotide - reduced_664.12	9778.95	11423.7	11153.9	11849.3	27638.5	14326.3	14499.4	16956.4	12606.4	28138.5	10706.4	18743.6	10603.8	16528.8	9232.26	11375.8	10508.1	11259.7	11834.3	6834.58	14543.7		13447.1	16419.5	12752.3	12448.3	14218.3	12919.4	6832.78	17523.9	35557.2	14243.9	28851.1	9642.78	16645.3	15149.5	18752.6	11304	8372.22	5818.3	22661.2	3762.81	3811.15		23138
		665.22	glycogen (tetramer)	glycogen (tetramer)_665.22	3261.18	4005.26	3007.24	3388.82	4723.72	3490.38	3437.18	2697.44	3682.05	7517.95	2744.87	2394.87	2683.33	4102.24	2464.52	2212.9	3767.2	2182.41	1573.15	2031.67	2647.62		2181.61	2681.61	1837.36	2136.78	2551.11	2022.78	1920.56	3021.11	4962.22	1996.67	7164.44	1771.67	1163.68	2315.26	2157.37	1398.99	2138.38	1662.95	4602.89	1225.62	1400.32		2398.91
		679.31	Coproporphyrinogen III	Coproporphyrinogen III_679.31	1444.74	4250	2755.26	1163.82	1385.26	3321.79	2879.49	3153.21	4417.95	8310.9	2217.95	833.974	3008.97	2650	891.935	1476.34	3972.58	1125.93	1791.67	1274.17	1417.86		1386.21	2350.57	1981.03	2081.61	1276.67	1130	8275	3142.78	1793.89	1400.56	1790	1467.78	903.684	1235.79	1151.58	513.131	571.212	1022.32	1422.73	695.455	1058.6		1131.52
		694.67	Ceramide-2 (Sphinganine:n-C26:0OH)	Ceramide-2 (Sphinganine:n-C26:0OH)_694.67	4881.58	6466.45	5221.71	3780.26	8987.18	6447.44	6186.54	7257.05	8822.44	11210.9	4573.72	2812.82	4791.03	7136.22	2607.53	3675.27	7153.23	3849.54	3356.94	2815	4135.32		3246.55	9222.99	5264.94	4623.56	4072.22	3526.11	5357.78	5921.11	1818.89	4361.11	1536.11	4496.67	4140.53	3768.95	4335.26	2837.37	3828.28	4078.12	1740.5	2563.22	1998.41		3832.07
		694.67	Ceramide-2 (Phytosphingosine:n-C26:0)	Ceramide-2 (Phytosphingosine:n-C26:0)_694.67	4881.58	6466.45	5221.71	3780.26	8987.18	6447.44	6186.54	7257.05	8822.44	11210.9	4573.72	2812.82	4791.03	7136.22	2607.53	3675.27	7153.23	3849.54	3356.94	2815	4135.32		3246.55	9222.99	5264.94	4623.56	4072.22	3526.11	5357.78	5921.11	1818.89	4361.11	1536.11	4496.67	4140.53	3768.95	4335.26	2837.37	3828.28	4078.12	1740.5	2563.22	1998.41		3832.07
		716.26	5-Methyltetrahydropteroyltri-L-glutamate	5-Methyltetrahydropteroyltri-L-glutamate_716.26	2017.76	7852.63	2623.03	1104.61	1238.46	3803.85	2277.56	4139.1	7283.97	14614.7	3901.92	1139.74	3312.18	3550	598.925	1191.94	5069.35	1870.83	2795.83	1519.17	1080.95		863.218	2685.63	2138.51	1737.36	1711.67	1422.22	3032.78	4754.44	990.556	1839.44	2643.33	508.333	1591.58	1349.47	2275.79	472.727	1339.9	365.625	1016.94	779.339	1191.08		1136.41
		742.07	NADP	Nicotinamide adenine dinucleotide phosphate_742.07	12960.5	11945.4	15245.4	15896.1	28433.3	12014.7	12676.3	19374.4	8283.97	10628.8	14057.7	22272.4	9856.41	13962.2	13492.5	13747.8	10565.6	15241.2	12392.1	13033.8	17879.8		17636.8	17388.5	15410.9	11819.5	14027.8	14984.4	6760	15703.3	25558.3	11680	20651.1	12641.1	10650.5	11610	10646.3	19331.3	11665.7	10490.2	22195	7967.77	5225.8		34734.8
		762.07	NADP	Nicotinamide adenine dinucleotide phosphate_762.07	3515.13	1576.32	2282.24	5882.24	9362.82	3217.31	2238.46	3686.54	1255.77	1257.69	2405.77	4678.85	2785.9	2722.12	3733.87	3405.91	2171.51	2402.31	2026.39	3240.83	3697.62		4081.03	4635.06	3245.98	3231.61	2271.67	6839.44	1046.11	2652.78	15342.2	1921.67	14131.7	3179.44	2451.58	3234.74	2547.37	5266.67	3919.19	1990.18	9264.05	3058.26	1054.14		7211.96
		766.11	Coenzyme A	Coenzyme A_766.11	4800	1305.26	2584.87	6553.95	6138.46	1959.62	3605.77	3415.38	853.205	1521.79	3169.87	6354.49	2339.74	2114.1	4421.51	2701.08	383.871	1972.69	1810.65	2852.5	1888.49		5228.74	2431.03	2752.87	3994.83	2895.56	6068.89	1293.33	773.889	10133.3	2387.22	9467.22	3805	2623.16	2591.58	2438.95	4647.47	3073.74	1976.79	6543.8	2986.78	1558.92		4742.93
		808.12	Acetyl-CoA	Acetyl-CoA_808.12	7661.84	7017.11	7663.16	9314.47	16195.5	7179.49	6591.67	8068.59	4180.77	8016.67	7126.28	11330.1	4981.41	8106.09	7541.4	5920.43	4594.62	6156.02	5518.06	5449.17	9698.41		9701.72	7937.93	7419.54	5512.64	6636.67	8113.89	3532.78	7181.67	17957.2	5183.89	14352.8	6755.56	6157.89	5425.26	5057.37	8648.99	5127.27	4253.12	12973.1	5055.37	3110.51		17185.9
		835.04	P1,P4-Bis(5-adenosyl) tetraphosphate	P1,P4-Bis(5-adenosyl) tetraphosphate_835.04	8551.32	1840.13	6229.61	8464.47	11192.9	4316.67	6389.74	6982.05	125	567.949	6117.95	9075.64	3800	4039.42	6676.34	7240.86	1565.05	2514.35	3533.8	5012.5	2817.46		7122.41	7902.87	4882.18	5437.36	6104.44	9456.67	3453.89	1507.78	9895	5313.33	9715.56	6619.44	6590	6361.05	5042.63	7869.7	5952.53	4538.84	9138.43	4855.79	2678.66		5770.65
		920.24	Decanoyl-CoA (n-C10:0CoA)	Decanoyl-CoA (n-C10:0CoA)_920.24	585.526	6286.84	388.816	329.605	1.28205	1802.56	1176.92	14.1026	2548.72	7489.1	2250	571.795	2664.1	2273.08	547.849	568.28	29.0323	0.925926	344.444	215.833	152.778		547.126	1.14943	136.782	1980.46	858.333	152.778	2744.44	848.889	2393.89	1752.78	3254.44	567.778	530	688.421	1248.95	1.0101	1.0101	381.696	1197.93	688.017	802.866		1.08696
		994.3	trans-Tetradec-2-enoyl-CoA	trans-Tetradec-2-enoyl-CoA_994.30	2040.79	10855.3	5586.18	2130.26	1.28205	7682.69	4394.23	5060.26	7100.64	6090.38	5100	2275.64	7006.41	4896.15	1423.12	2672.58	2305.91	3033.33	2806.94	1959.58	111.508		1430.46	832.184	4514.94	5632.76	5323.89	230.556	7087.78	6085.56	703.889	4683.33	1755.56	2297.22	3365.26	3780.53	4263.16	478.283	1530.81	2838.84	0.826446	2635.12	3306.05		576.63
		994.3	Tetradecenoyl-CoA (n-C14:1CoA)	Tetradecenoyl-CoA (n-C14:1CoA)_994.30	2040.79	10855.3	5586.18	2130.26	1.28205	7682.69	4394.23	5060.26	7100.64	6090.38	5100	2275.64	7006.41	4896.15	1423.12	2672.58	2305.91	3033.33	2806.94	1959.58	111.508		1430.46	832.184	4514.94	5632.76	5323.89	230.556	7087.78	6085.56	703.889	4683.33	1755.56	2297.22	3365.26	3780.53	4263.16	478.283	1530.81	2838.84	0.826446	2635.12	3306.05		576.63
[truncated: 21 more columns]

## Sheet: SRM_transitions_MSMS
SRM transitions used for the targeted identification of metabolites by MS/MS
	Metabolite	RetentionTime [seconds] (indicative retention times based on pure standards)	12C-Q1	12C-Q3	13C-Q1	13C-Q3			Method as described in
	6-Phospho-D-gluconate	870	275	79	281	79			Buescher, J.M., Moco, S., Sauer, U. & Zamboni, N. Ultrahigh performance liquid chromatography-tandem mass spectrometry method for fast and robust quantification of anionic and aromatic metabolites. Anal Chem 82, 4403-4412 (2010).
	Acetyl-CoA	1230	808.1	408	831	418
	ADP	926	426	328	436	338
	alpha-Ketoglutarate	856	145	101	150	105
	AMP	773	346.1	79	356	79
	L-Arginine	40	173.1	131	179.1	136
	L-Asparagine	49.2	131.1	113	135	117
	L-Aspartate	208	132	88	136	91
	ATP	1176	506	159	516	159
	2,3-Disphospho-D-glycerate	1155	265	167	267.9	170
	Citrate/Isocitrate	966	191	111	197	116
	Dihydroxyacetone phosphate	623	169	97	172	97
	FAD	1163	784.2	437	811	454
	D-Fructose 1,6-bisphosphate	946	339	241	345	247
	FMN	1000	455.1	97	472	97
	Fumarate	865	115	71	119	74
	D-Glucose 1-phosphate	469	259	241	265	247
	D-Glucose 6-phosphate	385	259	97	265	97
	GDP	892	442	344	452	354
	Glycerol 3-phosphate	464	171	79	174	79
	L-Glutamine	50.4	145.1	127	150	132
	L-Glutamate	202	146.1	128	151	133
	GMP	753	362.1	79	372	79
	GTP	977	522	424	531.9	434
	Oxidized glutathione	800	611.2	306	631	316
	Reduced glutathione	567	306.1	272	316	282
	Isocitrate	976	191	73	197	75
	L-Malate	806.4	133	115	137	119
	Methylcitrate/Methylisocitrate	1006	205	125	212	131
	NAD	723	662.1	540	683	555
	NADH	911	664.1	408	685	418
	NADP	917	742.1	620	762.9	635
	(R)-Pantothenate	768	218.1	88	227	91
	Phosphoenolpyruvate	932	167	79	170	79
	L-Phenylalanine	184	164.1	147	173	156
	Sedoheptulose 7-phosphate	448.2	289	79	296	79
	Succinate	797	117	73	121	76
	L-Tryptophan	409	203.1	116	214	124
	L-Tyrosine	100	180.1	163	189	172
	3-Phospho-D-glycerate/2-Phospho-D-glycerate	879	185	79	188	79
	Trehalose 6-phosphate	431	421.1	79	433.1	79
	UDP-hexose	834.6	565.1	323	580.1	332

## Sheet: common_LC-MSMS_FIA
Common metabolites measured in both metabolomics platforms
	Metabolite Name in LC-MS/MS annotation	Metabolite Name_m/z in FIA annotation
	6-Phospho-D-gluconate	6-Phospho-D-gluconate_275.02
	Acetyl-CoA	Acetyl-CoA_808.12
	ADP	ADP_426.02
	alpha-Ketoglutarate	2-Oxoglutarate_145.01
	AMP	AMP_346.06
	L-Arginine	L-Arginine_173.10
	L-Asparagine	L-Asparagine_131.05
	L-Aspartate	L-Aspartate_132.03
	ATP	ATP_505.99
	2,3-Disphospho-D-glycerate	2,3-Disphospho-D-glycerate_284.95
	Isocitrate	Isocitrate_191.02
	Citrate/Isocitrate	Isocitrate_191.02 / Citrate_191.02
	Dihydroxyacetone phosphate	Dihydroxyacetone phosphate_168.99
	FAD	Flavin adenine dinucleotide oxidized_784.14
	D-Fructose 1,6-bisphosphate	D-Fructose 1,6-bisphosphate_338.99
	FMN	FMN_455.10
	Fumarate	Fumarate_115.00
	D-Glucose 1-phosphate	D-Glucose 1-phosphate_259.02
	D-Glucose 6-phosphate	D-Glucose 6-phosphate_258.02
	GDP	GDP_442.01
	Glycerol 3-phosphate	Glycerol 3-phosphate_171.01
	L-Glutamine	L-Glutamine_145.06
	L-Glutamate	L-Glutamate_146.05
	GMP	GMP_362.05
	GTP	GTP_521.98
	Oxidized glutathione	Oxidized glutathione_611.15
	L-Malate	L-Malate_133.01
	Methylcitrate/Methylisocitrate	2-Methylcitrate_205.04
	NAD	Nicotinamide adenine dinucleotide_662.10
	NADH	Nicotinamide adenine dinucleotide - reduced_664.12
	NADP	Nicotinamide adenine dinucleotide phosphate_742.07 / Nicotinamide adenine dinucleotide phosphate_762.07
	Phosphoenolpyruvate	Phosphoenolpyruvate_166.98
	L-Phenylalanine	L-Phenylalanine_164.07
	Succinate	Succinate_117.02
	L-Tryptophan	L-Tryptophan_203.08
	3-Phospho-D-glycerate/2-Phospho-D-glycerate	3-Phospho-D-glycerate_184.99 / D-Glycerate 2-phosphate_184.99
	UDP-hexose	UDPglucose_565.05 / UDPgalactose_565.05
