# Supplementary material for: Inferring causal metabolic signals that regulate the dynamic TORC1-dependent transcriptome
Source: Mol Syst Biol. 2015 Apr 17;11(4):802. doi: 10.15252/msb.20145475 (PMC4422559; doi:10.15252/msb.20145475)
Supplement: Supplementary file 14 [file msb0011-0802-sd14.xls]

## Sheet: Description
Supplementary Table 8. Characterization of cluster assignments of genome-wide transcript changes. Groups of clustered genes were analyzed by targets of NCR and retrograde pathway, over-represented gene ontology processes or transcriptional regulators.
	Spreadsheet name	Content
	target genes	Nitrogen Catabolite Repression (NCR)-sensitive genes & targets of the retrograde response pathway (Rtg1/Rtg3) sorted after their cluster assignment. Target genes as listed in extensive specific reviews.
	GO enrichment	Over-represented gene ontology processes per cluster.
	Transcription factors	Over-represented ranscriptional regulators of the clustered genes.

## Sheet: target genes
	Cluster assignment of NCR-sensitive genes & targets of the retrograde response pathway
	NCR-sensitive genes [Hofman-Bang J., "Nitrogen catabolite repression in Saccharomyces cerevisiae". Mol Biotechnol. 12(1):35-73 (1999)]															Retrograde response pathway [Liu Z, Butow RA, "Mitochondrial retrograde signaling". Annu Rev Genet.40:159-85 ( 2006)]
	Cluster	1	2	3	4	5	6	7	8	9	10	11	12	13		Cluster	1	2	3	4	5	6	7	8	9	10	11	12	13
	Number of genes	3	17	7	3	6	2	4	1	0	0	2	1	3		Number of genes	1	0	0	0	4	0	1	0	0	1	0	0	0
	1	GCN4	CAR2	CAR1	GLN3	DAL5	RFA2	AUA1	PUT3			CUP2	RAP1	ABF1		1	DLD3				ACO1		IDH1			CIT2
		HAP4	DAL1	CDC4	SPT10	DAL82	RFA1	GDH2				DAL81		HAP3							CIT1
		CYC8	DAL2	GZF3	UGA3	GLN1		DOA4						HIP1		3					IDH2
			DAL3	HIS4		SSA1		PUT4													PYC1
	5		DAL4	RSP5		UGA1										5
			DAL7	PER1		UGA2
			DAL80	SSA2
			DUR1,2
			DUR3
	10		GAP1
			HAP2
			GAT1
			NPR1
			NPR2
	15		PUT1
			PUT2
			UGA4

## Sheet: GO enrichment
	Enrichment of gene ontology processes for the 13 clusters of transcript profiles
	Cluster-Nr.	1	2	3	4	5	6	7	8	9	10	11	12	13
	covered genes in cluster	198 (66%)	414 (93%)	241 (77%)	230 (89%)	542 (73%)	763 (96%)	262 (87%)	289 (88%)	725 (96%)	290 (76%)	397 (87%)	195 (89%)	348 (83%)
	GO processes sorted after enrichment	amino acid transport	amino acid transport	carbohydrate metabolic process	cell wall organization or biogenesis	carbohydrate metabolic process	cell budding	carbohydrate transport	cellular amino acid metabolic process	cellular amino acid metabolic process	cell morphogenesis	cell wall organization or biogenesis	carbohydrate transport	mRNA processing
		carbohydrate transport	carbohydrate metabolic process	cellular amino acid metabolic process	cellular ion homeostasis	cellular respiration	chromosome segregation	cell wall organization or biogenesis	cofactor metabolic process	cytoplasmic translation	cellular respiration	exocytosis	chromatin organization	nuclear transport
		cellular amino acid metabolic process	cytoskeleton organization	cofactor metabolic process	chromatin organization	cofactor metabolic process	cytoskeleton organization	chromatin organization	histone modification	lipid transport	conjugation	invasive growth in response to glucose limitation	cytokinesis	nucleobase-containing compound transport
		chromatin organization	endocytosis	Golgi vesicle transport	DNA recombination	cytoskeleton organization	DNA recombination	chromosome segregation	mitochondrial translation	nuclear transport	Golgi vesicle transport	meiotic cell cycle	DNA recombination	nucleus organization
		chromosome segregation	endosome transport	lipid metabolic process	histone modification	endocytosis	DNA repair	conjugation	mitochondrion organization	nucleobase-containing compound transport	membrane fusion	mRNA processing	DNA repair	organelle assembly
		DNA repair	Golgi vesicle transport	lipid transport	ion transport	generation of precursor metabolites and energy	DNA replication	cytokinesis	mRNA processing	nucleobase-containing small molecule metabolic process	mitochondrion organization	protein modification by small protein conjugation or removal	DNA replication	peptidyl-amino acid modification
		DNA replication	invasive growth in response to glucose limitation	mitochondrial translation	mRNA processing	lipid metabolic process	Golgi vesicle transport	cytoskeleton organization	organelle fusion	organelle assembly	nucleobase-containing small molecule metabolic process	RNA splicing	histone modification	protein alkylation
		histone modification	lipid metabolic process	mitochondrion organization	nuclear transport	membrane invagination	meiotic cell cycle	DNA recombination	protein acylation	protein folding	organelle fusion	sporulation	mitochondrial translation	regulation of translation
		mitotic cell cycle	membrane fusion	oligosaccharide metabolic process	nucleobase-containing compound transport	nucleobase-containing small molecule metabolic process	mitotic cell cycle	DNA repair	protein folding	regulation of translation	organelle inheritance		mitotic cell cycle	ribosomal large subunit biogenesis
		protein phosphorylation	membrane invagination	protein complex biogenesis	protein alkylation	organelle inheritance	oligosaccharide metabolic process	generation of precursor metabolites and energy	protein targeting	ribosomal large subunit biogenesis	peroxisome organization		protein glycosylation	ribosomal small subunit biogenesis
		regulation of cell cycle	mitochondrial translation	protein glycosylation	protein modification by small protein conjugation or removal	peroxisome organization	organelle fission	meiotic cell cycle	RNA splicing	ribosomal small subunit biogenesis	protein complex biogenesis		response to chemical stimulus	ribosomal subunit export from nucleus
		regulation of DNA metabolic process	mitochondrion organization	protein lipidation	regulation of transport	proteolysis involved in cellular protein catabolic process	protein glycosylation	mitotic cell cycle		ribosomal subunit export from nucleus	protein folding		response to DNA damage stimulus	ribosome assembly
		regulation of transport	organelle fusion	protein maturation	RNA splicing	response to chemical stimulus	regulation of cell cycle	nucleus organization		ribosome assembly	protein modification by small protein conjugation or removal		signaling	RNA catabolic process
		response to chemical stimulus	protein complex biogenesis	protein phosphorylation	signaling	response to oxidative stress	regulation of organelle organization	organelle fission		rRNA processing	protein targeting		transcription elongation, DNA-dependent	RNA modification
		response to DNA damage stimulus	protein maturation	protein targeting	transcription elongation, DNA-dependent	response to starvation	response to DNA damage stimulus	organelle fusion		translational elongation	proteolysis involved in cellular protein catabolic process		vesicle organization	RNA splicing
		transcription elongation, DNA-dependent	protein phosphorylation	regulation of organelle organization	transcription from RNA polymerase II promoter	sporulation	telomere organization	protein phosphorylation		translational initiation	response to chemical stimulus		vitamin metabolic process	rRNA processing
		transcription from RNA polymerase II promoter	protein targeting	response to DNA damage stimulus	transmembrane transport	vacuole organization	transcription termination, DNA-dependent	pseudohyphal growth		tRNA aminoacylation for protein translation	response to oxidative stress			snoRNA processing
		transcription initiation, DNA-dependent	proteolysis involved in cellular protein catabolic process	transcription elongation, DNA-dependent				regulation of cell cycle			vesicle organization			transcription from RNA polymerase I promoter
			pseudohyphal growth	vesicle organization				regulation of DNA metabolic process						transcription from RNA polymerase II promoter
			response to chemical stimulus					regulation of transport						transcription from RNA polymerase III promoter
			response to osmotic stress					response to chemical stimulus						transcription initiation, DNA-dependent
			response to starvation					response to DNA damage stimulus						transcription termination, DNA-dependent
			sporulation					response to osmotic stress						translational initiation
			vacuole organization					signaling						tRNA processing
			vesicle organization					sporulation
								transcription from RNA polymerase II promoter
		Details:
		Over-representation was determined based on the hypergeometric test (P<0.05)
		Gene Ontology (GO) enrichment was perfomed based on the GO annotation file (Slim file) downloaded from the Saccharomyces Genome Database (www.yeastgenome.org) on 26-Feb -2012
		Background included only genes presented in our gene expression set

## Sheet: Transcription factors
	Over-represented transcription factors targeting the genes of the 13 clusters
	Cluster	1	2	3	4	5	6	7	8	9	10	11	12	13
	regulators	Ash1	Adr1	Abf1	Aft1	Ace2	Arg81	Ace2	Abf1	Abf1	Abf1	Mac1	Bas1	Abf1
		Cbf1	Crz1	Aft1	Cin5	Adr1	Cin5	Aft2	Aft1	Bas1	Aft1	Mcm1	Cha4	Dal81
		Fhl1	Dal80	Cst6	Dal82	Aft2	Fkh1	Fhl1	Crz1	Fhl1	Arr1	Mga1	Cup9	Ino4
		Fkh1	Dal81	Hac1	Hap3	Ash1	Gat3	Fkh1	Gcn4	Gat3	Cin5	Rlm1	Ecm22	Mss11
		Flo8	Dal82	Met31	Hms2	Cad1	Hac1	Fkh2	Hap5	Gcn4	Dal82	Skn7	Haa1	Sko1
		Gcn4	Ecm22	Mig3	Ino4	Cbf1	Hir1	Flo8	Mdl2	Gcr1	Gal4	Smp1	Ino4	Tye7
		Gcr2	Fkh1	Nrg1	Nrg1	Cin5	Mal33	Gcr1	Mss11	Hal9	Gcn4	Ste12	Mcm1
		Leu3	Fkh2	Pdc2	Put3	Fkh2	Mbp1	Gsm1	Phd1	Ifh1	Gln3	Swi4	Mig2
		Met28	Gln3	Reb1	Reb1	Hap1	Msn1	Hal9	Pho4	Met31	Hap2	Swi5	Rap1
		Met31	Hot1	Srd1	Rim101	Hap2	Rgm1	Hap1	Reb1	Mga1	Hap3		Rlm1
		Met32	Ino4	Stp1	Rlm1	Hap3	Rts2	Hir1	Rme1	Msn1	Hap4		Ste12
		Met4	Mcm1	Stp2	Srd1	Hap4	Smp1	Hir2	Rph1	Oaf1	Hap5		Sum1
		Mss11	Mig1	Tos8	Ste12	Hap5	Stp1	Ino2	Rtg3	Pdr1	Hsf1		Yap6
		Nrg1	Ndt80	Yhp1	Thi2	Hcm1	Swi4	Ixr1	Stp1	Phd1	Ime1		YJL206C
		Pdr3	Nrg1	Yrr1		Hir2	Swi6	Mbp1	Yap1	Rap1	Msn2
		Phd1	Rph1			Hot1	Xbp1	Mcm1	Yap7	Rfx1	Msn4
		Rap1	Sok2			Hsf1	Yhp1	Met28		Rgm1	Reb1
		Rds2	Stp1			Ino4	Yrm1	Met32		Rme1	Rfx1
		Rgt1	Uga3			Leu3		Mga1		Sfp1	Rpn4
		Rtg3	War1			Mal33		Msn2		Smp1	Rtg3
		Skn7				Mbp1		Nrg1		Ste12	Stb1
		Sok2				Msn2		Pdr1		Yap5	Ste12
		Stb5				Msn4		Phd1		Yap6	Thi2
		Ste12				Oaf1		Pho2		Yox1	Upc2
		Sum1				Opi1		Pho4			Xbp1
		Swi4				Otu1		Pip2			Yap1
		Swi5				Pdr1		Rap1			Yap6
		Tec1				Pip2		Rds2			Yap7
		Ume6				Rds2		Rox1
		Yap1				Rfx1		Skn7
		Yox1				Rgt1		Sko1
						Rme1		Sok2
						Rpn4		Ste12
						Skn7		Sum1
						Sko1		Swi4
						Sok2		Swi5
						Stb5		Swi6
						Ste12		Tec1
						Swi5		Yap1
						Tos8		YJL206C
						Tye7
						Ume6
						Upc2
						Xbp1
						Yap5
						Yap6
		Details:
		Over-representation was determined based on the hypergeometric test (P<0.05)
		Regulator (Transcription Factor) enrichment was perfomed based on the Yeastract direct and document targets downloaded on 10-November-2011
		Background included only genes presented in our gene expression set
