# Supplementary material for: Inferring causal metabolic signals that regulate the dynamic TORC1-dependent transcriptome
Source: Mol Syst Biol. 2015 Apr 17;11(4):802. doi: 10.15252/msb.20145475 (PMC4422559; doi:10.15252/msb.20145475)
Supplement: Supplementary file 15 [file msb0011-0802-sd15.xls]

## Sheet: Description
Supplementary Table 9. Assignment of metabolites to network motifs and robustness analysis. Normalized assignment frequencies of the metabolites over 48 different methods of probabilistic computation and robustness of metabolite assignments to network motifs.
	Measurement Type Description
	Targeted:	Metabolites measured by targeted LC-MS/MS to one of the four network motifs.
	Untargeted:	Metabolites measured by untargeted FIA-QTOF-MS to one of the four network motifs.

## Sheet: Assignments and Robustness
		Initial analysis / Unperturbed case						Perturbation Analysis
Metabolite Name	Measurement Type	Frequency Values for each Motif				Motif Assignment	Dominant Frequency Value	Assignment Robustness						Standard Deviation of Dominant Frequency Value for each Perturbation Case
		Unrelated	Downstream	Upstream	Parallel			Case: -3 TOR tfs	Case: -2 TOR tfs	Case: -1TOR tfs	Case: +1 TOR tfs	Case: +2 TOR tfs	Case: +3 TOR tfs	Case: -3 TOR tfs	Case: -2 TOR tfs	Case: -1TOR tfs	Case: +1 TOR tfs	Case: +2 TOR tfs	Case: +3 TOR tfs
'6PG'	Targeted	0	48	0	27	'NaN'	NaN	0.84	0.85	0.91	0.91	0.84	0.76	7.98	6.152	3.804	2.757	3.929	4.903
'AcCoA'	Targeted	42	0	38	8	'NaN'	NaN	1	1	1	1	1	1	1.786	1.663	1.265	0.891	1.203	1.718
'ADP'	Targeted	69	8	4	17	'Unrelated'	69	1	1	1	1	1	1	1.095	0.981	0.603	1.119	1.522	1.314
'AKG'	Targeted	19	0	31	44	'NaN'	NaN	0.92	0.98	1	0.99	0.95	0.99	3.984	2.291	1.265	1.761	3.163	4.502
'AMP'	Targeted	27	21	8	40	'NaN'	NaN	0.97	0.98	1	1	1	1	3.886	3.019	2.157	1.925	3.19	4.244
'Arg'	Targeted	79	0	4	17	'Unrelated'	79	1	1	1	1	1	1	4.81	4.764	4.519	2.939	4.238	4.393
'Asn'	Targeted	6	23	27	42	'NaN'	NaN	0.87	0.96	1	1	1	1	7.038	5.555	2.857	2.942	3.645	4.154
'Asp'	Targeted	6	52	6	23	'Downstream'	52	0.53	0.71	0.91	0.98	0.91	0.86	4.95	3.636	2.724	1.558	2.283	2.814
'ATPa'	Targeted	81	2	6	6	'Unrelated'	81	1	1	1	1	1	1	2.342	1.751	1.662	0.817	1.102	1.367
'BPG'	Targeted	92	2	0	2	'Unrelated'	92	1	1	1	1	1	1	3.148	2.885	1.401	2.005	2.899	2.797
'citrate_isocitrate'	Targeted	46	0	29	19	'NaN'	NaN	1	1	1	1	1	1	0.809	0.458	0	0.2	0.2	0.615
'DHAP'	Targeted	79	4	2	6	'Unrelated'	79	1	1	1	1	1	1	3.401	3.312	3.39	2.936	3.18	3.377
'FAD'	Targeted	85	2	0	0	'Unrelated'	85	1	1	1	1	1	1	5.07	4.013	2.328	3.074	3.428	3.516
'FBP'	Targeted	85	0	10	2	'Unrelated'	85	1	1	1	1	1	1	2.678	2.243	1.044	1.517	2.032	2.726
'FMN'	Targeted	85	0	4	10	'Unrelated'	85	1	1	1	1	1	1	1.953	2.066	1.868	0.823	1.133	1.228
'fumarate'	Targeted	48	0	8	25	'NaN'	NaN	0.26	0.4	0.55	0.8	0.56	0.4	11.137	10.702	9.042	3.392	5.09	5.992
'G1P'	Targeted	69	6	4	10	'Unrelated'	69	1	1	1	1	1	1	3.437	3.308	3.325	2.358	3.09	3.038
'G6P'	Targeted	73	0	17	4	'Unrelated'	73	1	1	1	1	1	1	3.154	2.548	2.071	1.837	2.683	3.495
'GDP'	Targeted	65	10	6	19	'Unrelated'	65	1	1	1	1	1	1	2.806	2.52	2.136	1.303	1.771	1.791
'GlycerolP'	Targeted	38	15	19	15	'NaN'	NaN	1	1	1	1	1	1	2.382	1.697	0.894	1.498	2.259	3.063
'Gln'	Targeted	0	0	56	44	'Upstream'	56	0.76	0.91	1	0.89	0.84	0.79	10.708	8.236	5.293	4.063	5.848	6.547
'Glu'	Targeted	75	0	0	23	'Unrelated'	75	1	1	1	1	1	1	0.707	0.378	0	0	0	0.281
'GMP'	Targeted	44	13	23	15	'NaN'	NaN	1	1	1	1	1	1	1.564	0.738	0	0.343	1.053	1.848
'GTPa'	Targeted	96	0	0	4	'Unrelated'	96	1	1	1	1	1	1	0.379	0	0	0	0	0.2
'GTTox'	Targeted	90	0	4	6	'Unrelated'	90	1	1	1	1	1	1	2.05	1.445	0.603	0.438	0.706	0.438
'GTTred'	Targeted	98	0	2	0	'Unrelated'	98	1	1	1	1	1	1	1.28	1.008	1.044	0.976	1	0.985
'isocitrate*'	Targeted	65	0	15	15	'Unrelated'	65	1	1	1	1	1	1	1.562	1.482	1.375	1.359	1.266	1.667
'Malate'	Targeted	69	0	21	2	'Unrelated'	69	1	1	1	1	1	1	3.725	3.175	2.587	2.172	2.576	2.517
'methylcitrate_methylisocitrate'	Targeted	46	13	6	19	'NaN'	NaN	0.12	0.24	0.36	0.21	0.15	0.19	6.643	7.091	6.93	4.569	5.44	6.273
'NAD'	Targeted	63	0	8	6	'Unrelated'	63	1	1	1	1	1	1	9.068	8.633	6.708	4.534	6.352	6.183
'NADH'	Targeted	15	15	19	46	'NaN'	NaN	0.49	0.64	0.91	0.93	0.89	0.84	6.448	5.026	2.544	2.73	3.509	3.952
'NADP'	Targeted	54	0	17	25	'Unrelated'	54	0.76	0.84	0.91	0.97	0.96	0.97	2.552	2.062	1.868	1.157	1.531	1.501
'Panthothenate'	Targeted	27	0	35	35	'NaN'	NaN	0.91	0.95	1	1	1	0.99	7.862	8.107	7.286	3.728	4.824	6.381
'PEP'	Targeted	79	13	2	4	'Unrelated'	79	1	1	1	1	1	1	2.793	2.509	1.849	1.59	2.015	2.221
'Phe'	Targeted	67	17	0	10	'Unrelated'	67	1	1	1	1	1	1	1.614	1.282	1.401	1.047	0.921	1.27
'S7P'	Targeted	40	19	13	25	'NaN'	NaN	1	1	1	1	1	1	1.436	1.079	0.603	1.14	2.138	2.683
'Succinate'	Targeted	79	0	0	8	'Unrelated'	79	1	1	1	1	1	1	9.772	9.237	6.78	4.302	4.989	6.608
'Trp'	Targeted	10	6	15	56	'Parallel'	56	0.78	0.82	0.91	0.95	0.9	0.87	9.38	8.778	6.695	4.458	5.46	7.244
'Tyrosine'	Targeted	52	8	6	29	'Unrelated'	52	0.93	0.89	0.91	0.91	0.88	0.79	2.036	1.779	1.079	0.852	1.261	1.331
'xPG'	Targeted	69	15	0	17	'Unrelated'	69	1	1	1	1	1	1	1.173	1.051	0.934	0.799	0.823	1.019
'T6P'	Targeted	0	63	6	31	'Downstream'	63	0.92	1	1	0.99	0.97	0.95	6.552	4.115	2.339	2.715	4.326	5.28
'UDP-hexose'	Targeted	75	0	10	15	'Unrelated'	75	1	1	1	1	1	1	1.336	1.08	0.603	0.563	0.947	1.137
'Acetate_59.01'	Untargeted	15	0	40	44	'NaN'	NaN	0.72	0.78	0.82	0.92	0.86	0.92	9.543	8.036	6.768	4.247	6.474	5.557
'Glycolaldehyde_59.01'	Untargeted	15	0	40	44	'NaN'	NaN	0.72	0.78	0.82	0.92	0.86	0.92	9.543	8.036	6.768	4.247	6.474	5.557
'Urea_59.02'	Untargeted	54	0	29	17	'Unrelated'	54	0.62	0.71	0.82	0.93	0.79	0.84	4.473	3.979	2.803	1.726	3.092	3.182
'Methylglyoxal_71.01'	Untargeted	23	31	19	23	'NaN'	NaN	0.99	1	1	1	1	1	8.566	7.5	6.197	4.947	6.446	8.2
'L-Lactaldehyde_73.03'	Untargeted	42	0	42	17	'NaN'	NaN	0.96	0.98	1	1	0.99	0.99	1.456	0.458	0	0.513	0.629	1.01
'Glycine_74.02'	Untargeted	0	38	17	46	'NaN'	NaN	0.44	0.49	0.64	0.75	0.62	0.65	9.733	8.841	7.775	7.482	8.904	9.59
'Pyruvate_87.01'	Untargeted	0	35	25	15	'NaN'	NaN	0.91	0.87	0.82	0.99	0.96	0.96	10.57	10.21	9.659	7.13	8.685	9.473
'L-Alanine_88.04'	Untargeted	100	0	0	0	'Unrelated'	100	1	1	1	1	1	1	0	0	0	0	0.2	0.2
'beta-Alanine_88.04'	Untargeted	100	0	0	0	'Unrelated'	100	1	1	1	1	1	1	0	0	0	0	0.2	0.2
'Dihydroxyacetone_89.02'	Untargeted	0	0	54	42	'Upstream'	54	0.51	0.58	0.82	0.74	0.69	0.54	15.918	14.524	13.611	7.577	9.012	8.659
'D-Glyceraldehyde_89.02'	Untargeted	0	0	54	42	'Upstream'	54	0.51	0.58	0.82	0.74	0.69	0.54	15.918	14.524	13.611	7.577	9.012	8.659
'D-Lactate_89.02'	Untargeted	0	0	54	42	'Upstream'	54	0.51	0.58	0.82	0.74	0.69	0.54	15.918	14.524	13.611	7.577	9.012	8.659
'Glycerol_91.04'	Untargeted	48	8	15	25	'NaN'	NaN	0.67	0.75	0.82	0.97	0.92	0.93	3.598	3.138	2.879	1.248	1.894	1.877
'Phosphate_96.97'	Untargeted	40	8	17	25	'NaN'	NaN	1	1	1	1	1	1	3.104	2.949	2.914	2.583	3.398	3.26
'Succinic semialdehyde_101.02'	Untargeted	2	25	25	15	'NaN'	NaN	0.99	1	1	1	1	0.99	8.97	7.69	6.65	5.264	6.773	7.901
'Acetoacetate_101.02'	Untargeted	2	25	25	15	'NaN'	NaN	0.99	1	1	1	1	0.99	8.97	7.69	6.65	5.264	6.773	7.901
'2-Oxobutanoate_101.02'	Untargeted	2	25	25	15	'NaN'	NaN	0.99	1	1	1	1	0.99	8.97	7.69	6.65	5.264	6.773	7.901
'4-Aminobutanoate_102.06'	Untargeted	23	13	0	56	'Parallel'	56	0.33	0.4	0.36	0.25	0.3	0.29	10.834	9.704	7.101	4.075	4.892	7.147
'L-Serine_104.04'	Untargeted	25	25	0	50	'NaN'	NaN	0.98	1	1	1	1	1	4.096	3.416	3.357	3.295	4.284	4.922
'L-Lactate_105.02'	Untargeted	69	23	0	0	'Unrelated'	69	1	1	1	1	1	1	5.601	4.836	3.668	6.134	7.475	7.8
'1-Pyrroline-5-carboxylate_112.04'	Untargeted	100	0	0	0	'Unrelated'	100	1	1	1	1	1	1	0	0	0	0	0	0
'L-Proline_114.06'	Untargeted	38	17	2	25	'NaN'	NaN	0.96	0.96	1	0.95	0.94	0.86	5.789	5.375	4.056	4.351	5.185	5.281
'Fumarate_115.00'	Untargeted	46	15	8	31	'NaN'	NaN	0.89	0.93	0.91	0.93	0.91	0.86	5.723	4.511	3.776	3.306	5.037	4.637
'3-Methyl-2-oxobutanoate_115.04'	Untargeted	19	8	40	25	'NaN'	NaN	0.78	0.73	0.45	0.6	0.67	0.74	9.09	7.828	5.636	5.128	5.807	7.142
'L-Aspartate 4-semialdehyde_116.03'	Untargeted	38	4	33	2	'NaN'	NaN	1	1	1	1	1	1	5.14	5.307	4.3	2.275	3.408	3.704
'L-Valine_116.07'	Untargeted	10	38	0	38	'NaN'	NaN	0.95	0.98	1	1	0.99	0.99	6.53	4.914	3.668	4.021	5.168	5.287
'Succinate_117.02'	Untargeted	33	0	17	46	'NaN'	NaN	0.99	1	1	1	1	1	6.764	6.466	6.251	5.452	5.712	6.526
'L-Threonine_118.05'	Untargeted	40	8	25	27	'NaN'	NaN	0.98	1	1	1	1	1	5.786	5.201	4.478	3.45	3.893	5.023
'L-Homoserine_118.05'	Untargeted	40	8	25	27	'NaN'	NaN	0.98	1	1	1	1	1	5.786	5.201	4.478	3.45	3.893	5.023
'Phenylacetaldehyde_119.05'	Untargeted	69	0	13	0	'Unrelated'	69	1	1	1	1	1	1	7.775	6.574	2.335	3.69	4.774	5.207
'Nicotinate_122.02'	Untargeted	56	0	25	4	'Unrelated'	56	0.88	0.87	0.91	1	0.98	0.98	5.109	3.931	2.601	2.072	2.351	2.617
'gamma-Amino-gamma-cyanobutanoate_127.05'	Untargeted	4	25	25	31	'NaN'	NaN	0.93	0.98	1	1	1	0.95	9.056	7.219	5.51	3.77	4.685	5.953
'L-1-Pyrroline-3-hydroxy-5-carboxylate_128.04'	Untargeted	8	65	0	10	'Downstream'	65	0.47	0.58	0.73	0.92	0.69	0.63	12.452	11.103	10.053	4.318	7.053	6.585
'Itaconate_129.02'	Untargeted	8	40	0	50	'NaN'	NaN	0.61	0.53	0.45	0.55	0.7	0.81	7.19	5.433	4.045	4.947	6.365	5.971
'N-Acetylputrescine_129.10'	Untargeted	38	19	10	27	'NaN'	NaN	0.87	0.93	1	1	0.97	0.95	4.941	4.628	4.277	3.261	3.43	4.353
'L-Glutamate 5-semialdehyde_130.05'	Untargeted	100	0	0	0	'Unrelated'	100	1	1	1	1	1	1	1.761	1.58	1.64	1.645	2.067	2.352
'trans-4-Hydroxy-L-proline_130.05'	Untargeted	100	0	0	0	'Unrelated'	100	1	1	1	1	1	1	1.761	1.58	1.64	1.645	2.067	2.352
'5-Amino-4-oxopentanoate_130.05'	Untargeted	100	0	0	0	'Unrelated'	100	1	1	1	1	1	1	1.761	1.58	1.64	1.645	2.067	2.352
'L-Isoleucine_130.09'	Untargeted	35	0	8	56	'Parallel'	56	0.65	0.73	0.82	0.96	0.95	0.83	6.632	5.123	4	1.634	3.267	5.107
'L-Leucine_130.09'	Untargeted	35	0	8	56	'Parallel'	56	0.65	0.73	0.82	0.96	0.95	0.83	6.632	5.123	4	1.634	3.267	5.107
'(S)-2-Acetolactate_131.03'	Untargeted	8	8	63	21	'Upstream'	63	0.44	0.62	0.82	0.94	0.88	0.77	11.155	9.055	5.447	4.065	5.312	6.044
'L-Asparagine_131.05'	Untargeted	10	42	0	29	'NaN'	NaN	0.89	0.96	1	0.94	0.89	0.86	10.206	7.991	6.136	7.037	8.774	10.471
'Ornithine_131.08'	Untargeted	6	42	0	52	'Parallel'	52	0.67	0.78	0.91	0.83	0.67	0.68	9.724	7.32	4.134	2.132	3.662	4.142
'L-Aspartate_132.03'	Untargeted	0	56	0	15	'Downstream'	56	0.71	0.8	1	0.92	0.9	0.78	11.405	10.074	7.061	5.343	7.868	8.116
'L-Malate_133.01'	Untargeted	77	17	0	2	'Unrelated'	77	1	1	1	1	1	1	7.558	6.638	5.147	3.759	5.917	6.056
'(R)-2,3-Dihydroxy-3-methylbutanoate_133.05'	Untargeted	77	8	13	0	'Unrelated'	77	1	1	1	1	1	1	7.81	6.909	6.186	3.866	5.513	5.456
'Deoxyribose_133.05'	Untargeted	77	8	13	0	'Unrelated'	77	1	1	1	1	1	1	7.81	6.909	6.186	3.866	5.513	5.456
'Adenine_134.05'	Untargeted	77	0	0	23	'Unrelated'	77	1	1	1	1	1	1	6.234	5.419	4.108	3.161	3.087	4.715
'4-Hydroxy-L-threonine_134.05'	Untargeted	77	0	0	23	'Unrelated'	77	1	1	1	1	1	1	6.234	5.419	4.108	3.161	3.087	4.715
'Hypoxanthine_135.03'	Untargeted	54	0	0	0	'Unrelated'	54	0.9	0.82	0.82	0.86	0.84	0.89	15.972	14.674	12.184	9.541	11.295	12.867
'Phenylacetic acid_135.05'	Untargeted	94	0	0	4	'Unrelated'	94	1	1	1	1	1	1	1.161	1.008	1.044	0.938	1.411	1.998
'4-Aminobenzoate_136.04'	Untargeted	100	0	0	0	'Unrelated'	100	1	1	1	1	1	1	4.151	3.482	2.656	2.317	3.212	3.57
'Anthranilate_136.04'	Untargeted	100	0	0	0	'Unrelated'	100	1	1	1	1	1	1	4.151	3.482	2.656	2.317	3.212	3.57
'L-Histidinol_140.08'	Untargeted	56	0	13	27	'Unrelated'	56	0.74	0.78	0.91	0.89	0.8	0.81	8.386	6.627	3.849	3.483	5.062	5.338
'octanoate (n-C8:0)_143.11'	Untargeted	79	0	0	0	'Unrelated'	79	1	1	1	1	1	1	8.851	7.716	5.215	5.392	6.521	7.714
'4-Acetamidobutanoate_144.07'	Untargeted	77	0	19	0	'Unrelated'	77	1	1	1	1	1	1	5.806	4.781	3.228	1.602	2.375	3.897
'L-2-Aminoadipate 6-semialdehyde_144.07'	Untargeted	77	0	19	0	'Unrelated'	77	1	1	1	1	1	1	5.806	4.781	3.228	1.602	2.375	3.897
'2-Oxoglutarate_145.01'	Untargeted	40	8	42	0	'NaN'	NaN	1	1	1	1	1	1	6.304	5.891	6.426	3.304	4.408	5.01
'(S)-2-Aceto-2-hydroxybutanoate_145.05'	Untargeted	88	8	0	0	'Unrelated'	88	1	1	1	1	1	1	5.461	4.734	3.847	2.585	3.82	4.64
'2-Dehydropantoate_145.05'	Untargeted	88	8	0	0	'Unrelated'	88	1	1	1	1	1	1	5.461	4.734	3.847	2.585	3.82	4.64
'L-Glutamine_145.06'	Untargeted	13	42	8	33	'NaN'	NaN	0.7	0.82	0.91	0.98	0.95	0.91	9.735	7.325	4.996	3.361	4.536	6.61
'L-Glutamate_146.05'	Untargeted	15	35	0	35	'NaN'	NaN	0.98	0.98	1	0.98	0.98	0.98	8.226	6.63	5.076	5.849	7.402	7.772
'O-Acetyl-L-serine_146.05'	Untargeted	15	35	0	35	'NaN'	NaN	0.98	0.98	1	0.98	0.98	0.98	8.226	6.63	5.076	5.849	7.402	7.772
'L-4-Hydroxyglutamate semialdehyde_146.05'	Untargeted	15	35	0	35	'NaN'	NaN	0.98	0.98	1	0.98	0.98	0.98	8.226	6.63	5.076	5.849	7.402	7.772
'D-Arabinono-1,4-lactone_147.03'	Untargeted	6	8	42	35	'NaN'	NaN	0.89	0.96	1	1	1	0.99	6.985	4.978	1.888	1.063	2.348	2.912
'(R)-Pantoate_147.07'	Untargeted	79	0	0	0	'Unrelated'	79	1	1	1	1	1	1	9.057	7.664	6.493	3.726	6.064	6.957
'(R)-Mevalonate_147.07'	Untargeted	79	0	0	0	'Unrelated'	79	1	1	1	1	1	1	9.057	7.664	6.493	3.726	6.064	6.957
'(R)-2,3-Dihydroxy-3-methylpentanoate_147.07'	Untargeted	79	0	0	0	'Unrelated'	79	1	1	1	1	1	1	9.057	7.664	6.493	3.726	6.064	6.957
'D-Xylulose_149.05'	Untargeted	100	0	0	0	'Unrelated'	100	1	1	1	1	1	1	0	0	0	0	0	0
'D-Arabinose_149.05'	Untargeted	100	0	0	0	'Unrelated'	100	1	1	1	1	1	1	0	0	0	0	0	0
'L-Arabinose_149.05'	Untargeted	100	0	0	0	'Unrelated'	100	1	1	1	1	1	1	0	0	0	0	0	0
'D-Ribose_149.05'	Untargeted	100	0	0	0	'Unrelated'	100	1	1	1	1	1	1	0	0	0	0	0	0
'D-Xylose_149.05'	Untargeted	100	0	0	0	'Unrelated'	100	1	1	1	1	1	1	0	0	0	0	0	0
'Guanine_150.04'	Untargeted	100	0	0	0	'Unrelated'	100	1	1	1	1	1	1	4.042	2.709	1.206	0.972	1.576	0.955
'Xanthine_151.03'	Untargeted	90	0	0	6	'Unrelated'	90	1	1	1	1	1	1	4.738	4.247	3.628	3.319	3.808	4.748
'3-Hydroxyanthranilate_152.03'	Untargeted	58	0	15	23	'Unrelated'	58	1	1	1	0.99	0.96	0.98	4.576	4.207	4.298	4.162	5.17	5.168
'L-Histidine_154.06'	Untargeted	21	25	0	17	'NaN'	NaN	0.72	0.82	0.91	0.99	0.99	0.94	6.748	5.546	3.628	4.11	5.078	6.56
'2-Aminomuconate_156.03'	Untargeted	71	0	10	15	'Unrelated'	71	1	1	1	0.99	0.96	0.98	7.019	5.814	3.171	5.389	7.85	7.949
'2-Isopropylmaleate_157.05'	Untargeted	42	21	8	0	'NaN'	NaN	1	1	1	1	1	1	5.15	5.076	3.71	3.31	4.73	5.065
'Indole-3-acetaldehyde_158.06'	Untargeted	79	4	0	8	'Unrelated'	79	1	1	1	1	1	1	1.474	1.198	0.934	2.985	3.636	4.989
'2-Oxoadipate_159.03'	Untargeted	21	8	38	25	'NaN'	NaN	0.82	0.85	1	0.99	0.95	0.96	11.251	10.247	9.059	5.604	6.491	7.484
'O-Acetyl-L-homoserine_160.06'	Untargeted	98	0	0	0	'Unrelated'	98	1	1	1	1	1	1	1.53	1.528	1.572	1.15	1.568	1.874
'Chitosan (monomer)_160.06'	Untargeted	98	0	0	0	'Unrelated'	98	1	1	1	1	1	1	1.53	1.528	1.572	1.15	1.568	1.874
'L-2-Aminoadipate_160.06'	Untargeted	98	0	0	0	'Unrelated'	98	1	1	1	1	1	1	1.53	1.528	1.572	1.15	1.568	1.874
'L-Carnitine_160.10'	Untargeted	79	4	0	0	'Unrelated'	79	1	1	1	1	1	1	7.411	6.609	5.447	2.974	4.914	6.459
'4-Hydroxy-2-oxoglutarate_161.01'	Untargeted	73	0	10	10	'Unrelated'	73	1	1	1	1	1	1	5.265	4.835	3.873	2.761	3.42	3.401
'1,3-beta-D-Glucan (monomer)_161.05'	Untargeted	4	42	25	27	'NaN'	NaN	0.95	0.98	1	1	1	0.99	8.111	6.325	3.931	4.259	5.402	7.712
'Mannan (monomer)_161.05'	Untargeted	4	42	25	27	'NaN'	NaN	0.95	0.98	1	1	1	0.99	8.111	6.325	3.931	4.259	5.402	7.712
'Phenylpyruvate_163.04'	Untargeted	2	0	67	31	'Upstream'	67	0.79	0.76	0.82	0.98	0.98	0.96	9.683	9.567	8.607	4.1	5.007	6.447
'L-Phenylalanine_164.07'	Untargeted	100	0	0	0	'Unrelated'	100	1	1	1	1	1	1	5.617	3.922	1.293	0.394	1.271	1.8
'Phosphoenolpyruvate_166.98'	Untargeted	38	15	0	31	'NaN'	NaN	0.92	0.95	1	0.98	0.97	0.97	3.625	3.579	2.339	3.097	5.594	3.898
'Pyridoxine_168.07'	Untargeted	13	23	25	17	'NaN'	NaN	1	1	1	1	1	1	6.459	4.636	3.027	4.239	4.838	6.325
'Dihydroxyacetone phosphate_168.99'	Untargeted	65	0	19	15	'Unrelated'	65	1	1	1	1	1	1	3.637	3.053	2.544	1.86	2.413	2.455
'Glyceraldehyde 3-phosphate_168.99'	Untargeted	65	0	19	15	'Unrelated'	65	1	1	1	1	1	1	3.637	3.053	2.544	1.86	2.413	2.455
'Glycerol 3-phosphate_171.01'	Untargeted	25	8	25	42	'NaN'	NaN	0.91	0.98	1	1	1	1	5.543	2.546	0	1.7	2.533	4.248
'Decanoate (n-C10:0)_171.14'	Untargeted	100	0	0	0	'Unrelated'	100	1	1	1	1	1	1	1.541	0.756	0	0.4	0.788	0.563
'N-Acetyl-L-glutamate 5-semialdehyde_172.06'	Untargeted	60	0	33	0	'Unrelated'	60	0.92	0.98	1	0.99	0.97	0.97	4.465	3.023	2.203	2.649	4.11	3.831
'Shikimate_173.05'	Untargeted	60	0	33	0	'Unrelated'	60	1	1	1	0.99	0.97	0.97	3.919	2.923	2.587	2.374	3.165	3.684
'3-Carboxy-4-methyl-2-oxopentanoate_173.05'	Untargeted	60	0	33	0	'Unrelated'	60	1	1	1	0.99	0.97	0.97	3.919	2.923	2.587	2.374	3.165	3.684
'N2-Acetyl-L-ornithine_173.09'	Untargeted	6	0	48	29	'NaN'	NaN	0.5	0.51	0.55	0.55	0.45	0.39	14.085	13.454	12.761	8.911	11.144	10.002
'L-Arginine_173.10'	Untargeted	25	25	0	4	'NaN'	NaN	1	1	1	1	1	1	4.702	3.945	3.608	2.714	3.897	3.667
'Indole-3-acetate_174.06'	Untargeted	25	58	0	6	'Downstream'	58	0.71	0.82	1	0.99	0.94	0.88	7.542	6.273	3.859	3.894	4.982	6.35
'L-Citrulline_174.09'	Untargeted	2	42	25	19	'NaN'	NaN	0.97	1	1	0.97	0.93	0.94	9.174	7.607	5.424	5.319	6.859	6.6
'3-Carboxy-2-hydroxy-4-methylpentanoate_175.06'	Untargeted	10	8	33	44	'NaN'	NaN	0.33	0.36	0.45	0.83	0.62	0.59	8.625	8.09	7.489	4.889	6.741	7.016
'3-Carboxy-3-hydroxy-4-methylpentanoate_175.06'	Untargeted	10	8	33	44	'NaN'	NaN	0.33	0.36	0.45	0.83	0.62	0.59	8.625	8.09	7.489	4.889	6.741	7.016
'Diphosphate_176.94'	Untargeted	54	35	0	6	'Unrelated'	54	0.7	0.73	0.73	0.88	0.78	0.77	4.656	3.804	3.236	2.361	3.039	3.413
'3-(4-Hydroxyphenyl)pyruvate_179.03'	Untargeted	48	0	42	4	'NaN'	NaN	0.76	0.8	0.73	0.95	0.88	0.84	8.03	7.826	7.576	4.949	5.911	5.479
'D-Galactose_179.06'	Untargeted	50	25	17	8	'NaN'	NaN	0.9	0.91	0.91	0.97	0.92	0.9	2.734	2.544	2.054	2.173	3.023	3.61
'D-Glucose_179.06'	Untargeted	50	25	17	8	'NaN'	NaN	0.9	0.91	0.91	0.97	0.92	0.9	2.734	2.544	2.054	2.173	3.023	3.61
'myo-Inositol_179.06'	Untargeted	50	25	17	8	'NaN'	NaN	0.9	0.91	0.91	0.97	0.92	0.9	2.734	2.544	2.054	2.173	3.023	3.61
'D-Mannose_179.06'	Untargeted	50	25	17	8	'NaN'	NaN	0.9	0.91	0.91	0.97	0.92	0.9	2.734	2.544	2.054	2.173	3.023	3.61
'L-Sorbose_179.06'	Untargeted	50	25	17	8	'NaN'	NaN	0.9	0.91	0.91	0.97	0.92	0.9	2.734	2.544	2.054	2.173	3.023	3.61
'D-Fructose_179.06'	Untargeted	50	25	17	8	'NaN'	NaN	0.9	0.91	0.91	0.97	0.92	0.9	2.734	2.544	2.054	2.173	3.023	3.61
'D-Sorbitol_181.07'	Untargeted	100	0	0	0	'Unrelated'	100	1	1	1	1	1	1	4.633	3.271	0	0	0	0
'L-Sorbitol_181.07'	Untargeted	100	0	0	0	'Unrelated'	100	1	1	1	1	1	1	4.633	3.271	0	0	0	0
'3-Phosphohydroxypyruvate_182.97'	Untargeted	17	25	17	21	'NaN'	NaN	1	1	1	1	1	1	6.564	5.266	2.867	2.492	4.05	4.339
'3,4-dihydroxy-2-butanone 4-phosphate_183.01'	Untargeted	73	0	21	0	'Unrelated'	73	1	1	1	1	1	1	6.298	5.429	3.495	3.571	3.804	4.498
'O-Phospho-L-serine_184.00'	Untargeted	27	23	0	33	'NaN'	NaN	0.92	0.89	0.91	0.99	0.97	0.96	8.423	8.313	7.862	5.478	7.331	7.024
'3-Phospho-D-glycerate_184.99'	Untargeted	27	33	8	29	'NaN'	NaN	0.95	1	1	1	1	1	7.233	5.929	4.545	3.536	4.52	5.851
'D-Glycerate 2-phosphate_184.99'	Untargeted	27	33	8	29	'NaN'	NaN	0.95	1	1	1	1	1	7.233	5.929	4.545	3.536	4.52	5.851
'8-Amino-7-oxononanoate_186.11'	Untargeted	100	0	0	0	'Unrelated'	100	1	1	1	1	1	1	0.623	0	0	0	0	0
'But-1-ene-1,2,4-tricarboxylate_187.02'	Untargeted	75	0	6	17	'Unrelated'	75	1	1	1	1	1	1	4.176	3.957	4.221	3.117	3.683	3.67
'N-Acetyl-L-glutamate_188.06'	Untargeted	0	4	35	31	'NaN'	NaN	0.93	0.96	1	1	1	0.99	9.686	9.035	7.695	5.265	5.884	7.167
'Isocitrate_191.02'	Untargeted	100	0	0	0	'Unrelated'	100	1	1	1	1	1	1	7.109	7.044	6.462	5.001	6.169	6.039
'Citrate_191.02'	Untargeted	100	0	0	0	'Unrelated'	100	1	1	1	1	1	1	7.109	7.044	6.462	5.001	6.169	6.039
'O-Phospho-L-homoserine_198.02'	Untargeted	83	0	13	2	'Unrelated'	83	1	1	1	1	1	1	3.263	2.017	0	1.485	2.148	2.399
'Indolepyruvate_202.05'	Untargeted	54	13	19	2	'Unrelated'	54	0.48	0.55	0.55	0.83	0.71	0.63	7.595	5.419	3.899	2.84	3.789	4.94
'Chitin (monomer)_202.07'	Untargeted	100	0	0	0	'Unrelated'	100	1	1	1	1	1	1	1.029	0	0	0	0	0
'O-Acetylcarnitine_202.11'	Untargeted	100	0	0	0	'Unrelated'	100	1	1	1	1	1	1	1.269	0.539	0	0	0	0
'L-Tryptophan_203.08'	Untargeted	96	0	0	0	'Unrelated'	96	1	1	1	1	1	1	12.054	11.232	9.296	2.995	4.302	3.981
'Lipoamide_204.05'	Untargeted	60	17	0	23	'Unrelated'	60	1	1	1	0.98	0.97	0.91	2.825	2.718	2.601	2.197	2.873	3.441
'2-Methylcitrate_205.04'	Untargeted	92	0	2	4	'Unrelated'	92	1	1	1	1	1	1	2.621	1.526	1.009	1.251	1.975	1.846
'homocitrate_205.04'	Untargeted	92	0	2	4	'Unrelated'	92	1	1	1	1	1	1	2.621	1.526	1.009	1.251	1.975	1.846
'Homoisocitrate_205.04'	Untargeted	92	0	2	4	'Unrelated'	92	1	1	1	1	1	1	2.621	1.526	1.009	1.251	1.975	1.846
'4-Phospho-L-aspartate_212.00'	Untargeted	56	8	21	10	'Unrelated'	56	0.91	0.95	1	0.98	0.98	0.92	4.896	4.192	1.888	2.289	2.892	3.707
'Dethiobiotin_213.12'	Untargeted	60	0	40	0	'Unrelated'	60	1	1	1	1	1	0.98	3.065	2.781	2.316	2.333	2.78	3.378
'O-Phospho-4-hydroxy-L-threonine_214.01'	Untargeted	96	0	0	0	'Unrelated'	96	1	1	1	1	1	1	1.388	0.599	0	0	0.445	0
'5-L-Glutamyl-L-alanine_217.08'	Untargeted	0	0	42	54	'Parallel'	54	0.47	0.56	0.64	0.84	0.71	0.63	10.168	8.027	5.002	2.862	5.222	6.711
'4-Amino-2-methyl-5-phosphomethylpyrimidine_218.03'	Untargeted	75	8	0	15	'Unrelated'	75	1	1	1	1	1	1	5.127	4.636	4.134	2.166	3.944	4.534
'O-Succinyl-L-homoserine_218.07'	Untargeted	100	0	0	0	'Unrelated'	100	1	1	1	1	1	1	0	0	0	0.2	0.281	0.615
'(R)-Pantothenate_218.10'	Untargeted	42	17	15	23	'NaN'	NaN	1	1	1	1	1	1	3.739	2.766	1.963	2.124	3.226	3.937
'3-Hydroxy-L-kynurenine_223.07'	Untargeted	79	8	0	4	'Unrelated'	79	1	1	1	1	1	1	5.92	5.278	4.125	4.447	4.9	5.982
'tetradecenoate (n-C14:1)_225.19'	Untargeted	92	8	0	0	'Unrelated'	92	1	1	1	1	1	1	4.136	3.864	3.55	1.636	3.084	3.247
'L-Glutamate 5-phosphate_226.01'	Untargeted	2	13	29	46	'NaN'	NaN	0.76	0.85	0.91	1	0.98	0.99	9.119	7.047	6.562	4.39	5.298	6.32
'Deoxycytidine_226.08'	Untargeted	33	25	21	17	'NaN'	NaN	1	1	1	1	1	1	0.311	0	0	0.4	0.2	0.2
'tetradecanoate (n-C14:0)_227.20'	Untargeted	77	15	0	8	'Unrelated'	77	1	1	1	1	1	1	4.618	3.511	1.206	2.486	4.1	4.968
'5-Phospho-beta-D-ribosylamine_228.03'	Untargeted	100	0	0	0	'Unrelated'	100	1	1	1	1	1	1	2.08	0.756	0	0	0.2	0.2
'alpha-D-Ribose 1-phosphate_229.01'	Untargeted	88	0	0	0	'Unrelated'	88	1	1	1	1	1	1	5.51	5.138	4.178	3.234	4.237	3.562
'alpha-D-Ribose 5-phosphate_229.01'	Untargeted	88	0	0	0	'Unrelated'	88	1	1	1	1	1	1	5.51	5.138	4.178	3.234	4.237	3.562
'D-Ribulose 5-phosphate_229.01'	Untargeted	88	0	0	0	'Unrelated'	88	1	1	1	1	1	1	5.51	5.138	4.178	3.234	4.237	3.562
'D-Xylulose 5-phosphate_229.01'	Untargeted	88	0	0	0	'Unrelated'	88	1	1	1	1	1	1	5.51	5.138	4.178	3.234	4.237	3.562
'L-Formylkynurenine_235.07'	Untargeted	85	8	0	0	'Unrelated'	85	1	1	1	1	1	1	5.884	6.25	5.3	6.05	6.315	6.863
'D-erythro-1-(Imidazol-4-yl)glycerol 3-phosphate_237.03'	Untargeted	0	2	73	25	'Upstream'	73	0.81	0.89	1	1	1	1	10.454	8.356	4.612	3.4	4.098	6.014
'Thymidine_241.08'	Untargeted	4	8	42	13	'NaN'	NaN	0.87	0.95	1	0.97	0.95	0.92	6.53	5.848	4.653	3.499	4.325	4.61
'Cytidine_242.08'	Untargeted	94	2	0	4	'Unrelated'	94	1	1	1	1	1	1	2.868	2.261	1.618	1.284	2.775	3.776
'Uridine_243.06'	Untargeted	27	15	0	10	'NaN'	NaN	1	1	1	1	1	1	4.772	4.463	3.821	3.016	3.742	3.915
'Dimethylallyl diphosphate_245.00'	Untargeted	2	21	23	48	'NaN'	NaN	0.64	0.69	0.73	0.44	0.45	0.4	9.883	6.315	3.259	3.224	6.108	7.836
'Isopentenyl diphosphate_245.00'	Untargeted	2	21	23	48	'NaN'	NaN	0.64	0.69	0.73	0.44	0.45	0.4	9.883	6.315	3.259	3.224	6.108	7.836
'gamma-L-Glutamyl-L-cysteine_249.06'	Untargeted	46	13	15	0	'NaN'	NaN	0.32	0.49	0.55	0.8	0.6	0.53	5.59	4.399	3.281	2.871	4.66	4.835
'Shikimate 5-phosphate_253.01'	Untargeted	17	33	17	17	'NaN'	NaN	1	1	1	1	1	1	3.004	1.965	0	0.8	2.044	2.346
'2-Hydroxy-hexadecanal_255.23'	Untargeted	100	0	0	0	'Unrelated'	100	1	1	1	1	1	1	0.913	0.747	0.809	0	0.477	0.2
'6-phospho-D-glucono-1,5-lactone_257.01'	Untargeted	31	35	10	13	'NaN'	NaN	1	1	1	1	1	1	9.412	7.493	5.002	3.686	4.689	5.982
'beta-D-Fructose 6-phosphate_258.02'	Untargeted	92	0	8	0	'Unrelated'	92	1	1	1	1	1	1	2.924	2.024	1.206	0.281	1.326	1.278
'D-Glucose 6-phosphate_258.02'	Untargeted	92	0	8	0	'Unrelated'	92	1	1	1	1	1	1	2.924	2.024	1.206	0.281	1.326	1.278
'beta-D-glucose 6-phosphate_259.02'	Untargeted	33	4	33	23	'NaN'	NaN	0.99	1	1	1	1	0.99	4.915	3.815	2.646	2.139	3.223	4.491
'D-Tagatose 6-phosphate_259.02'	Untargeted	33	4	33	23	'NaN'	NaN	0.99	1	1	1	1	0.99	4.915	3.815	2.646	2.139	3.223	4.491
'1D-myo-Inositol 1-phosphate_259.02'	Untargeted	33	4	33	23	'NaN'	NaN	0.99	1	1	1	1	0.99	4.915	3.815	2.646	2.139	3.223	4.491
'D-Mannose 6-phosphate_259.02'	Untargeted	33	4	33	23	'NaN'	NaN	0.99	1	1	1	1	0.99	4.915	3.815	2.646	2.139	3.223	4.491
'D-Mannose 1-phosphate_259.02'	Untargeted	33	4	33	23	'NaN'	NaN	0.99	1	1	1	1	0.99	4.915	3.815	2.646	2.139	3.223	4.491
'alpha-D-Galactose 1-phosphate_259.02'	Untargeted	33	4	33	23	'NaN'	NaN	0.99	1	1	1	1	0.99	4.915	3.815	2.646	2.139	3.223	4.491
'D-Fructose 6-phosphate_259.02'	Untargeted	33	4	33	23	'NaN'	NaN	0.99	1	1	1	1	0.99	4.915	3.815	2.646	2.139	3.223	4.491
'D-Fructose 1-phosphate_259.02'	Untargeted	33	4	33	23	'NaN'	NaN	0.99	1	1	1	1	0.99	4.915	3.815	2.646	2.139	3.223	4.491
'D-Glucose 1-phosphate_259.02'	Untargeted	33	4	33	23	'NaN'	NaN	0.99	1	1	1	1	0.99	4.915	3.815	2.646	2.139	3.223	4.491
'Thiamin_263.10'	Untargeted	92	8	0	0	'Unrelated'	92	1	1	1	1	1	1	4.508	4.027	3.601	2.836	3.631	3.594
'Adenosine_266.09'	Untargeted	0	83	0	2	'Downstream'	83	0.9	0.93	0.91	0.99	1	0.98	12.89	10.942	10.697	7.927	9.313	10.236
'Deoxyguanosine_266.09'	Untargeted	0	83	0	2	'Downstream'	83	0.9	0.93	0.91	0.99	1	0.98	12.89	10.942	10.697	7.927	9.313	10.236
'Inosine_267.07'	Untargeted	19	19	0	0	'NaN'	NaN	1	1	1	1	1	1	3.212	2.992	2.587	3.112	3.913	3.976
'N-Acetyl-L-glutamyl 5-phosphate_268.02'	Untargeted	13	4	35	29	'NaN'	NaN	0.99	1	1	0.99	0.97	0.98	7.398	7.208	6.768	5.143	6.557	7.866
'6-Phospho-D-gluconate_275.02'	Untargeted	8	50	17	25	'NaN'	NaN	1	1	1	0.99	0.99	1	10.36	7.704	5.101	2.074	2.924	3.419
'L-Saccharopine_275.12'	Untargeted	10	33	17	31	'NaN'	NaN	0.87	0.93	1	1	0.99	1	6.001	5.072	4.756	4.462	4.761	5.762
'octadecadienoate (n-C18:2)_279.23'	Untargeted	88	0	8	0	'Unrelated'	88	1	1	1	1	1	1	5.394	4.774	2.857	2.787	3.872	3.209
'octadecenoate (n-C18:1)_281.25'	Untargeted	63	25	0	8	'Unrelated'	63	0.96	0.98	1	1	1	0.99	5.5	4.774	3.661	2.839	4.159	5.037
'Guanosine_282.08'	Untargeted	21	48	0	0	'NaN'	NaN	1	1	1	1	1	1	5.503	3.712	1.009	2.596	3.809	4.336
'Xanthosine_283.07'	Untargeted	33	17	25	19	'NaN'	NaN	1	1	1	1	1	1	0.864	0.58	0	0.438	0.9	1.491
'octadecanoate (n-C18:0)_283.26'	Untargeted	92	0	0	0	'Unrelated'	92	1	1	1	1	1	1	2.501	1.793	1.618	1.182	1.652	1.998
'N1-(5-Phospho-D-ribosyl)glycinamide_285.05'	Untargeted	4	0	50	25	'NaN'	NaN	0.95	0.98	1	0.99	1	0.97	9.531	8.266	5.694	3.584	4.77	6.055
'N(omega)-(L-Arginino)succinate_289.12'	Untargeted	0	10	40	27	'NaN'	NaN	0.98	1	1	1	1	1	4.924	3.967	3.588	2.204	3.288	3.168
'N-Acetyl-D-glucosamine 6-phosphate_300.05'	Untargeted	77	0	2	21	'Unrelated'	77	1	1	1	1	1	1	5.689	5.438	4.433	3.571	3.945	5.71
'N-Acetyl-D-glucosamine 1-phosphate_300.05'	Untargeted	77	0	2	21	'Unrelated'	77	1	1	1	1	1	1	5.689	5.438	4.433	3.571	3.945	5.71
'dCMP_306.05'	Untargeted	67	0	2	27	'Unrelated'	67	0.95	0.96	1	0.99	0.99	1	6.034	5.038	3.188	2.224	3.017	3.208
'2-(Formamido)-N1-(5-phospho-D-ribosyl)acetamidine_312.06'	Untargeted	0	23	25	13	'NaN'	NaN	0.99	1	1	1	1	1	8.898	7.878	6.708	3.991	5.021	4.97
'N2-Formyl-N1-(5-phospho-D-ribosyl)glycinamide_313.04'	Untargeted	8	6	27	42	'NaN'	NaN	0.47	0.55	0.73	0.87	0.8	0.8	8.838	7.723	6.214	5.958	8.694	8.919
'(R)-5-Diphosphomevalonate_327.00'	Untargeted	48	6	17	25	'NaN'	NaN	1	1	1	1	1	1	2.125	1.82	1.809	0.343	0.629	1.532
'Nicotinate D-ribonucleotide_334.03'	Untargeted	100	0	0	0	'Unrelated'	100	1	1	1	1	1	1	2.587	2.054	1.044	1.786	2.138	1.642
'S-Formylglutathione_334.07'	Untargeted	23	0	33	44	'NaN'	NaN	0.82	0.85	0.91	1	0.97	0.94	3.828	3.234	2.412	0.695	2.162	2.47
'5-Amino-1-(5-Phospho-D-ribosyl)imidazole-4-carboxamide_337.06'	Untargeted	0	0	67	25	'Upstream'	67	0.69	0.76	0.91	1	0.98	1	8.115	7.881	7.564	4.124	5.281	5.855
'D-Fructose 2,6-bisphosphate_338.99'	Untargeted	31	0	31	35	'NaN'	NaN	0.78	0.89	1	0.96	0.89	0.93	9.078	7.875	5.716	6.22	9.078	9.176
'D-Fructose 1,6-bisphosphate_338.99'	Untargeted	31	0	31	35	'NaN'	NaN	0.78	0.89	1	0.96	0.89	0.93	9.078	7.875	5.716	6.22	9.078	9.176
'D-Tagatose 1,6-biphosphate_338.99'	Untargeted	31	0	31	35	'NaN'	NaN	0.78	0.89	1	0.96	0.89	0.93	9.078	7.875	5.716	6.22	9.078	9.176
'1-alpha-D-Galactosyl-myo-inositol_341.11'	Untargeted	8	10	31	25	'NaN'	NaN	1	1	1	1	1	1	8.285	7.471	6.773	3.806	5.177	5.591
'Trehalose_341.11'	Untargeted	8	10	31	25	'NaN'	NaN	1	1	1	1	1	1	8.285	7.471	6.773	3.806	5.177	5.591
'Sucrose_341.11'	Untargeted	8	10	31	25	'NaN'	NaN	1	1	1	1	1	1	8.285	7.471	6.773	3.806	5.177	5.591
'Melibiose_341.11'	Untargeted	8	10	31	25	'NaN'	NaN	1	1	1	1	1	1	8.285	7.471	6.773	3.806	5.177	5.591
'Maltose_341.11'	Untargeted	8	10	31	25	'NaN'	NaN	1	1	1	1	1	1	8.285	7.471	6.773	3.806	5.177	5.591
'D-Gal-alpha-1->6D-Glucose_341.11'	Untargeted	8	10	31	25	'NaN'	NaN	1	1	1	1	1	1	8.285	7.471	6.773	3.806	5.177	5.591
'Epimelibiose_341.11'	Untargeted	8	10	31	25	'NaN'	NaN	1	1	1	1	1	1	8.285	7.471	6.773	3.806	5.177	5.591
'AMP_346.06'	Untargeted	42	21	0	33	'NaN'	NaN	1	1	1	1	1	1	2.297	2.404	2.145	1.48	1.812	2.326
'dGMP_346.06'	Untargeted	42	21	0	33	'NaN'	NaN	1	1	1	1	1	1	2.297	2.404	2.145	1.48	1.812	2.326
'IMP_347.04'	Untargeted	0	54	6	8	'Downstream'	54	0.48	0.56	0.55	0.84	0.79	0.78	8.304	7.604	6.646	6.251	7.731	7.882
'dAMP_350.07'	Untargeted	71	0	10	19	'Unrelated'	71	1	1	1	1	1	1	2.552	1.572	0.894	0.795	1.051	1.586
'2-Amino-4-hydroxy-6-hydroxymethyl-7,8-dihydropteridine diphosphate_354.00'	Untargeted	96	0	0	0	'Unrelated'	96	1	1	1	1	1	1	6.576	6.164	5.375	4.081	4.894	5.501
'GMP_362.05'	Untargeted	81	0	8	10	'Unrelated'	81	1	1	1	1	1	1	1.736	0.775	0.603	1.473	2.244	2.947
'Xanthosine 5-phosphate_363.03'	Untargeted	73	0	6	19	'Unrelated'	73	1	1	1	1	1	1	5.502	5.668	5.612	4.422	5.54	5.945
'5-Formamido-1-(5-phospho-D-ribosyl)imidazole-4-carboxamide_365.05'	Untargeted	65	8	6	19	'Unrelated'	65	1	1	1	1	1	1	3.303	2.635	2.382	2.05	2.754	2.945
'tetracosanoate (n-C24:0)_367.36'	Untargeted	38	58	0	2	'Downstream'	58	0.46	0.67	0.82	0.81	0.68	0.52	8.663	7.117	5.025	5.809	7.752	9.697
'Farnesyl diphosphate_381.12'	Untargeted	77	0	0	17	'Unrelated'	77	1	1	1	1	1	1	3.37	2.394	1.549	2.621	3.811	4.47
'dUDP_387.00'	Untargeted	6	8	25	42	'NaN'	NaN	0.98	1	1	1	1	1	8.056	6.635	5.101	2.393	3.998	5.452
'dTDP_401.01'	Untargeted	100	0	0	0	'Unrelated'	100	1	1	1	1	1	1	4.421	2.888	0	0.4	0.686	0.563
'CDP_402.01'	Untargeted	100	0	0	0	'Unrelated'	100	1	1	1	1	1	1	0.908	0.834	0.603	0.394	0.603	0.603
'UDP_403.00'	Untargeted	48	4	0	35	'NaN'	NaN	0.44	0.62	0.82	0.95	0.84	0.83	7.022	6.169	5.147	1.956	2.47	4.314
'S-Adenosyl-L-methionine_417.14'	Untargeted	90	0	6	4	'Unrelated'	90	1	1	1	1	1	1	4.669	3.474	2.423	2.723	2.819	2.903
'Thiamine diphosphate_423.03'	Untargeted	50	4	8	33	'NaN'	NaN	0.47	0.6	0.82	0.84	0.72	0.55	2.877	2.139	0.809	0.839	1.787	2.074
'ADP_426.02'	Untargeted	63	0	17	13	'Unrelated'	63	0.99	0.98	1	1	1	1	6.081	6.242	5.484	4.452	4.564	4.867
'Adenosine 3,5-bisphosphate_426.02'	Untargeted	63	0	17	13	'Unrelated'	63	0.99	0.98	1	1	1	1	6.081	6.242	5.484	4.452	4.564	4.867
'dGDP_426.02'	Untargeted	63	0	17	13	'Unrelated'	63	0.99	0.98	1	1	1	1	6.081	6.242	5.484	4.452	4.564	4.867
'4-Methylzymosterol intermediate 1_441.34'	Untargeted	90	0	0	10	'Unrelated'	90	1	1	1	1	1	1	7.816	7.143	5.939	4.648	5.783	6.526
'(S)-2-[5-Amino-1-(5-phospho-D-ribosyl)imidazole-4-carboxamido]succinate_453.07'	Untargeted	0	33	25	27	'NaN'	NaN	0.98	1	1	1	0.99	0.99	7.455	5.407	4.081	3.435	3.889	5.013
'CTP_481.98'	Untargeted	75	15	0	8	'Unrelated'	75	1	1	1	1	0.99	1	4.788	3.248	1.868	2.552	4.08	3.974
'UTP_482.96'	Untargeted	92	0	0	6	'Unrelated'	92	1	1	1	1	1	1	0.379	0	0	0.2	0.445	0.2
'dATP_489.99'	Untargeted	60	0	17	21	'Unrelated'	60	0.99	1	1	1	0.98	0.94	3.786	3.663	3.562	3.159	3.814	4.162
'Thiamin triphosphate_503.00'	Untargeted	0	2	40	54	'Parallel'	54	0.78	0.8	0.82	0.8	0.83	0.83	6.96	6.247	4.905	4.542	5.537	6.662
'(1,4-alpha-D-Glucosyl)3_503.16'	Untargeted	2	13	42	35	'NaN'	NaN	0.71	0.75	0.82	0.99	0.92	0.92	14.622	12.149	10.157	2.311	4.572	5.838
'Raffinose_503.16'	Untargeted	2	13	42	35	'NaN'	NaN	0.71	0.75	0.82	0.99	0.92	0.92	14.622	12.149	10.157	2.311	4.572	5.838
'dGTP_505.99'	Untargeted	60	0	25	13	'Unrelated'	60	0.85	0.87	1	0.98	0.95	0.83	5.616	4.26	2.976	2.822	3.847	4.914
'ATP_505.99'	Untargeted	60	0	25	13	'Unrelated'	60	0.85	0.87	1	0.98	0.95	0.83	5.616	4.26	2.976	2.822	3.847	4.914
'GTP_521.98'	Untargeted	83	0	8	0	'Unrelated'	83	1	1	1	1	1	1	0.683	0.27	0	0.2	0.2	0.903
'UDPglucose_565.05'	Untargeted	58	4	0	25	'Unrelated'	58	0.9	0.95	1	0.86	0.82	0.72	4.649	4.161	3.142	3.594	4.057	4.763
'UDPgalactose_565.05'	Untargeted	58	4	0	25	'Unrelated'	58	0.9	0.95	1	0.86	0.82	0.72	4.649	4.161	3.142	3.594	4.057	4.763
'GDP-D-mannose_604.07'	Untargeted	96	0	0	0	'Unrelated'	96	1	1	1	1	1	1	6.05	5.987	5.231	2.596	4.418	4.11
'UDP-N-acetyl-D-galactosamine_606.07'	Untargeted	50	8	6	33	'NaN'	NaN	0.99	1	1	1	1	1	1.238	0.738	0	0.445	0.445	0.586
'Oxidized glutathione_611.15'	Untargeted	92	8	0	0	'Unrelated'	92	1	1	1	1	1	1	2.229	1.761	0.603	1.635	2.02	2.267
'Nicotinamide adenine dinucleotide_662.10'	Untargeted	8	0	25	67	'Parallel'	67	0.99	1	1	1	1	0.96	8.205	7.082	6.58	3.779	5.187	7.062
'Nicotinamide adenine dinucleotide - reduced_664.12'	Untargeted	81	0	17	2	'Unrelated'	81	1	1	1	1	1	1	3.367	2.536	1.618	1.162	1.773	2.644
'glycogen (tetramer)_665.22'	Untargeted	92	8	0	0	'Unrelated'	92	1	1	1	1	1	1	3.677	2.546	1.401	0.7	0.902	0.849
'Coproporphyrinogen III_679.31'	Untargeted	46	0	0	38	'NaN'	NaN	0.61	0.65	0.64	0.62	0.48	0.49	7.166	6.77	6.262	4.987	5.859	5.681
'Ceramide-2 (Sphinganine:n-C26:0OH)_694.67'	Untargeted	0	0	48	50	'NaN'	NaN	0.59	0.71	0.91	0.85	0.79	0.64	6.265	5.747	5.519	4.212	5.627	5.616
'Ceramide-2 (Phytosphingosine:n-C26:0)_694.67'	Untargeted	0	0	48	50	'NaN'	NaN	0.59	0.71	0.91	0.85	0.79	0.64	6.265	5.747	5.519	4.212	5.627	5.616
'5-Methyltetrahydropteroyltri-L-glutamate_716.26'	Untargeted	100	0	0	0	'Unrelated'	100	1	1	1	1	1	1	2.153	1.825	1.868	0.959	1.413	1.04
'Nicotinamide adenine dinucleotide phosphate_742.07'	Untargeted	65	0	17	19	'Unrelated'	65	0.96	0.98	1	1	1	1	4.747	3.81	2.111	1.153	1.988	2.209
'Nicotinamide adenine dinucleotide phosphate_762.07'	Untargeted	77	8	6	6	'Unrelated'	77	1	1	1	1	1	1	1.639	1.152	0	0.545	1.126	1.123
'Coenzyme A_766.11'	Untargeted	90	0	8	2	'Unrelated'	90	1	1	1	1	1	1	4.994	4.196	3.446	1.904	3.406	3.906
'Acetyl-CoA_808.12'	Untargeted	96	0	0	0	'Unrelated'	96	1	1	1	1	1	1	1.971	1.606	1.079	0.91	1.063	1.297
'P1,P4-Bis(5-adenosyl) tetraphosphate_835.04'	Untargeted	92	2	0	0	'Unrelated'	92	1	1	1	1	1	1	3.671	2.41	1.662	1.658	2.572	1.951
'Decanoyl-CoA (n-C10:0CoA)_920.24'	Untargeted	100	0	0	0	'Unrelated'	100	1	1	1	1	1	1	0.311	0	0	0	0	0
'trans-Tetradec-2-enoyl-CoA_994.30'	Untargeted	100	0	0	0	'Unrelated'	100	1	1	1	1	1	1	3.129	1.95	0	0.4	0.4	0
'Tetradecenoyl-CoA (n-C14:1CoA)_994.30'	Untargeted	100	0	0	0	'Unrelated'	100	1	1	1	1	1	1	3.129	1.95	0	0.4	0.4	0
