# Supplementary material for: Inferring causal metabolic signals that regulate the dynamic TORC1-dependent transcriptome
Source: Mol Syst Biol. 2015 Apr 17;11(4):802. doi: 10.15252/msb.20145475 (PMC4422559; doi:10.15252/msb.20145475)
Supplement: Supplementary file 17 [file msb0011-0802-sd17.zip]

Archive with 47 entries (36 files):
- Supplementary Data 1_MODEL/
- Supplementary Data 1_MODEL/codeBayessianFramework/
- Supplementary Data 1_MODEL/codeBayessianFramework/data/
- Supplementary Data 1_MODEL/codeBayessianFramework/data/chipClusteringResults/
- Supplementary Data 1_MODEL/codeBayessianFramework/data/chipClusteringResults/chipClustering.mat
- Supplementary Data 1_MODEL/codeBayessianFramework/data/DatabaseFiles/
- Supplementary Data 1_MODEL/codeBayessianFramework/data/DatabaseFiles/biochemical_pathways_SGD_26Feb2012.txt
- Supplementary Data 1_MODEL/codeBayessianFramework/data/DatabaseFiles/HarbisonTRN.txt
- Supplementary Data 1_MODEL/codeBayessianFramework/data/DatabaseFiles/RegulationTwoColumnTable_Documented_2011109.tsv
- Supplementary Data 1_MODEL/codeBayessianFramework/data/DatabaseFiles/RegulationTwoColumnTable_Documented_direct_20111110_126_858847509.tsv
- Supplementary Data 1_MODEL/codeBayessianFramework/data/DcorVals_met41_Noise02_dcorCase2.mat
- Supplementary Data 1_MODEL/codeBayessianFramework/data/ecdf_Random_Noise02_dcorCase2.mat
- Supplementary Data 1_MODEL/codeBayessianFramework/data/metaboliteData.mat
- Supplementary Data 1_MODEL/codeBayessianFramework/data/TranscriptsRaw/
- Supplementary Data 1_MODEL/codeBayessianFramework/data/TranscriptsRaw/.~lock.BY_affy_gln2pro_nqsp_rawdata.xlsx#
- Supplementary Data 1_MODEL/codeBayessianFramework/data/TranscriptsRaw/.~lock.BY_affy_pro2gln_nqsp_rawdata.csv#
- Supplementary Data 1_MODEL/codeBayessianFramework/data/TranscriptsRaw/BY_affy_gln2pro_nqsp_rawdata.csv
- Supplementary Data 1_MODEL/codeBayessianFramework/data/TranscriptsRaw/BY_affy_gln2pro_nqsp_rawdata.xlsx
- Supplementary Data 1_MODEL/codeBayessianFramework/data/TranscriptsRaw/BY_affy_gln2rap_nqsp_rawdata.csv
- Supplementary Data 1_MODEL/codeBayessianFramework/data/TranscriptsRaw/BY_affy_gln2rap_nqsp_rawdata.xlsx
- Supplementary Data 1_MODEL/codeBayessianFramework/data/TranscriptsRaw/BY_affy_pro2gln_nqsp_rawdata.csv
- Supplementary Data 1_MODEL/codeBayessianFramework/data/TranscriptsRaw/BY_affy_pro2gln_nqsp_rawdata.xlsx
- Supplementary Data 1_MODEL/codeBayessianFramework/data/TranscriptsRaw/DataComments.m
- Supplementary Data 1_MODEL/codeBayessianFramework/data/TranscriptsRaw/readChipData.m
- Supplementary Data 1_MODEL/codeBayessianFramework/data/TranscriptsRaw/readChipData.m~
- Supplementary Data 1_MODEL/codeBayessianFramework/data/TransriptDataLight.mat
- Supplementary Data 1_MODEL/codeBayessianFramework/example/
- Supplementary Data 1_MODEL/codeBayessianFramework/example/runExampleNetworkAssignment.m
- Supplementary Data 1_MODEL/codeBayessianFramework/sourceFunctions/
- Supplementary Data 1_MODEL/codeBayessianFramework/sourceFunctions/BigYTranscript.m
- Supplementary Data 1_MODEL/codeBayessianFramework/sourceFunctions/ConfigurationFileClass.m
- Supplementary Data 1_MODEL/codeBayessianFramework/sourceFunctions/ExperimentalQuantities.m
- Supplementary Data 1_MODEL/codeBayessianFramework/sourceFunctions/MetaboliteClass.m
- Supplementary Data 1_MODEL/codeBayessianFramework/sourceFunctions/mynanmean.m
- Supplementary Data 1_MODEL/codeBayessianFramework/sourceFunctions/prodFigures.m
- Supplementary Data 1_MODEL/codeDynDepencence/
- Supplementary Data 1_MODEL/codeDynDepencence/example/
- Supplementary Data 1_MODEL/codeDynDepencence/example/exampleExperimentalData.mat
- Supplementary Data 1_MODEL/codeDynDepencence/example/runExampleCodeComputeDynamicDependence.m
- Supplementary Data 1_MODEL/codeDynDepencence/sourceFunctions/
- Supplementary Data 1_MODEL/codeDynDepencence/sourceFunctions/ComputeDistCorrFunFast.m
- Supplementary Data 1_MODEL/codeDynDepencence/sourceFunctions/ConfigurationFile.m
- Supplementary Data 1_MODEL/codeDynDepencence/sourceFunctions/distcorr.m
- Supplementary Data 1_MODEL/codeDynDepencence/sourceFunctions/FigureProd.m
- Supplementary Data 1_MODEL/codeDynDepencence/sourceFunctions/Mquantity.m
- Supplementary Data 1_MODEL/codeDynDepencence/sourceFunctions/mynanmean.m
- Supplementary Data 1_MODEL/codeDynDepencence/sourceFunctions/Tquantity.m
