# Supplementary material for: Inferring causal metabolic signals that regulate the dynamic TORC1-dependent transcriptome
Source: Mol Syst Biol. 2015 Apr 17;11(4):802. doi: 10.15252/msb.20145475 (PMC4422559; doi:10.15252/msb.20145475)
Supplement: Supplementary file 17 [file msb0011-0802-sd17.zip › Supplementary Data 1_MODEL/codeBayessianFramework/data/DatabaseFiles/biochemical_pathways_SGD_26Feb2012.txt]

2-ketoglutarate dehydrogenase complex	YFL018C
2-ketoglutarate dehydrogenase complex	YDR148C
2-ketoglutarate dehydrogenase complex	YIL125W
4-aminobutyrate degradation	YGR019W
4-aminobutyrate degradation	YBR006W
acetate utilization	YAL054C
acetate utilization	YLR153C
acetoin biosynthesis	YAL060W
acetoin biosynthesis	YMR108W
acetoin biosynthesis	YCL009C
acetoin biosynthesis II	YLR044C
acetoin biosynthesis II	YLR044C
acetoin biosynthesis II	YLR134W
acetoin biosynthesis II	YLR134W
acetoin biosynthesis II	YGR087C
acetoin biosynthesis II	YGR087C
acetoin biosynthesis II	YLR044C
acetoin biosynthesis II	YLR134W
acetoin biosynthesis II	YGR087C
aerobic respiration, electron transport chain	Q0105
aerobic respiration, electron transport chain	YBL045C
aerobic respiration, electron transport chain	YOR065W
aerobic respiration, electron transport chain	YHR001W-A
aerobic respiration, electron transport chain	YPR191W
aerobic respiration, electron transport chain	YFR033C
aerobic respiration, electron transport chain	YDR529C
aerobic respiration, electron transport chain	YJL166W
aerobic respiration, electron transport chain	YGR183C
aerobic respiration, electron transport chain	YEL024W
aerobic respiration, electron transport chain	YML120C
aerobic respiration, electron transport chain	Q0045
aerobic respiration, electron transport chain	YLR038C
aerobic respiration, electron transport chain	YGL191W
aerobic respiration, electron transport chain	Q0250
aerobic respiration, electron transport chain	Q0275
aerobic respiration, electron transport chain	YGL187C
aerobic respiration, electron transport chain	YNL052W
aerobic respiration, electron transport chain	YHR051W
aerobic respiration, electron transport chain	YMR256C
aerobic respiration, electron transport chain	YLR395C
aerobic respiration, electron transport chain	YDL067C
aerobic respiration, electron transport chain	YKL148C
aerobic respiration, electron transport chain	YLL041C
aerobic respiration, electron transport chain	YKL141W
aerobic respiration, electron transport chain	YDR178W
alanine biosynthesis	YLR089C
alanine degradation	YLR089C
allantoin degradation	YIR029W
allantoin degradation	YIR027C
allantoin degradation	YBR208C
allantoin degradation	YBR208C
allantoin degradation	YIR032C
arginine biosynthesis	YER069W
arginine biosynthesis	YOL140W
arginine biosynthesis	YJL071W
arginine biosynthesis	YMR062C
arginine biosynthesis	YHR018C
arginine biosynthesis	YOL058W
arginine biosynthesis	YOR303W
arginine biosynthesis	YJR109C
arginine biosynthesis	YJL130C
arginine biosynthesis	YMR062C
arginine biosynthesis	YER069W
arginine biosynthesis	YJL088W
arginine degradation (anaerobic)	YPL111W
arginine degradation (anaerobic)	YLR438W
arginine degradation (anaerobic)	YER023W
asparagine biosynthesis	YPR145W
asparagine biosynthesis	YGR124W
asparagine biosynthesis	YKL106W
asparagine biosynthesis	YLR027C
asparagine degradation	YDR321W
asparagine degradation	YLR155C
asparagine degradation	YLR157C
asparagine degradation	YLR158C
asparagine degradation	YLR160C
asparagine degradation	YKL106W
asparagine degradation	YLR027C
aspartate biosynthesis	YKL106W
aspartate biosynthesis	YLR027C
aspartate biosynthesis	YGL062W
aspartate biosynthesis	YBR218C
beta-alanine biosynthesis	YMR170C
beta-alanine biosynthesis	YMR169C
beta-alanine biosynthesis	YMR020W
biotin biosynthesis	YNR058W
biotin biosynthesis	YGR286C
biotin biosynthesis	YNR057C
butanediol biosynthesis	YAL060W
butanediol degradation	YAL060W
carnitine shuttle	YML042W
carnitine shuttle	YML042W
carnitine shuttle	YAR035W
carnitine shuttle	YER024W
CDP-diacylglycerol biosynthesis	YBR029C
chitin biosynthesis	YNL192W
chitin biosynthesis	YBR038W
chitin biosynthesis	YBR023C
chitosan biosynthesis	YLR307W
chitosan biosynthesis	YLR308W
chorismate biosynthesis	YDR035W
chorismate biosynthesis	YBR249C
chorismate biosynthesis	YDR127W
chorismate biosynthesis	YDR127W
chorismate biosynthesis	YDR127W
chorismate biosynthesis	YGL148W
chorismate biosynthesis	YDR127W
chorismate biosynthesis	YDR127W
citrulline biosynthesis	YOR303W
citrulline biosynthesis	YJR109C
citrulline biosynthesis	YJL130C
citrulline biosynthesis	YJL088W
cysteine biosynthesis from homocysteine	YGR155W
cysteine biosynthesis from homocysteine	YAL012W
cysteine biosynthesis/homocysteine degradation	YGR155W
cysteine biosynthesis/homocysteine degradation	YAL012W
de novo biosynthesis of purine nucleotides	YER070W
de novo biosynthesis of purine nucleotides	YER070W
de novo biosynthesis of purine nucleotides	YJL026W
de novo biosynthesis of purine nucleotides	YJL026W
de novo biosynthesis of purine nucleotides	YIL066C
de novo biosynthesis of purine nucleotides	YIL066C
de novo biosynthesis of purine nucleotides	YGR180C
de novo biosynthesis of purine nucleotides	YGR180C
de novo biosynthesis of purine nucleotides	YKL067W
de novo biosynthesis of purine nucleotides	YKL067W
de novo biosynthesis of purine nucleotides	YDR226W
de novo biosynthesis of purine nucleotides	YER170W
de novo biosynthesis of purine nucleotides	YLR359W
de novo biosynthesis of purine nucleotides	YLR359W
de novo biosynthesis of purine nucleotides	YNL220W
de novo biosynthesis of purine nucleotides	YMR300C
de novo biosynthesis of purine nucleotides	YMR217W
de novo biosynthesis of purine nucleotides	YDR454C
de novo biosynthesis of purine nucleotides	YLR028C
de novo biosynthesis of purine nucleotides	YMR120C
de novo biosynthesis of purine nucleotides	YHR216W
de novo biosynthesis of purine nucleotides	YLR432W
de novo biosynthesis of purine nucleotides	YML056C
de novo biosynthesis of purine nucleotides	YKL067W
de novo biosynthesis of purine nucleotides	YGL234W
de novo biosynthesis of purine nucleotides	YOR128C
de novo biosynthesis of purine nucleotides	YLR028C
de novo biosynthesis of purine nucleotides	YMR120C
de novo biosynthesis of purine nucleotides	YAR015W
de novo biosynthesis of purine nucleotides	YGL234W
de novo biosynthesis of purine nucleotides	YGR061C
de novo biosynthesis of purine nucleotides	YDR408C
de novo biosynthesis of pyrimidine deoxyribonucleotides	YER070W
de novo biosynthesis of pyrimidine deoxyribonucleotides	YER070W
de novo biosynthesis of pyrimidine deoxyribonucleotides	YJL026W
de novo biosynthesis of pyrimidine deoxyribonucleotides	YJL026W
de novo biosynthesis of pyrimidine deoxyribonucleotides	YIL066C
de novo biosynthesis of pyrimidine deoxyribonucleotides	YIL066C
de novo biosynthesis of pyrimidine deoxyribonucleotides	YGR180C
de novo biosynthesis of pyrimidine deoxyribonucleotides	YGR180C
de novo biosynthesis of pyrimidine deoxyribonucleotides	YJR057W
de novo biosynthesis of pyrimidine deoxyribonucleotides	YKL067W
de novo biosynthesis of pyrimidine deoxyribonucleotides	YKL067W
de novo biosynthesis of pyrimidine deoxyribonucleotides	YKL067W
de novo biosynthesis of pyrimidine deoxyribonucleotides	YBR252W
de novo biosynthesis of pyrimidine deoxyribonucleotides	YJR057W
de novo biosynthesis of pyrimidine deoxyribonucleotides	YOR074C
de novo biosynthesis of pyrimidine ribonucleotides	YKL024C
de novo biosynthesis of pyrimidine ribonucleotides	YJL130C
de novo biosynthesis of pyrimidine ribonucleotides	YOR303W
de novo biosynthesis of pyrimidine ribonucleotides	YJR109C
de novo biosynthesis of pyrimidine ribonucleotides	YJL130C
de novo biosynthesis of pyrimidine ribonucleotides	YBL039C
de novo biosynthesis of pyrimidine ribonucleotides	YJR103W
de novo biosynthesis of pyrimidine ribonucleotides	YLR420W
de novo biosynthesis of pyrimidine ribonucleotides	YKL216W
de novo biosynthesis of pyrimidine ribonucleotides	YMR271C
de novo biosynthesis of pyrimidine ribonucleotides	YMR271C
de novo biosynthesis of pyrimidine ribonucleotides	YML106W
de novo biosynthesis of pyrimidine ribonucleotides	YML106W
de novo biosynthesis of pyrimidine ribonucleotides	YEL021W
de novo NAD biosynthesis	YHR074W
de novo NAD biosynthesis	YLR328W
de novo NAD biosynthesis	YGR010W
de novo NAD biosynthesis	YFR047C
dehydro-D-arabinono-1,4-lactone biosynthesis	YML086C
dehydro-D-arabinono-1,4-lactone biosynthesis	YMR041C
dehydro-D-arabinono-1,4-lactone biosynthesis	YBR149W
diphthamide biosynthesis	YIL103W
diphthamide biosynthesis	YKL191W
diphthamide biosynthesis	YBL071W-A
diphthamide biosynthesis	YLR172C
diphthamide biosynthesis	YLR172C
diphthamide biosynthesis	YLR172C
dolichyl glucosyl phosphate biosynthesis	YPL227C
dolichyl glucosyl phosphate biosynthesis	YKL127W
dolichyl glucosyl phosphate biosynthesis	YMR105C
dolichyl glucosyl phosphate biosynthesis	YKL035W
dolichyl phosphate D-mannose biosynthesis	YPR183W
dolichyl phosphate D-mannose biosynthesis	YDL055C
dolichyl phosphate D-mannose biosynthesis	YER003C
dolichyl phosphate D-mannose biosynthesis	YFL045C
ergosterol biosynthesis	YMR202W
ergosterol biosynthesis	YLR056W
ergosterol biosynthesis	YMR015C
ergosterol biosynthesis	YGL001C
ergosterol biosynthesis	YGL001C
ergosterol biosynthesis	YLR100W
ergosterol biosynthesis	YLR100W
ergosterol biosynthesis	YHR007C
ergosterol biosynthesis	YGR060W
ergosterol biosynthesis	YGR060W
ergosterol biosynthesis	YGR060W
ergosterol biosynthesis	YGR060W
ergosterol biosynthesis	YGR060W
ergosterol biosynthesis	YGR060W
ergosterol biosynthesis	YNL280C
ergosterol biosynthesis	YGL012W
ergosterol biosynthesis	YML008C
ergosterol biosynthesis	YHR190W
ergosterol biosynthesis	YJL167W
ergosterol biosynthesis	YHR190W
ergosterol biosynthesis	YJL167W
ergosterol biosynthesis	YHR072W
ergosterol biosynthesis	YGR175C
ethanol degradation	YOL086C
ethanol degradation	YMR303C
ethanol degradation	YMR083W
ethanol degradation	YGL256W
ethanol degradation	YBR145W
ethanol degradation	YAL054C
ethanol degradation	YLR153C
ethanol degradation	YMR170C
fatty acid biosynthesis (concise)	YKL182W
fatty acid biosynthesis (concise)	YPL231W
fatty acid biosynthesis, initial steps	YKL182W
fatty acid biosynthesis, initial steps	YER061C
fatty acid biosynthesis, initial steps	YPL231W
fatty acid biosynthesis, initial steps	YPL231W
fatty acid biosynthesis, initial steps	YNR016C
fatty acid biosynthesis, initial steps	YMR207C
fatty acid biosynthesis, initial steps	YKL182W
fatty acid biosynthesis, initial steps	YKL182W
fatty acid biosynthesis, initial steps	YOR221C
fatty acid biosynthesis, initial steps	YKL182W
fatty acid elongation	YKL182W
fatty acid elongation	YPL231W
fatty acid elongation	YKL055C
fatty acid elongation	YER061C
fatty acid elongation	YPL231W
fatty acid elongation	YKL182W
fatty acid oxidation pathway	YKR009C
fatty acid oxidation pathway	YIL160C
fatty acid oxidation pathway	YGL205W
fatty acid oxidation pathway	YOR180C
fatty acid oxidation pathway	YLR284C
fatty acid oxidation pathway	YKR009C
fatty acid oxidation pathway	YOR317W
fatty acid oxidation pathway	YER015W
fatty acid oxidation pathway	YIL009W
fatty acid oxidation pathway	YMR246W
fatty acid oxidation pathway	YBR041W
folate biosynthesis	YDR019C
folate biosynthesis	YMR189W
folate biosynthesis	YAL044C
folate biosynthesis	YFL018C
folate biosynthesis	YMR289W
folate biosynthesis	YNR033W
folate biosynthesis	YNL256W
folate biosynthesis	YOR236W
folate biosynthesis	YMR113W
folate biosynthesis	YNL256W
folate biosynthesis	YNL256W
folate biosynthesis	YGR204W
folate biosynthesis	YBR084W
folate biosynthesis	YBR263W
folate biosynthesis	YLR058C
folate biosynthesis	YGR267C
folate biosynthesis	YGR204W
folate biosynthesis	YBR084W
folate biosynthesis	YKR080W
folate biosynthesis	YGR204W
folate biosynthesis	YBR084W
folate biosynthesis	YPL023C
folate biosynthesis	YGL125W
folate biosynthesis	YOR074C
folate biosynthesis II	YMR289W
folate biosynthesis II	YNR033W
folate biosynthesis II	YNL256W
folate biosynthesis II	YOR236W
folate biosynthesis II	YMR113W
folate biosynthesis II	YNL256W
folate biosynthesis II	YNL256W
folate biosynthesis II	YGR267C
folate interconversions	YDR019C
folate interconversions	YMR189W
folate interconversions	YAL044C
folate interconversions	YFL018C
folate interconversions	YOR236W
folate interconversions	YGR204W
folate interconversions	YBR084W
folate interconversions	YBR263W
folate interconversions	YLR058C
folate interconversions	YGR204W
folate interconversions	YBR084W
folate interconversions	YKR080W
folate interconversions	YGR204W
folate interconversions	YBR084W
folate interconversions	YPL023C
folate interconversions	YGL125W
folate interconversions	YOR074C
folate polyglutamylation	YOR241W
folate polyglutamylation	YOR241W
folate polyglutamylation	YOR241W
folate polyglutamylation	YOR241W
folate polyglutamylation	YOR236W
folate polyglutamylation	YMR113W
folate polyglutamylation	YOR241W
folate polyglutamylation	YGR204W
folate polyglutamylation	YBR084W
folate polyglutamylation	YBR263W
folate polyglutamylation	YLR058C
folate polyglutamylation	YPL023C
folate polyglutamylation	YGL125W
folate transformations	YDR019C
folate transformations	YMR189W
folate transformations	YAL044C
folate transformations	YFL018C
folate transformations	YER183C
folate transformations	YGR204W
folate transformations	YBR084W
folate transformations	YBR263W
folate transformations	YLR058C
folate transformations	YGR204W
folate transformations	YBR084W
folate transformations	YKR080W
folate transformations	YGR204W
folate transformations	YBR084W
folate transformations	YPL023C
folate transformations	YGL125W
formaldehyde oxidation II (glutathione-dependent)	YDL168W
formaldehyde oxidation II (glutathione-dependent)	YOR388C
fructose degradation	YFR053C
fructose degradation	YGL253W
galactose degradation	YBR019C
galactose degradation	YBR020W
galactose degradation	YKL127W
galactose degradation	YMR105C
galactose degradation	YBR019C
galactose degradation	YBR018C
gluconeogenesis	YLR377C
gluconeogenesis	YKL060C
gluconeogenesis	YBR196C
gluconeogenesis	YJL052W
gluconeogenesis	YJR009C
gluconeogenesis	YGR192C
gluconeogenesis	YKL085W
gluconeogenesis	YOL126C
gluconeogenesis	YDL078C
gluconeogenesis	YKL029C
gluconeogenesis	YKR097W
gluconeogenesis	YCR012W
gluconeogenesis	YKL152C
gluconeogenesis	YGR254W
gluconeogenesis	YHR174W
gluconeogenesis	YGL062W
gluconeogenesis	YBR218C
glucose-6-phosphate biosynthesis	YCL040W
glucose-6-phosphate biosynthesis	YFR053C
glucose-6-phosphate biosynthesis	YGL253W
glutamate biosynthesis from ammonia	YOR375C
glutamate biosynthesis from ammonia	YAL062W
glutamate biosynthesis from glutamine	YDL171C
glutamate degradation I	YGR019W
glutamate degradation I	YMR250W
glutamate degradation I	YBR006W
glutamate degradation IX	YDL215C
glutamine biosynthesis	YPR035W
glutathione biosynthesis	YJL101C
glutathione biosynthesis	YOL049W
glutathione degradation	YLR299W
glutathione degradation	YFR044C
glutathione-glutaredoxin redox reactions	YKL026C
glutathione-glutaredoxin redox reactions	YBR244W
glutathione-glutaredoxin redox reactions	YIR037W
glutathione-glutaredoxin redox reactions	YPL091W
glutathione-glutaredoxin redox reactions	YIR038C
glutathione-glutaredoxin redox reactions	YLL060C
glutathione-glutaredoxin system	YPL091W
glycerol biosynthesis	YER062C
glycerol biosynthesis	YIL053W
glycerol biosynthesis	YDL022W
glycerol biosynthesis	YOL059W
glycerol degradation	YHL032C
glycerol degradation	YIL155C
glycine biosynthesis from glyoxylate	YFL030W
glycine biosynthesis from serine	YBR263W
glycine biosynthesis from serine	YLR058C
glycine biosynthesis from threonine	YEL046C
glycine cleavage complex	YFL018C
glycine cleavage complex	YDR019C
glycine cleavage complex	YMR189W
glycogen biosynthesis	YKR058W
glycogen biosynthesis	YJL137C
glycogen biosynthesis	YEL011W
glycogen biosynthesis	YFR015C
glycogen biosynthesis	YLR258W
glycogen biosynthesis	YKR058W
glycogen biosynthesis	YJL137C
glycogen biosynthesis	YKL127W
glycogen biosynthesis	YMR105C
glycogen biosynthesis	YKL035W
glycogen catabolism	YPR160W
glycogen catabolism	YPR184W
glycogen catabolism	YPR184W
glycogen catabolism	YIL099W
glycolysis	YGR240C
glycolysis	YMR205C
glycolysis	YKL060C
glycolysis	YBR196C
glycolysis	YJL052W
glycolysis	YJR009C
glycolysis	YGR192C
glycolysis	YCR012W
glycolysis	YKL152C
glycolysis	YGR254W
glycolysis	YHR174W
glycolysis	YAL038W
glycolysis	YOR347C
glycolysis	YDR050C
glyoxylate cycle	YLR304C
glyoxylate cycle	YLR304C
glyoxylate cycle	YJL200C
glyoxylate cycle	YNR001C
glyoxylate cycle	YCR005C
glyoxylate cycle	YPR001W
glyoxylate cycle	YER065C
glyoxylate cycle	YKL085W
glyoxylate cycle	YOL126C
glyoxylate cycle	YDL078C
glyoxylate cycle	YIR031C
glyoxylate cycle	YNL117W
heme biosynthesis	YDR044W
heme biosynthesis	YOR176W
heme biosynthesis	YER014W
heme biosynthesis	YDR047W
hexaprenyl diphosphate biosynthesis	YBR003W
hexaprenyl diphosphate biosynthesis	YJL167W
hexaprenyl diphosphate biosynthesis	YPL069C
hexaprenyl diphosphate biosynthesis	YJL167W
histidine biosynthesis	YBR248C
histidine biosynthesis	YER055C
histidine biosynthesis	YCL030C
histidine biosynthesis	YCL030C
histidine biosynthesis	YFR025C
histidine biosynthesis	YIL116W
histidine biosynthesis	YOR202W
histidine biosynthesis	YIL020C
histidine biosynthesis	YCL030C
histidine biosynthesis	YCL030C
homocysteine and cysteine interconversion	YJR130C
homocysteine and cysteine interconversion	YGL184C
homocysteine biosynthesis	YLR303W
homocysteine biosynthesis	YNL277W
homoserine biosynthesis	YER052C
homoserine biosynthesis	YDR158W
homoserine biosynthesis	YJR139C
<i>myo</i>-inositol biosynthesis	YHR046C
<i>myo</i>-inositol biosynthesis	YDR287W
<i>myo</i>-inositol biosynthesis	YJL153C
inositol phosphate biosynthesis	YDR173C
inositol phosphate biosynthesis	YDR173C
inositol phosphate biosynthesis	YDR315C
inositol phosphate biosynthesis	YDR017C
inositol phosphate biosynthesis	YLR410W
inositol phosphate biosynthesis	YDR173C
inositol phosphate biosynthesis	YDR017C
inositol phosphate biosynthesis	YLR410W
inositol phosphate biosynthesis	YOR163W
inositol phosphate biosynthesis	YOR163W
inositol phosphate biosynthesis	YDR173C
inositol phosphate biosynthesis	YPL268W
inositol phosphate biosynthesis	YDR017C
inositol phosphate biosynthesis	YDR173C
isoleucine biosynthesis	YMR108W
isoleucine biosynthesis	YCL009C
isoleucine biosynthesis	YHR208W
isoleucine biosynthesis	YJR148W
isoleucine biosynthesis	YJR016C
isoleucine biosynthesis	YLR355C
isoleucine biosynthesis	YER086W
isoleucine degradation	YOL086C
isoleucine degradation	YMR303C
isoleucine degradation	YMR083W
isoleucine degradation	YGL256W
isoleucine degradation	YBR145W
isoleucine degradation	YDL168W
isoleucine degradation	YDR380W
isoleucine degradation	YLR044C
isoleucine degradation	YLR134W
isoleucine degradation	YGR087C
isoleucine degradation	YDL080C
isoleucine degradation	YHR208W
isoleucine degradation	YJR148W
leucine biosynthesis	YNL104C
leucine biosynthesis	YOR108W
leucine biosynthesis	YGL009C
leucine biosynthesis	YCL018W
leucine biosynthesis	YHR208W
leucine biosynthesis	YJR148W
leucine degradation	YOL086C
leucine degradation	YMR303C
leucine degradation	YMR083W
leucine degradation	YGL256W
leucine degradation	YBR145W
leucine degradation	YDL168W
leucine degradation	YDR380W
leucine degradation	YDL080C
leucine degradation	YHR208W
leucine degradation	YJR148W
lipid-linked oligosaccharide biosynthesis	YNL048W
lipid-linked oligosaccharide biosynthesis	YGL065C
lipid-linked oligosaccharide biosynthesis	YOR002W
lipid-linked oligosaccharide biosynthesis	YOR067C
lipid-linked oligosaccharide biosynthesis	YGR227W
lipid-linked oligosaccharide biosynthesis	YNR030W
lipid-linked oligosaccharide biosynthesis	YBL082C
lipid-linked oligosaccharide biosynthesis	YNL219C
lipid-linked oligosaccharide biosynthesis	YNL219C
lipid-linked oligosaccharide biosynthesis	YBR110W
lipid-linked oligosaccharide biosynthesis	YNL048W
lipid-linked oligosaccharide biosynthesis	YGL065C
lipid-linked oligosaccharide biosynthesis	YGL047W
lipid-linked oligosaccharide biosynthesis	YBR070C
lipid-linked oligosaccharide biosynthesis	YBR243C
L-serine degradation	YCL064C
lysine biosynthesis	YNR050C
lysine biosynthesis	YDR234W
lysine biosynthesis	YBR115C
lysine biosynthesis	YDR234W
lysine biosynthesis	YDL182W
lysine biosynthesis	YDL131W
lysine biosynthesis	YIL094C
lysine biosynthesis	YIR034C
mannose degradation	YCL040W
mannose degradation	YFR053C
mannose degradation	YGL253W
mannose degradation	YER003C
methionine biosynthesis	YOR241W
methionine biosynthesis	YER091C
methionine salvage pathway	YGL202W
methionine salvage pathway	YHR137W
methionine salvage pathway	YHR208W
methionine salvage pathway	YJR148W
methionine salvage pathway	YLR017W
methionine salvage pathway	YPR118W
methionine salvage pathway	YMR009W
methionine salvage pathway	YEL038W
methionine salvage pathway	YJR024C
methylglyoxal catabolism	YDR272W
methylglyoxal catabolism	YOR040W
methylglyoxal catabolism	YML004C
mevalonate pathway	YPL028W
mevalonate pathway	YNR043W
mevalonate pathway	YML075C
mevalonate pathway	YLR450W
mevalonate pathway	YML126C
mevalonate pathway	YPL117C
mevalonate pathway	YMR208W
mevalonate pathway	YMR220W
myristate biosynthesis	YKL182W
myristate biosynthesis	YKL182W
myristate biosynthesis	YKL182W
myristate biosynthesis	YKL182W
myristate biosynthesis	YKL182W
myristate biosynthesis	YKL182W
myristate biosynthesis	YKL182W
myristate biosynthesis	YKL182W
myristate biosynthesis	YKL182W
myristate biosynthesis	YKL182W
myristate biosynthesis	YKL182W
myristate biosynthesis	YPL231W
myristate biosynthesis	YPL231W
myristate biosynthesis	YPL231W
myristate biosynthesis	YPL231W
myristate biosynthesis	YPL231W
NAD salvage pathway	YDL042C
NAD salvage pathway	YHR074W
NAD salvage pathway	YGL037C
NAD salvage pathway	YOR209C
NAD salvage pathway	YLR328W
NAD salvage pathway	YGR010W
nicotinamide riboside salvage pathway I	YLR328W
nicotinamide riboside salvage pathway I	YGR010W
nicotinamide riboside salvage pathway I	YNL129W
nicotinamide riboside salvage pathway II	YLR209C
nicotinamide riboside salvage pathway II	YDR400W
nicotinate riboside salvage pathway I	YNL129W
nicotinate riboside salvage pathway II	YLR209C
nicotinate riboside salvage pathway II	YDR400W
non-oxidative branch of the pentose phosphate pathway	YPR074C
non-oxidative branch of the pentose phosphate pathway	YOR095C
non-oxidative branch of the pentose phosphate pathway	YJL121C
non-oxidative branch of the pentose phosphate pathway	YLR354C
non-oxidative branch of the pentose phosphate pathway	YPR074C
non-oxidative branch of the pentose phosphate pathway	YBR117C
oleate biosynthesis	YGL055W
oxidative branch of the pentose phosphate pathway	YHR163W
oxidative branch of the pentose phosphate pathway	YGR248W
oxidative branch of the pentose phosphate pathway	YNL241C
oxidative branch of the pentose phosphate pathway	YHR183W
oxidative branch of the pentose phosphate pathway	YGR256W
palmitate biosynthesis	YKL182W
palmitate biosynthesis	YKL182W
palmitate biosynthesis	YKL182W
palmitate biosynthesis	YPL231W
palmitoleate biosynthesis	YGL055W
p-aminobenzoate biosynthesis	YMR289W
p-aminobenzoate biosynthesis	YNR033W
pantothenate and coenzyme A biosynthesis	YHR063C
pantothenate and coenzyme A biosynthesis	YBR176W
pantothenate and coenzyme A biosynthesis	YDR196C
pantothenate and coenzyme A biosynthesis	YGR277C
pantothenate and coenzyme A biosynthesis	YIL145C
pantothenate and coenzyme A biosynthesis	YDR531W
pantothenate and coenzyme A biosynthesis	YIL083C
pantothenate and coenzyme A biosynthesis	YKL088W
pantothenate and coenzyme A biosynthesis	YKR072C
pantothenate and coenzyme A biosynthesis	YOR054C
periplasmic NAD degradation	YGL067W
phenylalanine biosynthesis	YHR137W
phenylalanine biosynthesis	YGL202W
phenylalanine biosynthesis	YPR060C
phenylalanine biosynthesis	YNL316C
phenylalanine degradation	YOL086C
phenylalanine degradation	YMR303C
phenylalanine degradation	YMR083W
phenylalanine degradation	YGL256W
phenylalanine degradation	YBR145W
phenylalanine degradation	YDL168W
phenylalanine degradation	YHR137W
phenylalanine degradation	YDR380W
phenylalanine degradation	YLR044C
phenylalanine degradation	YLR134W
phenylalanine degradation	YGR087C
phenylalanine degradation	YGL202W
phosphatidate biosynthesis I (the dihydroxyacetone pathway)	YIL124W
phosphatidate biosynthesis I (the dihydroxyacetone pathway)	YKR067W
phosphatidate biosynthesis I (the dihydroxyacetone pathway)	YBL011W
phosphatidate biosynthesis I (the dihydroxyacetone pathway)	YDL052C
phosphatidate biosynthesis II (the glycerol-3-phosphate pathway)	YDL052C
phosphatidate biosynthesis II (the glycerol-3-phosphate pathway)	YDL022W
phosphatidate biosynthesis II (the glycerol-3-phosphate pathway)	YOL059W
phosphatidate biosynthesis II (the glycerol-3-phosphate pathway)	YKR067W
phosphatidate biosynthesis II (the glycerol-3-phosphate pathway)	YBL011W
phosphatidylinositol biosynthesis	YPR113W
phosphatidylinositol phosphate biosynthesis	YNL325C
phosphatidylinositol phosphate biosynthesis	YNL106C
phosphatidylinositol phosphate biosynthesis	YNL106C
phosphatidylinositol phosphate biosynthesis	YOR109W
phosphatidylinositol phosphate biosynthesis	YOR109W
phosphatidylinositol phosphate biosynthesis	YKL212W
phosphatidylinositol phosphate biosynthesis	YKL212W
phosphatidylinositol phosphate biosynthesis	YLR240W
phosphatidylinositol phosphate biosynthesis	YJL100W
phosphatidylinositol phosphate biosynthesis	YNL267W
phosphatidylinositol phosphate biosynthesis	YLR305C
phosphatidylinositol phosphate biosynthesis	YFR019W
phosphatidylinositol phosphate biosynthesis	YDR208W
phosphatidylinositol phosphate biosynthesis	YNL106C
phosphatidylinositol phosphate biosynthesis	YOR109W
phosphatidylinositol phosphate biosynthesis	YKL212W
phosphatidylinositol phosphate biosynthesis	YJR110W
phosphatidylinositol phosphate biosynthesis	YIL002C
phosphatidylinositol phosphate biosynthesis	YNL106C
phosphatidylinositol phosphate biosynthesis	YOR109W
phosphatidylinositol phosphate biosynthesis	YOL065C
phospholipid biosynthesis	YJR073C
phospholipid biosynthesis	YJR073C
phospholipid biosynthesis	YDL142C
phospholipid biosynthesis	YCL004W
phospholipid biosynthesis	YER026C
phospholipid biosynthesis	YGR157W
phospholipid biosynthesis	YNL169C
phospholipid biosynthesis	YGR170W
phospholipid biosynthesis II (Kennedy pathway)	YDR147W
phospholipid biosynthesis II (Kennedy pathway)	YGR007W
phospholipid biosynthesis II (Kennedy pathway)	YHR123W
phospholipid biosynthesis (Kennedy pathway)	YLR133W
phospholipid biosynthesis (Kennedy pathway)	YGR202C
phospholipid biosynthesis (Kennedy pathway)	YNL130C
phospholipids degradation	YPL268W
phospholipids degradation	YER019W
phospholipids degradation	YKR031C
proline biosynthesis	YDR300C
proline biosynthesis	YOR323C
proline biosynthesis	YER023W
proline utilization	YHR037W
proline utilization	YLR142W
putrescine biosynthesis	YKL184W
pyridoxal 5'-phosphate salvage pathway	YEL029C
pyridoxal 5'-phosphate salvage pathway	YBR035C
pyridoxal 5'-phosphate salvage pathway	YEL029C
pyridoxal 5'-phosphate salvage pathway	YEL029C
pyridoxal 5'-phosphate salvage pathway	YBR035C
pyruvate dehydrogenase complex	YFL018C
pyruvate dehydrogenase complex	YNL071W
pyruvate dehydrogenase complex	YER178W
pyruvate dehydrogenase complex	YBR221C
removal of superoxide radicals	YDR256C
removal of superoxide radicals	YGR088W
removal of superoxide radicals	YJR104C
removal of superoxide radicals	YHR008C
riboflavin, FMN and FAD biosynthesis	YOL066C
riboflavin, FMN and FAD biosynthesis	YDR487C
riboflavin, FMN and FAD biosynthesis	YOL143C
riboflavin, FMN and FAD biosynthesis	YBR153W
riboflavin, FMN and FAD biosynthesis	YDL045C
riboflavin, FMN and FAD biosynthesis	YBL033C
riboflavin, FMN and FAD biosynthesis	YDR236C
riboflavin, FMN and FAD biosynthesis	YBR256C
S-adenosylmethionine biosynthesis	YLR180W
S-adenosylmethionine biosynthesis	YDR502C
S-adenosylmethionine cycle	YER091C
S-adenosylmethionine cycle	YER043C
S-adenosylmethionine cycle	YLR180W
S-adenosylmethionine cycle	YDR502C
salvage pathways of adenine, hypoxanthine and their nucleosides	YLR209C
salvage pathways of adenine, hypoxanthine and their nucleosides	YNL141W
salvage pathways of adenine, hypoxanthine and their nucleosides	YML022W
salvage pathways of adenine, hypoxanthine and their nucleosides	YDR441C
salvage pathways of adenine, hypoxanthine and their nucleosides	YJR105W
salvage pathways of adenine, hypoxanthine and their nucleosides	YML035C
salvage pathways of adenine, hypoxanthine and their nucleosides	YDR399W
salvage pathways of guanine, xanthine and their nucleosides	YDR399W
salvage pathways of guanine, xanthine and their nucleosides	YDL238C
salvage pathways of guanine, xanthine and their nucleosides	YJR133W
salvage pathways of purines and their nucleosides	YLR209C
salvage pathways of purines and their nucleosides	YDR399W
salvage pathways of purines and their nucleosides	YNL141W
salvage pathways of purines and their nucleosides	YML022W
salvage pathways of purines and their nucleosides	YDR441C
salvage pathways of purines and their nucleosides	YJR105W
salvage pathways of purines and their nucleosides	YML035C
salvage pathways of purines and their nucleosides	YDL238C
salvage pathways of purines and their nucleosides	YDR399W
salvage pathways of purines and their nucleosides	YJR133W
salvage pathways of pyrimidine deoxyribonucleotides	YNR012W
salvage pathways of pyrimidine deoxyribonucleotides	YDR400W
salvage pathways of pyrimidine deoxyribonucleotides	YLR245C
salvage pathways of pyrimidine ribonucleotides	YNR012W
salvage pathways of pyrimidine ribonucleotides	YKL067W
salvage pathways of pyrimidine ribonucleotides	YDR400W
salvage pathways of pyrimidine ribonucleotides	YLR245C
salvage pathways of pyrimidine ribonucleotides	YPR062W
salvage pathways of pyrimidine ribonucleotides	YHR128W
salvage pathways of pyrimidine ribonucleotides	YNR012W
salvage pathways of pyrimidine ribonucleotides	YDR400W
serine biosynthesis from 3-phosphoglycerate	YER081W
serine biosynthesis from 3-phosphoglycerate	YIL074C
serine biosynthesis from 3-phosphoglycerate	YOR184W
serine biosynthesis from 3-phosphoglycerate	YGR208W
serine biosynthesis from glyoxylate	YBR263W
serine biosynthesis from glyoxylate	YLR058C
siroheme biosynthesis	YBR213W
siroheme biosynthesis	YKR069W
siroheme biosynthesis	YBR213W
spermidine and methylthioadenosine biosynthesis	YOL052C
spermidine and methylthioadenosine biosynthesis	YPR069C
spermine and methylthioadenosine biosynthesis	YOL052C
spermine and methylthioadenosine biosynthesis	YLR146C
sphingolipid metabolism	YMR272C
sphingolipid metabolism	YDR072C
sphingolipid metabolism	YBR265W
sphingolipid metabolism	YPL087W
sphingolipid metabolism	YBR183W
sphingolipid metabolism	YKL008C
sphingolipid metabolism	YHL003C
sphingolipid metabolism	YMR298W
sphingolipid metabolism	YOR171C
sphingolipid metabolism	YLR260W
sphingolipid metabolism	YJL134W
sphingolipid metabolism	YKR053C
sphingolipid metabolism	YDR297W
sphingolipid metabolism	YKL004W
sphingolipid metabolism	YBR036C
sphingolipid metabolism	YPL057C
sphingolipid metabolism	YOR171C
sphingolipid metabolism	YLR260W
sphingolipid metabolism	YJL134W
sphingolipid metabolism	YKR053C
sphingolipid metabolism	YMR296C
sphingolipid metabolism	YDR062W
sphingolipid metabolism	YDR294C
stearate biosynthesis	YKL182W
stearate biosynthesis	YKL182W
stearate biosynthesis	YPL231W
stearate biosynthesis	YKL182W
sucrose degradation	YIL162W
sulfate assimilation pathway	YKL001C
sulfate assimilation pathway	YPR167C
sulfate assimilation pathway	YJR010W
sulfate assimilation pathway	YFR030W
sulfate assimilation pathway	YJR137C
superpathway of ergosterol biosynthesis	YJL167W
superpathway of glucose fermentation	YOL086C
superpathway of glucose fermentation	YMR303C
superpathway of glucose fermentation	YMR083W
superpathway of glucose fermentation	YGL256W
superpathway of glucose fermentation	YBR145W
superpathway of glucose fermentation	YOR374W
superpathway of glucose fermentation	YER073W
superpathway of glucose fermentation	YLR044C
superpathway of glucose fermentation	YLR134W
superpathway of glucose fermentation	YGR087C
superpathway of glucose fermentation	YMR170C
superpathway of glucose fermentation	YPL061W
superpathway of glucose fermentation	YCL040W
superpathway of glucose fermentation	YFR053C
superpathway of glucose fermentation	YGL253W
superpathway of glutamate biosynthesis	YPR035W
superpathway of glutamate biosynthesis	YDL066W
superpathway of glutamate biosynthesis	YLR174W
superpathway of glutamate biosynthesis	YNL009W
superpathway of glutathione metabolism (truncated &gamma;-glutamyl cycle)	YLR299W
superpathway of glutathione metabolism (truncated &gamma;-glutamyl cycle)	YFR044C
superpathway of histidine, purine, and pyrimidine biosynthesis	YMR300C
superpathway of histidine, purine, and pyrimidine biosynthesis	YKL181W
superpathway of histidine, purine, and pyrimidine biosynthesis	YER099C
superpathway of histidine, purine, and pyrimidine biosynthesis	YHL011C
superpathway of histidine, purine, and pyrimidine biosynthesis	YBL068W
superpathway of histidine, purine, and pyrimidine biosynthesis	YOL061W
superpathway of purine biosynthesis and salvage pathways	YOR155C
superpathway of sulfur amino acid biosynthesis	YNL277W
TCA cycle, aerobic respiration	YIL125W
TCA cycle, aerobic respiration	YDR148C
TCA cycle, aerobic respiration	YFL018C
TCA cycle, aerobic respiration	YLR304C
TCA cycle, aerobic respiration	YLR304C
TCA cycle, aerobic respiration	YJL200C
TCA cycle, aerobic respiration	YNR001C
TCA cycle, aerobic respiration	YCR005C
TCA cycle, aerobic respiration	YPR001W
TCA cycle, aerobic respiration	YPL262W
TCA cycle, aerobic respiration	YNL037C
TCA cycle, aerobic respiration	YOR136W
TCA cycle, aerobic respiration	YKL085W
TCA cycle, aerobic respiration	YOL126C
TCA cycle, aerobic respiration	YDL078C
TCA cycle, aerobic respiration	YGL062W
TCA cycle, aerobic respiration	YBR218C
TCA cycle, aerobic respiration	YKL148C
TCA cycle, aerobic respiration	YLL041C
TCA cycle, aerobic respiration	YKL141W
TCA cycle, aerobic respiration	YDR178W
TCA cycle, aerobic respiration	YOR142W
TCA cycle, aerobic respiration	YGR244C
tetrapyrrole biosynthesis	YDR232W
tetrapyrrole biosynthesis	YDL205C
tetrapyrrole biosynthesis	YGL040C
tetrapyrrole biosynthesis	YOR278W
thiamine biosynthesis	YJR156C
thiamine biosynthesis	YNL332W
thiamine biosynthesis	YDL244W
thiamine biosynthesis	YGR144W
thiamine biosynthesis	YGR144W
thiamine biosynthesis	YFL058W
thiamine biosynthesis	YOL055C
thiamine biosynthesis	YPL258C
thiamine biosynthesis	YOL055C
thiamine biosynthesis	YPL258C
thiamine biosynthesis	YOR143C
thiamine biosynthesis	YPL214C
thioredoxin system	YDR353W
thioredoxin system	YHR106W
threonine biosynthesis	YHR025W
threonine biosynthesis	YCR053W
threonine degradation	YAL012W
threonine degradation	YCL064C
trehalose biosynthesis	YBR126C
trehalose biosynthesis	YDR074W
trehalose degradation	YPR026W
trehalose degradation	YDR001C
triglyceride biosynthesis	YNR008W
triglyceride biosynthesis	YDL052C
triglyceride biosynthesis	YOR245C
triglyceride biosynthesis	YKR067W
triglyceride biosynthesis	YBL011W
triglyceride biosynthesis	YMR165C
tryptophan biosynthesis	YDR354W
tryptophan biosynthesis	YER090W
tryptophan biosynthesis	YKL211C
tryptophan biosynthesis	YKL211C
tryptophan biosynthesis	YDR007W
tryptophan biosynthesis	YGL026C
tryptophan degradation	YOL086C
tryptophan degradation	YMR303C
tryptophan degradation	YMR083W
tryptophan degradation	YGL256W
tryptophan degradation	YBR145W
tryptophan degradation	YDL168W
tryptophan degradation	YHR137W
tryptophan degradation	YDR380W
tryptophan degradation	YLR044C
tryptophan degradation	YLR134W
tryptophan degradation	YGR087C
tryptophan degradation	YGL202W
tryptophan degradation via kynurenine	YLR231C
tryptophan degradation via kynurenine	YJR025C
tryptophan degradation via kynurenine	YDR428C
tryptophan degradation via kynurenine	YBL098W
tryptophan degradation via kynurenine	YFR047C
tryptophan degradation via kynurenine	YJR078W
tyrosine biosynthesis	YHR137W
tyrosine biosynthesis	YGL202W
tyrosine biosynthesis	YPR060C
tyrosine biosynthesis	YBR166C
tyrosine degradation	YHR137W
tyrosine degradation	YGL202W
ubiquinone biosynthesis from 4-hydroxybenzoate	YOR125C
ubiquinone biosynthesis from 4-hydroxybenzoate	YGR255C
ubiquinone biosynthesis from 4-hydroxybenzoate	YOL096C
ubiquinone biosynthesis from 4-hydroxybenzoate	YML110C
ubiquinone biosynthesis from 4-hydroxybenzoate	YNR041C
ubiquinone biosynthesis from 4-hydroxybenzoate	YOL096C
UDP-N-acetylglucosamine biosynthesis	YKL104C
UDP-N-acetylglucosamine biosynthesis	YFL017C
UDP-N-acetylglucosamine biosynthesis	YEL058W
UDP-N-acetylglucosamine biosynthesis	YDL103C
valine biosynthesis	YMR108W
valine biosynthesis	YCL009C
valine biosynthesis	YHR208W
valine biosynthesis	YJR148W
valine biosynthesis	YJR016C
valine biosynthesis	YLR355C
valine degradation	YOL086C
valine degradation	YMR303C
valine degradation	YMR083W
valine degradation	YGL256W
valine degradation	YBR145W
valine degradation	YDL168W
valine degradation	YLR044C
valine degradation	YLR134W
valine degradation	YGR087C
valine degradation	YHR208W
valine degradation	YJR148W
very long chain fatty acid biosynthesis	YBR159W
very long chain fatty acid biosynthesis	YDL015C
very long chain fatty acid biosynthesis	YCR034W
very long chain fatty acid biosynthesis	YLR372W
very long chain fatty acid biosynthesis	YJL097W
xylose metabolism	YHR104W
xylose metabolism	YLR070C
xylulose degradation	YGR194C
