# Supplementary material for: Inferring causal metabolic signals that regulate the dynamic TORC1-dependent transcriptome
Source: Mol Syst Biol. 2015 Apr 17;11(4):802. doi: 10.15252/msb.20145475 (PMC4422559; doi:10.15252/msb.20145475)
Supplement: Supplementary file 17 [file msb0011-0802-sd17.zip › Supplementary Data 1_MODEL/codeBayessianFramework/data/DatabaseFiles/HarbisonTRN.txt]

A1(MATA1)	YBL018C
A1(MATA1)	YBR281C
A1(MATA1)	YBR282W
A1(MATA1)	YCR083W
A1(MATA1)	YGL170C
A1(MATA1)	YNL105W
ABF1	YAL023C
ABF1	YAL041W
ABF1	YAL042W
ABF1	YAL043C
ABF1	YAL043C-A
ABF1	YAL053W
ABF1	YAL054C
ABF1	YBL007C
ABF1	YBL038W
ABF1	YBL039C
ABF1	YBL079W
ABF1	YBL080C
ABF1	YBR011C
ABF1	YBR029C
ABF1	YBR030W
ABF1	YBR077C
ABF1	YBR078W
ABF1	YBR080C
ABF1	YBR101C
ABF1	YBR109C
ABF1	YBR110W
ABF1	YBR129C
ABF1	YBR146W
ABF1	YBR211C
ABF1	YBR212W
ABF1	YBR283C
ABF1	YBR284W
ABF1	YCL001W
ABF1	YCL004W
ABF1	YCL005W
ABF1	YCL011C
ABF1	YCL016C
ABF1	YCL017C
ABF1	YCL031C
ABF1	YCR001W
ABF1	YCR003W
ABF1	YCR053W
ABF1	YCR082W
ABF1	YDL010W
ABF1	YDL012C
ABF1	YDL032W
ABF1	YDL035C
ABF1	YDL105W
ABF1	YDL106C
ABF1	YDL116W
ABF1	YDL122W
ABF1	YDL145C
ABF1	YDL159W
ABF1	YDL160C
ABF1	YDL189W
ABF1	YDL190C
ABF1	YDL193W
ABF1	YDL208W
ABF1	YDL209C
ABF1	YDR130C
ABF1	YDR194C
ABF1	YDR195W
ABF1	YDR233C
ABF1	YDR234W
ABF1	YDR245W
ABF1	YDR280W
ABF1	YDR283C
ABF1	YDR295C
ABF1	YDR296W
ABF1	YDR312W
ABF1	YDR326C
ABF1	YDR327W
ABF1	YDR329C
ABF1	YDR330W
ABF1	YDR339C
ABF1	YDR340W
ABF1	YDR361C
ABF1	YDR384C
ABF1	YDR385W
ABF1	YDR404C
ABF1	YDR405W
ABF1	YDR422C
ABF1	YDR454C
ABF1	YDR456W
ABF1	YDR463W
ABF1	YEL017C-A
ABF1	YEL017W
ABF1	YEL037C
ABF1	YFL017W-A
ABF1	YFL018C
ABF1	YFL047W
ABF1	YFL048C
ABF1	YGL106W
ABF1	YGL107C
ABF1	YGL192W
ABF1	YGL194C
ABF1	YGL195W
ABF1	YGL222C
ABF1	YGL228W
ABF1	YGL229C
ABF1	YGR056W
ABF1	YGR059W
ABF1	YGR119C
ABF1	YGR128C
ABF1	YGR129W
ABF1	YGR183C
ABF1	YGR185C
ABF1	YGR186W
ABF1	YGR231C
ABF1	YGR232W
ABF1	YGR253C
ABF1	YGR268C
ABF1	YGR270W
ABF1	YHL027W
ABF1	YHL028W
ABF1	YHL029C
ABF1	YHR051W
ABF1	YHR064C
ABF1	YHR077C
ABF1	YHR078W
ABF1	YHR090C
ABF1	YHR115C
ABF1	YHR116W
ABF1	YHR161C
ABF1	YHR162W
ABF1	YHR199C
ABF1	YHR200W
ABF1	YIL031W
ABF1	YIL032C
ABF1	YIL036W
ABF1	YIL037C
ABF1	YIL048W
ABF1	YIL135C
ABF1	YIL138C
ABF1	YIR010W
ABF1	YIR023W
ABF1	YJL008C
ABF1	YJL062W
ABF1	YJL063C
ABF1	YJL111W
ABF1	YJL174W
ABF1	YJL176C
ABF1	YJL183W
ABF1	YJL201W
ABF1	YJL202C
ABF1	YJR062C
ABF1	YJR063W
ABF1	YJR093C
ABF1	YJR116W
ABF1	YJR127C
ABF1	YJR137C
ABF1	YJR138W
ABF1	YKL004W
ABF1	YKL005C
ABF1	YKL007W
ABF1	YKL008C
ABF1	YKL014C
ABF1	YKL015W
ABF1	YKL016C
ABF1	YKL028W
ABF1	YKL029C
ABF1	YKL060C
ABF1	YKL078W
ABF1	YKL135C
ABF1	YKL143W
ABF1	YKL144C
ABF1	YKL167C
ABF1	YKL172W
ABF1	YKL190W
ABF1	YKL195W
ABF1	YKL196C
ABF1	YKR029C
ABF1	YKR030W
ABF1	YKR056W
ABF1	YKR059W
ABF1	YKR081C
ABF1	YKR082W
ABF1	YLL033W
ABF1	YLL034C
ABF1	YLR024C
ABF1	YLR025W
ABF1	YLR055C
ABF1	YLR056W
ABF1	YLR095C
ABF1	YLR096W
ABF1	YLR174W
ABF1	YLR222C
ABF1	YLR229C
ABF1	YLR293C
ABF1	YLR330W
ABF1	YLR396C
ABF1	YLR399C
ABF1	YLR400W
ABF1	YML012W
ABF1	YML013C-A
ABF1	YML081W
ABF1	YMR005W
ABF1	YMR033W
ABF1	YMR060C
ABF1	YMR061W
ABF1	YMR092C
ABF1	YMR093W
ABF1	YMR129W
ABF1	YMR197C
ABF1	YMR198W
ABF1	YMR200W
ABF1	YMR260C
ABF1	YMR296C
ABF1	YMR297W
ABF1	YNL036W
ABF1	YNL037C
ABF1	YNL057W
ABF1	YNL059C
ABF1	YNL085W
ABF1	YNL116W
ABF1	YNL117W
ABF1	YNL118C
ABF1	YNL119W
ABF1	YNL121C
ABF1	YNL149C
ABF1	YNL183C
ABF1	YNL189W
ABF1	YNL212W
ABF1	YNL213C
ABF1	YNL243W
ABF1	YNL244C
ABF1	YNL255C
ABF1	YNL258C
ABF1	YNL267W
ABF1	YNL287W
ABF1	YNL306W
ABF1	YNL307C
ABF1	YNL312W
ABF1	YNL313C
ABF1	YNL321W
ABF1	YNL322C
ABF1	YNR037C
ABF1	YNR038W
ABF1	YNR046W
ABF1	YOL036W
ABF1	YOL068C
ABF1	YOL076W
ABF1	YOL077C
ABF1	YOL116W
ABF1	YOR045W
ABF1	YOR056C
ABF1	YOR057W
ABF1	YOR116C
ABF1	YOR117W
ABF1	YOR205C
ABF1	YOR206W
ABF1	YOR261C
ABF1	YOR262W
ABF1	YOR309C
ABF1	YOR310C
ABF1	YPL012W
ABF1	YPL013C
ABF1	YPL036W
ABF1	YPL037C
ABF1	YPL159C
ABF1	YPL228W
ABF1	YPL232W
ABF1	YPL242C
ABF1	YPR017C
ABF1	YPR018W
ABF1	YPR104C
ABF1	YPR128C
ABF1	YPR129W
ABF1	YPR176C
ABF1	YPR178W
ABF1	YPR186C
ABF1	YPR187W
ACA1	YDR332W
ACA1	YPL078C
ACE2	YAL062W
ACE2	YBL023C
ACE2	YBR057C
ACE2	YBR157C
ACE2	YBR158W
ACE2	YBR159W
ACE2	YBR230C
ACE2	YDL127W
ACE2	YDR010C
ACE2	YDR011W
ACE2	YDR154C
ACE2	YDR155C
ACE2	YDR156W
ACE2	YDR157W
ACE2	YDR158W
ACE2	YEL007W
ACE2	YER078C
ACE2	YER079W
ACE2	YER081W
ACE2	YER087C-A
ACE2	YER124C
ACE2	YER125W
ACE2	YER126C
ACE2	YER127W
ACE2	YER177W
ACE2	YER189W
ACE2	YER190W
ACE2	YFL021W
ACE2	YFL022C
ACE2	YFL056C
ACE2	YFL057C
ACE2	YFR017C
ACE2	YGL007W
ACE2	YGL008C
ACE2	YGL028C
ACE2	YGL133W
ACE2	YGL227W
ACE2	YGL228W
ACE2	YGL229C
ACE2	YGR041W
ACE2	YGR125W
ACE2	YGR283C
ACE2	YHL012W
ACE2	YHL013C
ACE2	YHL028W
ACE2	YHL029C
ACE2	YHR091C
ACE2	YHR143W
ACE2	YHR193C
ACE2	YHR194W
ACE2	YHR195W
ACE2	YJL075C
ACE2	YJL078C
ACE2	YJL080C
ACE2	YJL159W
ACE2	YJL160C
ACE2	YJR044C
ACE2	YJR145C
ACE2	YJR146W
ACE2	YJR147W
ACE2	YJR149W
ACE2	YKL084W
ACE2	YKL142W
ACE2	YKL150W
ACE2	YKL151C
ACE2	YKR040C
ACE2	YKR042W
ACE2	YLR286C
ACE2	YLR287C-A
ACE2	YLR397C
ACE2	YLR439W
ACE2	YML003W
ACE2	YML004C
ACE2	YML007W
ACE2	YML008C
ACE2	YML100W
ACE2	YML101C
ACE2	YML102C-A
ACE2	YMR165C
ACE2	YMR261C
ACE2	YMR262W
ACE2	YNL078W
ACE2	YNL079C
ACE2	YNL098C
ACE2	YNL241C
ACE2	YNL327W
ACE2	YNL328C
ACE2	YNR018W
ACE2	YOR138C
ACE2	YOR140W
ACE2	YPL024W
ACE2	YPL025C
ADR1	YAL022C
ADR1	YBR223C
ADR1	YBR226C
ADR1	YBR227C
ADR1	YBR228W
ADR1	YBR256C
ADR1	YBR257W
ADR1	YDL017W
ADR1	YDL018C
ADR1	YDL073W
ADR1	YDL074C
ADR1	YDL117W
ADR1	YDL119C
ADR1	YDL159W
ADR1	YDL160C
ADR1	YDL240W
ADR1	YER133W
ADR1	YFR007W
ADR1	YFR044C
ADR1	YFR045W
ADR1	YGR098C
ADR1	YGR099W
ADR1	YIL146C
ADR1	YJL023C
ADR1	YKL015W
ADR1	YKL016C
ADR1	YKL071W
ADR1	YLR365W
ADR1	YLR366W
ADR1	YNL100W
ADR1	YNR006W
ADR1	YOR056C
ADR1	YOR057W
ADR1	YPL147W
ADR1	YPL148C
AFT2	YBR077C
AFT2	YBR078W
AFT2	YBR102C
AFT2	YBR103W
AFT2	YCR105W
AFT2	YDL089W
AFT2	YDL090C
AFT2	YDL114W
AFT2	YDL115C
AFT2	YDL154W
AFT2	YDR473C
AFT2	YGL227W
AFT2	YIL070C
AFT2	YJL205C-A
AFT2	YJR135C
AFT2	YKR052C
AFT2	YLR034C
AFT2	YLR284C
AFT2	YLR285W
AFT2	YOR226C
AFT2	YOR227W
AFT2	YPL034W
ARG80	YCR018C-A
ARG80	YCR019W
ARG80	YDR048C
ARG80	YDR210W-D
ARG80	YDR434W
ARG80	YEL050C
ARG80	YER069W
ARG80	YFL023W
ARG80	YFL024C
ARG80	YJL088W
ARG80	YJL175W
ARG80	YNL050C
ARG80	YOL140W
ARG80	YOR302W
ARG80	YOR303W
ARG80	YPL265W
ARG81	YDL068W
ARG81	YDL071C
ARG81	YDL152W
ARG81	YDR084C
ARG81	YDR522C
ARG81	YER069W
ARG81	YFL023W
ARG81	YFL024C
ARG81	YHR193C
ARG81	YHR194W
ARG81	YJL085W
ARG81	YJL088W
ARG81	YML098W
ARG81	YML099C
ARG81	YOL058W
ARG81	YOL140W
ARG81	YOR302W
ARG81	YOR303W
ARG81	YPL265W
ARO80	YCL065W
ARO80	YCL066W
ARO80	YCL067C
ARO80	YDR375C
ARO80	YDR376W
ARO80	YDR377W
ARO80	YDR378C
ARO80	YDR379W
ARO80	YDR380W
ARO80	YDR381W
ARO80	YDR382W
ARO80	YDR421W
ARO80	YDR523C
ARO80	YFL059W
ARO80	YFL060C
ARO80	YHR135C
ARO80	YHR136C
ARO80	YHR137W
ARO80	YHR138C
ARO80	YHR139C
ARO80	YHR139C-A
ARO80	YHR140W
ARO80	YKL072W
ARO80	YNL124W
ARO80	YNL125C
ARO80	YPL251W
ARO80	YPL253C
ARR1	YAL017W
ARR1	YAL018C
ARR1	YBR040W
ARR1	YCR039C
ARR1	YCR040W
ARR1	YCR041W
ARR1	YCR096C
ARR1	YDR052C
ARR1	YDR210W-D
ARR1	YDR317W
ARR1	YER007C-A
ARR1	YGR190C
ARR1	YHR195W
ARR1	YJR044C
ARR1	YLR022C
ARR1	YML048W-A
ARR1	YMR086C-A
ARR1	YMR087W
ARR1	YMR135W-A
ASK10	YCR096C
ASK10	YDR078C
ASK10	YDR079W
ASK10	YDR084C
ASK10	YDR098C-A
ASK10	YDR098C-B
ASK10	YDR210W-D
ASK10	YDR495C
ASK10	YDR520C
ASK10	YER135C
ASK10	YGL001C
ASK10	YGR071C
ASK10	YGR072W
ASK10	YGR218W
ASK10	YGR271W
ASK10	YGR273C
ASK10	YHR182W
ASK10	YJR011C
ASK10	YMR019W
ASK10	YMR227C
ASK10	YMR228W
ASK10	YMR258C
ASK10	YNL038W
ASK10	YNL050C
ASK10	YOL159C
ASK10	YPL188W
ASK10	YPR198W
AZF1	YAL037W
AZF1	YAR009C
AZF1	YBL029W
AZF1	YDL037C
AZF1	YDL245C
AZF1	YDR042C
AZF1	YDR259C
AZF1	YEL062W
AZF1	YEL063C
AZF1	YHL041W
AZF1	YIL099W
AZF1	YIR020C
AZF1	YJL148W
AZF1	YLL019C
AZF1	YLL020C
AZF1	YLR023C
AZF1	YML007W
AZF1	YML008C
AZF1	YNR050C
AZF1	YOL121C
AZF1	YPR013C
BAS1	YAL044C
BAS1	YAL045C
BAS1	YBR099C
BAS1	YDR019C
BAS1	YDR408C
BAS1	YDR409W
BAS1	YER061C
BAS1	YER091C
BAS1	YER092W
BAS1	YFL059W
BAS1	YFL060C
BAS1	YGL186C
BAS1	YGL234W
BAS1	YGL236C
BAS1	YGR061C
BAS1	YGR204W
BAS1	YKL217W
BAS1	YKR079C
BAS1	YKR080W
BAS1	YLR057W
BAS1	YLR058C
BAS1	YLR059C
BAS1	YLR060W
BAS1	YLR061W
BAS1	YLR358C
BAS1	YLR359W
BAS1	YMR120C
BAS1	YMR186W
BAS1	YMR187C
BAS1	YMR188C
BAS1	YMR189W
BAS1	YMR243C
BAS1	YMR244W
BAS1	YMR300C
BAS1	YOR128C
BAS1	YOR268C
BAS1	YOR269W
BAS1	YPL018W
BAS1	YPL019C
BAS1	YPL251W
BAS1	YPL253C
CAD1	YBL008W
CAD1	YDL239C
CAD1	YDR132C
CAD1	YDR135C
CAD1	YDR137W
CAD1	YEL044W
CAD1	YEL045C
CAD1	YEL046C
CAD1	YGR233C
CAD1	YGR234W
CAD1	YHL039W
CAD1	YHL040C
CAD1	YHR008C
CAD1	YHR091C
CAD1	YJL100W
CAD1	YJL101C
CAD1	YJR044C
CAD1	YKL086W
CAD1	YKL087C
CAD1	YKL103C
CAD1	YKL154W
CAD1	YKL155C
CAD1	YKR052C
CAD1	YKR071C
CAD1	YLL060C
CAD1	YLL065W
CAD1	YLR108C
CAD1	YLR109W
CAD1	YLR456W
CAD1	YML116W
CAD1	YMR038C
CAD1	YOL119C
CAD1	YOR173W
CAD1	YPR048W
CBF1	YBR049C
CBF1	YBR051W
CBF1	YFR030W
CBF1	YGR204W
CBF1	YIL126W
CBF1	YIL127C
CBF1	YJL209W
CBF1	YJL211C
CBF1	YJR010W
CBF1	YKL191W
CBF1	YKL192C
CBF1	YLL010C
CBF1	YNL094W
CBF1	YNL095C
CHA4	YCL065W
CHA4	YCL066W
CHA4	YCL067C
CHA4	YCR039C
CHA4	YCR040W
CHA4	YCR041W
CHA4	YER044C
CHA4	YMR135W-A
CHA4	YNL296W
CHA4	YPR139C
CHA4	YPR140W
CIN5	YAL037W
CIN5	YBL029W
CIN5	YBL030C
CIN5	YBL043W
CIN5	YBR007C
CIN5	YBR008C
CIN5	YBR054W
CIN5	YBR070C
CIN5	YBR071W
CIN5	YBR157C
CIN5	YCL024W
CIN5	YCL025C
CIN5	YDL037C
CIN5	YDL129W
CIN5	YDL168W
CIN5	YDL169C
CIN5	YDR042C
CIN5	YDR077W
CIN5	YDR259C
CIN5	YDR300C
CIN5	YDR301W
CIN5	YDR338C
CIN5	YDR343C
CIN5	YDR345C
CIN5	YDR441C
CIN5	YDR442W
CIN5	YDR504C
CIN5	YDR505C
CIN5	YDR508C
CIN5	YDR510W
CIN5	YEL011W
CIN5	YEL044W
CIN5	YEL045C
CIN5	YEL046C
CIN5	YEL052W
CIN5	YEL053C
CIN5	YER028C
CIN5	YER038C
CIN5	YER045C
CIN5	YER073W
CIN5	YFL004W
CIN5	YGL253W
CIN5	YGR035C
CIN5	YGR134W
CIN5	YGR144W
CIN5	YGR171C
CIN5	YGR178C
CIN5	YGR180C
CIN5	YGR192C
CIN5	YGR238C
CIN5	YGR249W
CIN5	YHL034C
CIN5	YHL041W
CIN5	YHR047C
CIN5	YHR049W
CIN5	YHR128W
CIN5	YIL118W
CIN5	YIL119C
CIN5	YIL170W
CIN5	YIL171W
CIN5	YIL172C
CIN5	YIR001C
CIN5	YIR020C
CIN5	YJL030W
CIN5	YJL031C
CIN5	YJL076W
CIN5	YJL077C
CIN5	YJL171C
CIN5	YJL219W
CIN5	YJL221C
CIN5	YJR003C
CIN5	YJR011C
CIN5	YJR061W
CIN5	YJR094C
CIN5	YJR102C
CIN5	YJR103W
CIN5	YJR132W
CIN5	YJR145C
CIN5	YJR146W
CIN5	YJR147W
CIN5	YJR158W
CIN5	YKL044W
CIN5	YKL103C
CIN5	YKL107W
CIN5	YKL110C
CIN5	YKL132C
CIN5	YKL142W
CIN5	YKL182W
CIN5	YKR039W
CIN5	YKR066C
CIN5	YKR067W
CIN5	YKR102W
CIN5	YLL006W
CIN5	YLL007C
CIN5	YLL052C
CIN5	YLL053C
CIN5	YLL054C
CIN5	YLL061W
CIN5	YLL062C
CIN5	YLR001C
CIN5	YLR034C
CIN5	YLR044C
CIN5	YLR074C
CIN5	YLR075W
CIN5	YLR081W
CIN5	YLR121C
CIN5	YLR228C
CIN5	YLR304C
CIN5	YLR332W
CIN5	YLR413W
CIN5	YML116W
CIN5	YML131W
CIN5	YMR082C
CIN5	YMR177W
CIN5	YMR244C-A
CIN5	YMR246W
CIN5	YMR283C
CIN5	YMR319C
CIN5	YNL087W
CIN5	YNL145W
CIN5	YNL178W
CIN5	YOL052C-A
CIN5	YOL059W
CIN5	YOL060C
CIN5	YOL109W
CIN5	YOL116W
CIN5	YOL151W
CIN5	YOL156W
CIN5	YOL157C
CIN5	YOR019W
CIN5	YOR047C
CIN5	YOR049C
CIN5	YOR178C
CIN5	YOR230W
CIN5	YOR302W
CIN5	YOR303W
CIN5	YOR306C
CIN5	YOR311C
CIN5	YOR315W
CIN5	YOR317W
CIN5	YOR381W
CIN5	YPL061W
CIN5	YPL062W
CIN5	YPL165C
CIN5	YPR013C
CIN5	YPR014C
CIN5	YPR035W
CIN5	YPR065W
CIN5	YPR124W
CIN5	YPR158C-C
CIN5	YPR158C-D
CIN5	YPR159W
CIN5	YPR184W
CST6	YBR109C
CST6	YBR110W
CST6	YBR167C
CST6	YBR168W
CST6	YBR229C
CST6	YBR251W
CST6	YDL093W
CST6	YDL096C
CST6	YDR039C
CST6	YDR067C
CST6	YDR068W
CST6	YDR372C
CST6	YDR373W
CST6	YER189W
CST6	YER190W
CST6	YFR007W
CST6	YGR040W
CST6	YGR289C
CST6	YHL036W
CST6	YHL037C
CST6	YHR171W
CST6	YKL077W
CST6	YKL177W
CST6	YKL179C
CST6	YKR060W
CST6	YMR065W
CST6	YMR125W
CUP9	YBL029W
CUP9	YBL043W
CUP9	YBR291C
CUP9	YDL245C
CUP9	YDL246C
CUP9	YDR077W
CUP9	YDR259C
CUP9	YDR441C
CUP9	YDR442W
CUP9	YEL040W
CUP9	YEL070W
CUP9	YFR005C
CUP9	YFR006W
CUP9	YIL099W
CUP9	YIL119C
CUP9	YIR020C
CUP9	YJR100C
CUP9	YJR158W
CUP9	YJR159W
CUP9	YKR093W
CUP9	YPL198W
DAL80	YAL025C
DAL80	YBL018C
DAL80	YDL049C
DAL80	YDR042C
DAL80	YDR127W
DAL80	YDR473C
DAL80	YJL157C
DAL80	YNL256W
DAL80	YNL257C
DAL80	YOL023W
DAL80	YOR093C
DAL80	YOR094W
DAL80	YOR174W
DAL81	YBR068C
DAL81	YBR195C
DAL81	YCL012W
DAL81	YCL014W
DAL81	YCL018W
DAL81	YCL024W
DAL81	YCL025C
DAL81	YDR046C
DAL81	YDR047W
DAL81	YDR065W
DAL81	YDR098C-A
DAL81	YDR098C-B
DAL81	YDR508C
DAL81	YDR510W
DAL81	YEL044W
DAL81	YEL045C
DAL81	YEL046C
DAL81	YFR012W
DAL81	YGR055W
DAL81	YGR120C
DAL81	YJL210W
DAL81	YJL212C
DAL81	YKL118W
DAL81	YKR038C
DAL81	YKR040C
DAL81	YKR042W
DAL81	YLR031W
DAL81	YLR094C
DAL81	YLR112W
DAL81	YOL125W
DAL81	YOL126C
DAL81	YPL123C
DAL81	YPL265W
DAL81	YPR145W
DAL82	YBR002C
DAL82	YBR003W
DAL82	YCL032W
DAL82	YCL033C
DAL82	YGL181W
DAL82	YGL182C
DAL82	YHL047C
DAL82	YIR027C
DAL82	YIR028W
DAL82	YLR437C
DAL82	YLR438W
DAL82	YOL075C
DAL82	YOL076W
DAL82	YOL077C
DAL82	YPL010W
DAL82	YPL011C
DAT1	YCR096C
DAT1	YDR084C
DAT1	YDR520C
DAT1	YDR543C
DAT1	YDR544C
DAT1	YDR545W
DAT1	YER189W
DAT1	YER190W
DAT1	YGL001C
DAT1	YGR071C
DAT1	YGR072W
DAT1	YGR296W
DAT1	YHR091C
DAT1	YJL203W
DAT1	YJL204C
DAT1	YJR011C
DAT1	YLR463C
DAT1	YLR465C
DAT1	YLR467W
DAT1	YNL337W
DAT1	YNL338W
DAT1	YNL339C
DAT1	YPL283C
DIG1	YAR009C
DIG1	YAR027W
DIG1	YBL016W
DIG1	YBL017C
DIG1	YBR083W
DIG1	YCL027W
DIG1	YCL055W
DIG1	YCL056C
DIG1	YCR017C
DIG1	YCR089W
DIG1	YDL127W
DIG1	YDR085C
DIG1	YDR210W-D
DIG1	YDR316W-A
DIG1	YDR316W-B
DIG1	YER138C
DIG1	YER159C-A
DIG1	YER160C
DIG1	YGR013W
DIG1	YGR014W
DIG1	YGR038C-A
DIG1	YGR038C-B
DIG1	YGR165W
DIG1	YHR005C
DIG1	YHR084W
DIG1	YHR086W
DIG1	YIL036W
DIG1	YIL037C
DIG1	YIL082W
DIG1	YIL083C
DIG1	YIL123W
DIG1	YJL148W
DIG1	YJL186W
DIG1	YJL187C
DIG1	YKL095W
DIG1	YKL189W
DIG1	YKR091W
DIG1	YLR035C-A
DIG1	YLR452C
DIG1	YML124C
DIG1	YMR065W
DIG1	YMR119W
DIG1	YMR119W-A
DIG1	YNL034W
DIG1	YNL043C
DIG1	YNL279W
DIG1	YNL280C
DIG1	YNR028W
DIG1	YOR343C
DIG1	YPR060C
DIG1	YPR198W
EDS1	YEL015W
EDS1	YEL016C
EDS1	YJR132W
FHL1	YAL022C
FHL1	YBL072C
FHL1	YBL087C
FHL1	YBL092W
FHL1	YBL093C
FHL1	YBR084C-A
FHL1	YBR085W
FHL1	YBR116C
FHL1	YBR117C
FHL1	YBR118W
FHL1	YBR181C
FHL1	YBR188C
FHL1	YBR189W
FHL1	YBR190W
FHL1	YBR191W
FHL1	YDL060W
FHL1	YDL061C
FHL1	YDL075W
FHL1	YDL076C
FHL1	YDL082W
FHL1	YDL083C
FHL1	YDL130W
FHL1	YDL133W
FHL1	YDL136W
FHL1	YDL184C
FHL1	YDL191W
FHL1	YDR024W
FHL1	YDR025W
FHL1	YDR064W
FHL1	YDR384C
FHL1	YDR385W
FHL1	YDR418W
FHL1	YDR447C
FHL1	YDR448W
FHL1	YDR449C
FHL1	YDR450W
FHL1	YDR470C
FHL1	YDR471W
FHL1	YDR500C
FHL1	YDR501W
FHL1	YEL008W
FHL1	YEL009C
FHL1	YEL054C
FHL1	YER056C-A
FHL1	YER074W
FHL1	YER101C
FHL1	YER102W
FHL1	YER116C
FHL1	YER117W
FHL1	YER130C
FHL1	YER131W
FHL1	YFL034W
FHL1	YFR031C-A
FHL1	YGL030W
FHL1	YGL031C
FHL1	YGL100W
FHL1	YGL103W
FHL1	YGL104C
FHL1	YGL123W
FHL1	YGL124C
FHL1	YGL135W
FHL1	YGL136C
FHL1	YGL147C
FHL1	YGL189C
FHL1	YGR027C
FHL1	YGR033C
FHL1	YGR034W
FHL1	YGR085C
FHL1	YGR117C
FHL1	YGR118W
FHL1	YGR148C
FHL1	YGR149W
FHL1	YGR213C
FHL1	YGR214W
FHL1	YHL001W
FHL1	YHL015W
FHL1	YHL016C
FHL1	YHL033C
FHL1	YHR021C
FHL1	YHR021W-A
FHL1	YHR141C
FHL1	YHR142W
FHL1	YHR203C
FHL1	YHR204W
FHL1	YIL018W
FHL1	YIL069C
FHL1	YIL133C
FHL1	YIL148W
FHL1	YIL149C
FHL1	YJL134W
FHL1	YJL135W
FHL1	YJL136C
FHL1	YJL177W
FHL1	YJL178C
FHL1	YJL189W
FHL1	YJL190C
FHL1	YJL191W
FHL1	YJL192C
FHL1	YJR123W
FHL1	YJR145C
FHL1	YJR146W
FHL1	YJR147W
FHL1	YKL006C-A
FHL1	YKL006W
FHL1	YKL156W
FHL1	YKL180W
FHL1	YKR057W
FHL1	YKR094C
FHL1	YKR095W
FHL1	YLL043W
FHL1	YLL045C
FHL1	YLR029C
FHL1	YLR030W
FHL1	YLR047C
FHL1	YLR048W
FHL1	YLR061W
FHL1	YLR074C
FHL1	YLR075W
FHL1	YLR166C
FHL1	YLR167W
FHL1	YLR183C
FHL1	YLR184W
FHL1	YLR185W
FHL1	YLR264W
FHL1	YLR287C-A
FHL1	YLR325C
FHL1	YLR326W
FHL1	YLR333C
FHL1	YLR340W
FHL1	YLR344W
FHL1	YLR367W
FHL1	YLR387C
FHL1	YLR388W
FHL1	YLR406C
FHL1	YLR407W
FHL1	YLR441C
FHL1	YLR447C
FHL1	YLR448W
FHL1	YML024W
FHL1	YML025C
FHL1	YML026C
FHL1	YML063W
FHL1	YML064C
FHL1	YML073C
FHL1	YMR116C
FHL1	YMR142C
FHL1	YMR143W
FHL1	YMR194W
FHL1	YMR229C
FHL1	YMR230W
FHL1	YMR242C
FHL1	YNL067W
FHL1	YNL068C
FHL1	YNL069C
FHL1	YNL096C
FHL1	YNL162W
FHL1	YNL163C
FHL1	YNL178W
FHL1	YNL302C
FHL1	YOL039W
FHL1	YOL040C
FHL1	YOL120C
FHL1	YOL121C
FHL1	YOL127W
FHL1	YOL128C
FHL1	YOR095C
FHL1	YOR096W
FHL1	YOR182C
FHL1	YOR183W
FHL1	YOR234C
FHL1	YOR292C
FHL1	YOR293W
FHL1	YOR312C
FHL1	YOR355W
FHL1	YOR369C
FHL1	YPL079W
FHL1	YPL080C
FHL1	YPL090C
FHL1	YPL131W
FHL1	YPL143W
FHL1	YPL199C
FHL1	YPR042C
FHL1	YPR043W
FHL1	YPR080W
FHL1	YPR102C
FHL1	YPR103W
FHL1	YPR131C
FHL1	YPR132W
FKH1	YBL056W
FKH1	YBL057C
FKH1	YBL081W
FKH1	YBL082C
FKH1	YBL083C
FKH1	YBR029C
FKH1	YBR030W
FKH1	YBR077C
FKH1	YBR078W
FKH1	YBR104W
FKH1	YBR109C
FKH1	YBR110W
FKH1	YBR138C
FKH1	YBR139W
FKH1	YBR163W
FKH1	YCL063W
FKH1	YCL064C
FKH1	YCR075C
FKH1	YCR092C
FKH1	YCR093W
FKH1	YDL017W
FKH1	YDL018C
FKH1	YDL084W
FKH1	YDR003W
FKH1	YDR027C
FKH1	YDR085C
FKH1	YDR107C
FKH1	YDR108W
FKH1	YDR263C
FKH1	YDR324C
FKH1	YDR325W
FKH1	YDR451C
FKH1	YDR452W
FKH1	YEL015W
FKH1	YEL016C
FKH1	YER031C
FKH1	YER032W
FKH1	YER070W
FKH1	YER122C
FKH1	YER123W
FKH1	YER124C
FKH1	YER125W
FKH1	YFL037W
FKH1	YFL038C
FKH1	YFR003C
FKH1	YFR004W
FKH1	YFR018C
FKH1	YFR019W
FKH1	YFR023W
FKH1	YFR051C
FKH1	YFR052W
FKH1	YGL028C
FKH1	YGL092W
FKH1	YGL116W
FKH1	YGL256W
FKH1	YGL257C
FKH1	YGR041W
FKH1	YGR050C
FKH1	YGR092W
FKH1	YGR098C
FKH1	YGR099W
FKH1	YGR171C
FKH1	YGR188C
FKH1	YGR268C
FKH1	YGR270W
FKH1	YHR084W
FKH1	YHR094C
FKH1	YHR095W
FKH1	YHR117W
FKH1	YHR118C
FKH1	YHR119W
FKH1	YHR143W
FKH1	YHR183W
FKH1	YHR199C
FKH1	YHR200W
FKH1	YIL015W
FKH1	YIL076W
FKH1	YIL077C
FKH1	YIL158W
FKH1	YJL189W
FKH1	YJL190C
FKH1	YJR091C
FKH1	YJR092W
FKH1	YKL069W
FKH1	YKL096W-A
FKH1	YKL097C
FKH1	YKL157W
FKH1	YKR054C
FKH1	YKR055W
FKH1	YKR059W
FKH1	YLR131C
FKH1	YLR209C
FKH1	YLR210W
FKH1	YLR300W
FKH1	YLR353W
FKH1	YLR399C
FKH1	YLR400W
FKH1	YLR406C
FKH1	YLR407W
FKH1	YML100W
FKH1	YML101C
FKH1	YML102C-A
FKH1	YMR076C
FKH1	YMR078C
FKH1	YMR079W
FKH1	YMR086W
FKH1	YMR117C
FKH1	YMR144W
FKH1	YMR183C
FKH1	YMR184W
FKH1	YMR197C
FKH1	YMR198W
FKH1	YMR215W
FKH1	YNL091W
FKH1	YNL093W
FKH1	YNL145W
FKH1	YNL174W
FKH1	YNL176C
FKH1	YNR046W
FKH1	YOL023W
FKH1	YOL030W
FKH1	YOL031C
FKH1	YOL113W
FKH1	YOL114C
FKH1	YOR312C
FKH1	YOR315W
FKH1	YOR357C
FKH1	YOR358W
FKH1	YPL032C
FKH1	YPL116W
FKH1	YPL117C
FKH1	YPL139C
FKH1	YPL140C
FKH1	YPL141C
FKH1	YPL155C
FKH1	YPL226W
FKH1	YPL227C
FKH1	YPR035W
FKH1	YPR075C
FKH1	YPR104C
FKH1	YPR119W
FKH1	YPR195C
FKH2	YAL024C
FKH2	YAL028W
FKH2	YAL029C
FKH2	YAR018C
FKH2	YBL032W
FKH2	YBL033C
FKH2	YBL097W
FKH2	YBR009C
FKH2	YBR010W
FKH2	YBR037C
FKH2	YBR038W
FKH2	YBR077C
FKH2	YBR078W
FKH2	YBR133C
FKH2	YBR135W
FKH2	YBR138C
FKH2	YBR139W
FKH2	YCL059C
FKH2	YDL017W
FKH2	YDL018C
FKH2	YDL215C
FKH2	YDR033W
FKH2	YDR146C
FKH2	YDR147W
FKH2	YDR148C
FKH2	YDR150W
FKH2	YDR259C
FKH2	YDR263C
FKH2	YDR312W
FKH2	YDR324C
FKH2	YDR325W
FKH2	YDR451C
FKH2	YDR452W
FKH2	YDR500C
FKH2	YDR501W
FKH2	YER070W
FKH2	YER078C
FKH2	YER079W
FKH2	YER094C
FKH2	YER095W
FKH2	YER124C
FKH2	YER125W
FKH2	YFL021W
FKH2	YFL022C
FKH2	YFR023W
FKH2	YGL007W
FKH2	YGL008C
FKH2	YGL114W
FKH2	YGL116W
FKH2	YGL183C
FKH2	YGL256W
FKH2	YGL257C
FKH2	YGR050C
FKH2	YGR092W
FKH2	YGR184C
FKH2	YGR229C
FKH2	YGR230W
FKH2	YHL024W
FKH2	YHR031C
FKH2	YHR032W
FKH2	YHR061C
FKH2	YHR143W
FKH2	YHR151C
FKH2	YHR152W
FKH2	YIL123W
FKH2	YIL158W
FKH2	YJL051W
FKH2	YJL158C
FKH2	YJR091C
FKH2	YJR092W
FKH2	YJR109C
FKH2	YJR110W
FKH2	YJR127C
FKH2	YKR040C
FKH2	YKR042W
FKH2	YKR059W
FKH2	YLL016W
FKH2	YLR084C
FKH2	YLR131C
FKH2	YLR189C
FKH2	YLR190W
FKH2	YLR286C
FKH2	YLR300W
FKH2	YLR399C
FKH2	YLR400W
FKH2	YLR439W
FKH2	YML052W
FKH2	YML053C
FKH2	YML063W
FKH2	YML064C
FKH2	YML116W
FKH2	YMR076C
FKH2	YMR105C
FKH2	YMR117C
FKH2	YMR144W
FKH2	YMR197C
FKH2	YMR198W
FKH2	YMR199W
FKH2	YMR215W
FKH2	YNL040W
FKH2	YNL041C
FKH2	YNL046W
FKH2	YNL047C
FKH2	YNL170W
FKH2	YNL172W
FKH2	YNL173C
FKH2	YNL174W
FKH2	YNL176C
FKH2	YOR246C
FKH2	YOR247W
FKH2	YOR248W
FKH2	YOR315W
FKH2	YPL024W
FKH2	YPL025C
FKH2	YPL116W
FKH2	YPL117C
FKH2	YPL141C
FKH2	YPL142C
FKH2	YPL155C
FKH2	YPR035W
FKH2	YPR119W
FKH2	YPR149W
FZF1	YAL022C
FZF1	YCL039W
FZF1	YCL041C
FZF1	YCL043C
FZF1	YDL206W
FZF1	YDR179C
FZF1	YDR179W-A
FZF1	YDR526C
FZF1	YEL030W
FZF1	YJR044C
FZF1	YMR238W
FZF1	YOR138C
FZF1	YOR140W
FZF1	YPL018W
FZF1	YPL019C
FZF1	YPL034W
FZF1	YPL123C
GAL3	YDR282C
GAL3	YFL040W
GAL3	YFR041C
GAL3	YFR042W
GAL4	YBL109W
GAL4	YBL111C
GAL4	YBL112C
GAL4	YBL113C
GAL4	YBR018C
GAL4	YBR019C
GAL4	YBR020W
GAL4	YBR057C
GAL4	YDR008C
GAL4	YDR009W
GAL4	YDR544C
GAL4	YDR545W
GAL4	YER189W
GAL4	YER190W
GAL4	YGR296W
GAL4	YHR091C
GAL4	YJR044C
GAL4	YLL065W
GAL4	YLR081W
GAL4	YLR082C
GAL4	YLR397C
GAL4	YML051W
GAL4	YMR086C-A
GAL4	YMR087W
GAL4	YMR135W-A
GAL4	YNL337W
GAL80	YBR019C
GAL80	YBR020W
GAL80	YDR282C
GAL80	YKL077W
GAT1	YAL012W
GAT1	YBR266C
GAT1	YBR268W
GAT1	YFL023W
GAT1	YFL024C
GAT1	YGR180C
GAT1	YHR179W
GAT1	YJL088W
GAT1	YJL210W
GAT1	YJL212C
GAT1	YML098W
GAT1	YML099C
GAT3	YBL109W
GAT3	YBL111C
GAT3	YBL112C
GAT3	YBL113C
GAT3	YCL065W
GAT3	YCL066W
GAT3	YCL067C
GAT3	YCL074W
GAT3	YCR039C
GAT3	YCR040W
GAT3	YCR041W
GAT3	YDL082W
GAT3	YDL083C
GAT3	YDL114W
GAT3	YDL115C
GAT3	YDR449C
GAT3	YDR450W
GAT3	YDR543C
GAT3	YDR544C
GAT3	YDR545W
GAT3	YEL074W
GAT3	YEL075C
GAT3	YEL076C
GAT3	YEL076C-A
GAT3	YFL062W
GAT3	YFL063W
GAT3	YFL064C
GAT3	YFL065C
GAT3	YGR296W
GAT3	YHL048W
GAT3	YHL049C
GAT3	YHR091C
GAT3	YIL018W
GAT3	YIL174W
GAT3	YIL175W
GAT3	YIL177C
GAT3	YJL189W
GAT3	YJL190C
GAT3	YJL225C
GAT3	YJR161C
GAT3	YKL001C
GAT3	YLR462W
GAT3	YLR463C
GAT3	YLR464W
GAT3	YLR465C
GAT3	YLR466W
GAT3	YLR467W
GAT3	YML132W
GAT3	YML133C
GAT3	YNL336W
GAT3	YNL337W
GAT3	YNL338W
GAT3	YNL339C
GAT3	YOL166C
GAT3	YPL283C
GAT3	YPR202W
GAT3	YPR203W
GCN4	YBL076C
GCN4	YBR043C
GCN4	YBR112C
GCN4	YBR114W
GCN4	YBR115C
GCN4	YBR144C
GCN4	YBR145W
GCN4	YBR248C
GCN4	YBR249C
GCN4	YBR250W
GCN4	YCL030C
GCN4	YDL170W
GCN4	YDL171C
GCN4	YDL198C
GCN4	YDR034C
GCN4	YDR084C
GCN4	YDR125C
GCN4	YDR126W
GCN4	YDR127W
GCN4	YDR341C
GCN4	YDR481C
GCN4	YEL062W
GCN4	YEL063C
GCN4	YER052C
GCN4	YER055C
GCN4	YER069W
GCN4	YER073W
GCN4	YER089C
GCN4	YER090W
GCN4	YGL125W
GCN4	YGL184C
GCN4	YGR267C
GCN4	YGR269W
GCN4	YHR018C
GCN4	YHR071W
GCN4	YHR161C
GCN4	YHR162W
GCN4	YJL071W
GCN4	YJL072C
GCN4	YJL088W
GCN4	YJL200C
GCN4	YJR016C
GCN4	YJR018W
GCN4	YJR109C
GCN4	YJR110W
GCN4	YJR111C
GCN4	YJR112W
GCN4	YKL015W
GCN4	YKL016C
GCN4	YLL004W
GCN4	YLL005C
GCN4	YLR355C
GCN4	YLR356W
GCN4	YMR062C
GCN4	YMR063W
GCN4	YNL004W
GCN4	YNL005C
GCN4	YNL103W
GCN4	YNL104C
GCN4	YNR050C
GCN4	YOL058W
GCN4	YOL064C
GCN4	YOL119C
GCN4	YOL140W
GCN4	YOR108W
GCN4	YOR130C
GCN4	YOR221C
GCN4	YOR222W
GCN4	YOR302W
GCN4	YOR303W
GCN4	YOR337W
GCN4	YPL111W
GCN4	YPL273W
GCN4	YPR110C
GCN4	YPR111W
GCR1	YAL038W
GCR1	YBR196C
GCR1	YDR210W-C
GCR1	YDR240C
GCR1	YDR316W-A
GCR1	YDR316W-B
GCR1	YDR472W
GCR1	YER097W
GCR1	YER098W
GCR1	YER137C-A
GCR1	YER177W
GCR1	YGR038C-A
GCR1	YGR192C
GCR1	YHL034C
GCR1	YLR044C
GCR2	YBR196C
GCR2	YCR024C
GCR2	YDR042C
GCR2	YDR048C
GCR2	YDR210W-C
GCR2	YDR526C
GCR2	YEL047C
GCR2	YGR192C
GCR2	YJL148W
GCR2	YJR009C
GCR2	YJR044C
GCR2	YKL060C
GCR2	YLL032C
GCR2	YLR043C
GCR2	YLR044C
GCR2	YLR264W
GCR2	YMR257C
GCR2	YOL023W
GCR2	YOL121C
GCR2	YOR138C
GCR2	YOR140W
GCR2	YPL251W
GCR2	YPL253C
GLN3	YDL170W
GLN3	YDL171C
GLN3	YDR030C
GLN3	YDR031W
GLN3	YEL004W
GLN3	YEL005C
GLN3	YEL008W
GLN3	YEL009C
GLN3	YHR193C
GLN3	YHR194W
GLN3	YJL023C
GLN3	YJL148W
GLN3	YNR006W
GLN3	YOR102W
GLN3	YPR035W
GLN3	YPR145W
GTS1	YAL064C-A
GTS1	YAL065C
GTS1	YAL067C
GTS1	YAL068C
GTS1	YDR223W
GTS1	YDR282C
GTS1	YER138C
GTS1	YFL011W
GTS1	YFR039C
GTS1	YFR040W
GTS1	YGR027C
GTS1	YKL004W
GTS1	YKL005C
GTS1	YNL167C
GTS1	YOL041C
GTS1	YPR049C
GTS1	YPR051W
GZF3	YGL156W
GZF3	YKL136W
GZF3	YKR105C
GZF3	YKR106W
GZF3	YLL047W
GZF3	YLL048C
GZF3	YLR265C
HAC1	YCR018C-A
HAC1	YCR019W
HAC1	YDL146W
HAC1	YDR217C
HAC1	YFR007W
HAC1	YFR026C
HAC1	YFR041C
HAC1	YFR042W
HAC1	YIL048W
HAC1	YJL034W
HAC1	YJL035C
HAC1	YKL165C
HAC1	YOL030W
HAC1	YOL031C
HAC1	YOR058C
HAL9	YCR096C
HAL9	YCR102C
HAL9	YDL068W
HAL9	YDL071C
HAL9	YDR042C
HAL9	YDR084C
HAL9	YDR098C-A
HAL9	YDR098C-B
HAL9	YER135C
HAL9	YGL001C
HAL9	YGR071C
HAL9	YGR072W
HAL9	YGR218W
HAL9	YGR271W
HAL9	YJR011C
HAL9	YKL062W
HAL9	YLR050C
HAL9	YLR460C
HAL9	YMR019W
HAL9	YMR258C
HAL9	YNL038W
HAL9	YNL050C
HAL9	YNL134C
HAL9	YNL337W
HAL9	YOL084W
HAL9	YOL085C
HAL9	YOL159C
HAL9	YPR198W
HAP1	YAL039C
HAP1	YBL044W
HAP1	YBL045C
HAP1	YBR015C
HAP1	YBR016W
HAP1	YBR083W
HAP1	YCR061W
HAP1	YCR062W
HAP1	YDL173W
HAP1	YDL174C
HAP1	YDR233C
HAP1	YDR234W
HAP1	YDR490C
HAP1	YDR492W
HAP1	YDR529C
HAP1	YDR543C
HAP1	YDR544C
HAP1	YDR545W
HAP1	YEL024W
HAP1	YEL025C
HAP1	YEL033W
HAP1	YEL034W
HAP1	YEL035C
HAP1	YEL036C
HAP1	YEL038W
HAP1	YEL039C
HAP1	YER044C
HAP1	YER048C
HAP1	YER053C
HAP1	YER141W
HAP1	YER145C
HAP1	YER146W
HAP1	YER189W
HAP1	YER190W
HAP1	YFR033C
HAP1	YGL001C
HAP1	YGL055W
HAP1	YGL056C
HAP1	YGL160W
HAP1	YGL161C
HAP1	YGL187C
HAP1	YGL191W
HAP1	YGL193C
HAP1	YGR035C
HAP1	YGR049W
HAP1	YGR060W
HAP1	YGR088W
HAP1	YGR110W
HAP1	YGR175C
HAP1	YGR176W
HAP1	YGR183C
HAP1	YGR234W
HAP1	YGR248W
HAP1	YGR264C
HAP1	YGR266W
HAP1	YGR296W
HAP1	YHR001W-A
HAP1	YHR007C
HAP1	YHR051W
HAP1	YHR091C
HAP1	YHR190W
HAP1	YIL155C
HAP1	YIR002C
HAP1	YIR003W
HAP1	YJL048C
HAP1	YJL100W
HAP1	YJL101C
HAP1	YJR047C
HAP1	YJR048W
HAP1	YJR104C
HAP1	YJR105W
HAP1	YKL019W
HAP1	YKL020C
HAP1	YKL051W
HAP1	YKL052C
HAP1	YKL096W-A
HAP1	YKL097C
HAP1	YKL182W
HAP1	YKR040C
HAP1	YKR042W
HAP1	YKR046C
HAP1	YKR047W
HAP1	YLL033W
HAP1	YLL034C
HAP1	YLR108C
HAP1	YLR109W
HAP1	YLR112W
HAP1	YLR139C
HAP1	YLR142W
HAP1	YLR153C
HAP1	YLR154C
HAP1	YLR205C
HAP1	YLR206W
HAP1	YLR213C
HAP1	YLR214W
HAP1	YLR255C
HAP1	YLR256W
HAP1	YLR256W-A
HAP1	YLR395C
HAP1	YLR463C
HAP1	YLR465C
HAP1	YLR467W
HAP1	YML007W
HAP1	YML008C
HAP1	YML028W
HAP1	YML054C
HAP1	YML075C
HAP1	YML076C
HAP1	YML126C
HAP1	YMR015C
HAP1	YMR037C
HAP1	YMR056C
HAP1	YMR070W
HAP1	YMR134W
HAP1	YMR145C
HAP1	YMR201C
HAP1	YMR202W
HAP1	YMR220W
HAP1	YMR251W-A
HAP1	YMR256C
HAP1	YMR282C
HAP1	YNL052W
HAP1	YNL111C
HAP1	YNL155W
HAP1	YNL156C
HAP1	YNL231C
HAP1	YNL337W
HAP1	YNL338W
HAP1	YNL339C
HAP1	YNR019W
HAP1	YNR041C
HAP1	YNR043W
HAP1	YNR060W
HAP1	YOL027C
HAP1	YOL028C
HAP1	YOL113W
HAP1	YOL114C
HAP1	YOR018W
HAP1	YOR064C
HAP1	YOR065W
HAP1	YOR317W
HAP1	YOR348C
HAP1	YOR349W
HAP1	YOR356W
HAP1	YPL028W
HAP1	YPL218W
HAP1	YPL231W
HAP1	YPR063C
HAP1	YPR064W
HAP1	YPR065W
HAP1	YPR151C
HAP2	YBR025C
HAP2	YBR243C
HAP2	YBR244W
HAP2	YDR377W
HAP2	YER174C
HAP2	YGL187C
HAP2	YGR183C
HAP2	YGR234W
HAP2	YHR001W-A
HAP2	YHR051W
HAP2	YJL148W
HAP2	YLL027W
HAP2	YLR027C
HAP2	YLR220W
HAP2	YOR154W
HAP2	YOR268C
HAP2	YOR269W
HAP2	YPL018W
HAP2	YPL019C
HAP2	YPL130W
HAP2	YPL207W
HAP3	YBR039W
HAP3	YCR028C
HAP3	YDL170W
HAP3	YDL171C
HAP3	YDR030C
HAP3	YDR031W
HAP3	YDR372C
HAP3	YDR373W
HAP3	YER174C
HAP3	YER175C
HAP3	YER176W
HAP3	YFR023W
HAP3	YGL187C
HAP3	YGL195W
HAP3	YHR001W-A
HAP3	YHR051W
HAP3	YJL145W
HAP3	YJR077C
HAP3	YJR078W
HAP3	YJR079W
HAP3	YJR082C
HAP3	YKL072W
HAP3	YLL027W
HAP3	YLR220W
HAP3	YML119W
HAP3	YML120C
HAP3	YMR065W
HAP3	YMR258C
HAP3	YNL009W
HAP3	YPL207W
HAP4	YBL001C
HAP4	YBL030C
HAP4	YBL044W
HAP4	YBL045C
HAP4	YBL099W
HAP4	YBR039W
HAP4	YCL065W
HAP4	YCL066W
HAP4	YCL067C
HAP4	YCR039C
HAP4	YCR040W
HAP4	YCR041W
HAP4	YDL004W
HAP4	YDL005C
HAP4	YDL066W
HAP4	YDL067C
HAP4	YDL181W
HAP4	YDR298C
HAP4	YDR299W
HAP4	YDR377W
HAP4	YDR473C
HAP4	YDR529C
HAP4	YDR543C
HAP4	YDR544C
HAP4	YDR545W
HAP4	YEL001C
HAP4	YEL024W
HAP4	YEL025C
HAP4	YGL001C
HAP4	YGL187C
HAP4	YGL191W
HAP4	YGL193C
HAP4	YGR183C
HAP4	YGR296W
HAP4	YHL049C
HAP4	YHR001W
[truncated: 8,884 more rows]
