# Supplementary material for: Inferring causal metabolic signals that regulate the dynamic TORC1-dependent transcriptome
Source: Mol Syst Biol. 2015 Apr 17;11(4):802. doi: 10.15252/msb.20145475 (PMC4422559; doi:10.15252/msb.20145475)
Supplement: Supplementary file 17 [file msb0011-0802-sd17.zip › Supplementary Data 1_MODEL/codeBayessianFramework/data/DatabaseFiles/RegulationTwoColumnTable_Documented_2011109.tsv]

Abf1	YKL112w
Abf1	YAL054c
Abf1	YGL234w
Abf1	YOL086c
Abf1	YMR169c
Abf1	YGL156w
Abf1	YHL047c
Abf1	YDR035w
Abf1	YNL059c
Abf1	YDR046c
Abf1	YJR078w
Abf1	YBL098w
Abf1	YPL111w
Abf1	YLR438w
Abf1	YLR307w
Abf1	YCR002c
Abf1	YIL003w
Abf1	YHR051w
Abf1	YOR204w
Abf1	YOR236w
Abf1	YDR403w
Abf1	YLL018c
Abf1	YPR017c
Abf1	YMR062c
Abf1	YER044c
Abf1	YKL182w
Abf1	YDR130c
Abf1	YNL153c
Abf1	YGL121c
Abf1	YKL026c
Abf1	YOR357c
Abf1	YBR121c
Abf1	YIL155c
Abf1	YKR084c
Abf1	YLR192c
Abf1	YCL030c
Abf1	YBR248c
Abf1	YGL077c
Abf1	YIL072w
Abf1	YFL014w
Abf1	YBR072w
Abf1	YAR073w
Abf1	YHR216w
Abf1	YBR011c
Abf1	YDR461w
Abf1	YGR249w
Abf1	YOR232w
Abf1	YDR456w
Abf1	YLR351c
Abf1	YLR195c
Abf1	YFR023w
Abf1	YBL018c
Abf1	YER023w
Abf1	YOR348c
Abf1	YJL166w
Abf1	YHR074w
Abf1	YLL034c
Abf1	YLL046c
Abf1	YFR031c-a
Abf1	YIL018w
Abf1	YOR063w
Abf1	YPL131w
Abf1	YDL140c
Abf1	YPR187w
Abf1	YDL081c
Abf1	YOR167c
Abf1	YLR264w
Abf1	YGR215w
Abf1	YFL045c
Abf1	YLR292c
Abf1	YPR054w
Abf1	YGR059w
Abf1	YDR523c
Abf1	YER148w
Abf1	YER103w
Abf1	YDR172w
Abf1	YBR143c
Abf1	YNL081c
Abf1	YGR192c
Abf1	YDR311w
Abf1	YKL211c
Abf1	YFL037w
Abf1	YDL062w
Abf1	YDL063c
Abf1	YDR455c
Abf1	YDR476c
Abf1	YER041w
Abf1	YER187w
Abf1	YER188w
Abf1	YFR018c
Abf1	YFR026c
Abf1	YFR044c
Abf1	YGR043c
Abf1	YNL044w
Abf1	YIR042c
Abf1	YJL055w
Abf1	YJR162c
Abf1	YKL069w
Abf1	YKL111c
Abf1	YKL207w
Abf1	YLL053c
Abf1	YLR040c
Abf1	YLR041w
Abf1	YNL043c
Abf1	YOL014w
Abf1	YOL026c
Abf1	YOR289w
Abf1	YPR077c
Abf1	YPR148c
Abf1	YPR157w
Abf1	YPR172w
Abf1	YFL038c
Abf1	YGR204w
Abf1	YBR211c
Abf1	YBR286w
Abf1	YMR033w
Abf1	YDR361c
Abf1	YPR176c
Abf1	YGR282c
Abf1	YOL077c
Abf1	YBR290w
Abf1	YDR423c
Abf1	YJL008c
Abf1	YAL041w
Abf1	YBR029c
Abf1	YLR117c
Abf1	YKL190w
Abf1	YIL036w
Abf1	YMR078c
Abf1	YIR023w
Abf1	YNR038w
Abf1	YNL118c
Abf1	YKL078w
Abf1	YHR044c
Abf1	YNL258c
Abf1	YKL172w
Abf1	YJL201w
Abf1	YGL222c
Abf1	YML012w
Abf1	YAL042w
Abf1	YBR101c
Abf1	YJR093c
Abf1	YKL195w
Abf1	YOR205c
Abf1	YCL011c
Abf1	YDR283c
Abf1	YDL171c
Abf1	YKR030w
Abf1	YLR293c
Abf1	YMR217w
Abf1	YDR295c
Abf1	YGL194c
Abf1	YOL068c
Abf1	YGR268c
Abf1	YLR174w
Abf1	YGL192w
Abf1	YJL153c
Abf1	YLR095c
Abf1	YPL242c
Abf1	YLR096w
Abf1	YJL174w
Abf1	YKL143w
Abf1	YNL307c
Abf1	YPR046w
Abf1	YOL076w
Abf1	YDR296w
Abf1	YNL085w
Abf1	YNL117w
Abf1	YDR245w
Abf1	YJL183w
Abf1	YNL306w
Abf1	YBR146w
Abf1	YOL116w
Abf1	YGR232w
Abf1	YBR212w
Abf1	YHR077c
Abf1	YOR206w
Abf1	YNR053c
Abf1	YDL148c
Abf1	YKR082w
Abf1	YBL079w
Abf1	YGR119c
Abf1	YDL116w
Abf1	YBR129c
Abf1	YBL080c
Abf1	YDR329c
Abf1	YGR231c
Abf1	YMR129w
Abf1	YIL037c
Abf1	YPR178w
Abf1	YHR165c
Abf1	YAL043c
Abf1	YPR186c
Abf1	YGR183c
Abf1	YDL189w
Abf1	YNL312w
Abf1	YMR235c
Abf1	YMR061w
Abf1	YOR224c
Abf1	YKL144c
Abf1	YKR081c
Abf1	YBR031w
Abf1	YDL147w
Abf1	YOR261c
Abf1	YDR280w
Abf1	YCL031c
Abf1	YNR037c
Abf1	YBL091c-a
Abf1	YMR079w
Abf1	YMR216c
Abf1	YBL007c
Abf1	YLL011w
Abf1	YPL130w
Abf1	YDR464w
Abf1	YHR064c
Abf1	YOR027w
Abf1	YLR375w
Abf1	YJL176c
Abf1	YGR129w
Abf1	YMR236w
Abf1	YGR186w
Abf1	YMR260c
Abf1	YMR060c
Abf1	YNL121c
Abf1	YIL138c
Abf1	YKR056w
Abf1	YGR185c
Abf1	YDL122w
Abf1	YFR010w
Abf1	YDR330w
Abf1	YDL190c
Abf1	YDL170w
Abf1	YLR222c
Abf1	YGR128c
Abf1	YLR373c
Abf1	YLR396c
Abf1	YAL005c
Abf1	YAL023c
Abf1	YAL038w
Abf1	YAL053w
Abf1	YBL038w
Abf1	YBL039c
Abf1	YBL046w
Abf1	YBL049w
Abf1	YBR021w
Abf1	YBR030w
Abf1	YBR054w
Abf1	YBR058c
Abf1	YBR058c-a
Abf1	YBR077c
Abf1	YBR078w
Abf1	YBR080c
Abf1	YBR109c
Abf1	YBR110w
Abf1	YBR169c
Abf1	YBR283c
Abf1	YBR284w
Abf1	YBR293w
Abf1	YBR299w
Abf1	YCL001w
Abf1	YCL004w
Abf1	YCL005w
Abf1	YCL016c
Abf1	YCL017c
Abf1	YCR001w
Abf1	YCR003w
Abf1	YCR010c
Abf1	YCR021c
Abf1	YCR053w
Abf1	YCR071c
Abf1	YCR082w
Abf1	YDL010w
Abf1	YDL012c
Abf1	YDL032w
Abf1	YDL035c
Abf1	YDL046w
Abf1	YDL085w
Abf1	YDL105w
Abf1	YDL106c
Abf1	YDL145c
Abf1	YDL159w
Abf1	YDL160c
Abf1	YDL193w
Abf1	YDL208w
Abf1	YDL209c
Abf1	YDL244w
Abf1	YDR070c
Abf1	YDR155c
Abf1	YDR171w
Abf1	YDR194c
Abf1	YDR195w
Abf1	YDR214w
Abf1	YDR233c
Abf1	YDR234w
Abf1	YDR284c
Abf1	YDR312w
Abf1	YDR326c
Abf1	YDR327w
Abf1	YDR339c
Abf1	YDR340w
Abf1	YDR365c
Abf1	YDR380w
Abf1	YDR383c
Abf1	YDR384c
Abf1	YDR385w
Abf1	YDR391c
Abf1	YDR402c
Abf1	YDR404c
Abf1	YDR405w
Abf1	YDR422c
Abf1	YDR434w
Abf1	YDR454c
Abf1	YDR463w
Abf1	YDR481c
Abf1	YEL017c-a
Abf1	YEL017w
Abf1	YEL037c
Abf1	YER026c
Abf1	YER096w
Abf1	YER107c
Abf1	YFL017w-a
Abf1	YFL018c
Abf1	YFL047w
Abf1	YFL048c
Abf1	YFL058w
Abf1	YGL106w
Abf1	YGL107c
Abf1	YGL186c
Abf1	YGL195w
Abf1	YGL228w
Abf1	YGL229c
Abf1	YGL250w
Abf1	YGR056w
Abf1	YGR066c
Abf1	YGR121c
Abf1	YGR134w
Abf1	YGR142w
Abf1	YGR253c
Abf1	YGR270w
Abf1	YGR276c
Abf1	YGR292w
Abf1	YHL027w
Abf1	YHL028w
Abf1	YHL029c
Abf1	YHR015w
Abf1	YHR050w-a
Abf1	YHR078w
Abf1	YHR087w
Abf1	YHR090c
Abf1	YHR115c
Abf1	YHR116w
Abf1	YHR137w
Abf1	YHR161c
Abf1	YHR162w
Abf1	YHR199c
Abf1	YHR200w
Abf1	YIL031w
Abf1	YIL032c
Abf1	YIL048w
Abf1	YIL135c
Abf1	YIL173w
Abf1	YIR010w
Abf1	YJL034w
Abf1	YJL056c
Abf1	YJL062w
Abf1	YJL063c
Abf1	YJL079c
Abf1	YJL093c
Abf1	YJL104w
Abf1	YJL111w
Abf1	YJL159w
Abf1	YJL202c
Abf1	YJL222w
Abf1	YJL223c
Abf1	YJR010w
Abf1	YJR062c
Abf1	YJR063w
Abf1	YJR095w
Abf1	YJR096w
Abf1	YJR116w
Abf1	YJR127c
Abf1	YJR137c
Abf1	YJR138w
Abf1	YKL004w
Abf1	YKL005c
Abf1	YKL007w
Abf1	YKL008c
Abf1	YKL014c
Abf1	YKL015w
Abf1	YKL016c
Abf1	YKL028w
Abf1	YKL029c
Abf1	YKL060c
Abf1	YKL135c
Abf1	YKL160w
Abf1	YKL167c
Abf1	YKL196c
Abf1	YKL221w
Abf1	YKR009c
Abf1	YKR014c
Abf1	YKR029c
Abf1	YKR046c
Abf1	YKR053c
Abf1	YKR059w
Abf1	YLL026w
Abf1	YLL033w
Abf1	YLL057c
Abf1	YLR003c
Abf1	YLR024c
Abf1	YLR025w
Abf1	YLR044c
Abf1	YLR055c
Abf1	YLR056w
Abf1	YLR163c
Abf1	YLR178c
Abf1	YLR228c
Abf1	YLR229c
Abf1	YLR267w
Abf1	YLR286c
Abf1	YLR330w
Abf1	YLR384c
Abf1	YLR399c
Abf1	YLR400w
Abf1	YLR447c
Abf1	YLR450w
Abf1	YML081c-a
Abf1	YML081w
Abf1	YML128c
Abf1	YMR005w
Abf1	YMR090w
Abf1	YMR092c
Abf1	YMR093w
Abf1	YMR118c
Abf1	YMR186w
Abf1	YMR197c
Abf1	YMR198w
Abf1	YMR200w
Abf1	YMR296c
Abf1	YMR297w
Abf1	YMR325w
Abf1	YNL019c
Abf1	YNL036w
Abf1	YNL037c
Abf1	YNL057w
Abf1	YNL070w
Abf1	YNL116w
Abf1	YNL119w
Abf1	YNL149c
Abf1	YNL183c
Abf1	YNL189w
Abf1	YNL212w
Abf1	YNL213c
Abf1	YNL243w
Abf1	YNL244c
Abf1	YNL255c
Abf1	YNL267w
Abf1	YNL287w
Abf1	YNL313c
Abf1	YNL321w
Abf1	YNL322c
Abf1	YNL332w
Abf1	YNR036c
Abf1	YNR044w
Abf1	YNR046w
Abf1	YNR064c
Abf1	YOL036w
Abf1	YOL052c-a
Abf1	YOL075c
Abf1	YOL152w
Abf1	YOL157c
Abf1	YOR045w
Abf1	YOR056c
Abf1	YOR057w
Abf1	YOR116c
Abf1	YOR117w
Abf1	YOR214c
Abf1	YOR262w
Abf1	YOR298c-a
Abf1	YOR309c
Abf1	YOR310c
Abf1	YPL012w
Abf1	YPL013c
Abf1	YPL036w
Abf1	YPL037c
Abf1	YPL106c
Abf1	YPL159c
Abf1	YPL222w
Abf1	YPL228w
Abf1	YPL232w
Abf1	YPL240c
Abf1	YPR018w
Abf1	YPR045c
Abf1	YPR104c
Abf1	YPR128c
Abf1	YPR129w
Abf1	YBR145w
Abf1	YLR263w
Abf1	snR14
Abf1	YOL038w
Abf1	YKR055w
Abf1	YIR022w
Abf1	YJL184w
Abf1	YDL117w
Abf1	YNL288w
Abf1	YIR009w
Abf1	YKL191w
Abf1	YGR058w
Abf1	YJL112w
Abf1	YOR044w
Abf1	YNL086w
Abf1	YPL229w
Abf1	YMR128w
Abf1	YIL049w
Abf1	YDR027c
Abf1	YNL268w
Abf1	YNL190w
Abf1	YNR045w
Abf1	YDL123w
Abf1	YOR322c
Abf1	YMR032w
Abf1	snR57
Abf1	YMR199w
Abf1	YGR269w
Abf1	YOR209c
Abf1	YLR173w
Abf1	YDL131w
Abf1	YHR050w
Abf1	YMR004w
Abf1	YLR329w
Abf1	YJR115w
Abf1	YGR055w
Abf1	YDR207c
Abf1	YGL122c
Abf1	YKL179c
Abf1	YKR058w
Abf1	YDL194w
Abf1	YOR146w
Abf1	tK(CUU)D1
Abf1	YCR052w
Abf1	YDL034w
Abf1	YJR104c
Abf1	YGR251w
Abf1	YOR207c
Abf1	YDR462w
Abf1	YPL233w
Abf1	YNR035c
Abf1	YLR230w
Abf1	YKL020c
Abf1	YER124c
Abf1	YDR034w-b
Abf1	YNL115c
Abf1	YMR124w
Abf1	YLR179c
Abf1	YJR128w
Abf1	YER111c
Abf1	YPL002c
Abf1	YNL064c
Abf1	YLR347c
Abf1	YKR068c
Abf1	YDR410c
Abf1	YPR153w
Abf1	YNL210w
Abf1	YGR203w
Abf1	YGR053c
Abf1	YLR370c
Abf1	YKL099c
Abf1	YIL035c
Abf1	YCR092c
Abf1	YJL069c
Abf1	YBL042c
Abf1	YPL180w
Abf1	YNL251c
Abf1	YBR198c
Abf1	YPL146c
Abf1	YOR098c
Abf1	YHR080c
Abf1	YJL004c
Abf1	YGL254w
Abf1	YPR190c
Abf1	YOR141c
Abf1	YKL042w
Abf1	YDL074c
Abf1	tG(UCC)G
Abf1	YNR020c
Abf1	YJR005w
Abf1	tL(CAA)G2
Abf1	YIL026c
Abf1	YGL173c
Abf1	YDL052c
Abf1	YNR052c
Abf1	YAL017w
Abf1	YKL040c
Abf1	YER071c
Abf1	YDR525w-a
Abf1	YNL005c
Abf1	YLR259c
Abf1	YOR086c
Abf1	YMR280c
Abf1	YLR453c
Abf1	YER158c
Abf1	YDR325w
Abf1	YDL072c
Abf1	YLR254c
Abf1	YJR045c
Abf1	YJL105w
Abf1	YGR214w
Abf1	YPR164w
Abf1	YNL208w
Abf1	YER164w
Abf1	YIL030c
Abf1	YDR408c
Abf1	YFR009w
Abf1	YDR397c
Abf1	YIL145c
Abf1	YDR144c
Abf1	YOL104c
Abf1	YNL111c
Abf1	YKR015c
Abf1	YDR029w
Abf1	YDL020c
Abf1	YHR041c
Abf1	YPR063c
Abf1	YKL183w
Abf1	YJL110c
Abf1	YOR157c
Abf1	YLL013c
Abf1	YDR360w
Abf1	YNL045w
Abf1	snR47
Abf1	YKL013c
Abf1	YPR135w
Abf1	YNL139c
Abf1	YDR266c
Abf1	YBR122c
Abf1	YKL079w
Abf1	YDR001c
Abf1	YGL011c
Abf1	YBL033c
Abf1	YGL196w
Abf1	YDR279w
Abf1	YOL117w
Abf1	YKL173w
Abf1	YJL175w
Abf1	YDR244w
Abf1	YCR081w
Abf1	YLL012w
Abf1	YLR314c
Abf1	YGR041w
Abf1	YCR063w
Abf1	YHR061c
Abf1	YCR057c
Abf1	YLR084c
Abf1	YNL084c
Abf1	YNL066w
Abf1	YDR258c
Abf1	YNL112w
Abf1	YLR276c
Abf1	YHR081w
Abf1	YPL211w
Abf1	YDL014w
Abf1	YOL041c
Abf1	YPL198w
Abf1	YNL301c
Abf1	YPL249c-a
Abf1	YJR058c
Abf1	YDL134c
Abf1	YDR285w
Abf1	YOR036w
Abf1	YIL129c
Aca1	YHL048w
Aca1	YOL151w
Aca1	YDR332w
Aca1	YPL078c
Ace2	YLR397c
Ace2	YBR158w
Ace2	YKL185w
Ace2	YER177w
Ace2	YGR041w
Ace2	YJL194w
Ace2	YLR286c
Ace2	YML101c
Ace2	YHR053c
Ace2	YHR055c
Ace2	YER124c
Ace2	YHR143w
Ace2	YOR264w
Ace2	YNL327w
Ace2	YML008c
Ace2	YFL022c
Ace2	YFL021w
Ace2	YAL062w
Ace2	YJR147w
Ace2	YDR158w
Ace2	YKL084w
Ace2	YER127w
Ace2	YLR438c-a
Ace2	YKL150w
Ace2	YNL328c
Ace2	YLR439w
Ace2	YPL024w
Ace2	YNL078w
Ace2	YER126c
Ace2	YHR195w
Ace2	YGL226c-a
Ace2	YER154w
Ace2	YDL127w
Ace2	YDL179w
Ace2	YER153c
Ace2	YKL163w
Ace2	YGL008c
Ace2	YJL078c
Ace2	YDL055c
Ace2	YDR055w
Ace2	YGR044c
Ace2	YBR229c
Ace2	YDR156w
Ace2	YLR287c-a
Ace2	YJR145c
Ace2	YER125w
Ace2	YOR138c
Ace2	YGL229c
Ace2	YJL080c
Ace2	YGL028c
Ace2	YER081w
Ace2	YOR140w
Ace2	YGL228w
Ace2	YLR079w
Ace2	YDR525w-a
Ace2	YML100w
Ace2	YKR042w
Ace2	YJR044c
Ace2	YHL028w
Ace2	YML007w
Ace2	YDR154c
Ace2	YDR157w
Ace2	YEL007w
Ace2	YER078c
Ace2	YER079w
Ace2	YER152c
Ace2	YER189w
Ace2	YFR017c
Ace2	YGL007w
Ace2	YGL226w
Ace2	YGR125w
Ace2	YGR234w
Ace2	YJL075c
Ace2	YJR146w
Ace2	YJR149w
Ace2	YKL151c
Ace2	YKR040c
Ace2	YMR135w-a
Ace2	YNR018w
Ace2	YPL025c
Ace2	YER190w
Ace2	YPL283c
Ace2	YNL241c
Ace2	YGR286c
Ace2	YNR067c
Ace2	YBR157c
Ace2	YKL068w
Ace2	YBR050c
Ace2	YER155c
Ace2	YOR230w
Ace2	YBL023c
Ace2	YBR057c
Ace2	YBR159w
Ace2	YBR230c
Ace2	YDR010c
Ace2	YDR011w
Ace2	YDR155c
Ace2	YER078w-a
Ace2	YER087c-b
Ace2	YFL056c
Ace2	YFL057c
Ace2	YGL006w-a
Ace2	YGL007c-a
Ace2	YGL133w
Ace2	YGL227w
Ace2	YGR283c
Ace2	YHL012w
Ace2	YHL013c
Ace2	YHL029c
Ace2	YHR091c
Ace2	YHR193c
Ace2	YHR194w
Ace2	YJL077w-b
Ace2	YJL159w
Ace2	YJL160c
Ace2	YKL142w
Ace2	YML003w
Ace2	YML004c
Ace2	YML100w-a
Ace2	YMR165c
Ace2	YMR261c
Ace2	YMR262w
Ace2	YNL079c
Ace2	YNL098c
Ace2	YHR142w
Ace2	YML121w
Ace2	YGR040w
Ace2	YDR525w
Ace2	YKL085w
Ace2	YGR042w
Ace2	YKR041w
Ace2	YJR144w
Ace2	YMR134w
Ace2	YLR289w
Ace2	YJR148w
Ace2	YEL008w
Ace2	YER080w
Ace2	YJR046w
Ace2	YJL148w
Ace2	YNR017w
Ace2	YGR124w
Ace2	YER176w
Ace2	snR60
Ace2	YEL006w
Ace2	YDL041w
Ace2	YNL154c
Ace2	YFR036w
Ace2	YER077c
Ace2	YGL134w
Ace2	YFR010w
Ace2	YOR314w
Ace2	YPR106w
Ace2	YPL219w
Ace2	YKL164c
Ace2	YPL158c
Ace2	YDL227c
Ace2	YJL217w
Ace2	YNL066w
Ace2	YLR414c
Ace2	YER055c
Ace2	YDL117w
Ace2	YLR049c
Ace2	YNL046w
Ace2	YKL116c
Ace2	YBR207w
Ace2	YNR054c
Ace2	YAL040c
Ace2	YER091c
Ace2	YDR545w
Ace2	YLR467w
Adr1	YAL054c
Adr1	YMR303c
Adr1	YDR256c
Adr1	YML054c
Adr1	YKR009c
Adr1	YAL022c
Adr1	YHL032c
Adr1	YKL197c
Adr1	YOL147c
Adr1	YOR363c
Adr1	YDR183w
Adr1	YIL160c
Adr1	YGL205w
Adr1	YPL249c-a
Adr1	YNL202w
Adr1	YPL253c
Adr1	YPL251w
Adr1	YNL241c
Adr1	YNL324w
Adr1	YCR010c
Adr1	YOR374w
Adr1	YDR111c
Adr1	YLR438w
Adr1	YPR001w
Adr1	YPL200w
Adr1	YLR348c
Adr1	YER054c
Adr1	YIL155c
Adr1	YPR006c
Adr1	YJR094c
Adr1	YKL217w
Adr1	YGR244c
Adr1	YKR093w
Adr1	YOR348c
Adr1	YGR236c
Adr1	YMR017w
Adr1	YPR151c
Adr1	YER121w
Adr1	YGL081w
Adr1	YIL057c
Adr1	YIR016w
Adr1	YKR075c
Adr1	YPL201c
Adr1	YAL020c
Adr1	YAL059w
Adr1	YAR035w
Adr1	YAR050w
Adr1	YAR071w
Adr1	YBL051c
Adr1	YBL070c
Adr1	YBR046c
Adr1	YBR054w
Adr1	YBR056w
Adr1	YBR067c
Adr1	YBR093c
Adr1	YBR117c
Adr1	YBR126c
Adr1	YBR149w
Adr1	YBR214w
Adr1	YBR223c
Adr1	YBR226c
Adr1	YBR227c
Adr1	YBR228w
Adr1	YBR242w
Adr1	YBR256c
Adr1	YBR257w
Adr1	YBR294w
Adr1	YCL064c
Adr1	YCR021c
Adr1	YDL010w
Adr1	YDL017w
Adr1	YDL018c
Adr1	YDL021w
Adr1	YDL038c
Adr1	YDL060w
Adr1	YDL073w
Adr1	YDL074c
Adr1	YDL091c
Adr1	YDL110c
Adr1	YDL117w
Adr1	YDL119c
Adr1	YDL145c
Adr1	YDL159w
Adr1	YDL160c
Adr1	YDL170w
Adr1	YDL220c
Adr1	YDL223c
Adr1	YDL240w
Adr1	YDR034w-b
Adr1	YDR059c
Adr1	YDR070c
Adr1	YDR071c
Adr1	YDR077w
Adr1	YDR084c
Adr1	YDR120c
Adr1	YDR171w
Adr1	YDR210c-d
Adr1	YDR216w
Adr1	YDR218c
Adr1	YDR258c
Adr1	YDR267c
Adr1	YDR315c
Adr1	YDR384c
Adr1	YDR516c
Adr1	YEL011w
Adr1	YEL024w
Adr1	YEL035c
Adr1	YEL041w
Adr1	YER037w
Adr1	YER067w
Adr1	YER072w
Adr1	YER085c
Adr1	YER126c
Adr1	YER133w
Adr1	YER142c
Adr1	YER150w
Adr1	YER179w
Adr1	YFL014w
Adr1	YFR007w
Adr1	YFR017c
Adr1	YFR044c
Adr1	YFR045w
Adr1	YFR053c
Adr1	YGL037c
Adr1	YGL055w
Adr1	YGL078c
Adr1	YGL116w
Adr1	YGR008c
Adr1	YGR035c
Adr1	YGR041w
Adr1	YGR043c
Adr1	YGR067c
Adr1	YGR098c
Adr1	YGR099w
Adr1	YGR123c
Adr1	YGR177c
Adr1	YGR188c
Adr1	YGR245c
Adr1	YGR248w
Adr1	YGR280c
Adr1	YHL021c
Adr1	YHR018c
Adr1	YHR028c
Adr1	YHR029c
Adr1	YHR087w
Adr1	YHR097c
Adr1	YHR136c
Adr1	YHR137w
Adr1	YHR155w
Adr1	YHR176w
Adr1	YHR215w
Adr1	YIL009w
Adr1	YIL066c
Adr1	YIL107c
Adr1	YIL136w
Adr1	YIL146c
Adr1	YIL169c
Adr1	YIR015w
Adr1	YJL023c
Adr1	YJL057c
Adr1	YJL107c
Adr1	YJL122w
Adr1	YJL131c
Adr1	YJL163c
Adr1	YJL198w
Adr1	YJL203w
Adr1	YJL204c
Adr1	YJR132w
Adr1	YJR140c
Adr1	YJR141w
Adr1	YKL015w
Adr1	YKL016c
Adr1	YKL035w
Adr1	YKL071w
Adr1	YKL086w
Adr1	YKL164c
Adr1	YKR067w
Adr1	YKR080w
Adr1	YLR044c
Adr1	YLR064w
Adr1	YLR134w
Adr1	YLR149c
Adr1	YLR178c
Adr1	YLR220w
Adr1	YLR252w
Adr1	YLR258w
Adr1	YLR270w
Adr1	YLR299w
Adr1	YLR324w
Adr1	YLR327c
Adr1	YLR330w
Adr1	YLR356w
Adr1	YLR365w
Adr1	YLR366w
Adr1	YML052w
Adr1	YML075c
Adr1	YML100w
Adr1	YML123c
Adr1	YML128c
Adr1	YML131w
Adr1	YMR011w
Adr1	YMR015c
Adr1	YMR018w
Adr1	YMR104c
Adr1	YMR105c
Adr1	YMR107w
Adr1	YMR169c
Adr1	YMR196w
Adr1	YMR229c
Adr1	YMR251w-a
Adr1	YMR304w
Adr1	YMR313c
Adr1	YNL009w
Adr1	YNL012w
Adr1	YNL036w
Adr1	YNL061w
Adr1	YNL078w
Adr1	YNL087w
Adr1	YNL100w
Adr1	YNL122c
Adr1	YNL186w
Adr1	YNL239w
Adr1	YNL270c
Adr1	YNL305c
Adr1	YNL309w
Adr1	YNR006w
Adr1	YNR028w
Adr1	YNR056c
Adr1	YNR064c
Adr1	YNR072w
Adr1	YOL124c
Adr1	YOL155c
Adr1	YOR017w
Adr1	YOR056c
Adr1	YOR057w
Adr1	YOR084w
Adr1	YOR161c
Adr1	YOR180c
Adr1	YOR206w
Adr1	YOR220w
Adr1	YOR294w
Adr1	YOR302w
Adr1	YOR341w
Adr1	YOR368w
Adr1	YOR378w
Adr1	YOR388c
Adr1	YPL018w
Adr1	YPL123c
Adr1	YPL135w
Adr1	YPL147w
Adr1	YPL148c
Adr1	YPL164c
Adr1	YPL187w
Adr1	YPL250c
Adr1	YPL265w
Adr1	YPL276w
Adr1	YPR002w
Adr1	YPR010c
Adr1	YPR118w
Adr1	YPR160w
Adr1	YBR145w
Adr1	YOR040w
Adr1	YPL113c
Adr1	YER073w
Adr1	YCR004c
Adr1	YKL120w
Adr1	YDL107w
Adr1	YBR291c
Adr1	YOR389w
Adr1	YLR151c
Adr1	YPL033c
Adr1	YGR230w
Adr1	YOR313c
Adr1	YER115c
Adr1	YLR126c
Adr1	YGL009c
Adr1	YOR134w
Adr1	YPL092w
Adr1	YHR208w
Adr1	YIR032c
Adr1	YDL156w
Adr1	YNL196c
Adr1	YDR043c
Adr1	YBR083w
Adr1	YIL153w
Adr1	YBR026c
Adr1	YDR110w
Adr1	YDL024c
Adr1	YKL149c
Adr1	YBR076w
Adr1	YFR015c
Adr1	YER011w
Adr1	YOL115w
Adr1	YBR183w
Adr1	YGR142w
Adr1	YPL020c
Adr1	YHR138c
Adr1	YDR075w
Adr1	YDR182w
Adr1	YMR269w
Adr1	YJL210w
Adr1	YPL019c
Adr1	YCR079w
Adr1	YDR443c
Adr1	YDR089w
Adr1	YOR317w
Adr1	YDL142c
Adr1	YAL018c
Adr1	YBR109c
Adr1	YIL120w
Adr1	YDR244w
Adr1	YLR284c
Adr1	YOR100c
Adr1	YER015w
Adr1	YGL145w
Adr1	YJR019c
Adr1	YAR068w
Adr1	YHR214w-a
Adr1	YHR140w
Adr1	YBR116c
Adr1	YNR050c
Adr1	YNL205c
Adr1	YDR380w
Adr1	YPL051w
Adr1	YJL217w
Adr1	YBR222c
Adr1	YBL043w
Adr1	YPR149w
Adr1	YGR079w
Adr1	YKL187c
Adr1	YNL141w
Adr1	YFL067w
Adr1	YOR027w
Adr1	YML089c
Adr1	YPL036w
Adr1	YIL060w
Adr1	YBR200w
Adr1	YKL188c
Adr1	YKL216w
Adr1	YHR049w
Adr1	YFL066c
Adr1	YCL042w
Adr1	YOL052c-a
Adr1	YDR262w
Adr1	YKL157w
Adr1	YDL161w
Adr1	YHR052w
Adr1	YGR256w
Adr1	YGL207w
Adr1	YNL124w
Adr1	YDR399w
Adr1	YMR266w
Adr1	YOR273c
Adr1	YBL109w
Adr1	YJL048c
Adr1	YDR114c
Adr1	YPL061w
Adr1	YAL040c
Adr1	YMR225c
Adr1	YKR024c
Adr1	YDL134c
Adr1	YBL111c
Adr1	YDR309c
Adr1	YLR161w
Adr1	YDR449c
Adr1	YEL076c
Adr1	YPL216w
Adr1	YDR432w
Adr1	YML058w
Adr1	YLR432w
Adr1	YJL196c
Adr1	YBR159w
Adr1	YOR178c
Adr1	YHR170w
Adr1	YLR216c
Adr1	YEL076c-a
Adr1	YLL067c
Adr1	YLR249w
Adr1	YCL059c
Adr1	YLR222c
Adr1	YGR205w
Adr1	YMR323w
Adr1	Q0010
Adr1	YDR083w
Adr1	YJL043w
Adr1	YBR004c
Adr1	YDL078c
Adr1	YOR142w
Adr1	YNL237w
Adr1	YBR045c
Adr1	YGL013c
Adr1	YCL054w
Adr1	YML074c
Adr1	YPR152c
Adr1	YPL043w
Adr1	YNL130c
Adr1	YKL044w
Adr1	YML056c
Adr1	YOR032c
Adr1	Q0070
Adr1	YJL172w
Adr1	YMR103c
Adr1	YDR294c
Adr1	YLL011w
Adr1	YFR034c
Adr1	YIR034c
Adr1	YLR266c
Adr1	YMR189w
Adr1	YOR108w
Adr1	YNL194c
Adr1	YOR340c
Adr1	YMR195w
Adr1	YML049c
Adr1	YHL036w
Adr1	YBR005w
Adr1	YAR075w
Adr1	YDR361c
Adr1	YDR101c
Adr1	YBR021w
Adr1	YOL019w
Adr1	YEL017c-a
Adr1	YFL054c
Adr1	YBL068w
Adr1	YGL225w
Adr1	YCR057c
Adr1	YCR068w
Adr1	YMR165c
Adr1	YLR009w
Adr1	YLR155c
Adr1	YOR393w
Adr1	YHR216w
Adr1	YNR046w
Adr1	YPR133w-a
Adr1	YGL246c
Adr1	YKL163w
Adr1	YOR245c
Adr1	YDR259c
Adr1	YHR086w
Adr1	YNL182c
Adr1	YGR145w
Adr1	YLR163c
Adr1	YHR071w
Adr1	YPL230w
Aft2	YPL202c
Aft2	YLR109w
Aft2	YNL259c
Aft2	YJR078w
Aft2	YOR316c
Aft2	YKR076w
Aft2	YMR058w
Aft2	YFL041w
Aft2	YDR534c
Aft2	YOR382w
Aft2	YOR383c
Aft2	YLR214w
Aft2	YBR207w
Aft2	YER145c
Aft2	YER174c
Aft2	YLR192c
Aft2	YBR072w
Aft2	YPL135w
Aft2	YKL103c
Aft2	YKR052c
Aft2	YKR103w
Aft2	YPL171c
Aft2	YPL154c
Aft2	YEL060c
Aft2	YLR034c
Aft2	YLR136c
Aft2	YEL012w
Aft2	YHL035c
Aft2	YBR012c
Aft2	YDL124w
Aft2	YGR146c
Aft2	YMR041c
Aft2	YOL083w
Aft2	YOR225w
Aft2	YOL154w
Aft2	YGL255w
Aft2	YDR264c
Aft2	YEL065w
Aft2	YNR056c
Aft2	YDR423c
Aft2	YDR270w
Aft2	YKL220c
Aft2	YNR060w
Aft2	YGR065c
Aft2	YMR034c
Aft2	YOR387c
Aft2	YAL022c
Aft2	YBR077c
Aft2	YBR078w
Aft2	YBR089c-a
Aft2	YBR090c
Aft2	YBR102c
Aft2	YBR103w
Aft2	YBR132c
Aft2	YBR134w
Aft2	YBR204c
Aft2	YBR205w
Aft2	YBR206w
Aft2	YBR296c
Aft2	YCR105w
Aft2	YCR107w
Aft2	YDL032w
Aft2	YDL035c
Aft2	YDL089w
Aft2	YDL090c
Aft2	YDL114w
Aft2	YDL115c
Aft2	YDL154w
Aft2	YDR052c
Aft2	YDR151c
Aft2	YDR152w
Aft2	YDR422c
Aft2	YDR441c
Aft2	YDR442w
Aft2	YDR473c
Aft2	YDR475c
Aft2	YDR544c
Aft2	YDR545w
Aft2	YEL059w
Aft2	YEL070w
Aft2	YER078c
Aft2	YER079w
Aft2	YER146w
Aft2	YER177w
Aft2	YER189w
Aft2	YER190w
Aft2	YFL042c
Aft2	YFL059w
Aft2	YFL060c
Aft2	YFR017c
Aft2	YFR024c-a
Aft2	YGL010w
Aft2	YGL011c
Aft2	YGL055w
Aft2	YGL056c
Aft2	YGL071w
Aft2	YGL072c
Aft2	YGL074c
Aft2	YGL181w
Aft2	YGL182c
Aft2	YGL227w
Aft2	YGL260w
Aft2	YGL261c
Aft2	YGR009c
Aft2	YGR010w
Aft2	YGR011w
Aft2	YGR130c
Aft2	YGR131w
Aft2	YHL045w
Aft2	YHL046c
Aft2	YHR008c
Aft2	YHR033w
Aft2	YHR091c
Aft2	YHR115c
Aft2	YHR116w
Aft2	YHR195w
Aft2	YIL070c
Aft2	YIL100w
Aft2	YIL101c
Aft2	YIR020c
Aft2	YIR040c
Aft2	YIR041w
Aft2	YJL067w
Aft2	YJL068c
Aft2	YJL079c
Aft2	YJL205c
Aft2	YJL223c
Aft2	YJR006w
Aft2	YJR044c
Aft2	YJR135c
Aft2	YKL054c
Aft2	YKL223w
Aft2	YKL224c
Aft2	YLL010c
Aft2	YLL011w
Aft2	YLL015w
Aft2	YLL033w
Aft2	YLL034c
Aft2	YLL064c
Aft2	YLR051c
Aft2	YLR052w
Aft2	YLR120c
Aft2	YLR137w
Aft2	YLR140w
Aft2	YLR141w
Aft2	YLR205c
Aft2	YLR206w
Aft2	YLR213c
Aft2	YLR284c
Aft2	YLR285w
Aft2	YLR397c
Aft2	YLR439w
Aft2	YLR461w
Aft2	YMR035w
Aft2	YMR056c
Aft2	YMR086c-a
Aft2	YMR087w
Aft2	YMR135w-a
Aft2	YMR177w
Aft2	YMR265c
Aft2	YMR266w
Aft2	YMR279c
Aft2	YMR324c
Aft2	YMR325w
Aft2	YNL090w
Aft2	YNL193w
Aft2	YNL194c
Aft2	YNL241c
Aft2	YNL268w
Aft2	YNL270c
Aft2	YNL333w
Aft2	YNL334c
Aft2	YNL337w
Aft2	YNR028w
Aft2	YNR076w
Aft2	YOL158c
Aft2	YOL161c
Aft2	YOR226c
Aft2	YOR227w
Aft2	YOR302w
Aft2	YOR303w
Aft2	YOR330c
Aft2	YOR332w
Aft2	YOR384w
Aft2	YOR394w
Aft2	YOR396w
Aft2	YPL034w
Aft2	YPL137c
Aft2	YPL156c
Aft2	YPL251w
Aft2	YPL253c
Aft2	YPL282c
Aft2	YPR151c
Arg80	YOL058w
Arg80	YJL088w
Arg80	YER069w
Arg80	YOL140w
Arg80	YFL023w
Arg80	YPL111w
Arg80	YLR438w
Arg80	YOR303w
Arg80	YPL265w
Arg80	YNL258c
Arg80	YFL024c
Arg80	YDR434w
Arg80	YCR019w
Arg80	YMR194w
Arg80	YCR018c-a
Arg80	YDR131c
Arg80	YJL175w
Arg80	YNL050c
Arg80	YOR302w
Arg80	tT(AGU)J
Arg80	YDR048c
Arg80	YDR210c-d
Arg80	YDR451c
Arg80	YDR452w
Arg80	YEL050c
Arg80	YMR031c
Arg80	YMR032w
Arg80	YOR073w
Arg80	YPL177c
Arg80	YKL195w
Arg80	YCR094w
Arg80	YDR049w
Arg80	YNL010w
Arg80	YOL116w
Arg80	YOR206w
Arg80	YNL039w
Arg80	snR71
Arg80	YLR287c
Arg80	snR37
Arg80	YJL089w
Arg80	YOR301w
Arg80	YLL001w
Arg80	YDL176w
Arg80	snR67
Arg80	YDL149w
Arg80	YPL266w
Arg80	snR61
Arg80	YGR046w
Arg80	YNL126w
Arg80	YER123w
Arg80	YOL141w
Arg80	YER068w
Arg80	YJL177w
Arg80	YEL030w
Arg80	YDR433w
Arg80	YMR193w
Arg80	snR55
Arg80	YER025w
Arg80	YGL001c
Arg80	YLL026w
Arg80	YOR280c
Arg80	YOR210w
Arg80	YDR227w
Arg80	YGR170w
Arg80	YJL098w
Arg80	YDR494w
Arg80	YBL020w
Arg80	YER077c
Arg80	YER012w
Arg80	YOR005c
Arg80	YBR275c
Arg80	YGR103w
Arg80	YDR244w
Arg80	YDR042c
Arg80	YMR217w
Arg80	YPL123c
Arg80	YKL077w
Arg80	YOL001w
Arg80	YBR028c
Arg80	YMR098c
Arg80	YDR363w
Arg80	YHR081w
Arg80	YER135c
Arg80	YLR350w
Arg80	YMR259c
Arg80	YOL081w
Arg80	YDR495c
Arg80	YPL126w
Arg80	YGR271w
Arg80	YML099c
Arg80	YDL075w
Arg80	YNL147w
Arg80	YDR371w
Arg80	YGR188c
Arg80	YDL070w
Arg80	YGR071c
Arg80	YJR100c
Arg80	YDL191w
Arg80	YGR108w
Arg80	YLR303w
Arg81	YOL058w
Arg81	YJL088w
Arg81	YER069w
Arg81	YOL140w
Arg81	YFL023w
Arg81	YPL111w
Arg81	YLR438w
Arg81	YOR303w
Arg81	YPL265w
Arg81	YFL024c
Arg81	YJL085w
Arg81	YFL034c-a
Arg81	YDR522c
Arg81	YKL072w
Arg81	YDR084c
Arg81	YBR099c
Arg81	YDL068w
Arg81	YDL071c
Arg81	YDR042c
Arg81	YFL034w
Arg81	YOR302w
Arg81	YDL189w
Arg81	YLL001w
Arg81	YAR050w
Arg81	YBR086c
Arg81	YBR087w
Arg81	YBR093c
Arg81	YBR094w
Arg81	YDL152w
Arg81	YFR057w
Arg81	YHR147c
Arg81	YHR148w
Arg81	YHR179w
Arg81	YHR193c
Arg81	YHR194w
Arg81	YHR195w
Arg81	YKL107w
Arg81	YML098w
Arg81	YML099c
Arg81	YMR056c
Arg81	YMR086c-a
Arg81	YMR087w
Arg81	YOL057w
Arg81	YOR304w
Arg81	YPL177c
Arg81	YMR155w
Arg81	YDR372c
Arg81	YGL145w
Arg81	snR61
Arg81	YOL125w
Arg81	YDL154w
Arg81	YKR055w
Arg81	YER007c-a
Arg81	YGR026w
Arg81	YDR426c
Arg81	YDL176w
Arg81	YDL149w
Arg81	YOR206w
Arg81	snR71
Arg81	YDR337w
Arg81	YDR244w
Arg81	YNR038w
Arg81	YLR320w
Arg81	YOL103w
Arg81	YBL085w
Arg81	YHR013c
Arg81	YLR318w
Arg81	YDL191w
Arg81	YBR098w
Arg81	YOL141w
Arg81	YER068w
Arg81	YPL266w
Arg81	YJL089w
Arg81	YOR301w
Arg81	YOL059w
Arg81	YDL001w
Arg81	YJL092w
Arg81	YDL070w
Arg81	YNL048w
Arg81	YGL180w
Arg81	YBL029w
Arg81	YPR109w
Arg81	YKL073w
Arg81	YJL060w
Arg81	YDR282c
Arg81	YDL116w
Arg81	YDL225w
Arg81	YEL056w
Arg81	YDR446w
Arg81	YOL142w
Arg81	YOL139c
Arg81	YDL143w
Arg81	YLR238w
Arg81	YLL006w
Arg81	YOL076w
Aro80	YDR376w
Aro80	YHR137w
Aro80	YDR380w
Aro80	YDR421w
Aro80	YDR377w
Aro80	YDR375c
Aro80	YNL125c
Aro80	YHR156c
Aro80	YDR378c
Aro80	YNL124w
Aro80	YHR157w
Aro80	YDR379w
Aro80	YMR194w
Aro80	YDR382w
Aro80	YDR289c
Aro80	YFL060c
Aro80	YFL059w
Aro80	YNL126w
Aro80	YHR136c
Aro80	YDR523c
Aro80	YHR139c
Aro80	YKL072w
Aro80	YPL253c
Aro80	YHR135c
Aro80	YCL065w
Aro80	YHR138c
Aro80	YHR139c-a
Aro80	YHR140w
Aro80	YPL251w
Aro80	YDR381w
Aro80	YCR018c-a
Aro80	YJL148w
Aro80	YDL091c
Aro80	YCL031c
Aro80	YCL066w
Aro80	YCL067c
Aro80	YDL137w
Aro80	YDL184c
Aro80	YDR379c-a
Aro80	YDR381c-a
Aro80	YEL040w
Aro80	YHR005c
Aro80	YHR015w
Aro80	YHR094c
Aro80	YHR095w
Aro80	YJR008w
Aro80	YJR080c
Aro80	YKL051w
Aro80	YKL052c
Aro80	YLR293c
Aro80	YMR026c
Aro80	YMR027w
Aro80	YNL181w
Aro80	YNL182c
Aro80	YPL030w
Aro80	YPL031c
Aro80	YPL198w
Aro80	YPR025c
Aro80	YPR026w
Aro80	YMR257c
Aro80	YGR173w
Aro80	YKL064w
Aro80	YOL159c
Aro80	YDR420w
Aro80	YMR192w
Aro80	YHR134w
Aro80	YHL036w
Aro80	YBL029w
Aro80	YMR193w
Aro80	YEL062w
Aro80	YOR205c
Aro80	YLR082c
Aro80	YGR053c
Aro80	YCL074w
Aro80	YDR049w
Aro80	YDR372c
Aro80	YOR005c
Aro80	YDR244w
Aro80	YOL117w
Aro80	YGR244c
Aro80	YDR370c
Aro80	YNR004w
Aro80	YOR218c
Aro80	YDR468c
Aro80	YDR179c
Aro80	YNL122c
Aro80	YNL118c
Aro80	YJL008c
Aro80	YDR184c
Aro80	YDR075w
Aro80	YKL073w
Aro80	YNL127w
Aro80	YDR291w
Aro80	YML007w
Aro80	YDL001w
Aro80	YIL003w
Aro80	YDR004w
Ash1	YDL227c
Ash1	YIR019c
Ash1	YNL289w
Ash1	YIL099w
Ash1	YBL030c
Ash1	YNL290w
Ash1	YJL153c
Ash1	YMR056c
Ash1	YJR092w
Ash1	YDL126c
Ash1	YJL194w
Ash1	YLR245c
Ash1	YNR028w
Ash1	YHR169w
Ash1	YER143w
Ash1	YPL265w
Ash1	YBL043w
Ash1	YJL196c
Ash1	YLR246w
Ash1	YHR190w
Ash1	YMR058w
Ash1	YCL036w
Ash1	YJR091c
Ash1	YLR451w
Ash1	YBR115c
Ash1	YDR481c
Ash1	YBR296c
Ash1	YBR050c
Ash1	YFR052w
Ash1	YGL126w
Ash1	YML105c
Ash1	YGL127c
Ash1	YCL037c
Ash1	YGL184c
Ash1	YLR237w
Ash1	YGL096w
Ash1	YEL012w
Ash1	YKR042w
Ash1	YBR070c
Ash1	YBR071w
Ash1	YBR090c
Ash1	YHR135c
Ash1	YCR107w
Ash1	YDL038c
Ash1	YDL039c
Ash1	YDL068w
Ash1	YDL071c
Ash1	YDR054c
Ash1	YDR055w
Ash1	YDR077w
Ash1	YDR343c
Ash1	YDR441c
Ash1	YDR442w
Ash1	YDR451c
Ash1	YDR452w
Ash1	YER004w
Ash1	YGR035c
Ash1	YGR086c
Ash1	YGR110w
Ash1	YGR189c
Ash1	YIL122w
Ash1	YIL140w
Ash1	YIL141w
Ash1	YIL158w
Ash1	YJL088w
Ash1	YJL152w
Ash1	YJL163c
Ash1	YKL071w
Ash1	YKL079w
Ash1	YKL163w
Ash1	YKR040c
Ash1	YKR097w
Ash1	YLR080w
Ash1	YLR300w
Ash1	YLR360w
Ash1	YLR414c
Ash1	YMR102c
Ash1	YMR103c
Ash1	YMR121c
Ash1	YMR122w-a
Ash1	YMR252c
Ash1	YMR304c-a
Ash1	YMR305c
Ash1	YMR306c-a
Ash1	YMR306w
Ash1	YMR307w
Ash1	YMR315w
Ash1	YNL260c
Ash1	YNL300w
Ash1	YNL301c
Ash1	YOL007c
Ash1	YOL113w
Ash1	YOL114c
Ash1	YOR052c
Ash1	YOR059c
Ash1	YOR153w
Ash1	YOR382w
Ash1	YPL024w
Ash1	YPL025c
Ash1	YPL056c
Ash1	YNL241c
Ash1	YOR100c
Ash1	YIL100w
Ash1	YGR248w
Ash1	YDR309c
Ash1	YCL025c
Ash1	YER045c
Ash1	YKR041w
Ash1	YLR299w
Ash1	YJL220w
Ash1	YOL157c
Ash1	YCR063w
Ash1	YOR178c
Ash1	YIL123w
Ash1	YAL040c
Ash1	YJL159w
Ash1	YER091c
Ash1	YDR545w
Ash1	YLR467w
Ash1	YGR014w
Azf1	YDL037c
Azf1	YEL063c
Azf1	YAL040c
Azf1	YDR144c
Azf1	YEL062w
Azf1	YJL148w
Azf1	YDR042c
Azf1	YHL041w
Azf1	YER170w
Azf1	YDL239c
Azf1	YNL065w
Azf1	YJL158c
Azf1	YMR199w
Azf1	YOR303w
Azf1	YDR223w
Azf1	YAL012w
Azf1	YKR083c
Azf1	YNL112w
Azf1	YOR173w
Azf1	YDR403w
Azf1	YBR078w
Azf1	YBR076w
Azf1	YNL327w
Azf1	YHR123w
Azf1	YMR307w
Azf1	YMR215w
Azf1	YDR309c
Azf1	YMR251w
Azf1	YER062c
Azf1	YBL002w
Azf1	YOR306c
Azf1	YOL126c
Azf1	YGL051w
Azf1	YJL116c
Azf1	YGR087c
Azf1	YGL008c
Azf1	YPL036w
Azf1	YKR013w
Azf1	YBR114w
Azf1	YDL189w
Azf1	YGL158w
Azf1	YMR182c
Azf1	YOL143c
Azf1	YIL066c
Azf1	YIL052c
Azf1	YLR180w
Azf1	YDR077w
Azf1	YIL123w
Azf1	YNL236w
Azf1	YJL089w
Azf1	YER046w
Azf1	YOR247w
Azf1	YPL106c
Azf1	YBR294w
Azf1	YOL130w
Azf1	YDR146c
Azf1	YLR251w
Azf1	YBR117c
Azf1	YBR162c
Azf1	YLR183c
Azf1	YKL216w
Azf1	YLR420w
Azf1	YKR042w
Azf1	YEL040w
Azf1	YBR105c
Azf1	YAL037w
Azf1	YAR009c
Azf1	YBL029w
Azf1	YDL218w
Azf1	YDL245c
Azf1	YDR008c
Azf1	YDR259c
Azf1	YGL102c
Azf1	YGL157w
Azf1	YGR018c
Azf1	YHR126c
Azf1	YIL099w
Azf1	YIL158w
Azf1	YIR020c
Azf1	YJL147c
Azf1	YKL050c
Azf1	YKL070w
Azf1	YLL019c
Azf1	YLL020c
Azf1	YLR023c
Azf1	YLR179c
Azf1	YML007w
Azf1	YML008c
Azf1	YMR144w
Azf1	YMR324c
Azf1	YNL300w
Azf1	YNR009w
Azf1	YNR014w
Azf1	YNR050c
Azf1	YOL007c
Azf1	YOL121c
Azf1	YOL155c
Azf1	YOR052c
Azf1	YOR338w
Azf1	YPR013c
Azf1	YOL156w
Azf1	YNL010w
Azf1	YLR174w
Azf1	YJR002w
Azf1	YLR224w
Azf1	YKL022c
Azf1	YBL073w
Azf1	YPL124w
Azf1	YGL001c
[truncated: 46,082 more rows]
