# Supplementary material for: Inferring causal metabolic signals that regulate the dynamic TORC1-dependent transcriptome
Source: Mol Syst Biol. 2015 Apr 17;11(4):802. doi: 10.15252/msb.20145475 (PMC4422559; doi:10.15252/msb.20145475)
Supplement: Supplementary file 17 [file msb0011-0802-sd17.zip › Supplementary Data 1_MODEL/codeBayessianFramework/data/DatabaseFiles/RegulationTwoColumnTable_Documented_direct_20111110_126_858847509.tsv]

Abf1	YKL112w
Abf1	YAL054c
Abf1	YGL234w
Abf1	YOL086c
Abf1	YDR035w
Abf1	YNL059c
Abf1	YDR046c
Abf1	YPL111w
Abf1	YLR438w
Abf1	YHR051w
Abf1	YOR204w
Abf1	YDR403w
Abf1	YPR017c
Abf1	YKL182w
Abf1	YDR130c
Abf1	YLR192c
Abf1	YCL030c
Abf1	YBR248c
Abf1	YIL072w
Abf1	YBR011c
Abf1	YDR456w
Abf1	YJL166w
Abf1	YLL034c
Abf1	YLL046c
Abf1	YFR031c-a
Abf1	YIL018w
Abf1	YOR063w
Abf1	YDL140c
Abf1	YPR187w
Abf1	YDL081c
Abf1	YOR167c
Abf1	YLR264w
Abf1	YLR292c
Abf1	YPR054w
Abf1	YGR059w
Abf1	YER148w
Abf1	YDR172w
Abf1	YBR143c
Abf1	YGR192c
Abf1	YDR311w
Abf1	YKL211c
Abf1	YFL037w
Abf1	YFL038c
Abf1	YGR204w
Abf1	YBR211c
Abf1	YBR286w
Abf1	YMR033w
Abf1	YDR361c
Abf1	YPR176c
Abf1	YGR282c
Abf1	YOL077c
Abf1	YBR290w
Abf1	YDR423c
Abf1	YJL008c
Abf1	YAL041w
Abf1	YBR029c
Abf1	YLR117c
Abf1	YKL190w
Abf1	YIL036w
Abf1	YMR078c
Abf1	YIR023w
Abf1	YNR038w
Abf1	YNL118c
Abf1	YKL078w
Abf1	YNL258c
Abf1	YKL172w
Abf1	YJL201w
Abf1	YGL222c
Abf1	YML012w
Abf1	YAL042w
Abf1	YBR101c
Abf1	YJR093c
Abf1	YKL195w
Abf1	YOR205c
Abf1	YCL011c
Abf1	YDR283c
Abf1	YDL171c
Abf1	YKR030w
Abf1	YLR293c
Abf1	YMR217w
Abf1	YDR295c
Abf1	YGL194c
Abf1	YOL068c
Abf1	YGR268c
Abf1	YLR174w
Abf1	YGL192w
Abf1	YJL153c
Abf1	YLR095c
Abf1	YPL242c
Abf1	YLR096w
Abf1	YJL174w
Abf1	YKL143w
Abf1	YNL307c
Abf1	YPR046w
Abf1	YOL076w
Abf1	YDR296w
Abf1	YNL085w
Abf1	YNL117w
Abf1	YDR245w
Abf1	YJL183w
Abf1	YNL306w
Abf1	YBR146w
Abf1	YOL116w
Abf1	YGR232w
Abf1	YBR212w
Abf1	YHR077c
Abf1	YOR206w
Abf1	YNR053c
Abf1	YDL148c
Abf1	YKR082w
Abf1	YBL079w
Abf1	YGR119c
Abf1	YDL116w
Abf1	YBR129c
Abf1	YBL080c
Abf1	YDR329c
Abf1	YGR231c
Abf1	YMR129w
Abf1	YIL037c
Abf1	YPR178w
Abf1	YHR165c
Abf1	YAL043c
Abf1	YPR186c
Abf1	YGR183c
Abf1	YDL189w
Abf1	YNL312w
Abf1	YMR235c
Abf1	YMR061w
Abf1	YOR224c
Abf1	YKL144c
Abf1	YKR081c
Abf1	YBR031w
Abf1	YDL147w
Abf1	YOR261c
Abf1	YDR280w
Abf1	YCL031c
Abf1	YNR037c
Abf1	YMR079w
Abf1	YMR216c
Abf1	YBL007c
Abf1	YLL011w
Abf1	YDR464w
Abf1	YHR064c
Abf1	YOR027w
Abf1	YLR375w
Abf1	YJL176c
Abf1	YGR129w
Abf1	YMR236w
Abf1	YGR186w
Abf1	YMR260c
Abf1	YMR060c
Abf1	YNL121c
Abf1	YIL138c
Abf1	YKR056w
Abf1	YGR185c
Abf1	YDL122w
Abf1	YFR010w
Abf1	YDR330w
Abf1	YDL190c
Abf1	YDL170w
Abf1	YLR222c
Abf1	YGR128c
Abf1	YLR373c
Abf1	YLR396c
Abf1	YAL023c
Abf1	YAL053w
Abf1	YBL038w
Abf1	YBL039c
Abf1	YBR030w
Abf1	YBR077c
Abf1	YBR078w
Abf1	YBR080c
Abf1	YBR109c
Abf1	YBR110w
Abf1	YBR283c
Abf1	YBR284w
Abf1	YCL001w
Abf1	YCL004w
Abf1	YCL005w
Abf1	YCL016c
Abf1	YCL017c
Abf1	YCR001w
Abf1	YCR003w
Abf1	YCR053w
Abf1	YCR082w
Abf1	YDL010w
Abf1	YDL012c
Abf1	YDL032w
Abf1	YDL035c
Abf1	YDL085w
Abf1	YDL105w
Abf1	YDL106c
Abf1	YDL145c
Abf1	YDL159w
Abf1	YDL160c
Abf1	YDL193w
Abf1	YDL208w
Abf1	YDL209c
Abf1	YDR194c
Abf1	YDR195w
Abf1	YDR233c
Abf1	YDR234w
Abf1	YDR284c
Abf1	YDR312w
Abf1	YDR326c
Abf1	YDR327w
Abf1	YDR339c
Abf1	YDR340w
Abf1	YDR365c
Abf1	YDR384c
Abf1	YDR385w
Abf1	YDR404c
Abf1	YDR405w
Abf1	YDR422c
Abf1	YDR454c
Abf1	YDR463w
Abf1	YEL017c-a
Abf1	YEL017w
Abf1	YEL037c
Abf1	YER026c
Abf1	YFL017w-a
Abf1	YFL018c
Abf1	YFL047w
Abf1	YFL048c
Abf1	YGL106w
Abf1	YGL107c
Abf1	YGL195w
Abf1	YGL228w
Abf1	YGL229c
Abf1	YGR056w
Abf1	YGR253c
Abf1	YGR270w
Abf1	YHL027w
Abf1	YHL028w
Abf1	YHL029c
Abf1	YHR050w-a
Abf1	YHR078w
Abf1	YHR090c
Abf1	YHR115c
Abf1	YHR116w
Abf1	YHR161c
Abf1	YHR162w
Abf1	YHR199c
Abf1	YHR200w
Abf1	YIL031w
Abf1	YIL032c
Abf1	YIL048w
Abf1	YIL135c
Abf1	YIR010w
Abf1	YJL062w
Abf1	YJL063c
Abf1	YJL111w
Abf1	YJL202c
Abf1	YJR062c
Abf1	YJR063w
Abf1	YJR116w
Abf1	YJR127c
Abf1	YJR137c
Abf1	YJR138w
Abf1	YKL004w
Abf1	YKL005c
Abf1	YKL007w
Abf1	YKL008c
Abf1	YKL014c
Abf1	YKL015w
Abf1	YKL016c
Abf1	YKL028w
Abf1	YKL029c
Abf1	YKL060c
Abf1	YKL135c
Abf1	YKL167c
Abf1	YKL196c
Abf1	YKR029c
Abf1	YKR059w
Abf1	YLL033w
Abf1	YLR003c
Abf1	YLR024c
Abf1	YLR025w
Abf1	YLR055c
Abf1	YLR056w
Abf1	YLR229c
Abf1	YLR330w
Abf1	YLR399c
Abf1	YLR400w
Abf1	YML081c-a
Abf1	YML081w
Abf1	YMR005w
Abf1	YMR092c
Abf1	YMR093w
Abf1	YMR197c
Abf1	YMR198w
Abf1	YMR200w
Abf1	YMR296c
Abf1	YMR297w
Abf1	YNL036w
Abf1	YNL037c
Abf1	YNL057w
Abf1	YNL116w
Abf1	YNL119w
Abf1	YNL149c
Abf1	YNL183c
Abf1	YNL189w
Abf1	YNL212w
Abf1	YNL213c
Abf1	YNL243w
Abf1	YNL244c
Abf1	YNL255c
Abf1	YNL267w
Abf1	YNL287w
Abf1	YNL313c
Abf1	YNL321w
Abf1	YNL322c
Abf1	YNR036c
Abf1	YNR046w
Abf1	YOL036w
Abf1	YOR045w
Abf1	YOR056c
Abf1	YOR057w
Abf1	YOR116c
Abf1	YOR117w
Abf1	YOR262w
Abf1	YOR309c
Abf1	YOR310c
Abf1	YPL012w
Abf1	YPL013c
Abf1	YPL036w
Abf1	YPL037c
Abf1	YPL159c
Abf1	YPL228w
Abf1	YPL232w
Abf1	YPR018w
Abf1	YPR045c
Abf1	YPR104c
Abf1	YPR128c
Abf1	YPR129w
Abf1	YBR145w
Abf1	snR14
Abf1	YOL038w
Abf1	YKR055w
Abf1	YIR022w
Abf1	YJL184w
Abf1	YDL117w
Abf1	YNL288w
Abf1	YIR009w
Abf1	YKL191w
Abf1	YGR058w
Abf1	YJL112w
Abf1	YOR044w
Abf1	YNL086w
Abf1	YPL229w
Abf1	YMR128w
Abf1	YIL049w
Abf1	YDR027c
Abf1	YNL268w
Abf1	YNL190w
Abf1	YNR045w
Abf1	YDL123w
Abf1	YOR322c
Abf1	YMR032w
Abf1	snR57
Abf1	YMR199w
Abf1	YGR269w
Abf1	YOR209c
Abf1	YLR173w
Abf1	YDL131w
Abf1	YHR050w
Abf1	YMR004w
Abf1	YLR329w
Abf1	YJR115w
Abf1	YGR055w
Abf1	YDR207c
Abf1	YGL122c
Abf1	YKL179c
Abf1	YKR058w
Abf1	YDL194w
Abf1	YOR146w
Abf1	tK(CUU)D1
Abf1	YCR052w
Abf1	YDL034w
Abf1	YJR104c
Abf1	YGR251w
Abf1	YOR207c
Abf1	YDR462w
Abf1	YPL233w
Abf1	YNR035c
Abf1	YLR230w
Abf1	YKL020c
Abf1	YER124c
Abf1	YDR034w-b
Abf1	YNL115c
Abf1	YMR124w
Abf1	YLR179c
Abf1	YJR128w
Abf1	YER111c
Abf1	YNL064c
Abf1	YLR347c
Abf1	YKR068c
Abf1	YDR410c
Abf1	YPR153w
Abf1	YNL210w
Abf1	YGR203w
Abf1	YGR053c
Abf1	YLR370c
Abf1	YKL099c
Abf1	YIL035c
Abf1	YCR092c
Abf1	YJL069c
Abf1	YBL042c
Abf1	YPL180w
Abf1	YNL251c
Abf1	YBR198c
Abf1	YPL146c
Abf1	YOR098c
Abf1	YHR080c
Abf1	YJL004c
Abf1	YGL254w
Abf1	YPR190c
Abf1	YOR141c
Abf1	YKL042w
Abf1	YDL074c
Abf1	tG(UCC)G
Abf1	YNR020c
Abf1	YJR005w
Abf1	tL(CAA)G2
Abf1	YIL026c
Abf1	YGL173c
Abf1	YDL052c
Abf1	YNR052c
Abf1	YAL017w
Abf1	YER071c
Abf1	YDR525w-a
Abf1	YNL005c
Abf1	YLR259c
Abf1	YOR086c
Abf1	YMR280c
Abf1	YLR453c
Abf1	YER158c
Abf1	YDR325w
Abf1	YDL072c
Abf1	YLR254c
Abf1	YJR045c
Abf1	YJL105w
Abf1	YGR214w
Abf1	YPR164w
Abf1	YNL208w
Abf1	YER164w
Abf1	YIL030c
Abf1	YDR408c
Abf1	YFR009w
Abf1	YDR397c
Abf1	YIL145c
Abf1	YDR144c
Abf1	YOL104c
Abf1	YNL111c
Abf1	YKR015c
Abf1	YDR029w
Abf1	YDL020c
Abf1	YHR041c
Abf1	YPR063c
Abf1	YKL183w
Abf1	YJL110c
Abf1	YOR157c
Abf1	YLL013c
Abf1	YDR360w
Abf1	YNL045w
Abf1	snR47
Abf1	YKL013c
Abf1	YPR135w
Abf1	YNL139c
Abf1	YDR266c
Abf1	YBR122c
Abf1	YKL079w
Abf1	YDR001c
Abf1	YGL011c
Abf1	YBL033c
Abf1	YGL196w
Abf1	YDR279w
Abf1	YOL117w
Abf1	YKL173w
Abf1	YJL175w
Abf1	YDR244w
Abf1	YCR081w
Abf1	YLL012w
Ace2	YLR397c
Ace2	YBR158w
Ace2	YKL185w
Ace2	YER177w
Ace2	YGR041w
Ace2	YLR286c
Ace2	YML101c
Ace2	YER124c
Ace2	YHR143w
Ace2	YNL327w
Ace2	YML008c
Ace2	YFL022c
Ace2	YFL021w
Ace2	YAL062w
Ace2	YJR147w
Ace2	YDR158w
Ace2	YKL084w
Ace2	YER127w
Ace2	YLR438c-a
Ace2	YKL150w
Ace2	YNL328c
Ace2	YLR439w
Ace2	YPL024w
Ace2	YNL078w
Ace2	YER126c
Ace2	YHR195w
Ace2	YGL226c-a
Ace2	YER154w
Ace2	YDL127w
Ace2	YER153c
Ace2	YGL008c
Ace2	YJL078c
Ace2	YDL055c
Ace2	YDR055w
Ace2	YBR229c
Ace2	YDR156w
Ace2	YLR287c-a
Ace2	YJR145c
Ace2	YER125w
Ace2	YOR138c
Ace2	YGL229c
Ace2	YJL080c
Ace2	YGL028c
Ace2	YER081w
Ace2	YOR140w
Ace2	YGL228w
Ace2	YLR079w
Ace2	YDR525w-a
Ace2	YML100w
Ace2	YKR042w
Ace2	YJR044c
Ace2	YHL028w
Ace2	YML007w
Ace2	YDR154c
Ace2	YDR157w
Ace2	YEL007w
Ace2	YER078c
Ace2	YER079w
Ace2	YER152c
Ace2	YER189w
Ace2	YFR017c
Ace2	YGL007w
Ace2	YGL226w
Ace2	YGR125w
Ace2	YGR234w
Ace2	YJL075c
Ace2	YJR146w
Ace2	YJR149w
Ace2	YKL151c
Ace2	YKR040c
Ace2	YMR135w-a
Ace2	YNR018w
Ace2	YPL025c
Ace2	YER190w
Ace2	YPL283c
Ace2	YNL241c
Ace2	YGR286c
Ace2	YNR067c
Ace2	YBR157c
Ace2	YKL068w
Ace2	YBR050c
Ace2	YER155c
Ace2	YOR230w
Ace2	YBL023c
Ace2	YBR057c
Ace2	YBR159w
Ace2	YBR230c
Ace2	YDR010c
Ace2	YDR011w
Ace2	YDR155c
Ace2	YER078w-a
Ace2	YER087c-b
Ace2	YFL056c
Ace2	YFL057c
Ace2	YGL006w-a
Ace2	YGL007c-a
Ace2	YGL133w
Ace2	YGL227w
Ace2	YGR283c
Ace2	YHL012w
Ace2	YHL013c
Ace2	YHL029c
Ace2	YHR091c
Ace2	YHR193c
Ace2	YHR194w
Ace2	YJL077w-b
Ace2	YJL159w
Ace2	YJL160c
Ace2	YKL142w
Ace2	YML003w
Ace2	YML004c
Ace2	YML100w-a
Ace2	YMR165c
Ace2	YMR261c
Ace2	YMR262w
Ace2	YNL079c
Ace2	YNL098c
Ace2	YHR142w
Ace2	YML121w
Ace2	YGR040w
Ace2	YDR525w
Ace2	YKL085w
Ace2	YGR042w
Ace2	YKR041w
Ace2	YJR144w
Ace2	YMR134w
Ace2	YLR289w
Ace2	YJR148w
Ace2	YEL008w
Ace2	YER080w
Ace2	YJR046w
Ace2	YJL148w
Ace2	YNR017w
Ace2	YGR124w
Ace2	YER176w
Ace2	snR60
Ace2	YEL006w
Ace2	YDL041w
Ace2	YNL154c
Ace2	YFR036w
Ace2	YER077c
Ace2	YGL134w
Ace2	YFR010w
Ace2	YOR314w
Ace2	YPR106w
Ace2	YPL219w
Ace2	YKL164c
Ace2	YPL158c
Ace2	YDL227c
Ace2	YJL217w
Ace2	YAL040c
Adr1	YAL054c
Adr1	YMR303c
Adr1	YDR256c
Adr1	YML054c
Adr1	YKR009c
Adr1	YAL022c
Adr1	YHL032c
Adr1	YOL147c
Adr1	YOR363c
Adr1	YDR183w
Adr1	YIL160c
Adr1	YGL205w
Adr1	YPL249c-a
Adr1	YNL202w
Adr1	YPL253c
Adr1	YPL251w
Adr1	YNL241c
Adr1	YNL324w
Adr1	YCR010c
Adr1	YOR374w
Adr1	YDR111c
Adr1	YLR438w
Adr1	YPR001w
Adr1	YPL200w
Adr1	YLR348c
Adr1	YER054c
Adr1	YIL155c
Adr1	YPR006c
Adr1	YJR094c
Adr1	YKL217w
Adr1	YGR244c
Adr1	YKR093w
Adr1	YOR348c
Adr1	YGR236c
Adr1	YMR017w
Adr1	YPR151c
Adr1	YER121w
Adr1	YGL081w
Adr1	YIL057c
Adr1	YIR016w
Adr1	YKR075c
Adr1	YAL059w
Adr1	YAR050w
Adr1	YBL070c
Adr1	YBR056w
Adr1	YBR126c
Adr1	YBR149w
Adr1	YBR214w
Adr1	YBR223c
Adr1	YBR226c
Adr1	YBR227c
Adr1	YBR228w
Adr1	YBR242w
Adr1	YBR256c
Adr1	YBR257w
Adr1	YCR021c
Adr1	YDL010w
Adr1	YDL017w
Adr1	YDL018c
Adr1	YDL021w
Adr1	YDL038c
Adr1	YDL060w
Adr1	YDL073w
Adr1	YDL074c
Adr1	YDL091c
Adr1	YDL110c
Adr1	YDL117w
Adr1	YDL119c
Adr1	YDL145c
Adr1	YDL159w
Adr1	YDL160c
Adr1	YDL170w
Adr1	YDL220c
Adr1	YDL240w
Adr1	YDR059c
Adr1	YDR070c
Adr1	YDR071c
Adr1	YDR084c
Adr1	YDR120c
Adr1	YDR171w
Adr1	YDR210c-d
Adr1	YDR258c
Adr1	YDR315c
Adr1	YDR384c
Adr1	YDR516c
Adr1	YEL011w
Adr1	YEL024w
Adr1	YER037w
Adr1	YER067w
Adr1	YER126c
Adr1	YER133w
Adr1	YER142c
Adr1	YFR007w
Adr1	YFR017c
Adr1	YFR044c
Adr1	YFR045w
Adr1	YFR053c
Adr1	YGL037c
Adr1	YGL055w
Adr1	YGL116w
Adr1	YGR008c
Adr1	YGR035c
Adr1	YGR041w
Adr1	YGR098c
Adr1	YGR099w
Adr1	YGR123c
Adr1	YGR177c
Adr1	YGR245c
Adr1	YGR248w
Adr1	YGR280c
Adr1	YHL021c
Adr1	YHR018c
Adr1	YHR028c
Adr1	YHR029c
Adr1	YHR087w
Adr1	YHR097c
Adr1	YHR155w
Adr1	YIL009w
Adr1	YIL066c
Adr1	YIL107c
Adr1	YIL136w
Adr1	YIL146c
Adr1	YIL169c
Adr1	YJL023c
Adr1	YJL057c
Adr1	YJL131c
Adr1	YJL163c
Adr1	YJL198w
Adr1	YJL203w
Adr1	YJL204c
Adr1	YJR140c
Adr1	YJR141w
Adr1	YKL015w
Adr1	YKL016c
Adr1	YKL035w
Adr1	YKL071w
Adr1	YKL086w
Adr1	YKL164c
Adr1	YKR080w
Adr1	YLR064w
Adr1	YLR149c
Adr1	YLR178c
Adr1	YLR252w
Adr1	YLR258w
Adr1	YLR270w
Adr1	YLR299w
Adr1	YLR324w
Adr1	YLR327c
Adr1	YLR330w
Adr1	YLR356w
Adr1	YLR365w
Adr1	YLR366w
Adr1	YML052w
Adr1	YML075c
Adr1	YML100w
Adr1	YMR015c
Adr1	YMR105c
Adr1	YMR169c
Adr1	YMR196w
Adr1	YMR251w-a
Adr1	YNL061w
Adr1	YNL078w
Adr1	YNL087w
Adr1	YNL100w
Adr1	YNL122c
Adr1	YNL305c
Adr1	YNR006w
Adr1	YNR064c
Adr1	YOL124c
Adr1	YOL155c
Adr1	YOR056c
Adr1	YOR057w
Adr1	YOR206w
Adr1	YOR220w
Adr1	YOR294w
Adr1	YOR341w
Adr1	YOR368w
Adr1	YPL123c
Adr1	YPL147w
Adr1	YPL148c
Adr1	YPL250c
Adr1	YPL276w
Adr1	YPR010c
Adr1	YPR118w
Adr1	YPR160w
Adr1	YBR026c
Adr1	YPL020c
Adr1	YHR138c
Adr1	YDR075w
Adr1	YDR182w
Adr1	YMR269w
Adr1	YJL210w
Adr1	YPL019c
Adr1	YCR079w
Adr1	YDR443c
Adr1	YDR089w
Adr1	YOR317w
Adr1	YDL142c
Adr1	YAL018c
Adr1	YBR109c
Adr1	YLR284c
Adr1	YOR100c
Aft2	YNL259c
Aft2	YOR316c
Aft2	YMR058w
Aft2	YFL041w
Aft2	YDR534c
Aft2	YOR383c
Aft2	YLR214w
Aft2	YBR207w
Aft2	YER145c
Aft2	YLR192c
Aft2	YPL135w
Aft2	YKL103c
Aft2	YKR052c
Aft2	YEL060c
Aft2	YLR034c
Aft2	YLR136c
Aft2	YEL012w
Aft2	YMR041c
Aft2	YDR270w
Aft2	YMR034c
Aft2	YAL022c
Aft2	YBR077c
Aft2	YBR078w
Aft2	YBR089c-a
Aft2	YBR090c
Aft2	YBR102c
Aft2	YBR103w
Aft2	YBR132c
Aft2	YBR134w
Aft2	YBR204c
Aft2	YBR205w
Aft2	YBR206w
Aft2	YBR296c
Aft2	YCR105w
Aft2	YCR107w
Aft2	YDL032w
Aft2	YDL035c
Aft2	YDL089w
Aft2	YDL090c
Aft2	YDL114w
Aft2	YDL115c
Aft2	YDL154w
Aft2	YDR052c
Aft2	YDR151c
Aft2	YDR152w
Aft2	YDR422c
Aft2	YDR441c
Aft2	YDR442w
Aft2	YDR473c
Aft2	YDR475c
Aft2	YDR544c
Aft2	YDR545w
Aft2	YEL059w
Aft2	YEL070w
Aft2	YER078c
Aft2	YER079w
Aft2	YER146w
Aft2	YER177w
Aft2	YER189w
Aft2	YER190w
Aft2	YFL042c
Aft2	YFL059w
Aft2	YFL060c
Aft2	YFR017c
Aft2	YFR024c-a
Aft2	YGL010w
Aft2	YGL011c
Aft2	YGL055w
Aft2	YGL056c
Aft2	YGL071w
Aft2	YGL072c
Aft2	YGL074c
Aft2	YGL181w
Aft2	YGL182c
Aft2	YGL227w
Aft2	YGL260w
Aft2	YGL261c
Aft2	YGR009c
Aft2	YGR010w
Aft2	YGR011w
Aft2	YGR130c
Aft2	YGR131w
Aft2	YHL045w
Aft2	YHL046c
Aft2	YHR008c
Aft2	YHR033w
Aft2	YHR091c
Aft2	YHR115c
Aft2	YHR116w
Aft2	YHR195w
Aft2	YIL070c
Aft2	YIL100w
Aft2	YIL101c
Aft2	YIR020c
Aft2	YIR040c
Aft2	YIR041w
Aft2	YJL067w
Aft2	YJL068c
Aft2	YJL079c
Aft2	YJL205c
Aft2	YJL223c
Aft2	YJR006w
Aft2	YJR044c
Aft2	YJR135c
Aft2	YKL054c
Aft2	YKL223w
Aft2	YKL224c
Aft2	YLL010c
Aft2	YLL011w
Aft2	YLL015w
Aft2	YLL033w
Aft2	YLL034c
Aft2	YLL064c
Aft2	YLR051c
Aft2	YLR052w
Aft2	YLR120c
Aft2	YLR137w
Aft2	YLR140w
Aft2	YLR141w
Aft2	YLR205c
Aft2	YLR206w
Aft2	YLR213c
Aft2	YLR284c
Aft2	YLR285w
Aft2	YLR397c
Aft2	YLR439w
Aft2	YLR461w
Aft2	YMR035w
Aft2	YMR056c
Aft2	YMR086c-a
Aft2	YMR087w
Aft2	YMR135w-a
Aft2	YMR177w
Aft2	YMR265c
Aft2	YMR266w
Aft2	YMR279c
Aft2	YMR324c
Aft2	YMR325w
Aft2	YNL090w
Aft2	YNL193w
Aft2	YNL194c
Aft2	YNL241c
Aft2	YNL268w
Aft2	YNL270c
Aft2	YNL333w
Aft2	YNL334c
Aft2	YNL337w
Aft2	YNR028w
Aft2	YNR076w
Aft2	YOL158c
Aft2	YOL161c
Aft2	YOR226c
Aft2	YOR227w
Aft2	YOR302w
Aft2	YOR303w
Aft2	YOR330c
Aft2	YOR332w
Aft2	YOR384w
Aft2	YOR394w
Aft2	YOR396w
Aft2	YPL034w
Aft2	YPL137c
Aft2	YPL156c
Aft2	YPL251w
Aft2	YPL253c
Aft2	YPL282c
Aft2	YPR151c
Arg80	YJL088w
Arg80	YER069w
Arg80	YOL140w
Arg80	YFL023w
Arg80	YPL111w
Arg80	YLR438w
Arg80	YOR303w
Arg80	YPL265w
Arg80	YNL258c
Arg80	YFL024c
Arg80	YDR434w
Arg80	YCR019w
Arg80	YMR194w
Arg80	YCR018c-a
Arg80	YDR131c
Arg80	YJL175w
Arg80	YNL050c
Arg80	YOR302w
Arg80	tT(AGU)J
Arg80	YDR048c
Arg80	YDR210c-d
Arg80	YDR451c
Arg80	YDR452w
Arg80	YEL050c
Arg80	YMR031c
Arg80	YMR032w
Arg80	YOR073w
Arg80	YPL177c
Arg80	YKL195w
Arg80	YCR094w
Arg80	YDR049w
Arg80	YNL010w
Arg80	YOL116w
Arg80	YOR206w
Arg80	YNL039w
Arg80	snR71
Arg80	YLR287c
Arg80	snR37
Arg80	YJL089w
Arg80	YOR301w
Arg80	YLL001w
Arg80	YDL176w
Arg80	snR67
Arg80	YDL149w
Arg80	YPL266w
Arg80	snR61
Arg80	YGR046w
Arg80	YNL126w
Arg80	YER123w
Arg80	YOL141w
Arg80	YER068w
Arg80	YJL177w
Arg80	YEL030w
Arg80	YDR433w
Arg80	YMR193w
Arg80	snR55
Arg80	YER025w
Arg80	YGL001c
Arg80	YLL026w
Arg80	YOR280c
Arg80	YOR210w
Arg80	YDR227w
Arg80	YGR170w
Arg80	YJL098w
Arg80	YDR494w
Arg80	YBL020w
Arg80	YER077c
Arg80	YER012w
Arg80	YOR005c
Arg80	YBR275c
Arg80	YGR103w
Arg80	YDR244w
Arg80	YDR042c
Arg80	YMR217w
Arg80	YPL123c
Arg80	YKL077w
Arg80	YOL001w
Arg80	YBR028c
Arg80	YMR098c
Arg80	YDR363w
Arg80	YHR081w
Arg80	YER135c
Arg80	YLR350w
Arg80	YMR259c
Arg80	YOL081w
Arg80	YDR495c
Arg80	YPL126w
Arg80	YGR271w
Arg80	YML099c
Arg80	YDL075w
Arg80	YNL147w
Arg80	YDR371w
Arg80	YGR188c
Arg80	YDL070w
Arg80	YGR071c
Arg80	YJR100c
Arg80	YDL191w
Arg80	YGR108w
Arg80	YLR303w
Arg81	YOL058w
Arg81	YJL088w
Arg81	YER069w
Arg81	YOL140w
Arg81	YFL023w
Arg81	YPL111w
Arg81	YLR438w
Arg81	YOR303w
Arg81	YPL265w
Arg81	YFL024c
Arg81	YJL085w
Arg81	YFL034c-a
Arg81	YDR522c
Arg81	YKL072w
Arg81	YDR084c
Arg81	YBR099c
Arg81	YDL068w
Arg81	YDL071c
Arg81	YDR042c
Arg81	YFL034w
Arg81	YOR302w
Arg81	YDL189w
Arg81	YLL001w
Arg81	YAR050w
Arg81	YBR086c
Arg81	YBR087w
Arg81	YBR093c
Arg81	YBR094w
Arg81	YDL152w
Arg81	YFR057w
Arg81	YHR147c
Arg81	YHR148w
Arg81	YHR179w
Arg81	YHR193c
Arg81	YHR194w
Arg81	YHR195w
Arg81	YKL107w
Arg81	YML098w
Arg81	YML099c
Arg81	YMR056c
Arg81	YMR086c-a
Arg81	YMR087w
Arg81	YOL057w
Arg81	YOR304w
Arg81	YPL177c
Arg81	YMR155w
Arg81	YDR372c
Arg81	YGL145w
Arg81	snR61
Arg81	YOL125w
Arg81	YDL154w
Arg81	YKR055w
Arg81	YER007c-a
Arg81	YGR026w
Arg81	YDR426c
Arg81	YDL176w
Arg81	YDL149w
Arg81	YOR206w
Arg81	snR71
Arg81	YDR337w
Arg81	YDR244w
Arg81	YNR038w
Arg81	YLR320w
Arg81	YOL103w
Arg81	YBL085w
Arg81	YHR013c
Arg81	YLR318w
Arg81	YDL191w
Arg81	YBR098w
Arg81	YOL141w
Arg81	YER068w
Arg81	YPL266w
Arg81	YJL089w
Arg81	YOR301w
Arg81	YOL059w
Arg81	YDL001w
Arg81	YJL092w
Arg81	YDL070w
Arg81	YNL048w
Arg81	YGL180w
Arg81	YBL029w
Arg81	YPR109w
Arg81	YKL073w
Arg81	YJL060w
Arg81	YDR282c
Arg81	YDL116w
Arg81	YDL225w
Arg81	YEL056w
Arg81	YDR446w
Arg81	YOL142w
Arg81	YOL139c
Arg81	YDL143w
Arg81	YLR238w
Arg81	YLL006w
Arg81	YOL076w
Aro80	YDR376w
Aro80	YHR137w
Aro80	YDR380w
Aro80	YDR421w
Aro80	YDR377w
Aro80	YDR375c
Aro80	YNL125c
Aro80	YHR156c
Aro80	YDR378c
Aro80	YNL124w
Aro80	YHR157w
Aro80	YDR379w
Aro80	YMR194w
Aro80	YDR382w
Aro80	YDR289c
Aro80	YFL060c
Aro80	YFL059w
Aro80	YNL126w
Aro80	YHR136c
Aro80	YDR523c
Aro80	YHR139c
Aro80	YKL072w
Aro80	YPL253c
Aro80	YHR135c
Aro80	YCL065w
Aro80	YHR138c
Aro80	YHR139c-a
Aro80	YHR140w
Aro80	YPL251w
Aro80	YDR381w
Aro80	YCR018c-a
Aro80	YJL148w
Aro80	YDL091c
Aro80	YCL031c
Aro80	YCL066w
Aro80	YCL067c
Aro80	YDL137w
Aro80	YDL184c
Aro80	YDR379c-a
Aro80	YDR381c-a
Aro80	YEL040w
Aro80	YHR005c
Aro80	YHR015w
Aro80	YHR094c
Aro80	YHR095w
Aro80	YJR008w
Aro80	YJR080c
Aro80	YKL051w
Aro80	YKL052c
Aro80	YLR293c
Aro80	YMR026c
Aro80	YMR027w
Aro80	YNL181w
Aro80	YNL182c
Aro80	YPL030w
Aro80	YPL031c
Aro80	YPL198w
Aro80	YPR025c
Aro80	YPR026w
Aro80	YMR257c
Aro80	YGR173w
Aro80	YKL064w
Aro80	YOL159c
Aro80	YDR420w
Aro80	YMR192w
Aro80	YHR134w
Aro80	YHL036w
Aro80	YBL029w
Aro80	YMR193w
Aro80	YEL062w
Aro80	YOR205c
Aro80	YLR082c
Aro80	YGR053c
Aro80	YCL074w
Aro80	YDR049w
Aro80	YDR372c
Aro80	YOR005c
Aro80	YDR244w
Aro80	YOL117w
Aro80	YGR244c
Aro80	YDR370c
Aro80	YNR004w
Aro80	YOR218c
Aro80	YDR468c
Aro80	YDR179c
Aro80	YNL122c
Aro80	YNL118c
Aro80	YJL008c
Aro80	YDR184c
Aro80	YDR075w
Aro80	YKL073w
Aro80	YNL127w
Aro80	YDR291w
Aro80	YML007w
Aro80	YDL001w
Aro80	YIL003w
Aro80	YDR004w
Ash1	YDL227c
Ash1	YNL289w
Ash1	YIL099w
Ash1	YBL030c
Ash1	YNL290w
Ash1	YJL153c
Ash1	YMR056c
Ash1	YJR092w
Ash1	YDL126c
Ash1	YJL194w
Ash1	YLR245c
Ash1	YNR028w
Ash1	YHR169w
Ash1	YER143w
Ash1	YPL265w
Ash1	YBL043w
Ash1	YJL196c
Ash1	YLR246w
Ash1	YHR190w
Ash1	YMR058w
Ash1	YCL036w
Ash1	YJR091c
Ash1	YLR451w
Ash1	YBR115c
Ash1	YDR481c
Ash1	YBR296c
Ash1	YBR050c
Ash1	YFR052w
Ash1	YGL126w
Ash1	YML105c
Ash1	YGL127c
Ash1	YCL037c
Ash1	YGL184c
Ash1	YLR237w
Ash1	YGL096w
Ash1	YEL012w
Ash1	YKR042w
Ash1	YBR070c
Ash1	YBR071w
Ash1	YBR090c
Ash1	YHR135c
Ash1	YCR107w
Ash1	YDL038c
Ash1	YDL039c
Ash1	YDL068w
Ash1	YDL071c
Ash1	YDR054c
Ash1	YDR055w
Ash1	YDR077w
Ash1	YDR343c
Ash1	YDR441c
Ash1	YDR442w
Ash1	YDR451c
Ash1	YDR452w
Ash1	YER004w
Ash1	YGR035c
Ash1	YGR086c
Ash1	YGR110w
Ash1	YGR189c
Ash1	YIL122w
Ash1	YIL140w
Ash1	YIL141w
Ash1	YIL158w
Ash1	YJL088w
Ash1	YJL152w
Ash1	YJL163c
Ash1	YKL071w
Ash1	YKL079w
Ash1	YKL163w
Ash1	YKR040c
Ash1	YKR097w
Ash1	YLR080w
Ash1	YLR300w
Ash1	YLR360w
Ash1	YLR414c
Ash1	YMR102c
Ash1	YMR103c
Ash1	YMR121c
Ash1	YMR122w-a
Ash1	YMR252c
Ash1	YMR304c-a
Ash1	YMR305c
Ash1	YMR306c-a
Ash1	YMR306w
Ash1	YMR307w
Ash1	YMR315w
Ash1	YNL260c
Ash1	YNL300w
Ash1	YNL301c
Ash1	YOL007c
Ash1	YOL113w
Ash1	YOL114c
Ash1	YOR052c
Ash1	YOR059c
Ash1	YOR153w
Ash1	YOR382w
Ash1	YPL024w
Ash1	YPL025c
Ash1	YPL056c
Ash1	YNL241c
Ash1	YOR100c
Ash1	YIL100w
Ash1	YGR248w
Ash1	YDR309c
Ash1	YCL025c
Ash1	YER045c
Ash1	YKR041w
Ash1	YLR299w
Ash1	YJL220w
Ash1	YOL157c
Ash1	YCR063w
Ash1	YOR178c
Ash1	YIL123w
Ash1	YAL040c
Azf1	YDL037c
Azf1	YEL063c
Azf1	YAL040c
Azf1	YDR144c
Azf1	YEL062w
Azf1	YJL148w
Azf1	YDR042c
Azf1	YHL041w
Azf1	YNL112w
Azf1	YDR077w
Azf1	YKR042w
Azf1	YAL037w
Azf1	YAR009c
Azf1	YBL029w
Azf1	YDL245c
Azf1	YDR259c
Azf1	YIL099w
Azf1	YIR020c
Azf1	YLL019c
Azf1	YLL020c
Azf1	YLR023c
Azf1	YML007w
Azf1	YML008c
Azf1	YNR050c
Azf1	YOL121c
Azf1	YPR013c
Azf1	YOL156w
Azf1	YNL010w
Azf1	YLR174w
Azf1	YJR002w
Azf1	YLR224w
Azf1	YKL022c
Azf1	YBL073w
Azf1	YPL124w
Azf1	YGL001c
Azf1	YMR319c
Azf1	YDR006c
Azf1	YCR028c
Azf1	snR47
Azf1	YLL066c
Azf1	YOR360c
Azf1	YOL063c
Azf1	YIL102c
Azf1	YBL030c
Azf1	YKL024c
Azf1	YOR313c
Azf1	YOL067c
Azf1	YNL292w
Azf1	YDR471w
Azf1	snR37
Azf1	YMR048w
Azf1	YHL042w
Azf1	snR190
Bas1	YAR015w
Bas1	YLR359w
Bas1	YMR120c
Bas1	YOR128c
Bas1	YGR204w
Bas1	YMR300c
Bas1	YGL234w
Bas1	YGR061c
Bas1	YDR408c
Bas1	YER061c
Bas1	YPL018w
Bas1	YDR019c
Bas1	YAL044c
Bas1	YEL046c
Bas1	YJL101c
Bas1	YCL030c
Bas1	YBR248c
Bas1	YNL009w
Bas1	YER092w
Bas1	YEL044w
Bas1	YKL217w
Bas1	YJL100w
Bas1	YCR019w
Bas1	YER091c
Bas1	YMR188c
Bas1	YKR080w
Bas1	YOR269w
Bas1	YLR061w
Bas1	YMR190c
Bas1	YLR058c
Bas1	YDR409w
Bas1	YFL060c
Bas1	YFL059w
Bas1	YMR191w
Bas1	YKR010c
Bas1	YGL186c
Bas1	YKR079c
Bas1	YPL253c
Bas1	YPL019c
Bas1	YAL045c
Bas1	YCR018c-a
Bas1	YEL045c
Bas1	YER091c-a
Bas1	YLR358c
Bas1	YMR098c
Bas1	YMR187c
Bas1	YMR244w
Bas1	YOR268c
Bas1	YPL251w
Bas1	YMR243c
Bas1	YOL024w
Bas1	YBR025c
Bas1	YGL116w
Bas1	YMR130w
Bas1	YDL133w
Bas1	YAL060w
Bas1	YMR189w
Bas1	YAL046c
Bas1	YBR086c
Bas1	YBR087w
Bas1	YBR099c
Bas1	YBR216c
Bas1	YBR217w
Bas1	YDR084c
Bas1	YGL184c
Bas1	YGL236c
Bas1	YKL177w
Bas1	YKL179c
Bas1	YLR057w
Bas1	YLR059c
Bas1	YLR060w
Bas1	YLR397c
Bas1	YMR186w
Bas1	YGL235w
Bas1	YGR183c
Bas1	YAL053w
Bas1	YLR277c
Bas1	YNL010w
Bas1	YOL001w
Bas1	YPR134w
Bas1	YER074w
Bas1	YDR319c
Bas1	YEL062w
Bas1	YLR127c
Bas1	YKL073w
Bas1	YNL189w
Bas1	snR70
Bas1	YOR273c
Bas1	YKL219w
Bas1	YLR064w
Bas1	YEL042w
Bas1	YCR020w-b
Bas1	YPR081c
Bas1	tT(AGU)B
Bas1	YKR055w
Bas1	YDR521w
Bas1	YKL120w
Bas1	YGL135w
Bas1	YML042w
Bas1	YDR018c
Bas1	YMR185w
Bas1	snR61
Bas1	YER012w
Bas1	YCL065w
Bas1	YDR020c
Bas1	YKL027w
Bas1	YBR098w
Bas1	YGR170w
Bas1	YBL029w
Bas1	YIL116w
Bas1	snR37
Bas1	YLR350w
Bas1	YKL033w-a
Bas1	YGR203w
Bas1	YDL001w
Bas1	YIL072w
Bas1	YKL218c
Bas1	YIL003w
Bas1	YNL102w
Cat8	YAL054c
Cat8	YMR303c
Cat8	YCR010c
Cat8	YLR377c
Cat8	YKL109w
Cat8	YER065c
Cat8	YOL126c
Cat8	YNL117w
Cbf1	YKL192c
Cbf1	YGR204w
Cbf1	YNL094w
Cbf1	YBR249c
Cbf1	YHR137w
Cbf1	YIL088c
Cbf1	YKL007w
Cbf1	YJL209w
Cbf1	YLL009c
Cbf1	YOR065w
Cbf1	YKL191w
Cbf1	YLL008w
Cbf1	YAL026c
Cbf1	YJL167w
Cbf1	YLR081w
Cbf1	YJL101c
Cbf1	YLR174w
Cbf1	YER092w
Cbf1	YKL008c
Cbf1	YFR030w
Cbf1	YKL001c
Cbf1	YPR167c
Cbf1	YLR303w
Cbf1	YNL277w
Cbf1	YIR017c
Cbf1	YJR010w
Cbf1	YIL046w
Cbf1	YER091c
Cbf1	YBR089c-a
Cbf1	YNL282w
Cbf1	YLL010c
Cbf1	YJL166w
Cbf1	YBR049c
Cbf1	YDR502c
Cbf1	YIL074c
Cbf1	YHR098c
Cbf1	YHR136c
Cbf1	YIL126w
Cbf1	YGL184c
Cbf1	YHR099w
Cbf1	YNL283c
Cbf1	YBR051w
Cbf1	YBR090c
Cbf1	YBR224w
Cbf1	YBR225w
Cbf1	YBR250w
Cbf1	YDR438w
Cbf1	YER091c-a
Cbf1	YIL127c
Cbf1	YJL211c
Cbf1	YLL055w
Cbf1	YLL056c
Cbf1	YNL095c
Cbf1	YGR113w
Cbf1	YPL094c
Cbf1	YNR033w
Cbf1	YER017c
Cbf1	YJL115w
Cbf1	YGR224w
Cbf1	YJR122w
Cbf1	YCR093w
Cbf1	YOR039w
Cbf1	YFR019w
Cbf1	YGR052w
Cbf1	YHR089c
Cbf1	YOR260w
Cbf1	YFR009w
Cbf1	YMR217w
Cbf1	YOR038c
Cbf1	YNL037c
Cbf1	YFL018c
Cbf1	YDR439w
Cbf1	YER112w
Cbf1	YAL024c
Cbf1	YJL133w
Cbf1	YBR091c
Cbf1	YCR092c
Cbf1	YJL116c
Cbf1	YNL036w
Cbf1	YBR222c
Cbf1	YER099c
Cbf1	YJR123w
Cbf1	YOR259c
Cbf1	YFR037c
Cbf1	YGL252c
Cbf1	YGL126w
Cbf1	YOL110w
Cbf1	YMR216c
Cbf1	YFL017w-a
Cbf1	YGL127c
Cbf1	YER111c
Cbf1	YJR009c
Cbf1	YJL054w
Cbf1	YER100w
Cbf1	YAL012w
Cbf1	YAL017w
Cbf1	YAL018c
Cbf1	YAL053w
Cbf1	YAL054c
Cbf1	YBR039w
Cbf1	YBR082c
Cbf1	YBR144c
Cbf1	YBR145w
Cbf1	YBR147w
Cbf1	YBR248c
Cbf1	YBR287w
Cbf1	YCR087c-a
Cbf1	YCR088w
Cbf1	YCR106w
Cbf1	YDL006w
Cbf1	YDL020c
Cbf1	YDL051w
Cbf1	YDL052c
Cbf1	YDL058w
Cbf1	YDL059c
Cbf1	YDL073w
Cbf1	YDL074c
Cbf1	YDL120w
Cbf1	YDL121c
Cbf1	YDR054c
Cbf1	YDR055w
Cbf1	YDR141c
Cbf1	YDR160w
Cbf1	YDR190c
Cbf1	YDR191w
Cbf1	YDR267c
Cbf1	YDR268w
Cbf1	YDR297w
Cbf1	YDR396w
Cbf1	YDR482c
Cbf1	YDR483w
Cbf1	YDR508c
Cbf1	YDR510w
Cbf1	YDR530c
Cbf1	YDR531w
Cbf1	YEL024w
Cbf1	YEL025c
Cbf1	YEL043w
Cbf1	YEL044w
Cbf1	YEL045c
Cbf1	YEL046c
Cbf1	YER043c
Cbf1	YER055c
Cbf1	YER060w-a
Cbf1	YER071c
Cbf1	YER072w
Cbf1	YER094c
Cbf1	YER095w
Cbf1	YER107c
Cbf1	YER114c
Cbf1	YER124c
Cbf1	YER125w
Cbf1	YER177w
Cbf1	YFL023w
Cbf1	YFL024c
Cbf1	YFL031w
Cbf1	YFL032w
Cbf1	YFL033c
Cbf1	YFR018c
Cbf1	YFR033c
Cbf1	YFR038w
Cbf1	YFR049w
Cbf1	YGL055w
Cbf1	YGL056c
Cbf1	YGL125w
Cbf1	YGL187c
Cbf1	YGL207w
Cbf1	YGR032w
Cbf1	YGR049w
Cbf1	YGR060w
Cbf1	YGR078c
Cbf1	YGR079w
Cbf1	YGR116w
Cbf1	YGR154c
Cbf1	YGR155w
Cbf1	YGR200c
Cbf1	YGR223c
Cbf1	YGR229c
Cbf1	YGR230w
Cbf1	YGR233c
Cbf1	YDL198c
Cbf1	YHR001w-a
Cbf1	YHR033w
Cbf1	YHR041c
Cbf1	YHR042w
Cbf1	YHR082c
Cbf1	YHR083w
Cbf1	YHR112c
Cbf1	YHR113w
Cbf1	YIL031w
Cbf1	YIL032c
Cbf1	YIL118w
Cbf1	YIR006c
Cbf1	YIR018w
Cbf1	YJL012c
Cbf1	YJL060w
Cbf1	YJL100w
Cbf1	YJL109c
Cbf1	YJL117w
Cbf1	YJL119c
Cbf1	YJL133c-a
Cbf1	YJL149w
Cbf1	YJL150w
Cbf1	YJL151c
Cbf1	YJL158c
Cbf1	YJL168c
Cbf1	YJL186w
Cbf1	YJL187c
Cbf1	YJR060w
Cbf1	YJR095w
Cbf1	YJR119c
Cbf1	YJR120w
Cbf1	YJR137c
Cbf1	YJR138w
Cbf1	YJR139c
Cbf1	YJR145c
Cbf1	YJR146w
Cbf1	YJR147w
Cbf1	YKL015w
Cbf1	YKL016c
Cbf1	YKR057w
Cbf1	YKR073c
Cbf1	YLR032w
Cbf1	YLR033w
Cbf1	YLR092w
Cbf1	YLR139c
Cbf1	YLR142w
Cbf1	YLR149c
Cbf1	YLR150w
Cbf1	YLR151c
Cbf1	YLR155c
Cbf1	YLR156w
Cbf1	YLR157c
Cbf1	YLR157c-a
Cbf1	YLR157c-b
Cbf1	YLR158c
Cbf1	YLR160c
Cbf1	YLR266c
Cbf1	YLR267w
Cbf1	YLR280c
Cbf1	YLR281c
Cbf1	YLR283w
Cbf1	YLR301w
Cbf1	YLR409c
Cbf1	YLR410w
Cbf1	YML017w
Cbf1	YML018c
Cbf1	YML119w
Cbf1	YML120c
Cbf1	YML121w
Cbf1	YML122c
Cbf1	YMR037c
Cbf1	YMR131c
Cbf1	YMR195w
Cbf1	YMR196w
Cbf1	YMR197c
Cbf1	YMR198w
Cbf1	YMR253c
Cbf1	YMR254c
Cbf1	YMR255w
Cbf1	YMR301c
Cbf1	YMR308c
Cbf1	YNL063w
Cbf1	YNL064c
Cbf1	YNL080c
Cbf1	YNL103w
Cbf1	YNL104c
Cbf1	YNL175c
Cbf1	YNL220w
Cbf1	YNL221c
Cbf1	YNL232w
Cbf1	YNL259c
Cbf1	YNR013c
Cbf1	YNR014w
Cbf1	YNR051c
Cbf1	YOL064c
Cbf1	YOL100w
Cbf1	YOL101c
Cbf1	YOL111c
Cbf1	YOL136c
Cbf1	YOR054c
Cbf1	YOR064c
Cbf1	YOR098c
Cbf1	YOR099w
Cbf1	YOR162c
Cbf1	YOR163w
Cbf1	YOR270c
Cbf1	YOR299w
Cbf1	YOR300w
Cbf1	YOR302w
Cbf1	YOR303w
Cbf1	YOR327c
Cbf1	YOR328w
Cbf1	YOR344c
Cbf1	YOR365c
Cbf1	YOR367w
Cbf1	YPL018w
Cbf1	YPL019c
Cbf1	YPL068c
Cbf1	YPL170w
Cbf1	YPL171c
Cbf1	YPL204w
Cbf1	YPL206c
Cbf1	YPL221w
Cbf1	YPL235w
Cbf1	YPL236c
Cbf1	YPL250c
Cbf1	YPL254w
Cbf1	YPR072w
Cbf1	YPR102c
Cbf1	YPR103w
Cbf1	YPR200c
Cbf1	YPR201w
Cbf1	YDR437w
Cbf1	YGR254w
Cbf1	YGR129w
Cbf1	YGR203w
Cbf1	YER060w
Cbf1	YJL134w
Cbf1	YLR141w
Cbf1	YOR376w
Cbf1	YDR509w
Cbf1	YLR091w
Cbf1	YNR032c-a
Cbf1	YLR080w
Cbf1	YNL278w
Cbf1	YLR173w
Cbf1	YJL210w
Cbf1	YFR029w
Cbf1	YGR087c
Cbf1	YIL164c
Cbf1	YGR055w
Cbf1	YLL061w
Cbf1	YLR180w
Cha4	YCL064c
Cha4	YGL121c
Cha4	YDR322w
Cha4	YPR140w
Cha4	YPR139c
Cha4	YDR056c
Cha4	YMR135w-a
Cha4	YDR057w
Cha4	YBL041w
Cha4	snR70
Cha4	YGR061c
Cha4	SRG1
Cha4	YER069w
Cha4	YGL203c
Cha4	YDR144c
Cha4	YLL006w
Cha4	YDR145w
Cha4	YCL063w
Cha4	YCL065w
Cha4	YCL066w
Cha4	YCL067c
Cha4	YCR039c
Cha4	YCR040w
Cha4	YCR041w
Cha4	YCR082w
Cha4	YDL137w
Cha4	YDR310c
Cha4	YDR311w
Cha4	YER044c
Cha4	YER047c
Cha4	YER189w
Cha4	YER190w
Cha4	YGL171w
Cha4	YGR084c
Cha4	YGR094w
Cha4	YHL005c
Cha4	YHL006c
Cha4	YIL084c
Cha4	YJR133w
Cha4	YKL007w
Cha4	YKL008c
Cha4	YKL143w
Cha4	YKL144c
Cha4	YLL006w-a
Cha4	YLL007c
Cha4	YLR325c
Cha4	YLR326w
Cha4	YMR080c
Cha4	YMR088c
Cha4	YMR119w
Cha4	YMR119w-a
Cha4	YMR144w
Cha4	YMR231w
Cha4	YNL010w
Cha4	YNL011c
Cha4	YNL296w
Cha4	YOL137w
Cha4	YOL138c
Cha4	YPL180w
Cha4	YPL182c
Cha4	YPL242c
Cha4	YPR032w
Cha4	YPR144c
Cha4	YGL250w
Cha4	YGL003c
Cha4	YOR280c
Cha4	YOR318c
Cha4	YLR366w
Cha4	snR190
Cha4	YMR134w
Cha4	YOR209c
Cha4	YDR523c
Cha4	YDL054c
Cha4	YPL218w
Cha4	YGR099w
Cha4	YJL148w
Cha4	YKR021w
Cha4	YKR026c
[truncated: 26,838 more rows]
