# Supplementary material for: Inferring causal metabolic signals that regulate the dynamic TORC1-dependent transcriptome
Source: Mol Syst Biol. 2015 Apr 17;11(4):802. doi: 10.15252/msb.20145475 (PMC4422559; doi:10.15252/msb.20145475)
Supplement: Supplementary file 17 [file msb0011-0802-sd17.zip › Supplementary Data 1_MODEL/codeBayessianFramework/data/TranscriptsRaw/BY_affy_gln2pro_nqsp_rawdata.csv]

YORF	GeneName	BY013_T1	BY009_T1	BY010_T1	BY013_T0	BY013_T2	BY013_T3	BY009_T3	BY010_T3	BY013_T4	BY013_T5	BY013_T6	BY009_T6	BY010_T6	BY013_T7	BY013_T8
YKR009C	FOX2	1901.0	1975.8	1745.4	2019.2	2166.7	2050.8	1948.9	2010.7	2436.8	2778.8	3361.0	3043.0	3243.7	3421.4	3314.5
YDL157C	YDL157C	6898.1	6906.9	6288.5	6939.6	6741.4	6024.3	6070.9	6246.5	5942.9	5187.0	4567.2	4657.0	4588.6	4783.6	4368.3
YER059W	PCL6	2328.0	2354.4	2531.4	2331.1	2539.8	3129.2	2839.3	3063.3	3478.2	4168.7	4340.4	4298.5	4429.9	4191.5	3623.2
YGL059W	PKP2	1557.3	1574.5	1621.1	1635.3	1557.1	1668.2	1622.7	1673.3	1637.0	1697.2	1458.5	1568.9	1495.5	2016.4	2236.3
YDR481C	PHO8	4661.3	4844.3	4831.3	4435.7	5189.0	5939.6	5412.6	5949.1	6369.9	8235.4	10144.2	9723.2	10263.3	9008.3	8694.4
YML113W	DAT1	1496.5	1545.3	1397.5	1267.4	1024.8	605.5	786.7	688.9	338.8	202.1	201.8	184.4	185.7	387.3	503.7
YIL157C	COA1	2891.4	2946.8	2984.0	3217.0	3293.4	3329.1	3184.6	3338.9	3664.9	4068.8	4507.5	4524.8	4385.5	4136.2	3793.6
YPR003C	YPR003C	946.6	1021.0	959.6	963.5	1061.6	1127.8	1039.7	1152.9	1272.6	1369.4	1660.4	1522.9	1555.3	1442.2	1444.7
YNR074C	AIF1	2989.6	2976.9	2714.0	3099.8	3014.3	2855.6	2792.3	3081.4	3123.3	3550.5	3903.9	3760.2	3932.8	3372.5	2796.0
YLR154C-H	YLR154C-H	1014.8	1012.1	855.7	875.9	1051.6	878.4	1109.9	810.0	840.1	995.2	1059.2	968.8	1030.3	1042.6	874.6
YKL012W	PRP40	2485.3	2659.1	2496.2	2622.6	2524.4	2438.8	2503.8	2598.1	2522.4	2546.6	2484.9	2416.0	2310.0	3089.3	2915.7
YJL147C	YJL147C	965.5	1053.0	923.8	1071.7	1098.5	894.2	843.1	964.5	965.2	1102.2	1131.2	1014.4	1117.9	1330.0	1137.0
YDL216C	RRI1	574.0	563.1	582.2	607.4	670.9	798.4	663.5	771.7	948.9	1190.2	1236.9	1180.6	1193.7	1584.2	1403.6
YNL320W	YNL320W	3120.5	3063.7	2994.1	3168.4	3229.1	3202.4	2974.7	3558.2	3404.1	3345.4	3642.0	3358.9	3540.3	2772.8	2619.2
YHL007C	STE20	3822.2	4086.1	3920.6	3625.3	3478.3	3138.2	3534.3	3260.5	2602.3	2161.8	1975.6	1770.0	1728.4	2224.0	2450.6
YPL223C	GRE1	422.4	526.6	592.4	396.2	471.7	571.1	606.5	740.3	676.4	965.9	1466.1	1339.9	1530.9	1945.5	3079.2
YKL138C	MRPL31	5883.7	6002.2	5475.3	6322.2	5950.1	5358.3	5511.5	5560.1	5737.8	5498.1	5690.4	4839.5	4995.0	3610.8	3733.6
YNL126W	SPC98	1517.3	1465.3	1572.3	1448.8	1442.8	1449.5	1585.2	1427.7	1405.9	1435.1	1553.4	1519.8	1581.2	1932.4	1773.8
YKL055C	OAR1	226.3	254.6	201.6	229.1	224.8	170.3	156.6	165.8	160.8	106.1	117.0	91.9	87.3	151.8	160.5
YML035C	AMD1	2596.2	2679.6	2665.2	2754.3	2620.4	2595.9	2607.9	2598.5	2737.9	3094.0	3139.4	2993.6	3034.0	3246.0	3446.3
YER087C-B	SBH1	8061.3	8381.7	8098.2	8296.7	8388.9	7898.4	7842.0	7743.4	7771.9	7287.4	7789.2	7303.5	7750.3	7931.2	6907.6
YIL160C	POT1	45.8	52.2	59.9	45.6	54.9	70.0	59.3	70.6	102.0	201.8	485.1	356.7	409.6	636.7	1028.3
YLR050C	YLR050C	3776.3	4044.3	3787.8	3798.4	4194.5	3642.1	3833.0	3885.8	3764.4	4015.3	4375.9	4096.4	4369.4	5797.5	5041.5
YOR037W	CYC2	1042.9	1121.7	1022.9	1105.1	1113.0	1070.6	1059.1	1091.0	1087.9	1099.0	1130.6	1041.3	1131.5	1121.3	1023.7
YOL008W	COQ10	1253.7	1177.9	1216.9	1205.1	1263.2	1418.3	1285.9	1469.1	1616.9	1809.9	1912.7	2043.7	1984.1	1788.4	1662.9
YOR072W-B	YOR072W-B	643.8	713.7	558.9	532.9	565.0	452.1	522.0	491.3	408.3	405.4	289.5	277.9	276.6	286.0	275.2
YPL253C	VIK1	1376.4	1294.4	1330.0	1350.5	1253.0	1174.8	1276.3	1308.1	1216.1	1200.3	1215.0	1204.2	1254.9	1436.3	1378.0
YDL048C	STP4	651.9	714.9	677.1	694.8	705.4	682.4	651.9	674.3	729.1	920.8	1099.2	988.1	1037.4	1687.4	1353.4
YDR056C	YDR056C	6706.9	6563.8	6910.7	6379.0	6847.9	7038.6	6785.1	7035.3	6952.9	7278.9	7291.3	7356.5	7530.1	7819.6	7519.6
YNL083W	SAL1	1039.2	1049.8	980.2	994.9	1009.0	992.0	1002.8	1014.3	1099.0	1138.7	1189.5	1101.6	1198.6	1196.1	1209.8
YCR081W	SRB8	519.2	567.1	451.8	620.5	589.1	469.4	475.3	476.7	514.8	511.4	503.0	468.2	449.7	493.9	452.1
YDL159W	STE7	903.6	955.9	867.2	876.8	889.2	911.4	762.6	902.5	1016.9	1213.3	1480.0	1339.3	1464.3	1343.8	1364.9
YCR024C-B	YCR024C-B	14001.9	13643.2	13442.9	13342.4	13695.1	13899.5	13875.1	13645.3	13982.4	13721.3	16114.1	15369.5	16627.8	17489.4	17291.7
YPL154C	PEP4	13952.1	13815.2	13586.6	13648.4	15015.8	14890.8	14396.1	14665.4	16020.7	17855.6	20734.7	19600.9	20174.1	22593.5	22204.2
YDR020C	DAS2	761.2	807.3	734.0	748.8	652.0	463.1	517.5	549.6	384.5	327.5	335.7	317.9	327.2	332.7	403.2
YOR290C	SNF2	4387.5	4354.2	4296.1	4340.3	4213.2	4276.5	4311.5	4417.0	4253.7	4474.3	4842.3	4502.0	4786.0	6245.2	5723.2
YGR267C	FOL2	8876.6	9004.5	8934.6	8879.5	8945.5	8814.4	8744.5	8860.6	8672.0	8220.8	8399.8	8211.8	8556.5	8780.2	8665.3
YNL216W	RAP1	3496.6	3553.3	3533.4	3660.1	3313.8	3283.5	3360.5	3494.2	3294.5	3202.4	2842.1	2710.2	2765.6	2157.3	2346.1
YFL034C-B	MOB2	2047.9	1907.0	1953.7	2013.1	2015.7	1916.6	1794.2	1998.3	1745.0	1476.6	1406.7	1357.1	1389.7	1434.6	1473.1
YEL031W	SPF1	10823.5	10767.7	10787.1	9993.7	10419.4	10457.2	10843.4	10477.4	10485.2	10317.5	10952.1	10413.6	10763.4	10557.5	9793.8
YBR238C	YBR238C	797.9	841.9	746.1	789.0	650.3	460.4	553.6	516.0	366.9	296.6	213.4	203.7	201.1	194.7	168.5
YFL045C	SEC53	13560.6	13471.7	14002.6	13922.4	13589.7	13887.4	13377.9	14169.2	13947.0	13907.9	13821.9	14220.3	14150.3	15150.3	13079.4
YGL222C	EDC1	2166.8	2154.8	2178.0	2023.9	2418.0	2649.5	2436.1	2732.1	2909.8	3464.4	3628.1	3762.0	3744.2	4032.6	3983.6
YIR021W	MRS1	2151.8	2254.8	1995.1	2229.2	2201.3	1877.7	1964.5	2026.4	1861.5	1600.5	1542.8	1421.5	1501.2	1407.5	1489.0
YHR014W	SPO13	40.8	50.5	48.5	48.1	38.7	54.3	57.6	46.5	51.3	56.0	68.6	56.8	55.5	68.6	45.7
YEL006W	YEA6	3072.3	3186.6	2999.0	3153.2	3419.3	3472.5	3099.3	3411.5	3661.2	4215.3	5131.2	4544.0	5007.3	5959.9	5612.8
YDL029W	ARP2	7807.9	7888.6	7827.6	8297.2	8272.1	8428.0	7674.3	8588.6	8746.0	9263.0	9844.4	9338.9	9962.3	11040.3	10780.7
YLR401C	DUS3	1702.4	1881.9	1667.8	1647.9	1395.2	911.3	1185.2	985.2	599.4	302.3	129.9	113.2	118.9	203.8	231.5
YDR447C	RPS17B	16630.4	16280.7	16435.8	16345.8	16103.0	16005.7	16453.9	15695.9	15398.3	14087.6	13061.4	13830.5	13515.9	8346.2	9072.3
YOR192C-C	YOR192C-C	3092.0	3275.7	2849.1	2888.7	3151.2	2955.2	3030.1	2982.0	2908.5	3131.7	3033.1	3076.5	3279.7	2977.6	3326.2
YER026C	CHO1	10296.2	10485.9	10063.4	10237.4	10755.4	10790.5	10291.3	10523.9	11162.4	12108.6	13974.6	13516.9	13884.4	15750.7	14364.7
YLR287C-A	RPS30A	18734.4	17907.5	17901.7	17747.3	17793.7	17881.3	18970.2	17791.4	17421.2	16761.5	15538.8	16457.3	15921.0	13113.3	14451.8
YKL195W	MIA40	3499.6	3456.2	3439.4	3460.6	3314.5	4150.4	3830.3	4112.4	4522.6	4782.2	5113.1	4972.1	5025.1	4638.2	4630.9
YDR144C	MKC7	3284.1	3337.4	3539.2	2933.6	2818.4	2890.1	3056.1	3027.9	2354.0	2042.8	1704.3	1682.9	1669.8	1149.6	957.6
YDR439W	LRS4	1151.0	1174.0	1173.0	1167.7	1137.6	1155.4	1100.5	1217.7	1177.7	1329.1	1349.8	1287.7	1346.4	1272.1	1147.4
YBR149W	ARA1	7509.1	7612.3	7727.8	8458.0	8861.0	9553.1	8557.1	9734.8	10958.3	12850.5	15871.1	15434.2	15836.3	17519.9	18037.8
YER114C	BOI2	2693.7	2966.8	2640.9	2882.8	2684.6	2383.8	2491.0	2466.4	2343.6	2396.2	2447.1	2322.6	2321.9	3055.7	2915.6
YMR247C	RKR1	4660.4	5020.0	4313.7	4728.6	4574.4	4148.2	4542.7	4284.6	3942.0	3518.2	2979.8	2726.1	2928.0	2513.5	2535.6
YMR076C	PDS5	3738.6	3864.0	3991.0	4238.4	4075.4	4270.0	3850.8	4082.8	4123.1	4508.2	4509.9	4263.8	4520.2	4969.5	3498.8
YGR056W	RSC1	2200.4	2230.5	2103.8	2152.1	2064.2	1906.6	2013.8	2059.7	1781.5	1891.0	1948.8	1833.6	1885.4	1992.4	2059.3
YAL013W	DEP1	2105.5	2142.1	2180.6	2035.4	2284.7	2262.7	2017.4	2393.5	2270.8	2428.1	2303.3	2361.1	2336.2	2262.1	2313.5
YPR002W	PDH1	219.3	218.4	190.2	208.1	204.0	201.9	184.3	224.9	215.3	237.2	293.0	281.8	298.9	822.5	643.0
YOR175C	ALE1	4377.3	4124.0	4409.6	3920.5	4248.5	4573.3	4421.8	4451.9	4378.4	4428.6	4294.6	4281.9	4274.0	4356.2	3935.6
YDL167C	NRP1	2292.3	2270.4	2266.1	1912.5	1641.0	1028.1	1427.8	1190.3	551.7	247.0	192.3	142.2	163.3	444.0	563.2
YDR465C	RMT2	3099.4	3160.2	3076.1	2830.5	2223.5	1702.5	1984.6	1859.1	1233.9	725.7	191.6	240.1	190.4	200.6	389.9
YJL201W	ECM25	1506.0	1459.7	1408.1	1453.3	1497.1	1380.5	1376.0	1502.3	1398.8	1654.8	1481.5	1474.5	1569.8	1514.0	1092.7
YDR495C	VPS3	1532.7	1464.5	1575.0	1570.2	1507.8	1633.0	1586.9	1645.7	1588.6	1837.7	1855.5	1928.8	1918.5	2077.9	1966.6
YDR501W	PLM2	438.6	445.0	429.1	441.5	474.8	504.0	475.4	527.2	580.7	613.1	595.5	542.1	617.7	634.8	492.1
YHL010C	ETP1	695.3	669.0	724.2	731.3	844.5	994.9	831.9	938.6	1149.8	1422.4	1606.6	1441.8	1624.4	1635.8	1549.3
YHR152W	SPO12	1974.3	2059.3	2082.8	2192.5	2167.4	2275.8	2025.2	2351.1	2350.1	2668.6	2661.1	2772.6	2841.1	3243.6	3524.3
YER035W	EDC2	3194.7	3266.9	3235.9	3388.6	4290.7	5243.6	4384.6	5148.6	6528.7	8102.2	8279.7	8613.9	8467.2	7963.6	8644.8
YHR002W	LEU5	1051.6	991.5	1011.5	1043.3	1101.0	1210.7	1142.6	1186.3	1290.3	1199.7	1358.6	1268.0	1305.0	1380.0	1409.6
YPL020C	ULP1	3497.1	3475.9	3390.1	3379.4	3400.9	3488.4	3590.4	3385.9	3441.6	3484.0	3907.3	3630.2	3840.1	4135.0	4105.3
YLR286C	CTS1	15804.4	15618.5	15706.0	14222.1	15277.7	15680.7	15821.5	15308.3	15073.6	15804.6	17112.8	16272.7	16647.0	19217.3	19535.0
YKL061W	YKL061W	570.1	529.8	576.4	553.7	590.2	657.5	621.7	623.2	716.2	759.6	753.7	847.7	772.0	754.0	905.3
YHR131C	YHR131C	731.3	691.6	716.6	711.6	733.3	754.0	702.0	781.0	805.8	881.5	978.5	911.5	981.5	1075.5	939.5
YJL185C	YJL185C	1164.7	1194.9	1106.8	1083.1	1217.8	1323.2	1211.6	1318.1	1509.1	1841.0	2149.0	2113.5	2185.5	2299.8	2482.9
YMR317W	YMR317W	128.0	141.1	159.5	145.0	152.8	127.8	145.3	141.3	162.9	253.4	283.2	242.0	267.3	350.2	240.2
YIL125W	KGD1	4295.0	4444.1	4488.9	4672.6	4721.7	4691.4	4773.8	4846.9	5100.1	6014.8	6497.3	6076.7	6079.0	6533.9	6122.8
YPL065W	VPS28	2103.7	2015.1	2143.3	2214.8	2307.9	2378.8	2216.3	2541.4	2484.1	2712.9	2658.0	2702.1	2727.3	2670.2	2689.1
YGR130C	YGR130C	3015.5	3001.2	2964.5	3170.5	3575.7	4337.5	3842.2	4141.8	5216.5	6564.4	6233.2	6464.3	6172.4	7251.8	7656.0
YDL049C	KNH1	1768.2	1819.7	1796.6	1673.2	1721.0	1570.5	1579.9	1605.1	1436.8	1442.8	1474.9	1376.1	1424.8	2353.8	2001.9
YBR065C	ECM2	290.7	234.5	194.3	242.8	228.0	222.3	151.5	177.8	200.4	233.3	260.5	212.6	248.8	279.1	240.9
YJR082C	EAF6	2427.6	2332.9	2530.2	2288.3	2304.8	2338.2	2402.7	2351.5	2136.1	2125.0	1900.0	1936.1	1848.9	2133.7	2386.1
YMR182C	RGM1	187.4	220.7	178.6	152.1	173.7	176.8	148.6	150.1	174.3	206.3	248.7	218.9	246.2	296.1	313.6
YPL264C	YPL264C	1829.6	1915.9	1736.5	1701.2	1777.2	1779.0	1730.9	1859.9	1705.3	1698.9	1880.9	1595.1	1725.3	2160.5	2048.4
YPL199C	YPL199C	4353.7	4352.4	4643.5	4277.7	4271.0	4157.8	4155.4	4334.9	3739.3	3632.0	3014.3	3132.1	3122.3	2581.5	2586.1
YGR080W	TWF1	2313.9	2423.8	2289.0	2608.5	2729.3	2839.7	2425.8	2953.5	3212.9	3466.8	3501.6	3679.0	3641.0	3147.9	3173.6
YLR125W	YLR125W	229.3	246.6	168.0	228.8	268.1	241.7	149.4	230.0	292.0	318.6	401.1	327.5	427.2	446.1	403.5
YNL292W	PUS4	1668.8	1731.0	1665.0	1657.9	1452.9	1206.7	1412.2	1367.8	1027.4	840.1	584.5	570.8	566.3	579.4	610.8
YAR033W	MST28	1395.7	1451.9	1360.2	1336.4	1433.2	1435.6	1346.6	1519.3	1504.4	1586.2	1444.0	1444.3	1513.7	1542.6	1432.1
YKL063C	YKL063C	3596.6	3406.7	3286.3	3621.9	3660.4	3677.3	3285.5	3488.0	3761.3	3581.9	3852.4	3865.0	4052.8	3734.4	3747.6
YIL010W	DOT5	4289.0	4159.9	4227.8	4372.5	4409.0	4414.1	4187.0	4489.6	4651.1	4996.7	5515.3	5462.2	5440.5	5560.4	5709.0
YGR113W	DAM1	2146.7	2256.7	2099.5	2222.2	2428.8	2344.4	2153.9	2394.1	2538.8	2997.2	3088.6	2819.2	3189.6	3621.2	3029.9
YLR266C	PDR8	901.0	882.9	908.5	927.5	902.2	986.1	957.0	910.5	961.4	969.7	994.4	972.2	953.5	669.5	638.2
YPL050C	MNN9	6856.9	6660.3	6550.0	6033.6	6515.4	6499.7	6465.0	6298.6	6033.9	5891.2	5904.3	5666.9	5758.0	6197.9	5570.7
YDR447C	RPS17B	17450.0	17534.4	17092.5	17121.4	17411.8	16377.5	16495.5	16408.2	15092.0	13411.2	6657.6	8810.1	7024.7	2601.7	3489.1
YML019W	OST6	5088.2	5258.2	5343.6	5057.0	5371.4	5087.9	5030.9	5243.2	4900.5	4695.3	5391.7	4897.4	5133.6	4729.2	4217.1
YKL166C	TPK3	2020.5	1993.3	1918.8	1559.8	1780.7	1487.9	1391.4	1493.1	1179.1	927.8	815.9	738.4	848.8	883.9	1081.6
YJR139C	HOM6	16399.8	16627.6	16611.2	17262.9	17048.7	16675.5	16275.0	16875.4	17030.0	17180.9	18036.8	17759.8	18044.1	18922.5	18519.9
YNR038W	DBP6	3026.4	3043.8	3074.2	2738.1	2343.6	1823.8	2129.9	1962.9	1291.8	913.7	681.3	603.3	678.2	927.5	1117.0
YJL165C	HAL5	2508.5	2674.3	2571.3	2508.6	2741.4	2758.8	2747.3	2856.9	2993.6	3479.5	3178.5	3180.9	3080.1	3558.5	3392.8
YFL012W	YFL012W	193.3	185.2	188.8	198.6	221.5	153.5	185.6	161.3	160.6	149.0	163.2	150.5	164.3	167.2	170.6
YDL086W	YDL086W	7298.7	7712.9	7693.1	7217.9	7751.6	7840.8	7604.2	8010.3	8128.7	9123.0	10542.1	9953.2	10379.3	12436.6	12302.3
YIL176C	PAU14	1271.7	1372.8	1242.3	1075.0	1333.8	1228.0	1236.7	1276.7	1220.5	1269.9	1371.3	1245.5	1363.7	1499.3	1299.4
YKL096W	CWP1	11493.8	11028.0	11021.2	11878.9	12664.6	13102.2	11642.0	12788.0	14030.4	14449.4	15369.1	15315.2	15233.7	21268.6	19761.6
YLR064W	YLR064W	3513.4	3625.4	3537.5	3313.7	3485.1	3250.7	3234.6	3332.1	3274.3	3276.4	3230.1	3006.7	2986.4	3555.7	3862.8
YBR194W	AIM4	1122.9	1218.6	1131.3	1240.1	1294.5	1232.8	1150.5	1251.9	1346.2	1600.7	1589.9	1500.8	1580.5	1396.4	1240.4
YEL003W	GIM4	4992.4	5042.0	4716.4	4146.1	4763.8	4427.0	4607.8	4621.6	4206.7	4179.6	4155.7	3991.8	4248.8	3709.9	3879.8
YDR205W	MSC2	1932.0	2086.2	1941.4	1761.0	1955.7	1782.3	1848.5	1970.9	1892.3	2096.1	2180.8	1951.1	2081.9	1942.6	1879.6
YKL075C	YKL075C	1509.5	1457.8	1597.7	1433.2	1373.1	1319.6	1358.9	1516.2	1297.6	1339.7	1263.5	1194.2	1264.1	1395.1	1359.0
YHR198C	AIM18	1707.3	1626.6	1717.8	1747.1	1987.6	2280.8	1955.6	2196.1	2665.2	3067.6	3022.1	3285.0	3068.2	3143.1	3204.3
YGL138C	YGL138C	22.7	20.2	23.0	34.1	28.6	31.8	28.5	25.7	33.2	33.3	33.4	35.3	39.2	41.7	43.2
YMR212C	EFR3	2643.4	2597.5	2706.9	2345.8	2375.1	2251.7	2409.3	2337.7	2146.0	1954.8	1904.6	1812.1	1917.7	1769.2	1669.7
YNR055C	HOL1	3198.5	3334.5	3045.9	2921.7	2985.8	2940.9	2964.1	3013.8	3041.1	3128.1	3328.5	3014.1	3215.0	3521.3	2971.3
YNL222W	SSU72	2291.6	2235.1	2214.4	2318.5	2441.6	2425.9	2271.4	2463.9	2563.3	2635.9	2710.8	2712.6	2758.0	2103.0	2180.1
YPR042C	PUF2	2006.9	2138.1	2021.1	2063.3	2086.1	2079.5	2071.1	2025.3	2065.5	2248.9	2059.1	1821.6	1922.3	2349.1	2189.6
YLR149C	YLR149C	817.2	896.2	712.9	1058.6	1297.5	1729.9	1326.9	1482.7	2617.0	3431.4	3352.9	3544.1	3407.6	3614.3	3470.2
YOR271C	FSF1	8186.6	8369.1	8263.7	7620.3	7809.4	6945.8	7148.5	7427.6	6358.2	5528.2	4279.5	4269.5	4327.2	3255.3	3847.1
YHR197W	RIX1	1955.0	2052.9	2025.6	1753.9	1323.6	759.0	1053.3	902.5	382.7	172.0	143.7	131.2	139.8	242.2	290.9
YAL034C	FUN19	1807.0	1818.7	1824.8	1746.1	2006.3	2387.4	2083.3	2242.1	2864.7	3861.4	3712.0	3668.1	3566.8	4158.0	4490.6
YOR084W	LPX1	1976.3	2237.2	1971.1	1991.7	2210.0	2053.9	2031.7	2037.8	2174.4	2278.4	2191.7	2088.0	2136.9	2660.4	2619.3
YGL083W	SCY1	1739.5	1825.4	1834.0	1687.0	1817.5	1820.7	1748.3	1808.8	1756.1	2032.9	1904.5	1869.4	1867.7	1913.3	1586.7
YDR140W	MTQ2	2704.8	2899.5	2838.6	2850.7	2574.5	2478.3	2482.2	2688.6	2352.3	2454.9	2877.4	2713.6	3035.8	3373.2	3481.1
YMR216C	SKY1	3821.4	3874.7	3819.1	3820.9	3870.9	3636.1	3758.5	3719.3	3659.3	4003.7	4271.2	3940.8	4018.2	4665.8	4469.2
YJL042W	MHP1	5158.8	5126.9	5142.8	5160.3	5452.7	5669.0	5272.3	5757.7	5901.1	6822.2	7197.0	6989.5	7034.1	8360.8	8091.9
YDR472W	TRS31	2249.4	2325.1	2210.3	2349.1	2225.6	2058.2	1928.1	2179.7	2007.4	1982.6	1873.3	1761.1	1889.1	1742.7	1655.7
YDR207C	UME6	2181.0	2269.7	2156.4	2228.7	2234.5	2224.8	2131.0	2241.4	2274.3	2524.4	2474.7	2400.7	2555.9	2313.2	2594.1
YIL075C	RPN2	10278.8	9865.7	10176.7	10068.2	9960.9	10575.7	10266.2	10203.0	10556.8	11346.0	12434.0	11923.5	12464.7	12167.5	12917.6
YGR010W	NMA2	1550.8	1709.9	1668.3	1794.3	1816.2	1793.3	1688.5	1811.0	1822.1	2055.7	2205.3	2107.2	2252.3	2153.8	1897.2
YDR245W	MNN10	6676.6	6755.9	6711.2	6024.0	6337.4	6169.4	6175.8	6436.4	5892.6	5788.7	5996.9	5545.3	5861.3	6411.2	5648.2
YDR473C	PRP3	1564.6	1629.5	1567.3	1650.9	1528.8	1435.1	1430.0	1410.2	1379.8	1382.4	1415.9	1284.1	1290.5	1632.8	1647.5
YOR187W	TUF1	6318.1	6347.2	6230.5	6084.4	6606.4	7152.7	6710.3	7309.2	7238.5	8049.1	8993.8	8399.7	8493.5	8197.0	7234.6
YDR486C	VPS60	2521.5	2394.4	2508.6	2711.9	2589.4	2576.7	2386.3	2606.4	2620.6	2795.2	2974.2	3063.7	3069.5	2670.5	3120.1
YMR003W	AIM34	3096.0	3214.8	3109.0	3095.4	3082.7	2980.3	3046.2	3042.3	2915.3	2967.5	3220.0	3031.8	3307.0	3732.6	3745.6
YGL121C	GPG1	395.2	404.9	361.7	442.9	507.5	561.0	447.3	539.7	769.8	1075.8	1922.1	1716.8	1690.5	4355.5	5465.2
YJL186W	MNN5	4480.5	4590.6	4422.1	4003.2	4367.0	4393.3	4398.5	4423.0	4203.0	4218.5	4845.9	4537.0	4743.5	5695.3	5878.4
YBR285W	YBR285W	328.8	320.2	291.5	434.7	586.3	940.0	551.5	774.2	1759.9	3463.2	4614.3	5183.3	4838.1	5999.9	6240.3
YOL028C	YAP7	884.9	825.9	758.8	741.3	773.7	675.3	641.3	691.2	610.2	646.1	547.4	489.3	572.2	515.2	451.3
YMR220W	ERG8	8110.1	8301.5	8138.9	8257.4	7935.3	7615.5	7944.3	8083.1	7295.3	7261.1	7753.3	7374.0	7810.2	8570.6	7884.9
YAR002W	NUP60	4377.4	4527.5	4354.7	4429.1	4200.3	3983.5	4181.3	4104.7	3877.1	3713.4	3577.6	3366.0	3552.3	3367.8	3550.7
YMR049C	ERB1	5707.5	5969.3	5590.9	5172.1	4445.0	3153.0	3974.5	3576.3	2144.8	1080.4	307.7	273.3	271.1	531.5	713.7
YOR069W	VPS5	1860.4	1786.5	1811.4	1883.2	1901.1	1998.7	1911.1	2050.6	2188.2	2333.2	2509.2	2475.2	2574.6	2447.4	2441.9
YDR479C	PEX29	1741.8	1707.8	1696.3	1582.7	1986.1	2356.2	2161.9	2319.8	2698.9	3181.4	2992.0	2970.5	2847.4	3083.0	3029.8
YKR038C	KAE1	4289.7	4351.9	4425.8	4332.1	4256.1	4055.2	3811.8	4273.5	3777.2	3754.4	3191.5	3087.1	3204.8	3140.6	3094.7
YPR106W	ISR1	2508.2	2573.8	2431.7	2481.9	2589.5	2658.2	2431.2	2602.4	2747.5	3066.6	3578.5	3302.4	3512.8	4400.7	4706.4
YBL031W	SHE1	1127.3	1051.2	1087.9	1042.8	1055.7	1071.7	1010.7	1146.3	1064.7	1129.3	1007.0	988.6	1038.9	1228.5	1001.4
YOR124C	UBP2	4393.4	4595.9	4543.4	4853.6	4922.8	4643.2	4710.9	4564.7	5122.9	6000.1	6423.3	5823.3	6152.3	6149.7	5261.8
YDL149W	ATG9	748.6	779.5	811.9	754.4	871.0	1060.8	872.1	1019.2	1228.6	1541.7	2038.9	1880.1	2084.8	2280.5	2372.7
YDR072C	IPT1	3447.5	3458.6	3424.3	2999.9	3433.2	3423.9	3490.4	3544.4	3525.0	3567.3	3302.6	3171.9	3269.9	3342.7	3349.5
YPL269W	KAR9	1092.3	1113.8	1031.8	1012.8	1112.9	1156.9	1030.0	1111.7	1161.1	1263.1	1336.7	1273.3	1369.8	1639.0	1437.4
YGL107C	RMD9	2073.1	2199.1	2006.1	2095.3	2043.7	1863.4	1910.8	1927.3	1731.5	1742.0	1744.5	1631.6	1755.8	1789.1	1801.4
YGR110W	CLD1	921.3	892.7	765.0	882.8	879.1	818.4	749.8	761.5	893.6	1050.0	1067.8	928.4	920.0	987.5	1172.9
YOR394C-A	YOR394C-A	207.2	221.2	239.6	200.8	188.1	242.7	225.1	229.9	267.7	287.0	321.7	308.1	344.9	322.8	313.3
YNL291C	MID1	2827.0	3076.6	2927.2	2703.5	3018.6	2954.2	2550.4	3019.5	2831.5	2866.7	2890.0	2627.3	2946.0	2581.9	2108.4
YBR157C	ICS2	2590.5	2466.3	2682.7	2738.6	2989.6	3874.4	3291.4	3948.7	4191.6	4487.3	4330.5	4420.4	4625.5	4183.6	3990.7
YKL192C	ACP1	8555.1	8493.9	8760.1	8194.6	8669.6	8780.6	8797.4	8944.6	8936.5	9487.9	10083.1	9937.9	10231.6	10147.4	10072.1
YKR035W-A	DID2	2346.1	2516.9	2406.6	2479.1	2449.5	2253.9	2452.3	2378.9	2199.6	2315.7	2590.2	2367.7	2517.6	2775.8	2651.2
YJL047C-A	YJL047C-A	1257.3	1323.2	1268.7	1237.7	1336.5	1173.3	1124.6	1148.3	1164.6	1202.9	1037.0	910.2	956.8	551.4	406.0
YLR283W	YLR283W	1902.1	1907.1	1581.8	1907.1	1968.4	1954.4	2024.7	2018.3	2242.8	2249.1	2423.8	2424.0	2538.8	2380.7	2274.1
YMR291W	YMR291W	2361.2	2505.5	2367.7	2587.3	3172.1	3518.4	3274.7	3327.7	4448.0	4255.8	3314.9	3085.2	3124.0	5144.1	5009.7
YLR151C	PCD1	801.7	753.7	815.5	940.3	949.9	1280.0	965.9	1027.5	1425.4	1618.5	1693.7	1728.6	1634.1	1521.0	1527.0
YOR165W	SEY1	4404.9	4537.5	4332.4	4740.8	4353.2	4140.5	3953.2	4043.5	3974.4	3870.5	4129.0	3851.1	4005.3	4114.5	3731.0
YHR079C	IRE1	1805.2	1920.0	1776.5	1581.2	1683.0	1541.8	1528.9	1606.6	1446.7	1575.9	1706.0	1526.3	1595.1	1850.3	1705.1
YMR184W	ADD37	3494.0	3621.0	3409.6	3759.6	3838.0	3893.8	3511.5	3881.9	4054.1	4433.5	5123.0	4702.4	5212.3	5786.2	5358.2
YBL018C	POP8	4746.2	5001.1	4602.4	4054.6	4151.8	3392.0	4012.5	3701.7	2696.4	2077.3	1922.2	1720.6	1879.8	2414.6	2431.8
YNL095C	YNL095C	1211.7	1258.3	1302.6	972.3	844.7	599.7	776.2	701.9	422.1	295.3	316.2	295.0	296.3	467.8	598.0
YPL101W	ELP4	3139.0	3309.7	3118.4	3054.1	2905.2	2398.4	2475.9	2684.7	2120.2	1983.2	1861.1	1670.8	1912.7	2182.0	2295.7
YGR124W	ASN2	12013.8	11961.7	12372.8	11724.9	11500.5	11532.8	11768.2	11654.5	10954.5	11319.2	9978.6	9938.5	10072.9	6613.2	5757.1
YBR169C	SSE2	2116.2	2298.9	2340.2	2735.7	2866.4	3315.4	2754.9	3193.4	3963.1	5102.6	5912.7	5576.6	5624.6	6607.9	7326.3
YMR069W	NAT4	583.2	677.2	556.1	499.8	481.9	316.3	386.9	355.0	255.7	208.1	180.0	156.6	179.6	206.5	242.6
YDR068W	DOS2	2966.0	2923.3	2921.7	3126.7	3028.6	2925.1	2822.9	3078.9	3087.7	2977.1	2992.3	2540.2	3056.3	2883.3	2609.7
YBR260C	RGD1	3518.5	3953.6	3157.6	4031.8	3938.9	3135.3	3228.7	2999.3	3266.1	2993.6	3286.1	2772.0	2995.8	2950.8	2899.0
YML017W	PSP2	1308.0	1269.5	1231.0	1067.5	1189.1	1321.1	1319.0	1267.9	1305.4	1402.5	1528.0	1340.6	1434.7	1520.3	1362.4
YDR466W	PKH3	1922.1	1917.9	1886.4	1974.7	1983.4	1984.0	1825.1	2002.8	2044.8	2230.8	2137.2	2008.4	2083.4	2830.0	2957.2
YCL068C	YCL068C	397.5	362.9	337.5	350.4	413.4	410.5	318.6	329.3	412.8	486.4	530.0	394.5	508.9	607.0	496.0
YFL049W	SWP82	1705.8	1691.7	1696.1	1775.0	1751.6	1851.3	1802.9	1908.9	1856.2	2166.7	2346.4	2210.3	2336.5	2798.7	2324.6
YKL167C	MRP49	3167.5	3292.2	3284.9	3483.2	3521.4	3659.6	3478.9	3787.3	3790.6	4079.5	4126.1	4373.3	4153.8	3900.4	3644.3
YOR264W	DSE3	3915.4	3886.4	3939.3	3745.3	3846.5	3815.8	3684.9	3781.7	3395.6	3533.9	3840.1	3471.4	3781.6	4785.3	5234.9
YIR039C	YPS6	681.5	741.7	641.0	753.6	941.6	1063.2	873.8	971.4	1496.2	2127.0	2434.4	2266.0	2205.0	2847.7	2347.2
YDL061C	RPS29B	19867.5	19611.1	20339.3	19286.6	19368.0	19715.9	20320.8	20019.3	19397.6	18933.4	14298.4	16658.0	14790.4	9381.1	10464.8
YKL108W	SLD2	777.6	809.1	821.9	789.1	829.3	837.8	780.8	855.3	938.7	1066.8	1179.5	1118.6	1190.4	1140.1	941.9
YLR127C	APC2	753.3	751.0	699.7	743.2	771.1	693.7	693.9	697.3	661.7	652.7	641.4	640.6	641.6	667.4	704.4
YOL122C	SMF1	2627.4	2659.2	2383.3	2479.4	2500.6	2370.2	2398.7	2314.4	2253.3	1836.8	1986.5	1644.1	1887.3	2463.0	2199.4
YKL208W	CBT1	1013.1	951.5	959.2	979.4	988.5	1034.6	956.7	1106.2	1067.2	1324.3	1352.8	1320.7	1403.2	1376.6	1197.0
YPR117W	YPR117W	1990.8	2031.6	1893.6	2142.6	2020.2	2035.9	1943.2	1930.4	1966.5	1984.4	2491.7	2135.3	2254.4	2378.4	2590.6
YPL119C	DBP1	293.5	294.5	260.6	309.3	325.0	330.2	283.7	313.3	391.7	524.0	677.0	590.5	625.2	577.8	616.2
YDL177C	YDL177C	1044.7	1019.2	968.8	940.8	978.6	829.9	863.3	863.3	765.2	771.3	818.0	741.4	809.9	838.7	781.5
YDR195W	REF2	1707.0	1838.2	1905.2	1800.0	1756.0	1722.6	1726.9	1757.2	1661.6	1942.3	1924.3	1870.0	1941.0	2131.4	2221.5
YER053C	PIC2	2463.6	2573.1	2306.8	2774.5	3591.3	4703.6	3590.6	4147.3	6442.2	7970.5	7483.1	7097.4	6985.1	6757.7	6926.2
YOL105C	WSC3	3769.7	3971.1	3215.9	4034.6	3980.4	3069.2	3196.1	3059.3	3507.8	3056.8	2849.4	2742.1	2547.7	3014.2	3172.0
YOR104W	PIN2	1479.0	1588.7	1382.0	1404.7	1636.3	1618.5	1411.1	1508.3	1711.5	1869.5	2196.4	1824.2	2121.6	2961.8	2552.7
YCL018W	LEU2	10096.4	9975.8	10363.2	10139.6	9829.2	9325.6	9116.6	9788.2	8580.6	6938.5	3902.5	4511.5	3960.3	2811.9	3693.0
YBR110W	ALG1	3978.8	3948.4	3846.0	3495.0	3797.5	3805.8	3564.8	3785.7	3707.2	3554.3	3831.9	3492.5	3723.6	3839.9	3225.2
YDR518W	EUG1	3278.5	3405.6	3471.7	3116.1	3490.8	3722.1	3637.7	3845.3	3698.7	3721.7	3945.5	3922.8	4127.3	3987.0	3211.2
YDR210W	YDR210W	5270.8	4851.3	5583.0	4913.9	5166.5	5355.4	5563.3	5408.6	5190.4	5238.1	5143.3	5608.8	5489.9	6218.5	5505.9
YJR033C	RAV1	1234.3	1434.9	1213.9	1422.6	1481.1	1396.8	1300.4	1408.8	1520.5	1848.3	2009.8	1833.3	1822.8	2126.7	1883.4
YLR089C	ALT1	4917.9	5210.4	4873.1	5299.8	5645.5	6220.2	5539.7	6071.6	7425.3	9245.1	11958.3	11202.6	11660.8	13764.2	13178.6
YBL036C	YBL036C	4646.4	4763.7	4708.4	4810.2	4471.7	4338.4	4320.4	4462.3	4075.3	3868.5	4251.2	3897.2	4211.0	4106.2	4046.6
YDR363W	ESC2	893.9	995.4	753.3	934.8	908.2	897.6	711.2	758.7	844.6	839.3	1057.4	733.2	950.1	1166.9	970.3
YBR002C	RER2	2110.8	2220.2	2290.6	2091.8	1944.8	1762.1	1893.0	1925.7	1430.7	1302.5	1107.0	1060.2	1083.2	1166.5	1110.6
YMR227C	TAF7	864.7	853.4	825.0	795.0	782.3	763.8	757.2	785.4	698.4	733.3	850.3	757.1	797.5	1000.4	934.9
YJL097W	PHS1	6759.1	6732.4	6802.2	6296.3	6856.9	6534.2	6229.1	7036.4	6565.4	6678.5	7188.3	6870.8	6893.1	7991.7	7067.5
YNL118C	DCP2	2922.8	2911.0	2849.1	2918.3	2923.2	3051.2	2928.5	3009.2	2985.1	3069.4	3211.4	3055.4	3240.1	4190.1	4104.8
YIL161W	YIL161W	1461.9	1448.5	1409.6	1462.3	1472.0	1385.7	1334.1	1403.5	1381.5	1417.6	1476.7	1470.1	1448.5	1956.0	1616.3
YCL054W	SPB1	3976.7	4209.9	3811.3	3625.7	3063.3	1999.9	2500.1	2227.2	1041.6	388.2	237.8	198.5	204.5	689.9	877.9
YDR006C	SOK1	2724.1	2843.6	2679.5	2865.4	2649.7	2469.5	2422.4	2416.3	2363.4	2328.2	2548.9	2317.6	2460.3	3250.8	3637.4
YOL019W-A	YOL019W-A	25.3	26.3	20.7	28.4	26.2	18.7	23.4	17.5	23.7	23.2	20.6	22.2	23.3	21.4	23.4
YOL162W	YOL162W	735.7	794.8	687.6	720.6	786.4	746.1	775.6	768.4	746.9	823.4	2019.2	1843.2	1887.4	3301.5	3646.0
YPR121W	THI22	1378.0	1511.7	1289.8	1405.5	1488.7	1336.3	1280.7	1355.0	1414.8	1516.5	1573.0	1512.4	1579.1	1549.0	1600.3
YPR031W	NTO1	1217.4	1175.4	1282.4	1103.6	1069.5	993.6	1111.8	1031.9	931.2	954.6	950.9	966.4	926.2	1005.6	1148.3
YFL039C	ACT1	21221.0	22147.9	21586.1	22042.7	21840.3	21683.8	21663.5	21950.5	21841.2	23180.4	24631.5	23821.6	24320.9	24509.2	24548.5
YFL047W	RGD2	1726.6	1812.7	1703.5	1826.2	1623.1	1561.3	1552.0	1701.7	1503.9	1495.5	1429.5	1401.5	1359.2	1427.3	1416.2
YDR331W	GPI8	4095.0	4201.9	4087.2	3576.0	3879.2	3851.2	4021.8	4107.5	3694.1	3883.8	3954.7	3560.3	4027.9	4042.3	3216.9
YGR174W-A	YGR174W-A	237.7	225.3	194.4	188.3	295.8	547.3	379.5	495.4	1099.5	1781.1	2907.7	2929.1	2909.9	3148.9	2907.2
YDR515W	SLF1	1009.1	883.2	1021.1	894.5	962.2	962.9	981.6	979.5	938.2	905.1	963.2	979.7	919.9	702.3	826.6
YDL184C	RPL41A	17301.3	16710.0	17228.0	15499.3	17061.2	17454.3	18151.5	17305.0	16863.0	16584.7	14289.5	15460.2	15234.4	9133.9	8037.2
YHR128W	FUR1	7074.2	7166.9	7347.3	6924.3	6478.4	5797.0	5756.3	6263.5	5008.1	3774.7	2086.2	2131.2	2025.9	1618.8	1885.3
YDR261C	EXG2	2373.1	2527.7	2516.6	2225.0	2412.6	2577.8	2551.7	2684.0	2618.0	2814.8	2904.1	2843.6	2956.2	4255.7	3276.9
YOL077W-A	ATP19	7590.4	7744.4	7242.5	8004.0	7911.8	7695.0	7879.3	7507.3	7578.5	7305.1	8273.1	7958.1	8094.5	8819.2	9576.4
YJR058C	APS2	4834.0	5116.8	4746.8	4866.6	5080.1	4922.5	4949.2	4944.6	5079.2	5021.6	5146.4	4983.3	5092.1	5112.7	5034.7
YDR118W	APC4	1080.1	1108.3	1040.8	1070.3	1100.2	1145.7	1042.4	1125.6	1188.5	1394.5	1475.9	1325.6	1484.0	1392.7	1206.1
YDR119W	VBA4	6487.2	6748.0	6564.3	5968.6	6388.1	6035.0	6304.7	6244.9	6015.4	6266.7	6101.0	5811.3	5753.6	5000.2	4940.6
YDL125C	HNT1	11496.9	11534.0	11558.4	11714.4	11755.5	11685.6	11343.4	12167.4	11799.7	11903.6	11947.7	11762.8	12146.4	12563.3	12789.5
YDL191W	RPL35A	20958.2	20359.6	20874.6	20178.0	20237.1	20520.9	20668.3	20873.4	20138.1	19222.1	15676.3	17428.4	16371.7	10696.4	11165.3
YMR178W	YMR178W	4142.5	4075.0	4000.3	4298.3	4308.9	4524.8	4106.0	4617.1	4801.1	5045.0	5563.6	5417.7	5607.6	5385.0	5172.6
YGR083C	GCD2	3628.7	4167.8	3187.1	4110.5	3671.6	2970.8	3058.4	2861.1	2740.3	2016.3	1717.9	1484.3	1588.9	1908.9	1748.8
YDR253C	MET32	2903.9	3059.7	3037.6	2825.7	2963.7	2781.4	3116.2	2984.2	2568.7	2378.3	3372.6	3503.0	3461.7	3724.1	4340.6
YOR285W	RDL1	9445.1	9610.0	9653.9	9652.6	10645.6	11512.6	10762.9	11007.7	12421.0	14139.5	16879.1	16461.9	16728.8	19124.8	18978.2
YBR017C	KAP104	5329.5	5251.2	5424.9	5173.2	5008.8	4903.9	5078.7	5063.5	4566.8	4329.5	3682.5	3518.1	3642.0	3885.5	3771.9
YPL235W	RVB2	4281.6	4498.4	4379.8	4652.4	4305.9	4194.3	4013.7	4245.9	4130.2	4178.1	4100.0	3853.0	4045.2	3780.6	3565.7
YFL067W	YFL067W	168.9	176.5	139.1	191.0	193.3	180.8	137.5	147.2	186.3	167.9	181.2	149.6	167.6	166.2	134.4
YGR075C	PRP38	819.2	843.4	749.3	794.3	828.5	794.4	720.1	819.5	791.1	852.0	922.9	855.4	928.6	838.1	834.5
YOR223W	YOR223W	972.9	989.5	1042.6	1054.4	1200.9	1283.6	1163.3	1264.6	1578.1	1766.0	1895.5	1802.1	1834.8	1687.4	1758.0
YBR084C-A	RPL19A	13976.4	13283.5	14143.9	13428.2	13393.8	14070.0	13894.4	13987.6	13133.9	11892.9	6886.7	9077.4	7634.0	3358.0	4645.9
YBR296C	PHO89	464.1	403.4	412.9	434.1	471.0	416.6	411.8	365.1	417.9	455.3	534.9	470.0	465.1	469.5	363.8
YIL132C	CSM2	864.9	914.4	808.6	816.6	880.9	795.5	684.2	841.1	775.9	779.6	798.2	769.4	826.7	929.4	641.9
YML064C	TEM1	1900.2	2115.6	2087.2	2132.9	2151.1	1860.2	1894.9	2034.5	1893.2	2027.8	1803.9	1754.5	1830.8	1832.2	1675.4
YDL176W	YDL176W	1059.0	993.9	1078.1	1004.3	993.0	985.4	1096.0	965.2	976.7	955.1	1047.6	1072.8	1024.4	996.7	1114.0
YGL114W	YGL114W	3001.6	3065.7	3243.0	2723.9	3132.8	2927.3	3126.2	2926.4	2819.4	2855.6	3101.4	2912.7	3045.3	3605.6	3928.4
YJL192C	SOP4	7623.1	7758.3	7873.5	7051.0	7578.1	8029.0	7724.8	8074.4	7635.0	7538.9	6624.7	6891.5	6804.0	6667.8	6581.2
YHR005C	GPA1	3953.8	4202.0	3786.7	3897.1	3896.4	3620.4	3860.5	3745.8	3347.4	3325.7	3658.0	3575.9	3755.2	4201.2	4937.0
YPL130W	SPO19	39.2	34.9	35.8	41.9	31.7	37.7	29.6	33.0	39.0	33.6	36.9	57.2	36.8	43.7	43.6
YJR067C	YAE1	2061.6	2097.0	2119.6	2013.5	1933.5	1775.8	1957.7	1806.0	1517.1	1304.3	1246.3	1187.2	1267.1	1487.7	1573.2
YCR088W	ABP1	4918.4	5139.0	5062.4	5285.0	5400.4	5356.0	5062.9	5487.3	5494.7	6328.2	6885.0	6882.1	7195.7	8780.2	8100.9
YDR393W	SHE9	942.9	963.7	960.8	937.6	956.6	1021.2	962.3	1037.0	1016.9	1172.2	1152.3	1113.4	1187.1	1107.1	822.3
YPL215W	CBP3	2249.4	2288.3	2298.3	2381.8	2442.4	2493.0	2355.4	2585.6	2574.4	2636.3	2624.1	2701.4	2693.6	2369.2	2269.6
YGR279C	SCW4	18045.3	18331.1	17758.9	17664.7	18382.5	18074.2	17643.7	17822.2	18242.4	18480.1	19925.9	18838.4	19919.9	21910.1	22186.4
YAL003W	EFB1	21117.6	20677.8	21020.5	20975.3	20941.3	20818.2	20285.9	20857.0	20539.5	19415.1	16424.1	17511.6	16684.6	15156.3	16888.0
YOR161C-C	YOR161C-C	100.3	105.4	92.0	91.5	81.7	97.0	82.8	105.7	98.3	121.1	120.5	127.4	108.4	95.4	98.9
YML023C	NSE5	1319.2	1416.7	1375.4	1327.7	1307.7	1077.1	1220.7	1184.4	1042.3	1078.5	1070.2	976.3	1059.5	1135.4	1093.9
YDR168W	CDC37	6973.7	6667.8	7243.4	6954.5	6956.7	7279.6	7132.4	7519.5	7317.7	8641.6	9273.1	9237.9	9092.1	8966.2	8790.1
YGL196W	DSD1	2440.6	2470.7	2416.8	2688.4	3040.7	3595.8	2986.8	3542.4	4607.7	6851.6	12082.8	10775.8	12142.9	11289.1	8924.7
YFR036W	CDC26	1289.0	1357.8	1351.4	1285.7	1277.3	1040.9	1104.4	1217.9	1044.7	1170.2	1154.2	1164.0	1188.9	1033.8	1125.4
YBL089W	AVT5	2257.0	2297.4	2266.6	2036.0	2338.3	2352.8	2347.0	2364.6	2424.5	2970.7	3328.6	2919.8	3223.0	3282.0	2791.8
YHR124W	NDT80	559.8	571.9	548.8	540.5	589.3	516.1	503.6	566.6	560.8	675.0	796.7	692.4	746.8	945.7	886.2
YGL036W	YGL036W	2302.7	2282.7	2277.5	2467.2	2579.7	2912.2	2624.8	2884.8	3208.4	3837.0	3392.5	3565.0	3298.9	3473.4	3212.6
YJL134W	LCB3	4767.5	5101.0	4610.3	4179.6	4682.4	4217.7	4428.2	4430.4	4114.0	3752.0	3672.1	3211.9	3590.6	3990.9	3539.3
YDR231C	COX20	1678.4	1843.4	1748.0	1766.7	2023.3	2308.1	2046.0	2368.5	2756.3	3364.5	3295.2	3364.2	3252.9	2744.9	2995.7
YHR114W	BZZ1	1716.4	1790.9	1684.1	1789.1	1870.2	1856.7	1753.0	1865.4	1970.9	2303.4	2337.8	2239.8	2338.2	2126.8	2005.9
YML010W	SPT5	3028.1	3228.3	2781.4	3027.9	3022.8	2788.1	2799.9	2842.5	2734.8	2690.7	2832.7	2529.0	2765.3	2246.9	2156.6
YHR053C	CUP1-1	19094.8	18807.8	19812.5	18273.2	18510.5	18812.6	18577.6	19101.5	17602.7	17667.5	15632.0	15591.1	15656.1	20685.3	23881.6
YGL104C	VPS73	1263.0	1290.0	1253.4	1251.7	1535.8	1900.4	1568.7	1817.9	2248.2	2717.7	3006.8	3044.1	2978.0	2324.4	2130.8
YMR169C	ALD3	739.0	786.3	779.7	840.3	965.0	1297.9	1134.7	1213.6	1892.1	2721.3	4203.9	3966.9	3198.2	2174.3	3822.6
YMR226C	YMR226C	14271.4	14483.5	14618.2	15053.3	15162.8	15625.9	14849.5	15505.4	16190.3	18006.8	20889.2	20422.0	20726.2	22574.5	21790.3
YOL071W	EMI5	2055.0	2060.6	2026.0	2271.3	2430.8	2591.0	2325.9	2577.4	2924.5	3638.9	3799.9	3818.2	3700.9	3719.5	3758.9
YDL012C	YDL012C	4852.3	5085.9	4910.1	4805.0	4939.7	4618.2	4628.9	4984.5	4441.4	4257.3	3543.1	3405.8	3476.0	3098.2	3029.0
YDR206W	EBS1	1860.8	1933.2	1944.4	1769.7	1727.6	1507.3	1632.7	1649.0	1308.2	1275.3	1205.2	1140.6	1161.6	1345.3	1479.1
YHR191C	CTF8	1699.5	1726.7	1682.0	1595.0	1689.5	1578.1	1578.8	1621.9	1500.8	1497.2	1550.6	1475.9	1480.8	1451.7	1285.8
YOR329C	SCD5	1516.3	1532.6	1589.0	1642.9	1603.3	1822.7	1688.6	1786.0	1921.1	2103.8	2179.6	2237.6	2224.4	2652.7	2713.8
YOL011W	PLB3	2607.0	2682.4	2591.9	2431.9	2551.0	2556.4	2519.7	2564.0	2291.6	2187.1	2326.0	2168.6	2266.7	2027.0	2254.5
YPL002C	SNF8	1526.7	1491.5	1590.2	1452.0	1528.8	1577.8	1497.9	1593.4	1509.9	1466.5	1786.7	1689.0	1764.6	1854.5	1822.5
YER167W	BCK2	3580.6	3774.5	3620.8	3588.3	3764.7	3596.2	3585.4	3568.5	3520.4	3957.1	3962.6	3743.4	3984.5	4902.2	4384.1
YKL194C	MST1	1293.4	1194.4	1235.0	1291.9	1369.8	1384.9	1288.8	1334.3	1408.8	1443.6	1377.5	1352.5	1318.6	957.8	892.5
YDR450W	RPS18A	18994.9	18444.8	18934.2	18453.4	18509.2	18506.5	18857.6	18632.8	18086.5	16710.8	12953.9	14886.7	13879.1	5736.8	6582.3
YNR062C	YNR062C	86.6	87.1	85.9	80.8	94.2	75.5	79.8	78.2	90.7	76.9	73.3	72.9	72.9	72.8	79.3
YHL020C	OPI1	3775.8	3845.3	3654.6	3521.2	3712.4	3410.4	3430.6	3559.6	2988.1	3098.1	3235.0	3116.7	3230.2	3817.4	3294.8
YOR025W	HST3	1915.2	1836.0	1938.8	1748.9	2011.3	2076.1	1884.4	2060.7	1947.7	2176.3	2449.9	2380.0	2502.4	2907.5	3042.8
YGL179C	TOS3	704.8	729.8	668.9	710.5	841.0	860.8	745.5	895.8	986.9	1117.7	1134.6	1048.4	1106.8	1058.5	1048.4
YFL046W	FMP32	2623.9	2681.5	2603.9	2673.4	2768.5	2721.9	2669.3	2881.1	2885.7	3139.8	3376.7	3119.8	3233.9	3054.3	2588.8
YHL032C	GUT1	1333.7	1422.4	1301.7	1355.9	1403.7	1382.7	1320.9	1403.2	1469.7	1654.4	1647.6	1606.7	1503.1	1753.8	1798.0
YKL140W	TGL1	2916.8	3014.1	2803.7	2767.6	3254.7	3599.9	3226.5	3438.5	3887.5	4817.4	5207.2	4926.5	5170.9	5454.3	4581.5
YPL127C	HHO1	7645.4	7727.4	7819.4	7843.1	8532.7	8850.5	7980.4	8811.6	9276.2	10493.0	12668.1	12195.0	12490.2	14767.8	14001.2
YKL211C	TRP3	4800.9	4810.5	4608.5	4928.0	4762.0	4465.8	4324.7	4527.6	4310.8	4057.6	3610.4	3747.7	3812.9	2983.9	3112.0
YBR142W	MAK5	4692.8	4691.4	4604.6	4562.4	3693.1	2800.1	3276.2	2923.8	1977.1	1000.6	419.8	354.9	388.7	856.6	1225.0
YBR295W	PCA1	2780.1	2767.6	2265.1	2968.9	2635.6	2046.1	2677.5	2166.0	2332.0	2091.4	2897.1	2162.7	2591.9	3118.0	2735.3
YDR223W	CRF1	126.6	111.9	123.9	137.8	126.4	153.5	142.5	139.1	192.2	211.2	263.9	244.6	247.2	220.1	256.0
YKL085W	MDH1	6712.9	6895.5	6410.2	7078.6	7486.8	7521.2	7069.8	7347.2	8400.8	9187.6	9396.6	9159.9	8727.9	9621.5	10140.7
YLR029C	RPL15A	17775.1	17737.7	17593.8	17087.8	16993.8	17069.3	17423.3	17446.3	16810.8	16597.3	13337.1	15045.1	14042.9	5526.1	5337.0
YCR020W-B	HTL1	647.9	553.6	795.1	643.1	849.9	698.1	872.5	635.0	696.4	748.1	753.6	765.8	722.7	615.5	540.7
YJL025W	RRN7	774.7	789.1	694.3	732.7	608.0	433.4	455.0	480.1	372.7	358.6	379.5	374.3	371.4	478.3	528.6
YMR048W	CSM3	1194.2	1148.9	1205.7	1265.8	1171.2	1306.4	1128.7	1453.3	1364.0	1413.2	1444.7	1408.3	1492.6	1290.0	935.2
YLR312W-A	MRPL15	2008.4	1942.5	1939.1	2008.2	2077.7	2035.9	1956.7	2058.0	2050.7	2102.5	2029.2	2231.5	2073.1	1681.4	1684.9
YML091C	RPM2	2627.1	2826.3	2514.2	2961.0	2929.4	3035.8	2898.5	2923.9	3219.8	3314.2	2854.4	2814.5	2781.2	3731.7	3471.3
YLR299W	ECM38	5051.3	5013.1	5208.3	4575.3	6009.0	7408.7	6436.4	7025.0	8422.2	10971.7	13323.7	12895.8	13332.8	12402.2	11552.8
YMR128W	ECM16	2703.1	2865.3	2573.5	2610.2	1979.8	1338.4	1652.2	1485.9	829.3	413.2	228.2	189.5	204.7	498.3	672.6
YPR155C	NCA2	1811.2	1858.2	1796.2	1947.5	2174.2	2394.7	2096.5	2278.1	2693.8	3357.6	3640.0	3401.8	3399.6	3862.6	3939.6
YLR240W	VPS34	2541.4	2694.1	2434.9	2661.6	2613.0	2558.0	2576.2	2660.1	2806.4	3073.7	3167.6	3001.1	3086.6	3275.6	3084.2
YOR338W	YOR338W	139.0	119.4	113.7	108.2	99.0	98.8	95.5	85.8	110.9	161.1	275.7	241.6	259.4	475.2	543.4
YIL052C	RPL34B	17223.8	16007.8	17434.3	17049.7	16519.3	17014.7	17519.2	17466.8	16358.5	15253.9	10845.6	12467.7	11185.3	5173.1	5773.7
YLR137W	YLR137W	2340.8	2347.1	2307.5	2337.9	2519.6	2696.0	2358.9	2798.6	2923.9	3213.8	3394.2	3357.5	3450.0	3271.0	3077.2
YJL196C	ELO1	11501.4	11849.1	11322.5	11196.7	12052.9	11662.7	11430.7	11916.1	12081.8	12211.2	13828.7	13251.3	13640.4	12391.1	11660.8
YHR133C	NSG1	7306.1	7712.3	7090.4	7058.5	7334.0	6755.4	6655.2	6956.4	6592.3	6064.4	5855.6	5209.1	5434.6	5338.3	4463.2
YOR179C	SYC1	1088.0	1009.6	1030.1	1087.6	1117.3	1103.1	1037.2	1177.3	1239.0	1614.9	1802.6	1771.7	1857.4	1787.0	1355.4
YMR131C	RRB1	5585.4	5637.4	5627.8	5080.4	4226.6	3050.1	3835.7	3573.9	2108.9	1098.1	232.4	286.8	217.4	426.4	700.8
YNL055C	POR1	15147.8	15719.8	15453.4	16070.2	16528.6	16475.2	15875.7	16044.4	17125.6	17977.8	20199.8	19673.1	20151.0	21599.5	21756.0
YJR135C	MCM22	633.8	625.8	576.3	592.7	570.8	505.2	491.3	554.2	507.4	562.6	658.8	596.5	672.2	914.0	735.0
YIL128W	MET18	3777.2	3660.3	3739.3	3721.1	3625.7	3524.4	3687.1	3654.1	3353.7	3187.1	2877.8	2900.6	2859.8	2896.4	2713.0
YBR128C	ATG14	454.4	468.9	431.3	516.4	604.0	711.5	589.5	715.6	967.5	1284.3	1550.6	1454.4	1561.0	1522.3	1512.6
YCR094W	CDC50	3810.9	4164.2	3568.6	3640.6	3832.7	3491.0	3459.8	3525.7	3407.1	3181.3	3061.2	2706.3	2855.1	3002.9	2801.7
YLR212C	TUB4	2547.6	2754.9	2426.7	2607.9	2620.2	2365.7	2322.6	2517.1	2377.1	2481.6	2714.6	2477.3	2794.2	2706.1	2045.3
YDL108W	KIN28	2385.2	2494.7	2258.6	2509.9	2380.6	2143.8	1849.8	2225.0	2085.1	2073.5	2142.3	2033.4	2119.2	2324.5	2289.3
YJR151C	DAN4	1057.2	1054.5	907.1	1279.9	1355.0	853.2	1139.8	874.8	1105.1	1031.0	1054.7	926.0	932.8	977.5	1097.2
YOR042W	CUE5	3432.0	3357.5	3338.5	3583.5	3764.4	4019.8	3405.8	3907.0	4470.0	5018.6	5741.8	5648.9	5780.9	5658.1	5946.6
YGL252C	RTG2	5147.7	5250.1	5185.6	5480.6	5349.6	5754.4	5365.0	5657.3	5950.1	6840.2	7156.2	6957.6	7016.4	6292.5	5807.6
YLR262C	YPT6	3875.8	3831.0	3811.4	3956.5	3868.0	3986.2	3745.8	4113.8	4017.3	3876.2	3740.6	3933.2	3932.7	3585.7	3606.9
YDL244W	THI13	528.7	546.8	486.9	505.8	498.7	484.1	442.6	560.5	528.7	630.7	871.6	812.5	845.5	1119.4	973.3
YDR076W	RAD55	639.4	700.1	571.9	654.1	626.7	502.4	471.6	505.4	484.5	520.5	586.8	443.6	574.8	735.9	681.8
YLL050C	COF1	16206.0	16237.6	16067.1	16599.6	16482.4	16436.1	15861.7	16509.2	16635.7	17188.6	18463.3	18253.6	18417.0	20088.9	20127.8
YPL131W	RPL5	23103.2	23319.1	23038.4	23204.2	22603.4	22574.9	22130.7	22687.4	22136.3	21238.1	17008.9	18640.6	17444.7	6444.8	6894.0
YMR221C	YMR221C	6184.9	6259.0	6088.0	5792.3	6188.4	6340.7	6342.1	6469.7	6512.8	7362.0	8370.5	7963.7	8258.9	6935.5	6356.1
YBR215W	HPC2	2017.7	2078.7	1909.5	2142.9	2126.8	1972.6	1961.4	1826.0	1994.4	1994.4	2184.5	1922.1	2083.9	2328.4	1920.9
YBR258C	SHG1	990.2	931.8	1032.5	856.4	979.3	984.7	1035.3	974.3	1020.2	1182.4	1287.7	1214.0	1235.4	1349.3	1111.8
YFL034C-A	RPL22B	7437.3	7252.3	7379.4	6814.1	6398.9	5056.8	6249.5	5318.9	3274.6	1742.6	837.6	863.8	807.4	793.4	751.7
YKR068C	BET3	5016.7	5102.5	5249.3	5262.0	5230.9	5042.1	5149.0	5170.4	4897.3	5149.2	5425.1	5014.8	5140.0	5148.7	4954.4
YDR252W	BTT1	638.1	687.2	650.8	735.8	773.4	743.7	636.3	750.0	828.6	914.8	957.5	912.6	912.2	1036.9	875.8
YLL027W	ISA1	3330.2	3629.7	3507.3	3483.1	3519.5	3353.4	3306.8	3602.9	3288.0	3372.1	3035.9	3155.0	3111.7	3693.4	4140.0
YDR069C	DOA4	1555.2	1660.7	1494.4	1817.1	1804.8	1783.1	1717.2	1784.0	1965.8	2199.1	2297.8	2118.3	2199.4	2458.7	2362.6
YBR084W	MIS1	7273.8	7238.5	7611.6	6820.9	6565.0	6034.2	6442.1	6195.3	5085.4	4014.6	1769.4	2120.9	1913.3	1061.3	1235.0
YKL132C	RMA1	425.1	387.5	416.2	373.4	403.1	416.9	360.1	436.9	433.6	421.5	347.9	295.4	320.0	271.8	257.7
YOL005C	RPB11	5781.5	5836.1	6015.4	5526.7	5865.4	5671.2	5844.2	5951.5	5450.5	5375.1	5106.6	5520.9	5216.3	5869.0	5900.0
YJL200C	ACO2	11953.3	11889.5	12014.8	11994.5	11642.6	11267.1	11515.8	11468.3	10480.0	8847.9	5999.3	6322.8	5943.4	8957.8	10556.7
YKR092C	SRP40	3688.0	3927.0	3718.8	3338.3	3078.0	2034.6	2498.2	2431.7	1488.4	878.0	397.2	369.2	373.4	691.7	685.9
YKR042W	UTH1	17764.3	18169.6	17265.7	17328.6	17681.7	17289.8	16886.2	16787.1	16776.9	16169.1	16100.9	15754.0	15950.8	17995.8	18541.4
YMR283C	RIT1	1818.9	1795.9	1754.7	1749.0	1831.5	1760.4	1747.0	1737.8	1735.5	1756.4	1875.5	1756.7	1773.1	1748.5	1505.1
YJL082W	IML2	2448.8	2432.7	2650.5	2646.3	2829.8	2957.4	3013.2	3161.0	3220.8	3415.1	3199.5	3115.6	3205.4	4265.3	3841.2
YDL168W	SFA1	5358.9	5596.3	5061.2	5763.7	5691.5	4729.0	4990.9	4803.1	4732.5	4391.2	4102.3	3831.6	4050.3	3950.4	4562.2
YGL195W	GCN1	7060.6	6771.7	7063.3	7394.2	5849.0	6612.7	6874.1	6645.4	6358.8	6046.2	5480.1	5485.9	5494.2	4498.6	4273.7
YGR088W	CTT1	1634.0	1843.6	1647.7	2153.1	2781.7	4378.6	3171.3	3686.1	7245.1	11075.1	13777.6	14324.1	13142.4	13814.5	14333.3
YMR135C	GID8	3602.6	3766.0	3426.6	3871.7	4171.6	4114.0	3866.7	4025.4	4587.0	4861.0	4862.1	4821.5	4826.6	5562.3	5424.2
YDL085W	NDE2	199.3	201.3	194.6	215.6	240.5	294.1	235.6	287.3	402.2	688.5	1266.7	1051.3	1144.7	1894.4	2449.5
YDL236W	PHO13	8264.2	8566.1	8087.8	8581.6	8570.3	8093.5	7824.3	8376.2	8394.1	8445.5	8968.8	8765.8	8849.8	8042.6	7069.6
YLR300W	EXG1	14067.8	14244.5	14275.4	13848.3	14239.7	13656.9	13951.8	13681.6	12660.7	12281.3	15678.2	14656.6	15633.3	18144.5	16695.5
YCR036W	RBK1	3674.8	3597.5	3909.1	3759.3	3972.3	4297.9	3614.7	4266.1	4384.3	4769.5	5208.2	5025.2	5140.8	6224.8	5743.8
YPR184W	GDB1	1175.6	1245.8	1129.7	1300.6	1536.3	1826.5	1494.2	1665.9	2787.4	4838.8	7601.7	6943.9	7039.4	8467.6	7837.7
YHR046C	INM1	2144.1	2271.5	1928.6	2082.5	1849.1	1211.7	1490.5	1351.9	925.0	592.0	537.2	485.5	509.3	550.0	562.6
YGR108W	CLB1	3732.7	3671.0	3798.1	3855.4	3575.9	3353.3	3498.1	3319.2	2682.2	2394.9	3489.0	3071.7	3494.5	4066.5	3840.3
YPL078C	ATP4	8297.6	8030.1	7683.6	8362.8	8076.5	8802.0	8013.3	8483.3	8710.1	8900.9	10220.6	9120.1	9713.5	10971.6	11051.5
YBR095C	RXT2	1942.0	1994.0	1937.7	2010.4	1996.1	1649.2	1772.4	1703.7	1576.7	1569.9	1476.7	1341.5	1439.7	1721.4	1693.5
YCL032W	STE50	895.6	942.8	894.8	1025.6	990.8	925.0	810.4	1004.0	1077.1	1233.9	1199.7	1236.0	1169.1	1149.4	1160.3
YKL135C	APL2	3690.5	3834.9	3635.2	3653.0	3577.0	3567.8	3574.5	3729.3	3637.0	3924.7	4273.5	4156.4	4309.5	4461.4	4258.4
YBR076W	ECM8	156.2	153.6	149.7	133.3	155.9	162.0	150.2	170.1	172.7	209.1	241.7	212.3	210.7	312.4	263.1
YDL223C	HBT1	454.4	465.8	411.1	471.0	481.4	444.9	447.7	409.9	497.4	661.3	1010.1	872.8	827.1	913.7	1927.6
YNR067C	DSE4	5188.4	5146.0	5196.3	4792.0	5093.4	5077.9	5110.6	5014.2	4736.0	4864.5	6576.7	5732.2	6423.6	8804.0	8032.7
YKR086W	PRP16	1892.8	1802.3	1675.8	1704.1	1656.9	1535.9	1508.0	1483.1	1354.6	1112.4	1159.3	1047.2	1158.4	1354.6	1557.7
YBR186W	PCH2	136.8	154.0	85.6	164.6	139.0	78.1	95.2	78.3	104.7	72.3	195.3	104.6	134.5	162.4	121.6
YGR104C	SRB5	1190.8	1198.2	1219.3	1170.2	1248.1	1197.9	1121.4	1257.0	1132.4	1189.1	1185.0	1180.2	1279.5	1238.7	1208.6
YAL067C	SEO1	496.9	535.6	484.7	515.7	515.6	493.5	482.9	492.9	436.1	458.7	1351.9	1013.8	1192.2	2080.9	2769.4
YLR346C	YLR346C	2151.9	2205.9	2201.6	1980.3	2343.6	2358.0	2471.2	2555.9	2502.5	2858.2	4217.9	3985.1	4205.6	5880.1	6778.5
YDR516C	EMI2	3343.2	3377.7	3445.7	3884.4	4523.8	5652.9	4695.9	5544.5	7344.0	8847.0	8331.3	8640.5	8442.5	6639.3	5361.1
YDR239C	YDR239C	1329.1	1208.0	1313.6	1031.0	1096.4	1087.8	1127.6	1107.2	935.3	948.2	952.8	917.6	975.2	1157.4	1271.9
YIL019W	FAF1	1302.5	1281.2	1377.9	1099.4	830.8	534.6	692.1	626.2	314.2	138.6	66.4	68.9	54.6	125.6	143.2
YMR115W	MGR3	1667.3	1647.3	1569.9	1573.8	1660.5	1706.3	1568.8	1657.0	1857.2	2046.0	2214.9	2112.2	2265.2	1996.8	2039.8
YDL173W	PAR32	4917.0	4735.6	4969.7	4766.2	4836.2	4722.7	4713.6	4848.8	4596.9	4590.4	4418.1	4539.6	4422.7	4462.6	4848.9
YOL066C	RIB2	1473.2	1548.2	1418.4	1463.6	1473.3	1255.6	1291.2	1345.2	1276.6	1222.7	1149.5	1069.6	1116.4	1106.9	1120.7
YCL043C	PDI1	16630.3	16306.7	16697.5	15449.5	16688.9	17282.3	16865.9	17244.6	17435.6	18775.0	20055.3	19476.3	19793.7	20326.5	19374.2
YFL052W	YFL052W	26.2	27.7	23.7	36.0	23.9	29.9	26.8	27.7	34.5	42.4	59.1	51.4	60.3	83.0	68.7
YEL051W	VMA8	9463.6	9379.7	9469.5	9821.1	9836.1	9217.3	9912.0	9888.7	9748.8	10350.5	10792.5	10877.0	10902.1	11720.9	10638.6
YOR011W-A	YOR011W-A	25.6	17.1	22.9	27.0	18.5	28.0	27.9	22.4	28.2	32.7	43.3	32.8	29.9	30.4	26.3
YNL163C	RIA1	2129.4	2241.8	2061.9	2235.9	1964.9	1642.0	1746.9	1687.9	1443.1	1194.0	1094.2	991.7	1028.6	1301.9	1454.5
YGL006W	PMC1	3337.3	3458.4	3335.1	3415.8	3807.7	4386.4	3911.7	4218.5	4980.3	5960.2	6542.3	6126.9	6120.3	6393.6	6043.6
YGL211W	NCS6	1276.2	1398.0	1273.7	1330.4	1245.8	1026.1	976.6	1089.6	901.8	864.9	843.2	769.8	770.5	922.6	801.7
YDL055C	PSA1	17308.7	17200.9	16885.6	17143.6	17219.6	16708.6	16857.1	16995.6	16913.1	16802.6	17261.5	17024.2	17059.3	20145.6	19443.6
YBL017C	PEP1	5388.6	5392.1	5655.4	4910.7	5392.7	5650.4	5634.9	5593.2	5433.7	5859.4	6131.9	5849.8	6020.5	7122.6	6573.3
YPL206C	PGC1	6103.5	6121.7	6136.4	6421.5	6519.7	6794.8	6365.3	6721.3	7096.1	7788.0	8694.3	8357.8	8813.4	8578.4	8308.9
YPL095C	EEB1	1942.1	2061.1	2097.0	2047.6	1983.3	1846.2	1889.3	1938.6	1930.1	1951.3	2150.1	1624.1	2005.6	2534.1	2284.5
YBR268W	MRPL37	3221.4	3319.0	3309.7	3262.3	3293.3	3034.1	3242.1	3259.3	2819.2	2840.1	2993.7	2870.3	2771.8	2564.8	2362.3
YGL084C	GUP1	5140.0	5270.0	4893.8	5253.7	5546.0	4655.5	5373.1	4885.0	5111.2	4883.1	5289.6	4597.8	4849.1	4531.5	4368.7
YOL090W	MSH2	2690.9	2857.4	2496.3	3089.3	2882.5	2658.5	2619.8	2682.0	2871.6	2723.6	3123.3	2704.2	2953.1	2633.0	1920.5
YGL228W	SHE10	4180.2	4349.7	4336.3	4001.1	4413.6	4384.3	4240.8	4352.7	4379.3	4956.8	5076.9	4745.1	4968.3	4952.0	4891.9
YLL051C	FRE6	1553.0	1771.4	1370.1	1475.6	1497.7	1080.1	1180.1	1235.2	1013.2	974.1	1043.9	869.4	993.4	1726.9	1388.5
YLL014W	EMC6	7937.8	7954.5	7468.5	7133.0	7685.9	7145.2	7678.0	7489.0	7127.8	6988.3	7505.4	7089.9	7319.0	7310.3	6561.4
YHR170W	NMD3	4879.8	4827.9	4887.9	4384.0	3654.5	2645.2	3295.8	3105.9	1777.5	1052.9	299.3	305.4	319.4	531.7	895.2
YML124C	TUB3	6285.2	6831.3	6819.3	6759.2	6590.1	6466.7	6548.7	6464.3	6124.8	6273.1	6165.6	6164.7	6078.4	6329.3	5426.4
YHR065C	RRP3	3429.5	3603.2	3353.3	3590.2	3133.3	2474.9	2693.9	2699.7	1892.2	1161.4	532.4	525.2	516.1	846.8	1091.4
YOR062C	YOR062C	1292.8	1316.2	1288.7	1332.2	1812.7	2355.3	1854.6	2328.1	2794.7	2955.3	2831.1	2842.0	2920.8	4552.2	4964.5
YOR157C	PUP1	7947.5	8071.3	7984.2	8383.1	8458.9	8535.6	7850.4	8797.3	9007.3	9406.1	10723.4	9938.8	10178.6	9606.8	10274.4
YOL036W	YOL036W	2713.6	2854.6	2694.0	2773.2	2614.3	2509.0	2620.5	2616.5	2508.4	2508.2	2689.3	2713.8	2713.7	3020.1	3234.1
YPL067C	YPL067C	1881.8	2036.7	1845.0	1819.4	1941.4	1688.5	1707.9	1841.3	1623.0	1493.7	1558.3	1475.7	1562.3	2366.6	2216.2
YMR306W	FKS3	190.1	173.6	162.5	179.5	188.7	180.9	163.3	187.6	196.5	215.0	273.6	240.2	271.2	426.3	355.7
YOL145C	CTR9	2039.2	1885.7	2071.2	2082.4	2057.3	2228.9	1962.4	1984.9	1994.4	1955.4	1943.5	1937.7	1986.7	1842.7	1928.7
YOL098C	YOL098C	3894.1	4156.9	3902.3	4229.9	3965.2	3736.4	3626.2	3955.9	3676.4	3684.5	3687.7	3380.3	3448.7	3458.0	3188.6
YKL219W	COS9	1872.9	1879.1	1854.1	1708.6	1936.0	2055.8	1933.8	2057.0	2130.1	2342.4	2541.8	2352.9	2585.8	2473.2	2223.4
YGR178C	PBP1	3621.7	4111.4	3612.7	3981.1	3920.9	3591.8	3698.7	3740.1	3764.8	3952.9	4101.2	3792.7	3970.7	4455.9	3986.9
YOL021C	DIS3	4268.2	4417.3	4290.1	4381.1	3869.4	3294.0	3534.0	3594.9	2944.2	2691.6	2649.2	2459.1	2490.8	2495.3	2618.5
YBR011C	IPP1	20585.6	21173.8	20424.3	20937.8	21028.6	20727.3	20447.9	20758.2	21115.5	21138.0	22268.8	22330.9	22390.8	22395.4	22293.3
YJR140C	HIR3	1625.1	1695.1	1485.0	1680.3	1543.5	1371.9	1424.1	1474.3	1382.5	1340.3	1502.3	1327.6	1472.0	1864.9	1678.1
YGR144W	THI4	747.2	743.1	772.2	800.5	822.4	603.1	776.5	627.5	684.4	533.2	586.9	531.7	543.2	438.3	465.9
YMR008C	PLB1	4774.9	5279.8	4885.6	4559.6	5033.9	4786.6	4848.5	5064.4	4632.7	4482.2	4875.6	4388.2	4733.4	7633.5	7163.9
YMR322C	SNO4	114.3	123.1	128.9	107.0	131.3	183.1	155.6	174.8	265.2	424.3	765.1	717.1	728.5	843.1	1077.7
YBR141C	YBR141C	905.0	961.3	907.6	774.7	635.9	403.2	493.5	465.3	259.1	166.1	143.4	121.9	106.9	221.7	259.5
YJL133W	MRS3	1714.1	1841.4	1687.1	1721.6	1679.1	1505.2	1521.7	1558.6	1392.2	1385.0	1313.2	1297.3	1310.8	1191.9	1108.8
YNR061C	YNR061C	4334.2	4401.2	4231.5	4118.1	4377.5	4220.3	4115.2	4445.9	4145.5	4230.7	4394.5	4182.0	4584.3	3231.3	2885.0
YDR079W	PET100	2226.6	2358.3	2001.0	2224.6	2466.4	2334.2	2131.8	2270.0	2650.4	2847.9	3250.6	3036.2	3086.6	2851.1	2930.1
YDR454C	GUK1	13191.8	13215.9	13448.9	13302.9	13160.8	13018.0	13120.8	13160.9	12654.7	12081.8	10257.2	10540.8	10371.8	10317.2	10118.3
YIL009W	FAA3	2776.7	2778.4	2849.0	2669.3	2711.3	2553.5	2681.5	2678.9	2384.0	2295.8	2196.9	2166.1	2275.9	2325.3	2153.7
YPL262W	FUM1	7414.9	7407.3	7644.1	7513.9	7469.8	7704.8	7296.7	7806.9	7765.8	8341.1	9075.1	8699.4	8991.4	10952.5	10097.5
YIL166C	YIL166C	235.2	322.4	266.8	326.1	309.7	296.6	277.2	316.0	354.4	392.4	461.9	378.1	448.8	421.2	344.3
YFR038W	IRC5	2901.1	3067.5	2898.7	2921.7	2774.0	2544.7	2762.4	2640.4	2253.7	2105.9	2023.3	1933.0	2009.0	2207.3	2505.6
YDR266C	YDR266C	2468.9	2505.1	2373.3	2395.8	2248.2	2138.0	2258.4	2220.8	1974.9	1834.2	1669.2	1641.2	1710.8	1795.0	1580.6
YLR001C	YLR001C	2005.3	2043.2	1898.8	1783.1	2121.6	2281.6	2192.5	2297.4	2599.2	3230.3	3298.1	3161.5	3348.6	3497.7	3374.5
YER186C	YER186C	3303.5	3472.9	3421.7	3368.8	3315.1	3146.0	3357.1	3241.1	2957.8	2919.3	2664.6	2536.2	2581.0	2795.6	2627.5
YML125C	PGA3	8955.0	8897.4	9127.8	7691.7	8100.0	7474.4	7893.2	8009.1	6540.6	5864.7	4988.7	4888.2	5013.2	5011.5	6721.6
YGL048C	RPT6	8877.4	9074.4	9050.8	9249.7	9278.0	8968.7	8943.0	9418.6	9298.0	9939.0	11440.1	10752.0	11253.1	10389.9	11313.9
YBR028C	YBR028C	2496.0	2471.1	2673.8	2508.8	2532.5	2444.0	2474.4	2541.1	2358.2	2612.9	2274.2	2226.9	2119.2	2064.2	1955.9
YHR118C	ORC6	1283.5	1188.7	1236.1	1129.1	1174.7	1190.4	1186.9	1195.8	1103.6	1076.6	1291.6	1168.5	1266.1	1534.7	1437.8
YGR081C	SLX9	2403.4	2451.2	2444.6	2167.8	1837.4	1334.3	1702.1	1487.2	886.5	652.2	651.5	633.0	627.3	783.3	924.6
YKL047W	YKL047W	1501.3	1588.4	1481.0	1596.7	1583.2	1423.2	1322.9	1443.6	1394.6	1368.4	1154.1	1166.5	1137.5	868.9	946.7
YHL001W	RPL14B	12173.7	11872.9	11865.2	12141.8	12049.9	10935.7	11787.1	11134.1	10502.2	8481.8	5031.8	5537.2	5091.2	4775.9	4883.8
YDR440W	DOT1	2098.3	2125.9	2076.6	2214.0	2004.7	1738.6	1868.2	1897.8	1566.2	1442.1	1280.4	1179.7	1302.2	1360.0	1204.3
YNL287W	SEC21	7437.4	7759.6	7441.6	8005.1	7506.7	7729.8	7521.9	7789.1	7861.7	8112.4	8778.3	8463.3	8678.3	8724.6	7720.6
YDR460W	TFB3	1896.9	1861.8	1912.1	1835.2	1935.7	2089.8	1977.9	2026.0	2092.2	2213.2	2207.4	2188.8	2200.9	2128.7	2048.6
YLR313C	SPH1	893.2	904.1	885.4	939.4	936.1	943.4	958.9	947.7	979.7	1025.5	1092.6	991.7	1083.4	1078.0	742.6
YDR062W	LCB2	8209.8	8281.2	8352.4	7573.7	8232.3	7876.6	8135.9	8047.7	7607.0	7758.5	7075.9	6523.1	6807.3	6951.8	6545.4
YOR178C	GAC1	56.9	53.1	39.9	61.1	83.6	124.1	82.7	113.9	322.7	808.3	1229.9	1139.6	1138.0	1564.0	1260.8
YJL016W	YJL016W	2346.6	2283.3	2203.7	2336.0	2414.1	2522.7	2464.7	2517.5	2901.8	3446.6	4089.3	3899.4	3770.0	3630.2	4249.1
YOR279C	RFM1	629.2	636.2	582.3	663.2	699.4	712.4	551.0	743.8	765.0	918.5	981.8	980.7	1027.5	868.3	766.8
YJL218W	YJL218W	509.7	554.1	469.6	591.9	618.0	512.6	520.6	548.5	610.7	739.7	799.8	699.3	760.3	598.7	311.0
YDL218W	YDL218W	211.7	244.1	224.6	218.1	222.6	205.9	198.1	233.9	239.5	293.0	519.0	442.9	509.3	735.2	728.4
YGR071C	YGR071C	1034.5	1132.2	1095.3	1195.0	1170.9	1122.0	1056.1	1107.2	1152.8	1306.1	1342.2	1225.6	1294.5	1302.3	1185.7
YLR256W	HAP1	4071.8	4127.2	4111.1	4326.1	4331.9	4480.2	4319.7	4286.1	4480.5	4647.9	4663.6	4678.7	4629.7	6079.9	6366.9
YNL032W	SIW14	2720.6	2953.7	2644.6	2683.4	2595.5	2383.0	2482.2	2448.6	2251.6	2342.2	2376.6	2245.2	2328.7	2603.1	2696.1
YJR100C	AIM25	2316.1	2451.6	2273.7	2404.2	2485.0	2448.5	2328.7	2491.0	2585.5	2832.4	2809.9	2652.0	2686.5	2675.5	2662.1
YER111C	SWI4	1599.0	1594.7	1570.7	1860.6	1753.0	1953.4	1885.1	1808.5	2047.4	2237.1	2507.0	2489.7	2357.6	2240.4	2239.8
YBL095W	YBL095W	3331.4	3547.8	3296.2	3489.4	3445.3	3439.2	3256.4	3458.6	3543.2	3807.1	4033.6	3673.8	3708.9	4161.5	4267.4
YJR123W	RPS5	22356.9	22161.6	22303.4	22706.0	22222.7	21558.4	21754.7	21884.5	21789.0	21083.4	18559.7	19482.4	19077.5	10725.9	10154.5
YML083C	YML083C	63.6	75.3	58.6	72.3	62.8	72.8	70.3	62.7	82.2	76.2	103.4	98.7	98.4	124.0	97.1
YML072C	TCB3	10332.3	10635.0	10228.6	9926.3	10823.5	11227.1	10296.3	10774.4	11004.3	12277.5	13283.6	12323.2	13223.0	14255.0	12865.9
YBL108C-A	PAU9	1682.1	1643.6	1471.7	1448.0	1621.9	1396.4	1441.6	1431.0	1408.3	1621.0	1460.3	1563.9	1558.0	1646.8	1706.8
YEL021W	URA3	6836.6	7244.8	7303.2	6848.9	6825.2	6426.7	6464.5	6793.2	6227.9	5940.2	5305.1	5073.7	5210.3	4582.2	4474.3
YLR343W	GAS2	822.0	782.6	868.8	921.2	842.1	789.6	835.5	881.9	801.5	818.2	752.5	645.9	717.0	426.4	400.3
YGR183C	QCR9	6697.0	6476.7	6234.8	7020.5	7307.3	7785.4	7349.8	7398.7	8587.4	8918.8	9330.2	9355.0	9271.8	10887.5	11767.4
YHR169W	DBP8	1654.3	1863.5	1675.5	1645.8	1253.6	698.0	932.3	822.2	425.5	230.5	161.4	130.9	130.3	306.1	429.6
YIL143C	SSL2	2058.7	2114.5	1988.0	2129.1	2010.3	1804.0	1892.8	1946.4	1932.0	2029.6	2334.8	2047.7	2145.2	2000.4	2362.6
YNL107W	YAF9	1351.6	1289.1	1411.3	1362.8	1313.8	1226.6	1237.7	1244.4	1085.2	995.1	968.0	1008.3	1015.3	981.5	1180.7
YML102W	CAC2	2842.2	2959.4	2912.4	2785.4	2792.7	2784.4	2871.7	2922.3	2717.8	2777.4	2651.1	2666.0	2775.4	2505.1	2360.0
YGR027C	RPS25A	17475.9	17447.0	16870.8	17239.7	16762.3	16375.6	16957.4	16511.0	16254.2	15212.5	14272.3	14981.3	14250.6	9854.5	9916.8
YHR146W	CRP1	5248.0	5268.4	5245.7	5218.7	5137.4	4775.2	4717.3	4987.1	4699.2	5155.7	5850.8	5447.6	5622.6	7164.9	8033.6
YDR361C	BCP1	3378.9	3524.4	3362.2	3445.0	2748.2	2224.2	2316.5	2397.4	1716.9	1184.6	821.5	834.5	893.9	766.3	1208.4
YIL005W	EPS1	4015.8	3888.3	4138.4	3483.4	4152.8	4362.8	4111.8	4167.6	4392.5	5099.6	5283.4	5178.9	5470.2	5301.6	4683.7
YBR301W	PAU24	265.5	220.5	250.0	226.4	235.6	241.1	241.8	236.0	249.3	230.7	213.8	243.2	223.5	248.5	255.2
YHR097C	YHR097C	1710.6	1689.9	1617.0	1903.3	2269.8	2701.9	2234.8	2575.9	3673.6	4683.1	3845.5	4091.7	3816.1	4683.1	5087.0
YGL253W	HXK2	14615.4	14779.6	14972.4	15126.1	14684.6	14109.3	14365.2	14632.4	14547.1	13615.0	12797.3	12487.4	12886.6	11422.7	8817.2
YOR390W	YOR390W	3050.4	3029.5	3134.3	2877.3	3014.0	2914.6	3058.0	2926.5	2882.7	2743.6	2766.8	2598.1	2641.2	1990.3	1859.5
YGR258C	RAD2	1756.9	1765.0	1639.0	1765.2	1788.2	1833.2	1555.9	1827.9	1950.8	2128.1	2441.3	2215.0	2311.7	2632.2	2921.7
YDL229W	SSB1	20935.8	20514.3	21080.2	20359.2	20207.0	20426.0	19962.2	20257.1	19746.2	18634.1	11525.0	14214.5	12322.9	4361.5	5621.2
YDL119C	YDL119C	1331.2	1260.5	1268.0	1349.7	1432.4	1332.1	1271.8	1365.6	1467.5	1657.4	1562.7	1552.3	1569.2	1571.2	1320.0
YJL108C	PRM10	949.5	1001.3	873.1	1006.8	1017.3	947.1	950.2	963.3	996.3	907.2	759.4	729.4	729.3	1143.4	868.7
YHR157W	REC104	278.2	312.5	228.3	262.2	276.2	263.3	262.1	278.4	341.4	364.7	413.2	373.2	413.2	306.1	244.4
YJL193W	YJL193W	2512.8	2635.4	2472.7	2281.8	2354.0	2067.7	2227.4	2166.2	1882.7	1744.9	1671.2	1502.6	1564.7	1494.3	1241.5
YDL155W	CLB3	5676.4	5817.5	5089.2	5991.5	5608.7	4585.7	5169.9	5071.1	5133.4	4737.4	4959.0	3860.4	4244.4	3692.0	3374.1
YHR007C-A	YHR007C-A	172.8	172.6	157.6	162.1	180.3	290.4	172.7	188.3	229.5	222.4	238.3	217.9	213.2	208.9	229.8
YER142C	MAG1	2555.4	2419.7	2438.4	2824.7	2943.5	3309.5	2791.2	3034.0	3708.4	4246.6	5236.8	4782.7	5018.1	4850.0	5827.8
YMR190C	SGS1	1469.2	1521.6	1424.7	1581.8	1509.2	1496.7	1466.6	1527.6	1523.3	1723.8	1772.5	1642.0	1752.3	1664.0	1503.8
YOR272W	YTM1	4106.0	4332.4	4128.5	3630.0	3003.3	1915.2	2438.4	2335.1	1182.4	523.9	150.4	155.2	134.7	380.5	607.3
YHR057C	CPR2	3461.4	3648.2	3463.4	3198.8	3533.8	3562.1	3507.2	3652.6	3636.0	4137.0	4575.1	4429.0	4517.6	5070.2	5254.2
YER103W	SSA4	1830.8	1986.5	1807.9	2098.9	2290.2	2506.9	2172.4	2359.4	3213.4	4226.8	4665.2	4904.6	4412.4	4616.8	6561.0
YHR006W	STP2	2559.3	2655.3	2576.6	2477.2	2505.3	2628.6	2559.3	2718.9	2646.5	3016.5	3265.4	3046.9	3244.1	4895.0	4251.0
YIR026C	YVH1	2016.5	2032.4	1917.1	1874.1	1413.4	1061.6	1226.7	1240.6	790.5	510.9	192.2	213.1	188.9	247.2	325.7
YBL090W	MRP21	1402.5	1352.0	1434.3	1419.0	1476.0	1510.4	1446.2	1539.2	1551.2	1632.3	1506.0	1572.2	1515.5	1145.2	1115.4
YHR024C	MAS2	2590.3	2643.0	2590.7	2630.6	2562.0	2509.5	2504.5	2549.6	2455.4	2560.3	2416.0	2310.9	2313.8	2321.2	1991.3
YOR045W	TOM6	9475.6	9776.6	9612.1	9554.7	9568.4	9118.3	9215.0	9449.0	9002.2	9013.0	9789.9	9470.1	9390.5	9213.3	8364.7
YEL062W	NPR2	1768.2	1827.3	1845.2	1929.6	2159.1	2430.5	2118.2	2293.8	2746.2	3318.1	3229.7	3093.5	3109.0	3117.1	3063.7
YOR275C	RIM20	1063.8	1057.6	1028.6	1058.8	1082.9	1153.5	1125.8	1211.3	1281.2	1310.7	1388.6	1375.7	1429.5	1352.8	1422.2
YKL125W	RRN3	1923.8	1996.0	2110.7	1855.5	1603.5	1186.2	1390.9	1447.0	1032.0	980.6	962.3	927.9	983.7	1495.4	1892.4
YPL195W	APL5	4224.1	4519.8	4443.2	4676.6	4645.5	4575.7	4438.4	4445.3	4560.0	4718.2	5061.3	4561.1	4978.0	4887.2	4812.7
YDR145W	TAF12	3419.9	3283.9	3319.8	3438.5	3168.3	3269.2	3161.0	3169.5	3131.4	2928.3	2897.1	2824.1	2800.7	2874.0	2901.9
YGR140W	CBF2	1309.6	1416.7	1350.3	1417.2	1276.0	1020.8	1066.1	1164.7	978.3	1029.2	1122.6	1022.7	1066.1	1455.7	1290.9
YJR057W	CDC8	1974.5	2113.0	1980.4	2004.1	2035.0	1883.2	1993.6	2013.4	1868.2	1976.6	2143.3	1918.0	2012.5	1852.4	1667.5
YIL151C	YIL151C	1604.3	1570.4	1593.9	1628.0	1563.8	1528.9	1585.8	1493.5	1408.1	1313.7	1305.9	1123.8	1163.0	1451.7	1534.9
YPL216W	YPL216W	604.4	544.5	595.4	569.5	584.2	559.7	570.1	575.7	511.0	571.1	748.2	680.2	672.0	770.0	746.4
YER172C	BRR2	2764.3	2911.3	2603.4	2909.2	2696.5	2568.3	2683.2	2627.5	2438.7	2349.3	2703.3	2387.0	2530.9	2638.8	2610.6
YGR204C-A	YGR204C-A	121.7	113.8	96.3	120.5	99.8	130.9	114.7	112.8	183.5	192.4	286.1	245.8	229.0	198.9	186.5
YKL110C	KTI12	2541.5	2674.2	2388.4	2488.8	2153.0	1646.7	1848.4	1752.5	1355.3	1035.9	940.5	776.6	832.5	1513.0	1721.9
YMR088C	VBA1	6016.6	6194.7	5886.7	5908.3	7080.9	8440.7	7316.1	8136.0	10299.3	13775.5	17031.8	16006.2	17060.3	15465.9	14222.4
YDL028C	MPS1	1650.9	1652.8	1620.0	1640.5	1662.2	1689.8	1655.7	1687.7	1691.8	1736.4	1864.4	1763.4	1763.8	2379.0	2266.9
YOR166C	SWT1	1021.3	968.2	994.4	1007.8	949.8	853.1	871.4	899.6	776.1	648.4	649.0	613.3	620.0	650.5	586.9
YJL205C	NCE101	3906.0	3913.2	3991.5	3944.0	4013.6	4178.7	4295.3	4126.9	4076.0	4241.1	4577.8	4339.0	4289.9	4807.8	4553.1
YLR052W	IES3	2703.8	2690.4	2584.3	2632.2	2518.6	2575.0	2417.3	2672.3	2303.9	2221.9	2074.6	2058.6	2120.9	2480.5	2486.2
YNR027W	BUD17	1897.5	1879.8	1876.8	1744.2	1786.2	1508.6	1549.0	1686.6	1404.2	1441.6	1651.7	1517.0	1590.2	1656.5	1780.2
YNL011C	YNL011C	1587.9	1613.7	1589.6	1870.5	1897.5	2160.4	1907.1	2080.8	2564.6	2798.5	2982.0	2816.4	2739.6	2581.7	2503.8
YLL049W	LDB18	2411.7	2398.8	2540.0	2394.1	2367.6	2559.4	2511.3	2609.9	2524.9	2553.0	2529.8	2531.8	2587.3	2201.2	2156.5
YJR121W	ATP2	11828.2	12014.2	11440.8	12048.3	12220.0	12219.0	11720.1	11849.1	12665.3	13320.6	14298.2	13965.2	13514.2	15186.6	14988.3
YDR539W	YDR539W	2059.4	2155.9	1862.5	2218.4	2210.4	2062.2	2077.5	2059.1	2145.9	2369.2	2644.4	2510.1	2454.5	2615.4	2297.1
YJR088C	EMC2	4970.8	4692.6	4778.4	4977.4	4789.3	4926.6	4479.5	5034.0	5028.9	4673.2	5552.7	5384.0	5709.3	5638.4	5621.2
YNL313C	YNL313C	2892.5	2969.0	2880.3	2728.0	2338.2	1692.8	2117.6	1969.1	1228.5	792.1	557.9	492.5	543.3	674.6	735.6
YKL180W	RPL17A	20629.1	19853.6	20345.3	20086.7	20296.9	20314.4	20335.3	20083.9	19778.1	18519.9	13848.0	16087.0	14650.7	5510.3	5853.9
YDL106C	PHO2	1525.1	1419.9	1598.0	1580.6	1588.8	1809.9	1743.9	1857.7	1955.1	2116.7	2286.1	2164.5	2221.0	2302.4	2032.7
YPL165C	SET6	44.5	38.4	40.0	41.8	30.4	71.8	59.7	55.6	78.0	84.4	103.9	90.6	96.4	112.0	84.5
YKL116C	PRR1	1669.3	1603.3	1604.4	1617.6	1520.1	1541.1	1494.0	1597.4	1478.4	1560.2	1642.0	1588.2	1607.1	1659.4	1562.8
YMR301C	ATM1	2207.5	2276.2	2163.0	1954.3	1843.3	1544.4	1702.1	1616.9	1239.8	950.5	874.4	832.5	850.5	1091.5	1327.5
YNR020C	ATP23	1522.1	1602.0	1395.6	1420.4	1469.3	1311.1	1324.7	1385.4	1324.0	1450.2	1448.1	1397.7	1396.3	1205.0	1099.3
YER140W	YER140W	1325.4	1430.2	1380.7	1348.7	1240.6	1175.1	1242.5	1553.7	1087.6	1202.5	1297.9	1173.3	1239.5	1273.9	1205.6
YNR003C	RPC34	1571.4	1500.8	1547.9	1301.5	1148.8	877.3	1030.6	1016.4	677.9	534.6	441.1	407.4	436.0	715.4	841.4
YHR204W	MNL1	2873.6	3052.7	2925.1	2561.4	2787.4	2322.7	2503.6	2496.4	1978.7	1731.4	1480.8	1396.4	1482.5	1564.6	1392.6
YIR034C	LYS1	13405.7	13510.2	13280.5	13865.3	13903.0	14055.7	13578.6	14302.9	14452.1	14497.5	14701.8	14033.7	14459.0	19204.9	18632.8
YPL259C	APM1	2635.6	2657.3	2549.5	2620.0	2670.1	2742.9	2475.8	2708.5	2666.9	2591.2	2401.5	2403.7	2484.1	2554.4	2456.6
YEL036C	ANP1	3928.6	4111.1	4147.5	3670.3	4028.3	4042.3	4004.1	4144.7	3863.7	3909.8	3916.6	3652.0	3880.3	4674.2	4481.4
YLR185W	RPL37A	19569.4	19604.9	19493.5	19443.3	19234.2	19153.0	19276.5	19065.5	18422.1	17336.9	13108.9	14653.0	13722.8	6313.2	6971.1
YBR240C	THI2	424.2	437.2	342.7	438.1	451.2	358.7	346.8	369.8	395.1	451.1	462.3	438.6	472.1	483.7	453.6
YPR178W	PRP4	1626.1	1698.5	1569.2	1618.2	1678.7	1632.7	1633.4	1707.9	1758.1	1858.0	2401.5	2191.4	2464.6	2182.9	2291.7
YMR257C	PET111	3125.2	3190.1	2370.5	3489.3	3414.5	2112.2	2656.6	2208.5	2470.3	2173.6	2219.7	1851.7	1967.9	1832.6	1950.6
YOR016C	ERP4	4545.9	4428.3	4668.6	4210.7	4449.9	4642.6	4622.5	4446.2	4482.2	4625.0	4555.5	4751.1	4802.1	4359.6	4373.0
YCR059C	YIH1	2584.9	2703.2	2357.4	2287.2	2327.5	1929.3	1996.7	2158.4	1759.6	1428.1	865.7	913.3	892.4	929.4	1083.3
YML093W	UTP14	3881.5	4061.6	3898.8	3706.9	2993.2	1936.4	2561.8	2339.9	1194.8	491.4	204.8	146.7	151.4	432.8	647.9
YPL081W	RPS9A	7501.1	7076.4	7752.5	7145.1	6648.5	5936.5	6716.5	6368.0	4381.2	2327.1	1774.8	1902.2	1773.9	1320.1	857.2
YNL225C	CNM67	2521.8	2523.0	2469.6	2726.6	2541.7	2669.8	2601.0	2758.9	2860.3	2924.2	3142.4	2892.7	2929.6	3063.0	2566.3
YHR087W	RTC3	1663.9	1708.0	1712.3	1965.8	2853.5	4514.0	3328.1	3797.1	6821.7	8862.5	7374.0	8679.0	6969.2	6460.0	8547.6
YBR294W	SUL1	9312.6	9447.7	9048.7	8716.7	9231.8	9645.9	10052.2	9281.7	9137.5	8739.2	12520.0	11360.2	11647.2	13795.7	13227.7
YDR055W	PST1	6467.9	6851.6	6716.4	6529.6	7140.9	7079.2	6758.5	7115.6	7030.6	7492.4	8437.5	7935.2	8232.3	10728.5	8455.0
YER041W	YEN1	943.1	1052.2	961.3	984.9	1039.8	990.3	930.4	1008.3	1069.3	1247.4	1371.4	1336.2	1385.7	1224.2	1264.7
YHR038W	RRF1	885.3	924.5	836.3	1002.2	1040.9	1000.5	938.6	1028.4	1111.7	1139.9	953.6	965.2	985.1	823.7	719.0
YOR266W	PNT1	694.8	795.0	746.4	666.9	765.6	707.1	724.4	731.5	711.8	790.4	805.0	743.0	767.7	673.6	576.5
YOL063C	CRT10	1933.0	2055.7	2040.0	1956.6	2035.6	1972.3	2071.6	2156.8	2098.7	2301.4	2278.8	2082.8	2174.1	2258.5	2002.9
YNR030W	ALG12	4025.5	4053.1	4112.8	3744.7	4038.4	4227.1	4121.8	4335.2	4213.2	4356.2	4352.5	3924.5	4247.9	4049.9	3580.3
YLL028W	TPO1	7485.8	7634.9	7470.3	6909.1	7183.2	7132.5	7390.5	7172.2	6810.2	6501.9	6882.7	6435.4	6382.9	8036.1	8024.1
YFR030W	MET10	11590.0	11743.1	11550.6	11839.2	11160.1	10810.7	11089.4	10763.4	10002.1	9153.5	9374.7	9141.2	9446.1	9732.4	10266.2
YHR005C-A	TIM10	10914.1	10834.0	10843.2	10716.1	10735.1	10932.7	11108.6	10757.3	10511.6	10416.7	11407.1	11261.5	11280.9	11334.3	11367.5
YFR004W	RPN11	5188.8	5101.2	5216.0	5517.1	5347.1	5458.8	5284.8	5812.5	6032.6	6430.4	7083.0	6927.3	7383.8	6254.0	6876.1
YDR459C	PFA5	2310.4	2419.7	2342.9	2230.4	2329.1	2463.9	2419.9	2563.1	2465.2	2874.4	3348.6	2988.0	3275.1	3716.9	3237.9
YCR076C	YCR076C	1675.5	1693.1	1659.9	1670.0	1861.6	1903.5	1841.9	1924.0	2014.4	2401.1	2700.9	2509.8	2598.5	2548.6	2465.9
YPR029C	APL4	3880.9	3932.5	3915.4	3983.3	3838.7	3897.1	3635.3	4208.6	4160.4	4685.5	4221.5	4669.9	4434.9	4375.6	3728.2
YMR087W	YMR087W	1565.4	1634.2	1506.3	1648.5	1809.7	1903.0	1652.5	1951.2	2180.3	2407.2	2637.6	2440.1	2581.9	2071.4	2339.4
YKL059C	MPE1	1163.9	1159.4	1207.6	1134.3	1174.7	1164.7	1084.0	1200.9	1097.4	1153.1	1047.8	1099.6	1132.5	1023.1	1134.5
YKL081W	TEF4	15494.2	15622.5	15275.1	15414.6	15251.8	14170.4	14564.1	14426.2	13672.2	12705.8	10015.0	10359.6	10087.3	7875.3	7711.8
YLL058W	YLL058W	875.4	931.7	850.2	980.4	929.6	886.0	844.0	987.3	995.0	1164.2	1196.8	1159.3	1165.4	1047.2	901.4
YPR055W	SEC8	2809.8	2916.0	2849.0	3027.8	2890.9	2833.3	2960.3	2887.3	2850.0	3323.2	3289.9	3132.9	3120.9	3616.3	3393.2
YFL059W	SNZ3	1625.2	1748.9	1627.1	1689.8	1698.6	1560.3	1488.4	1694.0	1557.4	1641.7	1663.5	1540.4	1598.0	1655.0	1342.5
YMR149W	SWP1	9318.8	9393.0	9240.6	8598.2	9240.4	9250.8	9179.6	9271.6	8795.0	8353.3	8097.2	8160.4	8041.6	7976.7	7185.1
YNR017W	TIM23	4905.6	4937.5	4948.4	4537.0	4809.2	4494.1	4496.2	4601.6	4217.0	4103.3	4084.6	3983.7	3986.3	4076.3	3913.2
YCR007C	YCR007C	642.7	602.9	599.9	563.2	625.1	701.4	621.0	639.8	719.9	865.9	951.3	905.7	941.7	1317.3	1363.6
YDR146C	SWI5	3273.6	3264.4	3258.3	3515.5	3452.0	3403.9	3230.5	3540.6	3460.1	3638.4	3647.8	3637.8	3883.6	4298.4	4055.5
YJL088W	ARG3	7173.2	7457.9	7214.9	7731.5	8131.7	7979.4	8164.0	8173.6	7553.1	6016.4	4711.6	4640.0	4711.8	11132.0	10570.6
YCR098C	GIT1	118.1	124.8	125.1	119.2	129.2	161.8	121.8	133.1	173.4	213.1	308.0	239.0	278.6	315.5	187.3
YDR318W	MCM21	1745.6	1824.9	1696.0	1725.4	1845.7	1754.1	1736.2	1831.2	1934.9	2208.8	2103.4	2037.2	2198.2	2655.5	2331.6
YHR043C	DOG2	4096.6	3943.7	4094.4	4215.4	4369.4	4660.4	4365.4	4667.6	5248.5	5849.9	6646.7	6506.3	6528.5	5367.6	3997.6
YPR048W	TAH18	1801.9	1743.2	1721.3	1607.5	1484.7	1056.1	1356.2	1178.0	820.3	540.2	486.6	426.3	455.9	562.8	720.7
YCR011C	ADP1	7203.7	7349.3	7092.7	6898.8	7709.6	8124.9	7873.6	7983.7	8557.0	10112.9	11944.8	10998.1	11640.5	12757.1	12381.1
YFR035C	YFR035C	409.2	401.1	378.2	372.3	387.6	330.7	358.9	331.6	316.2	282.3	260.1	271.3	237.0	285.6	293.2
YLR181C	VTA1	2247.0	2221.9	2314.7	2307.4	2253.6	2307.4	2233.0	2420.0	2273.3	2599.3	2567.6	2712.7	2714.1	2347.4	2186.8
YOR321W	PMT3	2878.8	3048.6	2975.6	2820.7	3166.3	3113.2	3116.1	3208.6	3280.8	3739.2	4288.4	3850.7	4165.4	3847.1	2909.9
YFL028C	CAF16	4503.5	4546.7	4624.3	4478.3	4531.0	4430.0	4509.2	4585.9	4331.3	4311.9	4073.2	4051.2	4031.2	3264.9	3042.3
YKL188C	PXA2	452.4	455.5	431.9	497.7	551.4	729.9	548.1	701.2	1027.7	1507.6	1894.8	1819.6	1931.8	1765.5	1661.8
YBR108W	AIM3	640.5	666.9	587.2	689.5	719.3	740.2	629.8	722.4	838.3	1010.6	1055.0	893.0	1019.4	969.8	868.3
YGL089C	MF(ALPHA)2	174.8	212.2	198.8	208.5	201.2	188.7	227.3	173.5	181.6	176.3	157.9	181.1	153.3	166.8	182.9
YPR069C	SPE3	12809.9	12621.1	12651.8	12977.0	12785.9	12545.5	12143.0	12851.7	12692.4	12725.2	12945.4	12689.5	12916.7	13867.9	13774.6
YDR415C	YDR415C	2868.2	3215.1	3182.5	2911.8	3150.2	2914.2	2923.1	3006.3	2906.8	3362.6	3496.8	3331.2	3399.0	3865.9	3061.5
YOR355W	GDS1	5543.8	5512.9	6015.5	5344.5	5336.1	4972.9	5440.7	5234.1	4570.7	4197.6	3886.7	4190.3	3910.0	5330.1	5455.8
YDR243C	PRP28	851.3	859.8	765.6	803.1	720.9	715.1	746.3	732.1	726.1	899.8	1054.5	1009.4	1047.5	1250.9	1189.8
YOR302W	YOR302W	5164.4	5087.0	4400.6	5621.6	5499.8	5332.6	4153.3	5229.4	4504.2	2830.3	3192.4	3211.9	3211.7	7314.7	10605.7
YCR073C	SSK22	1011.0	1085.6	994.2	982.9	919.0	691.1	806.7	746.1	590.1	481.9	554.4	450.6	512.2	2587.0	2108.8
YLR105C	SEN2	1757.5	1820.4	1733.4	1718.6	1664.8	1619.1	1709.1	1714.0	1527.9	1546.1	1610.4	1521.5	1602.5	1483.8	1517.4
YDR262W	YDR262W	2686.7	2821.0	2717.1	2588.6	2762.3	2691.8	2652.7	2776.0	2917.9	3005.2	3072.6	2949.1	2803.8	3709.9	4768.6
YOL109W	ZEO1	21148.7	19789.0	21614.1	19324.4	20628.3	21623.8	21433.3	21664.2	20759.0	20558.4	17367.0	18496.1	17867.3	20733.5	22118.7
YLR248W	RCK2	4976.9	5488.4	4739.8	5014.2	5493.5	5795.6	5067.1	5220.4	5932.6	6440.6	8315.4	7580.3	8153.4	8186.3	8062.0
YDR530C	APA2	1127.7	1198.8	1113.0	1167.3	1214.5	1262.3	1200.6	1333.8	1502.4	1673.3	1993.1	1859.2	1932.3	2492.8	2479.9
YBR246W	RRT2	2829.7	2874.2	2923.0	2811.4	2808.1	2766.1	2784.5	2875.4	2787.5	3031.2	3186.7	2916.1	3079.9	3089.9	2518.7
YKR056W	TRM2	3130.0	3232.7	3236.3	2866.9	2125.1	1366.7	1781.5	1501.6	683.9	333.8	272.5	228.7	238.7	917.9	1211.4
YER137C	YER137C	925.2	960.0	854.0	832.1	717.6	496.7	568.4	543.4	371.4	346.8	292.8	287.8	282.2	273.5	323.3
YGR210C	YGR210C	3961.2	4159.5	4000.4	3857.2	3827.5	3480.3	3579.5	3706.6	3039.9	2685.5	2230.0	2184.5	2289.0	2591.2	3121.7
YML007C-A	YML007C-A	301.0	334.3	324.2	372.7	322.6	247.0	297.9	283.4	274.4	249.6	299.4	271.0	280.0	413.5	406.7
YGL031C	RPL24A	21783.8	21632.7	22298.4	21593.9	21751.9	21606.6	21518.2	21501.7	21109.2	20320.7	17175.9	18978.4	17727.5	6512.0	6343.8
YJL166W	QCR8	8216.7	7878.3	8210.7	8184.2	8769.9	9548.0	9277.7	9358.4	9879.4	10544.1	11313.8	11513.9	11059.6	11413.2	11612.1
YNL329C	PEX6	1830.1	1839.1	1749.3	1760.6	1735.5	1740.3	1769.9	1705.7	1619.4	1532.1	1648.4	1595.4	1669.8	1735.2	1855.0
YER013W	PRP22	2005.9	2013.6	2073.5	1971.1	1871.7	1896.2	1872.8	1975.5	1844.7	1956.7	2091.7	1995.1	2074.5	2141.3	2067.7
YOR094W	ARF3	2404.3	2532.4	2348.8	2371.5	2435.2	2274.6	2251.8	2395.5	2193.1	2142.8	2021.4	1968.5	2082.0	1949.6	1915.5
YGL013C	PDR1	3069.5	3241.8	3187.6	3156.4	3165.2	2900.9	3149.5	3114.9	2920.1	3264.4	3492.7	3154.8	3308.3	3354.1	3650.5
YBR270C	BIT2	708.3	662.2	684.9	641.7	652.0	670.3	629.8	680.7	722.3	860.5	965.2	854.1	988.6	1041.3	1032.9
YOL112W	MSB4	1393.9	1414.8	1399.2	1457.2	1531.8	1422.4	1379.7	1428.4	1424.9	1402.1	1489.1	1372.6	1365.2	1833.6	1496.3
YHR001W	OSH7	2351.4	2468.7	2337.5	2684.9	2637.1	2630.5	2309.5	2682.1	2768.2	2924.5	2925.8	2846.2	2863.6	2902.1	3021.0
YKR062W	TFA2	3397.9	3386.0	3421.8	3617.8	3543.3	3493.5	3265.3	3597.6	3486.0	3718.5	3593.2	3363.7	3528.0	3435.7	3112.0
YAL011W	SWC3	910.7	1058.5	929.2	960.0	926.6	760.3	777.7	790.8	717.8	734.6	763.8	679.0	728.8	797.7	822.3
YML067C	ERV41	6816.1	6867.4	6592.8	6355.2	6676.5	6455.6	6350.2	6549.0	6302.2	6170.7	6943.6	6262.3	6774.2	7591.8	6978.4
YPR015C	YPR015C	215.9	236.6	170.0	213.2	241.9	178.4	221.8	181.6	198.4	212.0	314.5	251.0	286.6	312.4	343.6
YIL094C	LYS12	17099.0	16868.3	17335.8	17205.2	16840.6	17163.5	16861.8	17242.4	16322.1	14996.0	12353.0	12711.8	12610.6	17845.8	17838.8
YIL159W	BNR1	1110.3	1069.6	1173.5	1073.1	1010.8	828.3	1078.0	999.0	900.6	924.9	941.2	906.0	921.9	1004.3	789.8
YJL085W	EXO70	2288.6	2491.2	2270.8	2711.5	2654.9	2725.5	2499.0	2764.1	3138.8	3385.0	3409.4	3280.3	3182.3	3063.4	2647.4
YEL076C	YEL076C	49.8	53.6	40.0	86.8	60.0	74.3	51.1	52.9	86.4	68.1	95.4	69.5	91.2	85.5	58.4
YOR074C	CDC21	2990.4	2777.8	2970.3	3075.2	3178.4	3275.0	3055.3	3372.0	3478.9	3493.2	3438.8	3627.2	3589.4	3166.8	2116.2
YBL072C	RPS8A	23855.2	23732.5	24219.5	23957.3	23603.9	23687.6	23814.5	23695.7	23684.6	22692.6	19550.2	21184.4	20137.1	12155.7	12834.2
YFR032C	RRT5	64.2	70.6	58.6	60.5	55.1	56.5	53.4	62.1	44.9	38.2	42.2	38.7	37.3	40.0	39.9
YER183C	FAU1	4266.7	4273.7	4282.6	4331.8	4292.9	4075.9	4055.9	4287.7	4064.9	4251.2	4261.6	4077.1	4261.7	3739.8	3338.4
YKL069W	YKL069W	3841.6	3795.0	3810.6	3830.6	3824.1	3725.9	3705.7	3922.2	3784.6	4092.4	4641.7	4408.3	4590.7	6831.4	5985.1
YKR037C	SPC34	1293.5	1230.9	1319.9	1293.9	1305.5	1302.3	1263.1	1398.7	1385.9	1463.5	1374.2	1422.6	1433.4	1521.8	1430.0
YER069W	ARG5,6	10216.1	10153.8	10550.6	10069.0	10073.3	10144.8	10469.6	10482.6	9229.6	8386.6	6201.6	6321.9	6176.2	9546.1	10026.5
YDR001C	NTH1	4464.1	4542.7	4262.4	5046.6	5326.8	5940.7	5354.4	5833.6	7331.7	8772.0	10727.7	9965.1	10407.4	12340.6	11613.8
YOR032C	HMS1	45.3	65.6	43.1	52.1	53.1	73.3	65.9	60.6	86.4	98.5	197.4	140.4	168.9	537.0	315.4
YNR075W	COS10	70.0	50.6	47.8	58.1	61.4	68.5	57.8	63.5	71.0	75.0	74.1	60.3	58.4	70.8	57.7
YPL097W	MSY1	1021.0	1139.9	1067.0	1132.7	1138.7	1140.3	1073.3	1228.9	1256.2	1377.8	1405.0	1323.7	1365.7	1477.6	1332.8
YHR166C	CDC23	721.6	807.9	714.7	722.3	762.4	694.7	660.4	729.1	696.5	811.6	864.3	744.7	846.4	895.2	803.8
YGL143C	MRF1	1045.2	1015.9	1069.8	1028.9	1062.0	1113.7	1085.3	1182.5	1095.6	1458.5	1661.5	1573.0	1622.5	1692.7	1354.1
YGL095C	VPS45	1442.5	1481.5	1611.9	1519.0	1564.1	1729.6	1457.4	1600.6	1657.8	1859.5	2161.2	1992.4	2146.0	2092.7	1847.3
YKR039W	GAP1	18360.9	19272.8	18488.7	18901.5	19629.4	18963.1	19123.9	18768.6	19950.6	21127.3	23180.9	22356.1	22797.2	19983.8	19894.0
YNL307C	MCK1	4911.8	5367.0	5227.6	5478.5	5569.2	5175.7	4942.5	5068.7	5302.3	5574.6	5462.9	5218.3	5181.4	5939.5	5156.4
YMR280C	CAT8	370.4	354.7	293.0	424.5	443.9	521.7	405.0	484.7	722.1	1038.3	1215.9	1165.2	1099.6	1589.2	1486.6
YJL148W	RPA34	6247.6	6184.2	5963.2	5547.3	4889.4	3760.8	4008.2	3761.7	2278.5	991.5	445.9	379.3	402.0	1011.3	1256.4
YLR218C	YLR218C	1494.7	1595.5	1501.9	1552.1	1865.2	2198.3	1910.3	2094.9	2447.6	2738.6	2749.4	2702.0	2644.9	3222.0	2613.5
YHR158C	KEL1	1847.6	1780.2	1755.8	1982.0	1943.4	2008.2	1917.8	1955.9	2131.8	2246.9	2407.5	2311.9	2417.5	2634.6	2284.0
YER040W	GLN3	1092.6	1221.8	1118.2	1233.8	1137.7	974.9	967.1	993.3	855.7	821.9	742.3	701.0	738.2	881.5	909.6
YJR032W	CPR7	3065.0	3050.0	3130.7	3545.9	3144.5	2847.8	2695.3	2977.1	2812.7	2529.2	2534.8	2369.5	2536.5	2594.4	2543.0
YBL027W	RPL19B	17159.4	16308.0	17585.5	16540.9	16854.6	17603.8	17451.6	17454.2	16897.8	15620.8	11878.3	14086.5	12800.8	7860.4	8717.2
YER102W	RPS8B	20115.4	19642.5	20778.2	20467.5	20044.2	20120.7	19823.9	20495.5	19716.2	18771.0	11761.1	14373.8	12297.5	3696.1	4464.2
YGL189C	RPS26A	18820.0	19185.7	19899.7	18986.8	18836.6	19138.5	19315.3	19145.6	18975.5	17999.0	16068.6	17033.6	16201.0	7958.3	8100.0
YCL058C	FYV5	81.9	88.6	59.5	66.1	72.4	41.4	53.2	49.7	33.2	23.2	40.0	28.3	31.7	41.1	29.2
YIL162W	SUC2	2509.1	2674.0	2588.8	2520.6	2665.1	2485.3	2511.1	2518.2	2456.9	2453.8	2081.7	1996.7	2088.3	1606.8	1333.2
YJL125C	GCD14	2441.9	2659.7	2473.2	2506.0	2169.8	1472.0	1644.1	1655.7	1171.1	950.7	956.9	933.2	988.3	1160.1	1264.7
YNL116W	DMA2	2664.2	2791.7	2549.3	2583.9	2484.5	2178.8	2316.8	2178.5	1889.9	1776.8	1928.6	1772.6	1964.0	2351.8	2924.4
YLR233C	EST1	729.1	797.3	709.3	723.5	741.2	784.7	727.4	795.0	821.1	914.8	997.2	942.5	985.6	937.3	792.0
YKR050W	TRK2	1385.9	1450.4	1363.5	1443.4	1374.9	1236.3	1188.9	1336.7	1217.6	1371.2	1291.2	1189.5	1241.7	1342.4	1425.0
YPL033C	SRL4	28.1	24.9	33.2	30.9	24.9	39.7	37.2	35.3	40.9	39.9	36.5	36.6	40.6	46.3	34.8
YDL112W	TRM3	3607.6	3721.7	3551.2	3721.1	3253.2	2798.5	3268.4	2917.5	2397.8	1654.2	1043.6	986.8	1023.9	1296.3	1606.6
YLR461W	PAU4	1597.3	1717.2	1538.4	1433.8	1606.0	1498.1	1513.2	1583.0	1463.6	1571.3	1523.2	1433.3	1461.3	1544.6	1427.9
YPL034W	YPL034W	2012.4	2110.4	2008.5	2065.9	2047.5	1990.4	1932.3	2069.6	2079.3	2497.7	2997.3	2824.3	2913.9	3098.9	3058.0
YDL103C	QRI1	3343.6	3398.3	3521.0	3733.2	3783.1	3931.2	3742.1	4050.2	4352.1	4871.0	5090.4	5097.1	4877.2	3935.6	3101.2
YHL018W	YHL018W	47.9	45.1	40.2	42.9	39.2	44.0	53.0	47.1	49.0	44.2	46.8	42.1	51.6	46.5	41.6
YFR048W	RMD8	2900.2	3220.2	3062.8	3129.6	3040.0	2891.3	2989.0	2884.9	2802.9	2870.4	2868.9	2575.8	2620.9	2748.8	2370.3
YOL032W	OPI10	1848.1	1942.5	1926.0	2176.1	2284.6	2608.0	2247.7	2760.8	3193.4	3867.3	3708.6	3733.3	3665.8	3671.5	3988.7
YLR303W	MET17	19827.4	19568.4	19456.8	20045.7	20027.3	19161.3	19260.5	19032.9	19418.7	18642.5	19952.0	19725.3	20118.7	20556.0	21165.6
YJL100W	LSB6	1495.9	1561.9	1388.3	1468.6	1573.7	1523.2	1416.2	1634.0	1781.7	2096.8	2095.2	2111.5	2103.8	2164.3	2231.0
YCR042C	TAF2	3470.4	3408.4	3205.9	3591.2	3419.2	3368.7	3407.6	3302.9	3264.8	3223.6	3742.9	3359.4	3409.8	3807.9	3953.3
YGL001C	ERG26	5965.6	5754.2	6089.8	6338.9	6109.0	6161.5	5981.7	6459.0	6179.4	6564.2	7580.8	6717.8	7341.7	8174.1	7266.4
YPR200C	ARR2	507.0	508.7	462.3	525.7	506.5	495.2	352.8	468.9	519.4	542.0	620.4	533.7	517.3	548.3	548.7
YLR387C	REH1	3267.9	3589.7	3884.9	3852.5	3943.7	3678.3	3765.6	3897.1	3619.8	4215.5	4347.0	4012.5	4128.1	3507.5	3635.2
YJL068C	YJL068C	5337.4	5393.1	5231.4	5797.5	5788.9	6060.8	5515.1	6050.2	6469.0	7233.0	8494.2	8162.6	8433.6	9740.9	8904.1
YGR272C	#N/A	1453.6	1308.2	1363.4	1165.6	959.7	619.3	833.0	666.3	313.1	165.3	171.5	156.9	180.5	299.7	338.9
YJL158C	CIS3	15556.9	15394.6	15572.7	15463.8	15800.9	15435.9	15281.6	15584.8	15556.0	15205.8	15852.5	15507.3	16065.3	19788.1	19699.7
YCR023C	YCR023C	3415.6	3598.7	3117.3	3082.0	3646.5	3316.6	3227.9	3253.8	3500.5	3585.3	3620.7	3323.9	3897.4	2968.2	2787.8
YMR279C	YMR279C	174.2	192.7	159.4	198.2	228.9	176.4	189.6	200.2	209.2	186.1	202.2	177.3	196.7	272.2	176.2
YDL057W	YDL057W	583.9	633.1	603.9	625.3	689.9	749.8	620.1	779.7	997.8	1365.3	2024.1	1876.3	2051.3	2234.6	2069.8
YGL038C	OCH1	3001.3	2886.6	3311.6	3132.6	3490.5	3943.6	3752.0	3878.0	3942.8	4465.1	5008.2	4485.4	4941.6	6309.1	5498.7
YML117W	NAB6	3315.9	3405.7	3328.3	3514.0	3628.3	3703.1	3503.5	3803.6	4023.6	4636.1	4600.2	4506.0	4550.6	6776.2	5604.9
YLL038C	ENT4	644.5	536.6	510.1	484.0	528.2	457.0	361.4	489.6	410.4	514.1	464.0	366.6	467.2	464.9	404.2
YDL105W	NSE4	813.7	832.2	786.5	888.5	860.4	770.3	748.7	757.3	800.6	918.8	884.3	794.7	857.1	924.7	660.4
YBR217W	ATG12	1311.1	1477.5	1445.1	1428.0	1400.5	1203.2	1208.1	1285.6	1241.4	1449.0	1354.7	1372.4	1363.1	1358.5	1349.3
YGR024C	THG1	4373.8	4429.6	4297.9	4314.3	4232.7	4034.6	4289.0	4273.5	3951.0	3613.9	3508.6	3471.8	3559.1	3944.2	4213.2
YDR127W	ARO1	11299.3	11585.2	11103.3	11781.5	11153.2	10556.4	10521.5	10864.2	10309.8	10000.4	8015.1	7851.2	7848.7	7617.8	7218.9
YOR028C	CIN5	1045.9	1130.2	938.7	1352.6	2079.8	3315.1	2107.8	2975.7	5011.4	4499.8	2226.1	2538.2	2550.7	3439.5	3082.5
YLR265C	NEJ1	1849.2	2101.5	1609.6	2130.6	2069.1	1958.5	1548.5	1838.1	2008.1	1557.0	1633.2	1355.1	1597.8	1743.4	1866.2
YKR057W	RPS21A	22525.0	22471.6	22684.1	22370.9	22162.3	22239.6	22312.8	22480.8	21436.1	20298.6	14347.8	16346.8	14343.7	10846.4	10769.1
YNR043W	MVD1	8052.1	8093.0	8122.5	8207.4	7867.5	7623.2	7369.4	7697.6	7182.9	6594.3	6153.1	6031.4	6330.1	7140.9	7277.6
YMR237W	BCH1	4855.1	4987.4	4997.8	5103.0	5152.5	5143.2	5100.3	5168.8	5438.9	5968.1	6942.8	6533.1	6701.6	6849.2	5663.9
YDR400W	URH1	1866.2	1882.6	1947.6	2001.0	1935.5	1757.3	1766.2	1942.5	1693.3	1620.1	1283.2	1371.5	1339.6	898.7	702.5
YPL036W	PMA2	347.9	367.0	311.6	337.3	340.7	279.0	291.9	280.4	268.1	267.9	264.4	217.5	237.2	233.9	341.1
YGR085C	RPL11B	19808.0	19995.0	19834.3	19488.8	19274.7	18511.5	18809.5	18894.3	18256.4	16517.0	10665.1	12123.6	10987.2	7897.4	8918.8
YFR050C	PRE4	7678.2	7835.0	8294.1	8232.0	8383.8	8446.5	8203.4	8494.7	8691.0	9755.1	10363.0	10247.1	10043.9	9217.4	9659.8
YCR010C	ADY2	215.8	200.8	194.2	205.0	236.2	234.0	212.7	250.2	291.3	383.8	574.6	516.6	583.6	434.2	329.2
YDR353W	TRR1	12281.9	12383.0	12633.2	12563.5	12463.7	12320.4	12124.3	12752.0	12505.9	12882.9	13168.2	12724.7	13027.4	13921.8	12578.3
YOR125C	CAT5	1429.8	1477.5	1375.2	1686.5	1799.0	1972.7	1514.3	1920.4	2316.1	2714.7	3048.5	3056.3	3059.1	2828.2	2692.9
YLR307C-A	YLR307C-A	32.4	39.0	55.0	34.0	32.0	39.2	53.1	58.6	41.5	33.4	42.9	52.4	54.0	88.7	92.6
YOR252W	TMA16	2191.6	2103.0	2121.6	1908.4	1594.2	1111.2	1387.4	1321.6	797.5	543.2	486.0	474.2	502.1	667.6	801.4
YGL108C	YGL108C	1811.1	2000.5	2028.2	1990.8	1892.9	2130.8	1879.2	2078.9	2020.2	2296.5	2184.9	2003.0	2056.6	2139.1	1888.1
YJL089W	SIP4	161.4	134.4	128.0	131.0	136.8	160.0	133.8	144.7	189.8	246.5	347.4	319.9	353.7	410.2	383.1
YMR265C	YMR265C	1347.2	1381.9	1394.7	1327.2	1381.9	1439.9	1237.1	1432.7	1494.0	1634.4	1471.1	1301.7	1444.1	1191.1	1058.6
YDR404C	RPB7	5815.0	5558.5	5968.7	5710.6	5667.7	5916.2	5842.5	6022.6	5900.5	5673.0	5297.1	5476.8	5504.3	5200.4	5110.4
YKL027W	YKL027W	1615.5	1527.0	1674.0	1418.4	1303.1	1383.4	1423.1	1475.5	1261.8	1206.7	1070.7	1043.0	1129.7	1151.4	989.3
YKL074C	MUD2	2141.0	2081.4	1947.8	2007.9	1874.5	1522.9	1706.6	1622.5	1340.4	1194.5	1255.8	1183.4	1195.2	1321.7	1466.5
YPL189W	GUP2	385.8	446.1	438.4	387.9	435.9	399.7	357.5	428.0	465.2	543.1	741.1	592.4	667.1	741.8	466.2
YBR112C	CYC8	2534.2	2696.3	2637.7	2808.8	2808.0	2884.6	2664.2	2757.1	2876.0	3212.7	2893.9	2901.3	2970.6	3538.2	3144.4
YLR336C	SGD1	2956.4	3010.9	2618.3	2877.3	2372.0	1759.6	1828.3	1698.9	1277.7	717.3	754.3	584.9	677.2	910.4	1199.8
YBR022W	POA1	1761.5	1891.0	1791.8	1938.1	1922.4	1865.7	1789.3	1838.8	1973.8	2082.1	2466.2	2305.0	2367.1	2376.6	2227.2
YBR251W	MRPS5	1996.2	2059.4	1969.3	2011.5	2058.5	1938.3	1914.3	2134.6	2027.6	2215.4	2219.8	2109.8	2056.3	2057.3	1905.1
YGR148C	RPL24B	20246.1	19829.2	20839.3	19676.6	19448.3	20110.1	20087.1	20282.9	19303.7	18538.0	13986.3	16109.1	14509.9	8339.2	8010.2
YBR291C	CTP1	9250.7	9656.8	9423.0	9365.4	9290.8	8419.7	8801.4	8689.7	7510.3	6764.6	7245.2	6456.7	6962.7	10050.7	9491.2
YAR014C	BUD14	3555.2	3826.7	3564.5	3601.0	3506.8	3176.4	3303.7	3362.6	2916.0	2681.3	2526.9	2394.8	2565.4	3418.0	3622.9
YPL134C	ODC1	1688.1	1736.9	1605.5	1771.7	1854.1	1899.9	1755.9	1990.3	2250.6	2918.9	4805.8	4222.6	4594.8	5842.0	6265.7
YGR078C	PAC10	4208.4	4182.1	4214.5	3854.1	3227.6	3527.6	3479.0	3977.7	3219.9	3046.7	2606.4	2691.9	2779.4	2790.7	2799.9
YNR072W	HXT17	50.7	39.2	49.5	47.3	38.4	52.4	42.1	32.2	54.6	55.2	70.8	63.9	51.9	53.0	52.5
YGR092W	DBF2	3211.1	3259.8	3161.0	3386.3	3431.9	3438.8	3325.9	3460.9	3653.5	4217.0	5057.8	4532.1	4712.0	6299.0	5945.7
YLR018C	POM34	2751.6	2700.7	2809.5	2414.4	2503.9	2279.1	2273.5	2246.7	1958.7	1838.9	1498.3	1514.5	1532.8	1560.3	1551.6
YAL044C	GCV3	15869.4	16114.8	16069.8	15949.7	16124.5	16200.9	15929.5	16255.4	16204.8	16032.6	15086.1	15416.5	15231.5	16811.8	18188.0
YJR074W	MOG1	5400.3	5488.0	5259.9	5311.3	5463.4	5180.4	5111.9	5371.2	5183.1	5335.7	5653.6	5402.5	5499.0	6459.9	5646.2
YCR017C	CWH43	4597.2	4726.2	4482.7	4302.3	4562.3	4539.1	4427.9	4577.4	4331.0	4320.8	4290.8	4219.5	4136.9	4712.1	4145.0
YGL240W	DOC1	67.5	60.4	69.3	57.9	54.1	55.8	56.9	53.1	71.3	68.8	102.5	83.0	89.7	109.7	85.9
YKR044W	UIP5	1608.0	1754.9	1605.3	1405.5	1470.7	1073.0	1214.5	1159.7	904.4	799.3	759.7	703.2	727.9	1157.1	974.4
YFR045W	YFR045W	1212.5	1218.5	1150.4	1228.6	1419.5	1473.6	1331.7	1548.3	1730.6	2084.7	2055.9	1998.7	2036.3	1866.4	1708.0
YCR014C	POL4	1018.4	961.4	1004.0	935.7	1002.5	1070.4	1081.1	1089.5	995.6	1216.1	1221.8	1174.7	1277.7	1029.6	1041.3
YPR175W	DPB2	2115.9	2289.4	2097.5	2199.2	2049.1	1812.6	1938.2	1943.5	1686.2	1737.3	1488.8	1434.7	1516.6	1535.3	1045.7
YDR540C	IRC4	557.1	572.1	561.7	565.7	680.2	769.2	607.9	770.6	1002.2	1549.3	1927.5	1852.9	2036.2	2338.9	1446.1
YBR296C-A	YBR296C-A	20.0	18.2	18.9	17.4	18.8	20.3	19.2	19.8	26.8	22.8	26.8	26.1	23.7	32.1	28.8
YGR214W	RPS0A	16076.0	15733.5	16516.4	15832.0	15743.8	15807.2	15678.2	16040.5	15142.7	13499.1	7449.8	9497.3	8075.5	2164.6	2599.1
YBR053C	YBR053C	2823.6	2823.1	2678.0	3280.8	3452.7	3881.7	3271.7	3918.8	4739.4	5486.5	6371.0	5915.4	6326.8	6361.9	6555.7
YPL017C	IRC15	161.3	189.8	151.0	180.4	239.5	269.2	248.1	262.8	390.9	580.8	788.1	712.5	729.7	854.3	977.3
YDR397C	NCB2	5107.8	5188.4	5131.9	5115.4	4961.5	4555.7	4714.5	4649.9	3919.2	3586.9	3658.7	3677.0	3687.5	4995.0	6010.1
YJR014W	TMA22	4725.2	4841.8	4725.1	4595.2	4542.2	4154.9	4027.5	4317.5	3850.3	3543.6	3364.7	3269.7	3456.5	3584.9	3787.2
YHR040W	BCD1	1496.9	1513.0	1515.1	1203.5	1004.1	718.0	881.1	817.1	487.3	361.3	295.8	256.9	289.2	440.9	625.6
YJR079W	YJR079W	272.6	285.4	213.2	268.7	259.6	254.3	249.6	271.2	303.4	328.6	559.8	435.8	495.3	816.7	866.5
YJL043W	YJL043W	114.1	109.2	113.6	114.3	109.3	118.1	117.1	104.7	114.9	104.2	139.4	145.2	133.7	163.7	149.4
YER123W	YCK3	1021.4	1030.7	977.5	1079.9	1091.0	1105.1	980.9	1073.9	1122.3	1203.1	1240.6	1214.6	1210.5	1170.2	1104.5
YDL044C	MTF2	1152.4	1183.5	1230.0	1219.6	1223.3	1181.4	1138.0	1211.4	1142.2	1206.7	1242.2	1140.0	1182.4	1196.7	1129.7
YCR063W	BUD31	1744.7	1858.7	1470.0	1807.1	1740.5	1242.2	1411.0	1268.2	1257.8	1133.7	1524.1	1122.8	1291.2	1483.9	1543.6
YGL169W	SUA5	1643.0	1599.6	1500.7	1427.6	1276.0	977.5	1119.1	1026.2	719.0	485.9	485.8	404.0	456.1	639.9	764.3
YDR345C	HXT3	14066.3	14387.8	14176.6	13583.1	13929.5	13979.7	14338.1	13935.1	13222.5	11876.7	9548.1	9175.2	9448.7	15597.7	15337.3
YDR489W	SLD5	1055.7	1019.3	1067.2	993.0	1059.3	1069.6	951.0	1157.7	1154.0	1264.7	1319.2	1287.4	1316.8	1279.8	1083.7
YLR026C	SED5	752.0	770.7	770.6	755.8	770.4	773.5	700.2	813.8	772.6	852.2	739.2	788.3	805.7	703.7	711.4
YGR198W	YPP1	3591.4	3718.8	3561.1	3695.9	3628.6	3524.1	3516.9	3551.2	3497.3	3504.9	3375.8	3129.0	3228.9	2931.9	3360.2
YIL042C	PKP1	1247.6	1233.8	1243.3	1190.8	1444.7	1649.3	1306.4	1624.7	1843.6	2221.2	2329.4	2222.5	2273.8	2844.3	2908.3
YLR364W	GRX8	4671.3	4509.4	4800.3	4555.7	4496.0	4251.7	4730.1	4331.8	3913.2	3117.1	3223.8	3263.4	3243.0	4095.2	5035.9
YDL033C	SLM3	886.2	929.4	845.0	791.4	829.2	687.3	667.5	766.8	657.4	671.4	705.1	630.3	704.3	704.5	689.8
YML123C	PHO84	458.5	302.9	624.3	429.3	409.9	301.1	211.5	455.8	229.4	135.1	144.4	104.5	166.7	227.7	191.0
YCR083W	TRX3	3620.2	3809.8	3322.7	3568.3	3665.6	3372.9	3433.0	3499.4	3582.3	3994.7	4624.4	4359.3	4386.7	5322.2	7118.1
YHR011W	DIA4	888.5	894.1	875.4	861.3	921.2	959.3	866.4	1039.9	934.0	930.1	986.1	940.1	1003.5	1248.9	1209.5
YOR090C	PTC5	2273.9	2291.1	2378.8	2267.6	2488.1	2407.6	2256.8	2457.6	2559.1	2857.3	3161.2	3114.4	3037.5	3466.2	3264.7
YDR192C	NUP42	1335.3	1330.0	1264.1	1300.5	1253.2	1130.0	1111.5	1232.0	1127.1	1138.4	1033.2	1076.0	1054.7	1007.3	952.5
YPL258C	THI21	1332.6	1386.0	1283.9	1311.4	1416.3	1197.9	1116.2	1254.4	1174.3	1219.2	1124.7	1100.0	1040.9	849.3	1089.3
YJL140W	RPB4	5548.1	5424.8	5543.7	5301.7	5449.8	5579.9	5470.7	5613.5	5726.9	5863.7	6026.6	5942.8	5827.0	6155.3	5766.0
YDR416W	SYF1	953.9	1005.2	981.6	881.3	885.3	806.7	602.3	894.0	734.5	764.2	804.6	741.7	783.5	887.3	736.5
YAL042W	ERV46	8121.2	8347.1	8181.4	7510.7	7945.1	7835.3	7816.0	8058.9	7500.5	7072.2	6849.2	6248.6	6630.9	6557.9	6406.0
YGR205W	YGR205W	2147.2	2319.7	2117.0	2377.4	2654.9	2899.8	2682.0	2752.7	3388.9	4193.0	4783.3	4402.6	4285.2	4964.1	4626.1
YPL178W	CBC2	4886.0	4948.4	4910.3	4938.0	4904.4	4795.2	4487.4	4899.0	4697.8	4670.2	4865.7	4699.5	4821.1	4678.6	4328.4
YER007C-A	TMA20	8300.7	8777.6	8681.2	8639.1	8545.9	7758.0	7895.9	8119.5	7507.8	7128.9	6219.1	6134.4	6129.3	6562.2	6109.4
YLL033W	IRC19	695.1	635.4	685.7	625.0	601.8	558.4	543.0	592.4	471.6	443.9	423.5	391.1	424.4	495.5	556.7
YKL190W	CNB1	7047.3	7081.5	6854.7	7142.4	7334.0	7041.0	6879.8	6948.9	6922.9	6656.2	7731.1	6928.2	7188.8	7927.5	7786.7
YBR197C	YBR197C	1232.6	1214.4	1259.7	1148.9	1242.2	1080.6	1014.7	1144.7	973.4	943.8	823.1	791.3	829.8	974.9	1092.7
YMR044W	IOC4	2815.7	2769.5	2770.2	2983.8	2908.8	3099.4	2781.9	3092.9	3276.8	3326.0	3531.8	3308.8	3481.7	3385.7	3206.6
YOR076C	SKI7	1591.9	1674.1	1653.4	1709.3	1682.2	1611.1	1766.9	1628.2	1637.6	1701.6	1681.1	1718.7	1653.7	1558.2	1505.7
YLR020C	YEH2	3412.3	3610.5	3581.8	3245.3	3584.0	3463.8	3269.4	3307.1	3131.8	3076.4	2732.3	2635.7	2562.4	2305.2	1970.1
YPR062W	FCY1	11577.1	11983.6	11994.4	11754.1	11583.8	11291.5	11048.9	11631.7	10894.9	11173.0	11882.8	11444.0	11410.0	11472.1	10784.6
YEL061C	CIN8	1648.1	1662.5	1932.8	1757.2	1849.9	2005.1	2009.7	2021.8	1850.3	2026.6	2041.0	1963.8	2099.0	2639.1	2334.2
YLR260W	LCB5	1606.1	1739.0	1658.8	1786.5	1623.0	1509.7	1485.2	1606.6	1388.1	1445.5	1269.7	1225.4	1206.1	1181.7	1329.1
YOR209C	NPT1	5526.4	5615.4	5749.4	5773.5	5663.3	5736.1	5616.6	5515.6	5357.4	5124.3	4634.1	4760.9	4801.3	4601.5	4061.6
YLR396C	VPS33	1877.3	2099.5	1816.4	2030.1	1896.1	1657.9	1768.0	1775.6	1728.1	1739.1	1723.3	1636.9	1694.9	1697.2	1520.0
YMR294W	JNM1	864.2	784.9	878.0	832.7	797.1	841.1	847.0	842.4	793.7	962.6	961.4	968.5	936.6	1049.7	1040.9
YLR166C	SEC10	2400.1	2163.7	2445.4	2338.4	2381.0	2589.2	2560.1	2408.5	2514.1	2411.6	2528.5	2637.6	2445.0	2632.9	2584.1
YIL044C	AGE2	4140.1	4068.5	4131.3	4212.2	4009.5	3972.7	3813.0	4085.2	3881.0	3502.3	3434.1	3391.0	3498.2	2471.6	2378.0
YOR003W	YSP3	1756.5	1960.3	1598.5	1832.8	2182.8	2238.4	1942.4	2086.8	2979.8	4599.3	7262.3	6083.3	6629.7	6728.7	5878.0
YNL233W	BNI4	2742.5	2686.3	2700.9	2743.1	2822.3	2753.5	2779.2	2844.0	2847.9	3058.1	3136.7	2923.6	3047.8	2971.7	2387.9
YKL035W	UGP1	10548.9	10565.6	10494.6	11200.0	11954.1	13370.1	12182.9	12799.1	15184.1	17306.0	18630.6	18521.3	18394.7	17289.6	16877.8
YGL057C	GEP7	2311.8	2334.3	2424.5	2515.7	2469.1	2294.0	2412.1	2600.8	2334.9	2349.3	2809.2	2599.7	2658.9	2499.7	2633.9
YOL061W	PRS5	6359.3	6274.8	6610.2	6161.0	6078.7	5743.9	5631.9	6027.2	5240.1	4747.6	4133.4	4043.2	4123.6	4297.3	4354.5
YKL053C-A	MDM35	3266.6	3407.8	3366.7	3390.2	3626.5	3902.2	3755.4	3785.7	4110.2	4403.7	4762.3	4858.4	4526.1	4782.4	4515.6
YER124C	DSE1	5251.0	4936.9	5322.2	4932.4	4998.7	5281.5	5490.1	4908.5	4646.3	4187.9	5637.6	4596.7	5088.5	7024.9	8089.6
YBL068W	PRS4	4997.5	5022.1	4675.1	4880.4	4434.2	3312.4	3741.6	3542.2	2626.7	1640.3	959.4	860.7	872.4	1107.9	1300.8
YPL272C	YPL272C	807.3	822.5	697.3	867.0	861.6	906.7	822.5	873.0	1062.2	1081.1	989.4	1033.1	953.8	634.0	749.1
YDR099W	BMH2	9222.3	9213.3	9348.6	9953.3	9913.0	10289.0	9483.7	10378.8	11045.4	11628.1	13854.5	14216.0	14551.7	14433.0	15531.0
YMR318C	ADH6	9636.2	9730.0	9397.9	9698.4	9529.2	9102.2	8945.8	9249.6	8951.5	8583.9	8119.4	7550.1	7883.3	9154.2	9286.2
YGL153W	PEX14	2390.7	2594.0	2494.4	2598.3	2605.8	2501.6	2402.5	2647.0	2579.8	2821.1	2699.9	2619.8	2674.5	2520.5	2637.7
YKR088C	TVP38	5140.3	5337.9	5314.3	4957.8	5524.3	5370.8	4971.7	5471.8	5425.0	5737.0	6209.6	5715.2	6118.8	6301.1	5204.3
YGR168C	YGR168C	975.1	1067.2	971.4	1020.5	981.5	907.6	924.0	980.7	942.3	1041.1	1133.0	1031.8	1048.8	1313.4	1263.1
YDL199C	YDL199C	670.4	703.7	621.1	650.6	847.7	1032.2	822.7	987.6	1365.9	1965.9	1870.1	1821.2	1790.5	1747.0	1691.1
YKL045W	PRI2	2270.9	2307.2	2149.5	2495.7	2415.1	2388.4	2298.1	2341.7	2528.9	2845.0	2987.0	2842.2	2998.4	2371.4	1741.8
YIL009C-A	EST3	2273.4	2270.5	2344.4	2148.3	2282.1	2301.4	2287.5	2398.9	2291.9	2458.9	2697.3	2756.4	2851.1	2976.6	2820.5
YFL030W	AGX1	745.3	802.1	675.3	765.7	881.4	943.6	809.0	930.9	1261.9	1693.2	2309.0	2112.3	2146.5	2233.6	2852.4
YER139C	RTR1	749.5	692.5	729.8	797.1	775.7	847.3	697.6	845.3	899.5	964.9	1103.6	1010.8	1033.8	1320.2	1293.4
YKL015W	PUT3	2045.2	2035.5	1866.9	2028.3	1886.9	1699.7	1872.2	1790.5	1677.1	1654.0	1896.6	1713.0	1810.9	1637.3	1754.2
YER019C-A	SBH2	10302.9	10646.6	10226.5	9907.7	10193.8	9690.6	10142.7	9955.7	9405.8	9026.3	9478.0	9037.8	9331.6	10473.7	10116.0
YPR187W	RPO26	9459.5	9228.5	9962.3	9075.6	8573.3	8352.4	9071.4	9062.6	6998.5	5822.3	4706.6	5073.2	4912.4	5264.1	5743.3
YCL039W	GID7	2682.0	2742.8	2668.1	2869.3	2935.3	3227.9	2959.9	3220.4	3766.6	4587.8	5465.3	4954.2	4964.0	5797.4	5757.5
YCL037C	SRO9	8091.6	7325.1	7485.9	6661.1	5981.8	4629.9	5573.0	5624.0	3241.5	1862.9	612.8	632.5	621.7	697.9	764.3
YLR139C	SLS1	812.8	849.0	816.3	798.7	857.1	896.5	785.1	933.5	928.4	967.5	955.3	902.9	921.5	893.9	793.0
YPR193C	HPA2	701.5	722.9	686.5	631.1	762.6	824.8	743.3	740.0	935.9	1324.1	1524.1	1271.8	1498.8	1535.8	1597.6
YOR319W	HSH49	1508.0	1498.0	1455.0	1449.6	1267.5	1155.7	1222.4	1217.7	989.2	1025.5	1071.9	1063.4	1170.8	1266.7	1403.7
YHR149C	SKG6	2058.6	2156.4	2011.2	1894.5	1821.7	1609.7	1776.8	1673.3	1332.6	1320.4	1338.8	1361.1	1378.1	1205.2	1181.0
YNL263C	YIF1	5813.5	5943.9	5802.0	5675.6	5919.5	5830.6	5798.7	6124.2	5982.6	6047.0	6204.2	6033.7	6212.8	5367.8	4968.4
YLR237W	THI7	1994.2	2023.8	1810.7	1876.2	1894.2	1717.0	1731.2	1706.7	1575.1	1520.5	1725.4	1541.2	1624.3	2310.1	2333.3
YLR454W	FMP27	5291.1	5072.2	5337.8	4926.3	5344.3	6059.0	5871.7	5798.1	6257.4	7406.0	8400.3	8159.5	8249.9	8488.8	8432.1
YKL162C	YKL162C	423.2	465.0	443.2	413.5	486.7	558.3	502.8	577.9	736.5	1053.9	1032.3	1031.9	1011.4	1001.5	986.2
YDR100W	TVP15	5712.0	5493.9	5551.9	5581.7	6237.0	6703.1	6028.9	6540.3	7258.8	7893.0	9002.3	8889.3	8932.3	9255.1	8730.0
YDR322C-A	TIM11	6189.5	6344.8	5931.4	6258.5	6482.9	6689.4	6372.4	6720.6	7152.0	7821.1	8494.3	8635.1	8687.9	9540.7	9500.0
YGL094C	PAN2	3374.8	3639.7	3474.2	3712.2	3522.9	3548.1	3489.5	3487.8	3652.3	4119.6	4420.7	3891.3	4289.8	4739.0	4081.9
YPL245W	YPL245W	3167.7	3454.2	3251.6	3138.7	3097.0	2576.1	2738.2	2695.5	2252.4	2081.8	1555.8	1411.9	1539.3	1646.3	1649.4
YHR036W	BRL1	593.1	624.9	634.0	586.2	610.0	563.1	559.3	585.7	541.2	594.8	602.4	561.3	603.4	602.4	633.6
YPR174C	YPR174C	2335.4	2445.8	2279.3	2331.8	2264.8	1957.5	2107.1	2126.7	1885.8	2034.5	1904.2	1626.0	1959.7	2302.6	1797.6
YJL056C	ZAP1	833.6	875.4	827.4	838.4	766.3	666.5	683.0	725.8	577.6	604.3	548.3	524.5	529.9	558.5	693.2
YML065W	ORC1	1974.0	1963.0	2025.7	2008.6	1847.6	1793.2	1862.3	1846.9	1682.8	1621.3	1568.9	1563.8	1621.7	1639.6	1582.1
YMR282C	AEP2	1357.5	1452.9	1272.7	1464.6	1385.9	1290.4	1335.9	1284.5	1317.2	1237.5	1250.6	1059.1	1114.8	897.2	853.0
YAL017W	PSK1	3257.4	3574.9	3118.8	3866.1	3970.9	4341.9	3656.7	3942.2	4933.2	5723.2	6295.2	5961.8	6067.2	7234.5	6674.1
YOL097C	WRS1	8126.6	8522.3	8928.3	8578.8	8217.3	7948.1	7860.9	8032.0	7408.8	7044.9	5131.5	5228.4	5151.5	4649.0	4052.3
YKR087C	OMA1	1848.2	1833.3	1817.8	1854.6	1900.9	1881.7	1711.5	1883.3	1898.2	2107.3	2334.4	2241.5	2353.6	2017.7	1895.4
YOR341W	RPA190	6856.6	7394.3	6314.5	7000.4	5716.4	4577.6	4996.9	4857.6	3798.3	2270.5	537.7	590.7	531.8	802.3	1162.2
YJL083W	TAX4	506.3	515.9	441.4	450.6	502.6	528.4	500.7	496.9	602.2	731.0	765.9	653.0	706.1	737.3	706.8
YKL002W	DID4	4790.6	4921.8	4788.9	4634.2	5015.4	5303.6	5125.9	5445.4	5532.9	6249.7	7208.6	6852.4	6942.2	7091.0	6628.4
YCR075W-A	YCR075W-A	3502.2	3370.4	3351.7	3438.0	3519.5	3890.5	3716.0	3697.5	3963.3	4371.8	5521.7	5210.2	5348.1	5861.7	5445.3
YDR364C	CDC40	1206.1	1266.1	1206.1	1216.2	1142.2	993.8	1028.3	1027.3	908.5	829.6	870.9	771.2	825.7	1003.2	1014.4
YKL089W	MIF2	1576.0	1645.3	1538.2	1695.3	1554.6	1503.3	1500.2	1546.1	1538.4	1535.6	1735.2	1638.2	1765.1	1902.7	1697.6
YJR083C	ACF4	1103.9	1087.0	1086.8	1171.9	1184.2	1292.5	1158.4	1304.1	1412.3	1641.3	1723.2	1773.7	1796.2	1607.8	1614.3
YLR433C	CNA1	1725.8	1795.4	1682.4	1970.2	1824.6	1488.4	1516.5	1521.2	1402.5	1294.7	1126.7	1043.0	1030.1	1220.9	1336.7
YGR266W	YGR266W	3241.4	3107.2	3090.2	3374.3	3139.9	3265.9	3117.9	3138.7	3298.5	3779.0	4008.1	3850.8	3964.2	4255.6	5040.7
YOR174W	MED4	2340.9	2504.7	2308.6	2449.5	2374.9	2210.4	2033.6	2343.4	2175.8	2375.3	2189.6	2042.5	2228.9	1756.3	1608.3
YHR129C	ARP1	1423.5	1401.6	1439.7	1315.2	1304.9	1175.1	1267.6	1248.5	1061.9	1102.3	1241.1	1199.2	1257.3	1340.7	1399.3
YOL015W	IRC10	240.8	266.2	225.4	266.7	276.7	301.8	240.5	265.0	368.4	464.1	493.3	483.4	514.2	529.3	597.2
YKL191W	DPH2	5291.8	5399.9	5257.4	4910.9	4217.7	3431.9	3911.7	3873.6	2629.2	1840.5	835.3	827.3	832.2	1312.7	1720.2
YHR214C-D	YHR214C-D	504.9	557.3	434.5	663.2	526.1	418.8	504.0	410.2	483.6	367.8	370.5	296.3	358.1	295.2	300.9
YKR101W	SIR1	1274.3	1336.8	1272.1	1281.4	1289.8	1192.6	1215.4	1311.8	1184.4	1387.0	1339.3	1222.5	1359.8	1508.1	1390.5
YER093C	TSC11	1477.6	1439.9	1403.3	1423.8	1453.2	1376.1	1406.8	1418.0	1362.5	1362.9	1683.6	1608.2	1705.1	1891.4	2014.7
YAL001C	TFC3	2933.4	2914.5	2847.7	2997.2	2975.2	3024.8	3062.7	2928.6	3229.6	3140.5	3412.1	3241.1	3126.5	3581.9	3309.0
YMR156C	TPP1	766.9	765.2	759.2	745.6	783.4	855.5	820.3	884.0	936.3	1047.3	1143.3	1184.6	1167.0	1242.0	1372.5
YDR090C	YDR090C	3513.3	3652.0	3434.5	3550.6	4364.9	5655.0	4502.0	5530.2	6849.9	8580.9	8546.7	8617.8	8691.4	6975.4	5846.7
YFR033C	QCR6	6526.8	6794.4	6171.9	6493.0	6658.3	6794.4	6421.2	6559.7	6963.4	8107.0	8713.4	8342.3	8364.8	8910.3	8562.7
YGR287C	YGR287C	346.8	352.4	402.5	402.9	382.9	463.4	458.1	472.2	515.7	610.4	637.6	632.1	597.9	458.9	296.5
YJL109C	UTP10	4833.5	5079.7	4768.1	4683.7	3897.9	2779.9	3441.7	3034.0	2138.5	1220.3	478.6	448.0	431.8	936.2	1119.4
YPL204W	HRR25	3505.6	3518.4	3496.9	3452.5	3525.5	3761.8	3573.2	3625.4	3621.0	3978.4	4000.3	4032.4	4229.5	5026.6	4962.9
YDR137W	RGP1	2877.2	2962.8	2844.1	2930.7	2917.6	2753.4	2789.6	2941.3	2787.9	2886.4	2687.2	2598.5	2678.9	2781.9	2795.6
YPL153C	RAD53	831.5	831.3	781.7	878.1	892.2	899.2	847.2	884.2	969.7	1003.2	1001.3	941.2	947.9	967.4	677.5
YER149C	PEA2	2213.7	2390.3	2135.0	2148.4	1992.7	1665.6	1671.3	1851.5	1412.3	1394.9	1298.7	1195.5	1298.3	1333.4	1343.4
YDL237W	AIM6	6432.0	6259.3	6067.2	5760.2	6638.6	6905.8	6583.5	6990.0	7236.0	7329.9	6500.0	6650.1	6301.2	5808.3	6224.5
YLR275W	SMD2	2286.3	2403.4	2265.8	2395.5	2285.4	1998.8	1588.2	2059.8	1957.8	1828.5	2055.3	1863.0	1970.5	1800.8	1756.6
YBR135W	CKS1	3992.8	3963.1	4266.9	3944.3	3921.4	3798.3	3858.4	4016.7	3485.9	3353.3	2864.5	3010.5	2980.4	2747.0	2887.6
YDL148C	NOP14	2522.6	2844.4	2305.1	2599.1	2188.6	1461.9	1567.0	1408.9	967.3	421.2	122.4	111.6	112.5	237.7	382.2
YOR144C	ELG1	1884.3	1952.4	1850.1	2034.6	1945.4	1692.8	1761.7	1683.9	1543.0	1550.4	1543.1	1458.8	1490.9	1470.7	1294.2
YDR381C-A	YDR381C-A	2750.0	2703.7	2658.3	2541.3	2817.1	2745.5	2858.5	2741.5	2814.0	3123.8	3183.3	2945.7	3023.5	3216.4	3215.0
YMR142C	RPL13B	18829.3	18326.2	18908.2	18477.0	18528.2	18776.8	18643.3	18439.3	18172.6	16601.5	11952.3	14209.7	12537.7	5483.3	5945.9
YOR228C	YOR228C	2344.3	2390.4	2117.8	2267.0	2552.2	2568.9	2373.1	2583.8	2978.6	3623.1	3756.1	3558.8	3614.1	3798.2	3868.5
YDL229W	SSB1	22621.7	22220.2	22063.4	22338.2	21764.8	21460.4	21666.3	22526.3	21128.2	20290.5	16230.8	17340.3	16451.8	10977.5	12191.9
YDR387C	YDR387C	2053.6	1969.2	1964.5	1829.1	2148.8	2149.0	2117.0	2143.2	2320.5	2449.6	2722.8	2480.9	2499.7	2319.6	2308.5
YLR030W	YLR030W	118.1	109.5	116.3	119.5	128.5	164.0	100.1	121.7	192.0	216.8	298.9	196.0	249.7	299.9	277.8
YKL187C	YKL187C	130.6	82.6	173.6	89.2	122.0	123.4	102.5	146.9	130.8	148.7	147.5	127.2	155.7	130.8	145.9
YKL039W	PTM1	4623.8	4882.4	4430.7	4281.1	4747.8	4932.6	4469.5	5032.0	5129.2	5269.1	5508.7	5135.0	5422.8	5790.2	5161.6
YLL040C	VPS13	4740.0	4867.3	4646.5	5386.2	4897.6	4949.8	4992.2	4620.9	5126.6	6023.7	7360.4	6646.4	7052.0	7612.8	6946.1
YML008C	ERG6	12822.8	12602.1	13061.5	12704.9	12972.8	13136.7	12528.4	13264.1	13063.6	13700.2	15234.8	14536.9	14986.0	16879.9	16238.9
YLR165C	PUS5	1243.5	1223.8	1314.0	1225.5	1337.3	1575.5	1340.4	1530.6	1689.0	1945.3	1811.9	1796.2	1793.3	1575.7	1580.3
YBR138C	YBR138C	1395.6	1279.5	1398.0	1443.9	1541.5	1930.5	1689.3	1922.2	2194.6	2561.6	2718.7	2498.4	2738.2	2424.0	2397.6
YPL115C	BEM3	3425.4	3395.8	3432.2	3634.5	3492.5	3540.5	3397.6	3617.4	3623.6	3951.7	4156.0	3776.3	4042.0	3852.0	3531.5
YFL020C	PAU5	456.5	500.6	440.5	479.1	562.4	518.2	439.2	478.2	610.0	747.6	896.8	781.2	832.1	1044.6	1022.7
YAL010C	MDM10	1203.4	1206.1	1198.3	1134.7	1197.0	1229.7	1187.8	1216.1	1213.9	1352.3	1353.0	1276.5	1274.3	1550.3	1353.7
YNL167C	SKO1	2928.4	2989.8	3050.4	3045.9	3117.1	3140.9	3116.6	3234.2	3296.7	3692.0	3722.9	3501.0	3621.7	4093.2	3817.2
YCR091W	KIN82	611.0	685.5	490.9	755.9	879.6	985.5	664.5	831.4	1402.5	1721.6	1864.8	1512.4	1742.9	2294.9	1980.1
YKL037W	AIM26	141.0	312.1	221.6	285.0	274.1	177.9	214.5	233.2	247.7	198.3	209.5	161.2	276.3	304.1	289.0
YML015C	TAF11	1894.7	1952.6	1942.9	1876.7	1792.6	1569.4	1616.9	1683.2	1406.9	1329.8	1320.9	1309.2	1312.6	1713.9	1749.5
YIR011C	STS1	3190.0	3288.1	3127.6	3465.7	3386.8	3117.7	2988.7	3065.1	3071.5	3180.4	3256.1	3028.1	3036.7	3278.0	3594.5
YGR240C-A	YGR240C-A	888.1	718.2	893.2	726.7	904.3	1208.2	1044.4	1138.6	1264.9	1348.8	1445.2	1329.2	1550.0	1374.8	1444.0
YBL050W	SEC17	5382.9	5513.0	5200.2	6108.0	5973.5	5739.0	5350.4	5798.7	6138.7	6494.9	7403.8	6856.4	7047.4	6785.0	6768.0
YHL030W	ECM29	2765.7	2741.8	2691.7	3076.7	2985.3	3271.2	3026.8	3180.8	3577.5	4477.8	5734.3	4981.1	5543.3	3761.3	4008.9
YPL189C-A	COA2	1916.7	2101.2	1793.5	1891.6	2056.4	1907.0	2002.3	1842.2	2152.8	1960.0	1623.8	1581.5	1422.8	1482.5	1502.0
YMR298W	LIP1	8436.3	8480.8	8513.9	8351.0	8592.4	8499.7	8179.2	8891.6	8651.7	9162.6	9603.5	9154.2	9490.6	11032.8	10394.3
YOL055C	THI20	1907.7	2056.3	2031.8	2075.1	2134.1	2024.8	1833.7	2168.1	2163.4	2505.8	2720.6	2436.4	2695.3	2847.5	2659.2
YMR132C	JLP2	811.3	860.5	810.6	875.5	839.1	753.4	721.6	804.1	735.3	735.9	781.5	679.2	723.1	776.3	698.6
YHR049W	FSH1	3705.3	3903.6	3828.3	4022.4	3767.0	3338.4	3348.8	3637.5	3261.4	3001.2	2135.6	2335.2	2223.8	1489.2	1137.5
YJL030W	MAD2	3017.4	2996.9	2961.2	2878.9	3032.2	3011.9	2978.5	3108.7	3130.0	3374.6	3288.1	3195.8	3323.5	3089.6	2886.4
YDR325W	YCG1	1829.9	1822.8	1902.5	1837.2	1751.1	1850.8	1742.6	1832.5	1756.0	1835.6	2111.2	2076.7	2174.6	2348.5	2335.9
YMR275C	BUL1	2577.5	2593.5	2470.9	2683.4	2651.4	2732.0	2552.9	2680.3	2832.5	3192.7	3642.1	3354.0	3491.3	3283.0	3016.3
YJL207C	LAA1	4673.1	4647.7	4659.6	4890.6	4522.2	4641.4	4592.7	4632.4	4648.2	4862.9	4862.7	4658.9	4691.4	4538.4	4176.6
YDR363W-A	SEM1	7961.3	8032.4	8159.9	7719.3	8199.5	8376.8	8590.0	8369.6	8226.6	8926.2	10156.2	9520.4	9887.8	10688.2	11224.4
YDR038C	ENA5	2043.8	1883.1	2211.1	1693.3	1803.4	1987.1	2152.5	2028.6	1757.3	1873.3	1982.6	2024.7	2061.6	1786.9	1976.3
YKL048C	ELM1	1559.0	1607.4	1457.3	1581.5	1478.1	1269.4	1339.1	1340.4	1243.1	1323.3	1426.1	1312.7	1418.8	1796.5	1783.2
YPL045W	VPS16	1378.1	1495.6	1464.5	1554.2	1473.9	1448.0	1380.7	1456.8	1406.1	1606.1	1731.9	1615.9	1725.3	1724.1	1614.5
YMR239C	RNT1	1482.6	1501.4	1474.4	1340.0	1052.5	704.8	881.9	807.9	448.5	238.6	190.4	151.5	167.8	328.4	351.4
YLR363C	NMD4	1949.7	2119.2	2071.0	2203.3	2220.0	2189.5	1979.8	2252.8	2199.0	2266.7	2457.6	2163.1	2341.5	2427.2	2269.4
YPR006C	ICL2	1513.1	1580.9	1531.9	1554.8	1623.2	1627.6	1538.3	1702.2	1805.5	2274.1	2779.5	2615.7	2748.8	3771.1	3318.1
YLR075W	RPL10	23803.5	23447.6	23613.2	23943.8	23471.2	23548.7	23130.4	23652.7	23275.8	22790.5	20583.7	21655.0	21050.3	12951.0	13866.0
YMR043W	MCM1	2451.2	2595.4	2394.6	2512.4	2463.2	2392.5	2182.3	2329.7	2332.6	2301.6	2001.4	1987.9	2062.6	2053.7	2276.1
YNL008C	ASI3	3454.2	3601.5	3492.4	3386.4	3488.1	3481.6	3578.4	3547.7	3407.0	3523.5	4066.6	3722.5	3812.4	3945.3	3863.8
YLR363W-A	YLR363W-A	2725.1	3060.4	2655.6	2873.0	2327.0	1518.1	2034.2	1698.3	1186.9	663.5	599.9	491.5	498.6	831.8	1069.7
YOR378W	YOR378W	330.7	350.9	308.8	319.0	324.6	254.0	265.4	271.5	240.1	239.5	255.6	205.5	240.1	231.3	155.9
YBR273C	UBX7	1705.7	1756.7	1852.0	1816.2	1831.7	2070.9	1708.0	2123.4	2306.1	2726.8	2590.2	2693.2	2595.9	2386.6	2526.6
YAL038W	CDC19	26048.7	25811.6	25331.7	26122.7	26289.5	25888.1	25672.0	25542.3	26380.5	26188.7	26734.3	26754.9	26860.4	26120.9	26067.9
YHR070W	TRM5	1448.8	1586.6	1464.1	1318.5	1154.1	811.3	1029.1	924.6	638.2	450.6	305.7	289.9	286.2	429.9	512.2
YPR068C	HOS1	647.2	698.2	683.4	696.7	658.0	687.1	720.5	821.5	762.0	833.2	854.8	834.7	887.7	789.4	692.8
YJR120W	YJR120W	483.7	683.7	440.1	567.4	584.2	538.8	457.3	505.0	507.1	563.9	729.7	471.0	673.2	751.3	612.2
YIL096C	YIL096C	1172.4	1092.3	1182.0	1097.9	773.5	431.1	566.2	506.7	242.3	84.2	56.6	44.6	48.3	97.8	146.9
YLR038C	COX12	8030.9	7847.5	8061.5	8174.1	8279.1	8839.7	8420.4	8637.2	9005.0	9948.2	11089.0	11015.4	10759.9	11884.5	12156.5
YDR064W	RPS13	23476.6	23324.2	23407.2	23150.3	23093.7	23081.8	22400.8	23241.8	22893.1	22192.2	17482.9	19452.1	18103.0	9014.6	8884.0
YNR004W	SWM2	215.4	180.9	224.0	173.3	201.6	214.8	187.4	201.3	208.9	229.0	232.2	224.1	226.5	223.0	181.0
YIL134W	FLX1	1855.4	1718.9	2116.3	1832.9	1824.0	1487.9	1869.1	1750.3	1534.4	1345.9	1282.9	1289.2	1247.2	911.2	914.4
YIL121W	QDR2	12317.1	12625.6	11829.4	11770.2	12385.2	12386.3	12474.7	12406.3	12831.3	12902.4	14907.3	14117.0	14699.0	15326.5	14371.9
YLR268W	SEC22	4839.1	5236.5	5303.1	5366.2	5400.7	5336.9	5229.0	5535.2	5564.1	5969.0	6494.5	6455.2	6518.0	6455.9	5499.0
YMR161W	HLJ1	2218.7	2323.6	2147.2	2392.5	2333.8	2120.5	2083.4	2255.9	2164.8	2130.1	2066.5	2034.8	2067.2	1751.7	1770.6
YER064C	YER064C	478.9	506.5	442.3	418.4	411.7	298.6	328.2	357.4	257.3	233.1	245.4	220.9	252.7	255.5	275.0
YBR077C	SLM4	4597.8	4391.6	4578.4	4533.5	4686.1	4960.8	4865.9	5075.8	5219.7	5562.6	6275.9	6528.0	6311.6	7508.2	6981.2
YCR054C	CTR86	846.0	863.5	851.4	868.9	737.7	573.7	594.3	638.2	489.8	459.7	568.4	492.9	515.8	655.6	765.2
YNR066C	YNR066C	71.0	61.0	89.8	61.7	71.2	69.5	64.6	61.0	70.9	56.0	53.9	51.5	55.9	52.4	50.7
YIL006W	YIA6	809.4	875.8	716.5	824.0	960.3	1056.7	861.9	1093.6	1309.8	1516.4	1561.4	1465.8	1499.9	1446.3	1401.4
YLR007W	NSE1	2364.9	2513.0	2325.1	2424.6	2252.8	1928.4	2057.8	2075.4	1807.2	1738.6	1694.3	1556.7	1550.6	1495.7	1848.9
YDR175C	RSM24	2310.2	2372.5	2450.2	2516.2	2469.8	2411.4	2266.3	2584.9	2517.8	2842.2	2774.3	2568.3	2630.7	2323.6	2105.8
YMR025W	CSI1	638.5	662.9	623.8	738.7	699.0	743.4	591.2	751.7	867.6	993.8	979.7	918.3	970.2	1141.6	1056.4
YDR375C	BCS1	1744.8	1689.1	1719.5	1579.2	1689.4	1671.5	1684.8	1703.7	1668.7	1876.8	1891.2	1841.9	1829.0	1678.3	1722.3
YER176W	ECM32	2180.7	2124.1	2076.8	2131.2	1949.5	1799.8	1825.2	1866.9	1636.4	1554.7	1345.7	1324.0	1344.4	1734.2	1436.8
YHR113W	YHR113W	4820.7	4933.6	4732.1	5183.4	5439.7	6019.1	5552.9	6091.5	6833.0	8148.0	10842.8	10070.9	10723.5	9707.8	9181.4
YDL060W	TSR1	3829.0	4017.8	3611.7	3500.2	2774.7	1818.0	2467.2	2056.6	1062.9	433.0	158.6	143.0	135.5	366.9	565.8
YLR271W	YLR271W	1026.4	1179.6	1049.3	1298.6	1426.9	1391.2	1221.5	1353.1	1953.5	2331.2	2873.0	2424.9	2647.5	2857.9	2459.6
YPR179C	HDA3	1495.8	1448.5	1457.5	1480.7	1497.1	1521.2	1500.2	1524.3	1562.3	1786.0	1710.7	1670.6	1695.2	1624.2	1640.2
YOR137C	SIA1	1238.2	1290.2	1188.5	1310.0	1515.7	1540.1	1384.5	1500.2	1714.5	1934.6	2040.8	1812.3	1905.6	2491.2	1957.4
YJL063C	MRPL8	2844.0	3002.8	2766.5	2867.2	3069.6	2819.5	2726.3	2856.5	2849.8	2960.7	2639.7	2810.2	2590.6	2286.0	2213.9
YBR056W	YBR056W	2827.2	2761.0	2955.1	3324.8	3554.8	4026.6	3565.9	3987.5	4755.3	5776.8	7083.7	6756.2	6928.1	6818.0	6970.4
YDR191W	HST4	982.6	1092.1	1026.6	1095.3	1112.2	1075.7	1096.4	1044.5	1080.2	1226.2	1232.6	1085.0	1103.8	1135.7	970.5
YPR163C	TIF3	9333.8	8950.1	9190.0	9020.9	8641.6	8149.0	8332.4	8391.1	7361.7	6109.5	3372.3	3797.8	3432.3	3069.4	3566.1
YGL178W	MPT5	1659.1	2005.2	1719.8	1932.5	1814.3	1638.9	1452.2	1641.0	1614.5	1580.6	1719.3	1482.6	1735.9	2012.7	2039.5
YLR189C	ATG26	2705.4	2839.2	2622.0	2964.8	2975.6	2982.4	2882.8	2970.7	3294.7	3814.6	4185.3	3983.6	4193.7	4432.3	4453.4
YOR152C	YOR152C	1606.1	1542.2	1611.0	1502.1	1757.9	1963.8	1613.3	1852.4	2253.4	2754.8	3573.7	3387.4	3437.8	3864.0	4463.5
YML021C	UNG1	2501.4	2659.1	2712.2	2855.2	2705.3	2580.2	2557.0	2845.0	2706.3	2817.0	2649.3	2641.7	2652.1	2198.8	1764.4
YFL050C	ALR2	631.7	601.2	608.4	576.8	591.4	601.8	593.7	628.8	625.4	773.0	741.4	749.1	754.4	827.9	745.1
YNL295W	YNL295W	1041.3	1108.9	1092.2	1009.3	1081.6	1059.5	1019.1	1063.1	1095.8	1389.0	1529.8	1409.7	1442.6	1504.5	1413.2
YDR234W	LYS4	8801.9	8651.2	8739.0	8340.1	8009.3	7521.7	7923.9	7956.1	6774.4	5507.7	2724.4	3033.0	2780.1	5616.6	6799.6
YDL222C	FMP45	225.5	263.8	216.7	260.6	303.8	321.0	238.8	289.3	469.9	740.0	1175.9	1023.8	885.5	1650.9	3596.8
YNL301C	RPL18B	8911.0	8003.7	9069.3	8303.5	8363.9	8428.0	8422.3	8327.0	7287.9	5927.5	4204.6	4748.7	4521.8	3131.6	2845.3
YMR274C	RCE1	1703.7	1903.9	1848.0	1724.5	1924.3	1665.9	1659.2	1859.9	1741.9	1823.4	1572.1	1445.0	1610.3	1538.2	1206.0
YNL073W	MSK1	2350.7	2591.0	2229.4	2425.0	2600.6	2629.7	2467.3	2536.6	2865.0	3266.8	3169.1	2987.9	2859.4	2912.3	2618.5
YBR275C	RIF1	1348.0	1327.1	1312.5	1351.1	1241.2	1178.0	1197.2	1258.2	1117.7	1167.2	1167.5	1138.9	1223.5	1380.2	1101.0
YER093C-A	AIM11	1301.7	1332.0	1286.7	1309.5	1554.6	1492.5	1453.4	1464.8	1681.3	1869.4	2022.6	1936.3	1937.2	1645.2	1737.6
YKL112W	ABF1	2661.2	2597.3	2651.0	2797.2	2641.6	2740.6	2745.0	2714.3	2488.0	2377.1	2241.7	2306.8	2347.9	2218.4	2097.9
YMR137C	PSO2	1371.9	1526.2	1362.4	1479.2	1388.6	1374.3	1341.6	1281.9	1379.0	1247.2	1381.0	1193.2	1300.5	1694.2	1942.7
YLR063W	YLR063W	843.1	949.1	753.5	724.5	501.4	255.0	335.3	284.6	130.5	71.0	99.4	72.5	79.0	180.6	224.3
YIR007W	YIR007W	1010.5	1036.9	980.5	1054.7	1188.8	1337.8	1137.3	1361.6	1616.4	2068.4	2641.0	2436.3	2584.1	2649.0	2267.4
YMR159C	ATG16	106.6	97.8	85.0	114.1	124.7	123.1	96.6	94.0	159.0	175.1	240.9	180.8	226.1	252.5	205.4
YIR030C	DCG1	4123.5	4345.6	4150.7	4998.0	5437.4	6527.2	5439.6	6512.4	7736.9	8257.1	5663.6	6103.6	5608.7	2916.1	3234.9
YKR085C	MRPL20	2055.5	2102.0	1952.0	2121.0	2064.2	1810.6	1872.5	1963.7	1761.4	1720.9	1593.7	1698.4	1615.3	1316.8	1331.4
YGL068W	MNP1	3529.0	3482.7	3396.1	3652.1	3570.8	3394.6	3422.6	3558.4	3352.4	3204.1	3035.3	3180.9	2989.1	2407.7	2243.1
YCL026C-A	FRM2	70.9	81.3	72.8	89.7	79.0	59.9	64.3	65.2	66.6	64.5	63.8	60.9	56.6	63.8	55.5
YOL068C	HST1	4556.6	4724.4	4624.7	4455.1	4484.8	4211.6	4264.7	4438.3	4104.0	4346.8	4932.3	4576.1	4778.9	5143.7	5069.2
YER170W	ADK2	722.9	760.3	645.8	856.2	900.6	896.2	749.7	926.7	1025.9	1145.2	1124.7	1159.5	1152.8	924.5	751.0
YGL259W	YPS5	69.7	67.9	76.8	77.2	80.7	115.0	88.0	91.9	112.9	149.9	188.0	197.0	177.8	201.3	185.7
YIL150C	MCM10	336.4	392.7	247.2	368.4	354.1	328.3	186.5	196.8	236.5	187.7	278.0	166.9	220.9	334.0	295.0
YOL120C	RPL18A	18931.9	18513.0	19847.5	18538.6	18912.0	19789.9	19723.9	19732.1	19320.1	18057.0	13723.3	16318.0	14259.7	6379.7	6230.5
YJR099W	YUH1	2282.1	2335.2	2354.1	2433.3	2392.0	2365.4	2224.0	2504.2	2496.8	2597.9	3282.7	2977.5	3173.0	3234.6	3171.9
YKL220C	FRE2	346.3	341.2	281.0	327.3	342.5	314.3	302.0	327.8	359.3	394.0	442.7	351.8	387.8	416.1	429.0
YJR150C	DAN1	23.5	24.2	25.0	24.9	21.8	23.7	28.7	29.7	24.0	23.4	27.6	23.4	24.8	35.6	46.6
YLR071C	RGR1	3362.8	3576.5	3407.3	3323.4	3322.3	2972.3	3026.2	3171.2	2784.7	2553.2	2530.2	2239.4	2361.5	2774.1	2704.1
YGL254W	FZF1	1011.4	989.6	960.4	961.2	1027.4	879.1	772.7	905.5	823.5	853.1	911.6	811.1	862.7	904.5	908.8
YKL168C	KKQ8	1705.5	1678.8	1644.0	1666.3	1912.2	2208.8	2031.1	2004.3	2454.1	2675.6	2710.2	2681.2	2648.3	2656.4	2759.1
YHR051W	COX6	5459.4	5445.6	5542.1	5878.8	5742.6	6310.6	5932.4	6209.9	6642.2	7157.6	7962.8	8140.9	8113.4	9625.9	9506.2
YIL073C	SPO22	377.2	378.6	337.9	358.6	400.8	444.3	381.2	425.3	494.7	618.5	757.7	688.7	753.6	785.6	619.4
YBR162C	TOS1	12829.9	12772.1	12705.2	12012.6	12592.4	12164.5	12584.1	12347.3	12278.0	12183.6	12273.6	11931.6	12084.8	13917.6	13363.2
YHR123W	EPT1	4963.2	4962.8	4876.6	4647.8	4921.6	4731.1	4789.4	4840.4	4830.3	5003.0	5757.8	5329.8	5632.7	5923.2	4477.4
YHL028W	WSC4	3317.2	3551.2	3677.4	3350.1	4013.9	4520.4	4190.3	4790.8	4683.7	5735.1	5740.2	5313.9	6107.9	5641.6	3957.8
YNL265C	IST1	3123.4	3286.9	3171.2	3638.9	3669.9	4029.5	3516.7	3963.1	4462.8	5380.8	6752.1	6265.2	6628.1	6661.6	5944.5
YGR197C	SNG1	1988.4	2332.0	2109.0	2012.5	2242.8	2139.7	2127.5	2154.8	2118.8	2305.7	2314.4	2121.1	2173.5	1965.8	2121.5
YKL022C	CDC16	2471.8	2565.5	2527.4	2569.4	2430.5	2316.3	2353.5	2362.9	2267.1	2345.9	2522.3	2348.3	2504.1	2655.4	2776.5
YPR181C	SEC23	7795.7	8065.0	7900.8	8158.6	7805.5	7687.8	7571.2	7973.5	7756.7	8089.2	7767.4	7495.4	7640.4	7849.7	7122.8
YDR538W	PAD1	996.9	1112.0	964.7	1113.2	1060.1	857.1	915.3	949.2	911.5	919.8	984.7	872.7	895.0	1095.8	861.5
YDR496C	PUF6	5140.8	5134.4	4876.9	4620.4	3718.4	2197.3	3120.3	2598.8	1161.4	376.5	163.0	107.5	127.0	578.9	934.1
YDL031W	DBP10	4431.8	4775.5	4460.3	4302.6	3732.9	2860.7	3253.7	2995.8	1963.1	1105.2	931.7	759.7	862.3	1500.7	1991.9
YDR188W	CCT6	9686.6	10065.8	9647.3	9415.8	9501.0	9124.4	9277.0	9470.2	8832.0	8767.0	8984.2	8254.5	8848.4	8758.0	9044.1
YLR360W	VPS38	1031.9	1140.1	1100.2	1101.9	1198.3	1176.0	1148.9	1180.3	1253.0	1443.4	1544.6	1420.9	1484.4	1693.2	1463.7
YBR219C	YBR219C	104.9	105.5	99.8	85.7	92.3	92.3	100.7	83.2	108.4	83.5	95.6	73.5	79.4	63.0	71.0
YIL004C	BET1	2319.9	2326.4	2197.7	2113.5	2224.5	2230.7	2248.1	2143.4	2207.0	2101.8	2255.8	2254.6	2233.7	2359.8	2225.3
YDR337W	MRPS28	2117.5	2172.8	2245.5	2184.6	2348.2	2413.6	2311.8	2259.4	2398.3	2703.5	2813.5	2761.8	2812.3	2514.0	2395.1
YPR125W	YLH47	2754.8	2814.5	2721.0	2741.1	2677.2	2193.0	2434.8	2300.8	1964.4	1825.2	1721.7	1769.6	1678.5	1487.7	1799.6
YML054C	CYB2	1220.2	1257.0	1105.4	1362.4	1593.7	1956.4	1577.8	1581.2	2428.0	3141.1	3595.1	3162.9	2974.5	3827.7	3335.8
YIL038C	NOT3	3241.1	3422.2	2856.7	3335.3	3258.0	3004.6	2977.9	3118.8	3039.6	2950.5	2489.8	2461.6	2558.9	2681.5	2300.2
YJR134C	SGM1	2341.6	2268.9	1747.4	2470.2	2335.1	1709.8	1744.7	1697.4	1806.2	1713.0	1465.5	1549.5	1491.7	1201.8	1233.0
YDR336W	YDR336W	1759.1	1798.9	1735.5	1791.6	1860.2	1676.7	1733.6	1824.1	1690.3	1794.4	1836.2	1796.0	1815.5	1692.9	1683.0
YPL107W	YPL107W	1788.0	1889.7	1694.1	2026.9	2016.3	2140.9	1782.5	1920.6	2258.8	2291.1	2657.3	2468.8	2603.3	3032.8	3095.7
YPR081C	GRS2	1725.3	1883.8	1851.7	2003.5	2093.2	1995.2	1890.2	1950.7	2171.8	2704.4	3029.2	2826.5	2877.4	2780.7	2340.6
YKL103C	LAP4	7851.7	7907.1	8556.8	8777.2	9660.3	11558.8	9613.8	11495.5	13511.8	17176.2	20792.2	20657.0	21114.8	22054.5	20900.2
YIR023W	DAL81	1534.6	1553.6	1533.1	1460.4	1564.9	1495.8	1428.0	1523.7	1483.1	1667.7	1651.1	1600.7	1734.0	1911.6	1708.1
YDR524C-B	YDR524C-B	24547.6	25056.8	24498.6	25211.9	25417.1	24104.6	24360.8	24117.7	24976.2	24982.8	25943.9	24890.8	25561.7	27308.9	26471.9
YLR342W-A	YLR342W-A	4006.1	3524.0	3934.8	3651.4	3573.5	3734.0	4269.8	3809.1	3633.8	3464.8	4001.6	3850.9	4072.6	3722.0	3582.1
YGL111W	NSA1	3033.9	2935.8	3029.3	2557.2	2179.8	1617.7	2031.6	1789.2	1065.8	551.3	335.9	290.6	330.6	697.6	963.1
YML049C	RSE1	2325.2	2311.7	2170.6	2381.2	2302.1	2075.6	1834.8	2225.3	2075.6	2179.7	2400.8	2281.0	2387.2	2221.6	2481.5
YJL162C	JJJ2	558.6	572.7	528.1	642.0	495.4	416.3	385.9	455.1	352.8	320.8	368.7	325.7	352.3	395.4	460.3
YEL069C	HXT13	21.4	39.7	31.0	34.6	31.7	22.8	20.5	29.3	32.8	27.4	28.2	21.0	21.5	18.5	17.8
YGL091C	NBP35	1831.3	1792.4	1739.6	1855.1	1906.2	1819.9	1536.3	1836.7	1946.1	2100.2	2485.7	2187.3	2385.2	2043.4	1947.0
YLR249W	YEF3	20363.3	20409.6	20269.3	20528.1	19904.8	19103.0	19736.3	19037.4	18545.1	17499.6	12660.0	13937.3	13114.6	10339.9	12808.5
YLR316C	TAD3	1209.7	1242.7	1129.8	1009.5	1019.7	868.0	918.5	945.9	726.2	615.5	514.0	484.2	523.2	524.4	454.1
YHR072W	ERG7	4714.4	5036.7	4743.0	4925.6	4738.2	4370.1	4251.2	4337.9	4098.7	3683.7	3844.7	3399.1	3726.2	4143.7	4314.8
YLR328W	NMA1	3248.2	2978.4	3094.0	3023.4	2971.4	2724.6	2830.9	2778.8	2560.9	2125.3	1662.0	1616.4	1614.8	1507.4	1549.6
YGL070C	RPB9	3442.2	3519.3	3179.6	3635.4	3531.4	3059.3	2950.1	3139.8	2951.6	2438.5	2352.1	2279.1	2300.6	1937.9	1859.3
YBR023C	CHS3	5438.6	5657.1	5488.0	5333.7	5482.6	5237.8	5489.2	5440.0	5027.1	4826.7	4647.2	4361.8	4681.2	5789.3	4760.1
YLR224W	YLR224W	3737.8	3847.1	3541.0	3581.2	3596.4	3525.4	3435.1	3518.1	3497.1	3545.0	4075.8	3835.5	4020.9	5308.9	5822.8
YEL038W	UTR4	4045.3	4080.3	4154.7	4169.3	4274.0	4214.1	4083.9	4579.0	4553.6	5071.4	5757.8	5509.5	5684.1	4989.9	4628.6
YMR202W	ERG2	14076.0	14515.1	14702.0	13783.5	14296.6	14168.0	14098.7	14691.0	14033.0	14055.6	14538.1	14193.9	14592.3	15992.4	15332.3
YDR200C	VPS64	2445.5	2579.2	2386.5	2633.6	2666.9	2721.4	2508.0	2695.0	2951.3	3266.5	3373.7	2650.6	3189.8	3562.4	3164.5
YFR016C	YFR016C	2251.1	2119.4	2246.8	2213.4	2330.6	2589.0	2475.2	2610.9	2766.4	3350.3	3545.7	3625.6	3533.0	3851.9	3281.1
YGR141W	VPS62	2247.6	2438.8	2258.6	2080.5	2245.1	2365.2	2257.8	2264.8	2457.7	2646.4	2824.5	2790.8	2769.3	3572.0	3828.1
YNL217W	YNL217W	1560.3	1654.9	1515.6	1531.2	1637.2	1458.2	1433.3	1658.1	1496.1	1458.1	1534.7	1373.3	1514.4	1409.5	1259.4
YKL121W	DGR2	1563.3	1523.4	1433.5	1602.3	1678.3	1856.6	1670.4	1829.3	2128.2	2391.3	2630.4	2434.7	2524.1	2551.0	2394.3
YGR177C	ATF2	580.8	647.9	605.5	530.3	505.8	412.4	453.2	510.1	331.7	280.7	293.9	242.8	287.1	339.9	284.2
YCL034W	LSB5	4435.9	4565.5	4241.0	4323.4	4886.0	5053.3	4574.6	5165.0	5593.7	6950.7	8771.0	7808.7	8354.9	8453.4	7613.9
YAL067W-A	YAL067W-A	19.5	27.2	27.4	21.9	30.2	48.9	38.8	37.5	59.9	65.8	95.4	90.4	103.9	96.0	53.3
YOL020W	TAT2	1980.2	1810.8	1878.9	1302.6	1284.1	990.1	1196.5	1098.7	772.9	630.4	484.2	481.0	437.4	463.3	412.0
YCR026C	NPP1	1364.8	1401.7	1363.0	1278.9	1426.3	1453.2	1426.5	1488.8	1476.9	1740.4	1788.5	1740.1	1786.9	2139.0	2004.4
YBR136W	MEC1	1236.7	1282.7	1093.7	1309.0	1146.0	1029.7	1057.7	1069.0	995.0	943.7	1140.4	906.5	1058.4	1207.1	1216.3
YOR155C	ISN1	2264.5	2289.5	2242.6	2326.9	2564.8	2731.2	2503.9	2813.7	3225.3	4117.5	4853.0	4635.4	4857.2	4661.4	4156.7
YGL122C	NAB2	4864.0	4950.0	4974.5	4955.9	4956.8	4651.3	4681.2	4848.0	4425.7	4482.8	3749.7	4061.0	3755.0	3579.7	3951.8
YOR258W	HNT3	676.6	722.0	607.1	632.2	609.6	578.5	579.5	608.3	618.1	591.5	664.8	668.2	705.8	708.2	650.9
YKL034W	TUL1	3209.0	3461.2	3193.2	3030.2	3499.1	3393.4	3364.2	3626.7	3671.3	4241.5	4425.5	3985.9	4216.1	4457.0	4227.5
YHR050W-A	YHR050W-A	193.8	139.8	189.1	174.3	205.8	213.3	192.2	187.7	233.2	244.7	195.3	198.8	180.2	175.6	211.7
YKL165C	MCD4	3860.2	3916.0	3724.7	3531.2	3852.6	3764.3	3756.8	3703.7	3585.1	3367.5	3534.1	3176.4	3403.4	3030.2	2174.5
YKL122C	SRP21	5356.3	5036.1	5638.8	5103.0	5196.7	5424.7	5524.8	5676.7	5002.0	4926.1	4417.9	4573.0	4617.3	4373.0	4142.0
YLR037C	PAU23	12232.8	12898.3	11868.3	13689.4	13498.0	11475.1	12352.7	11279.8	11890.2	10665.9	10786.2	9495.2	9365.9	10494.5	11113.0
YLR306W	UBC12	1132.1	1164.5	1034.7	1041.0	1145.3	1177.6	1109.9	1240.3	1283.2	1484.7	1523.2	1390.6	1456.4	1474.5	1395.1
YOR347C	PYK2	1576.4	1773.8	1479.3	1909.8	2095.3	2100.4	1874.9	2010.3	2614.7	3211.5	3148.1	3193.8	3165.7	3753.9	2601.9
YOL064C	MET22	8822.7	8997.5	9095.9	9056.6	8872.4	8429.3	8558.5	8968.8	8173.0	7820.8	8094.6	7770.7	7957.7	7722.0	7194.4
YDR452W	PPN1	6338.5	6425.5	6520.9	5788.7	6355.3	6558.3	6594.9	6699.8	6716.4	7367.4	7659.7	7055.5	7348.0	7854.4	6572.1
YDR349C	YPS7	3828.0	3953.4	3890.6	3268.7	3585.6	3320.7	3513.0	3393.0	2988.7	2865.9	3021.1	2781.0	2976.2	3797.7	3724.1
YFR019W	FAB1	2692.1	3073.0	3036.0	3109.2	3074.8	2968.4	3259.4	3018.4	3261.2	3772.0	4217.2	3918.0	4032.5	4685.7	4303.1
YKL033W	TTI1	1111.9	1180.3	1022.1	1149.3	1073.8	877.5	928.0	948.8	776.6	672.6	641.9	546.6	575.0	598.2	661.1
YGL096W	TOS8	1236.4	1254.7	1168.1	1267.3	1597.2	2171.7	1843.9	1869.2	2782.3	3407.9	4208.5	3911.9	4204.1	6512.5	6534.1
YCL011C	GBP2	9549.9	9899.9	9734.5	9927.7	9653.4	9059.4	9287.8	9116.6	8900.6	8479.8	8579.6	8154.9	8230.6	9258.1	9006.9
YDR288W	NSE3	1595.7	1595.4	1618.6	1555.2	1555.9	1587.4	1405.3	1748.2	1776.4	1834.3	1768.4	1896.5	1748.0	1916.4	1816.9
YPL180W	TCO89	1688.2	1754.9	1663.2	1704.5	1739.0	1601.9	1606.9	1735.3	1640.5	1784.7	1881.3	1704.3	1790.3	2105.0	2018.0
YDL104C	QRI7	722.2	730.2	649.4	671.0	658.3	556.2	566.0	579.2	531.9	579.9	599.5	543.1	562.0	652.5	615.5
YGR218W	CRM1	3308.2	3276.0	3416.9	3534.9	3379.2	3439.0	3460.4	3415.8	3566.8	3677.5	3908.4	3841.7	3761.2	3823.3	3687.0
YGR036C	CAX4	720.7	705.0	669.8	688.7	734.1	698.3	476.4	691.9	704.9	683.5	707.5	621.4	668.7	728.1	640.6
YDR109C	YDR109C	837.3	867.1	825.3	800.0	821.4	757.0	786.2	817.0	811.9	936.7	906.4	904.2	942.2	1083.0	1008.0
YBR252W	DUT1	7027.7	7291.2	7054.4	7087.9	6794.0	5964.5	6428.3	6168.5	5662.2	5139.5	4795.9	4702.4	4763.9	4721.9	4151.7
YDL008W	APC11	2973.7	2954.7	2941.1	3087.9	3061.7	2841.8	2780.7	3034.0	3143.6	3615.8	4596.2	4152.7	4593.3	4684.9	4454.2
YDL139C	SCM3	616.3	611.4	580.4	622.5	633.2	708.4	600.8	711.4	745.7	766.2	694.7	681.9	768.1	875.2	821.8
YOR022C	YOR022C	1010.0	1072.0	1003.5	1082.4	1118.2	1214.6	1118.7	1234.7	1334.3	1506.1	1691.5	1611.9	1622.9	1725.6	1560.6
YPL066W	YPL066W	3362.0	3271.8	3419.6	3349.1	3293.9	3382.4	3324.4	3411.0	3210.4	3129.1	3123.9	2946.7	3053.8	4097.9	3959.5
YPR005C	HAL1	535.1	553.2	527.0	558.2	626.3	640.9	557.6	695.9	760.8	897.3	957.9	908.8	975.7	1522.0	1313.1
YHR155W	YSP1	1448.6	1379.5	1386.3	1430.7	1476.9	1555.7	1395.6	1499.2	1583.9	1623.4	1664.2	1614.6	1666.4	1862.0	1890.0
YDL043C	PRP11	1540.9	1492.5	1515.4	1581.4	1464.1	1280.1	1294.9	1379.5	1184.4	1086.8	1012.9	915.7	976.4	1115.4	1118.8
YKR049C	FMP46	1948.4	2088.5	2059.2	2046.6	2295.1	2430.3	2245.3	2407.5	2698.6	3652.7	3989.4	4098.3	3872.5	5622.7	6598.6
YER036C	ARB1	8683.6	8757.5	8532.0	8465.1	8080.4	7263.5	7233.8	7574.3	6577.4	5333.3	3445.0	3625.5	3510.4	3917.4	5344.5
YLR103C	CDC45	1803.8	1935.4	1750.9	1972.6	1813.2	1665.0	1702.7	1743.8	1652.5	1547.4	1471.7	1405.9	1433.7	1345.1	975.7
YKR043C	YKR043C	9125.7	9274.1	9168.5	8999.0	8611.4	8194.7	7968.1	8531.1	7800.5	7157.3	6531.2	6438.6	6451.0	6583.5	6378.8
YPR182W	SMX3	4687.7	5143.8	4914.6	4838.6	4994.1	4437.1	4646.2	4656.2	4193.3	4290.2	4010.6	3729.9	3757.9	4759.2	4477.5
YOR351C	MEK1	35.6	51.0	45.8	70.2	60.6	57.5	71.8	66.1	67.8	83.7	114.3	86.8	93.9	135.1	93.4
YPL057C	SUR1	2082.5	2185.6	1943.5	2106.0	2446.2	2675.5	2267.1	2668.7	2881.2	3045.8	3614.3	3209.3	3573.1	4621.2	3836.4
YOR171C	LCB4	1951.4	2230.3	2173.4	2126.4	2183.7	2084.4	2157.3	2056.5	2125.7	2408.2	2356.5	2287.2	2279.7	2019.2	1623.2
YBR143C	SUP45	10320.9	10218.2	10258.2	10491.1	9889.0	9342.5	9212.6	9166.4	8631.1	7528.8	6417.1	6088.0	6013.5	5830.6	5957.2
YDR002W	YRB1	12082.0	12292.0	12031.9	12465.2	12299.5	11910.3	11586.1	12012.6	12122.1	11805.5	12040.2	11981.3	12003.5	12694.9	12270.2
YDR541C	YDR541C	1505.0	1608.4	1459.7	1543.7	1566.5	1483.8	1419.3	1471.4	1445.1	1446.6	1510.7	1405.3	1482.4	1726.7	1428.8
YGL012W	ERG4	12166.1	12229.4	12163.1	11430.7	12198.7	12096.1	12093.6	12097.4	11996.5	11965.3	11523.8	11715.5	11650.7	10210.4	8855.6
YGR053C	YGR053C	530.5	520.9	521.5	535.7	631.5	773.8	644.4	773.0	954.0	1259.0	1224.0	1117.1	1173.1	988.7	1071.5
YDR531W	CAB1	6683.0	6606.3	6625.7	6640.2	6408.6	6316.8	6389.5	6445.2	6015.4	5731.4	5668.0	5490.8	5448.4	4930.7	5529.7
YAL037C-A	YAL037C-A	64.7	52.5	65.9	41.9	64.1	78.3	81.3	72.6	118.9	207.3	457.4	396.6	477.1	369.2	189.7
YDR224C	HTB1	18844.4	18780.4	18485.0	18899.9	18726.0	18589.0	18461.8	19053.8	18849.2	18935.7	20771.4	20946.9	20843.4	21899.3	21562.1
YER168C	CCA1	2148.2	2167.9	2111.0	2283.8	2133.8	1923.9	1918.8	2042.9	1775.3	1715.7	1546.7	1490.7	1547.7	1434.4	1426.9
YLR091W	GEP5	380.3	406.1	351.5	379.2	361.4	310.5	294.0	334.9	280.8	308.4	311.7	278.0	302.1	393.8	375.0
YDR347W	MRP1	2871.6	3010.4	3097.9	2901.2	2908.0	2922.5	2837.0	3015.8	2840.7	3176.0	3112.5	3202.3	3024.0	2841.4	2731.5
YOR246C	YOR246C	5521.0	5967.3	5676.2	5652.6	5417.0	4937.0	5106.0	5408.5	4543.7	4085.7	3641.7	3548.7	3567.2	3757.4	3971.4
YLR222C	UTP13	3435.6	3416.9	3695.9	3181.5	2497.4	1816.5	2569.1	2040.4	952.1	325.5	121.1	98.5	92.4	280.3	409.7
YGR282C	BGL2	18254.8	18525.9	17626.0	18163.2	18599.8	18131.2	17765.6	18247.6	18928.2	19030.8	20861.2	20007.5	20663.0	22195.3	22219.3
YMR241W	YHM2	10181.8	10270.4	9988.3	10171.4	10315.3	10072.3	9315.1	10260.6	9775.4	8943.9	8135.8	7735.4	8021.1	9212.2	8573.7
YLR131C	ACE2	1782.1	1952.4	1977.0	2032.2	2084.6	2018.1	1980.7	2050.2	2088.8	2345.5	2394.8	2273.2	2319.1	2646.2	2597.1
YML075C	HMG1	4624.5	4924.6	4810.4	4332.9	4544.2	4313.2	4329.9	4623.6	4083.0	4251.2	4772.6	4260.5	4714.6	5024.7	4583.6
YPL096C-A	ERI1	4037.3	4183.3	4126.6	3833.0	3809.7	3653.7	3694.3	3851.4	3385.7	3245.4	3475.8	3355.8	3322.4	3674.3	3392.6
YMR071C	TVP18	7905.3	7870.6	7650.3	7821.1	8283.7	8284.7	8029.7	8367.1	8925.7	9188.2	10517.6	10201.9	10166.7	10406.0	9742.5
YPR093C	ASR1	640.7	690.9	623.4	696.9	692.2	656.8	538.3	679.2	713.2	830.4	900.1	827.3	842.8	1413.7	1263.3
YER006W	NUG1	5043.5	5304.7	5001.0	4729.2	3951.8	2893.1	3407.4	3158.1	2171.6	1324.2	677.1	702.8	632.0	579.0	826.7
YCR052W	RSC6	3519.8	3635.8	3518.2	3533.0	3520.2	3234.3	3290.6	3328.5	3173.0	3058.7	3010.6	2902.0	3035.7	3037.8	2716.3
YFL020C	PAU5	496.3	531.9	437.4	486.1	542.6	554.1	473.2	507.8	623.3	798.4	910.0	750.6	855.0	1016.1	948.9
YCL059C	KRR1	2859.2	2858.6	2789.7	2664.4	2192.1	1580.2	1876.1	1808.4	1174.4	739.2	217.6	264.3	227.0	408.2	599.1
YOR190W	SPR1	188.5	212.3	222.4	203.7	197.2	224.1	199.7	196.3	224.2	217.7	214.6	224.5	224.6	183.2	148.4
YHR200W	RPN10	6416.0	6685.5	6514.1	6671.7	6880.3	6744.3	6432.9	7011.1	7073.7	7803.9	9078.2	8111.3	8636.8	7798.8	8100.5
YOR257W	CDC31	3275.6	3176.4	3124.6	3372.8	3116.5	3108.4	3082.0	3223.8	3082.5	3003.5	2943.8	2993.7	2918.2	2761.5	3152.0
YDR235W	PRP42	2291.6	2444.7	2322.9	2542.6	2289.6	2156.7	2266.1	2266.4	2157.3	2089.3	2002.7	1992.7	1941.4	1840.3	1747.3
YGL238W	CSE1	7059.8	6962.1	7001.9	7475.6	7072.1	6763.7	6942.9	6936.1	7108.9	7063.0	6953.8	6655.6	6852.2	7035.4	6846.5
YGR166W	KRE11	1584.1	1683.6	1579.7	1614.1	1503.2	1377.4	1448.8	1494.8	1255.9	1198.3	1031.8	1039.6	1064.4	1396.6	1139.0
YDL046W	NPC2	10101.7	9866.8	10345.4	9599.9	10640.1	11579.8	10768.2	11467.2	12133.1	13763.1	15625.2	15359.4	15704.2	17499.5	18088.8
YLR267W	BOP2	179.8	171.2	200.6	185.8	217.3	247.1	198.7	265.1	311.5	423.7	592.5	547.9	584.6	629.1	559.8
YOL154W	ZPS1	1163.7	1229.9	1210.3	1148.9	1121.9	1129.1	1088.2	1155.2	1070.0	1025.9	1038.8	979.6	1002.1	755.3	789.8
YDR534C	FIT1	252.4	282.4	289.7	305.2	341.4	320.3	303.9	312.5	321.9	406.2	430.4	390.8	392.7	396.1	388.8
YDR354W	TRP4	4158.5	4147.8	4209.4	4099.8	4171.3	4221.2	4076.1	4380.5	4332.5	4643.4	4734.4	4675.7	4924.5	3661.8	3275.7
YLR040C	YLR040C	848.7	891.8	877.8	748.3	786.2	786.4	780.6	870.1	821.6	901.5	970.9	1017.1	1027.0	786.4	564.8
YMR037C	MSN2	2847.5	2948.9	2708.5	3028.3	2978.7	2991.9	2936.0	3073.3	3133.5	3330.3	3466.8	3329.6	3422.9	3865.0	3839.2
YBR121C	GRS1	12751.3	12550.5	12530.8	12614.3	12153.0	11899.7	12211.7	12232.9	11638.9	10923.3	9218.8	9525.0	9136.8	9093.5	8653.9
YLR457C	NBP1	623.0	643.2	630.7	578.7	619.1	599.5	588.7	608.5	590.2	663.0	679.0	652.9	692.9	750.8	622.4
YHR178W	STB5	712.5	750.2	675.0	746.7	767.6	733.7	662.7	743.4	769.9	836.6	950.6	881.1	897.1	989.6	957.0
YHR085W	IPI1	1701.8	1742.8	1607.0	1547.2	1136.6	637.9	872.7	759.5	361.1	217.0	211.2	187.6	205.3	369.1	492.1
YGR213C	RTA1	137.9	163.1	142.3	178.1	164.6	155.1	152.1	157.2	197.8	219.4	345.2	279.7	362.1	820.1	707.0
YHR140W	YHR140W	1850.1	1871.3	1922.5	1918.5	2264.7	2747.8	2374.3	2751.2	3429.5	4558.4	5738.9	5515.3	5703.2	4581.5	4654.9
YHR062C	RPP1	1979.2	2058.1	1836.3	1867.1	1738.1	1264.6	1430.6	1433.3	1074.5	821.4	595.6	560.4	587.9	640.7	626.1
YOL142W	RRP40	3741.8	3800.1	3707.3	3700.2	3291.0	2542.8	2781.6	2851.2	2052.5	1559.6	1368.9	1239.6	1310.8	1656.3	1962.2
YHR139C	SPS100	345.6	345.0	331.2	333.0	373.4	410.0	367.7	438.1	527.4	612.3	647.1	558.8	607.8	512.4	566.7
YBL049W	MOH1	130.8	116.9	124.9	146.5	124.1	199.2	163.3	189.0	281.1	520.7	1298.5	1144.8	1209.3	2016.6	2811.1
YLR231C	BNA5	3281.4	3551.5	3360.1	3648.1	3492.7	3430.0	3316.0	3502.7	3557.4	3979.9	4504.0	4179.5	4293.3	4354.0	3751.6
YOR047C	STD1	2555.1	2655.1	2427.3	2627.6	2530.1	2369.4	2324.2	2417.3	2363.6	2042.6	1827.5	1585.0	1727.8	2532.6	2756.2
YDR370C	YDR370C	1630.7	1619.2	1581.2	1579.0	1491.7	1411.4	1405.7	1480.1	1294.2	1175.1	1155.2	1157.3	1174.7	1324.4	1476.3
YPR107C	YTH1	1605.1	1651.5	1483.1	1683.7	1763.0	1729.3	1587.3	1793.4	1930.4	2076.4	2099.6	2074.8	2085.6	1812.6	1825.5
YKR003W	OSH6	4023.8	4310.3	4349.3	4632.3	4579.0	4758.3	4503.9	4944.9	5136.4	5873.3	5918.4	5747.8	6005.8	6369.4	5688.7
YLR437C	DIF1	3823.2	4095.9	3322.5	3952.4	3899.2	3349.7	3496.5	3362.3	3533.7	3725.6	4245.7	3761.9	3894.6	4665.5	4997.0
YOR353C	SOG2	1249.8	1331.4	1334.6	1380.2	1351.0	1327.5	1322.7	1382.5	1306.1	1364.8	1426.8	1292.2	1372.5	1474.4	1307.5
YLR274W	MCM5	2133.7	2066.8	2047.8	2174.1	2154.8	2267.3	2178.7	2141.4	2231.3	2370.1	2859.0	2819.7	2886.4	2557.0	2371.4
YDR490C	PKH1	2179.7	2350.4	2113.6	2482.7	2577.1	2878.3	2309.0	2577.9	3059.0	3558.2	3670.3	3151.4	3324.7	3916.5	3858.8
YLR214W	FRE1	952.8	911.2	946.8	859.5	769.5	692.8	739.7	768.1	622.5	591.3	602.4	555.9	581.9	622.0	549.1
YFR039C	YFR039C	2448.9	2455.7	2473.3	2196.0	2404.3	2241.1	2364.6	2429.6	2235.3	2233.7	2109.7	2017.4	2116.7	2169.1	2254.8
YBR151W	APD1	6206.9	5992.6	6360.5	6145.2	6360.1	7141.2	6619.6	6971.1	7338.3	8003.1	8406.7	8440.4	8201.5	7565.1	7321.4
YOL077C	BRX1	8404.1	8714.8	8609.6	8340.1	7117.9	5182.7	6293.4	5688.6	3506.7	1634.2	374.6	391.1	344.3	699.0	1099.9
YDR458C	HEH2	2020.2	1916.3	2044.6	1866.0	2046.7	2031.3	2076.4	2088.1	2058.4	2188.6	2399.5	2262.2	2384.4	2493.5	2320.8
YPL019C	VTC3	2581.0	2683.3	2655.0	2687.1	2681.8	2616.2	2636.7	2855.6	2870.6	3134.6	3527.1	3252.3	3342.3	3402.5	2863.6
YPR140W	TAZ1	2198.0	2266.6	2261.2	2082.5	2470.3	2787.7	2465.4	2739.3	3044.9	3794.1	3728.7	3762.6	3720.0	3823.3	3732.0
YDR502C	SAM2	15951.5	15734.9	16033.8	16466.0	16121.8	16249.6	16167.4	16457.9	16521.1	16206.3	17296.3	17356.4	17376.3	18787.8	17838.9
YKR104W	YKR104W	446.1	434.3	440.6	440.6	427.0	469.2	465.1	455.7	482.0	499.5	520.8	488.0	487.4	342.0	381.8
YDL025C	YDL025C	2804.2	2950.1	2666.0	2851.3	3175.5	3179.8	2964.6	3125.8	3387.1	3690.5	3502.1	3229.3	3426.3	3952.7	3856.1
YHR063C	PAN5	8026.3	7826.4	8287.0	7977.4	8467.9	8753.0	8467.0	8742.7	8957.7	9859.7	12185.3	11148.8	12006.8	12489.3	10347.9
YLL015W	BPT1	3591.3	3710.4	3791.8	3379.0	3661.3	3770.8	3791.8	3734.3	3727.6	4363.6	4599.0	4454.2	4434.2	4950.6	4635.1
YKR098C	UBP11	1169.3	1178.5	1198.5	1210.4	1312.0	1524.1	1441.2	1504.6	1846.1	2171.9	2299.8	2140.2	2218.4	2315.2	2196.1
YOL155W-A	YOL155W-A	176.2	184.0	185.2	153.1	183.3	227.9	213.5	221.8	219.4	310.8	366.4	341.7	350.3	352.5	208.9
YDR061W	YDR061W	1941.3	2091.9	1954.4	2040.1	2147.2	1910.3	1855.0	2112.7	1950.1	2187.5	2273.8	2109.2	2268.4	2546.5	2198.2
YOR389W	YOR389W	391.9	405.9	307.0	370.8	381.6	357.5	349.9	329.5	397.8	408.0	628.6	475.4	603.0	683.6	610.3
YER136W	GDI1	5740.8	5662.2	6357.4	6447.8	6280.8	7168.8	6295.2	6875.5	7242.2	8325.1	9361.1	9242.5	9575.9	10330.8	10083.7
YPL026C	SKS1	1796.4	1800.4	1731.4	1994.6	1916.9	1916.0	1883.7	1901.6	1644.0	1334.7	1832.3	1626.5	1805.1	2622.5	2896.5
YDL047W	SIT4	4870.9	4949.1	4782.1	4672.3	4691.5	4322.7	3928.4	4323.8	3924.7	3832.1	3715.9	3391.7	3675.4	4086.5	4107.9
YNL049C	SFB2	2096.0	2162.6	1958.9	2126.1	1952.4	1768.9	1742.9	1817.3	1676.0	1521.9	1440.3	1342.4	1394.2	1407.6	1385.8
YLR208W	SEC13	8588.4	8537.7	8510.7	8831.5	8597.4	8308.3	7964.1	8382.8	8261.0	8369.2	7944.4	7823.6	8197.4	7777.4	7622.3
YGR149W	YGR149W	3248.9	3284.0	3102.3	3228.4	3669.5	4264.5	3824.5	4099.1	4739.4	5547.6	5891.4	5674.2	5673.2	6803.2	5639.4
YPL151C	PRP46	1354.2	1394.5	1337.3	1313.2	1355.7	1367.9	1273.2	1364.5	1333.9	1438.7	1475.9	1461.6	1496.2	1428.4	1405.2
YDR043C	NRG1	1273.4	1315.8	1236.8	1431.2	1758.0	2365.5	1904.0	2286.7	2838.9	2961.8	2721.0	2612.9	2621.3	4871.4	4921.9
YOR217W	RFC1	2765.1	3017.7	2698.7	3016.9	2923.0	2730.6	2569.0	2860.9	2570.6	2541.8	2398.4	2316.8	2465.9	2385.3	2262.6
YGL171W	ROK1	3125.3	3050.4	2961.2	2792.7	2221.7	1422.4	1765.3	1554.8	873.3	412.5	129.9	134.1	130.6	258.2	383.5
YLR376C	PSY3	937.8	1029.6	935.0	1054.8	1112.7	1099.4	1061.0	1161.7	1339.0	1580.0	1617.5	1492.9	1566.8	1674.6	1294.7
YML099C	ARG81	941.6	1009.7	914.5	943.3	903.1	891.8	832.8	899.6	970.1	1177.9	1807.7	1613.3	1735.3	1716.3	1480.9
YBR079C	RPG1	7338.0	7617.5	7539.9	7213.5	6786.0	6382.6	6592.7	6660.8	5438.1	4566.4	2874.5	2911.2	2957.7	3090.6	3053.2
YDL076C	RXT3	1913.4	1903.4	1901.9	2086.6	2072.3	2291.5	2011.1	2207.7	2522.9	2572.1	2368.1	2458.1	2273.6	2506.0	2493.1
YML105C	SEC65	5755.5	5806.4	5905.0	5983.9	5651.9	5623.3	5518.8	5877.6	5576.0	5681.9	5608.0	5344.2	5597.2	5269.9	4703.5
YPR135W	CTF4	3088.4	3203.3	3173.2	3311.5	3150.8	2952.8	3045.9	3264.5	3174.5	3587.0	3626.8	3453.7	3579.4	3868.4	3104.0
YDL089W	NUR1	2640.2	2709.6	2494.6	2618.2	2869.7	3171.5	2729.2	2993.6	3519.5	3703.2	3946.5	3828.2	4089.3	3176.7	3266.2
YOR080W	DIA2	1529.0	1568.4	1494.9	1508.9	1544.2	1441.8	1419.5	1506.4	1457.1	1571.8	1567.9	1389.6	1501.0	1715.4	1437.2
YGR208W	SER2	5768.3	5873.6	5744.9	5791.6	5488.0	4713.2	4893.2	4977.1	4007.2	3341.7	2895.6	2840.1	2851.3	2943.3	2608.1
YBR131W	CCZ1	1864.8	1927.3	1967.1	1842.6	1780.7	1462.2	1600.8	1622.8	1268.2	1316.0	1363.2	1204.0	1295.3	1544.3	1649.7
YOR049C	RSB1	683.6	699.8	700.0	651.9	845.6	1005.7	812.1	1036.4	1216.7	1159.8	678.3	665.9	725.9	534.1	411.5
YLL006W	MMM1	1511.4	1457.0	1504.3	1336.8	1460.5	1456.2	1411.3	1521.0	1506.8	1728.0	1772.0	1546.4	1697.4	2664.8	2088.3
YLR234W	TOP3	168.4	161.9	165.1	138.6	140.1	126.4	137.6	137.9	131.1	163.9	199.8	149.7	192.8	218.3	143.6
YPR010C	RPA135	8462.2	8987.3	8184.6	8221.4	6957.5	5328.2	6353.3	5772.5	4186.5	2418.5	560.1	679.6	531.4	581.0	914.8
YAL035W	FUN12	11191.2	11332.7	11032.5	11140.1	10509.6	9623.8	10232.7	10090.6	8891.1	7934.6	6285.6	6323.6	6331.9	6934.4	7359.6
YMR123W	PKR1	6830.2	7015.0	7134.2	6334.4	6655.2	6234.6	6583.8	6558.2	5740.9	5065.1	3938.5	4317.6	4092.7	3819.2	4331.9
YDR292C	SRP101	3430.1	3524.8	3459.5	3496.8	3316.9	3294.7	3379.4	3391.1	3076.2	3109.9	3269.6	3045.8	3233.7	3219.2	2897.5
YMR010W	YMR010W	3686.6	3738.6	3635.4	3381.8	3617.9	3540.3	3628.1	3655.6	3609.7	3725.3	3934.9	3826.0	3926.0	4627.7	3554.6
YKL019W	RAM2	3338.1	3558.6	3348.5	3297.0	3447.8	3224.9	3125.8	3361.4	3076.3	3210.5	3118.3	2956.1	3114.3	2955.8	2728.0
YOR238W	YOR238W	2363.4	2486.9	2437.5	2555.0	2525.4	2414.4	2278.4	2391.2	2371.6	2545.3	2708.0	2646.4	2761.4	3135.3	2953.0
YDR390C	UBA2	3032.8	2985.1	3157.3	3098.4	2843.1	2894.3	2948.7	2924.3	2702.3	2804.9	2751.2	2268.6	2683.4	2677.7	2422.9
YNL259C	ATX1	5925.2	5786.4	5816.6	4915.6	5940.2	5781.6	6244.5	5778.0	5659.8	5407.5	5825.3	5616.2	5732.9	8465.8	8221.0
YOL132W	GAS4	136.2	168.1	145.7	143.4	130.9	136.6	144.8	126.9	149.9	149.7	207.9	185.0	185.6	256.7	195.9
YER126C	NSA2	5862.0	5836.7	5741.9	5370.9	4306.2	3017.2	3934.5	3396.3	2062.0	1097.7	314.9	419.5	300.4	528.3	835.2
YGL189C	RPS26A	18588.4	18976.6	19090.8	18826.6	18237.5	18490.6	18617.2	18458.2	18541.9	17831.3	15591.1	16719.6	15874.5	8523.3	8328.2
YIL115C	NUP159	5282.1	5086.0	5518.6	5377.6	5049.2	5268.0	5433.1	5352.4	5201.8	5575.9	5540.9	4991.3	5374.7	6402.5	6385.9
YDR528W	HLR1	3326.0	3430.5	3324.4	3376.3	3149.1	2772.0	2813.2	2601.4	2267.1	2029.9	2255.8	1951.8	2009.0	2308.7	2246.1
YIL069C	RPS24B	17464.9	17080.4	17647.2	17465.1	16771.7	17010.0	17228.1	16952.2	15760.7	13293.8	4966.8	6735.3	5153.8	3168.9	3739.9
YGL156W	AMS1	670.9	713.2	627.8	838.6	924.4	1065.4	897.7	934.6	1501.6	2397.1	4203.3	3735.1	3857.2	5194.1	5166.1
YNL111C	CYB5	4493.9	4343.2	4747.6	4347.7	3995.6	3558.2	3443.4	3822.1	2843.9	2233.6	2949.1	2740.0	2920.8	3537.5	3607.4
YMR078C	CTF18	2049.7	2025.4	2202.1	2116.3	2030.6	2254.3	2278.1	2155.0	2030.6	2080.9	1890.1	1889.1	1885.6	1839.5	1394.6
YPR017C	DSS4	1523.9	1607.0	1553.2	1591.6	1480.4	1520.9	1398.0	1588.8	1490.2	1567.7	1587.2	1416.4	1512.3	1141.9	1113.0
YPR043W	RPL43A	23037.3	22712.5	22737.0	22358.8	23065.1	22136.4	23072.5	22785.2	22304.1	20975.1	18722.8	19147.0	18376.9	12100.1	12151.6
YAR035C-A	YAR035C-A	148.9	152.0	99.1	105.7	143.6	126.5	127.0	127.6	151.0	131.4	204.8	161.7	223.7	244.9	191.1
YCR090C	YCR090C	3156.2	3145.2	3138.7	3033.6	3075.9	3086.6	3219.0	3125.1	2948.6	2633.7	2896.5	2952.4	3024.1	2077.5	1967.2
YNL152W	INN1	2417.0	2376.8	2484.3	2039.0	2566.8	2442.0	2366.9	2567.7	2477.1	2726.0	2675.9	2632.0	2645.2	2442.0	2399.0
YGL168W	HUR1	380.6	396.2	340.4	309.5	360.8	339.5	334.7	325.0	338.4	305.7	274.0	268.3	251.7	254.3	216.7
YGL055W	OLE1	9279.0	9482.1	9413.2	8780.1	9134.9	9145.8	9161.7	9215.8	8625.0	8102.1	10550.2	8739.4	10419.8	12095.7	13211.0
YGR170W	PSD2	1856.6	1806.9	1787.9	1740.8	1727.7	1740.5	1800.1	1815.2	1773.3	1873.9	1741.3	1680.9	1764.9	1833.2	1701.4
YMR225C	MRPL44	2616.0	2647.5	2526.6	2624.7	2709.4	2636.7	2693.9	2632.1	2664.7	2861.0	3073.9	3015.3	2951.0	2762.7	2709.0
YER089C	PTC2	4229.8	4433.9	4139.6	4106.4	4300.4	4176.5	3969.9	4160.8	4072.4	4278.7	4317.9	4242.0	4301.5	4467.4	3941.8
YOR349W	CIN1	1256.7	1208.9	1259.0	1265.5	1278.9	1394.6	1296.7	1362.7	1347.1	1371.8	1591.4	1403.9	1473.7	1300.5	1468.3
YML131W	YML131W	1012.2	991.0	1006.5	1148.8	1145.5	1209.3	979.1	1228.3	1397.4	1621.4	1676.0	1520.7	1523.1	1712.6	2188.2
YOL144W	NOP8	1428.0	1541.1	1474.8	1333.5	1032.1	580.1	791.7	653.6	321.1	203.3	185.6	167.0	161.3	294.5	353.1
YAR027W	UIP3	3928.9	3897.1	3952.0	4001.1	4537.1	5310.1	4524.0	5071.5	6112.2	6850.0	7442.6	7429.4	7452.4	7270.9	7508.1
YNL149C	PGA2	7175.3	6863.8	7344.5	6664.5	6708.6	6609.6	7147.4	6912.6	5951.1	5280.7	5285.2	5376.1	5408.3	4885.7	5886.1
YOR099W	KTR1	10215.7	10298.8	10355.8	9770.8	10396.8	10525.3	10216.3	10761.7	10354.1	10385.9	10504.2	9842.6	10211.4	9953.5	8588.9
YLR239C	LIP2	1223.0	1256.5	1231.0	1215.5	1258.5	1237.5	1129.7	1293.3	1321.2	1495.7	1382.8	1441.3	1370.5	1261.9	1169.4
YDL160C-A	YDL160C-A	1975.3	2106.9	2017.6	1930.6	1979.0	1950.2	2003.7	1979.2	1955.9	1996.0	2306.9	2136.0	2374.1	2324.0	1749.6
YNL161W	CBK1	2824.4	2861.9	2809.8	2960.7	2731.5	2630.7	2648.3	2745.8	2426.5	2266.0	2368.7	2179.7	2263.6	2866.0	2685.8
YPL132W	COX11	1716.3	1557.2	1623.4	1659.9	1689.1	1796.9	1678.1	1741.4	1873.4	1975.6	1760.6	1847.1	1680.7	1756.5	1728.9
YER088C	DOT6	5281.6	5599.5	5351.4	5396.9	5404.0	5366.0	5114.2	5300.9	5360.2	5765.6	4959.0	5175.3	5222.7	5450.0	5721.1
YDR380W	ARO10	82.3	78.7	95.7	84.5	86.6	102.0	84.3	103.2	125.2	142.7	141.6	144.2	154.2	256.0	284.8
YCR093W	CDC39	4920.6	4704.8	4490.9	5066.9	4586.3	4601.7	4556.3	4564.2	4746.0	5117.7	5016.6	4615.3	4947.6	5433.4	5131.7
YJL139C	YUR1	861.5	831.9	790.9	734.5	848.4	765.0	739.1	772.1	766.2	748.9	795.8	758.9	755.7	833.7	770.9
YAR031W	PRM9	349.8	348.2	305.3	303.5	336.1	332.5	321.9	359.5	372.5	365.6	358.5	347.7	368.1	221.4	170.2
YPL193W	RSA1	536.7	494.3	478.9	447.6	437.8	347.8	352.8	392.4	306.7	296.4	353.5	315.5	393.7	455.3	491.6
YER101C	AST2	1068.3	1012.5	1131.9	1084.1	1122.9	1144.8	1080.1	1161.2	1208.6	1229.2	1168.2	1155.3	1140.0	1142.5	1350.1
YNL242W	ATG2	732.4	863.7	712.7	915.3	927.7	953.9	833.7	959.4	1214.7	1688.8	2031.8	1796.3	1953.1	1761.2	1482.0
YNL121C	TOM70	5864.4	6006.5	6132.6	6102.9	5991.0	5683.0	5912.5	5956.5	5624.7	5773.0	5893.3	5495.9	5608.4	5657.0	5022.6
YNL113W	RPC19	5182.6	5076.3	5186.9	4830.7	4067.0	2915.3	3587.9	3364.8	1883.5	977.7	693.1	686.0	714.2	1268.9	1691.6
YDR395W	SXM1	4032.1	4181.4	4145.1	4022.7	3538.6	3246.2	3397.2	3322.8	2719.9	2227.5	1700.1	1680.4	1750.6	1971.2	2058.8
YMR004W	MVP1	2949.3	2923.5	2981.4	3094.8	3177.9	3291.8	3010.6	3191.7	3396.6	3698.2	4094.5	3864.8	3805.8	3823.8	4071.4
YNR031C	SSK2	3357.8	3489.3	3351.2	3562.4	3665.7	3509.0	3595.0	3515.0	3800.5	4106.9	4680.2	4113.1	4390.9	4812.1	3964.0
YAL064W-B	YAL064W-B	100.6	91.3	91.5	98.7	101.0	107.1	91.2	73.5	112.3	88.4	136.4	90.1	129.1	116.2	99.3
YDR520C	URC2	1202.0	1295.8	1182.3	1242.3	1127.1	1020.7	1078.3	1057.2	911.1	911.8	1045.9	952.3	1029.0	1302.1	1304.1
YDR217C	RAD9	1991.0	2047.4	2072.3	2060.8	1928.4	1704.4	1824.9	1778.6	1575.2	1573.9	1720.4	1611.1	1670.3	1871.4	1718.3
YOL104C	NDJ1	75.4	61.9	62.8	67.9	62.2	55.3	65.8	56.8	61.0	50.0	53.2	55.0	55.1	93.3	101.2
YIR031C	DAL7	10241.6	10570.3	10273.7	11409.4	12148.8	13498.9	12245.9	13303.7	15407.0	16871.9	17557.8	17541.9	17852.4	9198.4	10970.0
YHR122W	YHR122W	2475.1	2551.2	2511.2	2322.9	2182.8	1854.8	1992.0	2009.9	1604.6	1352.7	1213.0	1181.4	1177.3	1218.6	1535.8
YPL141C	YPL141C	1149.5	1296.1	1172.1	1340.1	1240.0	1192.6	1132.8	1231.3	1194.6	1323.6	1506.3	1245.5	1469.9	1838.2	1676.3
YDR067C	OCA6	2247.6	2207.3	2144.1	2155.1	2119.2	2200.2	2164.4	2315.2	2317.3	2450.3	2331.6	2385.3	2360.6	2864.6	2902.2
YDR184C	ATC1	1340.3	1451.0	1525.0	1247.0	944.7	496.2	734.6	609.2	248.3	143.3	123.8	96.4	94.7	203.4	231.5
YAR002C-A	ERP1	11059.2	10821.5	11239.8	10419.8	10786.2	11077.2	11033.4	11193.6	10793.6	10399.0	10439.1	10387.0	10433.6	11319.6	9964.2
YDR524C	AGE1	1647.6	1652.7	1691.5	1645.6	1647.5	1650.0	1615.2	1645.6	1576.4	1610.6	1791.3	1628.5	1708.5	1916.2	1968.0
YBL067C	UBP13	2120.3	2060.8	1987.9	2070.3	1909.7	1803.2	1862.0	1824.0	1646.2	1607.6	1697.0	1530.2	1650.4	1806.0	2046.8
YDR428C	BNA7	1781.2	1822.5	1711.5	1889.9	1723.5	1558.9	1565.0	1606.6	1550.5	1455.6	1354.9	1299.9	1288.7	1304.1	1172.2
YDR213W	UPC2	1071.6	1127.3	934.8	1055.9	1046.4	933.6	822.2	961.1	942.8	993.8	1202.8	926.7	1117.7	1254.8	963.3
YGR089W	NNF2	1989.5	1950.9	2103.8	1722.3	2004.7	2042.5	2078.9	2097.3	1837.6	1989.9	1925.8	1788.1	1911.6	1989.0	1850.4
YBR015C	MNN2	6667.7	6724.9	6746.0	6200.1	6557.1	6674.0	6804.8	6657.7	6567.7	6332.5	6518.4	6307.2	6376.0	7169.2	6368.6
YDR036C	EHD3	2362.5	2402.9	2309.7	2365.7	2348.1	2227.3	2324.2	2275.7	2255.9	2547.5	2892.4	2743.0	2790.4	2765.3	3336.4
YOL127W	RPL25	22994.0	22122.0	23214.2	22634.8	22794.7	23288.9	23116.5	22969.5	22839.2	21896.7	18809.9	20738.4	19697.5	12115.2	12234.2
YKL161C	YKL161C	991.9	989.9	815.0	1010.1	986.1	854.1	793.5	831.1	804.7	750.7	896.5	796.4	879.6	1674.0	1243.0
YOR008C	SLG1	2836.4	2873.8	2780.1	2622.6	3115.9	3094.6	2863.2	2985.5	3298.2	3660.6	3649.5	3633.1	3681.7	4005.4	3907.1
YMR179W	SPT21	1371.9	1423.1	1385.8	1360.1	1401.8	1329.5	1339.2	1367.2	1271.2	1316.8	1306.8	1212.3	1353.4	1316.2	917.5
YDR297W	SUR2	3009.6	3218.0	3058.1	3004.0	3426.4	3196.8	2870.1	3149.8	3327.0	3478.3	3652.8	3039.6	3494.5	6281.6	5210.2
YOR298C-A	MBF1	12930.1	12950.6	13068.3	12830.8	13519.6	14570.5	13928.8	14620.9	15242.6	15969.1	13859.6	14964.9	13866.3	13175.5	14101.1
YOR061W	CKA2	5195.2	5226.5	5203.9	5509.6	5348.6	5253.6	4926.7	5278.6	5137.6	5368.6	5675.5	5769.7	5811.6	5947.0	5481.9
YIL112W	HOS4	1591.2	1629.9	1431.9	1545.4	1549.3	1338.3	1356.6	1412.1	1364.5	1450.8	1393.4	1400.3	1459.7	1691.4	1793.6
YGL172W	NUP49	4535.0	4729.6	4451.3	4861.6	4531.7	4295.8	4222.9	4622.0	4515.8	4489.3	4307.9	4574.7	4381.1	3624.1	3596.9
YFR025C	HIS2	5510.8	5576.1	5024.3	5597.6	5465.7	5458.6	5199.6	5471.5	5910.2	6042.3	7319.2	7074.4	7397.1	6554.8	6004.2
YIR004W	DJP1	2556.8	2706.0	2478.5	2680.9	2640.3	2621.2	2450.5	2444.6	2578.3	2787.7	2998.9	2715.0	2863.1	2917.1	2929.8
YPL138C	SPP1	1125.4	1260.0	1092.6	1230.1	1161.4	952.2	1037.0	1038.4	975.8	1010.0	1109.7	940.2	1063.2	1189.7	1169.8
YDR306C	YDR306C	1738.0	1871.2	1632.7	1889.4	1819.7	1718.9	1667.5	1766.3	1943.8	1996.4	1949.8	1810.9	1830.7	2551.3	2692.4
YKL183C-A	YKL183C-A	147.2	114.3	134.4	101.4	131.9	121.9	113.3	119.8	112.4	105.8	142.2	121.9	131.1	96.3	109.2
YGL047W	ALG13	2067.2	2099.3	1966.7	2274.1	2298.6	2525.1	2355.3	2520.1	2949.9	3565.1	4502.0	4496.1	4522.6	4494.7	4380.8
YPR162C	ORC4	1619.7	1810.4	1578.6	1600.5	1608.5	1520.8	1444.5	1569.8	1453.3	1675.8	1757.3	1655.7	1727.6	1876.8	1614.7
YDR453C	TSA2	415.6	445.6	432.4	460.1	496.2	547.2	463.9	537.2	726.0	1037.5	1922.8	1761.0	1712.2	3347.7	5855.8
YKR081C	RPF2	4825.7	4887.4	5058.6	4510.3	3470.8	2350.4	3095.1	2775.2	1356.0	518.2	170.5	147.2	140.6	392.7	652.9
YGR295C	COS6	4623.9	4785.0	4589.5	4478.3	5053.5	4833.8	4535.2	4871.6	5201.6	5590.7	6246.2	5713.0	5840.7	7418.6	6867.5
YOR213C	SAS5	1203.3	1237.3	1193.9	1245.5	1048.7	876.7	912.7	982.6	771.7	688.0	696.3	702.4	744.4	720.8	785.9
YDR272W	GLO2	4743.6	4634.6	4923.3	4934.7	4935.3	5399.5	5013.2	5370.1	5653.9	6250.4	6970.0	7069.5	7066.1	7739.7	7408.9
YDR273W	DON1	823.5	862.6	868.2	874.3	912.4	930.2	903.4	983.7	1057.9	1200.9	1181.5	973.6	1061.8	794.9	886.5
YPR191W	QCR2	5682.9	5920.3	5395.1	6047.7	6091.5	6380.1	5925.0	6007.9	6786.2	7244.8	7352.4	7225.5	7234.2	7768.2	8144.9
YJR046W	TAH11	2009.9	2113.8	2083.3	1884.0	1882.6	1739.1	1806.3	1902.0	1545.4	1438.0	930.7	996.3	948.8	1009.8	1327.8
YNL212W	VID27	2625.1	2620.0	2580.0	2760.1	2619.7	2596.0	2488.4	2615.3	2769.1	3046.4	3361.7	3042.1	3259.7	3298.3	3102.8
YDR237W	MRPL7	2039.1	2095.8	1954.2	2072.2	2052.6	2028.8	1907.5	2063.2	2012.1	2166.8	2258.8	2266.1	2209.9	1875.7	1695.9
YLR410W	VIP1	4523.3	4786.7	4691.7	4731.7	4494.4	4263.6	4351.0	4401.6	4171.2	4442.9	4646.9	4249.4	4635.5	4684.4	4653.1
YGR223C	HSV2	1367.4	1379.0	1323.1	1393.3	1557.9	1654.5	1497.5	1673.3	1921.5	2389.6	2576.1	2405.9	2523.8	2788.3	2817.7
YOL133W	HRT1	2600.4	2587.0	2749.8	2608.6	2758.0	2929.6	2765.4	2999.3	3028.1	3193.9	3502.7	3561.8	3443.9	3835.7	3835.6
YPR151C	SUE1	235.1	274.3	232.9	268.7	321.5	379.8	298.8	370.0	598.2	1061.9	1901.7	1560.7	1729.0	3992.1	3861.2
YML032C	RAD52	1963.5	1944.8	1959.8	1846.4	2021.4	2087.9	1953.6	2153.2	2111.6	2459.4	2498.2	2472.5	2502.1	2515.2	2647.4
YGL242C	YGL242C	5107.6	5022.3	5217.5	5523.6	5513.8	5712.2	5107.9	5881.5	5962.8	6574.1	6920.8	6598.1	6895.5	7481.1	6644.7
YBR267W	REI1	1872.1	1938.8	1825.1	1449.2	1140.8	563.5	863.9	687.4	221.1	115.4	124.3	88.9	106.2	289.3	444.8
YER100W	UBC6	3095.4	3232.2	3201.9	3491.3	3451.3	3273.6	3045.7	3450.1	3429.9	3525.9	3876.9	4033.4	3938.0	3639.9	3732.1
YML096W	YML096W	1839.9	2073.5	1964.5	1940.9	1625.6	1386.7	1579.4	1492.1	1042.0	808.7	702.1	661.7	707.9	838.3	744.0
YDR227W	SIR4	2493.7	2528.0	2291.6	2430.7	2218.4	1944.4	2246.0	2042.2	1808.6	1590.8	1823.3	1622.0	1662.6	2165.2	2129.0
YDR525W-A	SNA2	4824.6	4748.8	4692.4	4644.7	4865.6	4907.3	4662.3	4926.7	4962.7	5056.2	6991.3	6548.1	6615.7	9413.8	9975.7
YMR309C	NIP1	6241.8	6315.2	6362.7	6233.6	5576.2	4866.7	5503.1	5174.5	3902.6	2520.9	1925.9	1775.8	1893.7	2050.3	2028.6
YMR315W	YMR315W	7872.0	7996.0	7844.3	8693.8	8701.6	9038.2	8296.0	9136.7	9870.1	10365.8	11316.7	11377.8	11290.3	11463.3	11268.4
YDR506C	YDR506C	869.0	757.5	720.5	667.2	744.3	741.0	782.7	729.9	735.8	889.9	884.2	852.1	885.4	869.9	826.0
YDL159W-A	YDL159W-A	77.9	48.4	44.6	69.5	59.2	54.1	60.8	42.6	55.9	67.6	44.8	58.2	50.0	30.4	36.0
YFR002W	NIC96	3617.0	3590.2	3560.4	3680.9	3430.9	3414.4	3228.2	3314.0	3218.1	2745.8	2664.5	2646.4	2726.2	2761.9	2814.3
YHR060W	VMA22	3690.5	3599.1	3760.4	3481.5	3530.3	3702.2	3513.4	3706.3	3639.0	3589.9	3615.6	3482.7	3628.7	3645.7	3644.9
YDL133W	YDL133W	2317.4	2253.4	2255.3	2305.4	2359.1	2360.6	2327.6	2342.7	2329.6	2360.0	2306.7	2286.1	2306.2	2712.6	2756.0
YIL090W	ICE2	3333.9	3279.5	3216.9	2721.7	2982.1	2787.1	2898.6	2671.0	2316.7	1880.9	1938.2	1752.6	1804.5	2217.1	2541.5
YOR344C	TYE7	1264.7	1294.0	1204.8	1281.1	1142.0	982.0	947.0	1128.0	946.7	892.8	1153.7	982.6	1179.2	1468.2	1625.1
YLR077W	FMP25	1827.5	1857.7	1822.7	1729.2	1739.0	1635.8	1774.4	1746.4	1465.9	1282.2	1297.2	1231.5	1239.8	1349.0	1337.6
YIR006C	PAN1	5965.8	5978.7	5814.8	5936.9	5774.1	5887.7	5820.9	5916.4	5949.1	6384.2	6796.7	6521.8	6679.9	7746.4	7354.4
YGR204W	ADE3	14634.6	14587.4	14619.3	14568.1	14347.2	14104.1	14094.0	14234.2	13542.7	12935.5	11867.5	11645.9	11592.3	12275.4	11527.8
YHL048C-A	YHL048C-A	270.0	225.2	292.3	268.3	275.1	390.2	417.4	330.0	494.8	400.1	527.5	615.3	537.8	577.1	392.9
YGR087C	PDC6	402.8	386.0	411.7	470.5	564.4	459.0	500.3	431.1	583.2	1004.3	4209.1	3055.3	3680.1	14218.8	15302.1
YHL006C	SHU1	739.7	677.4	703.0	636.1	748.1	748.9	703.8	769.0	784.6	884.6	1050.3	911.9	948.8	1109.0	1039.6
YPR001W	CIT3	199.3	218.2	184.3	200.3	219.5	187.4	177.8	195.5	187.7	206.1	277.2	248.7	260.1	386.8	307.4
YOL148C	SPT20	1797.3	1904.2	1779.8	1887.8	1808.5	1780.7	1694.7	1745.1	1767.3	1858.0	1986.6	1822.5	1969.6	2071.5	2073.2
YNR047W	FPK1	2426.6	2340.2	2340.5	2202.4	2492.0	2670.8	2584.0	2608.3	2662.5	3064.3	3115.8	2967.6	3024.6	3187.5	2985.5
YJR152W	DAL5	11599.8	13114.3	11980.3	13538.4	16044.4	18232.7	16486.3	17165.9	20641.9	22915.6	25736.3	24778.8	25321.1	23530.3	23389.5
YDL182W	LYS20	13757.3	13621.9	13859.6	13383.5	13265.0	12979.5	12613.8	13284.8	11894.3	10673.2	8308.5	8517.2	8536.7	10650.3	12378.5
YER150W	SPI1	1154.5	1310.3	1106.7	1176.3	1485.6	1908.4	1600.0	1735.8	2746.1	4066.0	4639.2	4958.0	4122.3	6145.2	10977.0
YBR154C	RPB5	6172.0	6399.8	6175.8	6236.1	5579.4	4589.1	4929.1	4950.5	3797.7	2867.1	2221.2	2155.9	2172.6	2290.5	2394.5
YDR081C	PDC2	2586.3	2613.1	2357.3	2643.6	2471.5	1993.7	2112.4	2083.5	1754.4	1359.1	1132.2	1105.0	1107.5	1217.0	1296.2
YDR083W	RRP8	3221.0	3490.2	3229.6	3452.4	3010.1	2276.7	2672.7	2463.1	2379.6	1962.2	2049.0	1642.8	1723.4	1136.5	1572.9
YAR008W	SEN34	2347.1	2309.1	2362.0	2386.4	2351.2	2160.1	2226.1	2280.8	2032.9	2004.1	2042.9	2008.5	2006.0	1836.5	1325.5
YER066W	RRT13	985.8	937.2	974.9	1036.4	1170.6	1336.3	1169.9	1335.4	1585.4	1872.7	2071.2	1974.4	1989.9	1959.9	1913.8
YBR257W	POP4	1210.5	1175.1	1103.5	1194.3	987.6	794.5	879.3	845.6	674.0	681.9	823.1	692.3	762.6	847.1	834.0
YGL190C	CDC55	2971.3	2991.8	3096.8	3043.7	3240.5	3436.1	3336.0	3383.1	3592.2	4026.4	4168.8	4012.6	3977.2	4356.8	4227.1
YDL243C	AAD4	2734.0	2905.4	2773.1	2744.2	2819.3	2547.2	2732.8	2673.3	2619.1	2763.2	3088.6	2781.7	2957.4	3447.3	3433.2
YMR180C	CTL1	1355.9	1429.2	1374.7	1457.8	1502.8	1393.7	1406.9	1445.9	1504.6	1685.5	1717.0	1637.0	1689.8	2220.4	2166.8
YDL230W	PTP1	1950.4	2056.2	2011.0	2118.6	2058.3	2330.3	2167.3	2831.0	2532.4	2905.2	2554.8	2594.1	2482.1	2150.2	1914.4
YAL053W	FLC2	4483.9	4476.3	4475.0	4156.2	4390.7	4187.1	4283.2	4390.8	4012.3	4606.7	5178.9	4830.3	5076.8	7693.1	6292.4
YLR243W	YLR243W	1959.2	2044.7	1852.3	2115.1	1685.0	1262.7	1360.9	1421.3	1039.5	783.8	707.6	646.9	687.0	864.3	1096.6
YJR010C-A	SPC1	3240.3	3330.8	3306.8	3326.0	3376.2	3481.8	3473.5	3436.4	3673.6	3565.0	3754.0	3648.6	3751.3	3557.5	3397.7
YDR186C	YDR186C	2984.0	3264.7	3107.5	3341.5	3064.8	2822.2	2922.0	2793.3	2713.5	2835.7	3187.4	2922.1	3080.8	4300.7	4208.0
YLR436C	ECM30	2433.1	2271.4	2438.1	2234.3	2477.9	2694.5	2650.8	2786.3	3105.6	3530.1	3458.9	3362.5	3698.4	3999.7	3653.4
YGR084C	MRP13	2513.4	2759.7	2612.6	2684.4	2840.8	2582.5	2424.9	2450.2	2431.9	2453.2	2318.0	2168.8	2232.7	2068.5	1951.0
YKL011C	CCE1	1782.4	1936.9	1688.6	1882.6	1894.2	1701.5	1686.8	1726.8	1780.8	1850.2	2001.4	1778.6	1874.9	1887.8	1723.1
YCR024C-A	PMP1	11271.5	11653.4	11895.4	11637.3	11348.6	10992.1	11162.3	10859.6	10707.5	9960.0	11390.3	11310.1	12026.4	12857.6	12752.5
YDL095W	PMT1	8295.9	8358.5	8070.1	7623.7	8125.1	7280.0	7932.9	8136.4	7889.8	7796.9	7488.4	7132.4	7472.1	7206.9	5826.1
YNL153C	GIM3	5223.1	5206.6	5171.1	5071.2	4823.4	4511.3	4689.4	4743.4	4157.6	3819.6	3049.7	3226.0	3066.9	2544.2	2562.0
YNL270C	ALP1	105.6	105.4	101.2	90.6	101.4	98.8	99.3	90.8	114.4	126.1	229.5	179.5	189.6	286.1	318.3
YJL208C	NUC1	2165.8	2312.0	2082.2	2113.7	1836.2	1299.9	1508.0	1465.0	953.2	635.3	492.1	464.4	500.8	613.3	627.6
YKR052C	MRS4	1329.4	1357.0	1285.7	1376.8	1517.7	1654.4	1373.0	1566.2	1891.3	2081.2	1761.4	1656.8	1644.6	1716.8	1479.5
YFL004W	VTC2	6299.8	6448.5	6697.7	6554.5	6528.9	6583.3	6434.6	6276.0	6819.5	7357.9	8353.0	8075.1	8167.2	8098.9	7414.7
YNL240C	NAR1	1639.2	1819.8	1509.1	1384.2	1335.8	1032.0	1159.0	1117.6	886.8	853.9	866.4	769.1	823.1	1134.5	1569.1
YBR175W	SWD3	2786.7	3015.6	2841.2	2795.2	2915.7	2559.9	2600.5	2722.6	2484.9	2506.3	1976.1	1992.5	1929.9	1441.0	1503.1
YCL027W	FUS1	2806.3	2918.0	2465.2	2503.0	2740.4	2318.4	2478.3	2262.8	1863.8	1579.2	1762.6	1500.1	1556.3	2398.6	3121.7
YER024W	YAT2	690.8	829.3	671.2	728.6	750.7	751.7	615.5	658.8	716.0	743.2	738.7	644.1	712.0	855.3	831.3
YCR095C	OCA4	1648.5	1669.8	1617.4	1473.0	1510.1	1455.0	1586.3	1439.0	1369.7	1371.5	1450.7	1365.1	1421.7	1558.8	1605.0
YMR187C	YMR187C	1717.7	1867.1	1565.6	1750.3	1813.2	1295.5	1424.1	1399.2	1274.8	1152.4	1396.8	1117.2	1217.9	1446.2	1334.4
YER163C	YER163C	3493.1	3733.6	3428.4	3859.7	3667.9	3580.1	3552.8	3767.9	3791.8	3927.6	4597.1	4182.6	4335.5	4536.2	4180.8
YOR101W	RAS1	3131.9	3341.6	3178.7	3091.0	2800.9	2278.7	2401.5	2471.8	1966.8	1439.2	995.6	1001.3	999.6	1598.5	2156.4
YLR244C	MAP1	8470.9	8411.0	8658.5	8235.7	8057.9	7733.7	7591.5	7985.1	7106.9	6790.0	5831.1	5980.0	6050.2	6587.9	6800.0
YGL119W	ABC1	2641.0	2750.7	2546.4	2515.1	2635.3	2462.8	2467.7	2564.2	2442.7	2529.4	2440.7	2271.8	2328.1	2247.4	2333.2
YNR037C	RSM19	2504.1	2652.6	2499.7	2522.0	2586.0	2479.1	2509.5	2503.1	2409.0	2491.7	2229.5	2358.5	2226.6	1987.2	1851.0
YOL047C	YOL047C	295.2	285.9	279.4	266.1	355.8	317.1	270.0	321.3	359.1	429.0	561.4	476.3	516.0	1144.7	1103.2
YPR025C	CCL1	1819.5	1957.6	1778.5	1933.5	1963.3	2073.2	1677.8	1974.6	2035.5	1914.3	1859.0	1663.6	1875.6	1688.1	1643.9
YJR143C	PMT4	6868.8	7265.4	6753.3	6844.9	7082.4	6228.7	6669.5	6473.6	6349.9	5981.3	6087.7	5405.1	5682.6	5683.4	3965.9
YLR172C	DPH5	6403.6	6617.4	6807.4	5986.4	6070.7	5284.5	5770.6	5723.9	4788.8	4101.3	2037.0	2377.0	2196.6	2108.4	2574.6
YDL130W-A	STF1	3801.5	3750.8	3519.8	4059.1	4746.1	5682.1	5015.2	5536.4	6903.1	8284.6	9472.2	10149.9	9626.9	10026.6	10210.6
YBR165W	UBS1	2166.1	2220.8	2106.4	2199.2	2173.1	2173.3	2099.4	2175.1	2042.8	2119.6	1986.6	1975.8	1972.9	2078.6	1976.3
YAL007C	ERP2	8048.8	8213.3	8065.8	7590.9	8294.2	8037.8	7974.6	8394.8	8200.8	8162.5	7632.0	7880.0	8071.8	7117.6	5876.2
YGR211W	ZPR1	4996.9	5223.1	4998.1	4690.3	4292.1	3173.0	3684.3	3619.8	2337.6	1382.7	528.9	626.3	567.3	1229.7	2226.5
YBL101W-A	#N/A	6965.1	8457.7	5617.2	8473.5	8282.3	8958.1	5515.6	7022.4	8548.8	8298.5	9550.9	7403.2	9860.4	10767.0	10927.0
YLR120C	YPS1	2176.7	2245.8	2177.0	2159.5	2490.0	2533.5	2325.7	2471.6	2765.2	3148.4	3038.4	2753.4	2915.4	3495.3	2889.4
YEL030W	ECM10	341.3	326.3	310.8	321.1	322.5	318.7	323.5	334.3	381.5	432.6	488.2	483.8	503.2	570.5	503.6
YDL145C	COP1	9033.4	9083.1	8987.1	9468.5	8986.4	8999.5	8784.3	9276.6	9155.2	9693.2	9736.2	9225.9	9472.5	9709.5	8223.6
YDR159W	SAC3	2085.2	2168.4	2029.5	2151.3	1988.1	1949.4	1875.6	2032.9	1878.3	1968.6	1881.8	1834.3	1942.7	2195.9	2267.6
YPL260W	YPL260W	5508.9	5585.7	5364.5	6034.1	5901.4	6426.5	6110.8	6210.9	6755.4	7382.3	7968.2	7446.7	7700.7	8317.1	8208.8
YLR356W	ATG33	2671.9	2591.7	2572.4	2810.6	3085.5	3327.4	2847.0	3573.4	3814.5	4628.5	5959.2	5496.4	5705.1	6872.5	7305.1
YER054C	GIP2	162.2	139.8	156.1	172.4	219.9	338.2	205.8	259.1	624.9	1060.7	1083.0	1050.4	947.6	1179.0	1281.4
YMR023C	MSS1	987.7	1001.1	939.3	974.8	1001.4	1066.7	1006.4	1060.3	1100.9	1334.9	1452.5	1299.1	1460.1	1333.6	1266.1
YOL022C	TSR4	1996.5	1890.8	2080.3	1698.9	1464.5	1204.4	1528.4	1372.8	824.1	591.9	432.1	403.5	424.0	643.2	813.2
YKL174C	TPO5	2745.0	2900.6	2678.9	2593.7	2574.4	2388.0	2498.3	2441.1	2129.2	1943.2	1801.3	1572.2	1637.4	2051.9	2150.4
YDR374C	YDR374C	121.9	105.0	103.8	100.3	111.7	123.5	118.6	131.8	153.6	157.4	338.0	274.5	336.9	409.0	364.0
YJL052C-A	YJL052C-A	90.1	85.3	72.5	98.6	122.3	67.0	94.0	72.7	80.1	49.0	77.2	61.2	71.3	71.1	74.6
YLR049C	YLR049C	4019.7	3963.3	4221.9	4257.6	4291.5	4704.7	4463.1	4443.9	4589.4	4750.6	4909.7	4922.9	4727.3	4366.3	3892.8
YMR263W	SAP30	2268.2	2094.3	2351.3	2402.0	2311.6	2436.4	2267.9	2940.3	2432.6	2464.5	2431.6	2345.2	2485.2	2477.4	2231.2
YNL045W	LAP2	4071.4	4089.1	4190.8	4174.8	4155.8	4451.4	4348.3	4459.2	4674.5	5262.4	5632.7	5435.7	5452.5	6074.3	6222.7
YHR067W	HTD2	1270.0	1278.7	1283.3	1347.7	1321.1	1500.9	1267.2	1522.1	1651.5	1996.2	2397.4	2217.2	2437.8	2590.8	2516.4
YPR118W	MRI1	5686.3	5717.3	5779.3	5700.5	5326.6	5023.8	5171.5	5199.0	4581.4	4026.3	3075.2	3099.2	3106.6	2907.0	3213.4
YNL169C	PSD1	4340.9	4421.2	4277.6	3917.0	4527.7	4603.7	4579.5	4554.2	4654.2	4550.5	4719.8	4624.9	4583.1	4728.1	3323.2
YCR057C	PWP2	2413.4	2318.0	2477.1	2025.8	1527.5	881.1	1315.2	1201.9	516.0	198.1	89.6	78.0	73.8	237.0	349.7
YHR143W-A	RPC10	5697.4	5619.3	5595.1	5273.6	5008.0	4296.7	5005.3	4604.7	3439.6	2368.3	1932.4	2151.7	1905.8	2258.2	2591.0
YML025C	YML6	1405.8	1296.9	1407.3	1247.6	1304.4	1420.2	1337.9	1402.3	1334.5	1374.2	1251.8	1359.3	1332.7	1260.5	1360.1
YPL250C	ICY2	4209.9	4383.2	4213.1	3865.3	3525.8	2036.5	2999.9	2351.5	1401.8	1073.4	1565.2	1558.1	1417.9	2993.2	4034.7
YOL043C	NTG2	1464.0	1558.3	1449.9	1578.5	1501.1	1417.2	1309.8	1479.1	1441.9	1534.8	1539.7	1423.8	1443.9	1591.3	1600.1
YKL206C	ADD66	2832.6	2740.7	2825.5	2939.0	2906.7	3031.2	2829.1	3199.3	3121.5	3404.8	3448.0	3460.6	3550.7	2818.0	2747.5
YBL001C	ECM15	7872.1	7421.9	7859.3	7491.0	7985.2	8495.5	8013.9	8172.8	8530.8	8526.1	9592.6	9496.0	9579.9	11547.7	12444.1
YGR253C	PUP2	8440.0	8404.1	8195.1	8905.5	8843.7	8791.6	8158.0	8804.0	9201.2	9415.1	10945.2	10386.0	10713.2	10266.5	11316.2
YLR291C	GCD7	4766.3	4657.5	4689.3	4386.1	4515.5	3720.7	4103.4	4020.6	3601.6	3272.1	2685.8	2472.7	2547.1	2753.2	2707.5
YLR430W	SEN1	2706.2	3110.2	2645.5	2931.2	2799.5	2509.0	2579.0	2500.2	2349.1	2191.7	2079.0	1795.3	2072.2	2578.8	2651.0
YEL054C	RPL12A	14567.7	13962.4	14799.3	13703.2	13912.0	13850.6	14466.0	13881.7	12680.1	10566.1	4076.7	5942.1	4590.7	2080.1	2435.5
YOL038C-A	YOL038C-A	969.3	904.3	969.0	703.2	1086.4	1174.3	1219.7	1210.2	1226.2	1281.1	1276.8	1251.5	1347.9	1201.5	1208.7
YIL091C	YIL091C	2790.9	2942.5	2833.4	2553.0	1959.6	1123.0	1686.5	1311.6	548.0	240.1	227.6	173.3	185.4	448.5	527.6
YER146W	LSM5	7176.5	7340.9	7099.8	6742.9	6957.7	6710.5	6975.9	6935.6	6531.8	6516.9	6499.8	6276.1	6354.7	5999.8	5565.0
YKL186C	MTR2	4637.2	4887.0	4803.1	4607.2	4549.6	4272.2	4369.7	4374.4	3900.2	3615.7	3034.6	3063.0	3163.9	3757.0	3747.6
YEL047C	YEL047C	4319.8	4445.4	4132.7	4396.7	4393.7	4394.8	4292.1	4533.5	4643.3	5038.3	6278.9	5564.0	6023.9	8405.3	7738.7
YJL024C	APS3	2573.5	2637.1	2521.1	2806.7	2558.3	2418.0	2327.6	2604.8	2455.2	2315.5	2231.0	2314.2	2254.3	2011.6	2119.1
YML057W	CMP2	4027.9	4170.5	3837.0	4503.8	4504.7	4381.3	3914.3	4349.1	4871.8	5391.0	5689.9	5375.6	5328.8	6631.6	6036.1
YNL199C	GCR2	2312.4	2400.6	2341.3	2419.4	2207.8	1992.1	2010.9	2096.0	1827.0	1837.6	1639.7	1577.8	1589.1	1752.9	1813.0
YPR020W	ATP20	7044.5	6926.5	7275.4	7237.9	7355.6	7539.1	7340.9	7009.0	7257.1	7127.7	7917.1	7971.1	7842.9	7159.9	7809.8
YHR181W	SVP26	7681.3	7495.1	7514.3	7089.0	7653.8	7649.4	7328.5	7777.2	7850.6	7661.8	8106.1	7643.6	7730.3	7482.3	6957.4
YGL041C-B	YGL041C-B	175.9	182.8	165.1	147.2	145.5	171.8	150.5	176.2	196.9	207.9	221.6	187.2	190.1	167.8	128.8
YNL252C	MRPL17	2019.7	1977.3	2008.8	2025.6	2020.0	2024.9	1901.3	2105.7	2059.6	2204.8	2081.1	2082.5	2000.2	1941.9	1628.2
YDR129C	SAC6	7046.5	7099.1	7157.0	7418.8	7329.0	7521.5	7366.4	7478.3	8009.8	9011.0	10589.6	10082.1	10231.5	11910.8	11558.7
YHR186C	KOG1	1873.2	1972.5	1913.7	1932.9	1900.2	1858.5	1944.0	1940.3	1791.3	1971.9	1836.5	1831.8	1939.8	1720.3	1715.0
YAL005C	SSA1	13477.5	13506.4	13480.3	13699.7	14093.2	15014.6	14199.3	14958.6	16588.0	18717.2	19643.5	20132.7	19523.7	15744.0	18579.3
YGL092W	NUP145	5349.5	5325.9	5369.0	5269.8	5109.8	4683.0	4987.4	4965.2	4507.9	4200.7	4050.6	3552.9	3957.9	4404.3	3933.1
YFL017C	GNA1	5023.2	5126.9	5192.3	4979.7	5216.9	5205.9	5257.8	5439.5	5460.1	5941.8	6385.5	5893.7	6340.1	6955.5	6505.4
YOR385W	YOR385W	1686.3	1677.1	1520.6	1665.3	1705.7	1675.7	1459.2	1597.8	1767.6	1752.8	1701.4	1446.9	1673.8	1738.2	1659.3
YGL085W	YGL085W	1443.2	1437.8	1375.0	1353.5	1426.4	1374.9	1324.0	1471.2	1466.4	1553.1	1611.0	1527.9	1581.3	1489.3	1317.3
YAL029C	MYO4	4604.1	4886.4	4709.7	4772.4	4442.0	4201.4	4395.5	4329.8	3825.1	3474.5	3068.8	2896.2	3010.8	4069.1	4070.2
YKL149C	DBR1	1310.9	1416.2	1307.8	1368.9	1316.0	1168.9	1075.1	1238.1	1133.3	1128.9	1043.8	927.3	1075.8	1003.2	930.8
YFR001W	LOC1	3354.8	3458.5	3221.9	3147.4	2778.4	2131.4	2631.5	2414.8	1761.5	1202.1	1019.9	947.1	938.7	1375.9	1547.6
YGL063W	PUS2	505.9	532.5	458.0	439.6	435.7	354.3	362.2	365.5	313.2	245.8	236.5	211.5	217.7	246.8	225.4
YBR016W	YBR016W	8797.2	9022.4	8712.1	8838.6	9234.2	9435.0	9025.8	9338.5	9884.9	11117.6	12280.0	11557.1	11855.4	11878.8	12542.1
YMR125W	STO1	5352.1	5283.7	5339.2	5545.5	5300.1	5297.5	5190.8	5145.4	4967.0	4982.2	4454.0	4705.4	4697.6	4669.4	4159.9
YDR519W	FPR2	6317.0	6707.1	6666.0	6324.4	6349.6	6153.6	6308.7	6769.4	6013.1	6238.4	6481.4	6104.2	6307.9	7366.5	6586.2
YNL251C	NRD1	3165.3	3403.4	3113.1	3185.7	3433.6	3391.1	3258.1	3439.4	3551.6	3927.3	4115.9	3657.3	4048.8	2913.5	4043.0
YJL131C	AIM23	1783.6	1834.7	1719.7	1969.3	2163.9	2321.0	1931.1	2220.6	2654.7	2895.2	2874.9	2616.1	2781.1	2984.6	2832.5
YPL092W	SSU1	4197.8	4238.5	4088.4	3545.4	3646.3	3108.2	3399.2	3247.3	2675.7	2158.9	1761.8	1674.8	1715.2	3556.7	4472.4
YPR165W	RHO1	10111.5	10003.1	10419.8	10677.9	10655.8	11376.3	10739.8	11481.0	11824.8	12849.1	14065.6	14069.6	14086.9	14554.3	13716.6
YFL008W	SMC1	2495.4	2527.4	2385.7	2572.2	2407.2	2401.7	2452.0	2501.6	2420.9	2629.9	2875.0	2738.4	2871.8	2749.8	2210.0
YKL205W	LOS1	2240.1	2437.1	2646.6	2572.0	2257.0	1881.2	2228.6	2084.2	1628.0	1391.5	1095.2	1016.9	1081.5	1087.4	1030.4
YGL066W	SGF73	1585.8	1744.2	1709.0	1706.6	1779.9	1573.7	1723.4	1557.1	1521.6	1535.7	1488.8	1484.3	1410.5	1791.4	1782.1
YGL235W	YGL235W	33.5	20.4	28.0	35.8	28.2	27.2	34.6	25.1	28.4	21.3	27.3	27.5	22.8	23.0	20.6
YML026C	RPS18B	17928.3	17813.2	17914.9	17354.3	17373.5	17185.8	16994.7	17416.1	16261.4	14733.4	7638.9	10199.3	8305.6	3019.7	3288.1
YNL160W	YGP1	1650.0	1932.0	1691.4	1622.5	2269.1	2649.3	2311.6	2556.5	3337.9	4104.4	4422.4	4754.0	3855.2	3298.4	8999.9
YDR052C	DBF4	2007.9	1871.0	1851.0	1979.3	1901.7	1909.7	1949.2	1862.0	1829.1	1838.0	2095.2	2053.8	1998.6	2247.1	1952.3
YMR242C	RPL20A	17352.7	16576.2	17570.6	16608.6	16725.1	16793.7	17303.2	16913.3	16220.8	14848.4	9716.7	12231.4	10547.9	4344.0	5099.6
YKL072W	STB6	583.1	602.1	614.7	604.0	521.3	429.2	455.3	431.1	349.4	321.1	332.6	296.1	297.7	443.9	525.2
YGL062W	PYC1	9286.9	9816.0	8761.8	9918.4	10145.5	10618.2	10994.5	10375.4	11596.7	12389.5	13666.4	13833.2	13271.8	14267.4	16559.0
YBR293W	VBA2	1674.5	1666.3	1525.3	1522.1	1494.9	1242.9	1271.1	1352.2	1199.4	1120.1	1189.6	1174.8	1256.0	1250.0	1415.7
YMR116C	ASC1	21982.2	22119.7	21725.3	22360.3	21745.7	20871.6	20848.2	21244.3	20721.6	19540.7	15691.0	16976.3	15881.3	6707.4	6088.8
YDR141C	DOP1	3023.7	3121.3	2999.6	3276.1	3169.5	3113.7	3018.6	3153.1	3202.3	3437.9	3854.5	3593.9	3772.0	4676.3	4085.7
YJL164C	TPK1	3769.2	3802.3	3733.8	4298.9	5167.0	6252.7	5207.8	5918.7	7555.6	9296.1	9352.5	9737.5	9364.5	9285.4	8298.8
YNL068C	FKH2	988.8	983.4	949.0	969.1	920.1	831.6	849.5	827.1	732.1	688.3	709.4	672.4	690.6	1112.6	1119.1
YKR022C	NTR2	1851.3	1946.6	1922.8	1888.2	1926.9	1840.9	1721.3	1911.5	1742.1	1824.1	1657.4	1655.1	1679.8	1690.9	1738.7
YLR204W	QRI5	2898.6	2881.7	2896.5	2780.9	2995.2	3175.8	3175.3	3209.6	3176.2	3340.8	4021.6	3684.4	3914.1	3515.9	3495.5
YPR141C	KAR3	1637.6	1758.1	1614.4	1714.8	1697.3	1513.9	1528.1	1628.4	1526.1	1552.3	1603.0	1481.5	1527.1	2016.5	1775.5
YOR365C	YOR365C	359.6	369.0	261.5	329.1	346.0	268.2	284.7	242.3	260.7	287.3	323.2	341.4	342.7	344.9	336.8
YDR147W	EKI1	1583.2	1602.8	1655.8	1719.8	1607.9	1683.8	1581.3	1715.5	1709.7	1911.7	2246.0	2018.8	2178.5	2203.0	1861.5
YLR323C	CWC24	776.8	798.7	709.7	757.4	641.7	506.3	553.6	601.9	466.7	437.9	441.0	422.7	474.4	521.3	633.8
YGR239C	PEX21	1801.7	1880.4	1801.9	1733.1	1527.1	1204.2	1384.6	1335.9	978.3	1031.9	1195.6	1136.3	1213.4	2264.1	2455.1
YER073W	ALD5	10775.4	10604.0	11039.2	10452.1	9943.5	9067.0	9543.3	9734.6	7516.7	5126.7	2660.4	2679.8	2577.6	4320.0	5879.4
YIL013C	PDR11	824.5	862.6	828.3	799.5	923.3	968.4	871.8	946.0	1057.8	1343.0	1595.7	1423.4	1493.5	1914.1	1723.8
YOR308C	SNU66	915.6	878.6	952.7	883.0	842.3	757.1	768.4	798.2	674.4	761.7	801.4	718.1	771.4	935.6	926.0
YMR196W	YMR196W	1331.5	1438.7	1205.1	1771.6	2104.9	2892.5	2050.3	2555.3	4667.8	8250.6	12691.0	11904.9	12257.6	13473.3	13610.4
YJL144W	YJL144W	483.9	503.6	483.7	547.3	768.3	1142.9	800.1	1062.3	2018.6	3029.2	2822.1	3027.8	2748.6	3840.5	4444.6
YJL123C	MTC1	3555.7	3619.2	3492.1	3777.8	3627.2	3785.7	3316.7	3526.1	3730.0	4161.0	4207.9	3823.6	4085.0	4326.9	3949.8
YBL105C	PKC1	2917.4	2887.2	2796.5	2801.9	2906.0	2837.1	2825.1	2831.2	2826.9	2817.6	2999.4	2949.5	2922.4	3301.2	3126.1
YBR111C	YSA1	8930.8	9017.8	9176.5	9206.6	9273.1	10087.3	9318.9	10149.0	10412.3	11270.4	11982.4	11935.6	11748.4	12540.1	13077.2
YML022W	APT1	6502.8	6670.7	6360.4	6613.3	6025.7	4927.8	5499.0	5477.0	4428.5	3369.9	2038.8	2182.2	2036.6	1679.3	1974.9
YGR031W	YGR031W	1419.8	1505.3	1346.0	1430.1	1521.6	1305.2	1305.1	1335.7	1281.3	1388.0	1474.9	1271.3	1338.4	2116.1	2288.5
YKL124W	SSH4	1049.6	1189.9	1069.0	1078.4	1301.3	1477.7	1157.4	1351.0	1643.7	1967.5	2098.9	1866.9	1933.4	2100.0	2238.3
YJL041W	NSP1	6081.5	6181.3	5906.3	6259.3	5766.5	5442.3	5368.8	5613.3	5275.0	4920.9	4750.7	4671.2	4669.5	4969.1	5426.0
YDL109C	YDL109C	207.4	199.6	219.9	169.3	209.2	216.1	220.1	201.6	223.4	204.7	198.4	232.8	188.1	241.4	251.0
YPR111W	DBF20	1581.4	1614.4	1528.6	1635.2	1610.2	1497.2	1463.7	1512.8	1468.9	1550.0	1516.3	1395.0	1458.1	1577.4	1527.8
YPR060C	ARO7	3655.1	3735.0	3764.2	3844.9	3751.7	3508.0	3412.8	3712.9	3617.3	4290.6	4543.2	4485.4	4734.9	3492.7	3153.9
YHR209W	CRG1	784.6	756.4	715.6	868.1	856.7	910.0	791.7	901.8	1153.1	1318.0	1774.4	1708.0	1687.7	3495.9	2977.6
YAL058W	CNE1	2098.4	2203.8	1976.9	1850.7	1976.4	1813.1	1835.9	1964.5	1728.8	1791.3	1676.2	1659.7	1742.0	1768.5	1688.3
YMR242W-A	YMR242W-A	35.3	37.5	34.9	34.6	34.0	29.8	27.9	33.3	34.8	32.2	32.7	25.9	31.2	42.1	42.5
YHR189W	PTH1	47.6	65.3	66.2	68.4	49.3	69.0	71.9	51.3	79.6	73.1	86.1	58.3	70.3	67.5	65.4
YIR012W	SQT1	5142.5	5044.0	5214.9	4855.6	4370.5	3589.3	4078.1	3833.9	2947.3	2231.7	1531.5	1364.8	1428.2	1791.2	2141.7
YMR055C	BUB2	860.6	899.5	880.4	884.8	914.4	851.5	833.4	804.7	827.3	909.9	1011.0	895.9	989.4	1101.7	902.6
YNL309W	STB1	544.5	553.3	514.1	507.6	595.5	557.9	494.7	599.4	608.0	754.4	805.9	760.1	838.6	832.7	632.6
YBR085C-A	YBR085C-A	5665.7	5848.5	5846.4	6302.8	7022.2	8567.2	7592.3	7912.8	10199.0	12499.1	15408.7	15676.2	15481.1	15927.0	17095.3
YGR252W	GCN5	2027.0	2070.5	1842.8	2094.1	2123.6	2030.0	1609.2	2082.1	1971.2	1978.4	1997.7	1886.3	1996.4	2062.8	1934.4
YKL084W	HOT13	4979.3	4977.1	5023.6	4713.7	4829.4	4451.5	4525.4	4758.4	4144.7	4032.9	4814.6	4477.9	4795.6	7436.5	6591.7
YGL110C	CUE3	1568.4	1583.9	1665.9	1732.4	1792.9	1795.9	1679.1	1719.6	1774.6	2043.4	1950.9	1992.9	2020.4	2004.0	2004.2
YMR170C	ALD2	1876.2	1885.8	1766.9	1978.8	2238.8	2535.4	2236.4	2503.6	3591.7	5744.7	10529.0	9554.0	10464.3	14720.0	14094.9
YGR201C	YGR201C	1935.3	2095.5	1938.8	1967.4	2044.7	1923.5	1785.4	1949.9	1997.6	2094.7	2796.4	2512.1	2687.0	4475.1	6062.0
YGL175C	SAE2	130.8	74.6	98.8	82.6	74.3	99.6	122.0	102.1	101.4	169.7	159.4	123.6	163.2	131.8	90.7
YDR379C-A	YDR379C-A	1243.9	1168.9	1230.4	1319.3	1575.1	2026.4	1696.8	1951.4	2466.4	3515.7	4452.3	4519.5	4442.3	5058.6	5048.7
YPL043W	NOP4	4958.9	4897.4	4727.5	4311.6	3890.5	2973.6	3424.0	3086.0	1853.3	767.0	339.0	275.6	286.7	922.7	1369.6
YBL051C	PIN4	4832.8	4881.9	4996.9	4699.6	4761.5	4620.7	4787.4	4626.0	4194.8	3935.2	4042.3	3625.5	3883.5	4465.4	4395.7
YGL185C	YGL185C	1073.9	1084.5	1067.1	1124.3	1080.5	1021.6	997.4	1114.8	1138.1	1322.6	1455.1	1374.2	1431.1	1440.2	1390.8
YOL053W	AIM39	1358.2	1384.9	1345.9	1367.4	1575.1	1701.4	1510.0	1709.4	1980.2	2332.1	2268.0	2286.6	2258.2	2160.6	2049.8
YOR336W	KRE5	2745.8	2868.5	2766.7	2530.5	2736.7	2700.7	2638.7	2709.8	2720.3	2653.2	2769.0	2499.1	2584.2	2762.4	2433.0
YNR050C	LYS9	18488.4	18429.6	19099.9	19123.6	19262.4	19580.3	18943.4	19621.7	19692.1	20299.9	21394.8	20945.2	21544.8	24783.2	24732.4
YBL101C	ECM21	3551.6	3729.7	3798.1	3839.9	3890.8	4114.4	4022.9	4194.3	4270.8	4967.8	5254.3	4923.6	4998.0	6708.2	6853.2
YDR383C	NKP1	896.8	1041.6	1033.2	1083.7	1089.1	1070.1	1059.6	1136.6	1059.0	1051.3	801.0	804.9	805.1	888.0	866.7
YIL029C	YIL029C	684.4	657.0	602.8	682.0	771.6	870.5	736.9	776.1	931.8	961.9	897.3	862.2	846.7	955.2	883.6
YLR270W	DCS1	3027.1	3073.4	2940.7	3587.5	3846.7	4307.7	3623.4	4137.7	5232.3	6295.0	8042.7	7679.9	7644.2	8105.7	8983.0
YCR012W	PGK1	26247.5	26386.4	26085.8	26428.4	26518.0	26245.6	26296.2	26459.6	26781.1	26883.6	27850.4	27152.1	27464.1	27164.5	27216.8
YDR346C	SVF1	5108.3	5240.6	5153.5	5395.2	4904.1	4183.3	4713.4	4313.3	3985.7	3664.8	3836.8	3325.0	3459.9	4092.1	4287.7
YIL070C	MAM33	2879.3	2810.0	2923.5	2990.5	3012.9	3282.7	3297.3	3142.6	3154.9	3159.7	3350.8	3530.4	3310.7	3047.6	2996.3
YDR246W-A	YDR246W-A	149.9	157.4	142.3	136.7	148.1	160.4	140.1	147.7	188.6	179.5	188.9	172.9	173.5	151.6	182.7
YJR025C	BNA1	7030.9	7072.9	7025.4	7263.7	7598.0	7788.6	7425.5	7797.5	8074.7	8432.9	9190.0	8967.8	8756.3	8423.4	8059.3
YKR010C	TOF2	1971.1	1915.8	1807.5	1826.3	1806.8	1761.4	1754.6	1836.1	1703.4	1809.6	1982.6	1835.6	1965.3	2856.4	2326.3
YLR150W	STM1	19769.3	19531.7	20434.2	19811.3	19903.8	20417.7	19899.0	20389.7	19656.3	18972.3	16153.4	17683.6	16828.8	8188.8	7750.8
YKL091C	YKL091C	2955.9	2907.9	2882.7	3426.4	3771.9	4536.3	3785.6	4316.3	6219.4	8175.7	9507.7	9078.4	9179.7	9509.0	9535.7
YOR151C	RPB2	7591.2	8041.4	7720.6	8301.3	7877.3	7681.5	7478.5	7712.4	7569.2	7630.4	7240.3	6802.3	7038.5	8379.1	7651.4
YKR016W	FCJ1	2578.5	2696.7	2452.4	2812.5	2876.1	3174.8	2734.5	2991.2	3438.8	3792.8	3657.2	3605.1	3622.6	3699.6	3169.3
YMR075W	RCO1	908.1	830.8	1060.7	970.7	907.4	1089.2	1052.6	995.9	1019.3	1099.5	1145.7	1126.5	1112.3	1156.9	971.8
YKL185W	ASH1	4404.9	4553.5	4314.4	4296.3	4450.1	4417.8	4472.9	4444.7	4240.6	4872.8	6320.0	5965.2	6433.8	8009.1	6909.0
YJR045C	SSC1	10531.9	10289.3	10448.7	10833.1	10868.5	11310.8	10809.0	10984.5	11460.3	11480.7	10990.1	11784.2	11184.9	11100.8	12321.9
YIR010W	DSN1	2586.4	2571.5	2803.6	2659.5	2693.7	2793.6	2667.3	2766.1	2865.8	3402.3	3310.1	3267.4	3345.5	4138.6	3669.1
YOR128C	ADE2	12145.8	12544.2	12423.1	12565.1	12290.2	11171.4	11576.0	11389.9	10194.5	8926.9	7081.3	6708.3	6772.8	8679.6	9490.3
YJR022W	LSM8	1072.1	1118.5	1066.2	1098.3	1178.5	1218.7	1122.8	1245.8	1388.2	1594.9	1633.6	1576.0	1561.2	1517.2	1225.4
YDR432W	NPL3	10725.4	10983.4	10834.1	10866.3	10814.1	10636.8	10495.8	10228.5	10469.2	10970.5	11947.9	10295.6	11281.2	13332.9	12173.5
YDL235C	YPD1	4502.4	4509.2	4715.3	4601.9	4741.6	4921.3	4717.8	4982.3	4837.2	5006.4	5006.5	5250.0	5389.8	5226.3	4851.1
YGR233C	PHO81	3661.2	3811.0	3619.5	3685.7	3646.0	3622.2	3680.6	3754.2	3711.3	4042.0	4745.0	4176.1	4469.8	4910.0	4511.8
YNL101W	AVT4	3724.2	3959.0	4034.4	3809.8	4086.8	4142.2	4265.4	4191.2	4378.8	5052.1	5436.1	5266.7	5224.0	4601.6	4520.3
YLR337C	VRP1	3769.5	3763.7	3970.3	3948.4	4126.1	4386.0	3620.1	4240.1	4457.2	5035.7	5244.7	4863.7	5273.2	6352.6	5928.7
YDR261C-D	YDR261C-D	6428.1	5343.3	6868.1	6053.6	6310.0	7854.2	7658.2	7021.1	7484.1	7789.3	8320.6	8506.3	8654.8	8896.2	9193.9
YEL011W	GLC3	3325.9	3409.3	3122.7	3933.4	4848.6	6288.8	5132.5	5704.9	9114.5	12093.3	14418.0	13537.0	13532.3	14080.0	13458.9
YLR321C	SFH1	2536.3	2483.7	2390.8	2470.8	2351.4	2317.4	2063.4	2408.9	2296.9	2251.9	1930.9	1814.8	2036.3	1904.1	1853.5
YJR078W	BNA2	434.8	436.7	364.4	446.6	478.8	486.5	393.5	448.4	522.2	636.4	1051.6	879.1	959.5	2128.7	2311.0
YDR247W	VHS1	659.3	677.1	627.5	696.5	752.9	779.4	657.0	820.0	934.7	986.4	1100.4	944.3	1032.9	1167.6	1065.7
YDL248W	COS7	877.2	893.4	751.6	862.2	1047.3	1083.6	864.4	1036.9	1319.0	1596.9	1857.4	1729.3	1759.5	2025.2	1602.4
YFL017W-A	SMX2	4362.8	4371.2	4363.2	4133.1	4184.7	4124.8	4301.2	4121.8	3758.7	3708.4	3792.1	3732.2	3801.7	3758.3	3572.3
YFL061W	DDI2	280.0	434.6	270.6	476.4	405.1	327.6	357.3	315.1	452.7	426.9	380.4	391.4	369.7	576.9	504.4
YLR368W	MDM30	1196.5	1190.6	1203.7	1163.9	1188.5	1217.5	1210.4	1253.8	1209.4	1370.1	1420.0	1322.8	1380.3	1492.6	1322.7
YDR418W	RPL12B	18792.0	18184.9	19042.4	18291.2	18576.7	18551.1	18742.7	18375.5	17902.2	16535.0	12200.9	14268.6	12831.5	7335.0	7119.4
YHL042W	YHL042W	204.4	228.0	190.5	199.7	210.6	202.8	200.1	208.9	261.6	316.7	429.8	337.3	394.3	876.8	661.9
YJR138W	IML1	2685.3	2820.7	2603.1	3113.1	2879.2	2910.7	2854.3	2973.0	3225.7	3977.7	5353.6	4780.5	5174.2	4990.4	4394.9
YCL063W	VAC17	1476.9	1439.4	1463.1	1553.4	1497.2	1371.1	1277.4	1510.5	1352.6	1473.0	1629.7	1472.2	1611.5	1622.1	1426.0
YPL196W	OXR1	1908.8	1972.2	1859.0	2123.7	2142.5	2326.9	2090.1	2271.4	2727.4	3021.2	3143.6	2964.2	2968.7	3498.6	3626.7
YJR055W	HIT1	701.5	668.0	686.1	672.4	531.9	370.4	413.6	419.3	280.9	225.5	286.4	241.2	258.4	296.6	368.2
YGL090W	LIF1	263.1	232.3	212.6	229.4	211.1	248.7	166.8	228.8	214.4	249.6	318.1	240.5	307.0	424.4	378.3
YLR016C	PML1	909.8	982.3	872.6	880.7	913.2	746.6	810.6	834.7	779.0	845.7	913.1	807.9	864.9	1038.9	913.4
YBL016W	FUS3	1738.9	1766.7	1596.2	1707.2	1612.6	1317.1	1370.0	1366.2	1150.4	963.3	814.2	771.6	779.2	868.2	1267.6
YBR255W	MTC4	1300.2	1461.3	1527.5	1492.9	1464.8	1478.7	1497.5	1426.6	1419.7	1545.5	1654.6	1543.0	1610.3	2158.5	2083.5
YAL002W	VPS8	1359.3	1416.3	1287.4	1390.6	1436.0	1422.4	1355.4	1500.1	1620.5	1838.2	1995.1	1865.2	1966.1	2164.3	2100.3
YDR505C	PSP1	2739.7	2823.0	2774.8	3155.9	3127.2	3243.7	3074.1	3258.1	3665.8	4179.2	4686.7	4304.3	4484.0	5045.0	4174.0
YLR147C	SMD3	2200.5	2396.4	2414.0	2241.6	2336.4	2306.6	2196.2	2299.5	2146.2	2379.7	2367.9	2377.4	2439.0	2324.8	2152.2
YIL110W	MNI1	2992.4	2866.8	3051.7	2800.8	2456.6	2174.5	2267.8	2328.4	1803.0	1504.5	1256.5	1256.2	1286.1	1399.9	1385.7
YMR005W	TAF4	4468.5	4497.8	4565.8	4419.4	4274.6	4261.7	3807.8	4474.9	3968.2	3867.6	3792.2	3505.2	3891.4	3865.4	3772.0
YGR274C	TAF1	2270.2	2279.7	2387.1	2237.6	2269.2	2181.2	2223.3	2212.7	2040.5	2222.3	2229.6	2242.1	2220.6	2646.2	2536.2
YML060W	OGG1	1747.7	1832.0	1508.5	1804.5	1724.6	1379.3	1342.9	1317.9	1214.0	1006.2	953.3	952.8	950.5	857.1	765.1
YIL083C	CAB2	3224.2	3139.0	3266.1	3181.0	2906.7	2743.0	2803.7	2925.6	2597.8	2504.2	2273.6	2255.5	2261.9	2412.3	3040.2
YJR110W	YMR1	1572.3	1578.5	1497.8	1587.1	1586.4	1708.1	1669.9	1760.8	1816.8	1970.6	1842.0	1768.1	1783.6	1818.7	1583.1
YNL166C	BNI5	2962.4	2920.3	2772.1	3114.3	2904.5	2641.0	2686.0	2810.7	2558.0	2418.5	2219.2	2211.2	2216.1	2360.4	2220.3
YGR028W	MSP1	1591.9	1495.8	1521.3	1562.2	1661.1	1943.1	1761.0	1874.0	2165.3	2577.7	3276.1	2942.0	3253.3	2814.5	2651.9
YBR172C	SMY2	2264.7	2336.7	2214.3	2244.6	2004.4	1519.3	1832.0	1702.5	1171.5	930.1	811.1	762.7	867.2	1042.4	1102.9
YLR429W	CRN1	4024.5	4002.1	4196.2	4279.7	4073.3	4277.9	4075.0	4496.9	4007.5	4429.6	4117.5	4137.2	4187.1	3986.0	3326.7
YMR083W	ADH3	12875.2	12918.4	12769.7	12840.4	12795.7	12467.4	12428.1	12687.1	12659.3	12202.4	13333.4	12503.8	12947.6	16735.6	16336.6
YER148W	SPT15	7778.6	7637.6	7836.1	7801.1	7348.7	7213.4	7126.7	7395.1	6822.2	6118.4	5768.6	5691.6	5543.4	5794.5	5794.7
YFL064C	YFL064C	522.1	547.9	474.7	580.4	536.5	466.2	414.1	489.2	494.3	644.7	771.1	669.4	745.3	1048.9	657.8
YBR040W	FIG1	145.0	154.1	150.8	155.7	168.5	157.2	156.1	151.7	151.6	127.9	126.4	147.2	125.4	204.3	181.9
YDR155C	CPR1	22177.7	22277.4	22188.9	22142.7	22650.5	22641.7	22074.3	22828.4	23032.6	23408.2	24411.2	24295.3	24522.7	23819.6	25152.6
YNL033W	YNL033W	286.2	291.5	260.9	246.8	273.3	271.1	239.4	273.5	290.7	340.2	425.1	366.1	422.7	390.1	233.9
YDR244W	PEX5	1410.2	1415.6	1393.2	1422.6	1411.6	1536.7	1389.6	1466.9	1614.4	1677.2	2058.6	1800.9	1944.9	2310.6	2430.8
YKL178C	STE3	267.3	273.2	276.1	253.5	299.8	291.0	252.6	292.8	327.0	330.9	394.1	375.3	428.9	467.8	394.0
YGR033C	TIM21	3517.8	3220.9	3494.8	3312.7	3285.9	3303.5	3186.1	3452.7	3172.6	3258.8	2986.4	3093.6	2987.5	3223.3	3214.3
YBL101W-B	#N/A	11197.3	10376.0	11367.9	11008.1	11518.6	11287.4	11958.5	10371.9	10975.9	10813.0	12510.0	12550.0	12691.4	12477.9	12658.1
YHR030C	SLT2	3453.3	3448.2	3580.2	3374.6	3522.8	3696.6	3538.3	3756.0	3743.3	4318.0	4219.1	4199.2	4174.3	7217.5	5400.3
YGR026W	YGR026W	8350.1	8362.6	8474.9	8161.7	8876.3	9316.6	7935.5	9124.7	9230.8	9814.9	10966.5	10424.8	10919.1	11967.8	11333.1
YLR371W	ROM2	3648.3	3714.0	3727.8	3723.8	3622.5	3722.0	3764.2	3869.1	3995.1	4274.3	4774.2	4385.8	4516.4	5671.4	5062.4
YDR352W	YDR352W	2914.0	3060.7	2812.6	2727.0	2985.3	3055.9	2842.8	3211.2	3445.0	4107.2	5070.7	4664.0	5000.3	4815.0	4804.5
YDL175C	AIR2	1284.2	1288.5	1219.4	1343.1	1279.7	1150.0	1145.3	1183.5	1135.0	1177.0	1106.3	1102.1	1083.3	1120.7	1188.2
YKR031C	SPO14	4078.0	4211.7	3813.6	4318.4	4179.5	3990.3	3507.4	4019.0	4344.5	4285.1	4084.3	3842.1	3871.6	4764.8	4703.0
YGR118W	RPS23A	22684.9	22259.1	21937.4	22661.3	22180.6	21353.9	22524.1	21595.1	21735.8	20329.9	20851.2	20606.2	20666.0	17870.7	17844.8
YGR015C	YGR015C	1121.4	1197.2	1135.2	1199.0	1267.1	1222.5	1068.6	1288.0	1272.9	1321.9	1192.2	1143.7	1179.1	1117.6	970.8
YBL014C	RRN6	1812.5	1885.3	1998.8	1630.9	1489.1	1245.3	1511.3	1470.4	1068.3	1187.9	970.9	1012.4	997.2	1060.4	1165.6
YOR073W	SGO1	3416.4	3464.0	3424.3	3564.1	3585.1	3552.9	3411.2	3603.3	3485.1	3641.3	3270.2	3049.4	3257.9	3921.5	3536.4
YDR323C	PEP7	735.6	751.6	704.8	734.4	793.6	767.6	735.6	822.3	849.5	1058.9	1048.7	1031.9	1040.4	1042.1	947.3
YKL018C-A	YKL018C-A	3037.7	2925.3	3141.7	2865.7	3200.4	3279.8	3249.8	3380.9	3280.4	3660.2	3857.2	3784.1	3956.6	3752.1	3420.5
YGR217W	CCH1	2249.5	2460.4	2356.7	2105.3	2120.0	2037.3	2129.1	2059.5	1786.8	1594.2	1521.8	1434.3	1517.7	1946.6	1775.2
YLR152C	YLR152C	2428.2	2651.3	2418.7	2363.1	2759.1	3010.5	2740.5	2912.2	3443.9	3828.9	3293.9	3141.1	3060.8	3871.7	3793.7
YJR002W	MPP10	1900.1	1961.8	1914.5	1872.9	1508.8	1132.1	1297.8	1263.3	801.4	565.6	370.6	337.7	366.6	563.3	652.7
YKL082C	RRP14	4308.2	4402.9	4363.4	3981.2	3324.8	2289.6	2899.2	2658.2	1324.7	747.7	641.0	510.8	572.9	1257.9	1535.4
YKL133C	YKL133C	1226.1	1220.5	1092.5	1262.0	1432.1	1659.3	1447.9	1564.2	2010.4	2377.6	2453.4	2351.1	2290.4	2614.3	2354.6
YML030W	AIM31	2490.3	2511.3	2444.2	2637.3	2923.0	2903.7	2738.9	2850.2	3246.4	3542.5	3768.3	3668.5	3709.6	3469.4	3665.1
YNL051W	COG5	2165.3	2135.1	2317.4	2319.2	2142.3	2358.6	2204.4	2479.0	2435.0	2699.3	2759.1	2672.8	2788.9	2531.3	2323.4
YER105C	NUP157	4496.2	4588.0	4389.8	4356.4	4257.7	4016.9	4231.5	4132.4	3749.3	3793.1	3734.7	3668.7	3657.0	4045.7	3850.9
YOR059C	YOR059C	2745.2	2814.7	2784.4	2816.5	2741.2	3011.2	2839.8	2988.5	3200.5	3853.1	4211.0	3948.9	4098.9	5010.7	4352.0
YGL128C	CWC23	1373.7	1455.6	1497.2	1436.6	1449.4	1399.6	1395.7	1447.5	1443.1	1559.2	1565.6	1550.5	1596.5	1498.7	1599.8
YKR071C	DRE2	2690.3	2744.0	2644.6	2802.0	2510.3	2089.8	2185.1	2228.9	1863.1	1611.3	1427.2	1265.6	1380.9	1244.2	1176.4
YLR297W	YLR297W	537.1	567.6	580.3	574.4	640.8	733.0	645.9	695.1	875.7	981.9	1000.2	1001.4	1016.9	1207.5	1427.6
YPR169W	JIP5	4641.2	4946.1	4987.1	4613.9	4437.8	3983.4	4259.2	4111.4	3661.7	3503.2	3945.7	3468.2	3612.6	4255.4	4039.5
YLR259C	HSP60	14141.8	14370.7	14599.1	14491.9	14426.9	15121.1	14749.2	15023.9	15341.2	15962.0	14886.1	15325.6	14603.2	14629.9	15350.7
YCR102C	YCR102C	493.7	483.4	453.6	505.1	469.8	402.0	410.9	453.2	419.5	465.8	487.8	448.9	454.0	567.5	475.2
YNR058W	BIO3	982.9	1018.0	915.0	1005.4	981.0	918.5	853.0	920.8	843.1	788.8	743.7	763.3	734.4	727.6	708.3
YOR098C	NUP1	3728.6	4196.0	3573.1	4260.3	3741.7	2785.7	3432.2	2952.0	2738.6	2028.9	1800.0	1541.5	1540.7	1476.1	1569.4
YKL148C	SDH1	3071.5	3064.9	3016.6	3532.7	3799.6	4215.4	3746.6	4082.3	4944.0	6027.0	6359.7	6331.4	6053.9	5971.1	5548.9
YFL023W	BUD27	1872.3	1997.3	1795.8	1792.6	1445.3	1024.3	1273.5	1158.5	615.5	330.5	220.8	180.7	205.0	512.8	809.6
YER178W	PDA1	15729.4	15727.2	16134.9	16122.7	16144.7	16363.2	16020.6	16693.7	17003.1	17901.8	19216.4	18649.7	18870.3	20541.6	20242.9
YLR319C	BUD6	1092.0	1012.9	1052.2	1021.1	1042.4	957.2	1014.7	1020.9	963.8	1028.0	1162.1	1051.4	1145.4	1253.1	1198.2
YBL037W	APL3	2061.2	2125.5	2111.2	2127.4	2068.5	2029.3	2074.7	2160.7	2092.2	2138.9	2055.9	1979.8	2003.8	2260.9	2131.9
YBR048W	RPS11B	14960.1	14895.5	15192.3	14583.9	14716.4	14199.9	14486.8	14423.6	13716.7	12815.5	9540.7	10376.9	9407.9	3470.0	3309.3
YIL104C	SHQ1	1033.1	1071.3	1078.3	1019.3	856.3	600.6	713.5	695.3	433.4	302.9	310.8	276.1	306.3	511.2	579.7
YKL119C	VPH2	2569.0	2718.2	2271.4	2747.8	2678.0	2466.3	2408.9	2600.4	2594.9	2571.6	2726.1	2708.4	2758.8	2416.0	2290.7
YGL015C	YGL015C	69.4	45.1	60.0	48.0	50.6	54.1	62.3	54.4	50.0	48.4	56.8	58.1	54.1	79.3	55.5
YMR063W	RIM9	49.1	33.5	49.5	42.5	39.9	42.3	36.2	53.6	38.4	52.2	58.3	52.9	40.4	61.0	50.3
YDR178W	SDH4	4208.0	4190.3	4298.2	4591.1	4955.6	5430.3	4688.6	5356.2	6160.9	7021.6	8162.0	8077.8	8037.0	8239.1	8877.1
YMR208W	ERG12	4127.3	4264.5	4221.3	4554.2	4470.7	4157.8	3703.5	4209.8	4304.7	4570.8	4844.7	4344.8	4646.3	4214.5	3844.7
YDL066W	IDP1	11455.7	11546.8	11493.7	11399.6	11762.2	11765.7	11403.8	11881.2	11681.5	11915.4	11665.8	11154.6	11488.1	13164.7	11847.0
YDR202C	RAV2	2566.4	2448.2	2438.0	2728.0	2774.3	3024.3	2551.8	2938.1	3403.1	3808.1	3568.8	3635.4	3576.4	3099.5	3528.0
YPL212C	PUS1	3374.1	3529.3	3399.0	3180.2	2800.1	2070.1	2491.4	2326.5	1425.9	823.8	461.1	437.4	429.2	914.0	1027.0
YAL026C	DRS2	3960.3	4481.8	3910.5	4063.2	4398.2	4265.3	3909.9	3995.9	4158.8	3998.2	4164.2	3819.9	3904.7	3773.6	3387.2
YJL137C	GLG2	1264.3	1293.7	1256.5	1421.3	1415.9	1484.2	1236.2	1525.1	1611.0	1879.2	2216.3	2129.6	2170.9	3717.0	3625.9
YJR039W	YJR039W	821.3	865.1	820.3	898.9	906.5	1064.0	934.4	1063.8	1364.0	1667.6	1698.1	1553.2	1692.3	1598.6	1654.6
YKL163W	PIR3	1730.4	1677.7	1637.4	1798.2	1674.7	1572.1	1720.0	1590.9	1547.0	1254.2	1525.9	1561.1	1538.9	2539.2	2866.9
YHR201C	PPX1	3820.1	3928.5	3726.0	3823.3	3795.3	3548.6	3475.9	3718.5	3438.6	3586.7	3724.6	3371.6	3546.6	3439.0	3641.0
YLR179C	YLR179C	18693.1	18721.5	18694.9	18263.7	18489.1	18839.5	18527.6	18847.4	18588.5	18742.8	18026.5	18103.7	18209.3	18206.4	17654.8
YGL136C	MRM2	1797.4	1873.3	1723.3	1698.3	1767.7	1677.3	1682.6	1686.6	1661.8	1707.2	1872.3	1728.9	1850.8	1846.6	1802.3
YGR232W	NAS6	4611.1	4695.8	4500.0	4844.7	4813.1	4568.7	4542.4	4861.6	4777.9	4780.7	5043.6	5087.4	4934.5	4420.8	4553.9
YEL016C	NPP2	2116.1	2225.7	2186.9	2057.3	2168.1	2116.4	2068.3	2172.1	2034.1	2038.4	2025.2	1808.7	1898.7	2158.7	1997.1
YNL002C	RLP7	5191.9	5338.1	5027.4	4808.2	4123.8	2671.6	3439.9	2918.8	1548.4	603.7	388.7	325.4	326.4	917.6	1271.0
YLR422W	YLR422W	3645.2	3611.7	3576.0	3896.0	3781.3	3694.2	3774.0	3759.8	3856.6	4257.6	4214.6	4228.6	4196.2	4633.2	4937.1
YIL014W	MNT3	2883.9	2860.3	2931.8	2720.3	2784.6	2919.6	3014.2	2788.6	2706.0	2613.6	2795.5	2549.6	2638.7	2761.6	2740.2
YFL005W	SEC4	6660.6	7007.5	6964.4	7081.7	7173.7	7142.4	6982.3	7302.6	7269.6	7812.3	8229.9	8030.7	8540.2	8153.1	7330.1
YPR122W	AXL1	2418.2	2530.9	2314.1	2464.2	2339.9	2266.2	2290.2	2312.5	2297.1	2099.8	2089.2	1900.1	1974.6	1976.9	2278.8
YGL225W	VRG4	11476.2	11748.9	11588.2	11078.9	11754.2	11128.1	11316.4	11136.4	11190.3	10994.6	10889.3	10227.0	10877.5	10996.8	8908.5
YJR118C	ILM1	4852.7	4737.8	4970.7	4568.6	5204.2	5270.5	4726.0	5349.4	5437.6	5516.6	5838.1	5635.1	6113.6	5583.5	4591.4
YML012W	ERV25	12118.9	12337.9	11978.9	11719.3	12403.4	12189.4	11952.9	12509.5	12513.6	12821.3	13961.6	13111.9	13671.5	14670.4	13388.2
YJL189W	RPL39	17518.4	16431.3	18062.3	16435.4	17118.6	18070.5	18935.3	17651.0	17335.8	16954.6	13276.3	15880.4	14167.0	9360.2	9746.4
YOR019W	YOR019W	1028.8	1079.0	929.6	951.4	1072.3	1038.5	909.6	1030.4	1150.9	1531.6	1730.5	1522.3	1620.8	1510.9	1681.7
YOR250C	CLP1	2199.1	2188.8	2087.6	2226.0	2221.0	2276.5	2064.9	2229.8	2335.7	2561.8	3052.2	2886.7	3027.6	2701.8	2547.5
YKL067W	YNK1	7182.1	7295.5	6713.5	7901.9	7936.5	7793.8	7465.3	7674.0	8779.1	9121.6	10302.5	9927.6	9642.8	10402.6	10149.0
YMR244C-A	YMR244C-A	2290.8	2354.6	2287.9	2401.2	2438.7	2527.3	2274.6	2459.0	2503.9	2705.1	2848.9	2808.2	2760.8	2872.0	3234.1
YIR037W	HYR1	7687.7	7439.5	8005.6	7528.8	8193.2	9007.6	7654.9	8855.1	9355.1	10435.9	12407.7	11976.3	12464.3	14823.8	15315.6
YDL088C	ASM4	2992.7	3020.4	3075.3	2984.3	3026.1	3104.8	3072.5	3166.3	3154.1	3577.9	3436.0	3418.6	3329.1	3293.8	3156.8
YEL034W	HYP2	19489.8	19194.9	19144.5	18894.0	18846.3	18718.9	19217.6	18759.5	18809.3	18229.8	19525.9	19098.7	19811.1	19399.8	20095.4
YGR216C	GPI1	2456.5	2692.3	2685.3	2442.5	2362.5	2101.9	2286.5	2297.9	1972.5	1747.3	1557.7	1502.4	1499.0	1869.6	1731.6
YLR009W	RLP24	4065.5	4085.6	4211.5	3871.1	2992.8	1773.1	2473.2	2113.8	861.3	289.4	145.6	114.1	127.6	467.5	674.5
YPR091C	YPR091C	3184.2	3087.8	3183.2	2795.6	3227.6	3548.3	3506.0	3387.6	3758.7	4238.8	4030.6	4362.7	4202.5	4109.3	4018.7
YJR097W	JJJ3	857.3	831.2	844.0	660.8	478.4	246.5	362.0	295.6	106.2	44.8	52.2	51.0	28.1	118.0	195.1
YDR285W	ZIP1	560.4	524.9	500.1	594.1	576.3	551.9	479.3	499.9	577.7	609.5	574.6	562.4	570.8	519.4	536.6
YMR251W-A	HOR7	23336.8	23269.2	23483.8	24230.7	25245.5	26140.5	25581.6	25488.8	27820.4	29230.2	31308.5	30488.4	31001.4	30663.6	30369.1
YHL009C	YAP3	905.3	910.5	872.0	901.1	909.2	895.9	830.7	921.9	891.2	906.4	875.3	823.4	851.5	790.7	718.7
YER177W	BMH1	17704.2	17342.8	16919.5	18033.4	17976.5	18133.9	17616.2	17859.5	18598.1	18717.5	20487.4	20404.7	20537.5	20762.7	20960.9
YER061C	CEM1	1502.9	1574.7	1545.5	1385.5	1371.4	1247.8	1293.4	1367.4	1240.5	1257.5	1349.9	1186.9	1275.5	2023.6	1582.2
YLR225C	YLR225C	3416.6	3350.8	3397.7	3598.0	3829.2	4109.1	3792.7	4021.9	4522.9	4833.4	4957.6	4812.3	4913.0	5292.5	5214.8
YHR018C	ARG4	13597.0	13490.7	13347.6	13913.8	14149.7	14374.9	13577.1	14343.3	14314.5	14436.0	15550.3	15766.8	15746.3	16286.6	14861.7
YOR038C	HIR2	3298.6	3329.3	3275.8	3299.6	3333.8	3369.8	3493.0	3339.9	3351.0	3428.5	3542.5	3543.4	3636.3	2901.3	3038.7
YHR207C	SET5	2311.4	2347.5	2304.1	2316.8	2267.2	2197.6	2280.9	2364.1	2300.5	2614.1	2785.8	2614.6	2846.4	2709.3	2404.9
YFL054C	YFL054C	1072.3	1145.5	1079.5	1125.7	1370.7	1628.8	1363.8	1517.6	2155.5	3072.0	3223.3	3127.0	3013.3	4363.1	4902.8
YLR388W	RPS29A	17602.7	17721.1	17936.8	17488.0	17059.1	16759.6	17462.4	17375.5	16223.9	14073.2	7362.1	9391.6	7783.6	4306.8	4506.5
YGL160W	AIM14	2674.7	2689.9	2680.4	2537.7	2781.4	2797.0	2776.2	2814.7	3066.9	3223.9	3337.6	3305.7	3102.5	2796.7	2702.2
YML016C	PPZ1	2609.9	2818.7	2672.9	2515.5	2729.4	2566.1	2722.1	2615.0	2515.9	2450.0	2625.2	2408.6	2510.9	3182.6	2753.3
YAL016C-B	#N/A	1207.8	1184.1	1138.2	1211.2	1290.5	1506.0	1455.6	1418.9	1733.6	1742.2	1854.3	2016.7	1940.5	1969.5	1938.2
YLR207W	HRD3	1706.3	1799.4	1753.4	1494.8	1773.6	1813.3	1921.4	1872.8	1860.5	2228.4	2153.9	2100.5	2126.4	1875.9	1579.8
YLR415C	YLR415C	51.2	48.2	44.8	48.9	58.0	77.0	47.7	61.6	76.3	82.4	142.7	101.8	129.0	121.6	94.6
YHR103W	SBE22	3763.5	3729.5	3806.4	3935.6	3815.0	3744.0	3726.1	3690.6	3790.3	3802.5	3747.1	3612.4	3645.4	4236.5	4356.8
YGR264C	MES1	8924.8	9097.4	9394.5	9121.3	8307.5	7716.1	8232.8	8205.6	7109.9	6454.8	4007.0	4305.3	4080.1	3558.1	3499.2
YPL048W	CAM1	10135.8	10180.4	9914.3	10063.1	9942.0	9948.3	9575.1	10125.8	10090.8	10533.6	11043.6	10948.2	11135.6	12841.5	12437.3
YOL018C	TLG2	1343.2	1379.6	1379.8	1346.8	1349.8	1445.0	1417.5	1522.9	1479.5	1733.8	1855.8	1710.3	1775.9	1838.0	1774.4
YBR168W	PEX32	1429.4	1304.0	1422.0	1413.2	1476.5	1604.0	1444.4	1606.7	1668.7	1814.9	1769.2	1689.7	1682.5	1602.5	1550.0
YJR059W	PTK2	2917.8	2919.7	2793.3	2989.5	3443.7	4129.5	3577.6	3893.7	4732.7	5626.1	5584.0	5554.4	5700.2	5959.5	5669.7
YBL039W-A	#N/A	1745.9	1925.1	1981.2	1991.9	2091.5	2254.7	2137.6	2239.8	2518.2	2976.2	3368.1	3155.2	3222.6	3978.9	4236.2
YDR414C	ERD1	1815.9	1908.6	1731.9	1578.4	1811.6	1759.1	1790.4	1819.6	1756.6	1623.5	1636.1	1551.6	1729.6	1059.4	949.6
YER016W	BIM1	2457.5	2499.1	2471.0	2528.3	2638.9	2590.8	2475.0	2599.9	2550.9	2490.0	2599.4	2542.6	2638.5	2414.1	2070.8
YPL263C	KEL3	2269.5	2252.1	2255.3	2051.6	1935.5	1572.7	1677.8	1676.8	1275.0	923.2	436.1	387.6	459.3	412.5	440.8
YLR056W	ERG3	9569.8	9397.8	9566.1	8276.3	8967.7	8546.0	8550.2	8867.7	7458.7	6318.7	6910.6	6134.0	7080.0	13565.6	13092.7
YML070W	DAK1	6615.7	6536.8	6435.2	6843.1	7016.6	7133.3	6863.5	7185.9	7660.0	8429.9	9874.1	9604.3	9656.4	9892.8	9961.8
YDR470C	UGO1	1169.5	1100.9	1137.4	1168.5	1222.5	1358.3	1212.1	1321.4	1435.4	1462.5	1577.7	1521.5	1569.2	1518.8	1396.8
YDL200C	MGT1	2232.0	2358.7	2126.6	2269.2	2367.3	2420.8	2290.4	2478.2	2665.1	3181.4	4088.1	3812.1	4005.5	4031.3	3863.4
YGL229C	SAP4	1842.5	1967.9	1920.7	2226.2	2121.7	2381.5	2113.0	2191.8	2580.6	2585.3	2240.6	2185.8	2085.4	1608.9	1379.7
YLR246W	ERF2	2509.2	2794.6	2621.6	2774.7	3019.3	3226.1	2878.8	3254.2	3719.7	4820.5	5525.6	5225.1	5422.1	6053.8	5442.6
YBR223C	TDP1	362.8	395.4	376.2	391.7	441.1	388.8	354.0	413.6	448.8	549.6	643.1	587.4	612.4	761.1	607.5
YDR270W	CCC2	1729.0	1769.0	1800.6	1672.6	1748.3	1490.8	1492.3	1612.4	1375.8	1474.4	1755.1	1437.6	1683.3	2811.2	2257.7
YBR235W	YBR235W	1800.7	1839.7	1685.0	1615.9	1852.9	1917.8	1809.9	1919.5	2124.9	2767.8	3934.8	3577.1	3769.1	4133.3	3647.7
YNL182C	IPI3	1347.6	1398.9	1328.9	1147.7	891.8	536.3	749.4	640.8	316.6	172.4	172.8	157.9	166.0	266.2	271.1
YGR175C	ERG1	9016.9	9689.2	8579.1	9810.8	9439.4	8192.6	8380.6	8441.9	8375.7	7628.7	9039.5	7756.0	8460.9	10402.1	10502.0
YKR026C	GCN3	4284.5	4462.4	4012.8	4346.6	4029.5	3468.2	3457.6	3743.8	3116.6	2671.9	2542.2	2275.7	2511.9	2529.3	2489.2
YAL064C-A	YAL064C-A	25.2	19.6	23.5	18.2	33.3	32.5	31.5	21.1	27.0	33.7	37.9	34.8	43.7	29.9	32.3
YKL070W	YKL070W	198.5	148.9	237.5	132.8	193.1	198.5	292.0	175.0	215.1	203.0	175.1	231.9	174.4	251.5	245.3
YHR126C	ANS1	26.6	26.1	29.1	31.5	36.6	25.0	33.7	27.1	22.6	20.9	24.4	29.0	24.4	25.5	30.8
YJR075W	HOC1	6639.8	6063.4	7321.5	5957.4	6601.4	6707.0	7156.1	6828.7	6759.6	6750.8	7050.2	6866.1	7125.5	7231.9	7215.5
YLR108C	YLR108C	4223.0	4397.7	4079.1	4230.7	4099.1	3782.6	4082.5	3856.3	3354.6	2590.9	2026.3	2040.6	2004.5	3030.6	3878.9
YML063W	RPS1B	17026.7	16348.2	16787.8	16181.5	16268.3	16696.2	16930.7	16619.7	16268.3	15104.3	12430.5	14235.2	13275.0	4845.5	5064.7
YMR091C	NPL6	4355.6	4384.8	4280.3	4546.7	4377.6	4210.5	4192.7	4491.5	4288.4	4359.0	4555.8	4346.7	4549.2	4130.8	3663.2
YJL197W	UBP12	3401.9	3343.1	3607.8	3484.2	3423.4	3142.0	3359.2	3330.7	2994.4	3032.5	2956.7	2607.6	2807.2	3054.8	2818.3
YJL048C	UBX6	1120.4	1153.6	1248.6	1244.5	1294.6	1620.1	1439.3	1564.4	1804.3	2089.8	2091.2	2179.8	2247.1	2612.4	2826.7
YNL016W	PUB1	8862.8	9029.7	8368.8	8559.1	8708.9	8755.1	8080.4	8167.2	8452.3	8177.7	7895.1	7281.3	7884.4	7031.6	6222.8
YLL039C	UBI4	10839.5	10685.3	10802.2	11842.9	12243.7	13375.4	12202.2	13077.9	15074.8	16334.9	19018.5	18921.3	18779.1	19545.5	20333.5
YJR054W	YJR054W	1434.4	1489.0	1363.0	1423.4	1376.4	1266.1	1309.5	1329.3	1254.7	1213.7	1418.8	1262.5	1319.9	1769.0	1465.2
YOL140W	ARG8	6792.3	6929.5	6582.7	6458.7	6559.7	6046.1	5943.1	6202.3	5527.6	4511.0	2828.7	2833.0	2744.6	3745.1	4150.7
YPL051W	ARL3	1447.7	1539.2	1443.5	1508.1	1503.9	1413.6	1382.3	1462.1	1420.5	1585.9	1614.7	1551.9	1602.8	1401.6	1450.7
YPL121C	MEI5	15.6	14.5	13.9	13.4	14.6	15.6	14.5	17.1	15.5	16.6	16.2	17.0	15.1	16.0	13.9
YEL058W	PCM1	6938.8	7126.6	6847.3	7038.2	6959.7	6746.8	6445.6	6754.7	7044.5	7841.2	9320.3	8605.3	8923.3	10633.7	9278.4
YAL015C	NTG1	1200.9	1219.6	1195.4	1194.4	1265.8	1243.6	1209.7	1322.0	1344.2	1516.7	1518.2	1497.8	1539.9	1466.4	1349.1
YIL057C	YIL057C	90.4	70.0	68.0	73.4	89.3	84.4	83.9	72.1	97.7	131.1	125.1	137.3	140.4	142.4	151.2
YDR211W	GCD6	5839.7	5800.2	5621.0	5667.9	5299.4	4726.2	5345.7	5009.9	4279.1	3616.5	2990.3	2857.5	2872.1	3311.6	3316.5
YLR154W-E	#N/A	3572.7	3904.0	3032.1	3694.9	3868.0	3448.9	3580.0	2630.5	3358.5	3102.3	3439.0	2692.7	3076.3	2081.3	1298.1
YML118W	NGL3	398.9	419.4	390.3	379.5	469.8	479.5	398.4	381.5	558.9	716.8	829.6	601.7	733.9	1010.4	822.8
YBR097W	VPS15	2355.7	2366.7	2314.0	2430.4	2430.2	2439.0	2452.4	2502.7	2651.8	2987.8	3321.9	3076.5	3244.3	3503.9	3216.0
YKL060C	FBA1	24523.5	24588.3	24617.1	24796.2	25135.7	23981.4	24817.6	24085.7	24299.9	24799.8	26239.2	26012.8	26562.1	25886.3	25892.9
YOL110W	SHR5	2458.5	2506.8	2460.5	2244.0	2515.0	2309.3	2380.8	2495.1	2286.0	2098.5	2385.2	2161.1	2245.5	3381.7	3440.4
YMR079W	SEC14	7635.8	7479.8	7615.3	7770.7	7464.8	7160.5	6919.1	7415.0	6879.9	6147.4	5447.3	5828.5	5575.6	7077.6	6680.7
YDR485C	VPS72	1291.5	1402.7	1258.4	1420.0	1394.9	1215.0	1210.5	1263.4	1256.3	1332.1	1455.0	1327.3	1372.6	1633.6	1587.4
YLL029W	FRA1	4179.6	4013.9	4117.8	4052.3	3980.7	4081.1	3913.0	4243.0	4259.8	4645.6	4551.6	4069.3	4350.5	5760.6	5304.1
YNL044W	YIP3	9058.1	9286.3	9035.0	9231.2	9165.4	8869.5	8612.9	8949.0	8758.9	8411.4	9029.0	8673.8	8784.3	10534.4	8754.5
YPR073C	LTP1	5092.6	5491.5	5156.8	5451.2	5676.7	5314.0	5264.9	5094.9	5447.8	5467.3	6352.0	6057.3	6386.4	6278.6	5374.2
YAL031C	GIP4	1654.1	1711.0	1706.9	1697.2	1790.1	1865.3	1707.0	1893.3	1944.5	2326.9	2259.3	2054.7	2217.1	2667.1	2315.1
YAL023C	PMT2	11178.3	11614.3	11254.7	10507.6	11081.8	10769.4	10855.7	11333.3	10519.6	10641.4	9953.3	9602.8	9719.9	10270.4	8319.1
YLR298C	YHC1	1283.2	1278.7	1198.6	1221.2	1300.2	1342.2	1181.4	1393.5	1484.8	1696.5	1449.8	1480.9	1539.3	1543.9	1366.9
YGL257C	MNT2	2742.7	2731.0	2755.9	2501.3	2579.1	2484.4	2487.1	2540.0	2219.2	2226.5	2172.2	1977.9	2075.3	2560.0	2448.8
YIL034C	CAP2	6449.1	6150.2	6380.3	6398.4	6559.4	7213.9	6650.2	7050.2	7523.4	8140.8	8787.9	9066.2	8951.8	10173.4	9977.3
YBR228W	SLX1	1457.0	1622.5	1647.2	1541.8	1631.3	1597.5	1681.4	1598.1	1768.5	2144.5	2678.1	2469.5	2583.0	2864.6	2613.8
YCL035C	GRX1	7135.2	7070.5	7604.0	7348.3	7899.6	8928.5	8230.4	8666.0	9668.0	11601.1	14114.3	14089.9	14060.3	14971.2	15355.0
YEL020C	YEL020C	623.6	711.7	645.0	657.9	668.3	602.6	574.1	670.2	708.2	963.5	1106.6	972.4	1027.7	946.9	937.2
YLR388W	RPS29A	19510.0	19491.2	19744.3	19424.7	19175.8	18764.8	19100.7	19056.4	18046.5	15907.6	9874.8	12001.5	10372.0	6109.8	6445.9
YOL006C	TOP1	2585.8	2689.0	2492.4	2644.5	2378.6	2112.7	2234.7	2161.5	1979.0	1757.2	1982.7	1764.5	1927.6	2402.5	2450.9
YLR175W	CBF5	10261.5	10567.5	10027.9	10009.8	9406.2	8201.9	8217.3	8537.6	6717.0	4152.8	1180.1	1219.0	1197.4	1905.1	2640.9
YOR036W	PEP12	2779.5	3039.2	2639.3	3054.7	3158.8	3667.4	3359.5	3749.2	4081.6	4730.0	5481.4	5114.7	5382.3	5491.2	5419.4
YDL189W	RBS1	4123.7	4096.0	3925.2	3920.1	3963.7	3884.7	3942.7	3913.9	3730.5	3789.3	3742.2	3498.2	3670.2	3669.5	3358.0
YLR251W	SYM1	1453.6	1630.0	1469.8	1759.6	2252.5	3004.5	2452.0	2650.9	4067.8	4555.2	5547.8	5289.1	5279.6	5457.0	5657.2
YPL221W	FLC1	2867.4	2926.8	2871.5	2641.0	2938.6	2792.5	2835.2	2925.9	2644.3	2481.0	2414.3	2332.4	2325.1	2760.7	2440.9
YOR054C	VHS3	1358.1	1389.6	1305.8	1504.8	1616.3	1627.7	1456.1	1544.0	1842.9	2009.6	2242.4	1896.5	2043.9	2280.3	2072.5
YIR036C	IRC24	2931.8	2987.3	2709.6	2870.9	3142.3	3131.2	3027.2	3235.5	3530.2	4111.8	5186.6	4801.0	4942.4	6645.4	6934.9
YNL189W	SRP1	7717.9	7604.2	7824.5	7775.4	7724.7	7712.0	7789.7	7714.5	7578.8	7960.6	8071.3	8365.5	8174.3	7998.6	8260.5
YDL181W	INH1	4431.3	4701.0	4020.5	4815.1	5324.9	5802.1	5227.6	5447.7	6704.4	8172.6	9307.7	9280.5	9083.0	10407.3	10577.1
YJR111C	YJR111C	1503.8	1586.6	1482.0	1478.4	1337.7	1116.5	1210.4	1176.5	938.9	907.3	903.8	837.8	863.9	910.5	1019.2
YBL079W	NUP170	3877.0	3651.6	3917.1	3944.7	3673.7	3518.2	3907.5	3532.2	3299.9	2914.7	2861.5	2958.5	2826.6	3296.9	3277.8
YOR035C	SHE4	1675.1	1692.7	1733.7	1749.2	1818.0	1901.1	1834.2	1974.2	2155.8	2732.5	2844.8	2727.8	2804.5	3096.3	2523.5
YNL224C	SQS1	896.9	859.9	949.0	924.5	880.7	1027.1	913.1	996.8	1022.1	1019.0	1257.5	1075.6	1221.4	1296.5	1074.8
YHR054C	YHR054C	5141.7	5224.4	5712.8	4899.1	5039.2	5273.9	5407.0	5536.6	5041.3	5201.8	5746.3	5857.9	6059.9	5903.3	5394.0
YKR094C	RPL40B	15738.5	15186.0	15436.1	15219.5	15395.8	15286.4	15553.6	15185.2	14875.9	13326.3	9765.5	12068.5	10603.5	4800.7	5437.8
YGL065C	ALG2	3077.9	3243.0	3204.2	2934.4	3126.3	2873.2	2564.6	3072.2	2891.5	2908.0	3041.1	2794.2	2945.6	3071.0	2741.4
YPR109W	YPR109W	1851.5	1893.7	1818.8	1801.9	1960.0	1979.9	1935.9	1906.4	2050.7	2364.3	2590.1	2506.6	2622.9	2622.4	2535.6
YDL093W	PMT5	1352.0	1404.4	1349.1	1299.4	1387.7	1333.8	1290.7	1408.4	1404.1	1380.7	1579.0	1415.2	1437.1	1817.5	1210.5
YJR124C	YJR124C	2575.1	2609.6	2563.0	2166.0	2255.9	1856.3	2150.2	2028.6	1488.0	1184.1	839.0	724.1	814.7	822.5	821.8
YDL225W	SHS1	3835.0	3996.2	3812.2	4156.0	4047.5	4153.2	3779.9	3995.2	4189.5	4152.7	4501.9	4220.7	4579.8	3992.5	3777.5
YLR242C	ARV1	1162.9	1075.7	1167.5	1049.5	1091.5	1012.7	1022.7	1047.2	923.1	796.0	731.8	761.4	716.4	736.8	888.4
YOR195W	SLK19	2473.7	2356.1	2204.8	2304.9	2339.3	2193.4	2569.0	2223.6	2086.1	2129.8	2150.2	1933.5	2033.4	2464.3	1991.4
YLR148W	PEP3	1339.0	1283.3	1305.8	1351.2	1326.9	1439.8	1487.7	1334.4	1477.0	1523.8	1806.2	1554.1	1710.2	1699.1	1428.8
YJR053W	BFA1	69.2	54.6	74.5	54.8	58.3	60.1	80.0	57.4	62.5	58.7	70.1	64.9	54.6	107.4	86.6
YPR128C	ANT1	1991.5	2027.4	2064.1	1972.5	1964.2	1883.9	1830.7	2048.5	1909.3	1991.6	2055.6	2026.1	2107.8	1542.5	1582.7
YBR102C	EXO84	1633.0	1564.4	1656.0	1579.4	1557.9	1560.4	1528.0	1597.6	1549.3	1568.5	1593.7	1489.0	1529.2	1895.2	1821.0
YDL077C	VAM6	1213.2	1167.1	1162.5	1261.6	1299.7	1221.0	1203.1	1207.1	1286.3	1289.4	1334.6	1266.9	1278.6	1249.8	1079.9
YDR276C	PMP3	15612.9	15513.8	15772.5	15696.5	16104.1	16374.5	16120.4	15999.2	16603.7	16896.2	19209.5	18621.3	19435.3	20613.5	20787.5
YGL101W	YGL101W	1983.8	1921.0	1825.2	1950.5	2142.4	2218.3	2034.4	2162.6	2136.9	2090.2	2328.3	2390.4	2413.8	2241.5	2128.6
YGR103W	NOP7	3614.8	3921.3	3455.8	3367.0	2871.5	2051.5	2450.5	2040.8	1393.4	737.2	183.1	195.2	180.6	279.8	433.5
YEL007W	YEL007W	3900.9	4086.7	4094.8	4212.5	4498.0	4628.5	4401.2	4641.7	4771.7	4934.9	4992.2	4715.9	4896.6	5730.2	5731.7
YDL185W	TFP1	14540.8	14528.4	14268.7	14972.3	14592.6	14470.4	14667.5	14498.8	14762.1	15219.4	16826.6	16299.2	16820.5	18105.7	17663.5
YMR096W	SNZ1	1275.6	1318.6	1159.0	1278.1	1173.5	952.5	1058.4	1035.4	949.1	874.2	946.3	878.8	930.5	1275.4	2009.7
YGR133W	PEX4	994.2	1101.1	958.1	986.6	1013.8	840.3	880.7	904.9	805.7	816.3	847.8	780.0	791.0	1023.8	1287.4
YJL080C	SCP160	9560.5	9858.9	10183.1	10216.7	9666.5	9305.9	9484.2	9823.9	9155.6	9128.6	8037.4	7975.2	8020.3	6890.7	5423.9
YDR096W	GIS1	2072.4	2147.1	2130.8	2390.6	2795.6	3614.1	2947.4	3375.0	4527.3	5465.1	4926.3	5027.8	4937.5	5133.3	4975.3
YKL062W	MSN4	1005.7	1107.3	851.6	1227.3	1361.4	1548.6	1339.2	1292.3	2071.9	2602.3	3795.7	3291.8	3408.6	6046.5	4863.1
YLR342W	FKS1	13793.1	13729.4	14230.5	13831.6	13776.5	14062.1	13956.3	13944.8	13879.6	14385.2	15005.4	14578.8	14884.3	16667.7	14618.9
YML108W	YML108W	2887.1	2795.1	2752.9	2519.8	2237.1	1730.4	2130.6	1764.6	1391.3	875.2	758.5	663.9	773.1	1209.3	1564.9
YAL064W	YAL064W	121.1	134.3	135.1	138.5	118.3	133.7	124.2	127.2	157.5	191.5	247.3	237.6	257.3	221.9	170.9
YCL005W	LDB16	2034.7	2075.1	1956.4	1960.0	2040.2	1663.1	1665.5	1830.9	1663.2	1533.6	1572.4	1417.9	1520.1	1501.4	1456.3
YPL128C	TBF1	1846.0	1802.7	1887.1	1888.4	1878.1	1649.9	1964.0	1681.6	1742.5	1581.3	1461.0	1530.6	1371.2	1499.3	1581.8
YAR066W	YAR066W	84.1	87.0	77.8	76.0	93.3	96.1	82.3	81.1	88.5	70.2	98.9	75.7	84.0	102.2	82.1
YHL043W	ECM34	81.2	61.2	75.3	94.9	94.7	90.4	86.6	79.7	95.4	85.1	98.7	102.3	73.6	123.7	118.1
YER028C	MIG3	1188.9	1303.3	1175.8	1094.1	1123.2	1022.6	1015.3	1185.0	949.0	768.8	785.5	679.2	821.0	1526.4	1911.2
YEL050C	RML2	2406.4	2439.7	2431.8	2373.0	2523.6	2318.6	2260.9	2367.1	2356.3	2529.8	2415.1	2205.2	2310.8	2207.6	2038.9
YDR079C-A	TFB5	3270.1	3466.1	3249.3	2819.4	3461.3	3199.2	3142.2	3318.0	3116.3	2846.1	2863.4	2673.8	2786.8	3113.5	2863.4
YDR412W	RRP17	1664.0	1751.8	1882.6	1754.2	1456.9	1148.9	1340.5	1208.1	758.7	450.2	331.0	314.8	349.2	489.8	661.7
YER085C	YER085C	67.0	72.7	64.5	70.6	69.5	78.8	71.8	79.8	91.8	142.6	205.1	173.6	172.8	194.8	143.1
YAL062W	GDH3	494.5	594.9	450.5	556.9	647.6	681.6	556.5	732.6	969.5	1358.4	1708.7	1523.8	1611.3	1701.7	1540.6
YMR230W	RPS10B	14112.6	14466.3	14113.0	14076.0	14136.3	13733.4	14797.1	14087.5	13513.4	12528.7	8663.3	10035.2	9111.7	6201.2	5831.1
YDL064W	UBC9	5059.2	4919.2	5137.5	5001.9	4965.7	4913.0	4834.7	4972.2	4572.0	4219.9	3912.6	3908.6	3888.5	3640.0	3612.3
YBR019C	GAL10	474.6	459.3	461.3	473.0	511.2	525.6	510.6	539.4	571.4	737.9	1157.5	942.2	1117.5	1376.4	1020.6
YKL164C	PIR1	11756.7	11826.6	12297.6	11885.3	12316.5	12291.1	11760.0	12651.3	12080.1	12777.8	13190.3	13748.6	13898.4	13047.8	12425.4
YBR067C	TIP1	4794.9	5057.6	4689.0	4692.2	4807.1	4517.3	4490.9	4488.6	4187.1	3686.6	2422.2	2649.2	2358.5	6596.1	11631.6
YJR068W	RFC2	4093.1	4476.0	4448.4	4378.1	4385.7	3766.1	3718.9	4128.5	3860.3	3705.6	3339.0	3269.6	3315.3	3534.2	3257.1
YER052C	HOM3	9276.9	9234.0	9208.2	9436.0	8743.1	7605.7	7855.0	7897.8	6244.7	4050.0	2208.9	2382.0	2166.9	2433.7	3078.6
YNL047C	SLM2	1095.1	1230.1	1278.3	1124.4	1125.7	1050.3	1065.1	1009.4	995.5	1207.6	1284.6	1181.1	1258.3	1493.1	1507.4
YLR199C	PBA1	2828.6	2949.2	2649.9	2871.3	2823.3	2634.1	2621.3	2837.7	2772.9	2613.0	2849.1	2706.6	2757.1	2263.0	2702.2
YJR094C	IME1	794.3	844.5	808.4	830.3	851.2	815.2	711.6	840.2	875.1	893.7	636.9	616.1	603.7	467.7	401.8
YGR117C	YGR117C	2217.3	2168.9	2235.9	2406.2	2370.3	2255.5	2202.2	2302.6	2227.9	2297.0	2151.2	2053.1	2037.5	1805.3	1818.0
YKR083C	DAD2	1441.5	1463.1	1533.9	1423.2	1608.8	1553.7	1652.1	1595.7	1683.6	1773.8	1818.6	1731.3	1764.6	1588.3	1202.5
YOR332W	VMA4	15866.5	15679.2	16018.9	15965.3	15997.5	16504.1	16025.4	16726.1	16843.7	17814.8	19754.4	19170.4	19479.2	21127.7	20989.9
YBR096W	YBR096W	8375.3	8278.1	8949.9	8034.4	9000.8	8861.5	8879.6	9023.6	9069.1	9352.8	8891.1	9023.8	9134.6	8222.7	8235.7
YDR504C	SPG3	4886.0	4811.0	4698.2	5072.6	5240.6	5260.0	5180.8	5220.9	5776.4	6433.3	7581.8	7066.0	7364.7	7662.4	7769.5
YAR020C	PAU7	698.8	622.3	554.7	677.2	650.0	790.5	690.6	648.6	904.0	844.5	1011.9	917.0	936.6	889.0	950.6
YHR121W	LSM12	3849.4	3622.9	3766.2	3598.7	3798.6	3905.5	3769.3	3945.8	3783.8	3683.2	3908.8	3976.2	4060.7	3499.3	3295.9
YDR424C	DYN2	4805.6	4955.2	4916.8	4232.1	4909.3	4940.1	5293.6	4745.0	4980.9	6019.2	7640.8	6677.8	7320.4	8497.7	7566.1
YGR001C	YGR001C	6592.6	6592.8	7204.6	6802.0	6632.4	6620.1	6502.4	6778.6	6271.3	6105.1	5423.6	5514.2	5611.4	5143.4	4832.6
YBR089C-A	NHP6B	6609.2	6651.0	6593.1	6742.8	6916.6	7020.5	6685.5	7030.7	7058.9	7454.7	9326.9	9077.2	9345.9	11497.0	11271.3
YDR030C	RAD28	875.2	977.9	891.6	821.1	782.9	637.9	725.1	644.3	618.3	697.3	952.4	804.0	925.2	1593.7	2009.9
YGR068C	ART5	615.4	661.8	529.8	593.8	599.9	481.3	477.3	522.4	471.8	473.3	505.2	434.3	465.3	546.8	528.7
YER166W	DNF1	4945.8	5030.2	4956.8	4377.3	4860.2	4963.6	4995.5	4958.8	4806.6	5088.6	4808.4	4968.7	5089.1	5814.4	5515.4
YNL087W	TCB2	6029.7	5916.7	5964.5	5275.8	5582.0	5369.0	5114.8	5597.8	4974.3	5024.8	4394.1	3894.0	4432.3	4085.7	3283.5
YCR101C	YCR101C	36.4	24.5	34.6	33.6	33.0	48.6	45.8	38.7	61.0	62.4	80.7	64.7	75.4	97.2	75.7
YMR067C	UBX4	2605.8	2650.5	2755.6	2622.3	2662.6	2879.5	2604.2	2924.6	2962.0	3313.9	3422.0	3309.2	3383.2	3081.3	3366.6
YDL069C	CBS1	1350.1	1330.0	1309.7	1437.4	1454.7	1507.7	1418.8	1611.6	1705.5	1984.5	2034.1	2074.9	2049.7	1676.1	1339.7
YOR370C	MRS6	5604.7	5755.4	5431.7	5782.4	5413.3	4894.0	5078.7	5090.6	4517.1	4271.7	3931.8	3668.3	3799.0	4571.1	4255.3
YPL192C	PRM3	204.1	225.5	201.2	198.3	198.1	183.7	183.7	176.2	153.3	159.8	200.1	176.7	171.2	217.3	201.3
YKR041W	YKR041W	148.2	175.3	150.2	143.7	119.0	85.8	117.1	113.1	87.6	86.6	160.5	90.5	149.3	164.7	129.8
YBR094W	PBY1	2355.2	2324.4	2381.6	2402.0	2306.3	2192.2	2074.8	2284.4	2186.2	2335.6	2438.2	2379.0	2559.3	2548.3	2923.3
YLR404W	FLD1	1435.3	1528.8	1417.1	1444.2	1524.0	1373.5	1285.8	1435.0	1429.8	1452.6	1543.7	1468.3	1502.7	1509.2	1336.1
YGR188C	BUB1	656.6	721.2	657.4	703.4	665.1	584.4	582.5	616.9	570.2	551.6	673.7	563.8	627.1	755.2	652.1
YLR253W	YLR253W	1965.3	2152.7	1887.7	1931.6	1945.3	1847.8	1863.2	1962.8	1901.5	1982.9	1913.4	1869.1	1894.6	1838.2	1507.5
YPR145W	ASN1	16673.7	16540.0	17223.5	16124.6	16177.8	16874.4	15875.7	17161.0	16866.8	16417.2	10795.9	11841.4	11351.1	7796.4	8882.1
YHR188C	GPI16	4529.1	4698.0	4528.8	4162.0	4638.3	4423.3	4379.2	4575.1	4528.0	4719.3	4491.4	4209.1	4560.8	4625.1	4036.8
YLR351C	NIT3	8502.2	8557.0	9048.5	8930.5	8942.5	9079.7	9083.3	9436.4	9314.4	10042.8	12952.0	11973.6	12671.3	15047.0	13165.2
YPL084W	BRO1	2603.4	2800.8	2568.4	2773.9	2783.9	2918.1	2817.7	2896.1	3083.9	3592.0	3464.8	3518.2	3496.4	3820.5	3874.8
YDR405W	MRP20	1693.0	1775.4	1601.7	1633.0	1803.8	1757.2	1595.8	1747.6	1805.7	1944.6	1893.1	1805.7	1909.2	1938.7	2017.4
YEL065W	SIT1	2712.6	2416.1	2416.8	2201.6	2189.3	1863.9	1782.6	1944.4	1857.1	1568.2	1476.0	1234.0	1395.5	2884.9	1942.8
YNL005C	MRP7	2694.4	2672.5	2751.2	2609.3	2657.3	2766.9	2628.3	2726.3	2652.3	2925.8	3133.3	3063.4	3107.6	2890.2	2613.9
YEL046C	GLY1	3335.7	3410.0	3101.3	3329.2	2900.7	2069.3	2345.0	2254.3	1585.3	1214.9	1198.2	1070.7	1139.4	1709.1	1831.9
YJR149W	YJR149W	613.4	658.4	622.6	730.3	781.3	947.3	736.1	892.8	1226.2	1671.4	1955.2	1878.4	1792.3	1880.7	1643.3
YLR210W	CLB4	1756.2	1846.7	1690.2	1830.8	1825.9	1608.0	1577.0	1742.9	1680.4	1809.9	2048.7	1815.7	1944.0	2429.2	2434.2
YLR073C	RFU1	2160.0	2118.7	2218.4	1707.0	1137.8	637.8	1002.1	782.3	357.8	350.4	305.4	264.5	301.7	330.4	325.3
YDR429C	TIF35	9121.2	9163.6	9146.1	8825.8	8417.8	7535.9	7953.9	8018.7	6549.9	5393.7	4193.9	4229.2	4142.3	3892.0	4576.4
YNL314W	DAL82	1387.8	1479.9	1452.4	1451.5	1605.9	1526.8	1367.9	1560.8	1603.9	2117.1	2384.6	2217.6	2367.4	2436.7	2257.8
YIL041W	GVP36	10388.8	10306.1	10544.3	10526.8	10538.1	10458.1	9774.0	10799.8	10667.8	11393.0	12017.9	11657.3	11965.9	13135.1	12854.0
YLR344W	RPL26A	15742.1	16097.7	15970.1	15914.8	15900.5	15394.1	15729.0	15610.6	14791.8	13000.7	5825.4	8044.9	6574.9	4728.7	5832.8
YJR112W-A	YJR112W-A	2583.1	2663.1	2575.4	2499.6	2556.1	2357.4	2585.0	2413.0	2274.5	2298.5	2147.5	2034.2	2068.8	2453.0	2599.7
YLR312C	YLR312C	884.9	889.9	766.1	883.0	1318.8	1927.2	1460.9	1782.5	2882.7	3937.9	4437.5	4092.0	4518.1	3879.8	4625.4
YHR039C-A	VMA10	12852.9	12664.7	13281.3	12388.2	13123.9	13917.8	14050.2	13929.4	14008.7	14459.7	15275.0	15979.6	15563.8	16299.3	15569.9
YEL017W	GTT3	5327.3	5361.0	5377.5	5158.6	5618.8	5736.5	5387.8	5847.1	5885.6	6007.8	6242.0	6105.5	6228.9	6553.5	6061.2
YDR018C	YDR018C	187.5	189.5	181.2	185.3	217.4	289.7	221.7	267.1	438.3	741.2	1043.5	1089.8	1033.4	881.8	731.7
YIL046W	MET30	3310.0	3465.5	3417.3	3115.6	3294.4	2964.2	3296.8	3139.7	2889.8	2782.6	3071.7	3156.8	3068.4	3735.8	4297.6
YDR222W	YDR222W	2261.5	2332.9	2170.4	2137.4	1882.6	1388.3	1535.5	1531.3	1107.4	835.6	599.9	563.8	595.3	446.3	589.7
YBL082C	ALG3	4333.2	4825.2	4258.2	3973.0	4291.5	3752.5	3962.1	3835.1	3517.9	3173.5	2919.5	2703.2	2770.9	3394.8	3009.8
YOR020C	HSP10	12308.1	12472.9	12045.2	12170.2	12361.2	12157.6	12111.2	12283.0	12465.0	12416.0	12545.4	12908.8	12505.1	12006.5	12756.6
YPL125W	KAP120	2732.8	2709.5	2714.7	2727.8	2529.1	2462.8	2649.2	2559.9	2263.4	2046.2	1894.9	1766.5	1845.1	1905.6	2029.6
YIL017C	VID28	1666.6	1757.8	1608.9	1721.8	1953.2	2107.6	1976.1	2118.7	2427.7	3024.2	3178.9	2969.6	3014.0	3585.8	3424.3
YPR166C	MRP2	3949.5	4013.6	4085.5	3754.4	4010.3	4453.1	4442.1	4398.9	4471.7	4966.2	5280.9	5541.5	5338.9	4492.3	4056.9
YBR106W	PHO88	16098.4	15954.7	16240.5	15204.6	15800.9	15804.4	15934.4	16061.7	15542.3	15229.7	15318.9	15320.6	15530.0	15780.8	16604.9
YFL018C	LPD1	11695.0	12038.9	11846.6	12229.6	12276.3	12220.3	11701.5	12177.7	12081.3	13253.8	13734.7	13208.7	13378.8	14047.8	13719.5
YBR245C	ISW1	3375.3	3344.3	3350.6	3459.0	3224.0	3127.7	3334.1	3199.1	3123.8	3160.3	3395.2	3076.1	3450.8	3194.9	2662.7
YHR089C	GAR1	13007.5	12651.1	12927.6	11894.2	11595.7	10544.7	11091.0	11055.8	8687.0	6014.2	1675.6	1957.8	1602.9	2004.4	3023.7
YBR286W	APE3	14485.8	14105.8	14482.5	13378.2	14267.8	15225.2	15018.8	15157.8	15884.3	17701.6	20763.5	19691.7	20233.8	21879.6	22232.0
YOR394W	PAU21	64.4	63.7	52.1	47.2	48.2	77.5	70.6	61.8	112.5	127.9	226.9	197.9	215.0	176.7	195.2
YFL009W	CDC4	4394.1	4395.9	4424.7	4459.6	4494.6	4480.2	4393.9	4543.0	4470.7	4512.9	4811.7	4484.6	4656.4	4626.7	4255.8
YJL154C	VPS35	3921.2	4124.6	3954.3	4009.9	3976.3	4039.5	3968.3	4306.5	4413.3	4828.2	5140.2	4960.0	5153.6	5617.8	5154.7
YOL117W	RRI2	608.1	628.6	616.3	704.7	720.4	806.3	681.5	769.4	1016.6	1294.9	1296.8	1276.1	1269.0	1745.8	1293.5
YIL105C	SLM1	2533.0	2529.2	2515.1	2703.1	2660.5	2859.1	2808.8	2960.1	3238.1	3694.2	3600.4	3345.0	3447.3	4217.6	4133.7
YNL015W	PBI2	6249.4	6118.4	6315.3	6576.7	7233.6	8570.0	7789.5	8068.2	9688.7	11526.9	15752.6	15686.1	15936.6	17713.3	18416.4
YGL023C	PIB2	2757.4	3023.0	2762.0	2857.1	2750.8	2473.9	2461.3	2666.6	2347.5	2360.1	2265.5	2162.5	2235.0	2353.5	2408.4
YJL163C	YJL163C	1363.0	1413.7	1310.5	1422.4	1862.4	2481.6	1999.3	2335.8	3644.4	5447.4	6458.7	6057.6	6087.2	6125.8	6020.6
YPL016W	SWI1	2145.9	2139.5	2310.4	2122.0	2204.9	2320.9	2125.7	2477.1	2506.3	2427.8	2114.1	2331.5	2376.2	2330.4	2261.8
YKR067W	GPT2	4516.2	4542.9	4208.9	4312.6	5088.4	5830.4	5149.7	5560.8	6687.0	7809.5	7694.3	7447.1	7352.5	9468.0	10536.0
YDR086C	SSS1	10114.5	10007.4	10414.9	9979.6	9944.9	9748.7	10289.9	10069.3	9682.5	9634.7	10429.7	10445.8	10452.3	11020.0	10168.2
YKL193C	SDS22	2430.7	2514.4	2415.0	2656.3	2848.1	3147.3	2773.0	3179.7	3719.0	4491.6	4897.0	4689.8	4851.5	5370.6	5146.1
YOL152W	FRE7	99.2	108.2	80.0	83.6	94.0	91.9	86.9	80.3	94.6	108.7	134.4	120.1	104.1	139.2	110.6
YCL050C	APA1	7718.2	7738.3	7655.0	8237.2	8000.4	7546.8	7155.6	7884.4	7661.5	7395.7	7488.5	7474.3	7508.5	6921.8	7192.0
YGL186C	TPN1	7580.8	7795.7	7727.7	7014.9	7557.6	7143.1	7459.4	7234.8	6620.6	6498.8	6983.7	6255.7	6780.0	8113.1	7858.2
YML098W	TAF13	2261.8	2196.6	2288.4	2246.2	2359.9	2332.7	2223.2	2471.2	2287.2	2570.2	2574.5	2707.8	2642.3	3113.2	3426.5
YNL023C	FAP1	1435.6	1540.9	1412.5	1263.4	1056.7	787.8	1007.5	896.7	580.0	425.8	520.3	434.2	489.7	708.7	902.0
YKL138C-A	HSK3	2239.7	2278.6	2622.7	2340.5	2459.3	2753.5	2739.7	2718.3	2692.6	3128.1	3766.5	3650.8	3891.1	4080.8	3512.2
YHR167W	THP2	1039.3	1069.7	907.3	1034.5	1039.5	936.1	984.1	1015.0	992.6	965.0	883.8	831.8	844.2	855.4	689.6
YIL140W	AXL2	3392.0	3391.8	3390.0	3167.3	3400.5	3482.5	3493.0	3552.3	3402.6	3669.9	3648.2	3596.0	3585.7	4035.6	3116.7
YNL108C	YNL108C	2318.1	2363.0	2303.4	2337.2	2294.0	2076.2	2120.3	2265.0	2043.1	2045.0	1944.2	1942.8	1990.6	1481.6	1457.3
YKL080W	VMA5	11140.4	11277.8	11126.6	11437.6	11138.7	11166.7	11087.5	11627.8	11618.6	12133.3	13005.8	12499.0	12938.7	14295.0	13051.0
YLR397C	AFG2	1625.5	1692.8	1624.8	1517.4	1315.0	1023.2	1179.9	1125.2	843.4	705.3	657.2	594.7	616.9	595.1	639.6
YOL023W	IFM1	971.9	954.3	903.5	987.3	996.0	976.4	856.5	914.7	984.8	1022.0	1030.4	997.8	1042.6	1119.8	1081.6
YNL062C	GCD10	3374.6	3305.5	3342.1	2940.0	2611.2	1866.1	2376.0	2127.8	1288.2	843.8	320.5	327.5	280.3	487.7	779.8
YHL035C	VMR1	1101.7	1224.1	1172.7	1247.2	1376.4	1386.1	1163.6	1258.0	1456.4	1703.5	1644.4	1503.8	1597.0	2582.3	1975.7
YPR032W	SRO7	1022.4	1073.7	1065.0	1046.0	1060.4	1059.6	1061.4	1107.2	1115.0	1287.3	1192.6	1165.8	1201.0	978.4	806.9
YLR213C	CRR1	41.5	40.1	50.6	40.2	36.0	39.3	32.7	37.3	39.0	41.0	55.0	49.3	46.2	46.4	47.7
YMR224C	MRE11	1145.9	1199.2	1139.2	1164.0	1130.0	1044.4	1050.2	1078.4	1046.1	1046.8	1111.3	998.5	1087.6	1100.3	1093.0
YMR164C	MSS11	721.7	686.6	672.4	670.4	683.2	754.2	729.0	727.9	804.3	843.9	870.4	884.9	857.6	1005.4	1139.4
YNL067W	RPL9B	11275.3	10872.8	11245.4	11183.5	11129.4	10616.7	10932.9	10475.4	9996.7	7866.7	6257.3	6804.9	6115.1	5098.7	5565.9
YLR245C	CDD1	1324.9	1466.5	1269.7	1596.8	1570.1	1565.8	1322.7	1330.4	1618.8	1559.7	2526.9	1665.8	2124.8	3690.3	2785.9
YBL111C	YBL111C	3349.3	4090.8	2388.4	3715.5	4110.1	4212.1	2669.0	2768.4	4111.2	3716.8	5801.7	3424.9	5298.3	5099.0	4076.3
YHR176W	FMO1	1197.8	1266.3	1046.6	1266.0	1426.0	1564.5	1272.2	1470.2	1797.4	2291.7	4310.9	3663.9	4063.3	4624.6	4570.7
YDR448W	ADA2	1940.2	2139.4	1996.8	2102.7	2012.2	1875.8	1904.1	2056.1	1748.2	1757.9	1587.7	1451.8	1495.6	1714.2	1539.3
YLR048W	RPS0B	19027.7	18730.4	19426.1	18573.6	18631.7	18921.7	18573.3	18861.3	17987.6	16315.4	9356.6	11758.5	10066.0	3747.0	4459.0
YDR369C	XRS2	645.3	650.5	610.5	661.2	675.4	680.6	663.2	661.2	792.5	897.3	982.5	954.3	1028.7	1044.9	1015.5
YCL045C	EMC1	9743.1	9876.2	9959.3	8851.4	9475.5	9746.0	9759.7	9847.0	9476.9	9604.4	9406.2	9065.3	9308.2	9607.8	8851.7
YLR262C-A	TMA7	9855.6	9936.6	9791.5	9673.2	9758.0	9608.1	10048.3	9535.7	9332.8	8964.4	8340.8	8521.9	8322.8	8253.5	8314.7
YPR084W	YPR084W	1342.0	1311.7	1247.0	1331.7	1296.2	1219.2	1229.1	1281.9	1195.3	1141.1	1243.9	1111.5	1150.6	1320.0	1369.2
YPR086W	SUA7	5407.1	5565.2	5421.2	5496.7	5358.2	4849.1	4876.2	5110.3	4710.4	4507.7	4135.6	3916.3	4040.0	4827.2	4756.1
YBL008W-A	YBL008W-A	42.1	35.2	34.2	37.7	38.1	44.8	37.7	32.8	43.3	35.1	44.8	38.2	31.1	36.1	38.7
YHR050W	SMF2	4522.5	4678.3	4492.0	4217.9	4621.7	4786.5	4701.4	4817.3	4926.1	5188.5	5416.0	4993.4	5329.4	6057.4	5194.1
YOR083W	WHI5	233.9	273.5	194.2	250.0	287.2	235.8	221.0	215.6	259.0	246.7	242.0	239.6	237.3	244.5	261.1
YDL054C	MCH1	3886.7	4099.1	3644.5	3606.3	3785.3	3525.3	3592.1	3645.2	3683.8	3813.6	3808.5	3657.9	3662.3	3255.7	3205.9
YGR146C	ECL1	221.4	234.5	249.8	193.6	206.4	178.3	197.4	195.1	157.0	143.9	145.6	157.2	152.9	445.8	594.4
YGL250W	RMR1	1003.9	1056.2	967.8	1203.9	1272.7	1321.4	1126.2	1376.4	1720.9	2126.6	2277.7	2206.5	2253.1	1945.2	1809.9
YJL136W-A	YJL136W-A	89.0	106.6	68.5	114.7	81.4	74.1	82.7	77.0	85.8	68.9	88.4	77.4	73.2	106.1	90.0
YKL146W	AVT3	3794.9	4057.7	3873.9	3759.2	3878.7	3605.0	3733.9	3719.1	3717.5	4054.5	4235.9	3785.2	4040.6	4075.8	4191.3
YOL130W	ALR1	1928.5	2025.2	1995.5	1760.4	1631.0	1565.5	1681.8	1698.0	1429.0	1329.3	1258.9	1224.1	1235.0	1379.0	1572.4
YBL078C	ATG8	2763.0	2615.3	2599.4	3102.4	3549.6	4775.0	3726.0	4416.1	5766.3	6918.4	8927.2	8526.4	8932.7	11194.4	11166.0
YLR226W	BUR2	935.7	985.9	946.7	985.8	933.8	836.6	798.0	817.2	722.0	688.4	739.3	666.5	671.3	719.5	678.0
YNL306W	MRPS18	4763.7	4404.6	4565.8	4468.4	4532.6	4768.3	4803.8	4719.8	4763.7	4589.6	4666.9	4817.2	4764.6	4807.4	5103.7
YOR056C	NOB1	2508.1	2541.6	2553.7	2270.7	1848.3	1251.7	1590.6	1502.3	873.4	629.7	479.9	463.0	500.9	653.8	858.4
YLR285W	NNT1	5641.5	5759.7	6079.2	5884.0	5671.8	5402.8	5455.3	5605.4	5379.9	4855.6	4827.2	4626.2	4934.9	4756.4	4343.8
YER037W	PHM8	230.7	219.8	192.8	269.7	313.0	429.0	316.9	379.7	638.6	937.7	1095.6	1109.8	1076.1	1272.9	1572.3
YBR262C	AIM5	4493.8	4521.0	4402.0	4290.7	4299.1	4101.7	4276.4	4222.4	3944.3	4093.0	4276.4	4073.0	4023.8	4507.1	4595.6
YPL170W	DAP1	3515.0	3618.3	3564.4	3701.9	3679.3	3457.3	3464.2	3708.5	3420.3	3351.6	3821.0	3580.0	3763.7	5524.3	5320.7
YKR066C	CCP1	6784.0	6700.9	6485.4	6565.8	7133.8	7224.8	6642.2	7150.6	7602.5	8372.1	8305.2	8313.9	8003.5	7669.1	8338.5
YDR477W	SNF1	3489.4	3644.8	3492.1	3744.4	3743.8	3960.6	3684.6	3896.1	4201.3	4656.8	4283.3	4428.8	4154.7	4148.1	4144.5
YCR065W	HCM1	2562.0	2790.6	2433.2	2695.4	2747.8	2674.3	2570.7	2605.4	2600.1	2619.9	3181.7	2748.0	3047.3	3536.1	3069.3
YJR135W-A	TIM8	4749.7	4537.6	4477.8	4789.4	4508.5	4497.9	4861.6	4417.7	4443.7	4131.0	4910.4	4718.7	4992.5	4946.5	4451.8
YPL083C	SEN54	1776.0	1659.3	1671.1	1745.0	1709.3	1654.2	1628.9	1740.6	1679.3	1572.1	1650.4	1578.0	1664.9	1392.3	1143.2
YNL206C	RTT106	2074.0	2060.2	2066.0	2091.8	2074.3	2005.4	2009.3	2028.7	1901.4	1853.5	1710.8	1703.7	1746.0	1487.5	1244.1
YLL004W	ORC3	3172.1	3481.8	2882.5	3733.9	3512.6	2515.5	2978.1	2402.8	2625.0	2311.2	2413.6	2067.8	2116.7	2506.4	2429.9
YML101C	CUE4	4328.1	4365.1	4357.1	3917.7	4431.7	4903.7	4605.5	4744.0	4611.9	4900.9	5109.5	5024.6	5290.9	5373.4	4957.3
YGR090W	UTP22	3394.8	3446.0	3648.1	3469.0	3048.2	2642.7	3050.5	2855.6	2060.7	1257.8	841.5	849.3	831.9	840.1	832.3
YOL138C	RTC1	2075.9	2200.7	2002.1	2113.5	2053.0	1862.2	1937.5	1967.0	1861.4	1934.4	2616.6	2324.2	2465.1	2976.7	2928.9
YOR381W-A	YOR381W-A	59.2	48.3	61.5	42.9	49.4	59.9	52.5	61.0	59.1	53.7	73.5	66.0	84.5	66.5	76.4
YIL030C	SSM4	6683.6	6801.3	6616.9	6223.5	6131.2	5782.4	6201.8	5912.4	5410.7	4843.8	4849.9	4534.1	4708.7	3760.3	4913.4
YKR090W	PXL1	1490.7	1553.7	1668.9	1578.6	1557.6	1730.7	1711.8	1768.8	1806.3	1927.5	1768.4	1646.4	1695.1	1732.1	1213.1
YPL006W	NCR1	3995.4	4328.4	4142.8	3947.7	4495.0	4467.1	4572.1	4399.8	4942.0	6098.7	7522.1	6727.3	6917.7	8361.2	6892.5
YOL155C	HPF1	9286.3	9235.5	8956.8	8781.2	9804.7	10486.6	10032.3	9608.3	11495.1	13903.8	17777.9	16900.2	16887.8	20070.8	21616.1
YDR499W	LCD1	1232.8	1230.8	1323.4	1242.3	1256.6	1243.3	1261.5	1247.1	1180.8	1315.9	1351.1	1343.8	1263.1	1652.2	1595.1
YGR159C	NSR1	7299.9	7417.6	7405.6	6301.1	4991.9	2968.5	4369.9	3525.2	1525.0	449.8	190.0	135.8	122.0	342.3	335.4
YGL131C	SNT2	333.3	347.9	318.6	358.0	344.4	305.0	285.7	303.9	332.7	385.6	501.7	430.2	497.3	828.5	594.7
YFL013C	IES1	2353.7	2629.0	2262.0	2585.3	2635.7	2490.5	2233.4	2404.8	2470.3	2704.6	2736.4	2442.7	2761.8	2863.5	2613.7
YBL034C	STU1	2192.7	2240.3	2242.0	2336.0	2210.8	2185.7	2228.2	2240.7	2110.2	2235.4	2162.1	2034.0	2200.0	2009.4	1814.0
YDR169C	STB3	1271.2	1129.4	1306.6	1129.5	1219.3	1376.2	1309.9	1433.5	1413.3	1751.2	1705.4	1685.1	1770.0	2274.5	2161.3
YKR063C	LAS1	1920.7	1904.6	1717.4	1653.8	1469.0	1099.8	1318.6	1262.6	820.3	685.0	676.5	556.7	617.3	868.8	941.3
YDL201W	TRM8	2483.4	2556.2	2505.6	2317.8	1985.0	1476.8	1761.5	1668.8	1058.8	646.6	457.1	390.9	416.8	537.9	630.0
YMR014W	BUD22	1112.5	1048.1	1158.4	1025.5	798.5	518.6	686.5	602.8	278.6	141.4	138.4	116.8	134.1	253.3	300.9
YGR199W	PMT6	4568.8	4967.5	4479.4	4308.2	4721.7	4467.3	4420.1	4376.4	4455.5	4739.5	5184.2	4684.8	4926.1	5400.0	4768.0
YFR022W	ROG3	537.6	549.0	508.2	579.1	602.2	606.3	524.1	605.6	688.6	781.0	999.1	922.3	984.6	957.1	966.9
YFR009W	GCN20	7143.5	7642.6	7313.0	7548.9	7125.7	6622.9	6779.1	6872.8	6652.6	6513.7	6804.4	6324.6	6607.6	6115.9	5070.5
YIR033W	MGA2	2859.5	3003.6	2891.7	2931.8	2792.3	2905.1	2807.2	2907.8	2976.9	3169.0	2966.3	3050.6	2970.9	2877.0	2757.1
YBR173C	UMP1	3653.6	3728.3	3694.1	3939.8	4068.0	3821.8	3710.3	4085.8	3973.9	4380.6	4237.5	4548.9	4619.9	3850.1	4664.6
YOR120W	GCY1	1158.5	1220.5	1206.4	1212.2	1377.6	1433.2	1367.5	1442.9	1824.6	2652.2	3299.1	3578.0	3058.4	4060.0	5786.0
YDR315C	IPK1	1091.6	1105.3	1156.2	1228.4	1194.9	1464.8	1301.6	1408.6	1678.0	2140.8	2569.6	2362.2	2595.9	2748.6	2797.6
YKL203C	TOR2	3554.9	3895.7	3408.9	3986.6	3733.4	3206.3	3339.2	3414.7	3398.7	3451.4	3415.9	3005.0	3241.1	3219.0	2794.1
YKL172W	EBP2	4255.6	4379.2	4258.0	3942.3	3082.2	2000.4	2602.5	2351.9	1108.5	449.2	206.0	166.3	166.3	698.5	936.5
YAL028W	FRT2	906.1	864.5	857.7	978.3	1201.5	1767.4	1343.1	1578.2	2236.3	2742.7	2683.4	2691.1	2733.3	3174.5	3194.9
YJR008W	YJR008W	1648.2	1625.9	1554.0	1757.7	2116.4	2755.9	2356.0	2532.5	3931.6	5319.4	6512.9	6002.5	6232.5	8418.2	7618.9
YBR033W	EDS1	692.0	772.9	517.7	684.9	802.0	625.3	732.1	533.8	738.5	774.5	933.1	862.7	854.7	1041.3	992.6
YMR319C	FET4	638.4	687.5	749.5	561.1	602.2	425.9	474.2	572.3	369.0	293.8	347.3	266.9	342.4	863.5	487.2
YOL017W	ESC8	1261.5	1280.2	1176.6	1381.9	1320.1	1263.7	1248.5	1321.6	1283.5	1360.9	1400.5	1310.6	1395.7	1238.4	809.6
YNL249C	MPA43	508.0	528.2	480.1	529.2	522.9	496.5	434.9	493.1	469.6	488.1	540.0	484.9	527.8	652.9	545.0
YKL204W	EAP1	2046.4	2097.8	2028.6	1966.7	1996.9	2009.2	1914.2	2084.0	2052.7	2350.7	2192.1	2238.3	2348.5	2599.5	2468.0
YBL072C	RPS8A	18166.3	17731.3	19303.9	17964.3	18136.7	18751.4	18773.4	18971.4	17984.1	17190.8	11232.7	14402.2	12017.7	5478.7	6225.5
YMR053C	STB2	478.0	492.7	478.9	515.0	644.0	703.8	624.9	730.8	951.7	1291.4	1438.4	1335.1	1384.3	1675.2	1486.5
YKR100C	SKG1	2708.1	2697.1	2664.6	2488.5	2842.6	3028.1	2616.5	3042.9	3003.9	3341.3	3060.4	3133.4	3150.5	3250.3	2999.2
YOL128C	YGK3	1361.7	1386.5	1312.4	1376.7	1357.2	1421.6	1223.4	1435.8	2068.2	3642.0	4766.1	4231.8	4599.3	4887.6	4451.7
YPL042C	SSN3	3333.4	4007.4	3011.0	4063.0	3831.1	2766.3	3069.0	2814.2	3022.3	2594.5	2851.6	2306.3	2380.8	2836.1	2700.0
YNR012W	URK1	2706.4	2582.1	2549.8	2483.2	2155.2	1778.2	2002.2	1897.4	1386.1	1253.3	1377.0	1283.9	1357.9	1558.8	2031.7
YDR291W	HRQ1	1602.5	1701.2	1534.9	1800.1	1620.2	1482.2	1488.7	1526.0	1555.9	1491.3	1614.9	1417.6	1610.6	1683.4	1638.0
YGR288W	MAL13	300.5	293.4	285.7	316.1	340.3	372.7	315.9	351.4	422.2	529.2	592.6	541.6	545.1	665.5	532.7
YOR010C	TIR2	550.5	533.2	512.0	480.8	593.7	535.1	518.8	539.6	599.4	712.9	762.4	763.8	738.3	646.5	663.7
YDR012W	RPL4B	13616.4	12686.0	14610.5	12531.0	12345.5	13122.9	13943.6	13690.7	12142.1	11224.2	7622.0	8810.5	8231.4	2951.5	3089.4
YGL022W	STT3	8151.1	8374.4	8497.3	7621.3	8080.5	8037.0	8032.3	8273.5	7752.3	7700.2	7291.4	7348.3	7373.0	7788.4	6807.4
YMR095C	SNO1	113.5	100.4	104.9	108.0	94.0	102.1	92.8	92.1	91.6	81.3	88.2	85.0	78.2	126.4	188.3
YNR016C	ACC1	17940.6	18145.6	18089.8	18489.7	17973.1	18120.5	18762.8	18229.9	18533.0	19680.1	21143.5	20729.5	20915.9	21138.9	21132.9
YBL013W	FMT1	55.3	55.4	44.6	42.9	47.1	45.4	44.7	45.8	49.9	54.7	65.1	40.9	50.8	48.8	50.5
YPR013C	YPR013C	1343.7	1393.2	1241.3	1319.4	1381.4	1366.3	1271.5	1345.0	1387.6	1579.0	1607.3	1581.7	1609.7	1688.8	1519.3
YGL198W	YIP4	6340.0	6552.1	6350.3	6021.1	6642.4	6612.9	6407.0	6678.7	6744.6	7064.6	7363.4	7015.1	7234.1	7796.9	7367.0
YLL048C	YBT1	5223.1	5289.8	5204.5	4873.4	4942.8	4991.3	5161.7	5059.0	4801.3	4905.2	5191.6	5003.8	5164.3	5189.8	5175.6
YNL190W	YNL190W	10688.1	10951.4	10886.0	10323.5	10962.5	10709.9	10360.5	10590.1	10141.9	10246.8	10455.6	9608.1	10107.0	12597.9	12370.3
YMR171C	EAR1	3098.3	3410.9	2618.3	3304.9	3362.2	2784.4	2651.7	2238.7	3131.0	2916.2	3428.9	3269.0	3030.3	4531.6	4671.1
YBL024W	NCL1	7319.8	7323.4	7202.1	6950.9	6481.7	5762.6	6168.2	6100.2	4911.3	3528.3	2338.6	2250.4	2363.4	2496.1	2722.7
YJL019W	MPS3	484.2	514.7	428.6	453.9	501.8	462.3	432.7	457.7	478.3	489.7	552.0	472.0	596.9	590.3	409.6
YBL097W	BRN1	223.6	234.8	203.6	216.9	238.1	227.4	191.8	208.3	231.8	265.8	316.0	244.9	273.4	334.2	235.1
YJL055W	YJL055W	8541.3	8697.3	8698.7	8860.2	8746.2	9001.1	8721.3	9745.7	9240.4	9987.0	10393.5	10129.7	10297.0	10676.5	10607.7
YHR003C	YHR003C	2963.0	2903.0	2839.4	2735.8	2676.4	2464.1	2436.1	2596.5	2386.3	2343.3	2568.8	2556.7	2638.0	2484.5	2246.0
YLL006W-A	YLL006W-A	19.4	25.0	18.6	23.5	28.8	19.6	18.4	23.4	20.7	22.1	20.4	23.6	21.7	22.7	21.1
YOR034C	AKR2	1370.2	1419.4	1463.8	1330.3	1286.7	1265.4	1395.6	1332.2	1318.0	1414.8	1693.3	1553.7	1659.4	1650.5	1860.7
YNR034W	SOL1	1036.5	1038.1	840.3	1131.9	1117.4	1010.5	972.6	966.7	1166.2	1156.9	1264.0	1143.3	1145.0	928.2	1141.6
YLL052C	AQY2	313.1	325.0	246.8	276.7	292.0	253.4	234.8	243.6	240.8	240.1	240.8	213.4	232.9	263.3	236.7
YAL054C	ACS1	1845.7	1955.7	1777.3	2022.7	2013.8	1825.5	1776.8	1851.0	1890.5	1938.1	2073.2	2078.5	2044.1	2506.5	2835.4
YNR057C	BIO4	1914.8	2045.7	1909.4	1857.4	1960.3	1693.9	1768.1	1729.3	1539.9	1370.0	1122.8	1023.4	1038.9	1325.3	1164.4
YHR156C	LIN1	520.9	449.5	526.5	407.6	405.0	463.7	454.7	487.8	442.4	474.2	484.8	408.2	443.4	622.9	702.9
YDR236C	FMN1	2036.1	1978.7	2228.1	2034.3	2083.7	2141.4	1984.0	2236.9	2252.6	2322.4	2626.0	2500.0	2576.5	2591.6	2285.4
YLR352W	YLR352W	1155.9	1168.0	1168.0	1159.1	1199.4	1300.9	1162.5	1314.9	1429.1	1680.6	1448.1	1488.8	1475.5	1547.1	1863.8
YDR117C	TMA64	3244.6	3248.4	3279.6	3379.5	3406.7	3324.1	3171.5	3499.0	3436.3	3820.0	3727.8	3580.4	3725.9	3128.0	2567.9
YNR011C	PRP2	640.5	648.9	611.7	597.0	539.4	515.7	521.5	489.4	420.3	378.8	354.0	339.1	347.8	494.5	618.4
YLR098C	CHA4	1766.5	1748.3	1810.8	1723.3	1679.1	1716.4	1785.4	1755.0	1600.1	1597.1	1732.2	1641.2	1682.1	2056.2	2100.2
YDR372C	VPS74	5098.9	4965.9	5116.8	5249.8	5012.1	5329.9	5122.3	5213.0	5284.6	5218.8	5090.3	5180.7	4952.7	5194.3	4677.5
YOR147W	MDM32	2379.3	2375.9	2152.2	2260.2	2161.5	2149.5	2132.4	2160.4	1923.9	1888.2	1919.0	1685.6	1793.2	1935.2	2094.6
YBR269C	FMP21	5806.9	5811.6	6095.8	5940.5	6412.2	6718.8	6388.9	6897.4	7251.9	8385.1	9213.8	9135.6	8957.1	10345.2	10727.2
YHR199C-A	NBL1	253.3	233.8	206.9	223.3	286.0	293.8	224.9	277.4	278.0	316.9	366.4	329.3	365.6	400.9	404.2
YOR168W	GLN4	7837.6	7602.0	7765.8	7627.5	7220.7	6954.9	7403.8	7033.6	6550.7	6052.0	4946.1	4949.8	4887.1	5212.5	5097.3
YNL001W	DOM34	2993.5	2957.5	2804.2	3079.5	2769.3	2276.7	2377.8	2473.3	2139.9	1870.8	1752.5	1621.8	1687.8	1672.8	1694.6
YFR005C	SAD1	2035.7	2202.1	1924.0	2146.6	1951.3	1823.1	1820.3	1870.1	1797.2	1872.1	1885.4	1679.4	1772.5	1518.6	1426.7
YOR316C-A	YOR316C-A	30.2	31.4	33.6	35.3	33.6	23.1	36.1	27.1	34.2	32.4	32.5	37.9	37.5	38.4	34.5
YBR230W-A	YBR230W-A	2911.8	3187.6	2809.7	2874.4	3395.3	3411.1	3569.8	3477.7	3706.5	4314.2	5465.0	5013.2	5126.5	6288.9	5113.1
YEL052W	AFG1	3307.7	3403.9	3331.5	3362.9	3342.3	3531.9	3408.7	3557.3	3729.4	4175.9	4169.3	3979.1	3982.3	3880.4	3612.2
YOR312C	RPL20B	17076.7	16587.0	16758.2	16660.5	16332.2	16071.9	16510.0	16656.1	15772.7	14802.4	10331.7	12544.7	11143.4	6359.3	6791.6
YEL055C	POL5	3712.1	3499.3	3580.8	3486.4	2895.6	2673.7	2901.3	2841.2	2167.6	1567.2	991.9	1054.5	1067.1	1192.1	1210.5
YIL046W-A	YIL046W-A	154.9	126.7	150.4	142.6	156.8	127.2	149.7	133.2	125.6	119.5	116.4	93.7	106.7	71.0	77.2
YDL213C	NOP6	3732.3	3675.9	3626.7	3472.7	2973.2	2290.9	2390.8	2580.8	1687.1	1162.2	799.4	700.0	752.6	779.5	1047.7
YJR013W	GPI14	4080.1	4189.2	4143.3	3742.0	4221.7	4302.3	4274.6	4375.7	4417.8	4467.1	4674.9	4270.4	4628.2	4219.3	3945.2
YBR062C	YBR062C	3572.0	3648.0	3509.5	3655.6	3893.1	4096.9	3807.3	3974.7	4325.0	4950.7	5939.9	5459.3	5709.7	5561.6	6065.9
YGR052W	FMP48	915.2	924.6	904.1	1035.5	1338.0	1610.5	1243.9	1474.0	1928.6	1404.5	753.6	812.2	705.8	1551.7	2066.9
YBR213W	MET8	2604.0	2651.8	2642.7	2238.7	1986.2	1386.7	1808.5	1783.1	922.2	696.1	1252.6	1157.5	1221.3	1512.6	1925.1
YFR008W	FAR7	610.3	562.5	668.8	703.8	791.6	873.4	775.4	855.0	931.7	1136.1	1222.3	1157.9	1252.6	1177.9	1158.6
YOR172W	YRM1	1340.1	1420.9	1289.2	1365.5	1357.6	1327.8	1263.0	1275.0	1316.9	1438.2	1477.4	1312.8	1435.4	1554.0	1371.3
YKR077W	MSA2	2107.3	2106.2	2079.1	2229.4	2421.4	2648.1	2412.9	2585.7	2853.9	3080.0	3210.3	3282.7	3286.3	2996.7	2763.2
YDR356W	SPC110	1228.5	1257.6	1184.5	1227.3	1282.3	1209.2	1235.8	1209.9	1252.9	1379.4	1530.9	1400.2	1472.7	1868.2	1554.0
YJL187C	SWE1	2137.8	2169.3	2263.1	2244.6	2262.7	2174.2	2212.7	2170.4	2106.1	2290.6	2256.7	2225.4	2233.7	2326.5	1874.1
YPL168W	YPL168W	1375.0	1426.1	1355.7	1422.5	1530.9	1608.4	1444.2	1561.2	1658.6	1968.1	2474.8	2066.8	2270.4	2993.2	2676.3
YPR045C	YPR045C	2311.0	2181.0	2235.7	2403.7	2382.6	2583.1	2465.4	2584.9	2827.6	2873.6	3190.6	3049.7	3085.1	3681.1	3654.7
YMR219W	ESC1	2689.1	2590.5	2784.9	2656.3	2687.8	3100.1	2789.7	2870.7	3053.3	3520.3	3819.8	3750.8	3915.6	4926.8	4489.4
YJL206C	YJL206C	507.9	514.0	491.6	523.0	486.2	500.5	454.9	508.9	523.3	614.3	767.4	726.7	680.1	1155.7	1239.2
YJL057C	IKS1	1052.2	1117.9	1052.2	1171.1	1297.3	1468.2	1339.7	1462.5	1836.9	2430.9	2603.5	2388.7	2495.6	3162.6	3069.4
YNL178W	RPS3	23930.3	23686.8	23427.8	23969.9	23264.4	23130.1	23747.3	23372.0	23256.1	22645.4	18656.6	20229.4	19159.6	8075.0	8599.6
YBR164C	ARL1	6378.1	6721.1	6636.7	6743.4	6815.3	6786.6	5892.1	6947.8	6693.1	7166.2	7307.2	6949.7	7235.6	6637.4	5934.9
YGL004C	RPN14	1781.4	1853.4	1727.8	1910.1	1955.6	1962.5	1801.6	1914.8	2165.4	2249.6	2578.4	2395.8	2389.8	2608.8	2489.6
YDR430C	CYM1	1467.2	1453.5	1429.1	1462.8	1553.9	1652.4	1529.1	1638.4	1828.7	2281.9	2609.3	2429.3	2495.0	2394.0	2274.7
YHR154W	RTT107	2613.3	2707.9	2772.4	2874.0	2802.3	2698.2	2596.5	2818.9	2729.1	2602.1	2462.3	2312.3	2476.0	2536.5	1681.6
YCR099C	YCR099C	321.1	346.0	358.9	371.0	387.6	403.5	402.0	404.1	526.8	692.7	728.4	696.2	668.3	747.4	643.1
YBR239C	ERT1	769.0	792.3	719.2	744.7	709.1	630.2	659.5	667.6	594.5	654.3	648.2	546.7	597.1	698.6	597.3
YDR219C	MFB1	2054.9	1962.6	2002.6	2043.0	2170.5	2362.7	2154.1	2258.4	2495.2	2788.1	2904.8	2837.1	2792.6	3551.3	3358.7
YPL278C	YPL278C	670.9	659.6	611.2	596.0	638.6	590.9	615.3	656.9	636.7	719.0	886.9	812.0	843.9	923.6	740.8
YOR189W	IES4	1568.3	1681.5	1529.6	1630.5	1709.9	1657.8	1615.7	1757.9	1837.3	2114.6	2457.6	2323.2	2497.9	2195.2	1875.4
YOL151W	GRE2	4395.1	4486.7	4461.4	4642.9	4631.2	4634.4	4367.1	4861.8	4913.2	5662.1	6288.5	6463.3	6131.1	5974.2	8289.3
YLR341W	SPO77	183.9	190.4	132.1	165.4	190.0	136.2	137.9	134.9	137.0	149.1	142.4	140.7	151.4	182.0	165.3
YMR205C	PFK2	13975.2	14059.0	14164.7	14344.9	13840.8	13449.8	13704.9	13773.9	12937.8	12960.4	12592.1	12219.0	12214.7	14091.2	13107.9
YIL092W	YIL092W	807.5	835.1	809.9	765.6	801.4	624.7	697.1	660.3	558.9	599.8	789.2	667.3	872.3	1325.3	1291.7
YMR236W	TAF9	5252.8	5499.6	5361.0	5324.0	5347.6	5026.6	4849.5	5278.2	4828.5	4790.7	4758.4	4788.4	4928.7	5693.8	5808.4
YLL013C	PUF3	1980.2	2022.1	1929.3	1956.1	1929.4	1859.9	2003.6	1928.9	1828.7	1881.6	2001.5	1843.8	1869.0	2217.7	2021.3
YPL005W	AEP3	817.3	835.4	784.7	855.6	930.7	934.8	770.6	821.7	938.1	1015.6	1082.4	876.4	1013.2	1046.9	1050.2
YER109C	FLO8	1199.0	1210.9	1138.6	1205.6	1156.3	1085.3	1085.2	1119.7	1059.3	1135.1	1150.1	1124.2	1147.3	1210.7	1102.9
YBR010W	HHT1	14039.9	13872.2	14392.6	14137.6	13934.7	14453.3	14422.4	14780.9	14370.4	14661.6	15649.2	16123.1	15938.6	17290.6	16014.6
YIL108W	YIL108W	2730.3	2803.8	2669.8	2853.7	2905.4	2925.0	2854.3	3018.6	3205.4	3601.0	3605.9	3201.6	3305.1	3670.7	3279.5
YLR418C	CDC73	2355.6	2404.9	2390.4	2472.3	2435.1	2378.5	2310.9	2516.7	2494.6	2476.5	2595.0	2493.4	2617.1	2371.9	2581.4
YDR512C	EMI1	1826.5	1581.2	1913.7	1651.3	1972.9	2163.6	2237.1	2169.1	2459.2	2492.7	3138.6	3094.9	2932.6	3066.3	3114.4
YJR113C	RSM7	2248.1	2343.6	2161.3	2096.8	2288.8	2135.6	2066.7	2251.3	2128.3	2312.2	2291.2	2284.9	2332.3	2056.8	2148.2
YGR041W	BUD9	2027.3	2174.0	2103.9	2022.0	2000.0	1844.2	1944.6	1820.0	1703.0	1711.9	2315.4	1938.1	2141.4	2989.5	2802.5
YCR048W	ARE1	2379.9	2514.5	2331.5	2032.3	2217.6	1881.5	2076.3	2014.9	1792.8	1518.2	1582.5	1333.3	1544.1	2072.4	2152.6
YJL008C	CCT8	7472.1	7407.5	7464.9	7393.9	7058.0	6952.6	7024.8	7044.8	6398.1	6074.8	6015.0	6151.2	6041.9	5699.7	6395.5
YPR071W	YPR071W	1193.6	1223.7	1215.1	1157.3	1221.6	1130.5	1034.2	1195.4	1089.0	1118.9	1022.4	1024.1	967.5	878.1	833.6
YLR055C	SPT8	2702.4	2748.9	2545.3	2463.0	2509.5	2356.0	2338.3	2427.0	2228.5	2068.1	1699.8	1696.4	1727.1	1571.1	1454.7
YNL196C	SLZ1	75.3	74.6	69.5	65.7	68.4	83.0	82.2	78.2	96.8	135.0	119.7	154.0	133.2	134.8	141.1
YMR158C-A	YMR158C-A	915.5	768.3	892.7	834.9	921.3	1142.1	1248.5	985.7	1153.5	1110.9	1282.2	1344.7	1206.4	1387.0	1500.2
YGL215W	CLG1	5168.8	5321.0	5151.1	4839.4	4878.9	4528.2	4600.1	4689.0	4406.3	4398.3	4736.9	4250.6	4640.2	6314.9	6505.4
YEL029C	BUD16	2637.4	2499.2	2525.9	2511.8	2364.4	2125.8	2334.7	2134.6	1815.0	1475.3	1599.6	1481.3	1531.6	1630.4	1522.9
YER154W	OXA1	4296.1	4435.6	4199.4	4150.9	4519.7	3975.6	3974.7	4102.6	4029.9	3920.5	3975.4	3766.0	3892.1	3534.1	3794.2
YDL067C	COX9	7239.1	7578.0	7549.8	7531.1	7786.4	7809.7	7965.4	7770.6	7968.3	8757.3	9710.6	9171.4	9230.6	9855.3	9784.2
YOL019W	YOL019W	4875.8	4910.3	4565.9	4454.2	5491.0	5827.6	5274.3	5575.0	6115.5	7557.5	9486.0	8733.4	9388.4	9979.8	9428.1
YLR383W	SMC6	2987.5	3084.8	2961.7	3095.5	3121.2	3048.8	3165.8	3019.9	3068.9	3115.1	3236.3	2993.1	3005.4	3207.5	2398.3
YKR027W	BCH2	1397.8	1424.6	1407.0	1426.8	1427.8	1414.7	1328.7	1456.7	1386.5	1452.6	1574.3	1458.3	1490.8	1586.9	1437.7
YGL124C	MON1	1144.1	1118.1	1106.0	1111.8	1094.0	1113.6	1070.7	1090.9	1067.4	1142.2	1169.2	1129.5	1151.2	1088.7	980.5
YER046W	SPO73	1719.5	1708.9	1753.3	1855.7	1948.7	2304.7	2015.4	2250.9	2581.1	3141.5	3753.1	3451.9	3547.7	3597.6	2901.2
YIL169C	YIL169C	5351.9	5356.8	5059.1	5019.9	5683.8	6469.6	5768.5	5897.7	6882.7	9155.4	12645.0	12230.4	11760.3	15836.0	18708.8
YBR003W	COQ1	3609.4	3714.0	3467.2	3785.5	4051.1	4011.8	3827.6	3979.6	4372.4	4788.5	4434.7	4348.9	4229.9	4144.0	3784.2
YMR304W	UBP15	2894.4	2829.6	2838.4	3185.7	2981.8	3366.0	3147.0	3334.8	3769.8	4589.7	5439.2	5193.8	5244.3	5008.5	4834.4
YDR319C	YDR319C	2329.4	2350.4	2134.5	2113.1	2430.5	2516.5	2413.1	2536.2	2970.8	3429.7	4210.8	3745.7	4012.7	5448.0	4550.2
YDL117W	CYK3	2668.2	2674.9	2598.2	2655.1	2551.9	2449.5	2560.8	2573.7	2268.7	2311.5	2611.5	2478.4	2546.4	3082.8	2951.7
YPR156C	TPO3	761.6	517.6	941.2	533.9	753.7	1006.8	1151.5	788.0	825.2	784.9	816.9	946.0	750.8	694.2	837.1
YOR306C	MCH5	4588.2	4855.9	4725.7	4986.0	5059.2	4790.5	4973.2	5206.1	4117.6	3338.1	4085.9	3200.0	3749.7	10167.5	8946.0
YGR281W	YOR1	6548.4	6915.5	6918.5	6420.2	6740.7	7289.4	7355.6	7463.0	7657.8	8715.2	9458.2	9408.4	9337.1	9921.7	9132.0
YGR262C	BUD32	3166.7	3299.3	3121.4	3359.7	3193.6	2927.8	2913.2	3103.1	2917.7	2699.5	2559.0	2456.7	2442.9	2647.7	2641.1
YOR040W	GLO4	855.3	947.4	815.0	799.6	965.1	940.6	812.8	900.9	1011.7	1164.5	1489.7	1305.0	1383.4	1741.3	1705.4
YDR165W	TRM82	5174.4	5319.0	5480.6	5119.7	4281.5	3350.4	4133.2	3741.5	2292.2	1256.2	620.0	594.2	638.3	973.0	1259.2
YMR229C	RRP5	6731.7	7142.8	6301.6	7128.9	6308.8	5475.7	5344.0	5408.9	4640.8	3251.0	798.0	925.1	815.6	981.1	1466.3
YMR058W	FET3	9620.1	9423.5	9683.9	8929.7	9422.3	8861.0	9076.3	8812.0	8081.6	6799.9	5732.8	4717.1	5476.9	10196.1	6872.0
YIL018W	RPL2B	18071.0	17978.0	17560.9	17618.1	17523.5	17386.8	17921.6	17092.7	17045.1	16268.7	11818.5	14060.5	12512.0	5273.4	5215.1
YPL105C	SYH1	3653.9	3829.2	3937.7	3727.2	3688.5	3415.7	3507.2	3480.7	3136.1	3262.7	3184.3	2894.4	3051.4	3751.0	3670.3
YPL208W	RKM1	2795.5	2871.2	2756.9	3155.2	2829.5	2857.0	2721.9	2818.2	2947.0	3044.6	3233.0	3052.0	3121.1	2727.9	2323.4
YBR081C	SPT7	2188.3	2273.2	2021.6	2318.7	2230.4	1966.5	2014.9	1968.4	2041.9	1980.5	2131.4	1924.6	1985.6	2145.6	2019.8
YLR081W	GAL2	136.9	171.8	124.7	192.4	163.4	126.8	135.4	126.5	137.2	120.9	153.7	112.8	122.9	144.9	116.1
YBR183W	YPC1	2559.0	2660.7	2506.3	2684.2	3365.1	4355.8	3613.0	4033.3	5508.4	6164.9	5741.7	5777.2	5409.1	4975.6	4389.9
YNL132W	KRE33	3846.2	4041.0	3957.3	3809.6	3231.7	2377.2	2779.2	2702.0	1749.4	994.6	211.5	275.0	227.9	402.0	702.9
YPL214C	THI6	2706.1	2836.2	2572.2	2967.3	2925.5	2879.8	2835.8	2921.3	3190.0	3527.9	4357.3	3942.9	4152.7	3486.2	3443.7
YKL130C	SHE2	2334.8	2440.5	2410.4	2369.0	2362.0	2267.3	2321.6	2316.5	2195.1	2210.8	2134.1	2034.3	2057.2	2290.4	2385.1
YBL005W-A	YBL005W-A	591.4	747.1	365.5	802.2	619.4	620.9	325.6	347.5	612.9	496.9	674.1	357.2	614.1	802.2	842.3
YNR035C	ARC35	7805.4	7535.0	7903.4	8210.0	7993.8	8468.4	7843.2	8415.1	8651.6	9190.3	9455.9	9923.4	9583.1	10037.7	10172.4
YMR077C	VPS20	1693.6	1828.4	1766.5	1860.4	1959.1	2033.1	1855.4	2043.1	2257.0	2808.8	2981.9	2770.6	3013.5	3239.4	3145.3
YPL234C	TFP3	14195.4	14324.5	14316.7	13955.5	13977.0	14541.5	14367.0	14596.4	14533.4	14498.2	15506.8	14680.0	15301.8	15930.5	14943.0
YKR034W	DAL80	8297.2	8336.8	8520.8	9430.1	11171.3	14344.5	11919.3	13688.7	16029.0	18318.2	17124.9	18057.2	17600.2	11912.0	14383.3
YMR264W	CUE1	4776.8	4820.2	4816.4	4349.8	4831.1	4663.8	4566.3	4855.4	4451.6	4445.7	4736.7	4542.3	4628.2	5084.7	5245.0
YPL032C	SVL3	3577.0	3759.2	3557.2	3452.4	3520.1	3179.5	3448.8	3481.5	3130.2	3105.0	2939.6	2863.1	3091.8	4136.8	2769.2
YHR037W	PUT2	10269.0	10507.2	10104.2	11748.3	12930.6	14327.0	12796.0	13868.3	15525.9	17082.3	20722.3	19825.2	20261.3	21576.7	21342.5
YML080W	DUS1	2227.8	2258.9	2238.5	2127.8	1622.5	1106.8	1437.0	1283.7	765.2	580.6	615.1	510.7	518.3	734.3	734.9
YER095W	RAD51	2746.4	2881.1	2796.0	2915.9	3115.3	3250.6	2864.5	3208.5	3447.0	3929.6	4362.9	4052.9	4240.0	4136.2	3982.2
YLL043W	FPS1	6174.6	6432.8	5657.3	5642.0	6172.6	5516.2	5827.4	5897.7	5893.4	5910.9	6039.8	5399.8	6061.8	6627.1	5867.2
YBR243C	ALG7	5178.4	5212.5	4984.1	4658.5	5065.8	4959.6	4946.7	5146.6	5103.7	4774.8	4602.6	4566.9	4579.1	4083.3	3379.9
YDR179W-A	YDR179W-A	1563.4	1653.3	1542.8	1453.2	1343.8	1162.6	1274.3	1241.5	1114.2	1160.5	1589.1	1373.0	1551.3	2323.9	2243.1
YGR283C	YGR283C	1714.4	1842.6	1689.1	1616.1	1202.6	722.0	981.6	891.7	372.7	182.2	141.7	114.1	129.9	393.4	437.6
YNL146C-A	YNL146C-A	1308.2	1316.4	1167.1	1091.7	1367.5	1266.5	1357.0	1230.1	1322.7	1374.8	2164.0	1798.5	2033.8	3028.1	2930.4
YPL152W	RRD2	1103.1	1106.8	1111.2	1140.5	1243.0	1338.6	1186.6	1323.5	1518.3	1740.9	2028.5	1881.7	1935.2	1840.7	2164.6
YNL229C	URE2	3282.2	3564.4	3294.3	3566.4	3412.3	2921.0	2976.9	2883.8	2706.7	2438.5	2358.0	2081.0	2264.5	2988.2	2961.3
YLL002W	RTT109	1240.8	1295.8	1219.4	1374.7	1292.3	1317.4	1270.4	1356.6	1346.1	1421.8	1330.5	1383.1	1445.0	1188.9	980.8
YOR126C	IAH1	1974.5	2101.6	1948.3	2062.8	1891.2	1793.5	1798.4	1922.6	1745.5	1672.9	1429.5	1509.6	1522.7	1110.5	1430.3
YMR089C	YTA12	3406.2	3394.1	3452.9	3318.7	3495.7	3657.8	3636.7	3729.5	3629.4	3962.7	4399.0	4233.6	4331.5	3942.5	3910.8
YPL054W	LEE1	695.9	735.0	635.6	1003.0	1611.3	3075.0	1740.6	2515.6	5371.2	8084.4	10636.6	10475.8	10976.6	10399.9	10768.5
YOR291W	YPK9	3228.8	3250.4	3744.4	3062.7	3352.9	3849.4	3783.1	3942.5	4160.0	4861.7	3915.3	4059.4	3893.3	3494.9	3491.4
YPR190C	RPC82	2827.3	3003.2	2935.8	2947.6	2548.6	1864.1	2282.1	1884.4	1355.5	995.1	745.7	642.3	699.9	1014.7	1029.6
YCL057W	PRD1	6124.6	6243.5	6277.8	6287.1	6545.4	6397.6	6546.0	6324.2	6558.4	7013.9	8075.8	7293.9	7485.2	7616.5	7448.5
YDR038C	ENA5	6281.9	6194.5	6025.6	5681.7	6186.7	5902.2	5496.5	5920.0	6259.4	7061.1	8632.5	7614.2	8052.3	6501.5	6263.6
YOR002W	ALG6	4710.3	4945.8	4418.1	4583.6	4755.4	4213.4	4262.4	4392.6	4341.1	4213.9	4278.7	3877.0	4105.9	4679.6	4386.8
YJL038C	LOH1	89.4	73.9	88.3	81.1	79.7	84.7	88.8	82.4	104.5	101.9	151.3	118.2	131.3	190.9	162.2
YGR109W-A	YGR109W-A	1026.6	1356.0	823.6	1280.6	1296.5	1255.3	960.9	968.5	1110.1	1064.2	1062.3	1053.4	943.6	1812.1	2328.5
YLR069C	MEF1	2471.7	2593.5	2363.7	2688.2	2652.1	2586.4	2507.7	2484.9	2602.2	2755.1	2714.1	2600.4	2619.9	2561.8	2297.6
YNR010W	CSE2	1054.7	1007.9	1024.8	1053.4	1081.0	1116.2	1020.2	1139.8	1205.1	1345.3	1336.2	1445.2	1432.8	1307.9	1313.9
YNL063W	MTQ1	1856.8	1905.4	1876.4	1813.7	1941.2	1819.9	1767.3	1905.6	1892.5	1942.1	1704.7	1719.3	1622.8	2120.5	2406.2
YLR295C	ATP14	4808.4	5050.3	4892.1	5220.6	5258.8	5014.1	4939.3	4857.6	5143.1	5243.9	5397.4	5330.6	5310.1	5542.1	5823.4
YDR034C	LYS14	2969.9	2930.6	3145.1	3163.9	3221.4	3443.7	3354.3	3336.6	3391.8	3579.5	3465.7	3626.8	3410.6	4754.1	5039.3
YOL010W	RCL1	2208.2	2238.9	1986.7	2016.6	1494.3	806.0	1226.6	938.9	380.2	169.0	176.2	165.2	150.5	296.7	367.1
YFL026W	STE2	15112.1	15099.1	15004.9	14640.8	14759.4	15347.9	14908.9	15011.1	15001.3	14973.4	15322.3	15017.0	14981.8	16737.4	17467.6
YOR359W	VTS1	1222.5	1316.2	1312.5	1145.9	858.0	486.5	706.2	560.2	260.6	206.5	239.9	198.1	214.0	374.6	433.8
YDR261W-B	YDR261W-B	10108.4	8313.2	10632.7	8936.3	9996.2	11503.4	11869.7	10480.1	11038.6	11209.9	11943.6	12842.5	12342.4	13012.0	13407.2
YNL250W	RAD50	607.3	619.0	604.2	586.7	581.5	551.7	526.0	566.7	595.4	662.1	854.8	797.8	784.7	940.7	904.9
YJL096W	MRPL49	3052.8	2991.3	3039.9	2934.9	3121.1	3077.6	2966.2	3074.6	2894.9	3179.0	2897.3	2942.2	2821.0	2259.5	2357.2
YJL079C	PRY1	6704.2	7182.7	6678.9	6760.1	7308.8	7482.4	6953.6	7438.7	7605.0	7897.2	8890.4	8278.4	8928.9	11377.2	12468.0
YDR367W	KEI1	4892.7	4703.2	5066.3	4352.9	4761.6	4767.4	4751.1	4851.8	4624.4	4327.9	4321.5	4404.0	4293.9	3939.6	3735.8
YDR307W	YDR307W	2878.1	2988.7	2886.6	2772.5	3189.9	3223.1	3138.0	3212.5	3411.5	3957.6	4278.0	3997.3	4224.2	3911.5	3131.7
YGL162W	SUT1	1199.6	1310.2	1111.1	1175.9	1085.8	822.8	847.4	856.1	769.0	704.7	650.4	632.0	667.3	560.5	655.8
YGL040C	HEM2	4715.4	4831.2	4844.8	4917.9	4751.4	5015.9	4613.5	4955.2	4838.2	4834.6	4996.6	4747.1	4993.0	4166.2	4609.2
YPL173W	MRPL40	1441.7	1432.3	1383.0	1461.7	1550.2	1570.1	1422.6	1613.8	1664.7	1830.8	1939.6	1967.6	1903.3	1746.8	1525.1
YJL124C	LSM1	5254.4	5568.9	5213.9	5543.5	5386.4	4978.9	4750.9	5225.8	4838.5	4541.3	4301.6	4046.3	4313.6	4448.2	4059.6
YFR051C	RET2	6157.8	6113.5	6281.3	6225.1	6277.6	6455.5	5933.7	6615.6	6443.8	6932.5	6656.2	6610.9	6697.6	5862.1	5538.4
YGR227W	DIE2	3136.8	3255.4	3069.0	2764.7	3085.5	3025.5	3079.3	3037.9	2944.3	2971.9	3317.0	3055.5	3376.3	3536.5	3177.5
YIL016W	SNL1	4041.1	4020.9	4216.0	3763.7	3955.4	3763.7	4101.9	3936.8	3605.5	3443.3	3358.9	3305.3	3345.5	2968.4	2683.6
YBR055C	PRP6	2258.0	2345.6	2225.1	2204.7	2256.1	2062.7	2052.2	2100.7	1947.1	1884.4	1634.0	1627.2	1609.6	1593.6	1591.0
YBL107C	YBL107C	2074.7	2147.0	2044.7	2105.7	1985.3	2038.3	1919.4	2103.9	1894.6	1928.5	2158.1	2149.9	2157.2	1775.5	1796.2
[truncated: 3,717 more rows]
