# Supplementary material for: Inferring causal metabolic signals that regulate the dynamic TORC1-dependent transcriptome
Source: Mol Syst Biol. 2015 Apr 17;11(4):802. doi: 10.15252/msb.20145475 (PMC4422559; doi:10.15252/msb.20145475)
Supplement: Supplementary file 17 [file msb0011-0802-sd17.zip › Supplementary Data 1_MODEL/codeBayessianFramework/data/TranscriptsRaw/BY_affy_gln2pro_nqsp_rawdata.xlsx]

## Sheet: Sheet1
YORF	GeneName	BY013_T1	BY009_T1	BY010_T1	BY013_T0	BY013_T2	BY013_T3	BY009_T3	BY010_T3	BY013_T4	BY013_T5	BY013_T6	BY009_T6	BY010_T6	BY013_T7	BY013_T8
YKR009C	FOX2	1901.04	1975.85	1745.4	2019.16	2166.71	2050.78	1948.91	2010.7	2436.75	2778.8	3361.01	3042.99	3243.71	3421.39	3314.49
YDL157C	YDL157C	6898.1	6906.88	6288.46	6939.64	6741.42	6024.27	6070.92	6246.52	5942.87	5187.01	4567.19	4657.05	4588.63	4783.58	4368.28
YER059W	PCL6	2328	2354.36	2531.43	2331.11	2539.8	3129.21	2839.26	3063.27	3478.15	4168.69	4340.4	4298.54	4429.88	4191.48	3623.22
YGL059W	PKP2	1557.35	1574.46	1621.08	1635.32	1557.14	1668.19	1622.7	1673.33	1637.02	1697.22	1458.52	1568.91	1495.5	2016.41	2236.32
YDR481C	PHO8	4661.28	4844.26	4831.3	4435.71	5188.97	5939.61	5412.57	5949.11	6369.92	8235.44	10144.2	9723.24	10263.3	9008.33	8694.43
YML113W	DAT1	1496.48	1545.29	1397.52	1267.38	1024.79	605.485	786.713	688.927	338.753	202.148	201.806	184.422	185.724	387.274	503.737
YIL157C	COA1	2891.37	2946.82	2984.04	3216.96	3293.38	3329.08	3184.64	3338.89	3664.94	4068.82	4507.49	4524.77	4385.48	4136.17	3793.56
YPR003C	YPR003C	946.643	1020.96	959.566	963.533	1061.57	1127.83	1039.72	1152.88	1272.55	1369.45	1660.37	1522.9	1555.31	1442.2	1444.68
YNR074C	AIF1	2989.56	2976.92	2714.02	3099.79	3014.31	2855.61	2792.29	3081.44	3123.25	3550.55	3903.89	3760.19	3932.76	3372.55	2795.99
YLR154C-H	YLR154C-H	1014.79	1012.07	855.676	875.915	1051.61	878.426	1109.94	809.999	840.063	995.233	1059.25	968.826	1030.33	1042.65	874.627
YKL012W	PRP40	2485.26	2659.08	2496.16	2622.63	2524.4	2438.75	2503.78	2598.08	2522.38	2546.59	2484.91	2415.96	2310.02	3089.27	2915.73
YJL147C	YJL147C	965.484	1052.99	923.802	1071.67	1098.54	894.219	843.13	964.45	965.193	1102.19	1131.19	1014.38	1117.94	1330.05	1136.98
YDL216C	RRI1	574.021	563.052	582.157	607.369	670.941	798.397	663.491	771.684	948.917	1190.21	1236.91	1180.59	1193.72	1584.22	1403.63
YNL320W	YNL320W	3120.49	3063.66	2994.06	3168.37	3229.12	3202.43	2974.68	3558.23	3404.11	3345.43	3642.02	3358.93	3540.26	2772.85	2619.21
YHL007C	STE20	3822.23	4086.05	3920.6	3625.26	3478.33	3138.19	3534.27	3260.49	2602.27	2161.76	1975.6	1770.04	1728.36	2224.01	2450.6
YPL223C	GRE1	422.407	526.581	592.435	396.203	471.739	571.064	606.477	740.348	676.393	965.91	1466.12	1339.88	1530.86	1945.52	3079.21
YKL138C	MRPL31	5883.7	6002.22	5475.26	6322.2	5950.06	5358.3	5511.53	5560.13	5737.84	5498.09	5690.37	4839.51	4994.99	3610.77	3733.65
YNL126W	SPC98	1517.27	1465.26	1572.33	1448.8	1442.8	1449.53	1585.16	1427.71	1405.92	1435.07	1553.37	1519.82	1581.23	1932.44	1773.76
YKL055C	OAR1	226.322	254.607	201.562	229.139	224.823	170.294	156.57	165.751	160.764	106.065	117.024	91.9391	87.3202	151.788	160.548
YML035C	AMD1	2596.25	2679.59	2665.23	2754.3	2620.36	2595.88	2607.94	2598.54	2737.88	3094.05	3139.44	2993.63	3034	3245.98	3446.33
YER087C-B	SBH1	8061.31	8381.67	8098.15	8296.75	8388.9	7898.42	7842.03	7743.38	7771.92	7287.44	7789.24	7303.52	7750.29	7931.24	6907.57
YIL160C	POT1	45.8296	52.2428	59.9248	45.5812	54.9166	69.9786	59.3268	70.5549	102.029	201.85	485.076	356.688	409.621	636.688	1028.34
YLR050C	YLR050C	3776.32	4044.34	3787.8	3798.38	4194.49	3642.05	3832.95	3885.76	3764.37	4015.33	4375.88	4096.38	4369.42	5797.46	5041.46
YOR037W	CYC2	1042.88	1121.72	1022.95	1105.13	1113.01	1070.63	1059.15	1090.96	1087.86	1099.04	1130.6	1041.29	1131.5	1121.32	1023.68
YOL008W	COQ10	1253.69	1177.93	1216.94	1205.06	1263.22	1418.27	1285.89	1469.07	1616.88	1809.89	1912.66	2043.75	1984.06	1788.38	1662.88
YOR072W-B	YOR072W-B	643.803	713.661	558.893	532.853	564.994	452.135	522.011	491.292	408.255	405.442	289.496	277.941	276.58	286.024	275.199
YPL253C	VIK1	1376.4	1294.38	1329.97	1350.52	1252.97	1174.76	1276.35	1308.13	1216.13	1200.33	1215.03	1204.23	1254.86	1436.33	1378.04
YDL048C	STP4	651.869	714.856	677.144	694.815	705.417	682.408	651.85	674.339	729.073	920.763	1099.19	988.062	1037.37	1687.36	1353.41
YDR056C	YDR056C	6706.86	6563.85	6910.71	6378.98	6847.94	7038.56	6785.11	7035.26	6952.95	7278.88	7291.31	7356.5	7530.13	7819.61	7519.62
YNL083W	SAL1	1039.2	1049.81	980.197	994.933	1008.97	991.982	1002.79	1014.28	1099.03	1138.75	1189.48	1101.58	1198.56	1196.13	1209.84
YCR081W	SRB8	519.219	567.146	451.772	620.519	589.087	469.44	475.317	476.748	514.789	511.368	503.028	468.205	449.711	493.872	452.127
YDL159W	STE7	903.603	955.87	867.242	876.768	889.202	911.42	762.613	902.547	1016.91	1213.35	1479.96	1339.34	1464.3	1343.82	1364.86
YCR024C-B	YCR024C-B	14001.9	13643.2	13442.9	13342.4	13695.1	13899.5	13875.1	13645.3	13982.4	13721.3	16114.1	15369.5	16627.8	17489.4	17291.7
YPL154C	PEP4	13952.1	13815.2	13586.6	13648.4	15015.8	14890.8	14396.1	14665.4	16020.7	17855.6	20734.7	19600.9	20174.1	22593.5	22204.2
YDR020C	DAS2	761.216	807.285	734.04	748.817	651.956	463.135	517.503	549.587	384.5	327.463	335.653	317.877	327.233	332.679	403.19
YOR290C	SNF2	4387.49	4354.21	4296.12	4340.28	4213.22	4276.5	4311.46	4417.02	4253.69	4474.33	4842.31	4502.05	4786.03	6245.23	5723.17
YGR267C	FOL2	8876.63	9004.52	8934.56	8879.47	8945.55	8814.38	8744.49	8860.58	8672.05	8220.83	8399.77	8211.85	8556.5	8780.17	8665.33
YNL216W	RAP1	3496.61	3553.26	3533.41	3660.15	3313.77	3283.55	3360.52	3494.23	3294.51	3202.38	2842.1	2710.24	2765.64	2157.25	2346.07
YFL034C-B	MOB2	2047.93	1906.99	1953.73	2013.1	2015.69	1916.58	1794.2	1998.31	1745.05	1476.59	1406.68	1357.15	1389.71	1434.65	1473.12
YEL031W	SPF1	10823.5	10767.7	10787.1	9993.71	10419.4	10457.2	10843.4	10477.4	10485.2	10317.5	10952.1	10413.6	10763.4	10557.5	9793.8
YBR238C	YBR238C	797.91	841.872	746.075	789.033	650.333	460.439	553.573	516	366.851	296.607	213.429	203.726	201.055	194.694	168.451
YFL045C	SEC53	13560.6	13471.7	14002.6	13922.4	13589.7	13887.4	13377.9	14169.2	13947	13907.9	13821.9	14220.3	14150.3	15150.3	13079.4
YGL222C	EDC1	2166.77	2154.8	2178.01	2023.93	2418	2649.51	2436.11	2732.08	2909.76	3464.42	3628.08	3762.01	3744.19	4032.57	3983.59
YIR021W	MRS1	2151.83	2254.83	1995.12	2229.21	2201.3	1877.7	1964.48	2026.39	1861.53	1600.5	1542.83	1421.49	1501.17	1407.54	1488.99
YHR014W	SPO13	40.788	50.4747	48.5228	48.0538	38.707	54.3092	57.5688	46.5133	51.2932	55.965	68.6168	56.8238	55.5237	68.6109	45.7474
YEL006W	YEA6	3072.28	3186.56	2999.01	3153.21	3419.3	3472.48	3099.3	3411.47	3661.22	4215.27	5131.21	4543.97	5007.27	5959.93	5612.84
YDL029W	ARP2	7807.88	7888.62	7827.59	8297.18	8272.13	8427.97	7674.29	8588.61	8745.98	9262.98	9844.41	9338.87	9962.34	11040.3	10780.7
YLR401C	DUS3	1702.39	1881.93	1667.76	1647.87	1395.16	911.336	1185.21	985.199	599.393	302.35	129.912	113.167	118.871	203.788	231.465
YDR447C	RPS17B	16630.4	16280.7	16435.8	16345.8	16103	16005.7	16453.9	15695.9	15398.3	14087.6	13061.4	13830.5	13515.9	8346.18	9072.29
YOR192C-C	YOR192C-C	3092.05	3275.66	2849.12	2888.7	3151.22	2955.17	3030.08	2981.98	2908.49	3131.73	3033.06	3076.51	3279.65	2977.63	3326.18
YER026C	CHO1	10296.2	10485.9	10063.4	10237.4	10755.4	10790.5	10291.3	10523.9	11162.4	12108.6	13974.6	13516.9	13884.4	15750.7	14364.7
YLR287C-A	RPS30A	18734.4	17907.5	17901.7	17747.3	17793.7	17881.3	18970.2	17791.4	17421.2	16761.5	15538.8	16457.3	15921	13113.3	14451.8
YKL195W	MIA40	3499.63	3456.22	3439.45	3460.65	3314.45	4150.38	3830.31	4112.35	4522.57	4782.18	5113.06	4972.1	5025.06	4638.16	4630.88
YDR144C	MKC7	3284.07	3337.37	3539.2	2933.62	2818.37	2890.12	3056.06	3027.93	2353.95	2042.76	1704.31	1682.89	1669.82	1149.56	957.641
YDR439W	LRS4	1151.02	1174.04	1173.02	1167.68	1137.55	1155.4	1100.53	1217.72	1177.71	1329.13	1349.76	1287.66	1346.43	1272.13	1147.39
YBR149W	ARA1	7509.12	7612.35	7727.8	8457.96	8861.01	9553.11	8557.07	9734.83	10958.3	12850.5	15871.1	15434.2	15836.3	17519.9	18037.8
YER114C	BOI2	2693.71	2966.77	2640.86	2882.77	2684.59	2383.77	2491.01	2466.4	2343.64	2396.15	2447.11	2322.55	2321.85	3055.74	2915.64
YMR247C	RKR1	4660.39	5019.95	4313.75	4728.64	4574.42	4148.22	4542.7	4284.57	3942	3518.25	2979.78	2726.11	2927.96	2513.47	2535.57
YMR076C	PDS5	3738.62	3863.96	3991	4238.39	4075.41	4269.97	3850.76	4082.78	4123.06	4508.21	4509.94	4263.82	4520.22	4969.47	3498.8
YGR056W	RSC1	2200.37	2230.53	2103.83	2152.15	2064.2	1906.58	2013.82	2059.71	1781.47	1890.98	1948.83	1833.61	1885.39	1992.38	2059.33
YAL013W	DEP1	2105.47	2142.11	2180.57	2035.42	2284.65	2262.69	2017.35	2393.51	2270.84	2428.11	2303.33	2361.11	2336.17	2262.09	2313.46
YPR002W	PDH1	219.269	218.391	190.156	208.091	204.015	201.887	184.307	224.946	215.314	237.163	292.987	281.829	298.866	822.497	642.988
YOR175C	ALE1	4377.26	4123.99	4409.56	3920.47	4248.52	4573.29	4421.76	4451.86	4378.36	4428.57	4294.59	4281.93	4274	4356.17	3935.64
YDL167C	NRP1	2292.31	2270.4	2266.08	1912.5	1641.03	1028.07	1427.75	1190.28	551.72	246.981	192.303	142.206	163.292	443.954	563.205
YDR465C	RMT2	3099.43	3160.21	3076.09	2830.54	2223.5	1702.49	1984.56	1859.12	1233.88	725.666	191.555	240.098	190.395	200.565	389.859
YJL201W	ECM25	1505.99	1459.69	1408.12	1453.35	1497.08	1380.5	1375.97	1502.35	1398.75	1654.81	1481.49	1474.49	1569.76	1514.02	1092.71
YDR495C	VPS3	1532.66	1464.46	1575.02	1570.21	1507.76	1632.99	1586.94	1645.74	1588.57	1837.67	1855.49	1928.83	1918.54	2077.92	1966.62
YDR501W	PLM2	438.58	445.035	429.089	441.491	474.796	504.042	475.44	527.217	580.664	613.069	595.525	542.067	617.73	634.848	492.132
YHL010C	ETP1	695.274	669.01	724.158	731.262	844.516	994.851	831.878	938.589	1149.77	1422.4	1606.57	1441.8	1624.36	1635.85	1549.25
YHR152W	SPO12	1974.26	2059.33	2082.77	2192.51	2167.44	2275.82	2025.21	2351.05	2350.1	2668.56	2661.07	2772.65	2841.1	3243.58	3524.26
YER035W	EDC2	3194.74	3266.93	3235.94	3388.64	4290.7	5243.55	4384.59	5148.56	6528.71	8102.19	8279.67	8613.89	8467.25	7963.62	8644.79
YHR002W	LEU5	1051.58	991.486	1011.52	1043.32	1100.99	1210.71	1142.56	1186.29	1290.3	1199.66	1358.6	1268.02	1305.01	1379.96	1409.62
YPL020C	ULP1	3497.12	3475.91	3390.14	3379.4	3400.87	3488.45	3590.36	3385.9	3441.64	3484.04	3907.27	3630.15	3840.13	4134.99	4105.26
YLR286C	CTS1	15804.4	15618.5	15706	14222.1	15277.7	15680.7	15821.5	15308.3	15073.6	15804.6	17112.8	16272.7	16647	19217.3	19535
YKL061W	YKL061W	570.114	529.796	576.389	553.71	590.158	657.467	621.69	623.238	716.192	759.615	753.712	847.656	772.012	753.978	905.258
YHR131C	YHR131C	731.266	691.591	716.582	711.589	733.284	753.998	702.022	781.04	805.825	881.522	978.49	911.456	981.539	1075.48	939.502
YJL185C	YJL185C	1164.69	1194.89	1106.76	1083.1	1217.79	1323.23	1211.64	1318.14	1509.07	1841.02	2148.99	2113.5	2185.46	2299.76	2482.93
YMR317W	YMR317W	127.965	141.101	159.457	144.971	152.843	127.778	145.291	141.263	162.867	253.358	283.18	242.034	267.254	350.205	240.197
YIL125W	KGD1	4294.95	4444.07	4488.91	4672.56	4721.67	4691.36	4773.84	4846.89	5100.12	6014.84	6497.28	6076.68	6078.97	6533.88	6122.79
YPL065W	VPS28	2103.73	2015.08	2143.33	2214.8	2307.95	2378.78	2216.26	2541.44	2484.06	2712.9	2658.04	2702.08	2727.28	2670.19	2689.12
YGR130C	YGR130C	3015.52	3001.24	2964.5	3170.52	3575.66	4337.5	3842.19	4141.81	5216.54	6564.41	6233.19	6464.35	6172.43	7251.76	7655.97
YDL049C	KNH1	1768.21	1819.74	1796.6	1673.2	1720.99	1570.51	1579.89	1605.05	1436.82	1442.84	1474.89	1376.08	1424.84	2353.76	2001.94
YBR065C	ECM2	290.663	234.496	194.348	242.826	227.951	222.258	151.547	177.753	200.412	233.278	260.525	212.569	248.849	279.06	240.926
YJR082C	EAF6	2427.64	2332.95	2530.17	2288.35	2304.85	2338.21	2402.75	2351.47	2136.08	2125.04	1900.01	1936.09	1848.95	2133.67	2386.08
YMR182C	RGM1	187.418	220.711	178.604	152.08	173.742	176.754	148.627	150.102	174.261	206.258	248.715	218.85	246.177	296.145	313.562
YPL264C	YPL264C	1829.63	1915.86	1736.53	1701.15	1777.23	1779.02	1730.89	1859.94	1705.31	1698.87	1880.89	1595.13	1725.26	2160.51	2048.35
YPL199C	YPL199C	4353.74	4352.38	4643.5	4277.66	4271.03	4157.78	4155.37	4334.91	3739.35	3631.98	3014.33	3132.09	3122.27	2581.48	2586.1
YGR080W	TWF1	2313.92	2423.85	2289	2608.5	2729.26	2839.67	2425.85	2953.51	3212.9	3466.76	3501.6	3678.98	3641.03	3147.89	3173.64
YLR125W	YLR125W	229.284	246.614	168.043	228.8	268.054	241.744	149.366	230.002	291.95	318.597	401.104	327.477	427.229	446.106	403.512
YNL292W	PUS4	1668.8	1730.99	1664.97	1657.92	1452.87	1206.74	1412.18	1367.76	1027.39	840.103	584.458	570.801	566.339	579.363	610.753
YAR033W	MST28	1395.69	1451.92	1360.25	1336.39	1433.21	1435.64	1346.64	1519.32	1504.42	1586.16	1443.97	1444.34	1513.67	1542.58	1432.13
YKL063C	YKL063C	3596.65	3406.73	3286.35	3621.89	3660.37	3677.3	3285.46	3487.98	3761.31	3581.85	3852.37	3865.01	4052.76	3734.41	3747.61
YIL010W	DOT5	4288.95	4159.95	4227.83	4372.53	4409.02	4414.08	4187.01	4489.57	4651.09	4996.66	5515.3	5462.24	5440.49	5560.4	5709.02
YGR113W	DAM1	2146.68	2256.71	2099.48	2222.18	2428.82	2344.42	2153.9	2394.14	2538.81	2997.17	3088.65	2819.21	3189.64	3621.24	3029.89
YLR266C	PDR8	901.017	882.94	908.484	927.507	902.188	986.106	956.987	910.531	961.395	969.655	994.45	972.178	953.54	669.478	638.162
YPL050C	MNN9	6856.91	6660.29	6549.97	6033.64	6515.4	6499.73	6465.04	6298.61	6033.89	5891.18	5904.35	5666.86	5757.99	6197.89	5570.69
YDR447C	RPS17B	17450	17534.4	17092.5	17121.4	17411.8	16377.5	16495.5	16408.2	15092	13411.2	6657.59	8810.06	7024.74	2601.68	3489.08
YML019W	OST6	5088.18	5258.22	5343.56	5057.05	5371.42	5087.87	5030.91	5243.15	4900.53	4695.33	5391.67	4897.39	5133.58	4729.18	4217.08
YKL166C	TPK3	2020.48	1993.32	1918.8	1559.84	1780.74	1487.9	1391.36	1493.15	1179.07	927.791	815.942	738.436	848.82	883.928	1081.59
YJR139C	HOM6	16399.8	16627.6	16611.2	17262.9	17048.7	16675.5	16275	16875.4	17030	17180.9	18036.8	17759.8	18044.1	18922.5	18519.9
YNR038W	DBP6	3026.39	3043.81	3074.22	2738.09	2343.6	1823.78	2129.94	1962.87	1291.79	913.697	681.266	603.312	678.243	927.453	1117.04
YJL165C	HAL5	2508.53	2674.34	2571.25	2508.57	2741.4	2758.78	2747.3	2856.92	2993.62	3479.55	3178.45	3180.94	3080.13	3558.54	3392.82
YFL012W	YFL012W	193.34	185.205	188.813	198.604	221.451	153.54	185.587	161.255	160.624	149.013	163.248	150.481	164.269	167.25	170.626
YDL086W	YDL086W	7298.67	7712.9	7693.07	7217.88	7751.63	7840.77	7604.24	8010.26	8128.68	9122.99	10542.1	9953.19	10379.3	12436.6	12302.3
YIL176C	PAU14	1271.7	1372.78	1242.29	1074.99	1333.79	1228.02	1236.68	1276.73	1220.51	1269.85	1371.31	1245.5	1363.68	1499.27	1299.43
YKL096W	CWP1	11493.8	11028	11021.2	11878.9	12664.6	13102.2	11642	12788	14030.4	14449.4	15369.1	15315.2	15233.7	21268.6	19761.6
YLR064W	YLR064W	3513.45	3625.39	3537.55	3313.66	3485.07	3250.67	3234.56	3332.11	3274.34	3276.42	3230.13	3006.74	2986.43	3555.68	3862.79
YBR194W	AIM4	1122.9	1218.6	1131.3	1240.15	1294.45	1232.82	1150.5	1251.85	1346.18	1600.71	1589.88	1500.77	1580.48	1396.39	1240.38
YEL003W	GIM4	4992.45	5042.02	4716.43	4146.12	4763.79	4427.02	4607.85	4621.56	4206.69	4179.63	4155.68	3991.77	4248.8	3709.88	3879.82
YDR205W	MSC2	1932	2086.15	1941.37	1761.03	1955.65	1782.32	1848.54	1970.87	1892.28	2096.15	2180.77	1951.07	2081.92	1942.63	1879.59
YKL075C	YKL075C	1509.55	1457.77	1597.74	1433.21	1373.05	1319.6	1358.94	1516.21	1297.58	1339.66	1263.47	1194.25	1264.13	1395.1	1359
YHR198C	AIM18	1707.33	1626.6	1717.84	1747.07	1987.63	2280.81	1955.61	2196.08	2665.18	3067.59	3022.06	3284.99	3068.24	3143.12	3204.34
YGL138C	YGL138C	22.6714	20.1935	22.9841	34.1318	28.6111	31.8001	28.4796	25.7466	33.2247	33.3414	33.3996	35.2732	39.2025	41.7114	43.2276
YMR212C	EFR3	2643.42	2597.49	2706.91	2345.84	2375.12	2251.66	2409.28	2337.74	2146.02	1954.82	1904.61	1812.06	1917.71	1769.15	1669.69
YNR055C	HOL1	3198.53	3334.55	3045.89	2921.72	2985.84	2940.91	2964.12	3013.81	3041.12	3128.1	3328.51	3014.15	3215	3521.32	2971.33
YNL222W	SSU72	2291.57	2235.06	2214.41	2318.46	2441.6	2425.87	2271.43	2463.95	2563.27	2635.91	2710.83	2712.58	2757.95	2102.98	2180.06
YPR042C	PUF2	2006.93	2138.1	2021.12	2063.32	2086.1	2079.53	2071.08	2025.29	2065.49	2248.87	2059.14	1821.59	1922.33	2349.09	2189.56
YLR149C	YLR149C	817.182	896.173	712.9	1058.6	1297.5	1729.87	1326.89	1482.73	2617.02	3431.37	3352.93	3544.12	3407.58	3614.25	3470.25
YOR271C	FSF1	8186.6	8369.14	8263.68	7620.27	7809.44	6945.81	7148.51	7427.62	6358.16	5528.18	4279.45	4269.51	4327.19	3255.29	3847.13
YHR197W	RIX1	1954.99	2052.86	2025.56	1753.92	1323.65	758.955	1053.35	902.519	382.714	172.02	143.693	131.156	139.766	242.243	290.935
YAL034C	FUN19	1807.03	1818.72	1824.85	1746.06	2006.27	2387.38	2083.25	2242.11	2864.66	3861.42	3712	3668.13	3566.85	4158.05	4490.61
YOR084W	LPX1	1976.34	2237.16	1971.12	1991.73	2209.96	2053.94	2031.67	2037.82	2174.41	2278.36	2191.66	2088.02	2136.92	2660.4	2619.35
YGL083W	SCY1	1739.48	1825.38	1834.05	1687	1817.5	1820.72	1748.26	1808.84	1756.09	2032.85	1904.53	1869.38	1867.7	1913.29	1586.7
YDR140W	MTQ2	2704.84	2899.51	2838.61	2850.72	2574.46	2478.29	2482.25	2688.56	2352.27	2454.87	2877.44	2713.58	3035.83	3373.24	3481.1
YMR216C	SKY1	3821.36	3874.75	3819.14	3820.94	3870.95	3636.07	3758.54	3719.27	3659.25	4003.73	4271.18	3940.77	4018.25	4665.76	4469.19
YJL042W	MHP1	5158.8	5126.94	5142.77	5160.26	5452.72	5668.98	5272.32	5757.69	5901.08	6822.22	7196.97	6989.54	7034.13	8360.79	8091.88
YDR472W	TRS31	2249.4	2325.11	2210.31	2349.09	2225.56	2058.17	1928.14	2179.72	2007.35	1982.65	1873.26	1761.11	1889.06	1742.65	1655.67
YDR207C	UME6	2181.02	2269.75	2156.45	2228.7	2234.54	2224.84	2131.01	2241.39	2274.26	2524.41	2474.68	2400.7	2555.89	2313.2	2594.06
YIL075C	RPN2	10278.8	9865.7	10176.7	10068.2	9960.89	10575.7	10266.2	10203	10556.8	11346	12434	11923.5	12464.7	12167.5	12917.6
YGR010W	NMA2	1550.76	1709.89	1668.31	1794.31	1816.2	1793.34	1688.48	1810.97	1822.08	2055.68	2205.28	2107.17	2252.32	2153.77	1897.24
YDR245W	MNN10	6676.65	6755.87	6711.19	6023.98	6337.39	6169.36	6175.79	6436.44	5892.64	5788.68	5996.95	5545.33	5861.31	6411.19	5648.17
YDR473C	PRP3	1564.63	1629.52	1567.31	1650.9	1528.75	1435.09	1429.95	1410.15	1379.82	1382.39	1415.87	1284.08	1290.48	1632.84	1647.5
YOR187W	TUF1	6318.14	6347.16	6230.54	6084.36	6606.43	7152.74	6710.26	7309.17	7238.53	8049.06	8993.77	8399.68	8493.45	8196.99	7234.59
YDR486C	VPS60	2521.52	2394.36	2508.64	2711.89	2589.43	2576.68	2386.29	2606.39	2620.62	2795.17	2974.16	3063.69	3069.54	2670.46	3120.1
YMR003W	AIM34	3096.05	3214.78	3109.03	3095.43	3082.68	2980.25	3046.19	3042.33	2915.33	2967.48	3219.97	3031.78	3306.98	3732.62	3745.57
YGL121C	GPG1	395.153	404.853	361.656	442.914	507.515	561.036	447.315	539.665	769.763	1075.78	1922.12	1716.83	1690.48	4355.51	5465.16
YJL186W	MNN5	4480.49	4590.63	4422.14	4003.18	4367.04	4393.28	4398.48	4423.03	4203.02	4218.54	4845.88	4537	4743.5	5695.31	5878.45
YBR285W	YBR285W	328.757	320.181	291.456	434.74	586.26	940.028	551.531	774.236	1759.91	3463.19	4614.3	5183.32	4838.12	5999.92	6240.27
YOL028C	YAP7	884.933	825.926	758.768	741.308	773.665	675.274	641.27	691.248	610.217	646.091	547.419	489.336	572.203	515.154	451.336
YMR220W	ERG8	8110.14	8301.48	8138.95	8257.39	7935.31	7615.52	7944.28	8083.13	7295.28	7261.12	7753.25	7374.04	7810.23	8570.56	7884.93
YAR002W	NUP60	4377.39	4527.45	4354.67	4429.15	4200.31	3983.48	4181.3	4104.66	3877.12	3713.43	3577.59	3365.99	3552.26	3367.78	3550.69
YMR049C	ERB1	5707.52	5969.27	5590.95	5172.1	4444.96	3153.03	3974.46	3576.29	2144.84	1080.41	307.663	273.304	271.071	531.467	713.702
YOR069W	VPS5	1860.41	1786.47	1811.39	1883.15	1901.09	1998.73	1911.1	2050.61	2188.24	2333.24	2509.22	2475.21	2574.57	2447.38	2441.87
YDR479C	PEX29	1741.84	1707.83	1696.34	1582.72	1986.07	2356.23	2161.93	2319.76	2698.9	3181.36	2991.99	2970.49	2847.43	3083.01	3029.76
YKR038C	KAE1	4289.71	4351.86	4425.82	4332.14	4256.14	4055.23	3811.76	4273.51	3777.18	3754.44	3191.5	3087.07	3204.8	3140.65	3094.71
YPR106W	ISR1	2508.15	2573.8	2431.73	2481.88	2589.46	2658.18	2431.16	2602.39	2747.52	3066.57	3578.53	3302.41	3512.75	4400.68	4706.37
YBL031W	SHE1	1127.26	1051.24	1087.91	1042.82	1055.7	1071.73	1010.72	1146.31	1064.7	1129.27	1007.02	988.581	1038.94	1228.48	1001.39
YOR124C	UBP2	4393.35	4595.86	4543.36	4853.56	4922.81	4643.16	4710.89	4564.74	5122.93	6000.1	6423.27	5823.31	6152.31	6149.7	5261.79
YDL149W	ATG9	748.603	779.501	811.901	754.406	871.021	1060.8	872.054	1019.21	1228.62	1541.73	2038.87	1880.1	2084.8	2280.48	2372.68
YDR072C	IPT1	3447.53	3458.58	3424.34	2999.87	3433.22	3423.9	3490.4	3544.45	3525.02	3567.26	3302.57	3171.95	3269.89	3342.72	3349.46
YPL269W	KAR9	1092.27	1113.75	1031.83	1012.81	1112.9	1156.88	1029.96	1111.71	1161.14	1263.12	1336.72	1273.32	1369.78	1639.04	1437.39
YGL107C	RMD9	2073.12	2199.13	2006.09	2095.28	2043.66	1863.36	1910.77	1927.32	1731.54	1741.96	1744.53	1631.6	1755.8	1789.06	1801.43
YGR110W	CLD1	921.284	892.721	765.042	882.782	879.101	818.369	749.81	761.489	893.557	1050.04	1067.82	928.448	919.991	987.495	1172.93
YOR394C-A	YOR394C-A	207.214	221.231	239.569	200.802	188.066	242.701	225.074	229.943	267.741	286.986	321.73	308.108	344.898	322.835	313.283
YNL291C	MID1	2826.99	3076.63	2927.22	2703.49	3018.61	2954.23	2550.42	3019.47	2831.45	2866.72	2889.97	2627.27	2945.99	2581.87	2108.44
YBR157C	ICS2	2590.52	2466.28	2682.72	2738.6	2989.63	3874.4	3291.44	3948.68	4191.6	4487.34	4330.54	4420.43	4625.51	4183.57	3990.73
YKL192C	ACP1	8555.15	8493.86	8760.09	8194.63	8669.58	8780.62	8797.45	8944.62	8936.53	9487.88	10083.1	9937.93	10231.6	10147.4	10072.1
YKR035W-A	DID2	2346.1	2516.94	2406.6	2479.09	2449.53	2253.86	2452.32	2378.93	2199.64	2315.68	2590.16	2367.73	2517.63	2775.83	2651.15
YJL047C-A	YJL047C-A	1257.29	1323.17	1268.66	1237.71	1336.55	1173.35	1124.64	1148.34	1164.58	1202.89	1036.98	910.233	956.772	551.447	406.025
YLR283W	YLR283W	1902.12	1907.05	1581.83	1907.09	1968.44	1954.38	2024.68	2018.25	2242.77	2249.15	2423.8	2424.02	2538.84	2380.75	2274.12
YMR291W	YMR291W	2361.22	2505.52	2367.74	2587.29	3172.12	3518.42	3274.68	3327.66	4448.01	4255.8	3314.87	3085.16	3124	5144.14	5009.73
YLR151C	PCD1	801.676	753.712	815.463	940.315	949.897	1279.97	965.904	1027.53	1425.42	1618.47	1693.74	1728.64	1634.07	1521	1527
YOR165W	SEY1	4404.86	4537.47	4332.4	4740.84	4353.16	4140.46	3953.19	4043.52	3974.4	3870.51	4128.98	3851.07	4005.25	4114.48	3730.98
YHR079C	IRE1	1805.23	1920.04	1776.53	1581.21	1683.01	1541.77	1528.93	1606.61	1446.74	1575.92	1705.96	1526.26	1595.08	1850.31	1705.06
YMR184W	ADD37	3493.99	3621.01	3409.55	3759.6	3838.02	3893.76	3511.49	3881.89	4054.11	4433.53	5123.05	4702.43	5212.33	5786.19	5358.2
YBL018C	POP8	4746.18	5001.11	4602.41	4054.58	4151.76	3392.03	4012.5	3701.71	2696.43	2077.26	1922.23	1720.62	1879.81	2414.63	2431.8
YNL095C	YNL095C	1211.7	1258.28	1302.62	972.307	844.725	599.736	776.224	701.937	422.1	295.272	316.156	294.969	296.259	467.751	598.022
YPL101W	ELP4	3139.05	3309.75	3118.39	3054.12	2905.2	2398.4	2475.93	2684.73	2120.17	1983.24	1861.07	1670.83	1912.75	2181.97	2295.69
YGR124W	ASN2	12013.8	11961.7	12372.8	11724.9	11500.5	11532.8	11768.2	11654.5	10954.5	11319.2	9978.6	9938.51	10072.9	6613.23	5757.14
YBR169C	SSE2	2116.17	2298.9	2340.17	2735.73	2866.39	3315.35	2754.87	3193.42	3963.15	5102.57	5912.74	5576.65	5624.64	6607.91	7326.26
YMR069W	NAT4	583.229	677.239	556.084	499.754	481.858	316.257	386.891	355.046	255.74	208.112	179.98	156.574	179.583	206.499	242.59
YDR068W	DOS2	2965.98	2923.33	2921.69	3126.71	3028.59	2925.07	2822.88	3078.91	3087.72	2977.12	2992.26	2540.25	3056.28	2883.28	2609.68
YBR260C	RGD1	3518.54	3953.59	3157.57	4031.82	3938.93	3135.28	3228.7	2999.32	3266.06	2993.65	3286.08	2771.99	2995.76	2950.79	2899.04
YML017W	PSP2	1308.03	1269.47	1230.96	1067.45	1189.11	1321.13	1319.02	1267.88	1305.42	1402.54	1528.01	1340.59	1434.66	1520.32	1362.43
YDR466W	PKH3	1922.11	1917.89	1886.4	1974.72	1983.38	1984.05	1825.11	2002.84	2044.81	2230.85	2137.25	2008.44	2083.42	2830.01	2957.23
YCL068C	YCL068C	397.52	362.888	337.485	350.427	413.432	410.505	318.648	329.251	412.787	486.409	529.978	394.48	508.869	606.996	495.985
YFL049W	SWP82	1705.8	1691.65	1696.07	1775	1751.57	1851.3	1802.92	1908.91	1856.17	2166.72	2346.39	2210.26	2336.53	2798.7	2324.58
YKL167C	MRP49	3167.47	3292.22	3284.88	3483.17	3521.38	3659.61	3478.88	3787.26	3790.64	4079.54	4126.13	4373.33	4153.81	3900.43	3644.28
YOR264W	DSE3	3915.36	3886.38	3939.29	3745.31	3846.52	3815.8	3684.9	3781.67	3395.61	3533.95	3840.06	3471.36	3781.6	4785.25	5234.94
YIR039C	YPS6	681.461	741.722	641.038	753.631	941.637	1063.19	873.798	971.41	1496.16	2127.04	2434.39	2266.03	2205.03	2847.66	2347.2
YDL061C	RPS29B	19867.5	19611.1	20339.3	19286.6	19368	19715.9	20320.8	20019.3	19397.6	18933.4	14298.4	16658	14790.4	9381.07	10464.8
YKL108W	SLD2	777.626	809.103	821.85	789.107	829.326	837.814	780.84	855.348	938.706	1066.81	1179.54	1118.56	1190.36	1140.05	941.931
YLR127C	APC2	753.269	751.032	699.736	743.189	771.077	693.653	693.917	697.253	661.673	652.667	641.426	640.628	641.555	667.418	704.432
YOL122C	SMF1	2627.37	2659.24	2383.28	2479.43	2500.56	2370.21	2398.66	2314.35	2253.3	1836.8	1986.55	1644.15	1887.33	2463	2199.42
YKL208W	CBT1	1013.13	951.541	959.231	979.396	988.537	1034.57	956.661	1106.18	1067.16	1324.34	1352.78	1320.69	1403.23	1376.61	1196.95
YPR117W	YPR117W	1990.79	2031.55	1893.62	2142.57	2020.23	2035.94	1943.21	1930.4	1966.5	1984.38	2491.73	2135.3	2254.38	2378.41	2590.62
YPL119C	DBP1	293.47	294.494	260.629	309.301	325.018	330.231	283.685	313.254	391.726	524.003	676.995	590.529	625.212	577.783	616.237
YDL177C	YDL177C	1044.69	1019.2	968.775	940.789	978.581	829.906	863.32	863.329	765.164	771.29	817.97	741.363	809.948	838.707	781.501
YDR195W	REF2	1706.96	1838.16	1905.18	1800	1755.97	1722.6	1726.91	1757.17	1661.63	1942.3	1924.35	1870.02	1941.04	2131.37	2221.46
YER053C	PIC2	2463.64	2573.07	2306.76	2774.48	3591.32	4703.63	3590.62	4147.27	6442.17	7970.52	7483.07	7097.37	6985.11	6757.73	6926.16
YOL105C	WSC3	3769.67	3971.14	3215.89	4034.6	3980.42	3069.18	3196.08	3059.31	3507.84	3056.76	2849.43	2742.08	2547.69	3014.21	3171.98
YOR104W	PIN2	1479.04	1588.66	1381.95	1404.73	1636.29	1618.51	1411.06	1508.25	1711.49	1869.5	2196.41	1824.22	2121.64	2961.76	2552.7
YCL018W	LEU2	10096.4	9975.78	10363.2	10139.6	9829.21	9325.62	9116.57	9788.16	8580.57	6938.48	3902.46	4511.46	3960.27	2811.89	3693.02
YBR110W	ALG1	3978.76	3948.37	3846.04	3495.03	3797.54	3805.83	3564.84	3785.75	3707.24	3554.35	3831.94	3492.54	3723.62	3839.92	3225.24
YDR518W	EUG1	3278.47	3405.6	3471.67	3116.11	3490.83	3722.13	3637.66	3845.3	3698.67	3721.72	3945.47	3922.77	4127.3	3987.02	3211.16
YDR210W	YDR210W	5270.76	4851.28	5583.04	4913.95	5166.54	5355.36	5563.26	5408.59	5190.36	5238.11	5143.28	5608.8	5489.89	6218.53	5505.87
YJR033C	RAV1	1234.32	1434.85	1213.95	1422.56	1481.05	1396.78	1300.4	1408.78	1520.49	1848.32	2009.77	1833.28	1822.79	2126.7	1883.44
YLR089C	ALT1	4917.89	5210.39	4873.1	5299.84	5645.51	6220.21	5539.71	6071.55	7425.28	9245.15	11958.3	11202.6	11660.8	13764.2	13178.6
YBL036C	YBL036C	4646.35	4763.66	4708.36	4810.18	4471.67	4338.41	4320.41	4462.34	4075.33	3868.48	4251.19	3897.16	4211.01	4106.25	4046.65
YDR363W	ESC2	893.913	995.379	753.342	934.8	908.182	897.628	711.152	758.724	844.638	839.28	1057.43	733.167	950.084	1166.88	970.305
YBR002C	RER2	2110.82	2220.17	2290.56	2091.75	1944.84	1762.12	1893	1925.71	1430.66	1302.48	1107.01	1060.15	1083.25	1166.52	1110.6
YMR227C	TAF7	864.695	853.369	825.049	794.977	782.281	763.786	757.225	785.354	698.449	733.305	850.337	757.076	797.467	1000.43	934.943
YJL097W	PHS1	6759.12	6732.37	6802.16	6296.27	6856.88	6534.24	6229.14	7036.43	6565.41	6678.49	7188.29	6870.79	6893.05	7991.66	7067.54
YNL118C	DCP2	2922.77	2910.98	2849.1	2918.26	2923.21	3051.24	2928.54	3009.18	2985.08	3069.38	3211.43	3055.36	3240.09	4190.14	4104.82
YIL161W	YIL161W	1461.86	1448.47	1409.65	1462.29	1471.99	1385.69	1334.15	1403.45	1381.54	1417.57	1476.66	1470.11	1448.49	1956.02	1616.28
YCL054W	SPB1	3976.71	4209.91	3811.3	3625.67	3063.25	1999.85	2500.11	2227.19	1041.6	388.201	237.779	198.496	204.493	689.888	877.854
YDR006C	SOK1	2724.1	2843.63	2679.47	2865.38	2649.74	2469.49	2422.36	2416.29	2363.36	2328.21	2548.86	2317.61	2460.3	3250.75	3637.44
YOL019W-A	YOL019W-A	25.2699	26.2544	20.6882	28.3796	26.1525	18.6563	23.4392	17.4765	23.6532	23.237	20.5759	22.1895	23.32	21.4169	23.3905
YOL162W	YOL162W	735.73	794.848	687.582	720.649	786.416	746.096	775.592	768.36	746.938	823.353	2019.19	1843.16	1887.45	3301.46	3646.03
YPR121W	THI22	1378.04	1511.65	1289.83	1405.51	1488.65	1336.33	1280.73	1355	1414.8	1516.51	1573.02	1512.44	1579.12	1549.03	1600.27
YPR031W	NTO1	1217.43	1175.44	1282.39	1103.62	1069.46	993.625	1111.77	1031.89	931.232	954.62	950.942	966.398	926.195	1005.57	1148.26
YFL039C	ACT1	21221	22147.9	21586.1	22042.7	21840.3	21683.8	21663.5	21950.5	21841.2	23180.4	24631.5	23821.6	24320.9	24509.2	24548.5
YFL047W	RGD2	1726.57	1812.69	1703.55	1826.2	1623.1	1561.34	1551.99	1701.7	1503.87	1495.52	1429.48	1401.48	1359.18	1427.31	1416.25
YDR331W	GPI8	4094.97	4201.91	4087.16	3575.95	3879.2	3851.21	4021.85	4107.52	3694.12	3883.85	3954.72	3560.32	4027.87	4042.29	3216.88
YGR174W-A	YGR174W-A	237.737	225.319	194.371	188.332	295.758	547.344	379.492	495.421	1099.49	1781.06	2907.68	2929.1	2909.87	3148.89	2907.2
YDR515W	SLF1	1009.12	883.222	1021.14	894.506	962.181	962.87	981.64	979.47	938.239	905.08	963.216	979.707	919.909	702.29	826.604
YDL184C	RPL41A	17301.3	16710	17228	15499.3	17061.2	17454.3	18151.5	17305	16863	16584.7	14289.5	15460.2	15234.4	9133.87	8037.23
YHR128W	FUR1	7074.25	7166.95	7347.26	6924.27	6478.39	5796.95	5756.28	6263.49	5008.11	3774.69	2086.16	2131.16	2025.85	1618.76	1885.27
YDR261C	EXG2	2373.06	2527.71	2516.59	2224.99	2412.56	2577.78	2551.7	2684.04	2618.01	2814.76	2904.06	2843.59	2956.2	4255.72	3276.92
YOL077W-A	ATP19	7590.36	7744.44	7242.54	8003.96	7911.76	7695	7879.32	7507.27	7578.5	7305.09	8273.05	7958.12	8094.46	8819.25	9576.45
YJR058C	APS2	4833.98	5116.84	4746.79	4866.6	5080.06	4922.51	4949.25	4944.62	5079.18	5021.64	5146.39	4983.33	5092.13	5112.72	5034.69
YDR118W	APC4	1080.09	1108.28	1040.8	1070.28	1100.23	1145.65	1042.42	1125.56	1188.53	1394.46	1475.88	1325.55	1484	1392.67	1206.11
YDR119W	VBA4	6487.19	6747.98	6564.29	5968.56	6388.1	6035.04	6304.72	6244.85	6015.43	6266.72	6101.03	5811.32	5753.57	5000.21	4940.59
YDL125C	HNT1	11496.9	11534	11558.4	11714.4	11755.5	11685.6	11343.4	12167.4	11799.7	11903.6	11947.7	11762.8	12146.4	12563.3	12789.5
YDL191W	RPL35A	20958.2	20359.6	20874.6	20178	20237.1	20520.9	20668.3	20873.4	20138.1	19222.1	15676.3	17428.4	16371.7	10696.4	11165.3
YMR178W	YMR178W	4142.5	4075.01	4000.26	4298.29	4308.87	4524.78	4105.96	4617.06	4801.05	5045.02	5563.64	5417.66	5607.58	5384.96	5172.57
YGR083C	GCD2	3628.72	4167.8	3187.11	4110.48	3671.6	2970.76	3058.44	2861.07	2740.26	2016.31	1717.87	1484.3	1588.87	1908.93	1748.78
YDR253C	MET32	2903.87	3059.69	3037.61	2825.71	2963.75	2781.43	3116.25	2984.15	2568.67	2378.32	3372.55	3502.98	3461.74	3724.06	4340.56
YOR285W	RDL1	9445.13	9610.01	9653.95	9652.6	10645.6	11512.6	10762.9	11007.7	12421	14139.5	16879.1	16461.9	16728.8	19124.8	18978.2
YBR017C	KAP104	5329.53	5251.16	5424.88	5173.24	5008.8	4903.92	5078.75	5063.46	4566.83	4329.46	3682.55	3518.09	3641.97	3885.48	3771.88
YPL235W	RVB2	4281.62	4498.42	4379.82	4652.41	4305.93	4194.3	4013.66	4245.92	4130.19	4178.08	4100.01	3852.98	4045.2	3780.63	3565.73
YFL067W	YFL067W	168.928	176.511	139.119	191.013	193.312	180.768	137.525	147.187	186.27	167.898	181.231	149.6	167.614	166.152	134.37
YGR075C	PRP38	819.205	843.367	749.255	794.306	828.476	794.389	720.071	819.489	791.124	851.999	922.889	855.444	928.557	838.073	834.512
YOR223W	YOR223W	972.904	989.548	1042.63	1054.38	1200.89	1283.59	1163.26	1264.62	1578.09	1765.96	1895.51	1802.13	1834.76	1687.45	1758
YBR084C-A	RPL19A	13976.4	13283.5	14143.9	13428.2	13393.8	14070	13894.4	13987.6	13133.9	11892.9	6886.7	9077.44	7633.97	3357.96	4645.85
YBR296C	PHO89	464.131	403.396	412.877	434.136	470.97	416.558	411.783	365.086	417.852	455.251	534.857	470.042	465.097	469.466	363.801
YIL132C	CSM2	864.91	914.418	808.644	816.571	880.856	795.483	684.229	841.129	775.946	779.562	798.216	769.405	826.653	929.373	641.908
YML064C	TEM1	1900.19	2115.55	2087.16	2132.85	2151.13	1860.25	1894.94	2034.51	1893.23	2027.75	1803.85	1754.5	1830.76	1832.25	1675.39
YDL176W	YDL176W	1058.96	993.875	1078.1	1004.3	992.983	985.385	1095.95	965.162	976.726	955.109	1047.57	1072.78	1024.43	996.724	1113.97
YGL114W	YGL114W	3001.64	3065.73	3242.98	2723.89	3132.76	2927.35	3126.21	2926.43	2819.42	2855.57	3101.38	2912.67	3045.32	3605.6	3928.45
YJL192C	SOP4	7623.05	7758.33	7873.49	7050.97	7578.07	8029.03	7724.81	8074.43	7635.05	7538.85	6624.72	6891.48	6804	6667.79	6581.22
YHR005C	GPA1	3953.85	4202.01	3786.74	3897.12	3896.4	3620.35	3860.52	3745.84	3347.42	3325.72	3657.96	3575.9	3755.18	4201.25	4937.04
YPL130W	SPO19	39.2268	34.9042	35.7933	41.8964	31.6568	37.6641	29.5777	33.029	38.9587	33.6228	36.9092	57.1757	36.7982	43.7078	43.6277
YJR067C	YAE1	2061.63	2096.99	2119.59	2013.47	1933.53	1775.81	1957.68	1805.98	1517.09	1304.33	1246.26	1187.2	1267.11	1487.73	1573.17
YCR088W	ABP1	4918.38	5138.99	5062.43	5285.01	5400.36	5356.01	5062.87	5487.3	5494.72	6328.15	6884.96	6882.06	7195.68	8780.16	8100.86
YDR393W	SHE9	942.941	963.709	960.773	937.647	956.645	1021.19	962.269	1036.98	1016.87	1172.21	1152.33	1113.42	1187.07	1107.11	822.31
YPL215W	CBP3	2249.4	2288.28	2298.34	2381.77	2442.4	2492.96	2355.43	2585.62	2574.42	2636.27	2624.13	2701.41	2693.61	2369.16	2269.56
YGR279C	SCW4	18045.3	18331.1	17758.9	17664.7	18382.5	18074.2	17643.7	17822.2	18242.4	18480.1	19925.9	18838.4	19919.9	21910.1	22186.4
YAL003W	EFB1	21117.6	20677.8	21020.5	20975.3	20941.3	20818.2	20285.9	20857	20539.5	19415.1	16424.1	17511.6	16684.6	15156.3	16888
YOR161C-C	YOR161C-C	100.26	105.446	92.0076	91.5309	81.7164	96.9891	82.7548	105.672	98.3489	121.127	120.502	127.411	108.443	95.4088	98.861
YML023C	NSE5	1319.18	1416.74	1375.36	1327.65	1307.74	1077.1	1220.73	1184.38	1042.32	1078.46	1070.22	976.273	1059.51	1135.39	1093.86
YDR168W	CDC37	6973.68	6667.82	7243.39	6954.54	6956.68	7279.63	7132.41	7519.52	7317.69	8641.62	9273.11	9237.86	9092.12	8966.25	8790.13
YGL196W	DSD1	2440.6	2470.69	2416.84	2688.36	3040.71	3595.85	2986.85	3542.39	4607.73	6851.62	12082.8	10775.8	12142.9	11289.1	8924.68
YFR036W	CDC26	1288.95	1357.82	1351.35	1285.74	1277.31	1040.92	1104.36	1217.89	1044.66	1170.19	1154.2	1163.96	1188.9	1033.75	1125.37
YBL089W	AVT5	2257	2297.44	2266.65	2036	2338.29	2352.8	2347.01	2364.59	2424.47	2970.69	3328.62	2919.82	3223	3281.97	2791.8
YHR124W	NDT80	559.792	571.871	548.782	540.454	589.308	516.126	503.561	566.624	560.848	675.042	796.727	692.432	746.783	945.692	886.15
YGL036W	YGL036W	2302.66	2282.66	2277.45	2467.2	2579.68	2912.24	2624.77	2884.83	3208.36	3836.99	3392.47	3564.97	3298.92	3473.4	3212.57
YJL134W	LCB3	4767.52	5101.05	4610.35	4179.55	4682.36	4217.74	4428.21	4430.44	4114	3751.99	3672.13	3211.86	3590.59	3990.91	3539.31
YDR231C	COX20	1678.36	1843.39	1748.02	1766.75	2023.26	2308.13	2046.03	2368.53	2756.3	3364.53	3295.23	3364.15	3252.88	2744.86	2995.65
YHR114W	BZZ1	1716.36	1790.9	1684.1	1789.06	1870.25	1856.67	1753	1865.44	1970.87	2303.38	2337.8	2239.79	2338.16	2126.83	2005.9
YML010W	SPT5	3028.13	3228.33	2781.44	3027.94	3022.84	2788.1	2799.88	2842.48	2734.75	2690.75	2832.67	2529.03	2765.33	2246.87	2156.58
YHR053C	CUP1-1	19094.8	18807.8	19812.5	18273.2	18510.5	18812.6	18577.6	19101.5	17602.7	17667.5	15632	15591.1	15656.1	20685.3	23881.6
YGL104C	VPS73	1263.01	1289.98	1253.37	1251.65	1535.76	1900.41	1568.67	1817.87	2248.23	2717.7	3006.8	3044.13	2978.03	2324.35	2130.78
YMR169C	ALD3	738.954	786.282	779.724	840.294	964.97	1297.94	1134.7	1213.63	1892.07	2721.28	4203.94	3966.9	3198.19	2174.31	3822.57
YMR226C	YMR226C	14271.4	14483.5	14618.2	15053.3	15162.8	15625.9	14849.5	15505.4	16190.3	18006.8	20889.2	20422	20726.2	22574.5	21790.3
YOL071W	EMI5	2054.97	2060.59	2025.96	2271.26	2430.76	2591	2325.94	2577.38	2924.53	3638.86	3799.88	3818.15	3700.9	3719.45	3758.94
YDL012C	YDL012C	4852.28	5085.9	4910.09	4804.96	4939.74	4618.24	4628.92	4984.48	4441.44	4257.34	3543.11	3405.8	3475.95	3098.21	3028.97
YDR206W	EBS1	1860.78	1933.2	1944.43	1769.74	1727.6	1507.34	1632.66	1649.02	1308.19	1275.34	1205.2	1140.6	1161.58	1345.34	1479.08
YHR191C	CTF8	1699.54	1726.69	1681.96	1595.03	1689.5	1578.11	1578.81	1621.94	1500.78	1497.21	1550.56	1475.86	1480.82	1451.66	1285.81
YOR329C	SCD5	1516.26	1532.55	1589.02	1642.92	1603.32	1822.71	1688.64	1786.03	1921.06	2103.84	2179.6	2237.57	2224.36	2652.68	2713.82
YOL011W	PLB3	2607	2682.38	2591.86	2431.93	2551.02	2556.42	2519.7	2564.02	2291.58	2187.08	2325.99	2168.58	2266.65	2027	2254.52
YPL002C	SNF8	1526.69	1491.53	1590.21	1451.99	1528.84	1577.79	1497.89	1593.36	1509.89	1466.46	1786.71	1688.95	1764.6	1854.46	1822.46
YER167W	BCK2	3580.62	3774.49	3620.79	3588.27	3764.69	3596.22	3585.36	3568.5	3520.41	3957.09	3962.55	3743.45	3984.47	4902.19	4384.05
YKL194C	MST1	1293.35	1194.35	1235.01	1291.92	1369.79	1384.85	1288.84	1334.31	1408.78	1443.61	1377.49	1352.46	1318.65	957.82	892.535
YDR450W	RPS18A	18994.9	18444.8	18934.2	18453.4	18509.2	18506.5	18857.6	18632.8	18086.5	16710.8	12953.9	14886.7	13879.1	5736.76	6582.3
YNR062C	YNR062C	86.5878	87.1381	85.8527	80.8309	94.2205	75.4925	79.7522	78.2153	90.7071	76.8707	73.3085	72.9152	72.9428	72.8376	79.2994
YHL020C	OPI1	3775.79	3845.33	3654.55	3521.22	3712.35	3410.41	3430.62	3559.55	2988.07	3098.07	3234.99	3116.67	3230.19	3817.38	3294.79
YOR025W	HST3	1915.16	1836.04	1938.76	1748.95	2011.31	2076.1	1884.39	2060.66	1947.74	2176.3	2449.94	2380.03	2502.38	2907.52	3042.77
YGL179C	TOS3	704.789	729.803	668.914	710.453	840.963	860.772	745.539	895.804	986.913	1117.7	1134.63	1048.39	1106.77	1058.48	1048.45
YFL046W	FMP32	2623.87	2681.53	2603.95	2673.42	2768.5	2721.89	2669.28	2881.05	2885.7	3139.82	3376.67	3119.81	3233.94	3054.25	2588.82
YHL032C	GUT1	1333.74	1422.42	1301.66	1355.94	1403.66	1382.65	1320.9	1403.16	1469.72	1654.37	1647.57	1606.66	1503.12	1753.83	1798.02
YKL140W	TGL1	2916.82	3014.09	2803.67	2767.62	3254.74	3599.91	3226.51	3438.46	3887.45	4817.37	5207.17	4926.47	5170.88	5454.33	4581.47
YPL127C	HHO1	7645.36	7727.39	7819.35	7843.05	8532.68	8850.5	7980.38	8811.58	9276.24	10493	12668.1	12195	12490.2	14767.8	14001.2
YKL211C	TRP3	4800.9	4810.54	4608.48	4927.96	4762.04	4465.79	4324.71	4527.61	4310.83	4057.62	3610.4	3747.7	3812.89	2983.86	3112.04
YBR142W	MAK5	4692.75	4691.37	4604.63	4562.39	3693.14	2800.1	3276.25	2923.77	1977.07	1000.63	419.802	354.867	388.694	856.61	1224.96
YBR295W	PCA1	2780.14	2767.62	2265.06	2968.85	2635.57	2046.05	2677.52	2166.03	2332.02	2091.4	2897.13	2162.66	2591.9	3118.04	2735.33
YDR223W	CRF1	126.564	111.945	123.891	137.791	126.386	153.457	142.485	139.057	192.238	211.22	263.876	244.63	247.189	220.122	255.988
YKL085W	MDH1	6712.95	6895.53	6410.2	7078.58	7486.8	7521.18	7069.85	7347.23	8400.83	9187.56	9396.59	9159.92	8727.94	9621.49	10140.7
YLR029C	RPL15A	17775.1	17737.7	17593.8	17087.8	16993.8	17069.3	17423.3	17446.3	16810.8	16597.3	13337.1	15045.1	14042.9	5526.1	5337.03
YCR020W-B	HTL1	647.892	553.552	795.089	643.107	849.877	698.077	872.532	635.035	696.401	748.114	753.587	765.795	722.727	615.514	540.722
YJL025W	RRN7	774.735	789.138	694.347	732.683	608.007	433.416	455.021	480.141	372.684	358.642	379.462	374.343	371.362	478.279	528.637
YMR048W	CSM3	1194.19	1148.86	1205.72	1265.83	1171.15	1306.35	1128.67	1453.34	1363.96	1413.17	1444.67	1408.34	1492.64	1289.97	935.159
YLR312W-A	MRPL15	2008.36	1942.52	1939.07	2008.21	2077.7	2035.9	1956.72	2058.03	2050.7	2102.51	2029.24	2231.47	2073.12	1681.37	1684.89
YML091C	RPM2	2627.1	2826.3	2514.23	2961.01	2929.44	3035.76	2898.51	2923.89	3219.77	3314.2	2854.43	2814.5	2781.19	3731.74	3471.3
YLR299W	ECM38	5051.31	5013.05	5208.29	4575.25	6009.01	7408.74	6436.38	7025.04	8422.22	10971.7	13323.7	12895.8	13332.8	12402.2	11552.8
YMR128W	ECM16	2703.14	2865.31	2573.49	2610.21	1979.79	1338.4	1652.21	1485.91	829.255	413.186	228.235	189.473	204.737	498.312	672.559
YPR155C	NCA2	1811.23	1858.22	1796.2	1947.47	2174.18	2394.68	2096.52	2278.14	2693.82	3357.62	3639.97	3401.78	3399.55	3862.61	3939.64
YLR240W	VPS34	2541.43	2694.11	2434.91	2661.64	2612.99	2558.04	2576.24	2660.1	2806.36	3073.69	3167.58	3001.1	3086.63	3275.61	3084.22
YOR338W	YOR338W	139.008	119.411	113.655	108.153	99.0119	98.8406	95.5189	85.7516	110.925	161.107	275.725	241.596	259.432	475.207	543.429
YIL052C	RPL34B	17223.8	16007.8	17434.3	17049.7	16519.3	17014.7	17519.2	17466.8	16358.5	15253.9	10845.6	12467.7	11185.3	5173.1	5773.73
YLR137W	YLR137W	2340.78	2347.1	2307.51	2337.86	2519.65	2696.05	2358.92	2798.58	2923.87	3213.84	3394.23	3357.45	3449.98	3270.97	3077.25
YJL196C	ELO1	11501.4	11849.1	11322.5	11196.7	12052.9	11662.7	11430.7	11916.1	12081.8	12211.2	13828.7	13251.3	13640.4	12391.1	11660.8
YHR133C	NSG1	7306.12	7712.27	7090.36	7058.53	7333.96	6755.36	6655.17	6956.4	6592.32	6064.4	5855.63	5209.08	5434.64	5338.27	4463.16
YOR179C	SYC1	1087.97	1009.56	1030.13	1087.63	1117.31	1103.07	1037.22	1177.34	1239	1614.9	1802.65	1771.69	1857.4	1787	1355.36
YMR131C	RRB1	5585.42	5637.37	5627.76	5080.44	4226.64	3050.06	3835.66	3573.91	2108.91	1098.06	232.369	286.822	217.418	426.378	700.818
YNL055C	POR1	15147.8	15719.8	15453.4	16070.2	16528.6	16475.2	15875.7	16044.4	17125.6	17977.8	20199.8	19673.1	20151	21599.5	21756
YJR135C	MCM22	633.816	625.841	576.262	592.727	570.774	505.221	491.274	554.248	507.354	562.572	658.799	596.468	672.186	913.975	735.031
YIL128W	MET18	3777.15	3660.32	3739.3	3721.06	3625.75	3524.4	3687.08	3654.06	3353.71	3187.09	2877.82	2900.6	2859.84	2896.38	2713.05
YBR128C	ATG14	454.386	468.906	431.256	516.408	604.035	711.481	589.495	715.628	967.487	1284.3	1550.56	1454.45	1560.99	1522.29	1512.57
YCR094W	CDC50	3810.91	4164.23	3568.63	3640.61	3832.7	3491.04	3459.82	3525.72	3407.06	3181.34	3061.19	2706.25	2855.12	3002.89	2801.68
YLR212C	TUB4	2547.62	2754.95	2426.66	2607.93	2620.17	2365.72	2322.64	2517.1	2377.09	2481.59	2714.57	2477.28	2794.24	2706.15	2045.29
YDL108W	KIN28	2385.17	2494.7	2258.57	2509.93	2380.56	2143.84	1849.79	2225.01	2085.15	2073.53	2142.35	2033.36	2119.21	2324.46	2289.28
YJR151C	DAN4	1057.19	1054.47	907.108	1279.91	1354.99	853.198	1139.82	874.848	1105.06	1030.95	1054.71	926.032	932.797	977.503	1097.18
YOR042W	CUE5	3432	3357.47	3338.48	3583.5	3764.43	4019.85	3405.83	3906.96	4469.98	5018.6	5741.82	5648.85	5780.9	5658.11	5946.62
YGL252C	RTG2	5147.66	5250.13	5185.58	5480.55	5349.57	5754.43	5365.03	5657.3	5950.06	6840.16	7156.18	6957.6	7016.38	6292.54	5807.64
YLR262C	YPT6	3875.83	3831.02	3811.39	3956.53	3867.97	3986.21	3745.78	4113.82	4017.32	3876.17	3740.57	3933.22	3932.69	3585.71	3606.87
YDL244W	THI13	528.675	546.831	486.893	505.846	498.691	484.142	442.581	560.494	528.687	630.747	871.622	812.498	845.494	1119.38	973.323
YDR076W	RAD55	639.427	700.101	571.867	654.131	626.701	502.403	471.584	505.389	484.534	520.527	586.769	443.588	574.847	735.856	681.809
YLL050C	COF1	16206	16237.6	16067.1	16599.6	16482.4	16436.1	15861.7	16509.2	16635.7	17188.6	18463.3	18253.6	18417	20088.9	20127.8
YPL131W	RPL5	23103.2	23319.1	23038.4	23204.2	22603.4	22574.9	22130.7	22687.4	22136.3	21238.1	17008.9	18640.6	17444.7	6444.77	6894.04
YMR221C	YMR221C	6184.88	6258.97	6087.99	5792.29	6188.39	6340.75	6342.07	6469.74	6512.84	7362.04	8370.53	7963.7	8258.87	6935.47	6356.09
YBR215W	HPC2	2017.66	2078.68	1909.51	2142.9	2126.84	1972.57	1961.37	1826.03	1994.4	1994.36	2184.52	1922.08	2083.95	2328.38	1920.9
YBR258C	SHG1	990.162	931.814	1032.46	856.399	979.296	984.657	1035.32	974.253	1020.16	1182.35	1287.71	1213.98	1235.38	1349.34	1111.75
YFL034C-A	RPL22B	7437.31	7252.31	7379.42	6814.06	6398.93	5056.76	6249.49	5318.87	3274.61	1742.55	837.603	863.757	807.392	793.432	751.737
YKR068C	BET3	5016.72	5102.53	5249.31	5262.04	5230.88	5042.09	5148.96	5170.37	4897.34	5149.16	5425.12	5014.85	5139.97	5148.68	4954.36
YDR252W	BTT1	638.11	687.194	650.772	735.799	773.376	743.689	636.285	750.018	828.582	914.827	957.454	912.644	912.247	1036.91	875.806
YLL027W	ISA1	3330.23	3629.66	3507.33	3483.07	3519.5	3353.41	3306.81	3602.94	3288.03	3372.15	3035.92	3155.04	3111.66	3693.38	4139.96
YDR069C	DOA4	1555.19	1660.7	1494.36	1817.05	1804.83	1783.13	1717.19	1784.02	1965.78	2199.13	2297.84	2118.34	2199.39	2458.69	2362.62
YBR084W	MIS1	7273.78	7238.54	7611.6	6820.95	6565.05	6034.23	6442.1	6195.31	5085.37	4014.55	1769.38	2120.92	1913.29	1061.27	1235.04
YKL132C	RMA1	425.141	387.451	416.18	373.383	403.132	416.907	360.126	436.877	433.63	421.527	347.864	295.382	320.034	271.771	257.681
YOL005C	RPB11	5781.49	5836.14	6015.37	5526.67	5865.41	5671.23	5844.22	5951.45	5450.51	5375.06	5106.57	5520.89	5216.31	5869.02	5900.02
YJL200C	ACO2	11953.3	11889.5	12014.8	11994.5	11642.6	11267.1	11515.8	11468.3	10480	8847.89	5999.32	6322.83	5943.43	8957.76	10556.7
YKR092C	SRP40	3688.02	3927	3718.84	3338.28	3077.96	2034.56	2498.21	2431.7	1488.39	877.997	397.189	369.244	373.44	691.737	685.946
YKR042W	UTH1	17764.3	18169.6	17265.7	17328.6	17681.7	17289.8	16886.2	16787.1	16776.9	16169.1	16100.9	15754	15950.8	17995.8	18541.4
YMR283C	RIT1	1818.87	1795.91	1754.66	1749.03	1831.48	1760.35	1747.04	1737.83	1735.51	1756.36	1875.45	1756.68	1773.11	1748.54	1505.07
YJL082W	IML2	2448.79	2432.73	2650.5	2646.33	2829.83	2957.42	3013.15	3160.95	3220.84	3415.1	3199.53	3115.61	3205.35	4265.26	3841.19
YDL168W	SFA1	5358.86	5596.28	5061.24	5763.74	5691.49	4729.02	4990.88	4803.13	4732.48	4391.23	4102.31	3831.64	4050.34	3950.4	4562.25
YGL195W	GCN1	7060.58	6771.65	7063.29	7394.24	5848.98	6612.68	6874.14	6645.39	6358.81	6046.21	5480.12	5485.91	5494.24	4498.57	4273.75
YGR088W	CTT1	1634.01	1843.61	1647.66	2153.1	2781.72	4378.63	3171.26	3686.07	7245.06	11075.1	13777.6	14324.1	13142.4	13814.5	14333.3
YMR135C	GID8	3602.58	3766	3426.62	3871.73	4171.63	4114.03	3866.71	4025.39	4587.04	4860.99	4862.13	4821.45	4826.56	5562.31	5424.2
YDL085W	NDE2	199.253	201.326	194.572	215.58	240.531	294.075	235.625	287.259	402.164	688.525	1266.74	1051.35	1144.7	1894.36	2449.47
YDL236W	PHO13	8264.19	8566.11	8087.76	8581.58	8570.34	8093.53	7824.26	8376.2	8394.1	8445.45	8968.77	8765.8	8849.79	8042.62	7069.63
YLR300W	EXG1	14067.8	14244.5	14275.4	13848.3	14239.7	13656.9	13951.8	13681.6	12660.7	12281.3	15678.2	14656.6	15633.3	18144.5	16695.5
YCR036W	RBK1	3674.81	3597.48	3909.08	3759.31	3972.26	4297.94	3614.73	4266.08	4384.31	4769.55	5208.2	5025.21	5140.76	6224.77	5743.76
YPR184W	GDB1	1175.55	1245.76	1129.72	1300.55	1536.27	1826.49	1494.15	1665.86	2787.38	4838.8	7601.71	6943.9	7039.35	8467.62	7837.73
YHR046C	INM1	2144.08	2271.47	1928.59	2082.48	1849.1	1211.66	1490.53	1351.9	924.982	591.996	537.2	485.509	509.291	549.972	562.566
YGR108W	CLB1	3732.66	3670.99	3798.11	3855.42	3575.92	3353.27	3498.14	3319.16	2682.2	2394.93	3489.02	3071.73	3494.46	4066.45	3840.35
YPL078C	ATP4	8297.59	8030.07	7683.6	8362.8	8076.46	8801.97	8013.33	8483.26	8710.14	8900.85	10220.6	9120.15	9713.48	10971.6	11051.5
YBR095C	RXT2	1941.98	1993.98	1937.74	2010.39	1996.06	1649.24	1772.44	1703.68	1576.68	1569.9	1476.7	1341.46	1439.69	1721.36	1693.54
YCL032W	STE50	895.622	942.849	894.759	1025.64	990.752	924.96	810.42	1004.03	1077.1	1233.94	1199.67	1235.98	1169.13	1149.44	1160.31
YKL135C	APL2	3690.54	3834.95	3635.15	3653.04	3576.99	3567.76	3574.51	3729.26	3636.98	3924.67	4273.53	4156.43	4309.49	4461.37	4258.35
YBR076W	ECM8	156.195	153.606	149.659	133.321	155.938	161.985	150.155	170.075	172.696	209.071	241.726	212.319	210.74	312.426	263.135
YDL223C	HBT1	454.38	465.809	411.139	471.039	481.414	444.908	447.669	409.938	497.387	661.273	1010.1	872.822	827.136	913.749	1927.64
YNR067C	DSE4	5188.45	5146	5196.27	4791.99	5093.36	5077.9	5110.59	5014.18	4735.98	4864.49	6576.72	5732.2	6423.61	8803.97	8032.65
YKR086W	PRP16	1892.84	1802.32	1675.84	1704.07	1656.88	1535.92	1508.01	1483.1	1354.62	1112.44	1159.33	1047.22	1158.37	1354.58	1557.74
YBR186W	PCH2	136.756	153.988	85.5699	164.618	138.982	78.0761	95.2184	78.3231	104.667	72.3033	195.251	104.614	134.521	162.359	121.609
YGR104C	SRB5	1190.81	1198.18	1219.26	1170.2	1248.12	1197.87	1121.37	1257	1132.42	1189.08	1185.05	1180.21	1279.54	1238.66	1208.62
YAL067C	SEO1	496.892	535.607	484.717	515.723	515.636	493.468	482.893	492.859	436.124	458.674	1351.94	1013.81	1192.21	2080.88	2769.42
YLR346C	YLR346C	2151.93	2205.93	2201.59	1980.26	2343.56	2358.05	2471.18	2555.92	2502.54	2858.24	4217.87	3985.1	4205.63	5880.13	6778.48
YDR516C	EMI2	3343.19	3377.69	3445.74	3884.44	4523.79	5652.91	4695.95	5544.51	7343.96	8847	8331.25	8640.54	8442.46	6639.34	5361.12
YDR239C	YDR239C	1329.06	1207.98	1313.59	1030.97	1096.43	1087.78	1127.63	1107.21	935.304	948.177	952.773	917.576	975.154	1157.35	1271.92
YIL019W	FAF1	1302.49	1281.16	1377.91	1099.4	830.834	534.61	692.104	626.157	314.159	138.617	66.4057	68.9042	54.6231	125.582	143.163
YMR115W	MGR3	1667.35	1647.28	1569.86	1573.83	1660.52	1706.33	1568.76	1657	1857.16	2046.02	2214.92	2112.15	2265.16	1996.84	2039.78
YDL173W	PAR32	4917	4735.57	4969.67	4766.16	4836.17	4722.72	4713.56	4848.82	4596.93	4590.37	4418.14	4539.63	4422.72	4462.56	4848.91
YOL066C	RIB2	1473.23	1548.18	1418.37	1463.56	1473.25	1255.62	1291.21	1345.24	1276.6	1222.7	1149.45	1069.63	1116.44	1106.88	1120.72
YCL043C	PDI1	16630.3	16306.7	16697.5	15449.5	16688.9	17282.3	16865.9	17244.6	17435.6	18775	20055.3	19476.3	19793.7	20326.5	19374.2
YFL052W	YFL052W	26.2433	27.7389	23.659	36.0248	23.899	29.9211	26.7859	27.7321	34.4858	42.369	59.0658	51.4359	60.3347	82.9902	68.7003
YEL051W	VMA8	9463.55	9379.68	9469.51	9821.07	9836.1	9217.35	9912.02	9888.74	9748.75	10350.5	10792.5	10877	10902.1	11720.9	10638.6
YOR011W-A	YOR011W-A	25.6264	17.0905	22.8724	27.0132	18.5397	27.9669	27.8586	22.3764	28.2302	32.7052	43.2945	32.8032	29.9019	30.4281	26.2861
YNL163C	RIA1	2129.42	2241.75	2061.9	2235.86	1964.9	1641.97	1746.89	1687.89	1443.08	1193.97	1094.22	991.695	1028.55	1301.92	1454.47
YGL006W	PMC1	3337.27	3458.38	3335.08	3415.81	3807.72	4386.37	3911.65	4218.53	4980.27	5960.15	6542.27	6126.93	6120.3	6393.56	6043.56
YGL211W	NCS6	1276.15	1398.04	1273.72	1330.38	1245.78	1026.07	976.567	1089.56	901.757	864.941	843.163	769.762	770.534	922.551	801.696
YDL055C	PSA1	17308.7	17200.9	16885.6	17143.6	17219.6	16708.6	16857.1	16995.6	16913.1	16802.6	17261.5	17024.2	17059.3	20145.6	19443.6
YBL017C	PEP1	5388.61	5392.07	5655.35	4910.67	5392.72	5650.4	5634.9	5593.22	5433.67	5859.41	6131.87	5849.85	6020.53	7122.62	6573.26
YPL206C	PGC1	6103.48	6121.67	6136.43	6421.51	6519.68	6794.79	6365.32	6721.32	7096.06	7788.01	8694.27	8357.77	8813.41	8578.35	8308.93
YPL095C	EEB1	1942.14	2061.08	2097.01	2047.63	1983.25	1846.24	1889.33	1938.63	1930.11	1951.27	2150.05	1624.06	2005.61	2534.09	2284.48
YBR268W	MRPL37	3221.4	3319.03	3309.7	3262.32	3293.27	3034.09	3242.1	3259.31	2819.15	2840.08	2993.66	2870.27	2771.77	2564.82	2362.33
YGL084C	GUP1	5140.03	5270.02	4893.77	5253.66	5546.02	4655.5	5373.1	4884.97	5111.16	4883.12	5289.55	4597.77	4849.09	4531.49	4368.72
YOL090W	MSH2	2690.94	2857.45	2496.34	3089.31	2882.52	2658.5	2619.77	2682.05	2871.56	2723.57	3123.34	2704.16	2953.13	2633	1920.48
YGL228W	SHE10	4180.2	4349.74	4336.27	4001.05	4413.63	4384.3	4240.77	4352.67	4379.34	4956.78	5076.87	4745.08	4968.29	4952.03	4891.86
YLL051C	FRE6	1553.03	1771.43	1370.13	1475.57	1497.74	1080.08	1180.06	1235.15	1013.16	974.113	1043.92	869.44	993.382	1726.91	1388.52
YLL014W	EMC6	7937.8	7954.46	7468.51	7132.96	7685.91	7145.21	7678.02	7489.02	7127.85	6988.32	7505.39	7089.87	7319	7310.31	6561.45
YHR170W	NMD3	4879.8	4827.95	4887.86	4384	3654.48	2645.21	3295.8	3105.95	1777.49	1052.9	299.291	305.447	319.356	531.676	895.206
YML124C	TUB3	6285.22	6831.35	6819.28	6759.23	6590.06	6466.71	6548.65	6464.31	6124.77	6273.11	6165.62	6164.68	6078.39	6329.34	5426.43
YHR065C	RRP3	3429.53	3603.16	3353.31	3590.19	3133.31	2474.9	2693.88	2699.69	1892.23	1161.43	532.435	525.211	516.148	846.782	1091.38
YOR062C	YOR062C	1292.76	1316.15	1288.68	1332.23	1812.74	2355.29	1854.55	2328.07	2794.66	2955.27	2831.06	2841.99	2920.76	4552.24	4964.54
YOR157C	PUP1	7947.55	8071.33	7984.17	8383.09	8458.92	8535.58	7850.43	8797.28	9007.27	9406.07	10723.4	9938.85	10178.6	9606.85	10274.4
YOL036W	YOL036W	2713.63	2854.56	2694.04	2773.22	2614.31	2509.01	2620.5	2616.45	2508.42	2508.19	2689.35	2713.79	2713.69	3020.14	3234.06
YPL067C	YPL067C	1881.77	2036.72	1845.05	1819.43	1941.36	1688.49	1707.88	1841.25	1622.99	1493.66	1558.27	1475.67	1562.27	2366.55	2216.17
YMR306W	FKS3	190.077	173.638	162.459	179.508	188.698	180.934	163.317	187.618	196.504	214.989	273.648	240.238	271.214	426.347	355.666
YOL145C	CTR9	2039.18	1885.68	2071.24	2082.36	2057.26	2228.88	1962.43	1984.91	1994.39	1955.39	1943.48	1937.74	1986.74	1842.71	1928.66
YOL098C	YOL098C	3894.14	4156.89	3902.26	4229.91	3965.17	3736.39	3626.19	3955.88	3676.43	3684.5	3687.71	3380.32	3448.69	3457.98	3188.63
YKL219W	COS9	1872.93	1879.09	1854.09	1708.59	1935.99	2055.81	1933.83	2056.99	2130.08	2342.43	2541.78	2352.9	2585.85	2473.21	2223.4
YGR178C	PBP1	3621.73	4111.4	3612.68	3981.13	3920.87	3591.76	3698.7	3740.14	3764.78	3952.94	4101.2	3792.68	3970.66	4455.88	3986.91
YOL021C	DIS3	4268.15	4417.33	4290.05	4381.13	3869.41	3294.04	3534	3594.94	2944.23	2691.61	2649.2	2459.08	2490.76	2495.31	2618.51
YBR011C	IPP1	20585.6	21173.8	20424.3	20937.8	21028.6	20727.3	20447.9	20758.2	21115.5	21138	22268.8	22330.9	22390.8	22395.4	22293.3
YJR140C	HIR3	1625.12	1695.06	1485.03	1680.32	1543.52	1371.95	1424.1	1474.29	1382.51	1340.33	1502.28	1327.63	1472.05	1864.93	1678.14
YGR144W	THI4	747.248	743.055	772.197	800.499	822.361	603.14	776.51	627.48	684.441	533.201	586.934	531.709	543.217	438.332	465.915
YMR008C	PLB1	4774.95	5279.85	4885.63	4559.62	5033.92	4786.64	4848.49	5064.4	4632.7	4482.24	4875.6	4388.15	4733.36	7633.53	7163.87
YMR322C	SNO4	114.285	123.081	128.937	106.997	131.269	183.143	155.644	174.822	265.181	424.303	765.073	717.056	728.522	843.1	1077.68
YBR141C	YBR141C	904.972	961.258	907.618	774.74	635.912	403.184	493.485	465.324	259.138	166.08	143.391	121.884	106.915	221.734	259.465
YJL133W	MRS3	1714.09	1841.38	1687.07	1721.65	1679.08	1505.21	1521.74	1558.57	1392.18	1384.99	1313.18	1297.31	1310.84	1191.86	1108.83
YNR061C	YNR061C	4334.16	4401.18	4231.53	4118.09	4377.45	4220.33	4115.2	4445.89	4145.46	4230.74	4394.52	4182.03	4584.31	3231.3	2885.04
YDR079W	PET100	2226.63	2358.3	2001	2224.63	2466.45	2334.25	2131.78	2270.04	2650.45	2847.91	3250.62	3036.16	3086.63	2851.06	2930.12
YDR454C	GUK1	13191.8	13215.9	13448.9	13302.9	13160.8	13018	13120.8	13160.9	12654.7	12081.8	10257.2	10540.8	10371.8	10317.2	10118.3
YIL009W	FAA3	2776.74	2778.44	2848.98	2669.29	2711.28	2553.52	2681.48	2678.89	2384.02	2295.83	2196.89	2166.14	2275.91	2325.34	2153.74
YPL262W	FUM1	7414.95	7407.3	7644.06	7513.93	7469.75	7704.83	7296.67	7806.93	7765.78	8341.08	9075.08	8699.39	8991.39	10952.5	10097.5
YIL166C	YIL166C	235.199	322.389	266.784	326.133	309.656	296.571	277.181	316.003	354.372	392.415	461.935	378.05	448.76	421.212	344.301
YFR038W	IRC5	2901.15	3067.53	2898.69	2921.7	2774.04	2544.68	2762.41	2640.42	2253.7	2105.9	2023.34	1932.95	2008.99	2207.25	2505.64
YDR266C	YDR266C	2468.91	2505.13	2373.31	2395.84	2248.23	2138.01	2258.39	2220.83	1974.89	1834.2	1669.16	1641.16	1710.82	1794.97	1580.63
YLR001C	YLR001C	2005.27	2043.2	1898.81	1783.06	2121.59	2281.63	2192.51	2297.42	2599.25	3230.27	3298.11	3161.46	3348.57	3497.66	3374.52
YER186C	YER186C	3303.47	3472.89	3421.67	3368.83	3315.1	3145.97	3357.08	3241.1	2957.78	2919.26	2664.6	2536.19	2581.05	2795.59	2627.45
YML125C	PGA3	8954.98	8897.44	9127.79	7691.69	8099.98	7474.37	7893.15	8009.13	6540.58	5864.72	4988.69	4888.16	5013.24	5011.48	6721.56
YGL048C	RPT6	8877.38	9074.43	9050.83	9249.66	9278.04	8968.66	8942.97	9418.55	9297.95	9938.99	11440.1	10752	11253.1	10389.9	11313.9
YBR028C	YBR028C	2495.98	2471.07	2673.8	2508.78	2532.53	2443.99	2474.37	2541.12	2358.18	2612.89	2274.18	2226.87	2119.19	2064.23	1955.91
YHR118C	ORC6	1283.46	1188.71	1236.12	1129.1	1174.66	1190.38	1186.92	1195.85	1103.55	1076.6	1291.61	1168.5	1266.12	1534.71	1437.77
YGR081C	SLX9	2403.41	2451.15	2444.59	2167.76	1837.45	1334.28	1702.06	1487.16	886.549	652.199	651.465	632.96	627.281	783.29	924.555
YKL047W	YKL047W	1501.34	1588.44	1481.02	1596.74	1583.25	1423.18	1322.89	1443.6	1394.57	1368.39	1154.09	1166.48	1137.53	868.883	946.688
YHL001W	RPL14B	12173.7	11872.9	11865.2	12141.8	12049.9	10935.7	11787.1	11134.1	10502.2	8481.82	5031.79	5537.22	5091.16	4775.88	4883.82
YDR440W	DOT1	2098.28	2125.86	2076.64	2214.04	2004.74	1738.63	1868.23	1897.8	1566.25	1442.14	1280.35	1179.67	1302.22	1360	1204.27
YNL287W	SEC21	7437.41	7759.63	7441.63	8005.14	7506.67	7729.78	7521.93	7789.14	7861.72	8112.44	8778.34	8463.31	8678.25	8724.64	7720.6
YDR460W	TFB3	1896.92	1861.85	1912.11	1835.15	1935.74	2089.85	1977.87	2025.95	2092.22	2213.22	2207.41	2188.84	2200.94	2128.71	2048.63
YLR313C	SPH1	893.174	904.07	885.396	939.41	936.078	943.367	958.887	947.719	979.694	1025.47	1092.55	991.666	1083.35	1077.98	742.623
YDR062W	LCB2	8209.77	8281.18	8352.4	7573.69	8232.31	7876.57	8135.91	8047.67	7606.95	7758.55	7075.9	6523.05	6807.3	6951.76	6545.44
YOR178C	GAC1	56.9168	53.0502	39.9205	61.1211	83.6422	124.113	82.7488	113.899	322.695	808.277	1229.88	1139.64	1138	1564.04	1260.8
YJL016W	YJL016W	2346.65	2283.29	2203.69	2336	2414.07	2522.75	2464.68	2517.5	2901.79	3446.64	4089.32	3899.38	3770	3630.2	4249.13
YOR279C	RFM1	629.159	636.158	582.279	663.171	699.45	712.444	551.048	743.789	764.978	918.518	981.831	980.72	1027.55	868.337	766.811
YJL218W	YJL218W	509.679	554.12	469.646	591.923	617.981	512.586	520.626	548.501	610.703	739.654	799.834	699.346	760.344	598.704	310.954
YDL218W	YDL218W	211.691	244.099	224.62	218.115	222.609	205.893	198.12	233.909	239.454	293.019	519.01	442.949	509.298	735.198	728.448
YGR071C	YGR071C	1034.45	1132.18	1095.35	1194.97	1170.92	1122.02	1056.08	1107.24	1152.75	1306.09	1342.2	1225.58	1294.47	1302.29	1185.7
YLR256W	HAP1	4071.83	4127.2	4111.13	4326.1	4331.86	4480.19	4319.71	4286.12	4480.48	4647.88	4663.56	4678.68	4629.72	6079.88	6366.92
YNL032W	SIW14	2720.65	2953.66	2644.64	2683.37	2595.54	2383.02	2482.22	2448.65	2251.59	2342.21	2376.59	2245.24	2328.7	2603.12	2696.11
YJR100C	AIM25	2316.11	2451.57	2273.68	2404.19	2485.03	2448.46	2328.71	2491.02	2585.45	2832.42	2809.89	2651.99	2686.52	2675.54	2662.09
YER111C	SWI4	1599.03	1594.73	1570.66	1860.63	1752.99	1953.42	1885.08	1808.49	2047.36	2237.11	2507.04	2489.69	2357.56	2240.42	2239.83
YBL095W	YBL095W	3331.44	3547.83	3296.24	3489.4	3445.3	3439.24	3256.42	3458.62	3543.23	3807.07	4033.61	3673.76	3708.9	4161.47	4267.39
YJR123W	RPS5	22356.9	22161.6	22303.4	22706	22222.7	21558.4	21754.7	21884.5	21789	21083.4	18559.7	19482.4	19077.5	10725.9	10154.5
YML083C	YML083C	63.5673	75.2554	58.5689	72.2782	62.8085	72.8358	70.3222	62.6967	82.1538	76.1587	103.402	98.6741	98.4133	124.034	97.1302
YML072C	TCB3	10332.3	10635	10228.6	9926.31	10823.5	11227.1	10296.3	10774.4	11004.3	12277.5	13283.6	12323.2	13223	14255	12865.9
YBL108C-A	PAU9	1682.08	1643.61	1471.66	1448.04	1621.92	1396.43	1441.64	1431.05	1408.3	1620.95	1460.28	1563.93	1557.99	1646.78	1706.8
YEL021W	URA3	6836.57	7244.81	7303.17	6848.94	6825.2	6426.67	6464.52	6793.22	6227.87	5940.15	5305.12	5073.68	5210.31	4582.18	4474.31
YLR343W	GAS2	821.993	782.637	868.787	921.213	842.079	789.61	835.527	881.884	801.489	818.224	752.542	645.898	717.017	426.423	400.273
YGR183C	QCR9	6696.99	6476.7	6234.83	7020.5	7307.33	7785.36	7349.83	7398.69	8587.43	8918.82	9330.23	9354.97	9271.83	10887.5	11767.4
YHR169W	DBP8	1654.3	1863.51	1675.48	1645.84	1253.64	698.042	932.254	822.227	425.485	230.498	161.399	130.932	130.263	306.139	429.622
YIL143C	SSL2	2058.69	2114.46	1987.96	2129.13	2010.34	1803.96	1892.82	1946.36	1931.96	2029.57	2334.85	2047.69	2145.16	2000.38	2362.59
YNL107W	YAF9	1351.62	1289.06	1411.28	1362.75	1313.75	1226.61	1237.65	1244.39	1085.19	995.12	967.982	1008.28	1015.35	981.538	1180.67
YML102W	CAC2	2842.15	2959.4	2912.42	2785.39	2792.67	2784.43	2871.75	2922.31	2717.76	2777.43	2651.08	2666.02	2775.36	2505.05	2359.97
YGR027C	RPS25A	17475.9	17447	16870.8	17239.7	16762.3	16375.6	16957.4	16511	16254.2	15212.5	14272.3	14981.3	14250.6	9854.53	9916.81
YHR146W	CRP1	5247.99	5268.38	5245.65	5218.7	5137.36	4775.19	4717.28	4987.06	4699.2	5155.71	5850.79	5447.63	5622.55	7164.92	8033.59
YDR361C	BCP1	3378.91	3524.38	3362.15	3445.04	2748.2	2224.2	2316.48	2397.44	1716.9	1184.63	821.546	834.469	893.924	766.34	1208.44
YIL005W	EPS1	4015.77	3888.3	4138.44	3483.35	4152.81	4362.81	4111.8	4167.62	4392.54	5099.58	5283.42	5178.9	5470.18	5301.64	4683.73
YBR301W	PAU24	265.484	220.502	250.039	226.394	235.6	241.126	241.839	235.962	249.315	230.734	213.765	243.243	223.48	248.52	255.222
YHR097C	YHR097C	1710.65	1689.92	1617.02	1903.25	2269.8	2701.86	2234.83	2575.93	3673.59	4683.15	3845.48	4091.69	3816.09	4683.12	5087.01
YGL253W	HXK2	14615.4	14779.6	14972.4	15126.1	14684.6	14109.3	14365.2	14632.4	14547.1	13615	12797.3	12487.4	12886.6	11422.7	8817.17
YOR390W	YOR390W	3050.38	3029.47	3134.26	2877.32	3014	2914.56	3058.01	2926.53	2882.65	2743.55	2766.76	2598.06	2641.2	1990.26	1859.5
YGR258C	RAD2	1756.87	1765	1638.96	1765.21	1788.16	1833.18	1555.9	1827.85	1950.76	2128.11	2441.25	2215.02	2311.72	2632.18	2921.74
YDL229W	SSB1	20935.8	20514.3	21080.2	20359.2	20207	20426	19962.2	20257.1	19746.2	18634.1	11525	14214.5	12322.9	4361.46	5621.16
YDL119C	YDL119C	1331.16	1260.53	1268.03	1349.66	1432.39	1332.06	1271.85	1365.65	1467.49	1657.4	1562.73	1552.28	1569.21	1571.19	1320.02
YJL108C	PRM10	949.544	1001.26	873.078	1006.85	1017.25	947.067	950.185	963.347	996.278	907.151	759.407	729.41	729.286	1143.39	868.728
YHR157W	REC104	278.243	312.45	228.296	262.166	276.151	263.264	262.064	278.369	341.353	364.66	413.158	373.155	413.2	306.114	244.38
YJL193W	YJL193W	2512.79	2635.35	2472.74	2281.78	2353.99	2067.68	2227.38	2166.22	1882.72	1744.9	1671.22	1502.64	1564.68	1494.29	1241.54
YDL155W	CLB3	5676.4	5817.54	5089.21	5991.52	5608.69	4585.71	5169.92	5071.07	5133.4	4737.41	4959	3860.39	4244.42	3692.05	3374.08
YHR007C-A	YHR007C-A	172.812	172.626	157.635	162.146	180.264	290.37	172.732	188.274	229.457	222.445	238.313	217.928	213.238	208.934	229.752
YER142C	MAG1	2555.38	2419.7	2438.43	2824.73	2943.49	3309.54	2791.16	3033.99	3708.39	4246.57	5236.77	4782.72	5018.14	4850.02	5827.77
YMR190C	SGS1	1469.19	1521.56	1424.73	1581.85	1509.2	1496.7	1466.61	1527.65	1523.28	1723.83	1772.46	1641.97	1752.31	1664	1503.76
YOR272W	YTM1	4106.05	4332.38	4128.52	3630.01	3003.25	1915.2	2438.43	2335.14	1182.37	523.895	150.36	155.247	134.713	380.549	607.345
YHR057C	CPR2	3461.42	3648.22	3463.35	3198.82	3533.77	3562.12	3507.25	3652.55	3636	4136.99	4575.12	4429.02	4517.64	5070.24	5254.2
YER103W	SSA4	1830.84	1986.46	1807.91	2098.91	2290.24	2506.88	2172.44	2359.43	3213.36	4226.79	4665.19	4904.62	4412.4	4616.85	6561.01
YHR006W	STP2	2559.34	2655.27	2576.63	2477.18	2505.31	2628.64	2559.26	2718.9	2646.45	3016.47	3265.41	3046.86	3244.14	4894.97	4251.01
YIR026C	YVH1	2016.49	2032.38	1917.11	1874.15	1413.36	1061.57	1226.66	1240.56	790.53	510.863	192.18	213.144	188.913	247.226	325.695
YBL090W	MRP21	1402.45	1352.05	1434.31	1419	1475.96	1510.42	1446.22	1539.2	1551.23	1632.33	1506	1572.17	1515.47	1145.2	1115.36
YHR024C	MAS2	2590.34	2643.03	2590.7	2630.63	2562.04	2509.45	2504.49	2549.56	2455.39	2560.31	2415.95	2310.91	2313.78	2321.23	1991.28
YOR045W	TOM6	9475.65	9776.64	9612.06	9554.69	9568.44	9118.31	9215.01	9449.01	9002.16	9013.03	9789.85	9470.06	9390.52	9213.33	8364.66
YEL062W	NPR2	1768.17	1827.26	1845.16	1929.6	2159.11	2430.48	2118.16	2293.82	2746.18	3318.07	3229.69	3093.46	3109	3117.09	3063.67
YOR275C	RIM20	1063.81	1057.61	1028.64	1058.79	1082.89	1153.54	1125.85	1211.33	1281.22	1310.7	1388.61	1375.67	1429.48	1352.79	1422.19
YKL125W	RRN3	1923.79	1996.02	2110.73	1855.5	1603.46	1186.19	1390.85	1447.03	1031.99	980.58	962.337	927.933	983.702	1495.4	1892.39
YPL195W	APL5	4224.06	4519.83	4443.18	4676.56	4645.55	4575.7	4438.43	4445.27	4559.97	4718.17	5061.31	4561.11	4978.04	4887.22	4812.65
YDR145W	TAF12	3419.92	3283.85	3319.81	3438.49	3168.32	3269.16	3161	3169.55	3131.37	2928.26	2897.11	2824.14	2800.7	2874.02	2901.87
YGR140W	CBF2	1309.61	1416.66	1350.31	1417.24	1275.96	1020.79	1066.1	1164.74	978.29	1029.19	1122.57	1022.7	1066.13	1455.73	1290.87
YJR057W	CDC8	1974.48	2113.05	1980.42	2004.14	2035.04	1883.19	1993.6	2013.37	1868.23	1976.61	2143.29	1918.03	2012.47	1852.42	1667.47
YIL151C	YIL151C	1604.29	1570.41	1593.86	1627.96	1563.78	1528.85	1585.76	1493.54	1408.15	1313.68	1305.93	1123.82	1163.05	1451.73	1534.88
YPL216W	YPL216W	604.37	544.514	595.362	569.515	584.221	559.71	570.126	575.741	510.965	571.076	748.178	680.212	672.033	770.001	746.432
YER172C	BRR2	2764.29	2911.31	2603.38	2909.19	2696.49	2568.34	2683.21	2627.5	2438.73	2349.27	2703.32	2386.97	2530.9	2638.8	2610.63
YGR204C-A	YGR204C-A	121.712	113.753	96.2803	120.489	99.8123	130.923	114.662	112.796	183.536	192.422	286.142	245.753	228.977	198.875	186.473
YKL110C	KTI12	2541.51	2674.2	2388.38	2488.8	2153	1646.66	1848.38	1752.52	1355.34	1035.94	940.481	776.637	832.465	1513.01	1721.89
YMR088C	VBA1	6016.56	6194.67	5886.66	5908.34	7080.91	8440.69	7316.11	8135.97	10299.3	13775.5	17031.8	16006.2	17060.3	15465.9	14222.4
YDL028C	MPS1	1650.94	1652.82	1620.01	1640.53	1662.22	1689.76	1655.68	1687.66	1691.84	1736.4	1864.41	1763.39	1763.82	2379.01	2266.89
YOR166C	SWT1	1021.35	968.161	994.41	1007.85	949.77	853.084	871.362	899.633	776.139	648.392	649.01	613.277	619.986	650.47	586.912
YJL205C	NCE101	3906.01	3913.25	3991.48	3944	4013.56	4178.68	4295.3	4126.88	4075.99	4241.15	4577.83	4339.05	4289.91	4807.77	4553.1
YLR052W	IES3	2703.84	2690.43	2584.34	2632.2	2518.62	2574.96	2417.27	2672.28	2303.92	2221.93	2074.56	2058.59	2120.87	2480.46	2486.24
YNR027W	BUD17	1897.45	1879.81	1876.76	1744.18	1786.21	1508.65	1548.99	1686.63	1404.16	1441.65	1651.71	1517	1590.18	1656.52	1780.16
YNL011C	YNL011C	1587.92	1613.66	1589.59	1870.53	1897.49	2160.4	1907.12	2080.81	2564.62	2798.46	2982	2816.42	2739.59	2581.7	2503.85
YLL049W	LDB18	2411.71	2398.78	2539.98	2394.14	2367.57	2559.44	2511.26	2609.89	2524.89	2552.97	2529.8	2531.82	2587.31	2201.17	2156.47
YJR121W	ATP2	11828.2	12014.2	11440.8	12048.3	12220	12219	11720.1	11849.1	12665.3	13320.6	14298.2	13965.2	13514.2	15186.6	14988.3
YDR539W	YDR539W	2059.42	2155.93	1862.55	2218.38	2210.35	2062.2	2077.49	2059.09	2145.92	2369.19	2644.37	2510.12	2454.54	2615.36	2297.08
YJR088C	EMC2	4970.81	4692.61	4778.42	4977.44	4789.26	4926.61	4479.51	5034.05	5028.88	4673.24	5552.73	5384.02	5709.33	5638.4	5621.18
YNL313C	YNL313C	2892.52	2969.02	2880.31	2728	2338.23	1692.79	2117.58	1969.11	1228.53	792.073	557.929	492.465	543.295	674.55	735.608
YKL180W	RPL17A	20629.1	19853.6	20345.3	20086.7	20296.9	20314.4	20335.3	20083.9	19778.1	18519.9	13848	16087	14650.7	5510.26	5853.88
YDL106C	PHO2	1525.09	1419.88	1598.01	1580.61	1588.8	1809.9	1743.87	1857.67	1955.09	2116.67	2286.08	2164.5	2220.99	2302.4	2032.74
YPL165C	SET6	44.4608	38.3604	39.9708	41.8497	30.4069	71.7885	59.6729	55.5658	77.985	84.4209	103.918	90.5831	96.4325	112.002	84.5419
YKL116C	PRR1	1669.31	1603.26	1604.42	1617.63	1520.06	1541.08	1493.95	1597.35	1478.36	1560.18	1642.01	1588.21	1607.05	1659.41	1562.76
YMR301C	ATM1	2207.47	2276.2	2163.04	1954.26	1843.26	1544.41	1702.12	1616.88	1239.83	950.515	874.44	832.507	850.488	1091.49	1327.48
YNR020C	ATP23	1522.08	1601.97	1395.57	1420.44	1469.25	1311.1	1324.65	1385.37	1324	1450.23	1448.13	1397.7	1396.33	1204.96	1099.33
YER140W	YER140W	1325.41	1430.16	1380.69	1348.75	1240.56	1175.11	1242.47	1553.74	1087.6	1202.45	1297.86	1173.31	1239.54	1273.93	1205.55
YNR003C	RPC34	1571.42	1500.79	1547.87	1301.53	1148.76	877.339	1030.57	1016.36	677.92	534.608	441.138	407.389	436.012	715.408	841.444
YHR204W	MNL1	2873.58	3052.7	2925.08	2561.39	2787.43	2322.74	2503.62	2496.43	1978.68	1731.4	1480.81	1396.42	1482.49	1564.56	1392.62
YIR034C	LYS1	13405.7	13510.2	13280.5	13865.3	13903	14055.7	13578.6	14302.9	14452.1	14497.5	14701.8	14033.7	14459	19204.9	18632.8
YPL259C	APM1	2635.59	2657.35	2549.49	2619.98	2670.12	2742.92	2475.81	2708.46	2666.88	2591.18	2401.47	2403.67	2484.13	2554.44	2456.63
YEL036C	ANP1	3928.64	4111.07	4147.51	3670.27	4028.27	4042.27	4004.12	4144.71	3863.67	3909.83	3916.57	3652.01	3880.27	4674.19	4481.44
YLR185W	RPL37A	19569.4	19604.9	19493.5	19443.3	19234.2	19153	19276.5	19065.5	18422.1	17336.9	13108.9	14653	13722.8	6313.22	6971.13
YBR240C	THI2	424.181	437.192	342.679	438.136	451.181	358.725	346.775	369.764	395.124	451.141	462.336	438.632	472.059	483.703	453.565
YPR178W	PRP4	1626.15	1698.53	1569.23	1618.17	1678.69	1632.7	1633.38	1707.9	1758.06	1858	2401.52	2191.39	2464.64	2182.93	2291.71
YMR257C	PET111	3125.2	3190.15	2370.53	3489.32	3414.52	2112.25	2656.64	2208.47	2470.35	2173.61	2219.71	1851.74	1967.89	1832.64	1950.57
YOR016C	ERP4	4545.89	4428.32	4668.61	4210.67	4449.87	4642.61	4622.54	4446.19	4482.18	4625.04	4555.5	4751.07	4802.11	4359.62	4372.97
YCR059C	YIH1	2584.89	2703.15	2357.38	2287.25	2327.5	1929.3	1996.68	2158.38	1759.55	1428.08	865.686	913.316	892.413	929.423	1083.3
YML093W	UTP14	3881.54	4061.58	3898.82	3706.93	2993.19	1936.39	2561.76	2339.89	1194.84	491.381	204.818	146.659	151.449	432.775	647.942
YPL081W	RPS9A	7501.09	7076.35	7752.53	7145.07	6648.47	5936.47	6716.46	6368.03	4381.16	2327.15	1774.78	1902.24	1773.9	1320.09	857.206
YNL225C	CNM67	2521.8	2523.03	2469.64	2726.58	2541.67	2669.78	2601.05	2758.9	2860.28	2924.19	3142.4	2892.66	2929.65	3062.97	2566.3
YHR087W	RTC3	1663.88	1708.01	1712.33	1965.79	2853.47	4514.05	3328.15	3797.09	6821.73	8862.51	7374.03	8679.02	6969.17	6459.95	8547.64
YBR294W	SUL1	9312.65	9447.67	9048.74	8716.66	9231.78	9645.93	10052.2	9281.73	9137.48	8739.16	12520	11360.2	11647.2	13795.7	13227.7
YDR055W	PST1	6467.91	6851.55	6716.43	6529.63	7140.88	7079.17	6758.52	7115.58	7030.59	7492.42	8437.48	7935.2	8232.34	10728.5	8454.99
YER041W	YEN1	943.133	1052.16	961.329	984.897	1039.79	990.303	930.449	1008.28	1069.31	1247.43	1371.37	1336.19	1385.66	1224.17	1264.69
YHR038W	RRF1	885.282	924.517	836.272	1002.23	1040.87	1000.48	938.567	1028.39	1111.71	1139.91	953.554	965.233	985.121	823.719	719.042
YOR266W	PNT1	694.822	794.995	746.446	666.931	765.585	707.089	724.421	731.512	711.813	790.426	804.959	743.024	767.694	673.595	576.522
YOL063C	CRT10	1932.99	2055.66	2040	1956.62	2035.64	1972.25	2071.56	2156.78	2098.68	2301.4	2278.78	2082.8	2174.11	2258.53	2002.92
YNR030W	ALG12	4025.48	4053.08	4112.79	3744.71	4038.38	4227.1	4121.76	4335.17	4213.2	4356.15	4352.55	3924.5	4247.87	4049.89	3580.31
YLL028W	TPO1	7485.81	7634.93	7470.26	6909.08	7183.25	7132.5	7390.54	7172.18	6810.2	6501.95	6882.65	6435.42	6382.93	8036.09	8024.1
YFR030W	MET10	11590	11743.1	11550.6	11839.2	11160.1	10810.7	11089.4	10763.4	10002.1	9153.48	9374.68	9141.23	9446.1	9732.4	10266.2
YHR005C-A	TIM10	10914.1	10834	10843.2	10716.1	10735.1	10932.7	11108.6	10757.3	10511.6	10416.7	11407.1	11261.5	11280.9	11334.3	11367.5
YFR004W	RPN11	5188.76	5101.17	5215.96	5517.06	5347.1	5458.79	5284.8	5812.54	6032.62	6430.45	7082.98	6927.32	7383.82	6253.96	6876.15
YDR459C	PFA5	2310.41	2419.66	2342.89	2230.39	2329.07	2463.93	2419.94	2563.1	2465.19	2874.43	3348.6	2987.99	3275.14	3716.88	3237.89
YCR076C	YCR076C	1675.48	1693.06	1659.94	1670.01	1861.56	1903.55	1841.89	1923.97	2014.4	2401.07	2700.94	2509.82	2598.47	2548.56	2465.88
YPR029C	APL4	3880.95	3932.5	3915.36	3983.28	3838.72	3897.1	3635.32	4208.62	4160.35	4685.53	4221.48	4669.95	4434.91	4375.56	3728.23
YMR087W	YMR087W	1565.36	1634.22	1506.33	1648.5	1809.68	1903	1652.47	1951.24	2180.32	2407.2	2637.58	2440.08	2581.85	2071.41	2339.37
YKL059C	MPE1	1163.86	1159.39	1207.6	1134.3	1174.74	1164.66	1083.96	1200.86	1097.45	1153.11	1047.83	1099.57	1132.46	1023.12	1134.52
YKL081W	TEF4	15494.2	15622.5	15275.1	15414.6	15251.8	14170.4	14564.1	14426.2	13672.2	12705.8	10015	10359.6	10087.3	7875.27	7711.8
YLL058W	YLL058W	875.393	931.735	850.168	980.411	929.553	886.033	843.969	987.323	995.014	1164.21	1196.83	1159.3	1165.39	1047.23	901.386
YPR055W	SEC8	2809.78	2916.01	2849.04	3027.77	2890.9	2833.29	2960.26	2887.25	2850	3323.23	3289.9	3132.9	3120.88	3616.31	3393.24
YFL059W	SNZ3	1625.15	1748.87	1627.06	1689.76	1698.58	1560.33	1488.44	1694.04	1557.41	1641.7	1663.54	1540.36	1597.97	1654.98	1342.49
YMR149W	SWP1	9318.77	9392.98	9240.57	8598.17	9240.39	9250.82	9179.64	9271.58	8795.01	8353.33	8097.21	8160.43	8041.61	7976.67	7185.05
YNR017W	TIM23	4905.59	4937.51	4948.43	4537.03	4809.19	4494.07	4496.17	4601.61	4216.96	4103.34	4084.56	3983.7	3986.31	4076.26	3913.15
YCR007C	YCR007C	642.719	602.924	599.903	563.16	625.089	701.437	621.017	639.812	719.95	865.872	951.34	905.697	941.728	1317.26	1363.6
YDR146C	SWI5	3273.57	3264.42	3258.31	3515.45	3452.04	3403.88	3230.52	3540.62	3460.09	3638.38	3647.79	3637.83	3883.65	4298.38	4055.51
YJL088W	ARG3	7173.25	7457.92	7214.88	7731.55	8131.67	7979.41	8163.99	8173.55	7553.09	6016.35	4711.57	4640.05	4711.81	11132	10570.6
YCR098C	GIT1	118.074	124.832	125.097	119.173	129.245	161.827	121.812	133.071	173.44	213.083	308.023	239.049	278.608	315.547	187.337
YDR318W	MCM21	1745.62	1824.86	1696.02	1725.43	1845.73	1754.09	1736.23	1831.23	1934.88	2208.76	2103.4	2037.19	2198.18	2655.5	2331.6
YHR043C	DOG2	4096.62	3943.73	4094.42	4215.37	4369.43	4660.38	4365.38	4667.56	5248.53	5849.87	6646.71	6506.29	6528.49	5367.58	3997.59
YPR048W	TAH18	1801.85	1743.24	1721.33	1607.51	1484.68	1056.09	1356.22	1178.02	820.315	540.183	486.576	426.251	455.877	562.837	720.671
YCR011C	ADP1	7203.67	7349.32	7092.75	6898.85	7709.61	8124.93	7873.55	7983.69	8557.01	10112.9	11944.8	10998.1	11640.5	12757.1	12381.1
YFR035C	YFR035C	409.162	401.124	378.2	372.267	387.649	330.663	358.893	331.607	316.21	282.318	260.118	271.277	236.984	285.56	293.195
YLR181C	VTA1	2246.98	2221.92	2314.69	2307.37	2253.58	2307.44	2232.97	2419.96	2273.34	2599.35	2567.58	2712.71	2714.08	2347.35	2186.78
YOR321W	PMT3	2878.75	3048.63	2975.61	2820.72	3166.26	3113.2	3116.09	3208.56	3280.81	3739.2	4288.35	3850.71	4165.39	3847.13	2909.93
YFL028C	CAF16	4503.53	4546.74	4624.31	4478.27	4531.02	4429.97	4509.2	4585.86	4331.28	4311.91	4073.23	4051.23	4031.19	3264.89	3042.33
YKL188C	PXA2	452.357	455.464	431.915	497.741	551.394	729.927	548.111	701.21	1027.67	1507.63	1894.81	1819.64	1931.8	1765.55	1661.81
YBR108W	AIM3	640.481	666.862	587.189	689.527	719.311	740.173	629.784	722.414	838.286	1010.61	1055.01	893.04	1019.41	969.82	868.279
YGL089C	MF(ALPHA)2	174.807	212.244	198.82	208.539	201.233	188.707	227.323	173.45	181.563	176.276	157.932	181.083	153.262	166.8	182.879
YPR069C	SPE3	12809.9	12621.1	12651.8	12977	12785.9	12545.5	12143	12851.7	12692.4	12725.2	12945.4	12689.5	12916.7	13867.9	13774.6
YDR415C	YDR415C	2868.16	3215.13	3182.47	2911.81	3150.23	2914.2	2923.06	3006.34	2906.8	3362.64	3496.84	3331.17	3399.05	3865.92	3061.49
YOR355W	GDS1	5543.75	5512.95	6015.5	5344.53	5336.11	4972.92	5440.7	5234.07	4570.72	4197.6	3886.73	4190.26	3910.05	5330.07	5455.8
YDR243C	PRP28	851.341	859.849	765.625	803.126	720.948	715.115	746.343	732.094	726.068	899.789	1054.52	1009.4	1047.47	1250.92	1189.76
YOR302W	YOR302W	5164.36	5087.03	4400.6	5621.56	5499.75	5332.55	4153.27	5229.43	4504.23	2830.28	3192.44	3211.9	3211.72	7314.7	10605.7
YCR073C	SSK22	1011.01	1085.62	994.176	982.914	919.029	691.125	806.679	746.11	590.064	481.884	554.381	450.554	512.181	2587.05	2108.83
YLR105C	SEN2	1757.54	1820.4	1733.36	1718.57	1664.81	1619.07	1709.14	1714.04	1527.91	1546.07	1610.38	1521.52	1602.55	1483.77	1517.4
YDR262W	YDR262W	2686.7	2821.04	2717.1	2588.59	2762.34	2691.84	2652.67	2776.05	2917.93	3005.2	3072.61	2949.08	2803.78	3709.89	4768.63
YOL109W	ZEO1	21148.7	19789	21614.1	19324.4	20628.3	21623.8	21433.3	21664.2	20759	20558.4	17367	18496.1	17867.3	20733.5	22118.7
YLR248W	RCK2	4976.88	5488.4	4739.75	5014.24	5493.51	5795.57	5067.12	5220.37	5932.58	6440.62	8315.39	7580.25	8153.4	8186.34	8062.05
YDR530C	APA2	1127.65	1198.77	1112.96	1167.31	1214.47	1262.3	1200.61	1333.82	1502.37	1673.26	1993.13	1859.2	1932.34	2492.77	2479.9
YBR246W	RRT2	2829.66	2874.16	2923.04	2811.45	2808.08	2766.09	2784.47	2875.44	2787.53	3031.21	3186.72	2916.06	3079.94	3089.91	2518.67
YKR056W	TRM2	3129.96	3232.66	3236.32	2866.87	2125.05	1366.7	1781.48	1501.62	683.859	333.833	272.547	228.691	238.682	917.926	1211.38
YER137C	YER137C	925.211	959.966	854.001	832.063	717.615	496.748	568.434	543.38	371.404	346.831	292.792	287.835	282.249	273.469	323.345
YGR210C	YGR210C	3961.2	4159.55	4000.4	3857.17	3827.47	3480.26	3579.48	3706.58	3039.85	2685.48	2230.03	2184.52	2289.03	2591.22	3121.75
YML007C-A	YML007C-A	300.974	334.314	324.195	372.695	322.583	247.02	297.908	283.446	274.4	249.591	299.395	271.049	279.981	413.548	406.676
YGL031C	RPL24A	21783.8	21632.7	22298.4	21593.9	21751.9	21606.6	21518.2	21501.7	21109.2	20320.7	17175.9	18978.4	17727.5	6511.98	6343.79
YJL166W	QCR8	8216.69	7878.25	8210.66	8184.18	8769.94	9548	9277.67	9358.42	9879.36	10544.1	11313.8	11513.9	11059.6	11413.2	11612.1
YNL329C	PEX6	1830.06	1839.09	1749.33	1760.56	1735.49	1740.27	1769.91	1705.66	1619.4	1532.09	1648.41	1595.42	1669.8	1735.23	1855.03
YER013W	PRP22	2005.95	2013.59	2073.49	1971.06	1871.74	1896.21	1872.81	1975.55	1844.67	1956.74	2091.69	1995.06	2074.53	2141.31	2067.73
YOR094W	ARF3	2404.32	2532.4	2348.82	2371.51	2435.24	2274.56	2251.83	2395.52	2193.07	2142.81	2021.35	1968.51	2081.99	1949.55	1915.5
YGL013C	PDR1	3069.47	3241.8	3187.65	3156.38	3165.17	2900.93	3149.46	3114.9	2920.11	3264.44	3492.66	3154.84	3308.31	3354.14	3650.48
YBR270C	BIT2	708.266	662.24	684.933	641.738	652.004	670.27	629.843	680.694	722.316	860.522	965.216	854.136	988.648	1041.28	1032.94
YOL112W	MSB4	1393.89	1414.78	1399.17	1457.24	1531.83	1422.44	1379.67	1428.38	1424.87	1402.13	1489.07	1372.64	1365.2	1833.61	1496.34
YHR001W	OSH7	2351.42	2468.66	2337.46	2684.93	2637.1	2630.47	2309.52	2682.12	2768.24	2924.46	2925.77	2846.21	2863.61	2902.06	3021
YKR062W	TFA2	3397.92	3386.01	3421.76	3617.83	3543.34	3493.53	3265.27	3597.63	3486.03	3718.48	3593.22	3363.75	3528.05	3435.74	3111.95
YAL011W	SWC3	910.66	1058.46	929.156	959.994	926.609	760.345	777.734	790.769	717.832	734.568	763.785	678.974	728.75	797.678	822.338
YML067C	ERV41	6816.08	6867.39	6592.84	6355.17	6676.52	6455.62	6350.23	6549.04	6302.19	6170.67	6943.59	6262.32	6774.18	7591.78	6978.41
YPR015C	YPR015C	215.87	236.641	170.045	213.224	241.935	178.41	221.77	181.578	198.404	212.003	314.469	251.034	286.581	312.37	343.631
YIL094C	LYS12	17099	16868.3	17335.8	17205.2	16840.6	17163.5	16861.8	17242.4	16322.1	14996	12353	12711.8	12610.6	17845.8	17838.8
YIL159W	BNR1	1110.26	1069.57	1173.48	1073.13	1010.79	828.252	1078.04	999.028	900.609	924.902	941.239	905.952	921.899	1004.32	789.849
YJL085W	EXO70	2288.59	2491.25	2270.84	2711.53	2654.92	2725.53	2498.97	2764.07	3138.77	3384.95	3409.39	3280.35	3182.26	3063.4	2647.44
YEL076C	YEL076C	49.7541	53.569	39.9661	86.8345	60.0378	74.3005	51.1327	52.9384	86.353	68.1387	95.3833	69.4967	91.174	85.5068	58.4303
YOR074C	CDC21	2990.38	2777.83	2970.29	3075.22	3178.37	3274.97	3055.35	3371.97	3478.88	3493.2	3438.85	3627.24	3589.37	3166.82	2116.18
YBL072C	RPS8A	23855.2	23732.5	24219.5	23957.3	23603.9	23687.6	23814.5	23695.7	23684.6	22692.6	19550.2	21184.4	20137.1	12155.7	12834.2
YFR032C	RRT5	64.1907	70.5778	58.556	60.4846	55.0847	56.5132	53.4477	62.1208	44.8503	38.1693	42.2475	38.7432	37.3105	40.0328	39.9322
YER183C	FAU1	4266.71	4273.74	4282.59	4331.81	4292.92	4075.88	4055.93	4287.68	4064.94	4251.21	4261.63	4077.05	4261.67	3739.79	3338.43
YKL069W	YKL069W	3841.62	3794.99	3810.59	3830.6	3824.08	3725.87	3705.7	3922.22	3784.59	4092.4	4641.72	4408.28	4590.66	6831.37	5985.07
YKR037C	SPC34	1293.49	1230.91	1319.91	1293.94	1305.52	1302.31	1263.1	1398.68	1385.88	1463.55	1374.15	1422.56	1433.37	1521.76	1430.04
YER069W	ARG5,6	10216.1	10153.8	10550.6	10069	10073.3	10144.8	10469.6	10482.6	9229.56	8386.64	6201.57	6321.94	6176.16	9546.13	10026.5
YDR001C	NTH1	4464.1	4542.72	4262.42	5046.59	5326.84	5940.68	5354.39	5833.59	7331.66	8772.01	10727.7	9965.09	10407.4	12340.6	11613.8
YOR032C	HMS1	45.3009	65.5771	43.1498	52.1462	53.1073	73.3236	65.8753	60.56	86.3648	98.5451	197.357	140.364	168.91	536.969	315.425
YNR075W	COS10	70.0151	50.5863	47.7913	58.0596	61.4053	68.4603	57.8216	63.5408	71.0288	74.9952	74.0999	60.312	58.3785	70.8243	57.6587
YPL097W	MSY1	1021.01	1139.88	1066.97	1132.7	1138.74	1140.32	1073.34	1228.93	1256.18	1377.81	1405	1323.67	1365.7	1477.65	1332.84
YHR166C	CDC23	721.58	807.927	714.741	722.34	762.419	694.658	660.44	729.086	696.488	811.564	864.312	744.749	846.357	895.163	803.757
YGL143C	MRF1	1045.24	1015.93	1069.83	1028.92	1061.97	1113.74	1085.32	1182.55	1095.62	1458.54	1661.47	1572.97	1622.49	1692.71	1354.15
YGL095C	VPS45	1442.51	1481.55	1611.91	1519.04	1564.08	1729.64	1457.44	1600.63	1657.75	1859.54	2161.16	1992.44	2145.99	2092.72	1847.3
YKR039W	GAP1	18360.9	19272.8	18488.7	18901.5	19629.4	18963.1	19123.9	18768.6	19950.6	21127.3	23180.9	22356.1	22797.2	19983.8	19894
YNL307C	MCK1	4911.76	5367.03	5227.63	5478.54	5569.21	5175.66	4942.46	5068.7	5302.29	5574.59	5462.86	5218.31	5181.44	5939.45	5156.39
YMR280C	CAT8	370.409	354.744	293.017	424.452	443.891	521.66	405.009	484.683	722.074	1038.29	1215.86	1165.21	1099.6	1589.22	1486.58
YJL148W	RPA34	6247.62	6184.19	5963.15	5547.3	4889.42	3760.8	4008.18	3761.67	2278.47	991.542	445.931	379.294	402.029	1011.27	1256.43
YLR218C	YLR218C	1494.73	1595.45	1501.86	1552.14	1865.2	2198.29	1910.35	2094.92	2447.57	2738.58	2749.4	2701.98	2644.92	3221.96	2613.52
YHR158C	KEL1	1847.62	1780.18	1755.77	1982.03	1943.42	2008.2	1917.84	1955.86	2131.85	2246.86	2407.48	2311.92	2417.52	2634.57	2284.05
YER040W	GLN3	1092.57	1221.75	1118.19	1233.75	1137.73	974.927	967.14	993.343	855.722	821.915	742.327	700.962	738.211	881.548	909.55
YJR032W	CPR7	3065.04	3050.04	3130.73	3545.86	3144.54	2847.81	2695.25	2977.14	2812.74	2529.18	2534.78	2369.51	2536.51	2594.36	2543.03
YBL027W	RPL19B	17159.4	16308	17585.5	16540.9	16854.6	17603.8	17451.6	17454.2	16897.8	15620.8	11878.3	14086.5	12800.8	7860.39	8717.2
YER102W	RPS8B	20115.4	19642.5	20778.2	20467.5	20044.2	20120.7	19823.9	20495.5	19716.2	18771	11761.1	14373.8	12297.5	3696.07	4464.19
YGL189C	RPS26A	18820	19185.7	19899.7	18986.8	18836.6	19138.5	19315.3	19145.6	18975.5	17999	16068.6	17033.6	16201	7958.28	8100.04
YCL058C	FYV5	81.9382	88.596	59.5241	66.0715	72.3624	41.3956	53.2073	49.7325	33.2256	23.2353	40.0061	28.3234	31.707	41.1134	29.2029
YIL162W	SUC2	2509.14	2673.97	2588.84	2520.61	2665.08	2485.3	2511.13	2518.17	2456.85	2453.8	2081.74	1996.71	2088.33	1606.83	1333.22
YJL125C	GCD14	2441.88	2659.66	2473.22	2505.97	2169.85	1472	1644.08	1655.71	1171.09	950.725	956.857	933.151	988.3	1160.07	1264.74
YNL116W	DMA2	2664.16	2791.66	2549.3	2583.95	2484.47	2178.85	2316.82	2178.47	1889.93	1776.76	1928.58	1772.56	1964.03	2351.77	2924.41
YLR233C	EST1	729.102	797.294	709.255	723.494	741.196	784.743	727.401	795.007	821.05	914.786	997.198	942.479	985.571	937.324	792.038
YKR050W	TRK2	1385.92	1450.41	1363.49	1443.36	1374.9	1236.31	1188.86	1336.75	1217.59	1371.19	1291.23	1189.47	1241.72	1342.4	1425.04
YPL033C	SRL4	28.0664	24.8775	33.1567	30.8502	24.8775	39.6915	37.1506	35.2581	40.876	39.919	36.5013	36.607	40.5896	46.2899	34.8236
YDL112W	TRM3	3607.61	3721.69	3551.24	3721.12	3253.16	2798.47	3268.44	2917.49	2397.84	1654.23	1043.58	986.765	1023.91	1296.26	1606.63
YLR461W	PAU4	1597.27	1717.19	1538.4	1433.79	1606.02	1498.13	1513.24	1583.01	1463.63	1571.31	1523.17	1433.26	1461.27	1544.56	1427.94
YPL034W	YPL034W	2012.36	2110.4	2008.52	2065.89	2047.54	1990.43	1932.3	2069.57	2079.29	2497.75	2997.33	2824.31	2913.86	3098.88	3058.01
YDL103C	QRI1	3343.62	3398.33	3521.04	3733.2	3783.1	3931.22	3742.07	4050.16	4352.12	4870.98	5090.42	5097.1	4877.18	3935.61	3101.19
YHL018W	YHL018W	47.9412	45.0926	40.1672	42.856	39.1942	44.0429	53.0086	47.1477	48.9903	44.2121	46.8045	42.1474	51.6141	46.4702	41.6151
YFR048W	RMD8	2900.18	3220.22	3062.81	3129.58	3040	2891.33	2988.95	2884.88	2802.93	2870.38	2868.89	2575.81	2620.89	2748.81	2370.3
YOL032W	OPI10	1848.06	1942.5	1926.04	2176.14	2284.58	2608.02	2247.65	2760.78	3193.37	3867.32	3708.6	3733.35	3665.79	3671.48	3988.65
YLR303W	MET17	19827.4	19568.4	19456.8	20045.7	20027.3	19161.3	19260.5	19032.9	19418.7	18642.5	19952	19725.3	20118.7	20556	21165.6
YJL100W	LSB6	1495.88	1561.93	1388.31	1468.57	1573.7	1523.21	1416.22	1633.99	1781.71	2096.77	2095.22	2111.47	2103.78	2164.31	2231.02
YCR042C	TAF2	3470.4	3408.43	3205.93	3591.18	3419.18	3368.73	3407.62	3302.93	3264.84	3223.55	3742.95	3359.38	3409.81	3807.92	3953.27
YGL001C	ERG26	5965.6	5754.22	6089.83	6338.91	6108.97	6161.45	5981.75	6459.01	6179.37	6564.25	7580.81	6717.76	7341.72	8174.06	7266.43
YPR200C	ARR2	507.021	508.705	462.327	525.749	506.468	495.204	352.77	468.921	519.357	541.972	620.352	533.667	517.26	548.258	548.682
YLR387C	REH1	3267.9	3589.7	3884.9	3852.49	3943.66	3678.34	3765.58	3897.09	3619.77	4215.48	4347.01	4012.5	4128.09	3507.45	3635.21
YJL068C	YJL068C	5337.36	5393.06	5231.39	5797.53	5788.94	6060.85	5515.15	6050.18	6468.99	7233.02	8494.16	8162.63	8433.65	9740.93	8904.06
YGR272C	#N/A	1453.6	1308.22	1363.42	1165.62	959.665	619.31	833.006	666.292	313.137	165.338	171.497	156.926	180.532	299.75	338.931
YJL158C	CIS3	15556.9	15394.6	15572.7	15463.8	15800.9	15435.9	15281.6	15584.8	15556	15205.8	15852.5	15507.3	16065.3	19788.1	19699.7
YCR023C	YCR023C	3415.63	3598.66	3117.28	3082	3646.54	3316.59	3227.91	3253.78	3500.48	3585.32	3620.75	3323.92	3897.4	2968.22	2787.75
YMR279C	YMR279C	174.241	192.723	159.426	198.232	228.9	176.438	189.562	200.226	209.245	186.085	202.207	177.316	196.667	272.173	176.202
YDL057W	YDL057W	583.937	633.1	603.851	625.317	689.886	749.755	620.084	779.715	997.762	1365.25	2024.07	1876.35	2051.34	2234.57	2069.79
YGL038C	OCH1	3001.3	2886.65	3311.59	3132.59	3490.52	3943.65	3751.95	3878.04	3942.81	4465.09	5008.17	4485.42	4941.61	6309.07	5498.67
YML117W	NAB6	3315.89	3405.66	3328.32	3513.96	3628.34	3703.12	3503.5	3803.59	4023.61	4636.09	4600.24	4506.02	4550.64	6776.21	5604.93
YLL038C	ENT4	644.486	536.555	510.118	484.028	528.187	457.048	361.368	489.569	410.371	514.117	464.044	366.601	467.171	464.918	404.183
YDL105W	NSE4	813.741	832.202	786.495	888.527	860.401	770.251	748.66	757.283	800.562	918.787	884.307	794.746	857.097	924.681	660.364
YBR217W	ATG12	1311.11	1477.49	1445.09	1427.99	1400.5	1203.21	1208.06	1285.64	1241.44	1449	1354.67	1372.41	1363.13	1358.48	1349.26
YGR024C	THG1	4373.83	4429.6	4297.94	4314.33	4232.69	4034.62	4288.95	4273.47	3951.05	3613.91	3508.6	3471.81	3559.09	3944.24	4213.21
YDR127W	ARO1	11299.3	11585.2	11103.3	11781.5	11153.2	10556.4	10521.5	10864.2	10309.8	10000.4	8015.09	7851.2	7848.7	7617.83	7218.87
YOR028C	CIN5	1045.87	1130.16	938.69	1352.61	2079.84	3315.08	2107.81	2975.72	5011.44	4499.82	2226.08	2538.16	2550.65	3439.46	3082.48
YLR265C	NEJ1	1849.2	2101.45	1609.6	2130.59	2069.06	1958.47	1548.47	1838.12	2008.08	1556.99	1633.22	1355.05	1597.81	1743.43	1866.19
YKR057W	RPS21A	22525	22471.6	22684.1	22370.9	22162.3	22239.6	22312.8	22480.8	21436.1	20298.6	14347.8	16346.8	14343.7	10846.4	10769.1
YNR043W	MVD1	8052.09	8093.02	8122.46	8207.39	7867.46	7623.21	7369.43	7697.63	7182.92	6594.34	6153.08	6031.42	6330.09	7140.88	7277.57
YMR237W	BCH1	4855.09	4987.45	4997.76	5102.95	5152.53	5143.18	5100.3	5168.8	5438.92	5968.07	6942.8	6533.1	6701.64	6849.24	5663.91
YDR400W	URH1	1866.19	1882.62	1947.62	2000.98	1935.54	1757.27	1766.23	1942.47	1693.33	1620.13	1283.25	1371.47	1339.64	898.662	702.521
YPL036W	PMA2	347.892	367.039	311.601	337.266	340.691	278.999	291.869	280.355	268.068	267.902	264.425	217.493	237.243	233.881	341.073
YGR085C	RPL11B	19808	19995	19834.3	19488.8	19274.7	18511.5	18809.5	18894.3	18256.4	16517	10665.1	12123.6	10987.2	7897.37	8918.78
YFR050C	PRE4	7678.16	7835.01	8294.05	8232.04	8383.83	8446.51	8203.37	8494.71	8690.96	9755.09	10363	10247.1	10043.9	9217.4	9659.82
YCR010C	ADY2	215.809	200.84	194.239	204.984	236.244	233.97	212.706	250.181	291.343	383.781	574.625	516.609	583.617	434.157	329.163
YDR353W	TRR1	12281.9	12383	12633.2	12563.5	12463.7	12320.4	12124.3	12752	12505.9	12882.9	13168.2	12724.7	13027.4	13921.8	12578.3
YOR125C	CAT5	1429.75	1477.48	1375.15	1686.5	1798.99	1972.71	1514.26	1920.41	2316.15	2714.73	3048.48	3056.27	3059.12	2828.25	2692.92
YLR307C-A	YLR307C-A	32.3947	38.9855	54.9604	34.0223	31.9661	39.1976	53.0857	58.6394	41.4894	33.4202	42.8677	52.3976	54.0443	88.7034	92.5834
YOR252W	TMA16	2191.64	2103.05	2121.56	1908.41	1594.16	1111.17	1387.36	1321.62	797.52	543.209	486.045	474.157	502.135	667.598	801.434
YGL108C	YGL108C	1811.07	2000.55	2028.23	1990.79	1892.88	2130.82	1879.18	2078.91	2020.24	2296.52	2184.87	2003.02	2056.64	2139.09	1888.11
YJL089W	SIP4	161.416	134.361	127.964	130.979	136.814	160.016	133.774	144.67	189.752	246.498	347.431	319.888	353.687	410.168	383.054
YMR265C	YMR265C	1347.19	1381.9	1394.75	1327.21	1381.86	1439.88	1237.12	1432.7	1493.98	1634.37	1471.09	1301.73	1444.1	1191.13	1058.62
YDR404C	RPB7	5815.02	5558.48	5968.69	5710.63	5667.74	5916.21	5842.54	6022.58	5900.55	5673.02	5297.09	5476.84	5504.3	5200.43	5110.43
YKL027W	YKL027W	1615.48	1527.03	1673.99	1418.37	1303.07	1383.37	1423.14	1475.48	1261.81	1206.66	1070.72	1042.96	1129.75	1151.35	989.263
YKL074C	MUD2	2140.98	2081.42	1947.76	2007.92	1874.48	1522.89	1706.6	1622.5	1340.44	1194.47	1255.82	1183.35	1195.15	1321.75	1466.46
YPL189W	GUP2	385.759	446.08	438.408	387.907	435.901	399.726	357.542	427.976	465.202	543.085	741.06	592.431	667.073	741.847	466.235
YBR112C	CYC8	2534.19	2696.33	2637.69	2808.8	2808.05	2884.56	2664.16	2757.07	2875.97	3212.71	2893.9	2901.32	2970.64	3538.2	3144.44
YLR336C	SGD1	2956.42	3010.91	2618.29	2877.27	2371.98	1759.64	1828.31	1698.95	1277.66	717.319	754.268	584.911	677.184	910.435	1199.85
YBR022W	POA1	1761.48	1890.96	1791.85	1938.08	1922.4	1865.73	1789.31	1838.77	1973.78	2082.14	2466.16	2304.96	2367.08	2376.59	2227.23
YBR251W	MRPS5	1996.22	2059.44	1969.27	2011.51	2058.5	1938.31	1914.34	2134.58	2027.63	2215.37	2219.8	2109.79	2056.33	2057.32	1905.09
YGR148C	RPL24B	20246.1	19829.2	20839.3	19676.6	19448.3	20110.1	20087.1	20282.9	19303.7	18538	13986.3	16109.1	14509.9	8339.23	8010.15
YBR291C	CTP1	9250.67	9656.79	9423	9365.44	9290.78	8419.68	8801.41	8689.66	7510.25	6764.62	7245.21	6456.69	6962.7	10050.7	9491.21
YAR014C	BUD14	3555.23	3826.72	3564.54	3601.03	3506.76	3176.41	3303.74	3362.65	2916.03	2681.29	2526.93	2394.78	2565.37	3417.96	3622.9
YPL134C	ODC1	1688.08	1736.92	1605.45	1771.67	1854.14	1899.88	1755.87	1990.26	2250.55	2918.85	4805.8	4222.61	4594.8	5842.01	6265.74
YGR078C	PAC10	4208.44	4182.07	4214.48	3854.11	3227.58	3527.62	3479.01	3977.67	3219.9	3046.69	2606.43	2691.93	2779.44	2790.7	2799.92
YNR072W	HXT17	50.6668	39.2415	49.499	47.2981	38.4495	52.3625	42.1379	32.2419	54.5696	55.1851	70.818	63.9454	51.8738	52.9592	52.5225
YGR092W	DBF2	3211.12	3259.81	3160.95	3386.27	3431.91	3438.8	3325.9	3460.93	3653.46	4217.03	5057.76	4532.08	4711.98	6298.98	5945.74
YLR018C	POM34	2751.59	2700.74	2809.53	2414.39	2503.87	2279.06	2273.49	2246.67	1958.71	1838.95	1498.33	1514.48	1532.76	1560.33	1551.63
YAL044C	GCV3	15869.4	16114.8	16069.8	15949.7	16124.5	16200.9	15929.5	16255.4	16204.8	16032.6	15086.1	15416.5	15231.5	16811.8	18188
YJR074W	MOG1	5400.34	5488.02	5259.88	5311.33	5463.43	5180.39	5111.89	5371.24	5183.06	5335.67	5653.63	5402.53	5499	6459.89	5646.18
YCR017C	CWH43	4597.16	4726.21	4482.73	4302.29	4562.27	4539.13	4427.86	4577.41	4331.04	4320.81	4290.85	4219.53	4136.85	4712.07	4144.98
YGL240W	DOC1	67.5398	60.3945	69.2931	57.9419	54.0918	55.7825	56.8774	53.1109	71.283	68.7601	102.456	83.0008	89.6951	109.706	85.9045
YKR044W	UIP5	1608.04	1754.9	1605.31	1405.5	1470.7	1073.01	1214.46	1159.68	904.433	799.294	759.725	703.229	727.883	1157.14	974.418
YFR045W	YFR045W	1212.5	1218.54	1150.36	1228.63	1419.47	1473.55	1331.66	1548.34	1730.55	2084.65	2055.94	1998.7	2036.28	1866.4	1708.01
YCR014C	POL4	1018.4	961.367	1003.95	935.749	1002.52	1070.37	1081.09	1089.46	995.586	1216.09	1221.79	1174.73	1277.73	1029.58	1041.31
YPR175W	DPB2	2115.92	2289.42	2097.46	2199.24	2049.12	1812.55	1938.16	1943.52	1686.25	1737.26	1488.81	1434.71	1516.63	1535.33	1045.7
YDR540C	IRC4	557.148	572.064	561.677	565.719	680.164	769.239	607.939	770.598	1002.18	1549.32	1927.49	1852.92	2036.18	2338.87	1446.06
YBR296C-A	YBR296C-A	19.9947	18.1969	18.92	17.412	18.8435	20.3298	19.16	19.8453	26.808	22.8472	26.848	26.1087	23.6533	32.0784	28.8252
YGR214W	RPS0A	16076	15733.5	16516.4	15832	15743.8	15807.2	15678.2	16040.5	15142.7	13499.1	7449.82	9497.26	8075.46	2164.63	2599.12
YBR053C	YBR053C	2823.58	2823.06	2677.99	3280.81	3452.65	3881.7	3271.73	3918.81	4739.37	5486.52	6371.04	5915.43	6326.77	6361.87	6555.66
YPL017C	IRC15	161.305	189.792	150.961	180.426	239.489	269.249	248.101	262.839	390.936	580.835	788.074	712.531	729.669	854.325	977.292
YDR397C	NCB2	5107.83	5188.4	5131.85	5115.45	4961.5	4555.66	4714.52	4649.93	3919.21	3586.87	3658.68	3676.99	3687.52	4994.99	6010.08
YJR014W	TMA22	4725.17	4841.76	4725.14	4595.22	4542.2	4154.92	4027.54	4317.46	3850.33	3543.6	3364.66	3269.73	3456.48	3584.88	3787.17
YHR040W	BCD1	1496.89	1512.95	1515.12	1203.53	1004.1	718.045	881.13	817.114	487.297	361.286	295.842	256.884	289.238	440.928	625.609
YJR079W	YJR079W	272.56	285.379	213.176	268.744	259.595	254.332	249.583	271.206	303.404	328.645	559.75	435.843	495.3	816.721	866.454
YJL043W	YJL043W	114.09	109.179	113.583	114.329	109.323	118.059	117.145	104.727	114.871	104.184	139.406	145.22	133.741	163.727	149.352
YER123W	YCK3	1021.41	1030.74	977.494	1079.92	1091	1105.12	980.902	1073.92	1122.27	1203.13	1240.55	1214.63	1210.49	1170.16	1104.5
YDL044C	MTF2	1152.37	1183.55	1230	1219.57	1223.27	1181.41	1138.04	1211.4	1142.19	1206.69	1242.19	1140.03	1182.45	1196.74	1129.69
YCR063W	BUD31	1744.69	1858.68	1470.01	1807.06	1740.52	1242.2	1410.98	1268.21	1257.78	1133.73	1524.06	1122.83	1291.23	1483.88	1543.59
YGL169W	SUA5	1642.96	1599.61	1500.67	1427.59	1275.96	977.508	1119.06	1026.22	719.021	485.864	485.805	403.984	456.087	639.852	764.276
YDR345C	HXT3	14066.3	14387.8	14176.6	13583.1	13929.5	13979.7	14338.1	13935.1	13222.5	11876.7	9548.1	9175.2	9448.69	15597.7	15337.3
YDR489W	SLD5	1055.71	1019.31	1067.25	992.954	1059.33	1069.59	951.036	1157.74	1154.02	1264.69	1319.18	1287.4	1316.84	1279.81	1083.75
YLR026C	SED5	751.981	770.717	770.573	755.766	770.397	773.544	700.151	813.785	772.628	852.184	739.183	788.325	805.723	703.67	711.367
YGR198W	YPP1	3591.4	3718.83	3561.08	3695.89	3628.64	3524.07	3516.91	3551.15	3497.29	3504.92	3375.8	3128.95	3228.86	2931.91	3360.21
YIL042C	PKP1	1247.6	1233.79	1243.33	1190.76	1444.74	1649.32	1306.43	1624.69	1843.59	2221.17	2329.4	2222.55	2273.79	2844.26	2908.26
YLR364W	GRX8	4671.34	4509.42	4800.26	4555.65	4496.03	4251.67	4730.08	4331.84	3913.19	3117.1	3223.76	3263.43	3242.97	4095.16	5035.9
YDL033C	SLM3	886.163	929.356	844.993	791.386	829.203	687.257	667.525	766.752	657.355	671.427	705.148	630.319	704.326	704.518	689.821
YML123C	PHO84	458.464	302.891	624.342	429.281	409.851	301.102	211.46	455.769	229.42	135.101	144.392	104.49	166.675	227.673	191
YCR083W	TRX3	3620.19	3809.84	3322.67	3568.28	3665.59	3372.86	3433.02	3499.38	3582.34	3994.72	4624.36	4359.31	4386.67	5322.17	7118.13
YHR011W	DIA4	888.524	894.083	875.429	861.34	921.186	959.282	866.436	1039.93	933.968	930.145	986.092	940.089	1003.54	1248.9	1209.51
YOR090C	PTC5	2273.88	2291.14	2378.76	2267.64	2488.09	2407.61	2256.75	2457.61	2559.13	2857.34	3161.24	3114.36	3037.51	3466.19	3264.74
YDR192C	NUP42	1335.28	1329.99	1264.07	1300.52	1253.17	1129.97	1111.46	1231.96	1127.06	1138.43	1033.25	1075.95	1054.73	1007.29	952.521
YPL258C	THI21	1332.57	1386.03	1283.94	1311.36	1416.32	1197.92	1116.17	1254.35	1174.32	1219.23	1124.68	1100.02	1040.87	849.319	1089.33
YJL140W	RPB4	5548.14	5424.76	5543.74	5301.67	5449.78	5579.93	5470.68	5613.48	5726.94	5863.67	6026.6	5942.77	5826.95	6155.31	5765.97
YDR416W	SYF1	953.884	1005.15	981.621	881.325	885.281	806.743	602.279	894.024	734.483	764.162	804.595	741.658	783.53	887.349	736.452
YAL042W	ERV46	8121.23	8347.09	8181.39	7510.67	7945.06	7835.26	7816.01	8058.92	7500.52	7072.23	6849.25	6248.6	6630.92	6557.89	6405.97
YGR205W	YGR205W	2147.21	2319.66	2117	2377.43	2654.95	2899.8	2682.04	2752.68	3388.92	4192.97	4783.3	4402.62	4285.2	4964.09	4626.07
YPL178W	CBC2	4886.02	4948.44	4910.33	4937.99	4904.37	4795.15	4487.44	4899	4697.81	4670.18	4865.72	4699.55	4821.07	4678.6	4328.4
YER007C-A	TMA20	8300.68	8777.58	8681.17	8639.1	8545.87	7758.01	7895.87	8119.55	7507.81	7128.88	6219.14	6134.36	6129.32	6562.24	6109.43
YLL033W	IRC19	695.057	635.442	685.663	624.989	601.832	558.445	542.976	592.422	471.585	443.855	423.527	391.058	424.388	495.454	556.711
YKL190W	CNB1	7047.27	7081.52	6854.65	7142.44	7333.97	7040.96	6879.76	6948.88	6922.91	6656.15	7731.07	6928.17	7188.82	7927.47	7786.7
YBR197C	YBR197C	1232.63	1214.43	1259.71	1148.87	1242.2	1080.64	1014.67	1144.73	973.422	943.816	823.053	791.281	829.826	974.877	1092.67
YMR044W	IOC4	2815.72	2769.51	2770.21	2983.83	2908.76	3099.37	2781.87	3092.91	3276.85	3326.02	3531.8	3308.77	3481.72	3385.65	3206.55
YOR076C	SKI7	1591.9	1674.09	1653.37	1709.3	1682.17	1611.1	1766.93	1628.18	1637.64	1701.55	1681.15	1718.66	1653.66	1558.2	1505.67
YLR020C	YEH2	3412.31	3610.54	3581.84	3245.3	3584.05	3463.82	3269.44	3307.15	3131.82	3076.4	2732.32	2635.72	2562.41	2305.18	1970.09
YPR062W	FCY1	11577.1	11983.6	11994.4	11754.1	11583.8	11291.5	11048.9	11631.7	10894.9	11173	11882.8	11444	11410	11472.1	10784.6
YEL061C	CIN8	1648.08	1662.46	1932.82	1757.23	1849.94	2005.05	2009.72	2021.79	1850.25	2026.58	2041.03	1963.75	2099.03	2639.11	2334.25
YLR260W	LCB5	1606.13	1738.96	1658.84	1786.49	1622.97	1509.75	1485.16	1606.56	1388.08	1445.47	1269.69	1225.43	1206.09	1181.74	1329.08
YOR209C	NPT1	5526.35	5615.44	5749.44	5773.55	5663.31	5736.11	5616.59	5515.63	5357.4	5124.31	4634.14	4760.9	4801.28	4601.48	4061.57
YLR396C	VPS33	1877.34	2099.5	1816.41	2030.08	1896.13	1657.9	1768.04	1775.56	1728.12	1739.11	1723.29	1636.94	1694.91	1697.21	1519.98
YMR294W	JNM1	864.184	784.902	878.034	832.741	797.137	841.072	846.999	842.45	793.692	962.628	961.374	968.474	936.566	1049.69	1040.9
YLR166C	SEC10	2400.07	2163.74	2445.35	2338.45	2381.03	2589.2	2560.12	2408.49	2514.14	2411.57	2528.48	2637.61	2444.99	2632.87	2584.13
YIL044C	AGE2	4140.08	4068.46	4131.29	4212.18	4009.51	3972.72	3812.97	4085.24	3881.01	3502.3	3434.07	3391.02	3498.22	2471.59	2378.01
YOR003W	YSP3	1756.46	1960.3	1598.49	1832.78	2182.76	2238.36	1942.38	2086.81	2979.84	4599.28	7262.34	6083.25	6629.66	6728.65	5878.02
YNL233W	BNI4	2742.51	2686.27	2700.86	2743.12	2822.27	2753.55	2779.22	2843.95	2847.92	3058.12	3136.67	2923.59	3047.78	2971.68	2387.87
YKL035W	UGP1	10548.9	10565.6	10494.6	11200	11954.1	13370.1	12182.9	12799.1	15184.1	17306	18630.6	18521.3	18394.7	17289.6	16877.8
YGL057C	GEP7	2311.78	2334.32	2424.53	2515.75	2469.05	2294.04	2412.05	2600.8	2334.92	2349.35	2809.17	2599.68	2658.92	2499.68	2633.91
YOL061W	PRS5	6359.29	6274.82	6610.23	6160.96	6078.7	5743.92	5631.92	6027.22	5240.06	4747.64	4133.43	4043.22	4123.56	4297.32	4354.48
YKL053C-A	MDM35	3266.58	3407.83	3366.71	3390.23	3626.55	3902.2	3755.37	3785.67	4110.24	4403.73	4762.32	4858.36	4526.1	4782.44	4515.62
YER124C	DSE1	5251.04	4936.86	5322.23	4932.42	4998.67	5281.47	5490.11	4908.54	4646.32	4187.86	5637.63	4596.67	5088.46	7024.92	8089.61
YBL068W	PRS4	4997.53	5022.1	4675.15	4880.38	4434.24	3312.36	3741.59	3542.22	2626.74	1640.3	959.416	860.702	872.443	1107.93	1300.82
YPL272C	YPL272C	807.277	822.486	697.253	866.985	861.632	906.71	822.516	873.037	1062.18	1081.07	989.373	1033.06	953.834	633.981	749.087
YDR099W	BMH2	9222.31	9213.34	9348.61	9953.28	9912.98	10289	9483.65	10378.8	11045.4	11628.1	13854.5	14216	14551.7	14433	15531
YMR318C	ADH6	9636.2	9729.99	9397.88	9698.39	9529.16	9102.16	8945.76	9249.62	8951.52	8583.9	8119.4	7550.07	7883.33	9154.16	9286.25
YGL153W	PEX14	2390.69	2594.04	2494.42	2598.3	2605.77	2501.65	2402.5	2646.96	2579.76	2821.05	2699.9	2619.78	2674.51	2520.5	2637.68
YKR088C	TVP38	5140.33	5337.86	5314.31	4957.84	5524.29	5370.79	4971.66	5471.8	5425.04	5736.97	6209.62	5715.25	6118.78	6301.07	5204.32
YGR168C	YGR168C	975.087	1067.16	971.356	1020.53	981.543	907.641	924.049	980.714	942.264	1041.05	1132.98	1031.81	1048.84	1313.44	1263.15
YDL199C	YDL199C	670.375	703.733	621.148	650.555	847.75	1032.21	822.721	987.599	1365.91	1965.88	1870.11	1821.16	1790.45	1747.03	1691.06
YKL045W	PRI2	2270.93	2307.19	2149.53	2495.66	2415.11	2388.41	2298.15	2341.68	2528.85	2844.98	2987.05	2842.21	2998.45	2371.38	1741.81
YIL009C-A	EST3	2273.36	2270.47	2344.4	2148.32	2282.14	2301.36	2287.53	2398.95	2291.93	2458.91	2697.3	2756.44	2851.14	2976.59	2820.5
YFL030W	AGX1	745.342	802.103	675.331	765.69	881.356	943.584	808.967	930.863	1261.87	1693.24	2308.97	2112.26	2146.46	2233.62	2852.43
YER139C	RTR1	749.533	692.462	729.835	797.065	775.665	847.343	697.646	845.314	899.489	964.894	1103.58	1010.8	1033.77	1320.22	1293.37
YKL015W	PUT3	2045.24	2035.5	1866.89	2028.31	1886.87	1699.68	1872.24	1790.5	1677.07	1654	1896.62	1713.04	1810.91	1637.33	1754.23
YER019C-A	SBH2	10302.9	10646.6	10226.5	9907.72	10193.8	9690.57	10142.7	9955.68	9405.83	9026.35	9478.02	9037.76	9331.56	10473.7	10116
YPR187W	RPO26	9459.54	9228.45	9962.31	9075.63	8573.32	8352.45	9071.4	9062.56	6998.46	5822.33	4706.61	5073.15	4912.41	5264.14	5743.28
YCL039W	GID7	2682	2742.79	2668.09	2869.27	2935.33	3227.86	2959.9	3220.4	3766.56	4587.75	5465.3	4954.25	4963.98	5797.38	5757.47
YCL037C	SRO9	8091.57	7325.06	7485.9	6661.09	5981.77	4629.92	5572.97	5624.03	3241.5	1862.88	612.787	632.531	621.672	697.917	764.264
YLR139C	SLS1	812.844	849.026	816.323	798.738	857.138	896.516	785.116	933.463	928.435	967.534	955.337	902.9	921.511	893.87	793.05
YPR193C	HPA2	701.479	722.896	686.51	631.124	762.562	824.825	743.29	740.023	935.929	1324.05	1524.06	1271.84	1498.83	1535.77	1597.62
YOR319W	HSH49	1507.97	1498.01	1454.97	1449.63	1267.48	1155.66	1222.39	1217.69	989.173	1025.48	1071.92	1063.43	1170.83	1266.68	1403.66
YHR149C	SKG6	2058.61	2156.38	2011.24	1894.52	1821.67	1609.68	1776.81	1673.28	1332.64	1320.36	1338.84	1361.08	1378.13	1205.19	1181.01
YNL263C	YIF1	5813.5	5943.88	5801.95	5675.6	5919.52	5830.6	5798.69	6124.16	5982.55	6047	6204.17	6033.69	6212.78	5367.77	4968.37
YLR237W	THI7	1994.22	2023.8	1810.67	1876.18	1894.2	1717.03	1731.17	1706.71	1575.13	1520.48	1725.41	1541.17	1624.35	2310.1	2333.29
YLR454W	FMP27	5291.09	5072.18	5337.83	4926.34	5344.27	6058.96	5871.73	5798.07	6257.36	7406.01	8400.3	8159.51	8249.94	8488.84	8432.05
YKL162C	YKL162C	423.222	465.01	443.232	413.511	486.673	558.271	502.797	577.858	736.504	1053.9	1032.27	1031.92	1011.39	1001.48	986.209
YDR100W	TVP15	5711.99	5493.92	5551.88	5581.68	6237.02	6703.14	6028.91	6540.34	7258.82	7893.04	9002.29	8889.32	8932.28	9255.07	8730.01
YDR322C-A	TIM11	6189.55	6344.81	5931.43	6258.46	6482.89	6689.41	6372.36	6720.63	7151.99	7821.14	8494.3	8635.15	8687.85	9540.72	9500.01
YGL094C	PAN2	3374.85	3639.74	3474.23	3712.23	3522.86	3548.14	3489.46	3487.79	3652.26	4119.61	4420.69	3891.26	4289.8	4738.99	4081.9
YPL245W	YPL245W	3167.67	3454.22	3251.57	3138.7	3096.96	2576.12	2738.23	2695.55	2252.36	2081.77	1555.8	1411.9	1539.26	1646.26	1649.4
YHR036W	BRL1	593.111	624.87	633.961	586.161	610.028	563.065	559.293	585.654	541.231	594.783	602.374	561.284	603.373	602.39	633.615
YPR174C	YPR174C	2335.37	2445.79	2279.3	2331.84	2264.84	1957.54	2107.07	2126.74	1885.84	2034.52	1904.2	1626.05	1959.73	2302.55	1797.61
YJL056C	ZAP1	833.573	875.44	827.435	838.386	766.334	666.45	682.967	725.752	577.566	604.295	548.339	524.533	529.948	558.496	693.239
YML065W	ORC1	1973.96	1963.01	2025.7	2008.61	1847.6	1793.19	1862.27	1846.89	1682.78	1621.3	1568.91	1563.8	1621.68	1639.6	1582.11
YMR282C	AEP2	1357.49	1452.92	1272.74	1464.59	1385.86	1290.38	1335.88	1284.54	1317.25	1237.49	1250.55	1059.09	1114.75	897.234	852.986
YAL017W	PSK1	3257.42	3574.9	3118.82	3866.11	3970.86	4341.87	3656.71	3942.23	4933.18	5723.16	6295.25	5961.76	6067.17	7234.5	6674.12
YOL097C	WRS1	8126.59	8522.29	8928.32	8578.79	8217.27	7948.15	7860.89	8031.99	7408.76	7044.86	5131.45	5228.38	5151.53	4648.99	4052.31
YKR087C	OMA1	1848.23	1833.35	1817.85	1854.59	1900.9	1881.71	1711.49	1883.33	1898.19	2107.27	2334.36	2241.5	2353.64	2017.7	1895.35
YOR341W	RPA190	6856.57	7394.32	6314.53	7000.44	5716.38	4577.61	4996.87	4857.63	3798.35	2270.53	537.714	590.694	531.784	802.342	1162.15
YJL083W	TAX4	506.305	515.913	441.439	450.558	502.642	528.44	500.68	496.919	602.218	731.011	765.876	653.006	706.07	737.28	706.765
YKL002W	DID4	4790.59	4921.85	4788.95	4634.23	5015.39	5303.59	5125.88	5445.42	5532.92	6249.66	7208.64	6852.41	6942.19	7090.98	6628.37
YCR075W-A	YCR075W-A	3502.23	3370.45	3351.74	3438.04	3519.52	3890.49	3716	3697.48	3963.33	4371.83	5521.72	5210.22	5348.09	5861.71	5445.26
YDR364C	CDC40	1206.09	1266.08	1206.07	1216.17	1142.19	993.752	1028.26	1027.29	908.457	829.587	870.851	771.239	825.668	1003.19	1014.45
YKL089W	MIF2	1575.99	1645.25	1538.21	1695.25	1554.58	1503.32	1500.25	1546.14	1538.37	1535.62	1735.2	1638.22	1765.1	1902.74	1697.65
YJR083C	ACF4	1103.88	1086.96	1086.76	1171.91	1184.22	1292.55	1158.37	1304.13	1412.27	1641.27	1723.19	1773.65	1796.19	1607.77	1614.28
YLR433C	CNA1	1725.83	1795.37	1682.42	1970.25	1824.62	1488.45	1516.53	1521.24	1402.5	1294.69	1126.69	1042.96	1030.08	1220.9	1336.67
YGR266W	YGR266W	3241.42	3107.19	3090.24	3374.28	3139.89	3265.94	3117.9	3138.7	3298.49	3779.02	4008.05	3850.75	3964.25	4255.62	5040.73
YOR174W	MED4	2340.85	2504.73	2308.6	2449.45	2374.86	2210.36	2033.61	2343.38	2175.76	2375.31	2189.6	2042.46	2228.87	1756.32	1608.33
YHR129C	ARP1	1423.54	1401.63	1439.75	1315.15	1304.88	1175.12	1267.62	1248.46	1061.89	1102.34	1241.07	1199.21	1257.26	1340.74	1399.3
YOL015W	IRC10	240.792	266.153	225.402	266.697	276.723	301.789	240.469	264.96	368.416	464.141	493.279	483.428	514.239	529.259	597.174
YKL191W	DPH2	5291.84	5399.86	5257.45	4910.94	4217.69	3431.93	3911.69	3873.64	2629.17	1840.52	835.254	827.263	832.201	1312.74	1720.19
YHR214C-D	YHR214C-D	504.927	557.309	434.471	663.23	526.145	418.805	503.956	410.178	483.58	367.757	370.509	296.31	358.078	295.198	300.893
YKR101W	SIR1	1274.3	1336.75	1272.1	1281.45	1289.79	1192.62	1215.43	1311.78	1184.37	1387.01	1339.32	1222.45	1359.77	1508.08	1390.48
YER093C	TSC11	1477.57	1439.92	1403.32	1423.83	1453.15	1376.06	1406.75	1418.02	1362.46	1362.89	1683.6	1608.21	1705.08	1891.42	2014.71
YAL001C	TFC3	2933.44	2914.47	2847.68	2997.22	2975.23	3024.77	3062.74	2928.61	3229.59	3140.48	3412.13	3241.08	3126.51	3581.89	3309.03
YMR156C	TPP1	766.877	765.213	759.209	745.564	783.442	855.5	820.266	883.955	936.338	1047.34	1143.34	1184.59	1166.99	1242	1372.53
YDR090C	YDR090C	3513.27	3652.03	3434.45	3550.57	4364.93	5654.97	4501.97	5530.2	6849.85	8580.92	8546.65	8617.83	8691.43	6975.45	5846.7
YFR033C	QCR6	6526.82	6794.37	6171.88	6492.99	6658.3	6794.37	6421.24	6559.66	6963.36	8106.98	8713.39	8342.28	8364.78	8910.27	8562.72
YGR287C	YGR287C	346.756	352.379	402.502	402.861	382.883	463.413	458.091	472.15	515.694	610.37	637.582	632.075	597.936	458.876	296.533
YJL109C	UTP10	4833.46	5079.74	4768.07	4683.69	3897.86	2779.91	3441.71	3034.04	2138.48	1220.34	478.615	447.996	431.762	936.176	1119.36
YPL204W	HRR25	3505.62	3518.45	3496.9	3452.46	3525.47	3761.82	3573.16	3625.36	3621.05	3978.41	4000.26	4032.41	4229.51	5026.61	4962.93
YDR137W	RGP1	2877.24	2962.8	2844.13	2930.66	2917.59	2753.38	2789.57	2941.25	2787.93	2886.36	2687.18	2598.52	2678.93	2781.95	2795.56
YPL153C	RAD53	831.483	831.315	781.707	878.116	892.204	899.17	847.227	884.184	969.683	1003.16	1001.29	941.231	947.927	967.383	677.477
YER149C	PEA2	2213.69	2390.31	2134.96	2148.44	1992.73	1665.62	1671.31	1851.45	1412.26	1394.88	1298.71	1195.5	1298.3	1333.44	1343.38
YDL237W	AIM6	6432.05	6259.25	6067.19	5760.24	6638.61	6905.77	6583.47	6989.96	7235.96	7329.93	6499.99	6650.13	6301.18	5808.25	6224.51
YLR275W	SMD2	2286.3	2403.43	2265.81	2395.53	2285.4	1998.82	1588.19	2059.77	1957.83	1828.52	2055.34	1862.97	1970.45	1800.85	1756.56
YBR135W	CKS1	3992.84	3963.07	4266.86	3944.28	3921.41	3798.27	3858.43	4016.71	3485.89	3353.35	2864.53	3010.5	2980.39	2747.03	2887.65
YDL148C	NOP14	2522.64	2844.38	2305.11	2599.08	2188.64	1461.91	1567.01	1408.94	967.331	421.228	122.403	111.636	112.517	237.695	382.18
YOR144C	ELG1	1884.29	1952.4	1850.09	2034.65	1945.37	1692.83	1761.65	1683.89	1543.04	1550.35	1543.06	1458.85	1490.86	1470.68	1294.17
YDR381C-A	YDR381C-A	2749.99	2703.7	2658.26	2541.28	2817.07	2745.54	2858.55	2741.45	2813.95	3123.77	3183.26	2945.7	3023.5	3216.42	3214.95
YMR142C	RPL13B	18829.3	18326.2	18908.2	18477	18528.2	18776.8	18643.3	18439.3	18172.6	16601.5	11952.3	14209.7	12537.7	5483.33	5945.89
YOR228C	YOR228C	2344.34	2390.4	2117.77	2266.97	2552.19	2568.94	2373.12	2583.78	2978.56	3623.12	3756.08	3558.78	3614.06	3798.22	3868.46
YDL229W	SSB1	22621.7	22220.2	22063.4	22338.2	21764.8	21460.4	21666.3	22526.3	21128.2	20290.5	16230.8	17340.3	16451.8	10977.5	12191.9
YDR387C	YDR387C	2053.61	1969.21	1964.53	1829.06	2148.77	2149.04	2117	2143.22	2320.49	2449.64	2722.77	2480.86	2499.68	2319.64	2308.46
YLR030W	YLR030W	118.136	109.508	116.315	119.542	128.482	164.02	100.057	121.661	191.99	216.818	298.864	195.964	249.724	299.864	277.796
YKL187C	YKL187C	130.625	82.6232	173.627	89.1935	121.981	123.406	102.538	146.894	130.835	148.729	147.538	127.217	155.726	130.771	145.856
YKL039W	PTM1	4623.79	4882.38	4430.67	4281.07	4747.75	4932.61	4469.55	5032.02	5129.25	5269.08	5508.72	5135.04	5422.81	5790.18	5161.6
YLL040C	VPS13	4739.95	4867.33	4646.48	5386.24	4897.62	4949.83	4992.15	4620.92	5126.64	6023.75	7360.37	6646.43	7052.05	7612.82	6946.11
YML008C	ERG6	12822.8	12602.1	13061.5	12704.9	12972.8	13136.7	12528.4	13264.1	13063.6	13700.2	15234.8	14536.9	14986	16879.9	16238.9
YLR165C	PUS5	1243.46	1223.84	1314.01	1225.48	1337.32	1575.54	1340.35	1530.57	1689.04	1945.31	1811.9	1796.25	1793.28	1575.7	1580.25
YBR138C	YBR138C	1395.62	1279.53	1398.03	1443.86	1541.55	1930.53	1689.26	1922.19	2194.63	2561.59	2718.69	2498.42	2738.17	2424.03	2397.61
YPL115C	BEM3	3425.43	3395.78	3432.25	3634.47	3492.55	3540.54	3397.58	3617.44	3623.62	3951.71	4155.96	3776.26	4041.98	3852.02	3531.55
YFL020C	PAU5	456.457	500.569	440.481	479.061	562.422	518.224	439.166	478.165	610.043	747.588	896.817	781.205	832.099	1044.57	1022.73
YAL010C	MDM10	1203.42	1206.08	1198.34	1134.69	1196.96	1229.68	1187.78	1216.11	1213.91	1352.33	1352.99	1276.47	1274.28	1550.34	1353.74
YNL167C	SKO1	2928.35	2989.8	3050.45	3045.86	3117.06	3140.88	3116.6	3234.17	3296.72	3692	3722.92	3501.04	3621.75	4093.21	3817.17
YCR091W	KIN82	610.99	685.459	490.851	755.9	879.591	985.483	664.458	831.421	1402.47	1721.56	1864.83	1512.43	1742.92	2294.95	1980.12
YKL037W	AIM26	140.977	312.078	221.585	284.964	274.059	177.945	214.532	233.182	247.708	198.275	209.543	161.199	276.319	304.142	288.96
YML015C	TAF11	1894.66	1952.57	1942.85	1876.69	1792.61	1569.43	1616.87	1683.18	1406.86	1329.8	1320.87	1309.2	1312.61	1713.95	1749.46
YIR011C	STS1	3190.05	3288.12	3127.56	3465.73	3386.84	3117.66	2988.69	3065.07	3071.52	3180.37	3256.11	3028.05	3036.7	3278.03	3594.49
YGR240C-A	YGR240C-A	888.059	718.168	893.187	726.698	904.342	1208.18	1044.44	1138.59	1264.94	1348.82	1445.18	1329.24	1549.99	1374.83	1443.99
YBL050W	SEC17	5382.87	5512.98	5200.21	6108	5973.48	5738.96	5350.45	5798.69	6138.7	6494.9	7403.8	6856.44	7047.37	6785	6767.96
YHL030W	ECM29	2765.72	2741.85	2691.68	3076.71	2985.26	3271.2	3026.79	3180.76	3577.51	4477.81	5734.26	4981.12	5543.31	3761.28	4008.92
YPL189C-A	COA2	1916.71	2101.16	1793.46	1891.62	2056.42	1906.97	2002.3	1842.24	2152.84	1959.98	1623.77	1581.51	1422.76	1482.46	1502
YMR298W	LIP1	8436.26	8480.76	8513.87	8350.98	8592.35	8499.71	8179.21	8891.55	8651.66	9162.63	9603.5	9154.17	9490.56	11032.8	10394.3
YOL055C	THI20	1907.7	2056.32	2031.79	2075.15	2134.11	2024.85	1833.74	2168.05	2163.38	2505.81	2720.56	2436.39	2695.32	2847.52	2659.25
YMR132C	JLP2	811.334	860.548	810.566	875.496	839.138	753.422	721.56	804.139	735.342	735.911	781.484	679.188	723.07	776.304	698.584
YHR049W	FSH1	3705.31	3903.56	3828.31	4022.43	3766.96	3338.4	3348.78	3637.54	3261.45	3001.18	2135.59	2335.23	2223.76	1489.23	1137.46
YJL030W	MAD2	3017.43	2996.94	2961.2	2878.89	3032.24	3011.86	2978.53	3108.69	3129.99	3374.58	3288.13	3195.76	3323.55	3089.59	2886.44
YDR325W	YCG1	1829.87	1822.76	1902.47	1837.21	1751.13	1850.84	1742.58	1832.5	1756.03	1835.6	2111.17	2076.67	2174.57	2348.51	2335.87
YMR275C	BUL1	2577.54	2593.46	2470.94	2683.39	2651.36	2732.04	2552.87	2680.31	2832.49	3192.67	3642.1	3353.98	3491.29	3282.95	3016.32
YJL207C	LAA1	4673.08	4647.74	4659.63	4890.55	4522.19	4641.45	4592.65	4632.35	4648.23	4862.85	4862.68	4658.94	4691.44	4538.4	4176.64
YDR363W-A	SEM1	7961.28	8032.4	8159.92	7719.29	8199.47	8376.8	8589.97	8369.65	8226.55	8926.24	10156.2	9520.4	9887.79	10688.2	11224.4
YDR038C	ENA5	2043.78	1883.13	2211.14	1693.27	1803.36	1987.11	2152.49	2028.65	1757.28	1873.26	1982.56	2024.69	2061.61	1786.88	1976.33
YKL048C	ELM1	1558.99	1607.43	1457.29	1581.52	1478.12	1269.38	1339.1	1340.35	1243.15	1323.26	1426.09	1312.67	1418.83	1796.45	1783.22
YPL045W	VPS16	1378.12	1495.57	1464.45	1554.22	1473.85	1447.97	1380.69	1456.84	1406.06	1606.11	1731.94	1615.86	1725.3	1724.14	1614.5
YMR239C	RNT1	1482.62	1501.36	1474.43	1339.99	1052.51	704.838	881.892	807.935	448.466	238.562	190.357	151.513	167.754	328.389	351.443
YLR363C	NMD4	1949.67	2119.17	2070.96	2203.26	2219.96	2189.53	1979.83	2252.77	2199	2266.67	2457.6	2163.11	2341.48	2427.19	2269.42
YPR006C	ICL2	1513.08	1580.87	1531.87	1554.77	1623.25	1627.65	1538.25	1702.2	1805.48	2274.1	2779.46	2615.73	2748.85	3771.14	3318.1
YLR075W	RPL10	23803.5	23447.6	23613.2	23943.8	23471.2	23548.7	23130.4	23652.7	23275.8	22790.5	20583.7	21655	21050.3	12951	13866
YMR043W	MCM1	2451.23	2595.38	2394.57	2512.42	2463.21	2392.45	2182.34	2329.69	2332.64	2301.55	2001.42	1987.85	2062.6	2053.7	2276.09
YNL008C	ASI3	3454.21	3601.53	3492.35	3386.36	3488.13	3481.63	3578.38	3547.74	3406.96	3523.55	4066.61	3722.52	3812.42	3945.35	3863.85
YLR363W-A	YLR363W-A	2725.12	3060.37	2655.65	2873.01	2327.01	1518.06	2034.23	1698.3	1186.95	663.515	599.927	491.468	498.625	831.757	1069.71
YOR378W	YOR378W	330.708	350.935	308.816	319.014	324.649	254.036	265.383	271.461	240.144	239.451	255.59	205.515	240.147	231.261	155.879
YBR273C	UBX7	1705.69	1756.68	1852.02	1816.22	1831.65	2070.89	1708.02	2123.42	2306.12	2726.79	2590.18	2693.24	2595.86	2386.59	2526.59
YAL038W	CDC19	26048.7	25811.6	25331.7	26122.7	26289.5	25888.1	25672	25542.3	26380.5	26188.7	26734.3	26754.9	26860.4	26120.9	26067.9
YHR070W	TRM5	1448.77	1586.6	1464.06	1318.51	1154.07	811.33	1029.06	924.647	638.179	450.601	305.706	289.866	286.192	429.891	512.204
YPR068C	HOS1	647.177	698.219	683.384	696.703	658.047	687.061	720.524	821.514	761.999	833.158	854.767	834.714	887.667	789.443	692.835
YJR120W	YJR120W	483.656	683.714	440.132	567.364	584.249	538.808	457.266	504.963	507.086	563.9	729.688	470.959	673.164	751.272	612.223
YIL096C	YIL096C	1172.43	1092.32	1182.02	1097.92	773.464	431.07	566.228	506.656	242.341	84.2101	56.6279	44.6328	48.3068	97.8195	146.938
YLR038C	COX12	8030.89	7847.48	8061.46	8174.14	8279.15	8839.7	8420.37	8637.16	9005.03	9948.22	11089	11015.4	10759.9	11884.5	12156.5
YDR064W	RPS13	23476.6	23324.2	23407.2	23150.3	23093.7	23081.8	22400.8	23241.8	22893.1	22192.2	17482.9	19452.1	18103	9014.6	8883.97
YNR004W	SWM2	215.436	180.94	224.04	173.336	201.56	214.75	187.369	201.303	208.875	229.04	232.189	224.138	226.494	223.01	180.994
YIL134W	FLX1	1855.38	1718.9	2116.34	1832.89	1824.04	1487.9	1869.08	1750.32	1534.45	1345.95	1282.89	1289.2	1247.25	911.211	914.416
YIL121W	QDR2	12317.1	12625.6	11829.4	11770.2	12385.2	12386.3	12474.7	12406.3	12831.3	12902.4	14907.3	14117	14699	15326.5	14371.9
YLR268W	SEC22	4839.1	5236.52	5303.06	5366.2	5400.72	5336.93	5229.03	5535.24	5564.07	5969.03	6494.54	6455.17	6517.97	6455.91	5498.95
YMR161W	HLJ1	2218.74	2323.59	2147.16	2392.52	2333.85	2120.47	2083.38	2255.88	2164.79	2130.12	2066.53	2034.77	2067.22	1751.73	1770.63
YER064C	YER064C	478.879	506.539	442.274	418.404	411.736	298.558	328.154	357.351	257.345	233.148	245.382	220.854	252.678	255.526	275.041
YBR077C	SLM4	4597.75	4391.57	4578.39	4533.53	4686.13	4960.78	4865.87	5075.78	5219.7	5562.63	6275.95	6528.01	6311.56	7508.19	6981.17
YCR054C	CTR86	846.003	863.465	851.358	868.902	737.672	573.686	594.254	638.169	489.778	459.742	568.422	492.949	515.837	655.637	765.171
YNR066C	YNR066C	70.9865	61.0304	89.7873	61.7101	71.1517	69.483	64.6224	60.9923	70.9399	55.997	53.8528	51.4899	55.9225	52.3852	50.7336
YIL006W	YIA6	809.431	875.847	716.488	824.007	960.303	1056.73	861.881	1093.63	1309.78	1516.41	1561.41	1465.79	1499.89	1446.35	1401.36
YLR007W	NSE1	2364.87	2512.98	2325.05	2424.63	2252.75	1928.44	2057.79	2075.44	1807.23	1738.59	1694.27	1556.73	1550.62	1495.74	1848.86
YDR175C	RSM24	2310.21	2372.5	2450.18	2516.24	2469.83	2411.36	2266.33	2584.92	2517.84	2842.22	2774.35	2568.3	2630.67	2323.6	2105.77
YMR025W	CSI1	638.509	662.879	623.766	738.663	698.988	743.352	591.207	751.691	867.643	993.815	979.688	918.308	970.16	1141.56	1056.37
YDR375C	BCS1	1744.82	1689.12	1719.5	1579.15	1689.37	1671.53	1684.83	1703.67	1668.72	1876.79	1891.17	1841.93	1829.03	1678.27	1722.32
YER176W	ECM32	2180.7	2124.11	2076.77	2131.22	1949.5	1799.81	1825.16	1866.88	1636.38	1554.71	1345.75	1324.02	1344.42	1734.16	1436.83
YHR113W	YHR113W	4820.71	4933.58	4732.11	5183.42	5439.68	6019.09	5552.94	6091.52	6833.04	8148.04	10842.8	10070.9	10723.5	9707.79	9181.39
YDL060W	TSR1	3829.03	4017.82	3611.71	3500.23	2774.73	1818.03	2467.24	2056.63	1062.9	433.037	158.579	143	135.458	366.887	565.756
YLR271W	YLR271W	1026.4	1179.6	1049.31	1298.61	1426.9	1391.22	1221.5	1353.14	1953.51	2331.18	2873.02	2424.9	2647.5	2857.86	2459.64
YPR179C	HDA3	1495.79	1448.49	1457.54	1480.68	1497.15	1521.15	1500.23	1524.29	1562.32	1785.95	1710.7	1670.63	1695.19	1624.21	1640.19
YOR137C	SIA1	1238.24	1290.23	1188.49	1310.01	1515.72	1540.12	1384.51	1500.24	1714.54	1934.64	2040.75	1812.33	1905.63	2491.16	1957.43
YJL063C	MRPL8	2843.98	3002.84	2766.45	2867.21	3069.64	2819.5	2726.27	2856.51	2849.82	2960.71	2639.68	2810.2	2590.65	2286.03	2213.91
YBR056W	YBR056W	2827.17	2761.03	2955.06	3324.8	3554.84	4026.65	3565.92	3987.47	4755.34	5776.75	7083.69	6756.17	6928.09	6817.95	6970.41
YDR191W	HST4	982.577	1092.15	1026.6	1095.26	1112.15	1075.7	1096.44	1044.48	1080.21	1226.19	1232.59	1085.01	1103.79	1135.66	970.541
YPR163C	TIF3	9333.82	8950.07	9190	9020.86	8641.59	8149.04	8332.45	8391.05	7361.69	6109.5	3372.33	3797.83	3432.34	3069.42	3566.11
YGL178W	MPT5	1659.06	2005.17	1719.81	1932.53	1814.3	1638.9	1452.24	1641	1614.47	1580.57	1719.29	1482.61	1735.86	2012.73	2039.49
YLR189C	ATG26	2705.42	2839.18	2622.01	2964.79	2975.58	2982.36	2882.85	2970.69	3294.73	3814.64	4185.27	3983.62	4193.74	4432.3	4453.39
YOR152C	YOR152C	1606.1	1542.21	1611.05	1502.09	1757.87	1963.76	1613.32	1852.42	2253.43	2754.78	3573.69	3387.41	3437.82	3864.04	4463.51
YML021C	UNG1	2501.42	2659.12	2712.24	2855.17	2705.25	2580.18	2556.96	2845.02	2706.29	2817	2649.32	2641.66	2652.1	2198.81	1764.4
YFL050C	ALR2	631.708	601.185	608.381	576.769	591.426	601.841	593.688	628.792	625.373	772.956	741.446	749.129	754.431	827.908	745.136
YNL295W	YNL295W	1041.3	1108.89	1092.18	1009.33	1081.59	1059.5	1019.07	1063.14	1095.81	1388.95	1529.79	1409.69	1442.64	1504.47	1413.18
YDR234W	LYS4	8801.91	8651.2	8739.01	8340.06	8009.3	7521.71	7923.94	7956.08	6774.44	5507.75	2724.38	3033.04	2780.1	5616.64	6799.64
YDL222C	FMP45	225.463	263.831	216.735	260.625	303.804	321.019	238.804	289.28	469.899	739.982	1175.94	1023.79	885.461	1650.92	3596.75
YNL301C	RPL18B	8910.96	8003.69	9069.27	8303.46	8363.87	8427.97	8422.31	8326.95	7287.91	5927.53	4204.64	4748.75	4521.82	3131.6	2845.25
YMR274C	RCE1	1703.71	1903.85	1847.99	1724.49	1924.3	1665.91	1659.21	1859.9	1741.95	1823.41	1572.13	1444.99	1610.26	1538.19	1206
YNL073W	MSK1	2350.73	2590.96	2229.41	2425.05	2600.65	2629.71	2467.31	2536.61	2865.01	3266.83	3169.1	2987.95	2859.41	2912.25	2618.53
YBR275C	RIF1	1348	1327.1	1312.5	1351.05	1241.25	1177.97	1197.19	1258.25	1117.72	1167.19	1167.46	1138.9	1223.46	1380.24	1101.04
YER093C-A	AIM11	1301.7	1331.97	1286.74	1309.51	1554.64	1492.54	1453.38	1464.78	1681.32	1869.38	2022.65	1936.33	1937.17	1645.23	1737.62
YKL112W	ABF1	2661.21	2597.35	2650.96	2797.19	2641.64	2740.59	2744.96	2714.34	2487.97	2377.07	2241.72	2306.78	2347.85	2218.37	2097.92
YMR137C	PSO2	1371.89	1526.23	1362.39	1479.17	1388.65	1374.28	1341.63	1281.93	1378.99	1247.23	1380.96	1193.16	1300.53	1694.16	1942.67
YLR063W	YLR063W	843.111	949.104	753.542	724.502	501.446	254.957	335.314	284.609	130.5	70.9572	99.3782	72.4741	79.0203	180.554	224.27
YIR007W	YIR007W	1010.49	1036.87	980.472	1054.7	1188.77	1337.84	1137.31	1361.63	1616.42	2068.41	2641.02	2436.25	2584.14	2648.95	2267.39
YMR159C	ATG16	106.614	97.7585	84.9868	114.131	124.714	123.096	96.5993	93.9985	158.981	175.086	240.937	180.848	226.081	252.478	205.378
YIR030C	DCG1	4123.53	4345.56	4150.65	4997.98	5437.41	6527.22	5439.64	6512.41	7736.9	8257.1	5663.57	6103.64	5608.71	2916.1	3234.91
YKR085C	MRPL20	2055.49	2102.01	1952	2120.98	2064.22	1810.64	1872.48	1963.68	1761.41	1720.88	1593.73	1698.43	1615.31	1316.8	1331.4
YGL068W	MNP1	3529.03	3482.7	3396.13	3652.09	3570.77	3394.62	3422.58	3558.36	3352.41	3204.14	3035.32	3180.89	2989.09	2407.72	2243.14
YCL026C-A	FRM2	70.8872	81.3178	72.8263	89.6638	79.0217	59.9066	64.2527	65.2188	66.5946	64.458	63.8055	60.9421	56.5575	63.7929	55.5243
YOL068C	HST1	4556.59	4724.4	4624.71	4455.15	4484.79	4211.59	4264.65	4438.28	4103.98	4346.76	4932.31	4576.1	4778.88	5143.7	5069.23
YER170W	ADK2	722.857	760.34	645.799	856.235	900.56	896.203	749.708	926.723	1025.88	1145.2	1124.74	1159.51	1152.79	924.513	750.963
YGL259W	YPS5	69.6949	67.9241	76.8207	77.171	80.6816	114.981	87.9591	91.8974	112.947	149.94	187.95	197.038	177.818	201.311	185.73
YIL150C	MCM10	336.418	392.691	247.245	368.449	354.133	328.315	186.502	196.815	236.474	187.714	277.96	166.882	220.91	334.048	294.959
YOL120C	RPL18A	18931.9	18513	19847.5	18538.6	18912	19789.9	19723.9	19732.1	19320.1	18057	13723.3	16318	14259.7	6379.65	6230.55
YJR099W	YUH1	2282.15	2335.17	2354.13	2433.28	2392.02	2365.43	2223.99	2504.17	2496.8	2597.94	3282.65	2977.52	3172.98	3234.62	3171.92
YKL220C	FRE2	346.268	341.216	281.03	327.253	342.544	314.259	302.028	327.818	359.348	393.987	442.693	351.794	387.82	416.091	429.038
YJR150C	DAN1	23.5062	24.1794	25.0378	24.8772	21.7945	23.7018	28.7055	29.6934	23.9596	23.4151	27.6267	23.4351	24.8451	35.5649	46.6402
YLR071C	RGR1	3362.77	3576.53	3407.3	3323.41	3322.29	2972.26	3026.15	3171.22	2784.71	2553.18	2530.19	2239.36	2361.51	2774.13	2704.13
YGL254W	FZF1	1011.44	989.576	960.438	961.248	1027.37	879.12	772.692	905.542	823.53	853.063	911.586	811.141	862.719	904.498	908.799
YKL168C	KKQ8	1705.51	1678.75	1643.98	1666.28	1912.17	2208.75	2031.12	2004.28	2454.08	2675.57	2710.23	2681.23	2648.25	2656.37	2759.1
YHR051W	COX6	5459.43	5445.64	5542.06	5878.83	5742.63	6310.58	5932.45	6209.88	6642.18	7157.55	7962.84	8140.86	8113.36	9625.92	9506.17
YIL073C	SPO22	377.225	378.56	337.89	358.582	400.767	444.29	381.203	425.312	494.737	618.505	757.739	688.698	753.57	785.618	619.414
YBR162C	TOS1	12829.9	12772.1	12705.2	12012.6	12592.4	12164.5	12584.1	12347.3	12278	12183.6	12273.6	11931.6	12084.8	13917.6	13363.2
YHR123W	EPT1	4963.17	4962.83	4876.56	4647.82	4921.63	4731.09	4789.4	4840.43	4830.34	5003.05	5757.83	5329.85	5632.71	5923.16	4477.35
YHL028W	WSC4	3317.22	3551.23	3677.42	3350.11	4013.88	4520.39	4190.34	4790.79	4683.68	5735.11	5740.17	5313.9	6107.87	5641.64	3957.79
YNL265C	IST1	3123.36	3286.93	3171.24	3638.91	3669.93	4029.52	3516.66	3963.14	4462.77	5380.79	6752.08	6265.23	6628.14	6661.64	5944.5
YGR197C	SNG1	1988.39	2332.05	2108.97	2012.47	2242.85	2139.71	2127.47	2154.76	2118.75	2305.68	2314.39	2121.1	2173.45	1965.78	2121.46
YKL022C	CDC16	2471.8	2565.53	2527.44	2569.38	2430.46	2316.28	2353.52	2362.94	2267.15	2345.87	2522.33	2348.35	2504.09	2655.37	2776.51
YPR181C	SEC23	7795.7	8065.04	7900.82	8158.63	7805.49	7687.82	7571.22	7973.47	7756.71	8089.18	7767.39	7495.44	7640.36	7849.72	7122.82
YDR538W	PAD1	996.934	1111.99	964.734	1113.17	1060.08	857.104	915.332	949.153	911.531	919.835	984.748	872.658	895.049	1095.82	861.522
YDR496C	PUF6	5140.76	5134.42	4876.9	4620.42	3718.43	2197.27	3120.35	2598.83	1161.42	376.46	162.952	107.496	127.02	578.858	934.11
YDL031W	DBP10	4431.84	4775.5	4460.3	4302.56	3732.89	2860.67	3253.74	2995.77	1963.11	1105.18	931.698	759.695	862.284	1500.74	1991.94
YDR188W	CCT6	9686.61	10065.8	9647.26	9415.83	9501.02	9124.4	9277.01	9470.17	8831.99	8767.04	8984.2	8254.46	8848.41	8758.02	9044.06
YLR360W	VPS38	1031.94	1140.1	1100.22	1101.85	1198.33	1176	1148.86	1180.35	1253.04	1443.43	1544.62	1420.87	1484.42	1693.24	1463.75
YBR219C	YBR219C	104.869	105.53	99.8389	85.7236	92.3175	92.2891	100.747	83.2039	108.372	83.4567	95.5866	73.4802	79.4117	62.9882	71.0216
YIL004C	BET1	2319.86	2326.43	2197.69	2113.46	2224.53	2230.66	2248.13	2143.36	2206.96	2101.78	2255.8	2254.61	2233.74	2359.79	2225.3
YDR337W	MRPS28	2117.46	2172.8	2245.53	2184.62	2348.19	2413.58	2311.82	2259.44	2398.29	2703.55	2813.48	2761.77	2812.31	2513.96	2395.06
YPR125W	YLH47	2754.8	2814.52	2720.98	2741.13	2677.21	2192.95	2434.84	2300.82	1964.44	1825.16	1721.66	1769.65	1678.51	1487.68	1799.58
YML054C	CYB2	1220.23	1257.04	1105.4	1362.37	1593.69	1956.43	1577.76	1581.21	2428.04	3141.13	3595.06	3162.86	2974.47	3827.71	3335.81
YIL038C	NOT3	3241.08	3422.15	2856.66	3335.35	3258.04	3004.57	2977.92	3118.78	3039.57	2950.54	2489.76	2461.61	2558.93	2681.49	2300.21
YJR134C	SGM1	2341.59	2268.94	1747.37	2470.22	2335.12	1709.79	1744.74	1697.41	1806.22	1713.02	1465.48	1549.46	1491.72	1201.83	1232.96
YDR336W	YDR336W	1759.06	1798.92	1735.54	1791.64	1860.18	1676.73	1733.59	1824.09	1690.34	1794.37	1836.17	1795.98	1815.48	1692.95	1682.96
YPL107W	YPL107W	1787.97	1889.68	1694.13	2026.87	2016.34	2140.87	1782.49	1920.57	2258.79	2291.09	2657.33	2468.81	2603.34	3032.78	3095.68
YPR081C	GRS2	1725.32	1883.78	1851.73	2003.5	2093.21	1995.24	1890.24	1950.74	2171.82	2704.45	3029.16	2826.54	2877.37	2780.66	2340.57
YKL103C	LAP4	7851.71	7907.1	8556.8	8777.21	9660.35	11558.8	9613.81	11495.5	13511.8	17176.2	20792.2	20657	21114.8	22054.5	20900.2
YIR023W	DAL81	1534.6	1553.57	1533.13	1460.43	1564.9	1495.81	1428	1523.7	1483.05	1667.68	1651.09	1600.7	1733.97	1911.56	1708.1
YDR524C-B	YDR524C-B	24547.6	25056.8	24498.5	25211.9	25417.1	24104.6	24360.8	24117.7	24976.2	24982.8	25943.9	24890.8	25561.7	27308.9	26471.9
YLR342W-A	YLR342W-A	4006.07	3524.04	3934.8	3651.36	3573.51	3734.02	4269.76	3809.06	3633.83	3464.76	4001.61	3850.9	4072.62	3721.98	3582.09
YGL111W	NSA1	3033.92	2935.82	3029.26	2557.24	2179.75	1617.66	2031.58	1789.15	1065.84	551.297	335.935	290.65	330.587	697.604	963.066
YML049C	RSE1	2325.2	2311.65	2170.57	2381.23	2302.07	2075.64	1834.78	2225.25	2075.57	2179.69	2400.79	2280.96	2387.22	2221.62	2481.48
YJL162C	JJJ2	558.617	572.724	528.136	641.982	495.358	416.35	385.927	455.112	352.804	320.79	368.737	325.698	352.346	395.396	460.303
YEL069C	HXT13	21.4028	39.6854	31.0355	34.6137	31.6923	22.7559	20.5229	29.2795	32.8211	27.3722	28.1702	20.9635	21.4825	18.5232	17.8378
YGL091C	NBP35	1831.26	1792.38	1739.56	1855.11	1906.17	1819.92	1536.27	1836.72	1946.12	2100.22	2485.68	2187.28	2385.22	2043.43	1947.05
YLR249W	YEF3	20363.3	20409.6	20269.3	20528.1	19904.8	19103	19736.3	19037.4	18545.1	17499.6	12660	13937.3	13114.6	10339.9	12808.5
YLR316C	TAD3	1209.66	1242.66	1129.81	1009.53	1019.72	868.016	918.493	945.898	726.208	615.546	513.98	484.16	523.237	524.377	454.149
YHR072W	ERG7	4714.35	5036.74	4742.96	4925.6	4738.23	4370.05	4251.21	4337.85	4098.69	3683.69	3844.72	3399.14	3726.23	4143.69	4314.85
YLR328W	NMA1	3248.18	2978.38	3093.98	3023.41	2971.43	2724.6	2830.91	2778.83	2560.9	2125.31	1661.95	1616.35	1614.81	1507.43	1549.56
YGL070C	RPB9	3442.2	3519.33	3179.59	3635.43	3531.4	3059.29	2950.13	3139.76	2951.57	2438.48	2352.05	2279.13	2300.64	1937.91	1859.29
YBR023C	CHS3	5438.63	5657.1	5487.97	5333.69	5482.56	5237.85	5489.16	5439.98	5027.08	4826.66	4647.22	4361.81	4681.2	5789.29	4760.08
YLR224W	YLR224W	3737.84	3847.06	3541.03	3581.19	3596.39	3525.44	3435.12	3518.11	3497.14	3545.03	4075.79	3835.49	4020.85	5308.91	5822.79
YEL038W	UTR4	4045.26	4080.33	4154.74	4169.25	4274.04	4214.13	4083.91	4578.97	4553.57	5071.37	5757.84	5509.52	5684.07	4989.91	4628.63
YMR202W	ERG2	14076	14515.1	14702	13783.5	14296.6	14168	14098.7	14691	14033	14055.6	14538.1	14193.9	14592.3	15992.4	15332.3
YDR200C	VPS64	2445.53	2579.15	2386.47	2633.61	2666.94	2721.36	2508.05	2694.97	2951.3	3266.48	3373.7	2650.59	3189.83	3562.4	3164.53
YFR016C	YFR016C	2251.11	2119.36	2246.84	2213.44	2330.59	2588.96	2475.16	2610.89	2766.4	3350.28	3545.65	3625.58	3532.97	3851.91	3281.08
YGR141W	VPS62	2247.6	2438.81	2258.57	2080.52	2245.09	2365.22	2257.83	2264.85	2457.75	2646.41	2824.55	2790.8	2769.27	3571.95	3828.14
YNL217W	YNL217W	1560.27	1654.9	1515.56	1531.18	1637.21	1458.19	1433.32	1658.12	1496.15	1458.11	1534.67	1373.27	1514.37	1409.54	1259.43
YKL121W	DGR2	1563.27	1523.44	1433.5	1602.31	1678.3	1856.62	1670.39	1829.26	2128.18	2391.26	2630.43	2434.69	2524.09	2551.02	2394.29
YGR177C	ATF2	580.812	647.883	605.532	530.28	505.849	412.375	453.169	510.131	331.734	280.721	293.948	242.814	287.137	339.893	284.24
YCL034W	LSB5	4435.93	4565.45	4241	4323.39	4886.03	5053.27	4574.56	5165.04	5593.71	6950.74	8770.97	7808.66	8354.87	8453.43	7613.9
YAL067W-A	YAL067W-A	19.4932	27.2161	27.4431	21.8788	30.2239	48.9156	38.8423	37.5182	59.8603	65.7828	95.4497	90.3753	103.895	96.0101	53.2821
YOL020W	TAT2	1980.18	1810.78	1878.88	1302.63	1284.12	990.148	1196.48	1098.66	772.87	630.421	484.249	481.018	437.407	463.303	411.984
YCR026C	NPP1	1364.85	1401.68	1363.02	1278.89	1426.34	1453.19	1426.53	1488.81	1476.88	1740.42	1788.52	1740.1	1786.85	2138.99	2004.4
YBR136W	MEC1	1236.71	1282.67	1093.74	1309.03	1145.98	1029.73	1057.71	1069.01	994.964	943.665	1140.43	906.47	1058.39	1207.1	1216.29
YOR155C	ISN1	2264.45	2289.48	2242.62	2326.93	2564.76	2731.25	2503.9	2813.74	3225.31	4117.53	4852.99	4635.43	4857.2	4661.44	4156.72
YGL122C	NAB2	4864.02	4950.05	4974.52	4955.94	4956.83	4651.33	4681.16	4847.99	4425.71	4482.8	3749.73	4061.04	3755.01	3579.73	3951.76
YOR258W	HNT3	676.638	721.956	607.069	632.225	609.61	578.522	579.482	608.3	618.09	591.486	664.817	668.205	705.802	708.232	650.924
YKL034W	TUL1	3209.04	3461.22	3193.24	3030.16	3499.12	3393.38	3364.16	3626.72	3671.28	4241.53	4425.49	3985.94	4216.09	4457	4227.48
YHR050W-A	YHR050W-A	193.759	139.761	189.144	174.303	205.847	213.272	192.172	187.663	233.215	244.703	195.254	198.782	180.16	175.607	211.74
YKL165C	MCD4	3860.15	3916.03	3724.7	3531.15	3852.6	3764.35	3756.81	3703.67	3585.06	3367.49	3534.11	3176.37	3403.35	3030.16	2174.53
YKL122C	SRP21	5356.27	5036.12	5638.84	5102.95	5196.71	5424.74	5524.77	5676.65	5002.04	4926.08	4417.88	4573.02	4617.33	4372.99	4142
YLR037C	PAU23	12232.8	12898.3	11868.3	13689.4	13498	11475.1	12352.7	11279.8	11890.2	10665.9	10786.2	9495.17	9365.92	10494.5	11113
YLR306W	UBC12	1132.09	1164.51	1034.68	1040.97	1145.31	1177.65	1109.94	1240.31	1283.16	1484.68	1523.19	1390.64	1456.37	1474.5	1395.08
YOR347C	PYK2	1576.38	1773.81	1479.27	1909.82	2095.31	2100.4	1874.86	2010.34	2614.72	3211.47	3148.12	3193.77	3165.65	3753.87	2601.9
YOL064C	MET22	8822.75	8997.53	9095.92	9056.57	8872.36	8429.33	8558.47	8968.84	8173.02	7820.79	8094.57	7770.67	7957.67	7721.98	7194.35
YDR452W	PPN1	6338.48	6425.5	6520.9	5788.74	6355.3	6558.25	6594.92	6699.76	6716.39	7367.36	7659.74	7055.47	7347.95	7854.37	6572.14
YDR349C	YPS7	3828.05	3953.45	3890.62	3268.66	3585.6	3320.67	3512.99	3393.02	2988.71	2865.95	3021.09	2780.98	2976.16	3797.66	3724.09
YFR019W	FAB1	2692.09	3072.99	3035.98	3109.16	3074.8	2968.38	3259.37	3018.4	3261.24	3772.02	4217.24	3917.97	4032.49	4685.72	4303.1
YKL033W	TTI1	1111.92	1180.34	1022.1	1149.33	1073.83	877.477	928.035	948.772	776.565	672.584	641.924	546.562	575.031	598.189	661.12
YGL096W	TOS8	1236.35	1254.7	1168.06	1267.27	1597.17	2171.67	1843.92	1869.22	2782.33	3407.92	4208.53	3911.9	4204.07	6512.52	6534.06
YCL011C	GBP2	9549.95	9899.9	9734.48	9927.74	9653.36	9059.43	9287.76	9116.59	8900.64	8479.78	8579.61	8154.88	8230.62	9258.14	9006.87
YDR288W	NSE3	1595.66	1595.43	1618.57	1555.19	1555.87	1587.38	1405.25	1748.22	1776.45	1834.29	1768.39	1896.45	1748	1916.39	1816.87
YPL180W	TCO89	1688.17	1754.94	1663.24	1704.5	1739.01	1601.93	1606.92	1735.25	1640.53	1784.66	1881.32	1704.31	1790.32	2105	2018.01
YDL104C	QRI7	722.225	730.189	649.417	670.965	658.287	556.15	565.993	579.202	531.887	579.885	599.525	543.149	561.99	652.516	615.509
YGR218W	CRM1	3308.17	3275.97	3416.94	3534.93	3379.16	3438.98	3460.45	3415.84	3566.77	3677.49	3908.42	3841.66	3761.2	3823.33	3687.01
YGR036C	CAX4	720.719	705.011	669.812	688.712	734.1	698.272	476.366	691.938	704.857	683.499	707.482	621.39	668.749	728.112	640.638
YDR109C	YDR109C	837.298	867.119	825.269	799.974	821.358	757.005	786.208	817.036	811.949	936.707	906.435	904.245	942.159	1082.98	1007.97
YBR252W	DUT1	7027.67	7291.16	7054.37	7087.94	6794.05	5964.55	6428.34	6168.52	5662.17	5139.54	4795.86	4702.36	4763.87	4721.94	4151.68
YDL008W	APC11	2973.71	2954.7	2941.09	3087.87	3061.7	2841.8	2780.71	3033.96	3143.57	3615.83	4596.2	4152.71	4593.33	4684.94	4454.17
YDL139C	SCM3	616.259	611.374	580.376	622.522	633.175	708.36	600.833	711.399	745.691	766.166	694.736	681.888	768.114	875.224	821.843
YOR022C	YOR022C	1010.02	1072.04	1003.47	1082.44	1118.24	1214.64	1118.65	1234.68	1334.26	1506.07	1691.47	1611.89	1622.94	1725.62	1560.58
YPL066W	YPL066W	3362.03	3271.85	3419.64	3349.08	3293.89	3382.4	3324.41	3411.04	3210.38	3129.12	3123.92	2946.75	3053.81	4097.92	3959.45
YPR005C	HAL1	535.116	553.199	526.993	558.171	626.293	640.852	557.551	695.89	760.757	897.257	957.918	908.808	975.654	1522.05	1313.07
YHR155W	YSP1	1448.55	1379.52	1386.35	1430.69	1476.95	1555.7	1395.63	1499.15	1583.86	1623.45	1664.25	1614.57	1666.37	1862.03	1890.01
YDL043C	PRP11	1540.92	1492.55	1515.41	1581.45	1464.13	1280.09	1294.89	1379.49	1184.44	1086.8	1012.86	915.696	976.397	1115.39	1118.85
YKR049C	FMP46	1948.36	2088.53	2059.19	2046.56	2295.11	2430.28	2245.3	2407.49	2698.6	3652.74	3989.45	4098.27	3872.5	5622.71	6598.61
YER036C	ARB1	8683.57	8757.49	8532.04	8465.14	8080.41	7263.49	7233.76	7574.27	6577.36	5333.33	3445.02	3625.5	3510.37	3917.41	5344.49
YLR103C	CDC45	1803.85	1935.42	1750.89	1972.57	1813.23	1665.03	1702.65	1743.8	1652.47	1547.35	1471.75	1405.93	1433.67	1345.06	975.714
YKR043C	YKR043C	9125.73	9274.12	9168.47	8999.03	8611.42	8194.68	7968.1	8531.06	7800.46	7157.27	6531.17	6438.65	6450.99	6583.49	6378.81
YPR182W	SMX3	4687.72	5143.84	4914.62	4838.57	4994.08	4437.07	4646.25	4656.17	4193.3	4290.22	4010.62	3729.9	3757.88	4759.22	4477.51
YOR351C	MEK1	35.5906	51.0425	45.8271	70.1997	60.6032	57.5095	71.7548	66.0594	67.804	83.6974	114.329	86.787	93.862	135.086	93.4175
YPL057C	SUR1	2082.52	2185.61	1943.52	2105.96	2446.18	2675.5	2267.13	2668.69	2881.2	3045.78	3614.33	3209.32	3573.1	4621.2	3836.39
YOR171C	LCB4	1951.37	2230.32	2173.43	2126.37	2183.75	2084.4	2157.26	2056.45	2125.73	2408.21	2356.46	2287.22	2279.71	2019.23	1623.19
YBR143C	SUP45	10320.9	10218.2	10258.2	10491.1	9888.97	9342.49	9212.6	9166.35	8631.05	7528.81	6417.08	6087.98	6013.5	5830.65	5957.22
YDR002W	YRB1	12082	12292	12031.9	12465.2	12299.5	11910.3	11586.1	12012.6	12122.1	11805.5	12040.2	11981.3	12003.5	12694.9	12270.2
YDR541C	YDR541C	1505.01	1608.45	1459.7	1543.73	1566.5	1483.78	1419.34	1471.37	1445.06	1446.62	1510.73	1405.26	1482.35	1726.66	1428.78
YGL012W	ERG4	12166.1	12229.4	12163.1	11430.7	12198.7	12096.1	12093.6	12097.4	11996.5	11965.3	11523.8	11715.5	11650.7	10210.4	8855.64
YGR053C	YGR053C	530.545	520.937	521.454	535.656	631.464	773.797	644.371	773.005	953.997	1259.02	1223.96	1117.08	1173.12	988.66	1071.5
YDR531W	CAB1	6682.95	6606.33	6625.69	6640.18	6408.56	6316.84	6389.53	6445.18	6015.43	5731.41	5668.01	5490.81	5448.4	4930.71	5529.67
YAL037C-A	YAL037C-A	64.688	52.5183	65.9464	41.8943	64.1088	78.323	81.3077	72.6339	118.918	207.281	457.375	396.558	477.139	369.231	189.667
YDR224C	HTB1	18844.4	18780.4	18485	18899.9	18726	18589	18461.8	19053.8	18849.2	18935.7	20771.4	20946.9	20843.4	21899.3	21562.1
YER168C	CCA1	2148.23	2167.94	2110.97	2283.84	2133.76	1923.91	1918.83	2042.94	1775.34	1715.74	1546.7	1490.66	1547.7	1434.4	1426.88
YLR091W	GEP5	380.322	406.072	351.458	379.193	361.356	310.548	293.989	334.867	280.771	308.41	311.709	278.016	302.132	393.795	374.955
YDR347W	MRP1	2871.59	3010.42	3097.89	2901.19	2908.03	2922.54	2836.99	3015.85	2840.7	3175.96	3112.53	3202.33	3024.01	2841.37	2731.51
YOR246C	YOR246C	5521.01	5967.32	5676.23	5652.61	5417.05	4936.99	5105.96	5408.52	4543.74	4085.68	3641.74	3548.65	3567.19	3757.37	3971.36
YLR222C	UTP13	3435.58	3416.86	3695.87	3181.51	2497.4	1816.51	2569.06	2040.45	952.085	325.493	121.092	98.5011	92.4254	280.265	409.716
YGR282C	BGL2	18254.8	18525.9	17626	18163.2	18599.8	18131.2	17765.6	18247.6	18928.2	19030.8	20861.2	20007.5	20663	22195.3	22219.3
YMR241W	YHM2	10181.8	10270.4	9988.31	10171.4	10315.3	10072.3	9315.05	10260.6	9775.44	8943.88	8135.75	7735.45	8021.1	9212.19	8573.66
YLR131C	ACE2	1782.08	1952.41	1976.96	2032.17	2084.61	2018.09	1980.68	2050.21	2088.84	2345.52	2394.75	2273.18	2319.09	2646.17	2597.09
YML075C	HMG1	4624.49	4924.56	4810.41	4332.9	4544.16	4313.22	4329.87	4623.65	4082.96	4251.19	4772.6	4260.46	4714.62	5024.67	4583.56
YPL096C-A	ERI1	4037.28	4183.31	4126.62	3833.01	3809.67	3653.7	3694.28	3851.41	3385.66	3245.42	3475.79	3355.8	3322.38	3674.35	3392.63
YMR071C	TVP18	7905.27	7870.58	7650.25	7821.11	8283.73	8284.68	8029.74	8367.05	8925.68	9188.15	10517.6	10201.9	10166.7	10406	9742.49
YPR093C	ASR1	640.725	690.873	623.436	696.858	692.191	656.842	538.269	679.16	713.221	830.356	900.145	827.327	842.836	1413.75	1263.27
YER006W	NUG1	5043.47	5304.71	5001.01	4729.19	3951.82	2893.1	3407.45	3158.1	2171.59	1324.19	677.116	702.797	632.019	578.966	826.655
YCR052W	RSC6	3519.76	3635.81	3518.24	3532.95	3520.24	3234.3	3290.59	3328.53	3172.96	3058.71	3010.57	2902.04	3035.74	3037.84	2716.25
YFL020C	PAU5	496.314	531.901	437.351	486.057	542.623	554.058	473.24	507.82	623.321	798.443	909.959	750.559	855.006	1016.11	948.917
YCL059C	KRR1	2859.21	2858.63	2789.74	2664.44	2192.08	1580.15	1876.11	1808.4	1174.38	739.18	217.642	264.334	226.969	408.247	599.099
YOR190W	SPR1	188.536	212.28	222.424	203.658	197.158	224.071	199.74	196.344	224.219	217.664	214.577	224.472	224.553	183.208	148.369
YHR200W	RPN10	6416	6685.45	6514.13	6671.67	6880.26	6744.35	6432.85	7011.08	7073.74	7803.91	9078.17	8111.35	8636.81	7798.78	8100.46
YOR257W	CDC31	3275.62	3176.39	3124.61	3372.84	3116.49	3108.44	3081.97	3223.83	3082.48	3003.53	2943.78	2993.74	2918.19	2761.5	3151.97
YDR235W	PRP42	2291.59	2444.7	2322.91	2542.58	2289.6	2156.74	2266.09	2266.42	2157.35	2089.32	2002.69	1992.72	1941.37	1840.34	1747.3
YGL238W	CSE1	7059.83	6962.09	7001.9	7475.6	7072.11	6763.68	6942.89	6936.14	7108.89	7063.04	6953.8	6655.61	6852.22	7035.36	6846.47
YGR166W	KRE11	1584.15	1683.65	1579.69	1614.09	1503.18	1377.39	1448.81	1494.82	1255.94	1198.27	1031.78	1039.56	1064.41	1396.62	1138.99
YDL046W	NPC2	10101.7	9866.83	10345.4	9599.91	10640.1	11579.8	10768.2	11467.2	12133.1	13763.1	15625.2	15359.4	15704.2	17499.5	18088.8
YLR267W	BOP2	179.848	171.166	200.629	185.765	217.338	247.119	198.748	265.098	311.546	423.669	592.455	547.861	584.561	629.137	559.848
YOL154W	ZPS1	1163.7	1229.94	1210.32	1148.87	1121.85	1129.08	1088.18	1155.21	1069.96	1025.89	1038.79	979.563	1002.15	755.262	789.791
YDR534C	FIT1	252.433	282.42	289.744	305.21	341.444	320.258	303.869	312.546	321.873	406.184	430.353	390.783	392.672	396.056	388.844
YDR354W	TRP4	4158.48	4147.78	4209.41	4099.75	4171.32	4221.22	4076.07	4380.45	4332.49	4643.42	4734.39	4675.75	4924.53	3661.77	3275.7
YLR040C	YLR040C	848.746	891.808	877.804	748.333	786.184	786.37	780.631	870.091	821.636	901.53	970.908	1017.06	1026.98	786.395	564.799
YMR037C	MSN2	2847.46	2948.95	2708.48	3028.32	2978.68	2991.86	2935.96	3073.32	3133.46	3330.33	3466.8	3329.57	3422.92	3864.99	3839.2
YBR121C	GRS1	12751.3	12550.5	12530.8	12614.3	12153	11899.7	12211.7	12232.9	11638.9	10923.3	9218.81	9524.99	9136.84	9093.49	8653.87
YLR457C	NBP1	622.957	643.207	630.659	578.74	619.139	599.453	588.663	608.54	590.168	663.018	678.99	652.857	692.884	750.809	622.434
YHR178W	STB5	712.524	750.249	675.002	746.736	767.569	733.695	662.713	743.379	769.89	836.56	950.608	881.057	897.124	989.564	956.96
YHR085W	IPI1	1701.83	1742.75	1606.98	1547.19	1136.57	637.889	872.704	759.525	361.1	217.032	211.237	187.649	205.287	369.116	492.147
YGR213C	RTA1	137.882	163.132	142.323	178.124	164.579	155.144	152.071	157.247	197.838	219.396	345.163	279.748	362.147	820.076	707.048
YHR140W	YHR140W	1850.09	1871.33	1922.47	1918.55	2264.73	2747.77	2374.3	2751.2	3429.45	4558.42	5738.91	5515.33	5703.15	4581.48	4654.92
YHR062C	RPP1	1979.23	2058.1	1836.27	1867.13	1738.13	1264.55	1430.57	1433.34	1074.55	821.365	595.612	560.363	587.89	640.712	626.082
YOL142W	RRP40	3741.76	3800.08	3707.28	3700.17	3290.98	2542.8	2781.62	2851.25	2052.55	1559.55	1368.92	1239.59	1310.82	1656.34	1962.24
YHR139C	SPS100	345.597	345.013	331.178	333.024	373.371	409.966	367.743	438.057	527.425	612.319	647.141	558.804	607.801	512.364	566.73
YBL049W	MOH1	130.75	116.93	124.86	146.483	124.067	199.223	163.271	189.024	281.112	520.713	1298.46	1144.8	1209.29	2016.59	2811.07
YLR231C	BNA5	3281.39	3551.55	3360.13	3648.1	3492.72	3430	3315.95	3502.73	3557.41	3979.86	4503.96	4179.54	4293.32	4353.96	3751.56
YOR047C	STD1	2555.07	2655.08	2427.3	2627.61	2530.09	2369.43	2324.24	2417.31	2363.57	2042.59	1827.53	1584.99	1727.8	2532.62	2756.21
YDR370C	YDR370C	1630.7	1619.22	1581.21	1579.03	1491.68	1411.45	1405.72	1480.08	1294.18	1175.07	1155.25	1157.33	1174.68	1324.45	1476.3
YPR107C	YTH1	1605.07	1651.54	1483.15	1683.74	1762.96	1729.27	1587.34	1793.43	1930.41	2076.43	2099.57	2074.79	2085.65	1812.57	1825.51
YKR003W	OSH6	4023.81	4310.34	4349.31	4632.27	4579	4758.32	4503.87	4944.87	5136.43	5873.29	5918.4	5747.79	6005.84	6369.38	5688.72
YLR437C	DIF1	3823.18	4095.93	3322.46	3952.44	3899.23	3349.72	3496.52	3362.32	3533.67	3725.59	4245.69	3761.94	3894.59	4665.46	4997.04
YOR353C	SOG2	1249.78	1331.44	1334.62	1380.18	1351	1327.49	1322.73	1382.53	1306.09	1364.82	1426.83	1292.21	1372.55	1474.37	1307.48
YLR274W	MCM5	2133.69	2066.81	2047.76	2174.09	2154.76	2267.32	2178.66	2141.35	2231.32	2370.15	2859.02	2819.67	2886.43	2557.01	2371.45
YDR490C	PKH1	2179.74	2350.39	2113.56	2482.71	2577.14	2878.34	2308.95	2577.94	3058.98	3558.2	3670.33	3151.43	3324.67	3916.5	3858.77
YLR214W	FRE1	952.847	911.222	946.787	859.526	769.528	692.771	739.688	768.11	622.458	591.297	602.39	555.939	581.946	622.016	549.106
YFR039C	YFR039C	2448.88	2455.7	2473.27	2196.01	2404.27	2241.09	2364.64	2429.58	2235.35	2233.65	2109.67	2017.4	2116.72	2169.1	2254.79
YBR151W	APD1	6206.87	5992.58	6360.51	6145.24	6360.1	7141.23	6619.57	6971.06	7338.34	8003.12	8406.75	8440.35	8201.53	7565.1	7321.38
YOL077C	BRX1	8404.14	8714.78	8609.59	8340.13	7117.92	5182.71	6293.44	5688.56	3506.68	1634.22	374.613	391.108	344.331	699.046	1099.9
YDR458C	HEH2	2020.25	1916.27	2044.6	1865.99	2046.67	2031.28	2076.4	2088.13	2058.39	2188.57	2399.48	2262.19	2384.38	2493.53	2320.77
YPL019C	VTC3	2580.99	2683.35	2654.96	2687.1	2681.8	2616.2	2636.65	2855.58	2870.61	3134.56	3527.12	3252.34	3342.27	3402.51	2863.55
YPR140W	TAZ1	2197.96	2266.61	2261.19	2082.54	2470.28	2787.71	2465.37	2739.28	3044.95	3794.09	3728.69	3762.61	3720.03	3823.26	3731.99
YDR502C	SAM2	15951.5	15734.9	16033.8	16466	16121.8	16249.6	16167.4	16457.9	16521.1	16206.3	17296.3	17356.4	17376.3	18787.8	17838.9
YKR104W	YKR104W	446.105	434.337	440.644	440.598	427.004	469.157	465.068	455.737	481.996	499.531	520.789	487.975	487.414	342.045	381.814
YDL025C	YDL025C	2804.22	2950.09	2665.97	2851.28	3175.54	3179.79	2964.64	3125.79	3387.11	3690.47	3502.07	3229.31	3426.31	3952.71	3856.12
YHR063C	PAN5	8026.33	7826.44	8287.03	7977.38	8467.94	8753.01	8467.02	8742.69	8957.68	9859.7	12185.3	11148.8	12006.8	12489.3	10347.9
YLL015W	BPT1	3591.31	3710.38	3791.81	3378.95	3661.26	3770.82	3791.75	3734.34	3727.6	4363.59	4599.03	4454.16	4434.22	4950.61	4635.09
YKR098C	UBP11	1169.35	1178.47	1198.54	1210.42	1311.99	1524.1	1441.24	1504.62	1846.08	2171.87	2299.82	2140.19	2218.43	2315.22	2196.07
YOL155W-A	YOL155W-A	176.172	183.983	185.24	153.054	183.329	227.891	213.543	221.774	219.394	310.783	366.373	341.662	350.285	352.512	208.888
YDR061W	YDR061W	1941.31	2091.86	1954.37	2040.14	2147.21	1910.33	1855.04	2112.7	1950.1	2187.48	2273.84	2109.21	2268.38	2546.52	2198.25
YOR389W	YOR389W	391.929	405.858	306.956	370.814	381.638	357.468	349.948	329.518	397.839	408.027	628.636	475.436	602.968	683.571	610.296
YER136W	GDI1	5740.8	5662.2	6357.38	6447.83	6280.79	7168.76	6295.16	6875.45	7242.2	8325.05	9361.07	9242.48	9575.9	10330.8	10083.7
YPL026C	SKS1	1796.37	1800.44	1731.36	1994.63	1916.87	1916.02	1883.74	1901.63	1644.04	1334.71	1832.28	1626.51	1805.06	2622.48	2896.55
YDL047W	SIT4	4870.87	4949.06	4782.06	4672.3	4691.55	4322.72	3928.35	4323.81	3924.72	3832.06	3715.93	3391.69	3675.36	4086.54	4107.89
YNL049C	SFB2	2096.02	2162.6	1958.87	2126.09	1952.39	1768.9	1742.89	1817.34	1675.99	1521.86	1440.33	1342.38	1394.24	1407.63	1385.84
YLR208W	SEC13	8588.36	8537.71	8510.7	8831.5	8597.39	8308.3	7964.15	8382.79	8260.97	8369.22	7944.37	7823.6	8197.4	7777.39	7622.34
YGR149W	YGR149W	3248.89	3284.05	3102.34	3228.39	3669.46	4264.53	3824.47	4099.11	4739.38	5547.63	5891.4	5674.2	5673.22	6803.2	5639.36
YPL151C	PRP46	1354.16	1394.48	1337.27	1313.15	1355.73	1367.87	1273.23	1364.53	1333.91	1438.72	1475.93	1461.55	1496.21	1428.36	1405.22
YDR043C	NRG1	1273.37	1315.77	1236.77	1431.18	1758.04	2365.48	1903.98	2286.71	2838.85	2961.75	2721.02	2612.87	2621.34	4871.42	4921.86
YOR217W	RFC1	2765.05	3017.67	2698.7	3016.87	2922.99	2730.64	2568.99	2860.92	2570.61	2541.81	2398.4	2316.8	2465.9	2385.25	2262.6
YGL171W	ROK1	3125.3	3050.38	2961.22	2792.75	2221.72	1422.41	1765.29	1554.83	873.336	412.489	129.93	134.123	130.607	258.185	383.496
YLR376C	PSY3	937.811	1029.61	934.982	1054.78	1112.66	1099.39	1060.97	1161.73	1338.99	1579.98	1617.53	1492.91	1566.84	1674.57	1294.73
YML099C	ARG81	941.615	1009.68	914.538	943.35	903.11	891.782	832.752	899.573	970.08	1177.92	1807.72	1613.29	1735.26	1716.28	1480.85
YBR079C	RPG1	7337.97	7617.54	7539.92	7213.49	6786.04	6382.56	6592.66	6660.81	5438.13	4566.43	2874.53	2911.24	2957.73	3090.6	3053.22
YDL076C	RXT3	1913.42	1903.38	1901.93	2086.59	2072.32	2291.52	2011.07	2207.7	2522.92	2572.12	2368.07	2458.12	2273.57	2505.96	2493.1
YML105C	SEC65	5755.51	5806.41	5905.02	5983.93	5651.94	5623.32	5518.78	5877.59	5575.97	5681.93	5607.98	5344.17	5597.25	5269.91	4703.52
YPR135W	CTF4	3088.39	3203.32	3173.17	3311.53	3150.78	2952.75	3045.89	3264.54	3174.47	3587.04	3626.82	3453.69	3579.39	3868.39	3104.01
YDL089W	NUR1	2640.22	2709.6	2494.56	2618.23	2869.75	3171.51	2729.17	2993.58	3519.52	3703.21	3946.5	3828.2	4089.34	3176.68	3266.24
YOR080W	DIA2	1528.96	1568.42	1494.9	1508.87	1544.22	1441.77	1419.49	1506.43	1457.13	1571.76	1567.89	1389.63	1501.02	1715.44	1437.23
YGR208W	SER2	5768.26	5873.6	5744.92	5791.59	5487.99	4713.18	4893.23	4977.13	4007.15	3341.75	2895.65	2840.11	2851.25	2943.26	2608.07
YBR131W	CCZ1	1864.77	1927.33	1967.06	1842.57	1780.67	1462.15	1600.85	1622.82	1268.16	1316.03	1363.22	1204.02	1295.26	1544.32	1649.71
YOR049C	RSB1	683.597	699.827	700.005	651.921	845.59	1005.72	812.066	1036.41	1216.73	1159.79	678.271	665.942	725.939	534.079	411.48
YLL006W	MMM1	1511.41	1456.98	1504.25	1336.83	1460.48	1456.23	1411.3	1521.03	1506.85	1728.02	1771.98	1546.35	1697.45	2664.8	2088.28
YLR234W	TOP3	168.393	161.851	165.059	138.585	140.147	126.387	137.611	137.912	131.087	163.93	199.788	149.675	192.795	218.298	143.569
YPR010C	RPA135	8462.24	8987.32	8184.56	8221.4	6957.53	5328.24	6353.25	5772.45	4186.48	2418.45	560.095	679.551	531.357	581.031	914.8
YAL035W	FUN12	11191.2	11332.7	11032.5	11140.1	10509.6	9623.84	10232.7	10090.6	8891.12	7934.59	6285.55	6323.62	6331.89	6934.45	7359.56
YMR123W	PKR1	6830.17	7015.05	7134.17	6334.39	6655.23	6234.58	6583.8	6558.2	5740.88	5065.1	3938.47	4317.64	4092.73	3819.19	4331.92
YDR292C	SRP101	3430.14	3524.83	3459.49	3496.82	3316.88	3294.73	3379.37	3391.13	3076.23	3109.95	3269.56	3045.81	3233.67	3219.23	2897.49
YMR010W	YMR010W	3686.6	3738.61	3635.4	3381.81	3617.94	3540.35	3628.14	3655.64	3609.68	3725.29	3934.88	3825.96	3926.03	4627.72	3554.58
YKL019W	RAM2	3338.13	3558.63	3348.52	3296.97	3447.78	3224.87	3125.75	3361.43	3076.35	3210.52	3118.34	2956.14	3114.27	2955.75	2727.97
YOR238W	YOR238W	2363.37	2486.87	2437.5	2554.99	2525.39	2414.4	2278.41	2391.18	2371.58	2545.28	2708.02	2646.39	2761.37	3135.29	2953.02
YDR390C	UBA2	3032.79	2985.08	3157.26	3098.42	2843.14	2894.33	2948.7	2924.3	2702.32	2804.92	2751.19	2268.56	2683.42	2677.71	2422.9
YNL259C	ATX1	5925.18	5786.36	5816.56	4915.61	5940.17	5781.55	6244.52	5778.02	5659.83	5407.5	5825.29	5616.17	5732.93	8465.77	8221.05
YOL132W	GAS4	136.172	168.133	145.667	143.433	130.921	136.55	144.827	126.893	149.853	149.666	207.853	185.003	185.622	256.736	195.919
YER126C	NSA2	5861.99	5836.71	5741.91	5370.88	4306.24	3017.23	3934.45	3396.32	2061.97	1097.73	314.861	419.536	300.387	528.302	835.187
YGL189C	RPS26A	18588.4	18976.6	19090.8	18826.6	18237.5	18490.6	18617.2	18458.2	18541.9	17831.3	15591.1	16719.6	15874.5	8523.28	8328.21
YIL115C	NUP159	5282.09	5085.97	5518.65	5377.58	5049.22	5268.03	5433.1	5352.42	5201.8	5575.94	5540.91	4991.28	5374.66	6402.52	6385.88
YDR528W	HLR1	3325.95	3430.49	3324.37	3376.32	3149.09	2771.96	2813.24	2601.39	2267.12	2029.93	2255.81	1951.79	2009.05	2308.71	2246.07
YIL069C	RPS24B	17464.9	17080.4	17647.2	17465.1	16771.7	17010	17228.1	16952.2	15760.7	13293.8	4966.83	6735.26	5153.84	3168.93	3739.88
YGL156W	AMS1	670.903	713.209	627.839	838.57	924.427	1065.41	897.656	934.603	1501.57	2397.11	4203.35	3735.06	3857.21	5194.13	5166.07
YNL111C	CYB5	4493.87	4343.16	4747.57	4347.7	3995.58	3558.21	3443.4	3822.05	2843.86	2233.63	2949.14	2739.98	2920.81	3537.52	3607.45
YMR078C	CTF18	2049.74	2025.44	2202.12	2116.34	2030.64	2254.27	2278.1	2155	2030.62	2080.9	1890.13	1889.07	1885.59	1839.48	1394.56
YPR017C	DSS4	1523.94	1606.97	1553.18	1591.56	1480.44	1520.93	1397.99	1588.78	1490.24	1567.67	1587.16	1416.43	1512.3	1141.89	1113
YPR043W	RPL43A	23037.3	22712.5	22737	22358.8	23065.1	22136.4	23072.5	22785.2	22304.1	20975.1	18722.8	19147	18376.9	12100.1	12151.6
YAR035C-A	YAR035C-A	148.885	152.01	99.0755	105.728	143.624	126.548	126.951	127.616	150.973	131.366	204.78	161.729	223.737	244.937	191.146
YCR090C	YCR090C	3156.19	3145.16	3138.67	3033.56	3075.9	3086.59	3218.97	3125.14	2948.61	2633.71	2896.51	2952.37	3024.06	2077.47	1967.19
YNL152W	INN1	2416.95	2376.85	2484.35	2039.05	2566.76	2442.03	2366.91	2567.68	2477.13	2725.97	2675.88	2631.99	2645.18	2442	2399.05
YGL168W	HUR1	380.573	396.23	340.426	309.539	360.752	339.54	334.735	324.971	338.412	305.732	273.982	268.297	251.742	254.344	216.69
YGL055W	OLE1	9278.96	9482.09	9413.23	8780.15	9134.9	9145.77	9161.72	9215.81	8624.96	8102.14	10550.2	8739.42	10419.8	12095.7	13211
YGR170W	PSD2	1856.6	1806.92	1787.94	1740.75	1727.7	1740.49	1800.13	1815.2	1773.32	1873.92	1741.27	1680.86	1764.85	1833.18	1701.4
YMR225C	MRPL44	2615.99	2647.53	2526.64	2624.75	2709.41	2636.73	2693.92	2632.06	2664.71	2860.97	3073.87	3015.34	2951	2762.65	2708.96
YER089C	PTC2	4229.8	4433.92	4139.6	4106.4	4300.44	4176.46	3969.87	4160.85	4072.4	4278.7	4317.88	4242.02	4301.45	4467.38	3941.81
YOR349W	CIN1	1256.69	1208.92	1259.02	1265.49	1278.9	1394.65	1296.73	1362.74	1347.12	1371.8	1591.39	1403.95	1473.68	1300.53	1468.25
YML131W	YML131W	1012.16	990.986	1006.52	1148.78	1145.54	1209.32	979.071	1228.31	1397.37	1621.41	1675.96	1520.73	1523.09	1712.59	2188.21
YOL144W	NOP8	1428.03	1541.11	1474.79	1333.51	1032.1	580.133	791.734	653.574	321.084	203.281	185.557	167.036	161.267	294.539	353.053
YAR027W	UIP3	3928.9	3897.06	3951.97	4001.08	4537.1	5310.11	4523.99	5071.51	6112.22	6850	7442.57	7429.44	7452.35	7270.92	7508.15
YNL149C	PGA2	7175.29	6863.82	7344.54	6664.51	6708.56	6609.6	7147.43	6912.56	5951.09	5280.68	5285.19	5376.08	5408.27	4885.67	5886.06
YOR099W	KTR1	10215.7	10298.8	10355.8	9770.78	10396.8	10525.3	10216.3	10761.7	10354.1	10385.9	10504.2	9842.61	10211.4	9953.5	8588.94
YLR239C	LIP2	1223.03	1256.52	1230.99	1215.5	1258.48	1237.47	1129.66	1293.3	1321.15	1495.66	1382.83	1441.27	1370.47	1261.95	1169.4
YDL160C-A	YDL160C-A	1975.29	2106.94	2017.56	1930.63	1978.97	1950.15	2003.74	1979.19	1955.87	1996.03	2306.91	2136.04	2374.07	2323.98	1749.57
YNL161W	CBK1	2824.38	2861.94	2809.83	2960.7	2731.5	2630.72	2648.28	2745.76	2426.54	2266.03	2368.67	2179.75	2263.58	2865.96	2685.82
YPL132W	COX11	1716.31	1557.19	1623.41	1659.91	1689.11	1796.85	1678.11	1741.41	1873.44	1975.63	1760.57	1847.1	1680.72	1756.48	1728.94
YER088C	DOT6	5281.61	5599.45	5351.35	5396.9	5404.02	5366	5114.17	5300.93	5360.16	5765.6	4959.03	5175.31	5222.7	5450.04	5721.07
YDR380W	ARO10	82.2864	78.711	95.6853	84.5463	86.609	101.99	84.2828	103.154	125.209	142.68	141.637	144.189	154.237	256.015	284.771
YCR093W	CDC39	4920.6	4704.8	4490.91	5066.89	4586.29	4601.74	4556.31	4564.22	4745.97	5117.74	5016.61	4615.31	4947.59	5433.39	5131.73
YJL139C	YUR1	861.546	831.874	790.937	734.473	848.444	765.032	739.102	772.109	766.167	748.867	795.823	758.904	755.714	833.678	770.928
YAR031W	PRM9	349.769	348.238	305.294	303.513	336.085	332.491	321.873	359.515	372.543	365.554	358.53	347.701	368.11	221.392	170.21
YPL193W	RSA1	536.707	494.278	478.872	447.551	437.763	347.832	352.75	392.362	306.685	296.412	353.527	315.5	393.713	455.306	491.569
YER101C	AST2	1068.33	1012.5	1131.88	1084.07	1122.85	1144.83	1080.11	1161.19	1208.61	1229.23	1168.16	1155.31	1140.05	1142.48	1350.08
YNL242W	ATG2	732.371	863.682	712.72	915.322	927.678	953.928	833.727	959.374	1214.67	1688.83	2031.79	1796.34	1953.11	1761.17	1481.99
YNL121C	TOM70	5864.42	6006.51	6132.6	6102.85	5991.04	5683.05	5912.5	5956.5	5624.74	5772.98	5893.26	5495.93	5608.36	5657.05	5022.57
YNL113W	RPC19	5182.61	5076.32	5186.93	4830.71	4067.05	2915.34	3587.88	3364.81	1883.52	977.748	693.06	685.989	714.217	1268.93	1691.64
YDR395W	SXM1	4032.08	4181.43	4145.05	4022.66	3538.64	3246.24	3397.19	3322.79	2719.86	2227.48	1700.06	1680.35	1750.59	1971.2	2058.82
YMR004W	MVP1	2949.33	2923.52	2981.43	3094.8	3177.93	3291.78	3010.57	3191.71	3396.63	3698.16	4094.49	3864.84	3805.76	3823.79	4071.44
YNR031C	SSK2	3357.75	3489.26	3351.18	3562.37	3665.72	3509.01	3595.03	3515	3800.53	4106.91	4680.24	4113.09	4390.89	4812.06	3963.99
YAL064W-B	YAL064W-B	100.577	91.3397	91.5231	98.6923	100.968	107.067	91.1645	73.4824	112.322	88.4352	136.384	90.127	129.056	116.216	99.3353
YDR520C	URC2	1201.99	1295.76	1182.28	1242.27	1127.06	1020.74	1078.28	1057.18	911.136	911.755	1045.87	952.285	1029.02	1302.12	1304.11
YDR217C	RAD9	1990.97	2047.38	2072.31	2060.79	1928.36	1704.43	1824.92	1778.64	1575.21	1573.88	1720.43	1611.13	1670.34	1871.37	1718.34
YOL104C	NDJ1	75.4456	61.9279	62.8035	67.8973	62.1561	55.3128	65.8416	56.8192	61.0027	50.0043	53.1511	55.0146	55.1399	93.2712	101.155
YIR031C	DAL7	10241.6	10570.3	10273.7	11409.4	12148.8	13498.9	12245.9	13303.7	15407	16871.9	17557.8	17541.9	17852.4	9198.43	10970
YHR122W	YHR122W	2475.15	2551.2	2511.22	2322.89	2182.85	1854.84	1992.04	2009.86	1604.56	1352.71	1213.01	1181.35	1177.34	1218.64	1535.76
YPL141C	YPL141C	1149.53	1296.14	1172.12	1340.08	1239.95	1192.64	1132.82	1231.27	1194.6	1323.63	1506.32	1245.52	1469.92	1838.19	1676.35
YDR067C	OCA6	2247.57	2207.3	2144.08	2155.11	2119.19	2200.21	2164.36	2315.18	2317.35	2450.31	2331.59	2385.34	2360.64	2864.63	2902.19
YDR184C	ATC1	1340.33	1451.01	1525.02	1246.95	944.657	496.197	734.617	609.18	248.308	143.254	123.783	96.424	94.6967	203.365	231.541
YAR002C-A	ERP1	11059.2	10821.5	11239.8	10419.8	10786.2	11077.2	11033.4	11193.6	10793.6	10399	10439.1	10387	10433.6	11319.6	9964.22
YDR524C	AGE1	1647.59	1652.68	1691.48	1645.55	1647.53	1650.01	1615.18	1645.58	1576.4	1610.6	1791.34	1628.47	1708.48	1916.19	1968.05
YBL067C	UBP13	2120.34	2060.77	1987.94	2070.32	1909.7	1803.16	1862.03	1824.02	1646.18	1607.65	1696.96	1530.15	1650.36	1806.04	2046.76
YDR428C	BNA7	1781.18	1822.54	1711.45	1889.89	1723.53	1558.91	1564.97	1606.57	1550.5	1455.64	1354.94	1299.89	1288.69	1304.11	1172.21
YDR213W	UPC2	1071.64	1127.33	934.772	1055.94	1046.42	933.554	822.212	961.078	942.801	993.753	1202.8	926.687	1117.68	1254.78	963.305
YGR089W	NNF2	1989.5	1950.91	2103.79	1722.3	2004.7	2042.45	2078.86	2097.31	1837.61	1989.92	1925.79	1788.06	1911.6	1989.03	1850.4
YBR015C	MNN2	6667.7	6724.88	6745.98	6200.06	6557.14	6674.04	6804.81	6657.67	6567.68	6332.55	6518.4	6307.24	6375.98	7169.22	6368.55
YDR036C	EHD3	2362.54	2402.86	2309.71	2365.75	2348.11	2227.31	2324.25	2275.67	2255.88	2547.49	2892.42	2742.98	2790.39	2765.3	3336.45
YOL127W	RPL25	22994	22122	23214.2	22634.8	22794.7	23288.9	23116.5	22969.5	22839.2	21896.7	18809.9	20738.4	19697.5	12115.2	12234.2
YKL161C	YKL161C	991.92	989.95	815.017	1010.14	986.149	854.051	793.486	831.077	804.658	750.731	896.508	796.434	879.588	1674.04	1243.03
YOR008C	SLG1	2836.45	2873.84	2780.12	2622.61	3115.86	3094.62	2863.17	2985.53	3298.16	3660.56	3649.53	3633.08	3681.7	4005.35	3907.07
YMR179W	SPT21	1371.87	1423.12	1385.85	1360.08	1401.81	1329.46	1339.21	1367.18	1271.2	1316.77	1306.79	1212.26	1353.35	1316.16	917.534
YDR297W	SUR2	3009.58	3217.97	3058.14	3004.02	3426.42	3196.81	2870.13	3149.81	3327.04	3478.32	3652.83	3039.64	3494.52	6281.64	5210.24
YOR298C-A	MBF1	12930.1	12950.6	13068.3	12830.8	13519.6	14570.5	13928.8	14620.9	15242.6	15969.1	13859.6	14964.9	13866.3	13175.5	14101.1
YOR061W	CKA2	5195.25	5226.46	5203.92	5509.63	5348.56	5253.61	4926.71	5278.65	5137.57	5368.62	5675.53	5769.74	5811.63	5946.99	5481.88
YIL112W	HOS4	1591.17	1629.95	1431.91	1545.41	1549.3	1338.29	1356.58	1412.08	1364.48	1450.83	1393.42	1400.28	1459.73	1691.42	1793.65
YGL172W	NUP49	4534.99	4729.59	4451.31	4861.59	4531.69	4295.83	4222.89	4621.97	4515.76	4489.3	4307.87	4574.73	4381.11	3624.1	3596.95
YFR025C	HIS2	5510.8	5576.15	5024.32	5597.61	5465.67	5458.58	5199.63	5471.52	5910.22	6042.26	7319.18	7074.44	7397.13	6554.79	6004.22
YIR004W	DJP1	2556.85	2706.04	2478.48	2680.89	2640.33	2621.19	2450.48	2444.56	2578.28	2787.71	2998.88	2714.95	2863.14	2917.09	2929.76
YPL138C	SPP1	1125.44	1259.97	1092.57	1230.09	1161.44	952.237	1036.95	1038.41	975.828	1009.98	1109.7	940.202	1063.21	1189.72	1169.83
YDR306C	YDR306C	1737.98	1871.24	1632.74	1889.38	1819.73	1718.89	1667.54	1766.28	1943.77	1996.37	1949.78	1810.94	1830.66	2551.35	2692.38
YKL183C-A	YKL183C-A	147.241	114.339	134.417	101.383	131.922	121.906	113.253	119.818	112.364	105.805	142.153	121.884	131.124	96.2969	109.2
YGL047W	ALG13	2067.23	2099.25	1966.72	2274.07	2298.64	2525.15	2355.29	2520.12	2949.89	3565.08	4501.98	4496.13	4522.61	4494.65	4380.82
YPR162C	ORC4	1619.69	1810.42	1578.64	1600.47	1608.51	1520.75	1444.46	1569.81	1453.29	1675.81	1757.32	1655.67	1727.61	1876.75	1614.68
YDR453C	TSA2	415.583	445.606	432.406	460.053	496.165	547.219	463.91	537.193	725.964	1037.55	1922.77	1761.03	1712.24	3347.67	5855.78
YKR081C	RPF2	4825.7	4887.38	5058.63	4510.32	3470.84	2350.43	3095.14	2775.16	1355.98	518.201	170.471	147.186	140.609	392.735	652.882
YGR295C	COS6	4623.9	4785.01	4589.47	4478.26	5053.51	4833.81	4535.15	4871.61	5201.62	5590.7	6246.15	5713.02	5840.66	7418.56	6867.54
YOR213C	SAS5	1203.29	1237.32	1193.92	1245.48	1048.72	876.657	912.689	982.559	771.664	688.035	696.341	702.37	744.444	720.828	785.861
YDR272W	GLO2	4743.61	4634.63	4923.29	4934.67	4935.29	5399.54	5013.23	5370.11	5653.92	6250.36	6970.04	7069.49	7066.15	7739.67	7408.94
YDR273W	DON1	823.467	862.65	868.234	874.341	912.425	930.228	903.435	983.687	1057.87	1200.94	1181.55	973.553	1061.81	794.948	886.523
YPR191W	QCR2	5682.91	5920.34	5395.09	6047.74	6091.52	6380.13	5924.99	6007.91	6786.2	7244.82	7352.4	7225.47	7234.22	7768.2	8144.9
YJR046W	TAH11	2009.89	2113.79	2083.31	1884.02	1882.56	1739.09	1806.32	1902.05	1545.42	1438.02	930.681	996.267	948.772	1009.83	1327.84
YNL212W	VID27	2625.14	2620.02	2580.01	2760.08	2619.7	2595.99	2488.4	2615.31	2769.15	3046.36	3361.75	3042.11	3259.74	3298.34	3102.8
YDR237W	MRPL7	2039.14	2095.82	1954.22	2072.19	2052.63	2028.8	1907.49	2063.21	2012.08	2166.79	2258.75	2266.14	2209.9	1875.69	1695.86
YLR410W	VIP1	4523.32	4786.74	4691.67	4731.71	4494.41	4263.59	4351.03	4401.65	4171.24	4442.94	4646.87	4249.43	4635.54	4684.4	4653.11
YGR223C	HSV2	1367.43	1379.02	1323.11	1393.25	1557.93	1654.52	1497.45	1673.34	1921.54	2389.62	2576.13	2405.9	2523.8	2788.26	2817.73
YOL133W	HRT1	2600.4	2586.98	2749.78	2608.58	2758.03	2929.63	2765.41	2999.29	3028.13	3193.95	3502.74	3561.82	3443.86	3835.72	3835.56
YPR151C	SUE1	235.055	274.343	232.932	268.747	321.526	379.818	298.83	370.032	598.157	1061.85	1901.75	1560.65	1728.96	3992.06	3861.23
YML032C	RAD52	1963.47	1944.84	1959.85	1846.44	2021.4	2087.95	1953.59	2153.25	2111.64	2459.4	2498.23	2472.52	2502.07	2515.23	2647.36
YGL242C	YGL242C	5107.64	5022.32	5217.52	5523.55	5513.84	5712.17	5107.86	5881.52	5962.8	6574.07	6920.79	6598.13	6895.48	7481.06	6644.71
YBR267W	REI1	1872.09	1938.76	1825.13	1449.15	1140.82	563.483	863.926	687.437	221.143	115.381	124.259	88.8724	106.205	289.331	444.822
YER100W	UBC6	3095.38	3232.17	3201.93	3491.33	3451.34	3273.62	3045.74	3450.14	3429.92	3525.86	3876.88	4033.36	3937.95	3639.91	3732.14
YML096W	YML096W	1839.86	2073.51	1964.47	1940.92	1625.63	1386.69	1579.4	1492.06	1042.01	808.72	702.089	661.659	707.932	838.308	744.027
YDR227W	SIR4	2493.71	2527.96	2291.57	2430.75	2218.44	1944.4	2246.02	2042.15	1808.58	1590.8	1823.33	1621.97	1662.56	2165.19	2128.98
YDR525W-A	SNA2	4824.6	4748.75	4692.38	4644.65	4865.56	4907.27	4662.29	4926.69	4962.73	5056.2	6991.32	6548.13	6615.68	9413.79	9975.74
YMR309C	NIP1	6241.79	6315.17	6362.65	6233.6	5576.19	4866.66	5503.12	5174.49	3902.64	2520.9	1925.87	1775.76	1893.71	2050.31	2028.55
YMR315W	YMR315W	7871.98	7996.04	7844.3	8693.85	8701.62	9038.23	8295.97	9136.68	9870.07	10365.8	11316.7	11377.8	11290.3	11463.3	11268.4
YDR506C	YDR506C	869.003	757.454	720.473	667.214	744.278	740.955	782.699	729.876	735.84	889.862	884.25	852.126	885.385	869.871	826.041
YDL159W-A	YDL159W-A	77.9196	48.3754	44.5619	69.5092	59.1824	54.1282	60.7915	42.556	55.8662	67.6149	44.8118	58.1657	49.9763	30.356	35.9959
YFR002W	NIC96	3616.98	3590.18	3560.35	3680.9	3430.92	3414.36	3228.18	3313.99	3218.14	2745.83	2664.55	2646.39	2726.18	2761.9	2814.26
YHR060W	VMA22	3690.48	3599.13	3760.38	3481.52	3530.31	3702.25	3513.44	3706.3	3639.04	3589.93	3615.57	3482.7	3628.69	3645.65	3644.9
YDL133W	YDL133W	2317.37	2253.42	2255.27	2305.45	2359.08	2360.57	2327.64	2342.72	2329.58	2359.99	2306.73	2286.07	2306.18	2712.6	2755.96
YIL090W	ICE2	3333.85	3279.45	3216.91	2721.71	2982.14	2787.05	2898.58	2671.04	2316.71	1880.87	1938.17	1752.64	1804.51	2217.14	2541.53
YOR344C	TYE7	1264.72	1293.99	1204.77	1281.15	1142	981.99	947.016	1127.99	946.717	892.848	1153.73	982.579	1179.21	1468.23	1625.11
YLR077W	FMP25	1827.48	1857.69	1822.74	1729.22	1738.98	1635.84	1774.35	1746.39	1465.87	1282.19	1297.18	1231.48	1239.84	1349.03	1337.6
YIR006C	PAN1	5965.76	5978.68	5814.84	5936.86	5774.06	5887.69	5820.95	5916.42	5949.08	6384.19	6796.69	6521.82	6679.91	7746.35	7354.44
YGR204W	ADE3	14634.6	14587.4	14619.3	14568.1	14347.2	14104.1	14094	14234.2	13542.7	12935.5	11867.5	11645.9	11592.3	12275.4	11527.8
YHL048C-A	YHL048C-A	269.997	225.202	292.311	268.261	275.139	390.224	417.422	330.001	494.766	400.137	527.524	615.277	537.789	577.113	392.894
YGR087C	PDC6	402.776	385.957	411.719	470.484	564.422	459.007	500.31	431.056	583.171	1004.31	4209.12	3055.34	3680.11	14218.8	15302.1
YHL006C	SHU1	739.737	677.409	702.956	636.122	748.088	748.902	703.777	768.975	784.642	884.595	1050.28	911.864	948.824	1109.02	1039.61
YPR001W	CIT3	199.279	218.206	184.299	200.259	219.524	187.419	177.825	195.479	187.668	206.148	277.158	248.743	260.084	386.802	307.356
YOL148C	SPT20	1797.31	1904.24	1779.77	1887.81	1808.46	1780.71	1694.68	1745.13	1767.26	1857.96	1986.65	1822.52	1969.6	2071.52	2073.19
YNR047W	FPK1	2426.64	2340.22	2340.46	2202.43	2491.96	2670.84	2584	2608.27	2662.55	3064.27	3115.75	2967.63	3024.64	3187.53	2985.53
YJR152W	DAL5	11599.8	13114.3	11980.3	13538.4	16044.4	18232.7	16486.3	17165.9	20641.9	22915.6	25736.3	24778.8	25321.1	23530.3	23389.5
YDL182W	LYS20	13757.3	13621.9	13859.6	13383.5	13265	12979.5	12613.8	13284.8	11894.3	10673.2	8308.49	8517.15	8536.66	10650.3	12378.5
YER150W	SPI1	1154.46	1310.3	1106.69	1176.33	1485.57	1908.44	1600.01	1735.76	2746.15	4065.96	4639.23	4958.03	4122.28	6145.21	10977
YBR154C	RPB5	6171.99	6399.79	6175.75	6236.15	5579.43	4589.1	4929.14	4950.45	3797.67	2867.13	2221.17	2155.89	2172.61	2290.52	2394.53
YDR081C	PDC2	2586.31	2613.09	2357.29	2643.6	2471.46	1993.68	2112.42	2083.48	1754.37	1359.08	1132.25	1105.02	1107.52	1216.98	1296.2
YDR083W	RRP8	3221.03	3490.22	3229.56	3452.44	3010.12	2276.7	2672.73	2463.08	2379.55	1962.19	2048.99	1642.81	1723.4	1136.47	1572.86
YAR008W	SEN34	2347.08	2309.12	2362.02	2386.39	2351.16	2160.06	2226.08	2280.77	2032.94	2004.13	2042.94	2008.54	2006.02	1836.45	1325.55
YER066W	RRT13	985.821	937.179	974.874	1036.41	1170.61	1336.29	1169.89	1335.36	1585.45	1872.75	2071.25	1974.42	1989.88	1959.94	1913.77
YBR257W	POP4	1210.51	1175.05	1103.51	1194.27	987.64	794.522	879.257	845.604	673.966	681.913	823.145	692.265	762.575	847.113	834.031
YGL190C	CDC55	2971.26	2991.8	3096.83	3043.72	3240.52	3436.07	3335.97	3383.08	3592.24	4026.4	4168.82	4012.58	3977.18	4356.75	4227.05
YDL243C	AAD4	2733.98	2905.42	2773.08	2744.25	2819.29	2547.22	2732.82	2673.28	2619.06	2763.2	3088.56	2781.73	2957.44	3447.31	3433.22
YMR180C	CTL1	1355.85	1429.18	1374.74	1457.85	1502.82	1393.69	1406.86	1445.88	1504.63	1685.5	1717	1636.96	1689.84	2220.42	2166.83
YDL230W	PTP1	1950.43	2056.22	2010.97	2118.59	2058.33	2330.33	2167.27	2831	2532.39	2905.17	2554.78	2594.09	2482.12	2150.24	1914.37
YAL053W	FLC2	4483.89	4476.34	4475.03	4156.25	4390.71	4187.1	4283.21	4390.82	4012.33	4606.71	5178.92	4830.3	5076.82	7693.14	6292.44
YLR243W	YLR243W	1959.17	2044.73	1852.29	2115.06	1685	1262.74	1360.85	1421.26	1039.55	783.841	707.554	646.932	686.955	864.275	1096.59
YJR010C-A	SPC1	3240.27	3330.82	3306.75	3326.05	3376.18	3481.8	3473.49	3436.43	3673.55	3564.97	3753.97	3648.61	3751.33	3557.45	3397.73
YDR186C	YDR186C	2984.04	3264.71	3107.54	3341.51	3064.81	2822.24	2922.03	2793.28	2713.45	2835.66	3187.4	2922.07	3080.81	4300.75	4207.98
YLR436C	ECM30	2433.11	2271.41	2438.13	2234.34	2477.87	2694.45	2650.82	2786.35	3105.6	3530.05	3458.88	3362.55	3698.4	3999.75	3653.42
YGR084C	MRP13	2513.43	2759.69	2612.57	2684.43	2840.78	2582.48	2424.86	2450.24	2431.93	2453.18	2318.01	2168.85	2232.68	2068.47	1951
YKL011C	CCE1	1782.35	1936.92	1688.58	1882.63	1894.15	1701.5	1686.84	1726.79	1780.84	1850.18	2001.39	1778.59	1874.85	1887.8	1723.1
YCR024C-A	PMP1	11271.5	11653.4	11895.4	11637.3	11348.6	10992.1	11162.3	10859.6	10707.5	9960.02	11390.3	11310.1	12026.4	12857.6	12752.5
YDL095W	PMT1	8295.9	8358.47	8070.12	7623.66	8125.09	7280.01	7932.88	8136.39	7889.75	7796.93	7488.39	7132.39	7472.15	7206.91	5826.1
YNL153C	GIM3	5223.1	5206.58	5171.1	5071.23	4823.39	4511.34	4689.42	4743.41	4157.64	3819.56	3049.71	3226.04	3066.9	2544.17	2562
YNL270C	ALP1	105.568	105.385	101.228	90.6198	101.443	98.7645	99.2746	90.7989	114.397	126.063	229.51	179.484	189.626	286.072	318.326
YJL208C	NUC1	2165.77	2311.96	2082.17	2113.73	1836.22	1299.87	1507.98	1464.97	953.154	635.288	492.102	464.404	500.751	613.264	627.614
YKR052C	MRS4	1329.37	1357.03	1285.68	1376.76	1517.66	1654.36	1372.96	1566.25	1891.33	2081.21	1761.4	1656.77	1644.58	1716.84	1479.53
YFL004W	VTC2	6299.84	6448.5	6697.72	6554.51	6528.89	6583.29	6434.56	6276.02	6819.48	7357.89	8352.98	8075.07	8167.24	8098.92	7414.68
YNL240C	NAR1	1639.16	1819.83	1509.07	1384.24	1335.82	1031.96	1159.05	1117.62	886.833	853.923	866.354	769.117	823.081	1134.45	1569.06
YBR175W	SWD3	2786.74	3015.6	2841.17	2795.15	2915.71	2559.94	2600.46	2722.6	2484.93	2506.27	1976.06	1992.48	1929.92	1441	1503.08
YCL027W	FUS1	2806.27	2918.03	2465.23	2503.05	2740.38	2318.39	2478.33	2262.82	1863.77	1579.19	1762.56	1500.07	1556.33	2398.59	3121.68
YER024W	YAT2	690.803	829.326	671.234	728.552	750.727	751.715	615.455	658.753	715.992	743.203	738.728	644.135	712.03	855.308	831.275
YCR095C	OCA4	1648.55	1669.79	1617.35	1472.98	1510.14	1454.96	1586.33	1438.96	1369.71	1371.48	1450.67	1365.09	1421.67	1558.81	1605.01
YMR187C	YMR187C	1717.69	1867.15	1565.61	1750.32	1813.22	1295.45	1424.07	1399.18	1274.82	1152.42	1396.85	1117.23	1217.85	1446.21	1334.35
YER163C	YER163C	3493.05	3733.55	3428.4	3859.71	3667.85	3580.13	3552.81	3767.92	3791.78	3927.61	4597.06	4182.56	4335.51	4536.25	4180.8
YOR101W	RAS1	3131.95	3341.63	3178.68	3090.96	2800.95	2278.73	2401.47	2471.8	1966.8	1439.2	995.618	1001.3	999.593	1598.5	2156.41
YLR244C	MAP1	8470.86	8411.03	8658.45	8235.73	8057.94	7733.66	7591.54	7985.07	7106.87	6789.96	5831.13	5980.05	6050.18	6587.89	6799.98
YGL119W	ABC1	2641.04	2750.71	2546.36	2515.06	2635.33	2462.83	2467.69	2564.18	2442.7	2529.37	2440.66	2271.81	2328.11	2247.39	2333.23
YNR037C	RSM19	2504.13	2652.64	2499.72	2522.04	2586.02	2479.1	2509.45	2503.08	2409.01	2491.68	2229.48	2358.46	2226.6	1987.2	1850.97
YOL047C	YOL047C	295.211	285.867	279.413	266.118	355.784	317.125	270.019	321.27	359.077	428.986	561.422	476.253	515.999	1144.68	1103.24
YPR025C	CCL1	1819.54	1957.62	1778.48	1933.53	1963.33	2073.24	1677.8	1974.55	2035.47	1914.29	1859.01	1663.65	1875.59	1688.09	1643.93
YJR143C	PMT4	6868.83	7265.38	6753.33	6844.9	7082.38	6228.67	6669.48	6473.6	6349.91	5981.28	6087.73	5405.11	5682.6	5683.39	3965.91
YLR172C	DPH5	6403.64	6617.44	6807.36	5986.35	6070.67	5284.49	5770.59	5723.86	4788.8	4101.33	2036.97	2377.02	2196.61	2108.38	2574.59
YDL130W-A	STF1	3801.45	3750.83	3519.77	4059.13	4746.11	5682.11	5015.21	5536.42	6903.13	8284.6	9472.2	10149.9	9626.89	10026.6	10210.6
YBR165W	UBS1	2166.15	2220.83	2106.44	2199.24	2173.09	2173.34	2099.36	2175.11	2042.77	2119.59	1986.56	1975.83	1972.86	2078.56	1976.32
YAL007C	ERP2	8048.79	8213.27	8065.81	7590.91	8294.21	8037.82	7974.56	8394.78	8200.78	8162.48	7631.95	7880.05	8071.8	7117.61	5876.22
YGR211W	ZPR1	4996.9	5223.11	4998.07	4690.33	4292.12	3172.99	3684.33	3619.81	2337.57	1382.69	528.865	626.312	567.263	1229.67	2226.5
YBL101W-A	#N/A	6965.13	8457.67	5617.2	8473.54	8282.32	8958.1	5515.57	7022.4	8548.83	8298.5	9550.92	7403.17	9860.41	10767	10927
YLR120C	YPS1	2176.7	2245.8	2176.98	2159.5	2490	2533.48	2325.67	2471.62	2765.17	3148.39	3038.43	2753.42	2915.41	3495.25	2889.45
YEL030W	ECM10	341.342	326.286	310.787	321.121	322.512	318.662	323.488	334.343	381.483	432.591	488.227	483.755	503.156	570.456	503.557
YDL145C	COP1	9033.44	9083.06	8987.09	9468.5	8986.41	8999.54	8784.25	9276.64	9155.19	9693.16	9736.19	9225.91	9472.52	9709.5	8223.63
YDR159W	SAC3	2085.22	2168.4	2029.46	2151.33	1988.09	1949.44	1875.59	2032.95	1878.29	1968.58	1881.83	1834.31	1942.67	2195.85	2267.63
YPL260W	YPL260W	5508.88	5585.7	5364.54	6034.13	5901.4	6426.53	6110.85	6210.93	6755.38	7382.33	7968.22	7446.68	7700.72	8317.08	8208.79
YLR356W	ATG33	2671.93	2591.65	2572.4	2810.59	3085.48	3327.37	2847.03	3573.37	3814.47	4628.51	5959.16	5496.35	5705.14	6872.45	7305.08
YER054C	GIP2	162.151	139.82	156.083	172.357	219.912	338.153	205.818	259.073	624.94	1060.66	1083.02	1050.37	947.59	1179	1281.36
YMR023C	MSS1	987.694	1001.07	939.283	974.794	1001.36	1066.67	1006.41	1060.26	1100.92	1334.86	1452.55	1299.15	1460.1	1333.61	1266.11
YOL022C	TSR4	1996.5	1890.76	2080.25	1698.91	1464.47	1204.37	1528.45	1372.82	824.075	591.937	432.124	403.463	423.966	643.173	813.179
YKL174C	TPO5	2745.02	2900.59	2678.92	2593.66	2574.37	2388	2498.28	2441.11	2129.2	1943.17	1801.35	1572.16	1637.37	2051.91	2150.42
YDR374C	YDR374C	121.855	105.048	103.808	100.333	111.689	123.468	118.582	131.779	153.554	157.425	337.996	274.494	336.889	408.981	363.996
YJL052C-A	YJL052C-A	90.0529	85.3176	72.5039	98.633	122.265	66.9805	93.9658	72.6604	80.0579	48.9769	77.2338	61.1555	71.2875	71.1277	74.5985
YLR049C	YLR049C	4019.73	3963.35	4221.86	4257.59	4291.53	4704.75	4463.06	4443.87	4589.44	4750.59	4909.67	4922.86	4727.26	4366.34	3892.82
YMR263W	SAP30	2268.24	2094.26	2351.25	2402.01	2311.63	2436.37	2267.93	2940.29	2432.57	2464.52	2431.58	2345.21	2485.19	2477.43	2231.15
YNL045W	LAP2	4071.36	4089.06	4190.79	4174.76	4155.8	4451.37	4348.34	4459.21	4674.45	5262.4	5632.65	5435.69	5452.52	6074.25	6222.75
YHR067W	HTD2	1270.03	1278.67	1283.3	1347.68	1321.13	1500.89	1267.24	1522.14	1651.5	1996.17	2397.4	2217.21	2437.81	2590.76	2516.44
YPR118W	MRI1	5686.3	5717.3	5779.27	5700.52	5326.61	5023.79	5171.46	5198.99	4581.42	4026.33	3075.18	3099.2	3106.62	2906.99	3213.45
YNL169C	PSD1	4340.94	4421.19	4277.59	3916.98	4527.65	4603.7	4579.51	4554.21	4654.2	4550.49	4719.83	4624.92	4583.11	4728.13	3323.22
YCR057C	PWP2	2413.36	2318.05	2477.12	2025.82	1527.47	881.091	1315.21	1201.87	516.023	198.131	89.5511	77.9602	73.7912	236.979	349.656
YHR143W-A	RPC10	5697.43	5619.32	5595.11	5273.57	5008.04	4296.66	5005.35	4604.72	3439.61	2368.35	1932.37	2151.69	1905.81	2258.24	2590.97
YML025C	YML6	1405.81	1296.94	1407.3	1247.61	1304.36	1420.16	1337.88	1402.33	1334.49	1374.18	1251.76	1359.34	1332.72	1260.54	1360.06
YPL250C	ICY2	4209.94	4383.18	4213.1	3865.26	3525.78	2036.53	2999.87	2351.54	1401.83	1073.41	1565.24	1558.11	1417.92	2993.23	4034.67
YOL043C	NTG2	1463.98	1558.35	1449.86	1578.47	1501.11	1417.22	1309.83	1479.14	1441.89	1534.8	1539.74	1423.83	1443.91	1591.29	1600.14
YKL206C	ADD66	2832.6	2740.71	2825.52	2939.04	2906.72	3031.18	2829.11	3199.27	3121.52	3404.83	3447.98	3460.59	3550.74	2817.99	2747.55
YBL001C	ECM15	7872.11	7421.93	7859.28	7491.01	7985.16	8495.49	8013.88	8172.81	8530.78	8526.09	9592.59	9495.96	9579.88	11547.7	12444.1
YGR253C	PUP2	8439.96	8404.06	8195.1	8905.51	8843.69	8791.59	8158.01	8803.96	9201.22	9415.05	10945.2	10386	10713.2	10266.5	11316.2
YLR291C	GCD7	4766.28	4657.47	4689.32	4386.09	4515.46	3720.72	4103.36	4020.57	3601.6	3272.09	2685.76	2472.7	2547.09	2753.17	2707.48
YLR430W	SEN1	2706.21	3110.2	2645.52	2931.21	2799.5	2508.96	2579.01	2500.21	2349.11	2191.73	2079.01	1795.31	2072.23	2578.82	2651.01
YEL054C	RPL12A	14567.7	13962.4	14799.3	13703.2	13912	13850.6	14466	13881.7	12680.1	10566.1	4076.71	5942.08	4590.73	2080.1	2435.52
YOL038C-A	YOL038C-A	969.25	904.27	969.009	703.191	1086.35	1174.25	1219.71	1210.21	1226.25	1281.06	1276.81	1251.5	1347.86	1201.52	1208.7
YIL091C	YIL091C	2790.91	2942.53	2833.38	2552.97	1959.58	1123.02	1686.47	1311.6	548.043	240.089	227.644	173.315	185.41	448.533	527.587
YER146W	LSM5	7176.54	7340.86	7099.8	6742.91	6957.71	6710.55	6975.91	6935.61	6531.81	6516.93	6499.81	6276.11	6354.7	5999.76	5564.98
YKL186C	MTR2	4637.2	4886.98	4803.05	4607.19	4549.59	4272.17	4369.66	4374.39	3900.18	3615.74	3034.57	3062.95	3163.89	3756.96	3747.61
YEL047C	YEL047C	4319.8	4445.41	4132.73	4396.72	4393.69	4394.84	4292.07	4533.55	4643.26	5038.32	6278.92	5564	6023.87	8405.25	7738.67
YJL024C	APS3	2573.46	2637.11	2521.13	2806.73	2558.28	2418.03	2327.58	2604.82	2455.2	2315.49	2231	2314.21	2254.33	2011.6	2119.06
YML057W	CMP2	4027.91	4170.49	3837.03	4503.77	4504.72	4381.32	3914.29	4349.11	4871.78	5391.05	5689.91	5375.59	5328.78	6631.59	6036.06
YNL199C	GCR2	2312.39	2400.64	2341.26	2419.44	2207.84	1992.09	2010.86	2096	1826.98	1837.61	1639.74	1577.82	1589.11	1752.88	1813
YPR020W	ATP20	7044.46	6926.48	7275.38	7237.87	7355.64	7539.09	7340.9	7009.02	7257.09	7127.67	7917.13	7971.07	7842.93	7159.86	7809.82
YHR181W	SVP26	7681.27	7495.13	7514.31	7089.05	7653.77	7649.43	7328.54	7777.2	7850.6	7661.77	8106.13	7643.58	7730.26	7482.26	6957.43
YGL041C-B	YGL041C-B	175.949	182.837	165.063	147.218	145.541	171.779	150.525	176.231	196.941	207.919	221.591	187.224	190.112	167.787	128.788
YNL252C	MRPL17	2019.67	1977.28	2008.77	2025.63	2020	2024.93	1901.31	2105.73	2059.6	2204.82	2081.13	2082.45	2000.15	1941.9	1628.19
YDR129C	SAC6	7046.49	7099.08	7157	7418.75	7329.03	7521.45	7366.44	7478.33	8009.76	9010.97	10589.6	10082.1	10231.5	11910.8	11558.7
YHR186C	KOG1	1873.21	1972.45	1913.75	1932.93	1900.22	1858.53	1944.02	1940.3	1791.28	1971.86	1836.5	1831.78	1939.8	1720.25	1715.04
YAL005C	SSA1	13477.5	13506.4	13480.3	13699.7	14093.2	15014.6	14199.3	14958.6	16588	18717.2	19643.5	20132.7	19523.7	15744	18579.3
YGL092W	NUP145	5349.48	5325.88	5368.99	5269.77	5109.81	4682.98	4987.4	4965.2	4507.94	4200.7	4050.59	3552.86	3957.89	4404.3	3933.11
YFL017C	GNA1	5023.18	5126.91	5192.27	4979.7	5216.94	5205.91	5257.84	5439.5	5460.09	5941.75	6385.53	5893.66	6340.14	6955.49	6505.39
YOR385W	YOR385W	1686.34	1677.09	1520.56	1665.31	1705.71	1675.7	1459.21	1597.84	1767.55	1752.82	1701.38	1446.85	1673.78	1738.19	1659.27
YGL085W	YGL085W	1443.24	1437.83	1374.96	1353.55	1426.44	1374.88	1324.01	1471.2	1466.43	1553.08	1610.98	1527.92	1581.34	1489.29	1317.34
YAL029C	MYO4	4604.11	4886.37	4709.68	4772.36	4442	4201.39	4395.53	4329.82	3825.07	3474.49	3068.8	2896.19	3010.84	4069.1	4070.24
YKL149C	DBR1	1310.89	1416.16	1307.85	1368.91	1316.04	1168.87	1075.08	1238.15	1133.32	1128.93	1043.78	927.276	1075.81	1003.19	930.819
YFR001W	LOC1	3354.76	3458.5	3221.85	3147.44	2778.37	2131.41	2631.51	2414.79	1761.51	1202.08	1019.88	947.134	938.733	1375.93	1547.59
YGL063W	PUS2	505.945	532.546	457.952	439.599	435.686	354.291	362.22	365.482	313.187	245.782	236.532	211.538	217.691	246.796	225.378
YBR016W	YBR016W	8797.2	9022.43	8712.15	8838.61	9234.16	9434.98	9025.79	9338.52	9884.9	11117.6	12280	11557.1	11855.4	11878.8	12542.1
YMR125W	STO1	5352.07	5283.74	5339.19	5545.54	5300.14	5297.51	5190.8	5145.42	4967.04	4982.24	4454.03	4705.44	4697.63	4669.36	4159.92
YDR519W	FPR2	6316.99	6707.06	6666.04	6324.42	6349.56	6153.6	6308.67	6769.42	6013.08	6238.39	6481.38	6104.16	6307.86	7366.47	6586.16
YNL251C	NRD1	3165.32	3403.44	3113.15	3185.69	3433.64	3391.13	3258.12	3439.44	3551.61	3927.34	4115.9	3657.29	4048.79	2913.55	4042.98
YJL131C	AIM23	1783.62	1834.72	1719.71	1969.27	2163.91	2320.99	1931.15	2220.62	2654.7	2895.23	2874.88	2616.07	2781.06	2984.63	2832.46
YPL092W	SSU1	4197.75	4238.53	4088.43	3545.39	3646.26	3108.24	3399.19	3247.25	2675.69	2158.93	1761.81	1674.79	1715.22	3556.68	4472.43
YPR165W	RHO1	10111.5	10003.1	10419.8	10677.9	10655.8	11376.3	10739.8	11481	11824.8	12849.1	14065.6	14069.6	14086.9	14554.3	13716.6
YFL008W	SMC1	2495.43	2527.41	2385.69	2572.15	2407.15	2401.68	2452.03	2501.64	2420.86	2629.95	2874.99	2738.4	2871.82	2749.81	2210.01
YKL205W	LOS1	2240.08	2437.07	2646.63	2572	2257	1881.22	2228.61	2084.15	1627.97	1391.53	1095.17	1016.88	1081.5	1087.44	1030.44
YGL066W	SGF73	1585.8	1744.23	1709	1706.56	1779.94	1573.67	1723.41	1557.11	1521.65	1535.68	1488.78	1484.32	1410.52	1791.45	1782.12
YGL235W	YGL235W	33.4698	20.3699	28.035	35.8344	28.1597	27.2276	34.6321	25.1141	28.3517	21.3405	27.3054	27.5101	22.7893	22.9948	20.5563
YML026C	RPS18B	17928.3	17813.2	17914.9	17354.3	17373.5	17185.8	16994.7	17416.1	16261.4	14733.4	7638.89	10199.3	8305.61	3019.74	3288.07
YNL160W	YGP1	1649.96	1931.96	1691.4	1622.51	2269.1	2649.31	2311.59	2556.52	3337.95	4104.44	4422.39	4754.05	3855.16	3298.39	8999.95
YDR052C	DBF4	2007.86	1871.01	1851.02	1979.31	1901.67	1909.7	1949.22	1862	1829.13	1838	2095.22	2053.82	1998.61	2247.13	1952.27
YMR242C	RPL20A	17352.7	16576.2	17570.6	16608.6	16725.1	16793.7	17303.2	16913.3	16220.8	14848.4	9716.7	12231.4	10547.9	4343.97	5099.63
YKL072W	STB6	583.104	602.068	614.742	604.042	521.307	429.247	455.291	431.077	349.449	321.117	332.628	296.11	297.667	443.905	525.209
YGL062W	PYC1	9286.94	9816	8761.75	9918.44	10145.5	10618.2	10994.5	10375.4	11596.7	12389.5	13666.4	13833.2	13271.8	14267.4	16559
YBR293W	VBA2	1674.51	1666.29	1525.32	1522.1	1494.92	1242.88	1271.1	1352.2	1199.44	1120.07	1189.59	1174.79	1256.03	1250.04	1415.72
YMR116C	ASC1	21982.2	22119.7	21725.3	22360.3	21745.7	20871.6	20848.2	21244.3	20721.6	19540.7	15691	16976.3	15881.3	6707.39	6088.76
YDR141C	DOP1	3023.69	3121.3	2999.62	3276.1	3169.51	3113.69	3018.56	3153.1	3202.27	3437.91	3854.52	3593.89	3771.95	4676.27	4085.68
YJL164C	TPK1	3769.2	3802.32	3733.8	4298.87	5166.97	6252.68	5207.84	5918.71	7555.6	9296.14	9352.45	9737.46	9364.55	9285.4	8298.81
YNL068C	FKH2	988.849	983.404	948.953	969.142	920.126	831.555	849.493	827.118	732.064	688.33	709.38	672.407	690.552	1112.62	1119.06
YKR022C	NTR2	1851.35	1946.57	1922.8	1888.19	1926.87	1840.85	1721.33	1911.47	1742.13	1824.1	1657.37	1655.06	1679.85	1690.95	1738.7
YLR204W	QRI5	2898.57	2881.67	2896.47	2780.89	2995.17	3175.76	3175.27	3209.56	3176.19	3340.79	4021.62	3684.44	3914.11	3515.9	3495.46
YPR141C	KAR3	1637.55	1758.08	1614.41	1714.84	1697.29	1513.92	1528.08	1628.44	1526.07	1552.32	1602.98	1481.51	1527.07	2016.46	1775.52
YOR365C	YOR365C	359.607	369.024	261.521	329.127	346.017	268.205	284.704	242.307	260.677	287.307	323.247	341.439	342.738	344.899	336.804
YDR147W	EKI1	1583.24	1602.77	1655.77	1719.75	1607.93	1683.8	1581.29	1715.47	1709.73	1911.69	2245.97	2018.81	2178.5	2202.97	1861.46
YLR323C	CWC24	776.838	798.701	709.711	757.39	641.671	506.269	553.616	601.938	466.695	437.86	441.013	422.704	474.443	521.333	633.781
YGR239C	PEX21	1801.65	1880.41	1801.93	1733.12	1527.11	1204.2	1384.58	1335.94	978.33	1031.86	1195.56	1136.32	1213.45	2264.14	2455.1
YER073W	ALD5	10775.4	10604	11039.2	10452.1	9943.54	9066.97	9543.34	9734.62	7516.71	5126.72	2660.41	2679.77	2577.55	4320.03	5879.42
YIL013C	PDR11	824.533	862.552	828.324	799.498	923.289	968.435	871.81	945.989	1057.85	1343.01	1595.72	1423.39	1493.52	1914.1	1723.82
YOR308C	SNU66	915.561	878.645	952.657	883.03	842.319	757.13	768.443	798.24	674.411	761.67	801.442	718.127	771.388	935.631	925.952
YMR196W	YMR196W	1331.55	1438.69	1205.09	1771.59	2104.91	2892.51	2050.28	2555.29	4667.81	8250.61	12691	11904.9	12257.6	13473.3	13610.4
YJL144W	YJL144W	483.907	503.582	483.693	547.285	768.281	1142.92	800.116	1062.29	2018.6	3029.17	2822.08	3027.79	2748.64	3840.53	4444.59
YJL123C	MTC1	3555.72	3619.25	3492.07	3777.77	3627.19	3785.7	3316.74	3526.15	3730.05	4160.99	4207.85	3823.55	4084.99	4326.89	3949.78
YBL105C	PKC1	2917.4	2887.21	2796.46	2801.93	2905.96	2837.05	2825.07	2831.23	2826.9	2817.56	2999.35	2949.51	2922.38	3301.24	3126.15
YBR111C	YSA1	8930.84	9017.79	9176.47	9206.65	9273.06	10087.3	9318.86	10149	10412.3	11270.4	11982.4	11935.6	11748.4	12540.1	13077.2
YML022W	APT1	6502.84	6670.73	6360.42	6613.34	6025.72	4927.8	5499.03	5477.03	4428.54	3369.95	2038.85	2182.22	2036.59	1679.33	1974.91
YGR031W	YGR031W	1419.84	1505.29	1345.96	1430.1	1521.61	1305.21	1305.12	1335.74	1281.28	1388.02	1474.92	1271.26	1338.38	2116.14	2288.53
YKL124W	SSH4	1049.57	1189.86	1069.04	1078.44	1301.31	1477.67	1157.36	1351.03	1643.75	1967.45	2098.89	1866.92	1933.43	2099.97	2238.31
YJL041W	NSP1	6081.51	6181.31	5906.33	6259.31	5766.47	5442.31	5368.8	5613.32	5275.05	4920.93	4750.73	4671.16	4669.46	4969.1	5425.99
YDL109C	YDL109C	207.432	199.558	219.879	169.263	209.191	216.074	220.096	201.553	223.401	204.702	198.405	232.763	188.055	241.425	251.027
YPR111W	DBF20	1581.38	1614.41	1528.62	1635.22	1610.15	1497.23	1463.74	1512.79	1468.87	1550.02	1516.31	1394.97	1458.07	1577.41	1527.79
YPR060C	ARO7	3655.07	3734.95	3764.21	3844.85	3751.67	3507.97	3412.84	3712.86	3617.27	4290.62	4543.16	4485.38	4734.88	3492.69	3153.91
YHR209W	CRG1	784.611	756.363	715.591	868.052	856.704	910.004	791.693	901.769	1153.06	1318.02	1774.43	1708	1687.73	3495.91	2977.63
YAL058W	CNE1	2098.36	2203.77	1976.88	1850.7	1976.37	1813.14	1835.87	1964.46	1728.79	1791.3	1676.23	1659.65	1742.04	1768.55	1688.3
YMR242W-A	YMR242W-A	35.2559	37.4722	34.8516	34.5682	34.0216	29.8165	27.8931	33.2675	34.8483	32.1583	32.7323	25.8903	31.1546	42.0596	42.4646
YHR189W	PTH1	47.5544	65.2534	66.2492	68.4016	49.3344	69.0366	71.928	51.3231	79.5842	73.1187	86.0521	58.3489	70.3049	67.5243	65.4153
YIR012W	SQT1	5142.53	5044.05	5214.86	4855.57	4370.49	3589.3	4078.09	3833.92	2947.27	2231.71	1531.47	1364.79	1428.23	1791.22	2141.68
YMR055C	BUB2	860.616	899.494	880.402	884.836	914.382	851.482	833.353	804.735	827.296	909.932	1011	895.931	989.395	1101.73	902.568
YNL309W	STB1	544.456	553.273	514.051	507.632	595.461	557.862	494.655	599.387	608.013	754.38	805.948	760.097	838.603	832.656	632.576
YBR085C-A	YBR085C-A	5665.68	5848.52	5846.37	6302.77	7022.25	8567.2	7592.27	7912.82	10199	12499.1	15408.7	15676.2	15481.1	15927	17095.3
YGR252W	GCN5	2027.04	2070.46	1842.8	2094.09	2123.65	2030.02	1609.15	2082.08	1971.21	1978.38	1997.74	1886.28	1996.41	2062.83	1934.38
YKL084W	HOT13	4979.29	4977.12	5023.56	4713.71	4829.39	4451.49	4525.37	4758.4	4144.74	4032.88	4814.61	4477.91	4795.62	7436.52	6591.66
YGL110C	CUE3	1568.38	1583.89	1665.91	1732.36	1792.87	1795.88	1679.13	1719.63	1774.61	2043.36	1950.94	1992.85	2020.36	2003.97	2004.16
YMR170C	ALD2	1876.2	1885.83	1766.89	1978.83	2238.81	2535.38	2236.4	2503.57	3591.71	5744.69	10529	9553.96	10464.3	14720	14094.9
YGR201C	YGR201C	1935.29	2095.5	1938.75	1967.38	2044.71	1923.55	1785.44	1949.91	1997.59	2094.71	2796.36	2512.08	2687.01	4475.11	6061.96
YGL175C	SAE2	130.802	74.5551	98.7519	82.617	74.264	99.589	122.005	102.132	101.422	169.675	159.367	123.624	163.232	131.799	90.7278
YDR379C-A	YDR379C-A	1243.87	1168.87	1230.44	1319.31	1575.14	2026.42	1696.8	1951.43	2466.44	3515.68	4452.28	4519.51	4442.26	5058.63	5048.7
YPL043W	NOP4	4958.86	4897.41	4727.52	4311.57	3890.5	2973.64	3423.96	3085.96	1853.32	766.977	339.012	275.634	286.682	922.718	1369.56
YBL051C	PIN4	4832.79	4881.9	4996.93	4699.61	4761.52	4620.68	4787.37	4626.01	4194.78	3935.15	4042.29	3625.47	3883.49	4465.39	4395.74
YGL185C	YGL185C	1073.89	1084.54	1067.15	1124.3	1080.46	1021.59	997.385	1114.78	1138.12	1322.63	1455.12	1374.2	1431.07	1440.2	1390.75
YOL053W	AIM39	1358.24	1384.86	1345.94	1367.39	1575.08	1701.4	1509.97	1709.35	1980.19	2332.13	2267.99	2286.63	2258.22	2160.57	2049.8
YOR336W	KRE5	2745.84	2868.51	2766.68	2530.47	2736.68	2700.66	2638.75	2709.79	2720.26	2653.24	2768.98	2499.1	2584.16	2762.37	2433.03
YNR050C	LYS9	18488.4	18429.6	19099.9	19123.6	19262.4	19580.3	18943.4	19621.7	19692.1	20299.9	21394.8	20945.2	21544.8	24783.2	24732.4
YBL101C	ECM21	3551.65	3729.72	3798.07	3839.89	3890.77	4114.44	4022.95	4194.27	4270.83	4967.75	5254.26	4923.61	4997.98	6708.24	6853.16
YDR383C	NKP1	896.781	1041.64	1033.21	1083.67	1089.12	1070.09	1059.56	1136.61	1058.99	1051.33	801.039	804.893	805.135	887.976	866.737
YIL029C	YIL029C	684.371	657.011	602.786	681.982	771.593	870.474	736.856	776.14	931.809	961.871	897.338	862.215	846.695	955.232	883.566
YLR270W	DCS1	3027.1	3073.44	2940.74	3587.55	3846.68	4307.68	3623.41	4137.74	5232.26	6295.01	8042.73	7679.93	7644.23	8105.71	8983
YCR012W	PGK1	26247.5	26386.4	26085.8	26428.4	26518	26245.6	26296.2	26459.6	26781.1	26883.6	27850.4	27152.1	27464.1	27164.5	27216.8
YDR346C	SVF1	5108.35	5240.56	5153.52	5395.16	4904.08	4183.3	4713.4	4313.34	3985.71	3664.79	3836.77	3325.04	3459.88	4092.11	4287.66
YIL070C	MAM33	2879.29	2810.04	2923.55	2990.46	3012.89	3282.66	3297.32	3142.64	3154.87	3159.67	3350.78	3530.41	3310.7	3047.64	2996.29
YDR246W-A	YDR246W-A	149.938	157.384	142.253	136.661	148.081	160.385	140.126	147.686	188.575	179.546	188.918	172.906	173.539	151.57	182.743
YJR025C	BNA1	7030.93	7072.94	7025.43	7263.74	7597.98	7788.58	7425.48	7797.5	8074.72	8432.93	9189.95	8967.82	8756.33	8423.44	8059.27
YKR010C	TOF2	1971.05	1915.78	1807.48	1826.3	1806.77	1761.37	1754.63	1836.06	1703.42	1809.58	1982.63	1835.59	1965.3	2856.42	2326.28
YLR150W	STM1	19769.3	19531.7	20434.2	19811.3	19903.8	20417.7	19899	20389.7	19656.3	18972.3	16153.4	17683.6	16828.8	8188.81	7750.75
YKL091C	YKL091C	2955.94	2907.86	2882.68	3426.39	3771.88	4536.29	3785.59	4316.31	6219.37	8175.74	9507.73	9078.44	9179.73	9509.01	9535.7
YOR151C	RPB2	7591.18	8041.39	7720.6	8301.28	7877.34	7681.49	7478.53	7712.39	7569.16	7630.43	7240.34	6802.29	7038.46	8379.09	7651.38
YKR016W	FCJ1	2578.54	2696.68	2452.36	2812.45	2876.11	3174.8	2734.49	2991.25	3438.8	3792.77	3657.15	3605.12	3622.61	3699.62	3169.26
YMR075W	RCO1	908.105	830.784	1060.75	970.686	907.415	1089.15	1052.59	995.883	1019.32	1099.47	1145.67	1126.47	1112.31	1156.92	971.795
YKL185W	ASH1	4404.94	4553.52	4314.36	4296.28	4450.14	4417.85	4472.86	4444.66	4240.56	4872.83	6320.03	5965.16	6433.79	8009.05	6909.05
YJR045C	SSC1	10531.9	10289.3	10448.7	10833.1	10868.5	11310.8	10809	10984.5	11460.3	11480.7	10990.1	11784.2	11184.9	11100.8	12321.9
YIR010W	DSN1	2586.45	2571.51	2803.62	2659.45	2693.7	2793.64	2667.33	2766.14	2865.82	3402.3	3310.07	3267.42	3345.52	4138.59	3669.06
YOR128C	ADE2	12145.8	12544.2	12423.1	12565.1	12290.2	11171.4	11576	11389.9	10194.5	8926.85	7081.26	6708.3	6772.84	8679.57	9490.29
YJR022W	LSM8	1072.14	1118.47	1066.15	1098.31	1178.48	1218.71	1122.77	1245.8	1388.24	1594.92	1633.56	1576	1561.17	1517.17	1225.35
YDR432W	NPL3	10725.4	10983.4	10834.1	10866.3	10814.1	10636.8	10495.8	10228.5	10469.2	10970.5	11947.9	10295.6	11281.2	13332.9	12173.5
YDL235C	YPD1	4502.41	4509.19	4715.27	4601.87	4741.64	4921.3	4717.76	4982.27	4837.21	5006.37	5006.55	5249.95	5389.79	5226.34	4851.07
YGR233C	PHO81	3661.22	3811	3619.46	3685.69	3645.96	3622.25	3680.55	3754.15	3711.34	4042.04	4744.96	4176.09	4469.8	4910.01	4511.8
YNL101W	AVT4	3724.24	3958.98	4034.45	3809.76	4086.84	4142.2	4265.45	4191.18	4378.81	5052.13	5436.05	5266.66	5224.03	4601.58	4520.32
YLR337C	VRP1	3769.48	3763.67	3970.28	3948.37	4126.1	4386.02	3620.11	4240.11	4457.16	5035.7	5244.73	4863.68	5273.24	6352.6	5928.68
YDR261C-D	YDR261C-D	6428.13	5343.25	6868.08	6053.56	6309.96	7854.18	7658.17	7021.14	7484.09	7789.26	8320.55	8506.3	8654.82	8896.16	9193.87
YEL011W	GLC3	3325.94	3409.31	3122.73	3933.39	4848.56	6288.83	5132.53	5704.86	9114.46	12093.3	14418	13537	13532.3	14080	13458.9
YLR321C	SFH1	2536.34	2483.67	2390.83	2470.84	2351.44	2317.35	2063.37	2408.87	2296.85	2251.94	1930.93	1814.83	2036.26	1904.09	1853.53
YJR078W	BNA2	434.792	436.685	364.41	446.629	478.825	486.517	393.492	448.389	522.175	636.425	1051.63	879.104	959.452	2128.71	2311.04
YDR247W	VHS1	659.3	677.053	627.477	696.46	752.872	779.418	656.966	820.016	934.696	986.406	1100.45	944.299	1032.87	1167.59	1065.72
YDL248W	COS7	877.235	893.424	751.588	862.214	1047.31	1083.55	864.405	1036.95	1318.95	1596.87	1857.39	1729.33	1759.54	2025.24	1602.38
YFL017W-A	SMX2	4362.76	4371.15	4363.2	4133.12	4184.67	4124.79	4301.22	4121.8	3758.74	3708.36	3792.12	3732.16	3801.72	3758.29	3572.26
YFL061W	DDI2	279.976	434.648	270.647	476.439	405.105	327.627	357.282	315.088	452.714	426.893	380.435	391.43	369.664	576.853	504.434
YLR368W	MDM30	1196.48	1190.6	1203.71	1163.92	1188.54	1217.51	1210.42	1253.76	1209.44	1370.15	1420	1322.77	1380.28	1492.57	1322.67
YDR418W	RPL12B	18792	18184.9	19042.4	18291.2	18576.7	18551.1	18742.7	18375.5	17902.2	16535	12200.9	14268.6	12831.5	7335.03	7119.36
YHL042W	YHL042W	204.433	228.004	190.464	199.651	210.619	202.825	200.086	208.859	261.585	316.684	429.805	337.277	394.267	876.757	661.907
YJR138W	IML1	2685.25	2820.75	2603.07	3113.09	2879.21	2910.67	2854.3	2973.04	3225.75	3977.67	5353.63	4780.55	5174.19	4990.4	4394.88
YCL063W	VAC17	1476.88	1439.45	1463.08	1553.41	1497.16	1371.15	1277.41	1510.52	1352.6	1473.05	1629.68	1472.16	1611.51	1622.08	1426.01
YPL196W	OXR1	1908.77	1972.19	1858.97	2123.71	2142.52	2326.92	2090.09	2271.44	2727.42	3021.22	3143.63	2964.17	2968.69	3498.6	3626.68
YJR055W	HIT1	701.488	667.993	686.051	672.405	531.89	370.366	413.559	419.328	280.882	225.468	286.371	241.244	258.388	296.649	368.227
YGL090W	LIF1	263.138	232.264	212.589	229.395	211.131	248.694	166.813	228.81	214.384	249.629	318.101	240.538	306.979	424.437	378.265
YLR016C	PML1	909.773	982.289	872.607	880.653	913.195	746.649	810.584	834.721	779.038	845.73	913.145	807.88	864.927	1038.94	913.379
YBL016W	FUS3	1738.93	1766.69	1596.23	1707.21	1612.61	1317.1	1370	1366.19	1150.41	963.336	814.17	771.613	779.225	868.184	1267.63
YBR255W	MTC4	1300.22	1461.31	1527.53	1492.91	1464.82	1478.74	1497.45	1426.61	1419.72	1545.52	1654.65	1543	1610.26	2158.49	2083.46
YAL002W	VPS8	1359.27	1416.28	1287.38	1390.58	1435.96	1422.37	1355.36	1500.13	1620.51	1838.24	1995.09	1865.21	1966.12	2164.34	2100.32
YDR505C	PSP1	2739.67	2823.02	2774.77	3155.86	3127.19	3243.66	3074.14	3258.11	3665.81	4179.17	4686.69	4304.26	4483.97	5045.04	4173.96
YLR147C	SMD3	2200.5	2396.42	2414	2241.64	2336.41	2306.61	2196.18	2299.46	2146.17	2379.67	2367.89	2377.43	2438.96	2324.76	2152.25
YIL110W	MNI1	2992.35	2866.79	3051.72	2800.79	2456.63	2174.49	2267.83	2328.41	1802.99	1504.47	1256.47	1256.22	1286.11	1399.94	1385.65
YMR005W	TAF4	4468.5	4497.79	4565.78	4419.4	4274.55	4261.66	3807.82	4474.87	3968.17	3867.61	3792.22	3505.17	3891.37	3865.45	3771.99
YGR274C	TAF1	2270.23	2279.72	2387.07	2237.56	2269.24	2181.24	2223.29	2212.69	2040.51	2222.29	2229.58	2242.15	2220.57	2646.16	2536.19
YML060W	OGG1	1747.71	1831.95	1508.52	1804.46	1724.64	1379.3	1342.91	1317.94	1214.01	1006.17	953.262	952.847	950.526	857.113	765.085
YIL083C	CAB2	3224.22	3139.02	3266.06	3181	2906.67	2743.01	2803.67	2925.62	2597.78	2504.22	2273.57	2255.53	2261.85	2412.28	3040.15
YJR110W	YMR1	1572.29	1578.46	1497.75	1587.1	1586.43	1708.12	1669.88	1760.8	1816.78	1970.65	1841.96	1768.05	1783.57	1818.72	1583.07
YNL166C	BNI5	2962.42	2920.27	2772.1	3114.28	2904.53	2640.96	2685.99	2810.72	2558.04	2418.45	2219.18	2211.21	2216.06	2360.43	2220.29
YGR028W	MSP1	1591.93	1495.76	1521.3	1562.18	1661.06	1943.08	1761	1873.97	2165.32	2577.75	3276.08	2942.02	3253.34	2814.49	2651.93
YBR172C	SMY2	2264.72	2336.73	2214.31	2244.59	2004.36	1519.33	1832.02	1702.46	1171.53	930.116	811.149	762.71	867.168	1042.4	1102.89
YLR429W	CRN1	4024.51	4002.08	4196.18	4279.66	4073.27	4277.94	4074.97	4496.91	4007.5	4429.59	4117.49	4137.23	4187.13	3986.05	3326.71
YMR083W	ADH3	12875.2	12918.4	12769.7	12840.4	12795.7	12467.4	12428.1	12687.1	12659.3	12202.4	13333.4	12503.8	12947.6	16735.6	16336.6
YER148W	SPT15	7778.56	7637.56	7836.13	7801.14	7348.66	7213.38	7126.71	7395.06	6822.2	6118.36	5768.58	5691.61	5543.38	5794.49	5794.65
YFL064C	YFL064C	522.124	547.902	474.72	580.367	536.451	466.193	414.069	489.154	494.279	644.725	771.125	669.425	745.302	1048.94	657.753
YBR040W	FIG1	144.984	154.134	150.774	155.711	168.451	157.203	156.09	151.713	151.626	127.905	126.417	147.239	125.435	204.301	181.877
YDR155C	CPR1	22177.7	22277.4	22188.9	22142.7	22650.5	22641.7	22074.3	22828.4	23032.6	23408.2	24411.2	24295.3	24522.7	23819.6	25152.6
YNL033W	YNL033W	286.203	291.549	260.947	246.815	273.275	271.1	239.386	273.533	290.747	340.163	425.051	366.082	422.691	390.058	233.858
YDR244W	PEX5	1410.21	1415.65	1393.19	1422.65	1411.57	1536.73	1389.57	1466.94	1614.43	1677.24	2058.59	1800.91	1944.92	2310.61	2430.82
YKL178C	STE3	267.274	273.171	276.131	253.545	299.753	290.953	252.605	292.794	327.02	330.925	394.074	375.327	428.859	467.77	394.013
YGR033C	TIM21	3517.75	3220.86	3494.82	3312.68	3285.85	3303.53	3186.06	3452.66	3172.62	3258.78	2986.42	3093.64	2987.49	3223.32	3214.35
YBL101W-B	#N/A	11197.3	10376	11367.9	11008.1	11518.6	11287.4	11958.5	10371.9	10975.9	10813	12510	12550	12691.4	12477.9	12658.1
YHR030C	SLT2	3453.28	3448.2	3580.22	3374.59	3522.78	3696.63	3538.32	3755.96	3743.28	4318.04	4219.14	4199.2	4174.26	7217.5	5400.34
YGR026W	YGR026W	8350.12	8362.6	8474.89	8161.69	8876.33	9316.61	7935.5	9124.68	9230.76	9814.89	10966.5	10424.8	10919.1	11967.8	11333.1
YLR371W	ROM2	3648.25	3714.03	3727.8	3723.77	3622.5	3722	3764.23	3869.1	3995.09	4274.32	4774.23	4385.84	4516.4	5671.4	5062.41
YDR352W	YDR352W	2914.03	3060.74	2812.63	2727.04	2985.33	3055.88	2842.85	3211.23	3444.99	4107.23	5070.65	4664.05	5000.33	4815.04	4804.53
YDL175C	AIR2	1284.22	1288.45	1219.37	1343.09	1279.74	1150.03	1145.31	1183.46	1134.99	1176.95	1106.33	1102.15	1083.28	1120.7	1188.16
YKR031C	SPO14	4077.99	4211.74	3813.58	4318.37	4179.5	3990.27	3507.41	4019.02	4344.47	4285.13	4084.28	3842.07	3871.61	4764.82	4702.96
YGR118W	RPS23A	22684.9	22259.1	21937.4	22661.3	22180.6	21353.9	22524.1	21595.1	21735.8	20329.9	20851.2	20606.2	20666	17870.7	17844.8
YGR015C	YGR015C	1121.4	1197.18	1135.18	1199	1267.1	1222.52	1068.62	1288.03	1272.89	1321.92	1192.22	1143.68	1179.08	1117.59	970.842
YBL014C	RRN6	1812.48	1885.27	1998.84	1630.86	1489.11	1245.26	1511.34	1470.39	1068.3	1187.94	970.898	1012.45	997.244	1060.41	1165.56
YOR073W	SGO1	3416.41	3463.99	3424.31	3564.09	3585.12	3552.9	3411.21	3603.33	3485.08	3641.33	3270.2	3049.44	3257.85	3921.49	3536.41
YDR323C	PEP7	735.587	751.568	704.796	734.424	793.63	767.641	735.606	822.33	849.544	1058.85	1048.72	1031.91	1040.4	1042.06	947.275
YKL018C-A	YKL018C-A	3037.73	2925.25	3141.67	2865.67	3200.35	3279.75	3249.84	3380.9	3280.39	3660.24	3857.18	3784.09	3956.6	3752.06	3420.53
YGR217W	CCH1	2249.48	2460.39	2356.66	2105.34	2119.97	2037.28	2129.13	2059.46	1786.84	1594.18	1521.76	1434.34	1517.66	1946.61	1775.2
YLR152C	YLR152C	2428.17	2651.33	2418.71	2363.08	2759.08	3010.47	2740.49	2912.22	3443.9	3828.86	3293.86	3141.14	3060.77	3871.72	3793.66
YJR002W	MPP10	1900.1	1961.82	1914.5	1872.94	1508.81	1132.12	1297.84	1263.34	801.442	565.628	370.619	337.69	366.571	563.305	652.746
YKL082C	RRP14	4308.17	4402.87	4363.44	3981.2	3324.85	2289.6	2899.23	2658.23	1324.75	747.673	641.025	510.814	572.948	1257.93	1535.42
YKL133C	YKL133C	1226.09	1220.55	1092.51	1262.04	1432.07	1659.26	1447.86	1564.21	2010.44	2377.64	2453.35	2351.09	2290.41	2614.26	2354.61
YML030W	AIM31	2490.27	2511.31	2444.2	2637.31	2923.04	2903.71	2738.88	2850.17	3246.4	3542.54	3768.34	3668.55	3709.56	3469.37	3665.05
YNL051W	COG5	2165.26	2135.09	2317.42	2319.21	2142.26	2358.6	2204.41	2479.01	2435.04	2699.33	2759.15	2672.79	2788.91	2531.31	2323.38
YER105C	NUP157	4496.18	4588.03	4389.78	4356.37	4257.72	4016.89	4231.48	4132.42	3749.26	3793.06	3734.68	3668.75	3656.99	4045.74	3850.85
YOR059C	YOR059C	2745.21	2814.68	2784.35	2816.53	2741.22	3011.2	2839.75	2988.52	3200.51	3853.11	4210.99	3948.9	4098.9	5010.72	4352.05
YGL128C	CWC23	1373.68	1455.65	1497.19	1436.58	1449.39	1399.61	1395.73	1447.52	1443.11	1559.23	1565.58	1550.49	1596.46	1498.7	1599.82
YKR071C	DRE2	2690.26	2744.05	2644.56	2801.96	2510.28	2089.84	2185.08	2228.92	1863.14	1611.29	1427.23	1265.57	1380.85	1244.24	1176.37
YLR297W	YLR297W	537.115	567.628	580.26	574.43	640.826	732.955	645.932	695.148	875.679	981.858	1000.19	1001.36	1016.93	1207.49	1427.63
YPR169W	JIP5	4641.21	4946.12	4987.11	4613.89	4437.84	3983.42	4259.17	4111.43	3661.68	3503.24	3945.72	3468.23	3612.57	4255.44	4039.54
YLR259C	HSP60	14141.8	14370.7	14599.1	14491.9	14426.9	15121.1	14749.2	15023.9	15341.2	15962	14886.1	15325.6	14603.2	14629.9	15350.7
YCR102C	YCR102C	493.696	483.372	453.64	505.082	469.826	401.969	410.935	453.162	419.455	465.85	487.836	448.947	453.998	567.489	475.167
YNR058W	BIO3	982.85	1017.97	914.959	1005.38	981.014	918.545	852.964	920.838	843.113	788.809	743.667	763.335	734.384	727.553	708.349
YOR098C	NUP1	3728.62	4195.99	3573.1	4260.34	3741.67	2785.75	3432.17	2952.02	2738.61	2028.85	1799.97	1541.53	1540.75	1476.08	1569.36
YKL148C	SDH1	3071.52	3064.93	3016.56	3532.72	3799.62	4215.36	3746.59	4082.26	4943.96	6026.98	6359.73	6331.45	6053.92	5971.09	5548.94
YFL023W	BUD27	1872.33	1997.3	1795.8	1792.56	1445.25	1024.32	1273.5	1158.53	615.487	330.468	220.831	180.699	204.96	512.829	809.602
YER178W	PDA1	15729.4	15727.2	16134.9	16122.7	16144.7	16363.2	16020.6	16693.7	17003.1	17901.8	19216.4	18649.7	18870.3	20541.6	20242.9
YLR319C	BUD6	1092.02	1012.87	1052.2	1021.06	1042.39	957.219	1014.72	1020.88	963.785	1028.04	1162.06	1051.39	1145.42	1253.08	1198.17
YBL037W	APL3	2061.24	2125.51	2111.2	2127.37	2068.47	2029.28	2074.69	2160.75	2092.21	2138.88	2055.87	1979.79	2003.77	2260.88	2131.89
YBR048W	RPS11B	14960.1	14895.5	15192.3	14583.9	14716.4	14199.9	14486.8	14423.6	13716.7	12815.5	9540.65	10376.9	9407.94	3469.97	3309.29
YIL104C	SHQ1	1033.09	1071.29	1078.31	1019.3	856.292	600.637	713.478	695.329	433.396	302.911	310.787	276.08	306.311	511.168	579.705
YKL119C	VPH2	2569.03	2718.2	2271.45	2747.77	2678	2466.3	2408.92	2600.41	2594.94	2571.57	2726.06	2708.35	2758.78	2416.03	2290.74
YGL015C	YGL015C	69.4496	45.0527	60.0434	48.0445	50.6208	54.143	62.328	54.4444	50.0052	48.4047	56.8096	58.0937	54.0764	79.3028	55.4895
YMR063W	RIM9	49.1393	33.5067	49.5059	42.453	39.9386	42.3461	36.1902	53.5907	38.3553	52.1679	58.2845	52.8642	40.3661	60.9807	50.2513
YDR178W	SDH4	4207.95	4190.26	4298.15	4591.09	4955.61	5430.29	4688.56	5356.16	6160.91	7021.57	8162	8077.78	8037.02	8239.13	8877.14
YMR208W	ERG12	4127.33	4264.45	4221.3	4554.18	4470.7	4157.81	3703.49	4209.77	4304.66	4570.85	4844.7	4344.79	4646.31	4214.52	3844.69
YDL066W	IDP1	11455.7	11546.8	11493.7	11399.6	11762.2	11765.7	11403.8	11881.2	11681.5	11915.4	11665.8	11154.6	11488.1	13164.7	11847
YDR202C	RAV2	2566.45	2448.18	2437.99	2728.01	2774.28	3024.33	2551.76	2938.07	3403.12	3808.06	3568.78	3635.37	3576.41	3099.53	3528.02
YPL212C	PUS1	3374.11	3529.31	3399.03	3180.23	2800.1	2070.15	2491.38	2326.47	1425.86	823.829	461.064	437.37	429.151	914.004	1027.01
YAL026C	DRS2	3960.33	4481.8	3910.53	4063.23	4398.2	4265.34	3909.87	3995.9	4158.85	3998.2	4164.16	3819.89	3904.67	3773.6	3387.21
YJL137C	GLG2	1264.33	1293.72	1256.49	1421.31	1415.9	1484.16	1236.19	1525.13	1611.05	1879.16	2216.27	2129.64	2170.93	3716.96	3625.91
YJR039W	YJR039W	821.263	865.078	820.318	898.878	906.511	1064	934.443	1063.83	1364.02	1667.63	1698.08	1553.23	1692.32	1598.55	1654.59
YKL163W	PIR3	1730.43	1677.68	1637.43	1798.16	1674.72	1572.08	1720	1590.86	1547.03	1254.16	1525.88	1561.08	1538.91	2539.19	2866.93
YHR201C	PPX1	3820.07	3928.47	3725.99	3823.33	3795.27	3548.57	3475.93	3718.46	3438.59	3586.68	3724.64	3371.64	3546.58	3439	3640.96
YLR179C	YLR179C	18693.1	18721.5	18694.9	18263.7	18489.1	18839.5	18527.6	18847.4	18588.5	18742.8	18026.5	18103.7	18209.3	18206.4	17654.8
YGL136C	MRM2	1797.4	1873.29	1723.33	1698.26	1767.73	1677.31	1682.6	1686.58	1661.85	1707.21	1872.29	1728.86	1850.83	1846.61	1802.27
YGR232W	NAS6	4611.12	4695.83	4500.05	4844.65	4813.15	4568.69	4542.36	4861.55	4777.88	4780.66	5043.65	5087.43	4934.46	4420.76	4553.89
YEL016C	NPP2	2116.05	2225.7	2186.88	2057.31	2168.05	2116.42	2068.32	2172.08	2034.14	2038.39	2025.18	1808.66	1898.66	2158.74	1997.06
YNL002C	RLP7	5191.91	5338.06	5027.38	4808.24	4123.85	2671.61	3439.91	2918.84	1548.4	603.651	388.721	325.381	326.435	917.632	1270.98
YLR422W	YLR422W	3645.21	3611.67	3575.96	3895.97	3781.27	3694.16	3773.98	3759.76	3856.58	4257.55	4214.56	4228.58	4196.18	4633.16	4937.08
YIL014W	MNT3	2883.93	2860.34	2931.79	2720.29	2784.63	2919.56	3014.24	2788.61	2706	2613.61	2795.54	2549.56	2638.72	2761.59	2740.17
YFL005W	SEC4	6660.59	7007.49	6964.42	7081.69	7173.68	7142.45	6982.29	7302.61	7269.64	7812.35	8229.87	8030.73	8540.18	8153.13	7330.1
YPR122W	AXL1	2418.2	2530.86	2314.1	2464.17	2339.9	2266.23	2290.15	2312.52	2297.12	2099.84	2089.23	1900.05	1974.64	1976.88	2278.76
YGL225W	VRG4	11476.2	11748.9	11588.2	11078.9	11754.2	11128.1	11316.4	11136.4	11190.3	10994.6	10889.3	10227	10877.5	10996.8	8908.52
YJR118C	ILM1	4852.73	4737.77	4970.7	4568.64	5204.2	5270.53	4725.96	5349.45	5437.6	5516.6	5838.14	5635.14	6113.64	5583.46	4591.4
YML012W	ERV25	12118.9	12337.9	11978.9	11719.3	12403.4	12189.4	11952.9	12509.5	12513.6	12821.3	13961.6	13111.9	13671.5	14670.4	13388.2
YJL189W	RPL39	17518.4	16431.3	18062.3	16435.4	17118.6	18070.5	18935.3	17651	17335.8	16954.6	13276.3	15880.4	14167	9360.23	9746.39
YOR019W	YOR019W	1028.82	1078.99	929.587	951.426	1072.32	1038.46	909.641	1030.37	1150.89	1531.57	1730.52	1522.3	1620.77	1510.91	1681.71
YOR250C	CLP1	2199.07	2188.79	2087.55	2226.04	2221.03	2276.46	2064.9	2229.77	2335.66	2561.75	3052.22	2886.66	3027.65	2701.76	2547.46
YKL067W	YNK1	7182.11	7295.48	6713.53	7901.95	7936.49	7793.77	7465.25	7673.96	8779.08	9121.63	10302.5	9927.64	9642.78	10402.6	10149
YMR244C-A	YMR244C-A	2290.76	2354.64	2287.94	2401.18	2438.65	2527.29	2274.64	2458.96	2503.91	2705.09	2848.88	2808.16	2760.76	2871.98	3234.05
YIR037W	HYR1	7687.73	7439.46	8005.56	7528.79	8193.23	9007.58	7654.91	8855.09	9355.07	10435.9	12407.7	11976.3	12464.3	14823.8	15315.6
YDL088C	ASM4	2992.73	3020.37	3075.34	2984.31	3026.05	3104.83	3072.47	3166.28	3154.1	3577.92	3435.98	3418.57	3329.08	3293.83	3156.82
YEL034W	HYP2	19489.8	19194.9	19144.5	18894	18846.3	18718.9	19217.6	18759.5	18809.3	18229.8	19525.9	19098.7	19811.1	19399.8	20095.4
YGR216C	GPI1	2456.51	2692.31	2685.31	2442.5	2362.51	2101.92	2286.54	2297.91	1972.55	1747.34	1557.67	1502.37	1499.01	1869.61	1731.58
YLR009W	RLP24	4065.48	4085.62	4211.48	3871.06	2992.77	1773.11	2473.2	2113.84	861.346	289.368	145.611	114.092	127.576	467.498	674.539
YPR091C	YPR091C	3184.17	3087.78	3183.23	2795.63	3227.57	3548.33	3506.01	3387.57	3758.66	4238.82	4030.64	4362.73	4202.46	4109.34	4018.73
YJR097W	JJJ3	857.346	831.229	844.014	660.806	478.395	246.471	362.034	295.64	106.209	44.8013	52.1992	51.0415	28.1203	118.032	195.144
YDR285W	ZIP1	560.428	524.91	500.12	594.119	576.305	551.868	479.265	499.858	577.651	609.451	574.583	562.364	570.799	519.361	536.604
YMR251W-A	HOR7	23336.8	23269.2	23483.8	24230.7	25245.5	26140.5	25581.6	25488.8	27820.4	29230.2	31308.5	30488.4	31001.4	30663.6	30369.1
YHL009C	YAP3	905.327	910.545	872.023	901.146	909.239	895.872	830.725	921.92	891.234	906.43	875.343	823.448	851.548	790.722	718.669
YER177W	BMH1	17704.2	17342.8	16919.5	18033.4	17976.5	18133.9	17616.2	17859.5	18598.1	18717.5	20487.4	20404.7	20537.5	20762.7	20960.9
YER061C	CEM1	1502.94	1574.66	1545.52	1385.53	1371.45	1247.83	1293.37	1367.37	1240.5	1257.49	1349.87	1186.87	1275.55	2023.56	1582.23
YLR225C	YLR225C	3416.63	3350.84	3397.72	3598.03	3829.18	4109.15	3792.68	4021.86	4522.85	4833.45	4957.59	4812.3	4913	5292.5	5214.84
YHR018C	ARG4	13597	13490.7	13347.6	13913.8	14149.7	14374.9	13577.1	14343.3	14314.5	14436	15550.3	15766.8	15746.3	16286.6	14861.7
YOR038C	HIR2	3298.59	3329.34	3275.77	3299.56	3333.78	3369.77	3492.99	3339.9	3350.96	3428.45	3542.52	3543.42	3636.26	2901.35	3038.75
YHR207C	SET5	2311.43	2347.55	2304.09	2316.83	2267.21	2197.6	2280.86	2364.13	2300.53	2614.08	2785.78	2614.6	2846.41	2709.34	2404.85
YFL054C	YFL054C	1072.32	1145.54	1079.49	1125.7	1370.75	1628.82	1363.84	1517.58	2155.51	3071.96	3223.34	3127.05	3013.33	4363.1	4902.84
YLR388W	RPS29A	17602.7	17721.1	17936.8	17488	17059.1	16759.6	17462.4	17375.5	16223.9	14073.2	7362.07	9391.56	7783.56	4306.82	4506.52
YGL160W	AIM14	2674.65	2689.91	2680.36	2537.74	2781.42	2797.03	2776.22	2814.66	3066.95	3223.92	3337.56	3305.67	3102.5	2796.68	2702.16
YML016C	PPZ1	2609.89	2818.7	2672.86	2515.5	2729.44	2566.1	2722.09	2615.04	2515.86	2450.02	2625.16	2408.56	2510.92	3182.59	2753.29
YAL016C-B	#N/A	1207.76	1184.08	1138.22	1211.23	1290.48	1505.97	1455.65	1418.86	1733.63	1742.16	1854.32	2016.73	1940.45	1969.48	1938.2
YLR207W	HRD3	1706.29	1799.37	1753.4	1494.76	1773.6	1813.29	1921.41	1872.84	1860.53	2228.39	2153.85	2100.5	2126.43	1875.91	1579.83
YLR415C	YLR415C	51.1881	48.2312	44.7678	48.8703	58.0308	77.0276	47.6608	61.5524	76.257	82.4423	142.688	101.805	129.024	121.614	94.5667
YHR103W	SBE22	3763.54	3729.49	3806.41	3935.62	3814.97	3743.96	3726.14	3690.62	3790.27	3802.54	3747.1	3612.44	3645.43	4236.55	4356.79
YGR264C	MES1	8924.76	9097.4	9394.49	9121.29	8307.53	7716.09	8232.77	8205.63	7109.88	6454.83	4006.97	4305.3	4080.13	3558.1	3499.17
YPL048W	CAM1	10135.8	10180.4	9914.32	10063.1	9942.03	9948.26	9575.08	10125.8	10090.8	10533.6	11043.6	10948.2	11135.6	12841.5	12437.3
YOL018C	TLG2	1343.23	1379.59	1379.81	1346.79	1349.8	1444.95	1417.55	1522.94	1479.46	1733.76	1855.84	1710.31	1775.87	1837.98	1774.41
YBR168W	PEX32	1429.44	1304.03	1422.01	1413.25	1476.47	1604.04	1444.43	1606.67	1668.66	1814.92	1769.19	1689.7	1682.5	1602.46	1550.04
YJR059W	PTK2	2917.77	2919.72	2793.34	2989.45	3443.73	4129.46	3577.65	3893.7	4732.73	5626.07	5583.96	5554.42	5700.19	5959.54	5669.65
YBL039W-A	#N/A	1745.94	1925.07	1981.21	1991.93	2091.47	2254.66	2137.61	2239.84	2518.23	2976.17	3368.06	3155.18	3222.57	3978.94	4236.21
YDR414C	ERD1	1815.92	1908.6	1731.9	1578.36	1811.57	1759.13	1790.41	1819.64	1756.64	1623.47	1636.06	1551.61	1729.56	1059.43	949.64
YER016W	BIM1	2457.53	2499.11	2471.02	2528.3	2638.93	2590.77	2474.97	2599.87	2550.94	2489.97	2599.41	2542.62	2638.47	2414.06	2070.82
YPL263C	KEL3	2269.53	2252.06	2255.27	2051.63	1935.48	1572.73	1677.83	1676.81	1274.99	923.238	436.117	387.6	459.291	412.501	440.84
YLR056W	ERG3	9569.79	9397.79	9566.09	8276.3	8967.7	8546.04	8550.2	8867.69	7458.67	6318.66	6910.65	6134.01	7079.96	13565.6	13092.7
YML070W	DAK1	6615.72	6536.81	6435.24	6843.06	7016.63	7133.31	6863.49	7185.95	7660.04	8429.93	9874.07	9604.33	9656.44	9892.84	9961.81
YDR470C	UGO1	1169.55	1100.94	1137.39	1168.54	1222.47	1358.31	1212.08	1321.37	1435.38	1462.47	1577.65	1521.51	1569.18	1518.76	1396.82
YDL200C	MGT1	2231.99	2358.72	2126.59	2269.25	2367.35	2420.77	2290.38	2478.16	2665.07	3181.37	4088.05	3812.1	4005.5	4031.26	3863.44
YGL229C	SAP4	1842.46	1967.87	1920.67	2226.15	2121.7	2381.48	2112.95	2191.8	2580.58	2585.33	2240.65	2185.76	2085.36	1608.86	1379.73
YLR246W	ERF2	2509.24	2794.6	2621.62	2774.7	3019.3	3226.06	2878.75	3254.22	3719.7	4820.49	5525.64	5225.12	5422.05	6053.83	5442.59
YBR223C	TDP1	362.764	395.442	376.205	391.654	441.094	388.764	353.98	413.582	448.763	549.621	643.065	587.438	612.374	761.059	607.5
YDR270W	CCC2	1729.05	1769	1800.56	1672.57	1748.33	1490.78	1492.34	1612.37	1375.78	1474.42	1755.08	1437.65	1683.27	2811.25	2257.71
YBR235W	YBR235W	1800.74	1839.7	1684.96	1615.87	1852.93	1917.8	1809.91	1919.5	2124.94	2767.76	3934.78	3577.08	3769.15	4133.26	3647.73
YNL182C	IPI3	1347.64	1398.91	1328.93	1147.69	891.838	536.267	749.354	640.814	316.601	172.396	172.841	157.924	165.986	266.166	271.141
YGR175C	ERG1	9016.87	9689.16	8579.13	9810.75	9439.44	8192.57	8380.63	8441.86	8375.74	7628.73	9039.46	7756.02	8460.9	10402.1	10502
YKR026C	GCN3	4284.49	4462.41	4012.82	4346.58	4029.55	3468.17	3457.64	3743.75	3116.62	2671.87	2542.16	2275.66	2511.87	2529.29	2489.22
YAL064C-A	YAL064C-A	25.2474	19.6268	23.4836	18.2496	33.2792	32.4825	31.5403	21.092	27.0272	33.652	37.9412	34.7938	43.6555	29.933	32.271
YKL070W	YKL070W	198.47	148.943	237.533	132.798	193.055	198.461	291.971	175.037	215.116	203.015	175.135	231.896	174.42	251.474	245.295
YHR126C	ANS1	26.5884	26.0732	29.1209	31.4844	36.5829	25.0126	33.6988	27.1441	22.6305	20.8939	24.3832	29.0404	24.4259	25.5019	30.7716
YJR075W	HOC1	6639.85	6063.39	7321.48	5957.36	6601.36	6706.97	7156.1	6828.74	6759.58	6750.81	7050.21	6866.05	7125.53	7231.86	7215.48
YLR108C	YLR108C	4223.04	4397.74	4079.12	4230.72	4099.07	3782.56	4082.52	3856.34	3354.55	2590.94	2026.28	2040.56	2004.47	3030.65	3878.89
YML063W	RPS1B	17026.7	16348.2	16787.8	16181.5	16268.3	16696.2	16930.7	16619.7	16268.3	15104.3	12430.5	14235.2	13275	4845.46	5064.66
YMR091C	NPL6	4355.63	4384.81	4280.28	4546.67	4377.55	4210.54	4192.69	4491.45	4288.37	4359.03	4555.82	4346.69	4549.23	4130.84	3663.2
YJL197W	UBP12	3401.86	3343.12	3607.78	3484.19	3423.44	3142.02	3359.19	3330.75	2994.41	3032.47	2956.7	2607.62	2807.21	3054.76	2818.29
YJL048C	UBX6	1120.41	1153.65	1248.6	1244.5	1294.6	1620.11	1439.27	1564.45	1804.34	2089.77	2091.18	2179.83	2247.15	2612.43	2826.72
YNL016W	PUB1	8862.79	9029.68	8368.81	8559.09	8708.89	8755.05	8080.39	8167.23	8452.32	8177.69	7895.08	7281.26	7884.41	7031.62	6222.81
YLL039C	UBI4	10839.5	10685.3	10802.2	11842.9	12243.7	13375.4	12202.2	13077.9	15074.8	16334.9	19018.5	18921.3	18779.1	19545.5	20333.5
YJR054W	YJR054W	1434.36	1489.01	1362.99	1423.41	1376.42	1266.12	1309.48	1329.32	1254.71	1213.66	1418.8	1262.53	1319.89	1768.96	1465.23
YOL140W	ARG8	6792.32	6929.54	6582.68	6458.74	6559.68	6046.1	5943.13	6202.32	5527.55	4510.97	2828.7	2833.03	2744.65	3745.11	4150.67
YPL051W	ARL3	1447.68	1539.22	1443.48	1508.11	1503.94	1413.63	1382.35	1462.06	1420.5	1585.91	1614.73	1551.87	1602.8	1401.58	1450.7
YPL121C	MEI5	15.5905	14.4925	13.9289	13.4366	14.6092	15.6139	14.4867	17.125	15.4656	16.5639	16.2272	16.981	15.0535	16.0156	13.9323
YEL058W	PCM1	6938.78	7126.61	6847.33	7038.21	6959.71	6746.79	6445.61	6754.7	7044.54	7841.19	9320.35	8605.31	8923.31	10633.7	9278.42
YAL015C	NTG1	1200.92	1219.57	1195.36	1194.44	1265.79	1243.63	1209.66	1321.98	1344.2	1516.69	1518.23	1497.77	1539.94	1466.37	1349.14
YIL057C	YIL057C	90.4325	70.0203	67.9732	73.3568	89.2911	84.4061	83.8531	72.0531	97.6958	131.057	125.081	137.317	140.406	142.444	151.167
YDR211W	GCD6	5839.74	5800.2	5620.99	5667.85	5299.4	4726.2	5345.74	5009.87	4279.14	3616.49	2990.33	2857.53	2872.08	3311.57	3316.52
YLR154W-E	#N/A	3572.67	3903.96	3032.06	3694.94	3868.05	3448.9	3580.04	2630.51	3358.54	3102.29	3439.02	2692.69	3076.3	2081.28	1298.07
YML118W	NGL3	398.879	419.386	390.305	379.546	469.793	479.548	398.432	381.472	558.86	716.832	829.642	601.731	733.928	1010.36	822.84
YBR097W	VPS15	2355.69	2366.69	2314.01	2430.43	2430.16	2439.03	2452.41	2502.66	2651.78	2987.83	3321.88	3076.5	3244.29	3503.94	3215.96
YKL060C	FBA1	24523.5	24588.3	24617.1	24796.2	25135.7	23981.4	24817.6	24085.7	24299.9	24799.8	26239.2	26012.8	26562.1	25886.3	25892.9
YOL110W	SHR5	2458.45	2506.79	2460.46	2243.99	2515.01	2309.33	2380.8	2495.12	2286	2098.51	2385.25	2161.13	2245.48	3381.75	3440.44
YMR079W	SEC14	7635.78	7479.78	7615.27	7770.74	7464.78	7160.52	6919.08	7414.98	6879.92	6147.35	5447.31	5828.45	5575.6	7077.61	6680.72
YDR485C	VPS72	1291.54	1402.7	1258.41	1419.96	1394.88	1215.04	1210.49	1263.37	1256.34	1332.11	1455.01	1327.33	1372.57	1633.61	1587.38
YLL029W	FRA1	4179.62	4013.85	4117.83	4052.27	3980.7	4081.15	3912.99	4242.95	4259.85	4645.59	4551.63	4069.28	4350.5	5760.6	5304.13
YNL044W	YIP3	9058.08	9286.34	9034.98	9231.18	9165.4	8869.49	8612.92	8948.98	8758.85	8411.39	9029	8673.83	8784.29	10534.4	8754.52
YPR073C	LTP1	5092.58	5491.54	5156.79	5451.22	5676.65	5314	5264.86	5094.94	5447.84	5467.33	6352.03	6057.26	6386.41	6278.65	5374.15
YAL031C	GIP4	1654.12	1711.01	1706.91	1697.24	1790.07	1865.3	1706.99	1893.3	1944.47	2326.93	2259.34	2054.71	2217.07	2667.09	2315.13
YAL023C	PMT2	11178.3	11614.3	11254.7	10507.6	11081.8	10769.4	10855.7	11333.3	10519.6	10641.4	9953.35	9602.76	9719.86	10270.4	8319.08
YLR298C	YHC1	1283.24	1278.7	1198.63	1221.21	1300.2	1342.18	1181.38	1393.55	1484.84	1696.52	1449.77	1480.88	1539.33	1543.87	1366.95
YGL257C	MNT2	2742.71	2731.02	2755.94	2501.29	2579.15	2484.42	2487.14	2540.02	2219.15	2226.54	2172.19	1977.91	2075.28	2559.98	2448.75
YIL034C	CAP2	6449.06	6150.19	6380.31	6398.35	6559.36	7213.9	6650.21	7050.17	7523.38	8140.76	8787.86	9066.2	8951.82	10173.4	9977.34
YBR228W	SLX1	1456.97	1622.46	1647.18	1541.77	1631.25	1597.48	1681.43	1598.11	1768.49	2144.5	2678.08	2469.54	2582.96	2864.59	2613.84
YCL035C	GRX1	7135.17	7070.5	7603.97	7348.32	7899.58	8928.5	8230.4	8666.05	9667.99	11601.1	14114.3	14089.9	14060.3	14971.2	15355
YEL020C	YEL020C	623.569	711.663	645.014	657.923	668.349	602.622	574.127	670.194	708.157	963.458	1106.57	972.367	1027.66	946.891	937.18
YLR388W	RPS29A	19510	19491.2	19744.3	19424.7	19175.8	18764.8	19100.7	19056.4	18046.5	15907.6	9874.82	12001.5	10372	6109.78	6445.93
YOL006C	TOP1	2585.75	2688.97	2492.4	2644.55	2378.64	2112.69	2234.68	2161.52	1979.01	1757.24	1982.66	1764.48	1927.59	2402.47	2450.93
YLR175W	CBF5	10261.5	10567.5	10027.9	10009.8	9406.22	8201.9	8217.32	8537.56	6717	4152.82	1180.14	1219.03	1197.36	1905.12	2640.94
YOR036W	PEP12	2779.53	3039.22	2639.31	3054.74	3158.75	3667.44	3359.47	3749.18	4081.61	4730.04	5481.43	5114.72	5382.35	5491.22	5419.4
YDL189W	RBS1	4123.67	4096.05	3925.2	3920.1	3963.67	3884.74	3942.7	3913.86	3730.49	3789.33	3742.2	3498.23	3670.18	3669.46	3358
YLR251W	SYM1	1453.6	1629.97	1469.76	1759.57	2252.52	3004.45	2452.04	2650.93	4067.78	4555.19	5547.8	5289.06	5279.55	5456.96	5657.16
YPL221W	FLC1	2867.39	2926.81	2871.54	2641	2938.56	2792.51	2835.24	2925.87	2644.34	2480.99	2414.34	2332.37	2325.06	2760.7	2440.94
YOR054C	VHS3	1358.1	1389.61	1305.83	1504.83	1616.26	1627.74	1456.05	1544	1842.9	2009.62	2242.41	1896.48	2043.9	2280.35	2072.52
YIR036C	IRC24	2931.78	2987.32	2709.6	2870.86	3142.31	3131.24	3027.2	3235.53	3530.2	4111.85	5186.58	4800.96	4942.41	6645.37	6934.91
YNL189W	SRP1	7717.91	7604.24	7824.53	7775.36	7724.73	7711.95	7789.71	7714.47	7578.85	7960.57	8071.33	8365.53	8174.34	7998.58	8260.46
YDL181W	INH1	4431.26	4701.05	4020.5	4815.14	5324.85	5802.06	5227.65	5447.69	6704.44	8172.57	9307.66	9280.53	9083.03	10407.3	10577.1
YJR111C	YJR111C	1503.84	1586.64	1481.99	1478.39	1337.66	1116.48	1210.38	1176.48	938.917	907.286	903.776	837.819	863.873	910.533	1019.19
YBL079W	NUP170	3876.98	3651.62	3917.13	3944.68	3673.74	3518.16	3907.52	3532.22	3299.94	2914.66	2861.52	2958.47	2826.6	3296.92	3277.76
YOR035C	SHE4	1675.11	1692.74	1733.68	1749.24	1817.99	1901.14	1834.24	1974.17	2155.82	2732.5	2844.84	2727.83	2804.52	3096.34	2523.52
YNL224C	SQS1	896.908	859.909	949.047	924.545	880.654	1027.13	913.055	996.784	1022.15	1019	1257.46	1075.58	1221.45	1296.46	1074.77
YHR054C	YHR054C	5141.74	5224.44	5712.78	4899.1	5039.25	5273.91	5406.99	5536.65	5041.29	5201.78	5746.33	5857.92	6059.95	5903.28	5393.98
YKR094C	RPL40B	15738.5	15186	15436.1	15219.5	15395.8	15286.4	15553.6	15185.2	14875.9	13326.3	9765.54	12068.5	10603.5	4800.67	5437.79
YGL065C	ALG2	3077.87	3243	3204.18	2934.36	3126.26	2873.22	2564.64	3072.18	2891.53	2907.98	3041.13	2794.23	2945.56	3071.03	2741.4
YPR109W	YPR109W	1851.47	1893.67	1818.85	1801.88	1960.03	1979.94	1935.9	1906.43	2050.73	2364.33	2590.07	2506.64	2622.91	2622.39	2535.59
YDL093W	PMT5	1352.03	1404.4	1349.08	1299.41	1387.66	1333.76	1290.71	1408.43	1404.1	1380.65	1578.98	1415.21	1437.07	1817.46	1210.51
YJR124C	YJR124C	2575.1	2609.56	2563.05	2166.03	2255.85	1856.3	2150.18	2028.6	1488.01	1184.08	839.011	724.1	814.68	822.488	821.794
YDL225W	SHS1	3834.97	3996.18	3812.25	4156.04	4047.5	4153.19	3779.89	3995.25	4189.48	4152.69	4501.94	4220.7	4579.84	3992.51	3777.55
YLR242C	ARV1	1162.86	1075.74	1167.51	1049.49	1091.52	1012.75	1022.66	1047.17	923.145	796.004	731.804	761.432	716.406	736.764	888.399
YOR195W	SLK19	2473.66	2356.11	2204.76	2304.92	2339.33	2193.4	2569.02	2223.6	2086.13	2129.81	2150.22	1933.45	2033.4	2464.32	1991.38
YLR148W	PEP3	1339.02	1283.27	1305.76	1351.24	1326.94	1439.78	1487.69	1334.36	1476.97	1523.81	1806.2	1554.11	1710.15	1699.12	1428.75
YJR053W	BFA1	69.227	54.5969	74.5218	54.8464	58.2506	60.0646	80.0266	57.3978	62.5081	58.6674	70.12	64.9148	54.5811	107.382	86.6121
YPR128C	ANT1	1991.5	2027.37	2064.14	1972.54	1964.24	1883.92	1830.71	2048.5	1909.25	1991.65	2055.56	2026.08	2107.84	1542.53	1582.74
YBR102C	EXO84	1632.96	1564.37	1656.02	1579.42	1557.94	1560.39	1528.03	1597.6	1549.32	1568.54	1593.72	1489	1529.16	1895.21	1821.03
YDL077C	VAM6	1213.23	1167.07	1162.49	1261.63	1299.75	1221.05	1203.15	1207.07	1286.3	1289.36	1334.57	1266.94	1278.65	1249.81	1079.9
YDR276C	PMP3	15612.9	15513.8	15772.5	15696.5	16104.1	16374.5	16120.4	15999.2	16603.7	16896.2	19209.5	18621.3	19435.3	20613.5	20787.5
YGL101W	YGL101W	1983.85	1920.99	1825.21	1950.52	2142.44	2218.31	2034.42	2162.59	2136.94	2090.16	2328.28	2390.36	2413.8	2241.47	2128.64
YGR103W	NOP7	3614.79	3921.28	3455.81	3366.95	2871.47	2051.47	2450.5	2040.79	1393.44	737.215	183.112	195.197	180.571	279.768	433.528
YEL007W	YEL007W	3900.86	4086.72	4094.78	4212.51	4498.04	4628.49	4401.19	4641.72	4771.73	4934.9	4992.2	4715.94	4896.6	5730.16	5731.68
YDL185W	TFP1	14540.8	14528.4	14268.7	14972.3	14592.6	14470.4	14667.5	14498.8	14762.1	15219.4	16826.6	16299.2	16820.5	18105.7	17663.5
YMR096W	SNZ1	1275.55	1318.61	1159	1278.12	1173.53	952.523	1058.35	1035.37	949.108	874.21	946.331	878.779	930.516	1275.41	2009.71
YGR133W	PEX4	994.185	1101.07	958.113	986.636	1013.8	840.273	880.725	904.919	805.706	816.32	847.766	780.046	791.025	1023.82	1287.43
YJL080C	SCP160	9560.49	9858.86	10183.1	10216.7	9666.53	9305.93	9484.24	9823.94	9155.57	9128.6	8037.38	7975.24	8020.3	6890.75	5423.94
YDR096W	GIS1	2072.4	2147.12	2130.79	2390.56	2795.63	3614.06	2947.39	3375.01	4527.3	5465.06	4926.35	5027.83	4937.46	5133.33	4975.33
YKL062W	MSN4	1005.74	1107.34	851.647	1227.31	1361.36	1548.63	1339.17	1292.28	2071.91	2602.28	3795.67	3291.78	3408.6	6046.48	4863.11
YLR342W	FKS1	13793.1	13729.4	14230.5	13831.6	13776.5	14062.1	13956.3	13944.8	13879.6	14385.2	15005.4	14578.8	14884.3	16667.7	14618.9
YML108W	YML108W	2887.11	2795.13	2752.91	2519.8	2237.11	1730.4	2130.62	1764.63	1391.33	875.209	758.488	663.887	773.085	1209.3	1564.85
YAL064W	YAL064W	121.143	134.255	135.128	138.482	118.347	133.715	124.209	127.191	157.499	191.527	247.335	237.564	257.335	221.934	170.944
YCL005W	LDB16	2034.73	2075.07	1956.36	1960.03	2040.23	1663.07	1665.46	1830.86	1663.21	1533.57	1572.39	1417.87	1520.11	1501.43	1456.28
YPL128C	TBF1	1845.99	1802.72	1887.11	1888.4	1878.06	1649.93	1964.03	1681.64	1742.54	1581.25	1460.99	1530.59	1371.24	1499.27	1581.8
YAR066W	YAR066W	84.0821	86.9632	77.8103	75.978	93.2852	96.1365	82.3299	81.0647	88.4568	70.2466	98.8991	75.6569	83.98	102.154	82.0804
YHL043W	ECM34	81.2233	61.2079	75.3138	94.903	94.7186	90.3509	86.5865	79.7102	95.3948	85.1302	98.7038	102.34	73.6215	123.708	118.09
YER028C	MIG3	1188.85	1303.27	1175.77	1094.12	1123.18	1022.59	1015.33	1185.04	949.012	768.821	785.506	679.23	821.014	1526.44	1911.23
YEL050C	RML2	2406.43	2439.74	2431.76	2372.99	2523.61	2318.63	2260.92	2367.14	2356.31	2529.81	2415.1	2205.25	2310.77	2207.6	2038.9
YDR079C-A	TFB5	3270.13	3466.05	3249.27	2819.39	3461.28	3199.15	3142.19	3318.04	3116.29	2846.12	2863.37	2673.78	2786.82	3113.46	2863.38
YDR412W	RRP17	1664.04	1751.76	1882.57	1754.2	1456.9	1148.86	1340.54	1208.09	758.713	450.199	330.989	314.818	349.211	489.761	661.705
YER085C	YER085C	66.9876	72.6562	64.478	70.607	69.4837	78.7896	71.8136	79.821	91.7564	142.624	205.105	173.644	172.848	194.78	143.074
YAL062W	GDH3	494.48	594.859	450.543	556.933	647.555	681.615	556.498	732.581	969.505	1358.4	1708.75	1523.81	1611.25	1701.69	1540.65
YMR230W	RPS10B	14112.6	14466.3	14113	14076	14136.3	13733.4	14797.1	14087.5	13513.4	12528.7	8663.33	10035.2	9111.68	6201.22	5831.06
YDL064W	UBC9	5059.21	4919.24	5137.52	5001.94	4965.75	4913.04	4834.69	4972.25	4571.99	4219.93	3912.6	3908.55	3888.54	3639.99	3612.26
YBR019C	GAL10	474.61	459.326	461.264	472.953	511.209	525.585	510.56	539.383	571.367	737.858	1157.5	942.216	1117.45	1376.37	1020.56
YKL164C	PIR1	11756.7	11826.6	12297.6	11885.3	12316.5	12291.1	11760	12651.3	12080.1	12777.8	13190.3	13748.6	13898.4	13047.8	12425.4
YBR067C	TIP1	4794.89	5057.65	4689	4692.19	4807.09	4517.32	4490.9	4488.63	4187.06	3686.6	2422.22	2649.22	2358.54	6596.12	11631.6
YJR068W	RFC2	4093.14	4475.98	4448.39	4378.08	4385.74	3766.06	3718.94	4128.53	3860.26	3705.58	3338.96	3269.61	3315.31	3534.17	3257.15
YER052C	HOM3	9276.89	9233.97	9208.18	9436.02	8743.13	7605.72	7854.98	7897.8	6244.71	4050.01	2208.9	2382.03	2166.93	2433.74	3078.63
YNL047C	SLM2	1095.11	1230.11	1278.27	1124.43	1125.7	1050.27	1065.06	1009.43	995.539	1207.62	1284.6	1181.13	1258.32	1493.1	1507.39
YLR199C	PBA1	2828.59	2949.2	2649.95	2871.29	2823.34	2634.08	2621.29	2837.71	2772.87	2612.97	2849.09	2706.58	2757.08	2263.03	2702.22
YJR094C	IME1	794.326	844.461	808.374	830.322	851.189	815.168	711.63	840.236	875.07	893.719	636.91	616.061	603.717	467.708	401.841
YGR117C	YGR117C	2217.33	2168.91	2235.92	2406.22	2370.27	2255.47	2202.19	2302.59	2227.93	2297.01	2151.19	2053.11	2037.48	1805.28	1817.97
YKR083C	DAD2	1441.5	1463.13	1533.92	1423.21	1608.83	1553.69	1652.1	1595.7	1683.62	1773.76	1818.61	1731.32	1764.63	1588.28	1202.53
YOR332W	VMA4	15866.5	15679.2	16018.9	15965.3	15997.5	16504.1	16025.4	16726.1	16843.7	17814.8	19754.4	19170.4	19479.2	21127.7	20989.9
YBR096W	YBR096W	8375.33	8278.12	8949.86	8034.4	9000.84	8861.53	8879.64	9023.6	9069.06	9352.78	8891.11	9023.76	9134.64	8222.71	8235.74
YDR504C	SPG3	4886.05	4811.02	4698.24	5072.62	5240.64	5260.02	5180.84	5220.86	5776.44	6433.29	7581.83	7066.03	7364.68	7662.39	7769.53
YAR020C	PAU7	698.832	622.274	554.733	677.215	649.957	790.471	690.557	648.563	903.983	844.535	1011.91	916.959	936.574	888.951	950.593
YHR121W	LSM12	3849.35	3622.86	3766.16	3598.71	3798.57	3905.51	3769.27	3945.8	3783.8	3683.19	3908.81	3976.19	4060.73	3499.31	3295.92
YDR424C	DYN2	4805.62	4955.19	4916.79	4232.06	4909.28	4940.14	5293.56	4744.96	4980.95	6019.2	7640.78	6677.83	7320.36	8497.66	7566.12
YGR001C	YGR001C	6592.63	6592.78	7204.65	6802	6632.38	6620.06	6502.4	6778.62	6271.33	6105.1	5423.62	5514.19	5611.41	5143.39	4832.57
YBR089C-A	NHP6B	6609.23	6651.04	6593.07	6742.75	6916.58	7020.5	6685.47	7030.65	7058.89	7454.7	9326.94	9077.16	9345.94	11497	11271.3
YDR030C	RAD28	875.165	977.936	891.643	821.091	782.908	637.854	725.143	644.294	618.336	697.317	952.375	803.961	925.227	1593.74	2009.91
YGR068C	ART5	615.425	661.811	529.829	593.787	599.872	481.25	477.339	522.405	471.75	473.316	505.214	434.327	465.324	546.794	528.686
YER166W	DNF1	4945.8	5030.19	4956.8	4377.33	4860.19	4963.59	4995.48	4958.79	4806.65	5088.61	4808.4	4968.66	5089.13	5814.38	5515.44
YNL087W	TCB2	6029.68	5916.71	5964.5	5275.78	5582	5369.04	5114.83	5597.78	4974.29	5024.78	4394.06	3893.99	4432.26	4085.67	3283.51
YCR101C	YCR101C	36.3578	24.4912	34.5592	33.6311	32.9985	48.5991	45.797	38.655	61.0475	62.4263	80.7366	64.722	75.4101	97.2348	75.7181
YMR067C	UBX4	2605.77	2650.55	2755.56	2622.28	2662.55	2879.5	2604.19	2924.58	2962.04	3313.95	3422	3309.22	3383.17	3081.27	3366.56
YDL069C	CBS1	1350.11	1329.96	1309.75	1437.43	1454.65	1507.7	1418.75	1611.64	1705.49	1984.49	2034.13	2074.85	2049.67	1676.07	1339.74
YOR370C	MRS6	5604.68	5755.44	5431.71	5782.42	5413.27	4894.02	5078.71	5090.59	4517.07	4271.71	3931.82	3668.35	3799.03	4571.13	4255.28
YPL192C	PRM3	204.05	225.481	201.175	198.347	198.137	183.712	183.696	176.159	153.332	159.771	200.127	176.651	171.184	217.258	201.339
YKR041W	YKR041W	148.167	175.31	150.237	143.708	119.008	85.8069	117.065	113.107	87.5795	86.5704	160.46	90.5246	149.285	164.739	129.775
YBR094W	PBY1	2355.21	2324.44	2381.63	2401.97	2306.3	2192.17	2074.82	2284.43	2186.23	2335.61	2438.22	2378.96	2559.28	2548.34	2923.28
YLR404W	FLD1	1435.35	1528.78	1417.07	1444.19	1523.99	1373.55	1285.77	1435	1429.81	1452.57	1543.67	1468.34	1502.74	1509.15	1336.07
YGR188C	BUB1	656.597	721.228	657.425	703.428	665.142	584.413	582.456	616.911	570.235	551.606	673.672	563.828	627.137	755.173	652.148
YLR253W	YLR253W	1965.31	2152.69	1887.67	1931.61	1945.28	1847.79	1863.2	1962.79	1901.51	1982.93	1913.43	1869.12	1894.57	1838.18	1507.5
YPR145W	ASN1	16673.7	16540	17223.5	16124.6	16177.8	16874.4	15875.7	17161	16866.8	16417.2	10795.9	11841.4	11351.1	7796.39	8882.07
YHR188C	GPI16	4529.06	4697.99	4528.78	4162.03	4638.3	4423.32	4379.18	4575.08	4527.95	4719.35	4491.42	4209.08	4560.83	4625.05	4036.83
YLR351C	NIT3	8502.22	8556.98	9048.54	8930.49	8942.47	9079.67	9083.34	9436.37	9314.38	10042.8	12952	11973.6	12671.3	15047	13165.2
YPL084W	BRO1	2603.37	2800.83	2568.36	2773.87	2783.89	2918.1	2817.7	2896.12	3083.94	3592.01	3464.84	3518.24	3496.38	3820.46	3874.84
YDR405W	MRP20	1693.02	1775.44	1601.72	1632.98	1803.84	1757.22	1595.81	1747.58	1805.69	1944.6	1893.07	1805.73	1909.19	1938.71	2017.35
YEL065W	SIT1	2712.59	2416.1	2416.77	2201.56	2189.31	1863.87	1782.57	1944.35	1857.06	1568.16	1475.97	1234.01	1395.54	2884.95	1942.77
YNL005C	MRP7	2694.43	2672.51	2751.22	2609.3	2657.34	2766.93	2628.29	2726.28	2652.25	2925.78	3133.29	3063.42	3107.64	2890.22	2613.86
YEL046C	GLY1	3335.66	3409.97	3101.28	3329.17	2900.74	2069.27	2345	2254.27	1585.29	1214.95	1198.2	1070.74	1139.4	1709.12	1831.87
YJR149W	YJR149W	613.379	658.366	622.58	730.322	781.275	947.317	736.085	892.821	1226.16	1671.43	1955.19	1878.42	1792.34	1880.68	1643.3
YLR210W	CLB4	1756.17	1846.74	1690.2	1830.83	1825.92	1607.99	1577.02	1742.93	1680.35	1809.88	2048.68	1815.69	1944	2429.2	2434.16
YLR073C	RFU1	2160	2118.73	2218.4	1707	1137.78	637.806	1002.1	782.305	357.847	350.352	305.355	264.533	301.698	330.432	325.279
YDR429C	TIF35	9121.24	9163.6	9146.09	8825.81	8417.76	7535.86	7953.87	8018.73	6549.91	5393.72	4193.87	4229.21	4142.31	3892.03	4576.38
YNL314W	DAL82	1387.84	1479.93	1452.39	1451.51	1605.9	1526.8	1367.88	1560.83	1603.9	2117.13	2384.62	2217.58	2367.4	2436.67	2257.8
YIL041W	GVP36	10388.8	10306.1	10544.3	10526.8	10538.1	10458.1	9774.01	10799.8	10667.8	11393	12017.9	11657.3	11965.9	13135.1	12854
YLR344W	RPL26A	15742.1	16097.7	15970.1	15914.8	15900.5	15394.1	15729	15610.6	14791.8	13000.7	5825.39	8044.85	6574.9	4728.74	5832.79
YJR112W-A	YJR112W-A	2583.14	2663.06	2575.38	2499.61	2556.13	2357.36	2584.99	2413.03	2274.51	2298.5	2147.51	2034.17	2068.8	2453	2599.71
YLR312C	YLR312C	884.897	889.852	766.13	882.982	1318.77	1927.16	1460.91	1782.5	2882.67	3937.9	4437.45	4092.04	4518.13	3879.83	4625.36
YHR039C-A	VMA10	12852.9	12664.7	13281.3	12388.2	13123.9	13917.8	14050.2	13929.4	14008.7	14459.7	15275	15979.6	15563.8	16299.3	15569.9
YEL017W	GTT3	5327.27	5361.04	5377.51	5158.61	5618.85	5736.47	5387.82	5847.07	5885.62	6007.84	6242.03	6105.48	6228.93	6553.53	6061.23
YDR018C	YDR018C	187.495	189.507	181.229	185.325	217.44	289.715	221.7	267.14	438.322	741.247	1043.51	1089.79	1033.39	881.827	731.703
YIL046W	MET30	3310	3465.5	3417.35	3115.61	3294.42	2964.24	3296.85	3139.71	2889.84	2782.56	3071.66	3156.83	3068.4	3735.76	4297.62
YDR222W	YDR222W	2261.45	2332.94	2170.43	2137.45	1882.57	1388.27	1535.47	1531.31	1107.43	835.605	599.926	563.77	595.269	446.283	589.702
YBL082C	ALG3	4333.24	4825.16	4258.25	3972.99	4291.46	3752.48	3962.12	3835.06	3517.91	3173.51	2919.5	2703.22	2770.94	3394.83	3009.81
YOR020C	HSP10	12308.1	12472.9	12045.2	12170.2	12361.2	12157.6	12111.2	12283	12465	12416	12545.4	12908.8	12505.1	12006.5	12756.6
YPL125W	KAP120	2732.81	2709.53	2714.71	2727.78	2529.06	2462.81	2649.24	2559.86	2263.4	2046.22	1894.9	1766.55	1845.07	1905.64	2029.62
YIL017C	VID28	1666.61	1757.77	1608.86	1721.82	1953.2	2107.62	1976.11	2118.71	2427.7	3024.19	3178.9	2969.55	3013.99	3585.79	3424.33
YPR166C	MRP2	3949.46	4013.64	4085.49	3754.4	4010.27	4453.09	4442.13	4398.87	4471.68	4966.23	5280.88	5541.48	5338.93	4492.3	4056.89
YBR106W	PHO88	16098.4	15954.7	16240.5	15204.6	15800.9	15804.4	15934.4	16061.7	15542.3	15229.7	15318.9	15320.6	15530	15780.8	16604.9
YFL018C	LPD1	11695	12038.9	11846.6	12229.6	12276.3	12220.3	11701.5	12177.7	12081.3	13253.8	13734.7	13208.7	13378.8	14047.8	13719.5
YBR245C	ISW1	3375.34	3344.3	3350.59	3459.04	3224.03	3127.71	3334.08	3199.07	3123.76	3160.29	3395.24	3076.07	3450.8	3194.89	2662.72
YHR089C	GAR1	13007.5	12651.1	12927.6	11894.2	11595.7	10544.7	11091	11055.8	8687.02	6014.23	1675.57	1957.8	1602.93	2004.38	3023.65
YBR286W	APE3	14485.8	14105.8	14482.5	13378.2	14267.8	15225.2	15018.8	15157.8	15884.3	17701.6	20763.5	19691.7	20233.8	21879.6	22232
YOR394W	PAU21	64.4083	63.6981	52.1186	47.2129	48.174	77.4561	70.5766	61.7504	112.494	127.884	226.858	197.863	214.999	176.656	195.207
YFL009W	CDC4	4394.05	4395.91	4424.67	4459.64	4494.6	4480.18	4393.88	4542.96	4470.75	4512.86	4811.75	4484.6	4656.45	4626.74	4255.82
YJL154C	VPS35	3921.24	4124.65	3954.28	4009.92	3976.33	4039.47	3968.28	4306.55	4413.32	4828.19	5140.24	4960.05	5153.59	5617.84	5154.68
YOL117W	RRI2	608.116	628.64	616.292	704.69	720.372	806.262	681.486	769.437	1016.55	1294.93	1296.83	1276.1	1269.03	1745.8	1293.49
YIL105C	SLM1	2533	2529.25	2515.12	2703.14	2660.53	2859.1	2808.77	2960.09	3238.08	3694.17	3600.35	3344.98	3447.34	4217.64	4133.69
YNL015W	PBI2	6249.37	6118.37	6315.28	6576.66	7233.62	8570.04	7789.47	8068.22	9688.66	11526.9	15752.6	15686.1	15936.6	17713.3	18416.4
YGL023C	PIB2	2757.37	3022.97	2761.95	2857.13	2750.82	2473.86	2461.28	2666.57	2347.47	2360.1	2265.46	2162.45	2234.99	2353.51	2408.41
YJL163C	YJL163C	1363.05	1413.7	1310.55	1422.38	1862.38	2481.63	1999.31	2335.78	3644.42	5447.39	6458.71	6057.59	6087.17	6125.83	6020.63
YPL016W	SWI1	2145.92	2139.51	2310.44	2121.99	2204.88	2320.95	2125.74	2477.08	2506.26	2427.78	2114.07	2331.53	2376.17	2330.35	2261.81
YKR067W	GPT2	4516.24	4542.92	4208.93	4312.6	5088.39	5830.37	5149.73	5560.81	6687.01	7809.47	7694.31	7447.12	7352.54	9468.01	10536
YDR086C	SSS1	10114.5	10007.4	10414.9	9979.61	9944.92	9748.68	10289.9	10069.3	9682.45	9634.73	10429.7	10445.8	10452.3	11020	10168.2
YKL193C	SDS22	2430.7	2514.39	2415.04	2656.28	2848.14	3147.32	2772.96	3179.69	3718.96	4491.56	4896.97	4689.81	4851.46	5370.6	5146.05
YOL152W	FRE7	99.224	108.225	79.9847	83.601	94.009	91.8969	86.8646	80.2888	94.5661	108.689	134.37	120.128	104.076	139.165	110.647
YCL050C	APA1	7718.22	7738.31	7654.98	8237.23	8000.36	7546.85	7155.55	7884.43	7661.53	7395.71	7488.47	7474.33	7508.51	6921.8	7191.98
YGL186C	TPN1	7580.84	7795.73	7727.73	7014.92	7557.59	7143.14	7459.35	7234.8	6620.61	6498.82	6983.7	6255.65	6779.97	8113.07	7858.22
YML098W	TAF13	2261.83	2196.62	2288.37	2246.23	2359.91	2332.75	2223.24	2471.15	2287.21	2570.15	2574.47	2707.81	2642.32	3113.18	3426.47
YNL023C	FAP1	1435.56	1540.85	1412.52	1263.42	1056.73	787.778	1007.49	896.681	579.997	425.805	520.332	434.203	489.743	708.681	901.995
YKL138C-A	HSK3	2239.66	2278.6	2622.71	2340.48	2459.32	2753.54	2739.66	2718.27	2692.62	3128.14	3766.48	3650.79	3891.12	4080.76	3512.18
YHR167W	THP2	1039.31	1069.68	907.336	1034.48	1039.47	936.088	984.122	1015	992.647	965.009	883.766	831.848	844.234	855.416	689.581
YIL140W	AXL2	3392.03	3391.79	3389.96	3167.27	3400.5	3482.5	3493.01	3552.31	3402.58	3669.88	3648.25	3596.03	3585.69	4035.61	3116.65
YNL108C	YNL108C	2318.07	2363.02	2303.39	2337.25	2293.99	2076.22	2120.31	2265.03	2043.07	2045.03	1944.25	1942.77	1990.57	1481.62	1457.32
YKL080W	VMA5	11140.4	11277.8	11126.6	11437.6	11138.7	11166.7	11087.5	11627.8	11618.6	12133.3	13005.8	12499	12938.7	14295	13051
YLR397C	AFG2	1625.52	1692.78	1624.83	1517.37	1315.01	1023.25	1179.93	1125.24	843.404	705.252	657.212	594.743	616.921	595.124	639.616
YOL023W	IFM1	971.936	954.285	903.521	987.31	995.975	976.39	856.462	914.65	984.792	1022.02	1030.43	997.786	1042.62	1119.81	1081.59
YNL062C	GCD10	3374.57	3305.54	3342.06	2939.99	2611.17	1866.08	2376.04	2127.75	1288.19	843.845	320.547	327.465	280.321	487.729	779.775
YHL035C	VMR1	1101.69	1224.14	1172.72	1247.23	1376.42	1386.09	1163.64	1257.99	1456.43	1703.5	1644.41	1503.79	1596.97	2582.26	1975.72
YPR032W	SRO7	1022.39	1073.72	1065	1046.01	1060.39	1059.6	1061.43	1107.2	1115.02	1287.27	1192.56	1165.84	1200.98	978.352	806.859
YLR213C	CRR1	41.5447	40.1361	50.5503	40.2033	35.9954	39.2845	32.7212	37.3414	39.0176	41.0246	54.9751	49.294	46.2079	46.4464	47.7367
YMR224C	MRE11	1145.91	1199.16	1139.22	1164.02	1129.99	1044.4	1050.2	1078.39	1046.08	1046.85	1111.32	998.485	1087.58	1100.29	1093.02
YMR164C	MSS11	721.725	686.612	672.36	670.425	683.162	754.191	728.976	727.851	804.334	843.873	870.356	884.912	857.625	1005.44	1139.39
YNL067W	RPL9B	11275.3	10872.8	11245.4	11183.5	11129.4	10616.7	10932.9	10475.4	9996.66	7866.67	6257.29	6804.85	6115.07	5098.73	5565.87
YLR245C	CDD1	1324.94	1466.48	1269.71	1596.77	1570.1	1565.83	1322.72	1330.42	1618.76	1559.66	2526.94	1665.79	2124.77	3690.29	2785.85
YBL111C	YBL111C	3349.32	4090.84	2388.42	3715.53	4110.06	4212.05	2669.01	2768.4	4111.19	3716.77	5801.74	3424.87	5298.35	5099.03	4076.33
YHR176W	FMO1	1197.83	1266.32	1046.61	1265.99	1425.98	1564.52	1272.15	1470.19	1797.44	2291.74	4310.88	3663.95	4063.3	4624.64	4570.65
YDR448W	ADA2	1940.16	2139.41	1996.85	2102.66	2012.15	1875.81	1904.1	2056.1	1748.24	1757.94	1587.69	1451.8	1495.61	1714.21	1539.27
YLR048W	RPS0B	19027.7	18730.4	19426.1	18573.6	18631.7	18921.7	18573.3	18861.3	17987.6	16315.4	9356.59	11758.5	10066	3747.01	4459.05
YDR369C	XRS2	645.346	650.499	610.479	661.174	675.393	680.604	663.246	661.247	792.497	897.274	982.489	954.304	1028.73	1044.89	1015.54
YCL045C	EMC1	9743.14	9876.2	9959.34	8851.4	9475.49	9746.01	9759.66	9847.02	9476.9	9604.38	9406.21	9065.25	9308.17	9607.82	8851.66
YLR262C-A	TMA7	9855.58	9936.6	9791.55	9673.2	9758.02	9608.09	10048.3	9535.68	9332.78	8964.42	8340.76	8521.92	8322.77	8253.53	8314.74
YPR084W	YPR084W	1341.96	1311.68	1246.99	1331.69	1296.16	1219.16	1229.08	1281.91	1195.28	1141.13	1243.86	1111.48	1150.59	1319.97	1369.16
YPR086W	SUA7	5407.08	5565.18	5421.18	5496.69	5358.18	4849.14	4876.21	5110.31	4710.4	4507.73	4135.59	3916.26	4039.96	4827.19	4756.13
YBL008W-A	YBL008W-A	42.0869	35.1711	34.1527	37.6501	38.0778	44.8164	37.6654	32.816	43.3182	35.1394	44.7515	38.1674	31.0793	36.1481	38.7326
YHR050W	SMF2	4522.46	4678.34	4491.98	4217.9	4621.69	4786.53	4701.37	4817.32	4926.13	5188.48	5416.04	4993.45	5329.43	6057.38	5194.08
YOR083W	WHI5	233.946	273.499	194.21	250.016	287.241	235.779	220.967	215.591	258.989	246.654	242.045	239.634	237.325	244.51	261.108
YDL054C	MCH1	3886.67	4099.07	3644.45	3606.32	3785.29	3525.32	3592.07	3645.17	3683.82	3813.6	3808.54	3657.85	3662.29	3255.66	3205.9
YGR146C	ECL1	221.366	234.488	249.776	193.573	206.388	178.311	197.381	195.1	157.004	143.877	145.551	157.212	152.898	445.849	594.378
YGL250W	RMR1	1003.92	1056.18	967.842	1203.89	1272.7	1321.37	1126.22	1376.36	1720.91	2126.64	2277.69	2206.5	2253.06	1945.21	1809.87
YJL136W-A	YJL136W-A	89.0273	106.608	68.4567	114.725	81.3759	74.073	82.6604	77.0271	85.8027	68.8957	88.44	77.4098	73.1841	106.083	90.0394
YKL146W	AVT3	3794.92	4057.69	3873.89	3759.19	3878.69	3605.05	3733.89	3719.15	3717.46	4054.47	4235.92	3785.21	4040.56	4075.77	4191.33
YOL130W	ALR1	1928.45	2025.21	1995.53	1760.41	1631.05	1565.55	1681.76	1697.95	1429	1329.32	1258.89	1224.08	1234.96	1379.01	1572.41
YBL078C	ATG8	2762.97	2615.31	2599.38	3102.44	3549.55	4775.04	3725.96	4416.1	5766.34	6918.37	8927.23	8526.4	8932.73	11194.4	11166
YLR226W	BUR2	935.672	985.892	946.683	985.795	933.783	836.556	798.026	817.228	721.973	688.434	739.313	666.477	671.349	719.5	678.046
YNL306W	MRPS18	4763.66	4404.62	4565.81	4468.37	4532.57	4768.33	4803.83	4719.84	4763.7	4589.6	4666.92	4817.23	4764.58	4807.42	5103.72
YOR056C	NOB1	2508.06	2541.58	2553.71	2270.71	1848.3	1251.75	1590.6	1502.27	873.411	629.683	479.851	463.027	500.86	653.753	858.391
YLR285W	NNT1	5641.54	5759.69	6079.23	5883.99	5671.81	5402.76	5455.25	5605.43	5379.93	4855.58	4827.22	4626.17	4934.85	4756.36	4343.8
YER037W	PHM8	230.65	219.762	192.823	269.704	313.003	428.978	316.859	379.661	638.649	937.694	1095.63	1109.75	1076.1	1272.89	1572.28
YBR262C	AIM5	4493.79	4521.01	4401.99	4290.71	4299.13	4101.72	4276.45	4222.39	3944.32	4092.98	4276.38	4073	4023.81	4507.1	4595.6
YPL170W	DAP1	3515.04	3618.29	3564.4	3701.88	3679.31	3457.27	3464.22	3708.52	3420.31	3351.59	3821.04	3580.02	3763.69	5524.27	5320.67
YKR066C	CCP1	6783.99	6700.9	6485.41	6565.84	7133.75	7224.75	6642.18	7150.55	7602.48	8372.09	8305.2	8313.85	8003.52	7669.08	8338.52
YDR477W	SNF1	3489.44	3644.84	3492.12	3744.4	3743.82	3960.58	3684.56	3896.05	4201.29	4656.79	4283.26	4428.78	4154.7	4148.12	4144.51
YCR065W	HCM1	2561.99	2790.56	2433.23	2695.37	2747.79	2674.31	2570.65	2605.38	2600.14	2619.92	3181.67	2748.05	3047.32	3536.07	3069.3
YJR135W-A	TIM8	4749.7	4537.65	4477.79	4789.36	4508.47	4497.85	4861.56	4417.74	4443.69	4130.96	4910.4	4718.65	4992.5	4946.51	4451.79
YPL083C	SEN54	1775.99	1659.33	1671.14	1745.01	1709.3	1654.25	1628.94	1740.59	1679.33	1572.11	1650.37	1578.02	1664.87	1392.33	1143.22
YNL206C	RTT106	2073.95	2060.23	2065.98	2091.83	2074.33	2005.45	2009.31	2028.68	1901.44	1853.54	1710.82	1703.73	1746.02	1487.49	1244.06
YLL004W	ORC3	3172.09	3481.82	2882.45	3733.91	3512.65	2515.49	2978.08	2402.84	2624.96	2311.18	2413.59	2067.85	2116.74	2506.41	2429.86
YML101C	CUE4	4328.07	4365.15	4357.1	3917.73	4431.75	4903.68	4605.48	4744.02	4611.88	4900.95	5109.47	5024.6	5290.9	5373.35	4957.32
YGR090W	UTP22	3394.83	3445.97	3648.1	3469.03	3048.15	2642.72	3050.48	2855.56	2060.74	1257.8	841.454	849.311	831.863	840.11	832.346
YOL138C	RTC1	2075.91	2200.72	2002.08	2113.53	2053.04	1862.15	1937.5	1967.03	1861.45	1934.44	2616.58	2324.17	2465.11	2976.7	2928.89
YOR381W-A	YOR381W-A	59.2014	48.2862	61.5156	42.8614	49.3965	59.9016	52.5438	60.981	59.0985	53.707	73.5161	66.0027	84.5257	66.535	76.4364
YIL030C	SSM4	6683.56	6801.32	6616.93	6223.47	6131.18	5782.45	6201.77	5912.42	5410.68	4843.83	4849.94	4534.05	4708.74	3760.27	4913.38
YKR090W	PXL1	1490.74	1553.69	1668.87	1578.62	1557.65	1730.68	1711.82	1768.76	1806.34	1927.54	1768.35	1646.37	1695.09	1732.12	1213.1
YPL006W	NCR1	3995.41	4328.44	4142.78	3947.7	4495	4467.13	4572.14	4399.8	4941.99	6098.74	7522.14	6727.3	6917.67	8361.23	6892.48
YOL155C	HPF1	9286.3	9235.54	8956.79	8781.24	9804.72	10486.6	10032.3	9608.32	11495.1	13903.8	17777.9	16900.2	16887.8	20070.8	21616.1
YDR499W	LCD1	1232.77	1230.84	1323.39	1242.3	1256.55	1243.27	1261.55	1247.12	1180.79	1315.86	1351.07	1343.8	1263.09	1652.2	1595.1
YGR159C	NSR1	7299.87	7417.57	7405.61	6301.09	4991.92	2968.54	4369.92	3525.2	1525.01	449.844	190.026	135.836	122.024	342.259	335.419
YGL131C	SNT2	333.274	347.915	318.573	357.982	344.393	304.951	285.658	303.931	332.735	385.604	501.711	430.189	497.34	828.548	594.653
YFL013C	IES1	2353.74	2629.04	2262.03	2585.27	2635.71	2490.54	2233.4	2404.8	2470.29	2704.6	2736.36	2442.7	2761.84	2863.49	2613.69
YBL034C	STU1	2192.68	2240.28	2241.96	2335.97	2210.84	2185.65	2228.17	2240.75	2110.15	2235.41	2162.09	2033.98	2200.03	2009.35	1813.97
YDR169C	STB3	1271.18	1129.35	1306.64	1129.52	1219.33	1376.23	1309.91	1433.51	1413.25	1751.17	1705.35	1685.14	1770.02	2274.51	2161.31
YKR063C	LAS1	1920.71	1904.55	1717.42	1653.77	1468.97	1099.76	1318.62	1262.65	820.314	685.039	676.5	556.703	617.325	868.768	941.347
YDL201W	TRM8	2483.37	2556.19	2505.65	2317.8	1985	1476.82	1761.51	1668.85	1058.83	646.586	457.137	390.885	416.795	537.886	630.022
YMR014W	BUD22	1112.49	1048.07	1158.41	1025.53	798.542	518.601	686.49	602.821	278.619	141.377	138.395	116.799	134.079	253.293	300.904
YGR199W	PMT6	4568.79	4967.5	4479.37	4308.23	4721.68	4467.25	4420.12	4376.36	4455.52	4739.47	5184.17	4684.78	4926.11	5400.01	4768.04
YFR022W	ROG3	537.634	548.984	508.225	579.074	602.221	606.3	524.065	605.616	688.63	780.999	999.135	922.3	984.648	957.078	966.864
YFR009W	GCN20	7143.46	7642.58	7312.98	7548.93	7125.73	6622.94	6779.14	6872.82	6652.59	6513.75	6804.42	6324.56	6607.55	6115.89	5070.47
YIR033W	MGA2	2859.48	3003.65	2891.66	2931.82	2792.28	2905.13	2807.2	2907.84	2976.85	3168.96	2966.33	3050.62	2970.92	2876.95	2757.08
YBR173C	UMP1	3653.57	3728.34	3694.14	3939.84	4067.96	3821.81	3710.26	4085.82	3973.93	4380.61	4237.47	4548.87	4619.93	3850.09	4664.6
YOR120W	GCY1	1158.47	1220.53	1206.45	1212.16	1377.59	1433.2	1367.49	1442.94	1824.59	2652.21	3299.1	3578.04	3058.41	4059.96	5785.97
YDR315C	IPK1	1091.63	1105.31	1156.16	1228.41	1194.93	1464.75	1301.64	1408.58	1678.03	2140.83	2569.59	2362.21	2595.9	2748.65	2797.63
YKL203C	TOR2	3554.95	3895.67	3408.87	3986.55	3733.38	3206.28	3339.17	3414.68	3398.67	3451.4	3415.91	3004.98	3241.05	3219.04	2794.12
YKL172W	EBP2	4255.59	4379.15	4258.02	3942.29	3082.21	2000.42	2602.46	2351.91	1108.52	449.217	205.987	166.266	166.308	698.521	936.5
YAL028W	FRT2	906.135	864.531	857.733	978.341	1201.55	1767.35	1343.09	1578.2	2236.29	2742.68	2683.41	2691.11	2733.35	3174.48	3194.88
YJR008W	YJR008W	1648.18	1625.92	1554.01	1757.66	2116.4	2755.89	2356.02	2532.48	3931.61	5319.38	6512.91	6002.5	6232.46	8418.22	7618.91
YBR033W	EDS1	691.995	772.948	517.71	684.855	802.016	625.26	732.146	533.81	738.517	774.522	933.14	862.731	854.721	1041.29	992.614
YMR319C	FET4	638.447	687.49	749.533	561.056	602.158	425.91	474.188	572.334	368.966	293.751	347.303	266.855	342.393	863.542	487.234
YOL017W	ESC8	1261.54	1280.19	1176.56	1381.92	1320.08	1263.67	1248.52	1321.61	1283.49	1360.88	1400.53	1310.58	1395.71	1238.43	809.645
YNL249C	MPA43	508.003	528.184	480.142	529.179	522.9	496.483	434.944	493.079	469.595	488.102	539.984	484.911	527.774	652.92	544.999
YKL204W	EAP1	2046.44	2097.79	2028.62	1966.69	1996.92	2009.24	1914.2	2083.98	2052.67	2350.75	2192.1	2238.35	2348.5	2599.47	2468.04
YBL072C	RPS8A	18166.3	17731.3	19303.9	17964.3	18136.7	18751.4	18773.4	18971.4	17984.1	17190.8	11232.7	14402.2	12017.7	5478.68	6225.46
YMR053C	STB2	477.957	492.66	478.92	514.982	644.002	703.797	624.854	730.797	951.717	1291.39	1438.44	1335.11	1384.34	1675.16	1486.51
YKR100C	SKG1	2708.09	2697.15	2664.57	2488.49	2842.63	3028.07	2616.45	3042.93	3003.9	3341.28	3060.38	3133.4	3150.49	3250.3	2999.21
YOL128C	YGK3	1361.75	1386.52	1312.35	1376.74	1357.2	1421.61	1223.42	1435.78	2068.18	3642	4766.1	4231.8	4599.26	4887.58	4451.71
YPL042C	SSN3	3333.43	4007.44	3011.03	4062.97	3831.05	2766.26	3069.02	2814.24	3022.35	2594.54	2851.57	2306.3	2380.84	2836.1	2699.99
YNR012W	URK1	2706.41	2582.11	2549.81	2483.24	2155.17	1778.25	2002.24	1897.38	1386.06	1253.29	1376.96	1283.93	1357.9	1558.79	2031.72
YDR291W	HRQ1	1602.46	1701.24	1534.93	1800.14	1620.22	1482.23	1488.71	1526.05	1555.86	1491.26	1614.91	1417.55	1610.6	1683.36	1638.05
YGR288W	MAL13	300.53	293.383	285.717	316.135	340.265	372.69	315.867	351.437	422.237	529.212	592.638	541.633	545.092	665.475	532.749
YOR010C	TIR2	550.456	533.213	511.958	480.779	593.713	535.128	518.754	539.553	599.426	712.898	762.438	763.792	738.341	646.519	663.655
YDR012W	RPL4B	13616.4	12686	14610.5	12531	12345.5	13122.9	13943.6	13690.7	12142.1	11224.2	7622.02	8810.51	8231.38	2951.55	3089.39
YGL022W	STT3	8151.1	8374.4	8497.27	7621.3	8080.51	8036.95	8032.34	8273.48	7752.34	7700.22	7291.44	7348.26	7373.04	7788.41	6807.44
YMR095C	SNO1	113.475	100.371	104.85	108.046	94.0361	102.094	92.7698	92.083	91.5804	81.2624	88.1615	84.9527	78.152	126.393	188.322
YNR016C	ACC1	17940.6	18145.6	18089.8	18489.7	17973.1	18120.5	18762.8	18229.9	18533	19680.1	21143.5	20729.5	20915.9	21138.9	21132.9
YBL013W	FMT1	55.3246	55.443	44.5745	42.9223	47.0587	45.4469	44.6812	45.8429	49.8535	54.7139	65.0544	40.9315	50.8182	48.7773	50.5279
YPR013C	YPR013C	1343.66	1393.2	1241.28	1319.41	1381.4	1366.33	1271.46	1345.04	1387.57	1579.04	1607.29	1581.7	1609.74	1688.83	1519.27
YGL198W	YIP4	6340	6552.07	6350.28	6021.09	6642.43	6612.86	6407	6678.71	6744.64	7064.56	7363.37	7015.1	7234.06	7796.92	7366.98
YLL048C	YBT1	5223.08	5289.76	5204.47	4873.35	4942.81	4991.26	5161.7	5059.05	4801.3	4905.25	5191.58	5003.82	5164.31	5189.83	5175.63
YNL190W	YNL190W	10688.1	10951.4	10886	10323.5	10962.5	10709.9	10360.5	10590.1	10141.9	10246.8	10455.6	9608.07	10107	12597.9	12370.3
YMR171C	EAR1	3098.34	3410.9	2618.31	3304.89	3362.23	2784.35	2651.67	2238.66	3130.99	2916.25	3428.9	3269.01	3030.26	4531.58	4671.09
YBL024W	NCL1	7319.77	7323.38	7202.07	6950.88	6481.7	5762.6	6168.25	6100.17	4911.3	3528.28	2338.58	2250.41	2363.4	2496.08	2722.7
YJL019W	MPS3	484.234	514.716	428.605	453.927	501.79	462.261	432.729	457.695	478.327	489.654	551.98	471.957	596.873	590.335	409.57
YBL097W	BRN1	223.583	234.848	203.561	216.944	238.122	227.41	191.807	208.341	231.823	265.789	316.007	244.867	273.378	334.205	235.127
YJL055W	YJL055W	8541.28	8697.34	8698.66	8860.21	8746.2	9001.06	8721.3	9745.7	9240.41	9987.02	10393.5	10129.7	10297	10676.5	10607.7
YHR003C	YHR003C	2962.96	2903	2839.41	2735.76	2676.43	2464.07	2436.12	2596.54	2386.3	2343.31	2568.75	2556.68	2637.98	2484.51	2246.02
YLL006W-A	YLL006W-A	19.3516	25.0127	18.5956	23.505	28.753	19.609	18.3821	23.4401	20.7488	22.0685	20.3667	23.6209	21.7091	22.706	21.1003
YOR034C	AKR2	1370.23	1419.38	1463.82	1330.32	1286.65	1265.41	1395.64	1332.2	1318.05	1414.79	1693.34	1553.66	1659.42	1650.5	1860.73
YNR034W	SOL1	1036.53	1038.14	840.294	1131.91	1117.37	1010.55	972.572	966.667	1166.18	1156.88	1264	1143.34	1145	928.169	1141.64
YLL052C	AQY2	313.055	324.964	246.759	276.683	291.973	253.418	234.78	243.582	240.819	240.13	240.774	213.387	232.853	263.326	236.738
YAL054C	ACS1	1845.7	1955.68	1777.32	2022.73	2013.77	1825.48	1776.77	1850.98	1890.48	1938.12	2073.16	2078.48	2044.08	2506.51	2835.36
YNR057C	BIO4	1914.84	2045.7	1909.41	1857.39	1960.33	1693.9	1768.09	1729.29	1539.88	1370.01	1122.75	1023.43	1038.91	1325.28	1164.43
YHR156C	LIN1	520.883	449.525	526.48	407.592	405.004	463.74	454.657	487.77	442.364	474.234	484.832	408.231	443.434	622.901	702.934
YDR236C	FMN1	2036.13	1978.65	2228.06	2034.3	2083.74	2141.39	1983.99	2236.89	2252.59	2322.41	2626.01	2500.01	2576.5	2591.59	2285.4
YLR352W	YLR352W	1155.85	1167.98	1167.99	1159.08	1199.4	1300.87	1162.48	1314.88	1429.06	1680.57	1448.14	1488.77	1475.47	1547.13	1863.82
YDR117C	TMA64	3244.58	3248.43	3279.63	3379.51	3406.72	3324.12	3171.52	3499.03	3436.28	3820.03	3727.77	3580.37	3725.89	3127.95	2567.94
YNR011C	PRP2	640.513	648.94	611.746	596.989	539.374	515.663	521.461	489.409	420.322	378.84	354.026	339.137	347.788	494.546	618.432
YLR098C	CHA4	1766.51	1748.28	1810.79	1723.3	1679.06	1716.4	1785.37	1755.02	1600.1	1597.09	1732.21	1641.2	1682.05	2056.23	2100.19
YDR372C	VPS74	5098.85	4965.94	5116.76	5249.8	5012.07	5329.92	5122.33	5212.99	5284.64	5218.76	5090.34	5180.68	4952.67	5194.25	4677.45
YOR147W	MDM32	2379.3	2375.91	2152.18	2260.2	2161.45	2149.51	2132.43	2160.41	1923.93	1888.24	1918.99	1685.56	1793.22	1935.23	2094.58
YBR269C	FMP21	5806.86	5811.61	6095.85	5940.46	6412.24	6718.78	6388.93	6897.42	7251.94	8385.08	9213.79	9135.61	8957.05	10345.2	10727.2
YHR199C-A	NBL1	253.31	233.831	206.874	223.34	285.979	293.772	224.921	277.411	278	316.917	366.362	329.341	365.554	400.905	404.188
YOR168W	GLN4	7837.57	7601.98	7765.81	7627.52	7220.69	6954.92	7403.83	7033.62	6550.7	6052.02	4946.11	4949.78	4887.06	5212.45	5097.27
YNL001W	DOM34	2993.48	2957.52	2804.19	3079.51	2769.27	2276.72	2377.79	2473.31	2139.87	1870.82	1752.47	1621.82	1687.75	1672.81	1694.6
YFR005C	SAD1	2035.69	2202.1	1924.01	2146.63	1951.29	1823.07	1820.26	1870.12	1797.22	1872.13	1885.38	1679.4	1772.47	1518.56	1426.65
YOR316C-A	YOR316C-A	30.1685	31.4387	33.5841	35.3285	33.5938	23.122	36.0711	27.0911	34.2157	32.4428	32.4839	37.8558	37.4976	38.4251	34.4703
YBR230W-A	YBR230W-A	2911.77	3187.58	2809.71	2874.43	3395.33	3411.1	3569.81	3477.75	3706.53	4314.19	5465.01	5013.24	5126.5	6288.89	5113.09
YEL052W	AFG1	3307.67	3403.9	3331.51	3362.9	3342.28	3531.91	3408.66	3557.31	3729.39	4175.95	4169.31	3979.11	3982.29	3880.43	3612.21
YOR312C	RPL20B	17076.7	16587	16758.2	16660.5	16332.2	16071.9	16510	16656.1	15772.7	14802.4	10331.7	12544.7	11143.4	6359.3	6791.59
YEL055C	POL5	3712.1	3499.33	3580.82	3486.4	2895.6	2673.66	2901.3	2841.23	2167.57	1567.19	991.901	1054.47	1067.11	1192.14	1210.45
YIL046W-A	YIL046W-A	154.907	126.669	150.395	142.569	156.8	127.224	149.68	133.151	125.557	119.45	116.446	93.6687	106.724	71.039	77.1574
YDL213C	NOP6	3732.27	3675.86	3626.72	3472.65	2973.24	2290.89	2390.78	2580.83	1687.06	1162.17	799.4	699.984	752.565	779.517	1047.68
YJR013W	GPI14	4080.09	4189.22	4143.34	3742.04	4221.65	4302.31	4274.63	4375.68	4417.8	4467.12	4674.85	4270.36	4628.17	4219.3	3945.16
YBR062C	YBR062C	3572.01	3648.04	3509.49	3655.56	3893.07	4096.92	3807.35	3974.67	4325.02	4950.67	5939.88	5459.27	5709.68	5561.64	6065.88
YGR052W	FMP48	915.164	924.634	904.064	1035.49	1337.98	1610.51	1243.9	1474.02	1928.65	1404.49	753.59	812.219	705.754	1551.69	2066.89
YBR213W	MET8	2603.96	2651.82	2642.73	2238.69	1986.17	1386.68	1808.5	1783.14	922.179	696.097	1252.64	1157.5	1221.27	1512.61	1925.06
YFR008W	FAR7	610.261	562.483	668.839	703.839	791.581	873.361	775.395	855.003	931.686	1136.06	1222.29	1157.89	1252.58	1177.95	1158.6
YOR172W	YRM1	1340.11	1420.94	1289.18	1365.51	1357.61	1327.82	1263.01	1275.02	1316.91	1438.23	1477.44	1312.83	1435.41	1553.98	1371.28
YKR077W	MSA2	2107.33	2106.23	2079.1	2229.35	2421.36	2648.15	2412.87	2585.72	2853.91	3079.97	3210.3	3282.7	3286.32	2996.7	2763.17
YDR356W	SPC110	1228.5	1257.6	1184.46	1227.3	1282.35	1209.17	1235.81	1209.87	1252.88	1379.37	1530.88	1400.24	1472.74	1868.15	1554.01
YJL187C	SWE1	2137.81	2169.32	2263.13	2244.55	2262.65	2174.22	2212.72	2170.42	2106.14	2290.62	2256.72	2225.38	2233.69	2326.53	1874.11
YPL168W	YPL168W	1374.98	1426.07	1355.74	1422.48	1530.89	1608.38	1444.17	1561.2	1658.63	1968.14	2474.76	2066.8	2270.41	2993.24	2676.33
YPR045C	YPR045C	2310.97	2181	2235.73	2403.69	2382.64	2583.05	2465.38	2584.87	2827.6	2873.6	3190.58	3049.69	3085.11	3681.1	3654.72
YMR219W	ESC1	2689.11	2590.49	2784.94	2656.29	2687.8	3100.14	2789.72	2870.72	3053.26	3520.27	3819.79	3750.83	3915.6	4926.79	4489.38
YJL206C	YJL206C	507.922	513.961	491.553	523.047	486.225	500.529	454.889	508.924	523.253	614.338	767.437	726.655	680.094	1155.67	1239.17
YJL057C	IKS1	1052.2	1117.93	1052.16	1171.14	1297.34	1468.21	1339.67	1462.47	1836.94	2430.86	2603.52	2388.68	2495.6	3162.59	3069.42
YNL178W	RPS3	23930.3	23686.8	23427.8	23969.9	23264.4	23130.1	23747.3	23372	23256.1	22645.4	18656.6	20229.4	19159.6	8074.95	8599.63
YBR164C	ARL1	6378.06	6721.13	6636.71	6743.42	6815.29	6786.63	5892.11	6947.83	6693.1	7166.2	7307.23	6949.72	7235.61	6637.37	5934.88
YGL004C	RPN14	1781.36	1853.43	1727.83	1910.11	1955.63	1962.54	1801.64	1914.8	2165.45	2249.62	2578.45	2395.82	2389.77	2608.81	2489.56
YDR430C	CYM1	1467.22	1453.48	1429.07	1462.8	1553.93	1652.37	1529.13	1638.35	1828.73	2281.94	2609.26	2429.35	2494.99	2393.95	2274.71
YHR154W	RTT107	2613.29	2707.87	2772.39	2874	2802.31	2698.19	2596.46	2818.91	2729.13	2602.09	2462.31	2312.3	2475.98	2536.47	1681.58
YCR099C	YCR099C	321.102	346.027	358.899	371.017	387.622	403.45	401.95	404.052	526.757	692.748	728.381	696.239	668.252	747.362	643.146
YBR239C	ERT1	768.997	792.29	719.161	744.741	709.135	630.244	659.487	667.582	594.509	654.333	648.247	546.715	597.103	698.623	597.258
YDR219C	MFB1	2054.9	1962.64	2002.56	2043	2170.49	2362.67	2154.1	2258.37	2495.18	2788.11	2904.84	2837.09	2792.63	3551.31	3358.68
YPL278C	YPL278C	670.866	659.597	611.169	595.959	638.645	590.896	615.349	656.908	636.722	719.044	886.873	811.987	843.942	923.581	740.788
YOR189W	IES4	1568.33	1681.52	1529.63	1630.53	1709.9	1657.84	1615.65	1757.92	1837.25	2114.64	2457.64	2323.18	2497.86	2195.16	1875.37
YOL151W	GRE2	4395.09	4486.66	4461.38	4642.88	4631.17	4634.41	4367.06	4861.82	4913.23	5662.1	6288.5	6463.3	6131.11	5974.15	8289.33
YLR341W	SPO77	183.904	190.376	132.147	165.414	189.98	136.222	137.866	134.908	137.04	149.067	142.409	140.685	151.371	182	165.273
YMR205C	PFK2	13975.2	14059	14164.7	14344.9	13840.8	13449.8	13704.9	13773.9	12937.8	12960.4	12592.1	12219	12214.7	14091.2	13107.9
YIL092W	YIL092W	807.498	835.124	809.865	765.582	801.433	624.653	697.071	660.292	558.893	599.816	789.166	667.303	872.339	1325.29	1291.68
YMR236W	TAF9	5252.79	5499.56	5361.02	5324.03	5347.58	5026.64	4849.48	5278.23	4828.48	4790.69	4758.42	4788.4	4928.71	5693.77	5808.37
YLL013C	PUF3	1980.19	2022.12	1929.31	1956.08	1929.44	1859.88	2003.57	1928.93	1828.7	1881.63	2001.55	1843.79	1868.96	2217.66	2021.34
YPL005W	AEP3	817.309	835.433	784.739	855.64	930.698	934.761	770.627	821.734	938.113	1015.64	1082.41	876.375	1013.16	1046.9	1050.21
YER109C	FLO8	1198.96	1210.91	1138.6	1205.62	1156.31	1085.35	1085.25	1119.67	1059.32	1135.08	1150.14	1124.22	1147.28	1210.69	1102.94
YBR010W	HHT1	14039.9	13872.2	14392.6	14137.6	13934.7	14453.3	14422.4	14780.9	14370.4	14661.6	15649.2	16123.1	15938.6	17290.6	16014.6
YIL108W	YIL108W	2730.27	2803.81	2669.77	2853.69	2905.36	2925.05	2854.27	3018.62	3205.36	3600.96	3605.88	3201.59	3305.09	3670.73	3279.45
YLR418C	CDC73	2355.63	2404.93	2390.37	2472.33	2435.06	2378.47	2310.87	2516.73	2494.6	2476.52	2595.04	2493.37	2617.1	2371.88	2581.43
YDR512C	EMI1	1826.45	1581.16	1913.66	1651.35	1972.87	2163.56	2237.07	2169.08	2459.21	2492.72	3138.6	3094.89	2932.64	3066.29	3114.38
YJR113C	RSM7	2248.08	2343.57	2161.29	2096.78	2288.83	2135.59	2066.66	2251.29	2128.34	2312.17	2291.19	2284.92	2332.27	2056.82	2148.19
YGR041W	BUD9	2027.34	2174.02	2103.86	2021.98	1999.96	1844.18	1944.57	1820	1703.05	1711.91	2315.41	1938.05	2141.37	2989.52	2802.5
YCR048W	ARE1	2379.88	2514.52	2331.51	2032.3	2217.63	1881.47	2076.31	2014.87	1792.79	1518.16	1582.53	1333.35	1544.06	2072.42	2152.63
YJL008C	CCT8	7472.08	7407.47	7464.9	7393.91	7057.97	6952.63	7024.76	7044.78	6398.06	6074.75	6015	6151.19	6041.88	5699.68	6395.5
YPR071W	YPR071W	1193.6	1223.75	1215.11	1157.31	1221.61	1130.52	1034.25	1195.42	1089.01	1118.89	1022.36	1024.09	967.46	878.104	833.628
YLR055C	SPT8	2702.38	2748.91	2545.27	2462.98	2509.48	2356	2338.33	2426.99	2228.47	2068.13	1699.76	1696.43	1727.05	1571.06	1454.69
YNL196C	SLZ1	75.2535	74.6089	69.4509	65.6785	68.4176	82.9672	82.1906	78.245	96.8042	134.987	119.75	154.001	133.189	134.798	141.14
YMR158C-A	YMR158C-A	915.518	768.341	892.716	834.87	921.253	1142.11	1248.55	985.664	1153.48	1110.92	1282.25	1344.66	1206.35	1387.02	1500.21
YGL215W	CLG1	5168.77	5321.03	5151.06	4839.36	4878.89	4528.22	4600.11	4689.05	4406.33	4398.26	4736.95	4250.59	4640.18	6314.94	6505.38
YEL029C	BUD16	2637.39	2499.25	2525.94	2511.85	2364.35	2125.79	2334.75	2134.64	1814.99	1475.28	1599.59	1481.33	1531.6	1630.37	1522.92
YER154W	OXA1	4296.12	4435.64	4199.38	4150.95	4519.73	3975.57	3974.69	4102.64	4029.86	3920.51	3975.37	3766.01	3892.08	3534.11	3794.21
YDL067C	COX9	7239.07	7578.01	7549.81	7531.06	7786.37	7809.67	7965.37	7770.63	7968.35	8757.34	9710.64	9171.42	9230.56	9855.3	9784.24
YOL019W	YOL019W	4875.8	4910.29	4565.92	4454.25	5490.99	5827.63	5274.27	5575.04	6115.48	7557.5	9485.97	8733.4	9388.42	9979.82	9428.1
YLR383W	SMC6	2987.48	3084.77	2961.65	3095.46	3121.19	3048.83	3165.81	3019.86	3068.86	3115.06	3236.31	2993.12	3005.38	3207.52	2398.29
YKR027W	BCH2	1397.78	1424.6	1407.03	1426.84	1427.85	1414.67	1328.74	1456.67	1386.52	1452.57	1574.27	1458.29	1490.81	1586.9	1437.66
YGL124C	MON1	1144.1	1118.09	1106.03	1111.8	1094.02	1113.61	1070.71	1090.95	1067.43	1142.21	1169.19	1129.52	1151.2	1088.7	980.49
YER046W	SPO73	1719.49	1708.92	1753.27	1855.74	1948.69	2304.7	2015.44	2250.93	2581.14	3141.48	3753.09	3451.94	3547.71	3597.65	2901.19
YIL169C	YIL169C	5351.89	5356.82	5059.09	5019.86	5683.79	6469.57	5768.54	5897.72	6882.74	9155.4	12645	12230.4	11760.3	15836	18708.8
YBR003W	COQ1	3609.35	3714.05	3467.16	3785.53	4051.14	4011.83	3827.61	3979.56	4372.38	4788.49	4434.73	4348.89	4229.88	4143.99	3784.22
YMR304W	UBP15	2894.42	2829.65	2838.38	3185.7	2981.75	3365.98	3147.04	3334.77	3769.83	4589.73	5439.22	5193.76	5244.28	5008.53	4834.35
YDR319C	YDR319C	2329.44	2350.41	2134.54	2113.14	2430.48	2516.54	2413.15	2536.19	2970.77	3429.72	4210.76	3745.72	4012.67	5447.97	4550.24
YDL117W	CYK3	2668.15	2674.89	2598.22	2655.11	2551.87	2449.53	2560.78	2573.68	2268.69	2311.48	2611.45	2478.44	2546.42	3082.81	2951.68
YPR156C	TPO3	761.593	517.602	941.196	533.916	753.704	1006.81	1151.51	788.024	825.191	784.912	816.919	946.044	750.805	694.21	837.139
YOR306C	MCH5	4588.16	4855.89	4725.69	4986	5059.24	4790.45	4973.22	5206.08	4117.56	3338.08	4085.88	3200.05	3749.75	10167.5	8946.02
YGR281W	YOR1	6548.35	6915.51	6918.52	6420.22	6740.68	7289.37	7355.57	7463.01	7657.78	8715.15	9458.16	9408.43	9337.11	9921.71	9132.01
YGR262C	BUD32	3166.71	3299.29	3121.4	3359.7	3193.57	2927.77	2913.25	3103.08	2917.71	2699.54	2558.97	2456.69	2442.9	2647.68	2641.07
YOR040W	GLO4	855.334	947.356	815.005	799.61	965.141	940.567	812.835	900.891	1011.74	1164.52	1489.69	1305	1383.38	1741.34	1705.39
YDR165W	TRM82	5174.42	5318.96	5480.57	5119.68	4281.54	3350.43	4133.21	3741.48	2292.21	1256.15	619.961	594.193	638.295	972.979	1259.22
YMR229C	RRP5	6731.71	7142.79	6301.6	7128.86	6308.85	5475.72	5344	5408.93	4640.83	3251	798.013	925.105	815.64	981.052	1466.26
YMR058W	FET3	9620.15	9423.48	9683.91	8929.69	9422.33	8860.99	9076.26	8811.99	8081.61	6799.9	5732.77	4717.11	5476.89	10196.1	6871.95
YIL018W	RPL2B	18071	17978	17560.9	17618.1	17523.5	17386.8	17921.6	17092.7	17045.1	16268.7	11818.5	14060.5	12512	5273.44	5215.14
YPL105C	SYH1	3653.86	3829.16	3937.71	3727.19	3688.45	3415.7	3507.17	3480.73	3136.09	3262.67	3184.34	2894.42	3051.37	3750.98	3670.32
YPL208W	RKM1	2795.46	2871.23	2756.88	3155.23	2829.52	2857.02	2721.91	2818.19	2947	3044.62	3233.02	3051.95	3121.06	2727.87	2323.38
YBR081C	SPT7	2188.35	2273.19	2021.64	2318.69	2230.36	1966.48	2014.94	1968.43	2041.92	1980.49	2131.36	1924.6	1985.59	2145.62	2019.79
YLR081W	GAL2	136.856	171.829	124.743	192.362	163.431	126.812	135.374	126.517	137.201	120.912	153.691	112.84	122.917	144.882	116.118
YBR183W	YPC1	2558.97	2660.71	2506.28	2684.19	3365.11	4355.79	3612.99	4033.29	5508.42	6164.88	5741.69	5777.24	5409.15	4975.59	4389.87
YNL132W	KRE33	3846.21	4040.96	3957.31	3809.58	3231.75	2377.24	2779.21	2702.03	1749.38	994.594	211.516	274.99	227.91	401.961	702.88
YPL214C	THI6	2706.11	2836.16	2572.22	2967.31	2925.49	2879.76	2835.81	2921.32	3190	3527.9	4357.25	3942.93	4152.73	3486.22	3443.74
YKL130C	SHE2	2334.8	2440.5	2410.38	2369.02	2361.95	2267.33	2321.63	2316.5	2195.06	2210.83	2134.12	2034.32	2057.25	2290.41	2385.08
YBL005W-A	YBL005W-A	591.355	747.082	365.541	802.204	619.416	620.863	325.605	347.511	612.908	496.925	674.065	357.193	614.113	802.232	842.253
YNR035C	ARC35	7805.35	7534.96	7903.37	8210.02	7993.76	8468.38	7843.2	8415.07	8651.55	9190.32	9455.92	9923.45	9583.12	10037.7	10172.4
YMR077C	VPS20	1693.62	1828.36	1766.48	1860.41	1959.05	2033.11	1855.36	2043.1	2257.04	2808.81	2981.9	2770.58	3013.54	3239.37	3145.26
YPL234C	TFP3	14195.4	14324.5	14316.7	13955.5	13977	14541.5	14367	14596.4	14533.4	14498.2	15506.8	14680	15301.8	15930.5	14943
YKR034W	DAL80	8297.22	8336.8	8520.79	9430.15	11171.3	14344.5	11919.3	13688.7	16029	18318.2	17124.9	18057.2	17600.2	11912	14383.3
YMR264W	CUE1	4776.82	4820.16	4816.37	4349.79	4831.15	4663.79	4566.32	4855.41	4451.64	4445.75	4736.7	4542.35	4628.25	5084.66	5245.01
YPL032C	SVL3	3577.01	3759.23	3557.22	3452.38	3520.15	3179.54	3448.8	3481.53	3130.25	3105.01	2939.57	2863.07	3091.82	4136.84	2769.16
YHR037W	PUT2	10269	10507.2	10104.2	11748.3	12930.6	14327	12796	13868.3	15525.9	17082.3	20722.3	19825.2	20261.3	21576.7	21342.5
YML080W	DUS1	2227.82	2258.93	2238.53	2127.79	1622.5	1106.81	1437.02	1283.69	765.186	580.578	615.099	510.731	518.34	734.283	734.854
YER095W	RAD51	2746.4	2881.1	2796.04	2915.9	3115.25	3250.63	2864.49	3208.53	3446.95	3929.55	4362.87	4052.88	4240	4136.16	3982.24
YLL043W	FPS1	6174.63	6432.81	5657.3	5642	6172.58	5516.17	5827.38	5897.68	5893.4	5910.91	6039.78	5399.76	6061.84	6627.05	5867.19
YBR243C	ALG7	5178.4	5212.51	4984.06	4658.49	5065.82	4959.56	4946.71	5146.62	5103.66	4774.79	4602.58	4566.95	4579.11	4083.3	3379.85
YDR179W-A	YDR179W-A	1563.4	1653.27	1542.79	1453.25	1343.78	1162.62	1274.34	1241.52	1114.19	1160.52	1589.13	1373.04	1551.28	2323.95	2243.06
YGR283C	YGR283C	1714.42	1842.63	1689.09	1616.12	1202.63	722.005	981.597	891.675	372.687	182.177	141.651	114.054	129.855	393.383	437.588
YNL146C-A	YNL146C-A	1308.17	1316.39	1167.14	1091.71	1367.54	1266.45	1356.97	1230.13	1322.65	1374.78	2164.01	1798.51	2033.82	3028.08	2930.39
YPL152W	RRD2	1103.08	1106.75	1111.23	1140.54	1243.05	1338.56	1186.55	1323.5	1518.27	1740.91	2028.51	1881.74	1935.18	1840.68	2164.6
YNL229C	URE2	3282.22	3564.4	3294.27	3566.36	3412.32	2920.96	2976.85	2883.76	2706.73	2438.46	2358.01	2080.97	2264.54	2988.2	2961.32
YLL002W	RTT109	1240.8	1295.82	1219.37	1374.74	1292.35	1317.38	1270.41	1356.61	1346.13	1421.82	1330.46	1383.06	1444.95	1188.87	980.765
YOR126C	IAH1	1974.53	2101.62	1948.3	2062.78	1891.17	1793.54	1798.38	1922.59	1745.47	1672.87	1429.46	1509.56	1522.68	1110.48	1430.26
YMR089C	YTA12	3406.16	3394.15	3452.93	3318.69	3495.74	3657.8	3636.74	3729.47	3629.42	3962.7	4399.02	4233.61	4331.55	3942.49	3910.8
YPL054W	LEE1	695.923	735.05	635.563	1002.99	1611.26	3075.01	1740.62	2515.57	5371.24	8084.42	10636.6	10475.8	10976.6	10399.9	10768.5
YOR291W	YPK9	3228.77	3250.41	3744.39	3062.68	3352.91	3849.36	3783.12	3942.54	4160	4861.67	3915.27	4059.41	3893.26	3494.87	3491.43
YPR190C	RPC82	2827.31	3003.18	2935.83	2947.56	2548.58	1864.14	2282.1	1884.36	1355.48	995.07	745.738	642.339	699.94	1014.7	1029.61
YCL057W	PRD1	6124.6	6243.51	6277.79	6287.11	6545.37	6397.56	6546.04	6324.21	6558.41	7013.88	8075.82	7293.91	7485.2	7616.48	7448.54
YDR038C	ENA5	6281.92	6194.48	6025.61	5681.74	6186.66	5902.23	5496.48	5919.99	6259.41	7061.05	8632.53	7614.2	8052.25	6501.55	6263.56
YOR002W	ALG6	4710.27	4945.85	4418.07	4583.62	4755.45	4213.4	4262.42	4392.65	4341.06	4213.92	4278.71	3876.98	4105.93	4679.59	4386.84
YJL038C	LOH1	89.4351	73.8574	88.3312	81.1129	79.7354	84.6755	88.7918	82.3571	104.526	101.858	151.322	118.186	131.296	190.856	162.217
YGR109W-A	YGR109W-A	1026.58	1355.96	823.61	1280.57	1296.5	1255.3	960.882	968.477	1110.09	1064.18	1062.27	1053.4	943.565	1812.12	2328.53
YLR069C	MEF1	2471.68	2593.51	2363.69	2688.21	2652.11	2586.37	2507.74	2484.93	2602.16	2755.11	2714.09	2600.43	2619.89	2561.76	2297.64
YNR010W	CSE2	1054.66	1007.94	1024.83	1053.42	1081.03	1116.17	1020.2	1139.82	1205.07	1345.26	1336.2	1445.2	1432.8	1307.93	1313.89
YNL063W	MTQ1	1856.82	1905.45	1876.45	1813.7	1941.22	1819.88	1767.29	1905.59	1892.52	1942.09	1704.67	1719.34	1622.81	2120.54	2406.15
YLR295C	ATP14	4808.41	5050.32	4892.11	5220.55	5258.83	5014.08	4939.26	4857.6	5143.06	5243.89	5397.37	5330.56	5310.1	5542.11	5823.4
YDR034C	LYS14	2969.94	2930.57	3145.1	3163.91	3221.43	3443.67	3354.3	3336.64	3391.79	3579.51	3465.71	3626.83	3410.61	4754.06	5039.25
YOL010W	RCL1	2208.2	2238.89	1986.74	2016.58	1494.3	805.973	1226.65	938.873	380.18	168.994	176.171	165.23	150.522	296.693	367.097
YFL026W	STE2	15112.1	15099.1	15004.9	14640.8	14759.4	15347.9	14908.9	15011.1	15001.3	14973.4	15322.3	15017	14981.8	16737.4	17467.6
YOR359W	VTS1	1222.53	1316.22	1312.48	1145.87	857.955	486.533	706.165	560.249	260.602	206.548	239.907	198.145	213.976	374.615	433.821
YDR261W-B	YDR261W-B	10108.4	8313.16	10632.7	8936.33	9996.15	11503.4	11869.7	10480.1	11038.6	11209.9	11943.6	12842.5	12342.4	13012	13407.2
YNL250W	RAD50	607.349	619.026	604.242	586.72	581.523	551.674	526.021	566.745	595.353	662.109	854.813	797.819	784.704	940.707	904.913
YJL096W	MRPL49	3052.82	2991.33	3039.92	2934.87	3121.06	3077.65	2966.23	3074.58	2894.89	3178.96	2897.26	2942.17	2820.96	2259.51	2357.21
YJL079C	PRY1	6704.17	7182.71	6678.88	6760.07	7308.82	7482.39	6953.55	7438.73	7605	7897.22	8890.43	8278.43	8928.91	11377.2	12468
YDR367W	KEI1	4892.67	4703.15	5066.28	4352.92	4761.64	4767.45	4751.14	4851.81	4624.44	4327.93	4321.49	4403.96	4293.95	3939.58	3735.76
YDR307W	YDR307W	2878.06	2988.73	2886.63	2772.54	3189.87	3223.13	3138.01	3212.48	3411.5	3957.65	4277.98	3997.26	4224.15	3911.5	3131.74
YGL162W	SUT1	1199.57	1310.17	1111.09	1175.89	1085.83	822.823	847.431	856.142	769.014	704.662	650.357	631.963	667.283	560.541	655.757
YGL040C	HEM2	4715.41	4831.23	4844.84	4917.87	4751.4	5015.93	4613.48	4955.17	4838.17	4834.57	4996.58	4747.11	4992.98	4166.16	4609.23
YPL173W	MRPL40	1441.72	1432.27	1383.01	1461.68	1550.22	1570.11	1422.55	1613.82	1664.69	1830.77	1939.63	1967.6	1903.29	1746.8	1525.13
YJL124C	LSM1	5254.4	5568.88	5213.89	5543.48	5386.44	4978.95	4750.91	5225.8	4838.53	4541.31	4301.64	4046.29	4313.62	4448.22	4059.62
YFR051C	RET2	6157.78	6113.46	6281.28	6225.08	6277.56	6455.53	5933.75	6615.61	6443.83	6932.49	6656.18	6610.86	6697.6	5862.09	5538.36
YGR227W	DIE2	3136.78	3255.42	3068.95	2764.66	3085.49	3025.52	3079.33	3037.94	2944.34	2971.86	3317.02	3055.52	3376.33	3536.45	3177.53
YIL016W	SNL1	4041.1	4020.89	4216	3763.73	3955.36	3763.73	4101.86	3936.79	3605.52	3443.3	3358.86	3305.27	3345.53	2968.39	2683.56
YBR055C	PRP6	2258.04	2345.61	2225.09	2204.66	2256.13	2062.7	2052.22	2100.73	1947.14	1884.37	1634.01	1627.21	1609.63	1593.61	1590.97
YBL107C	YBL107C	2074.69	2146.97	2044.66	2105.72	1985.32	2038.26	1919.35	2103.94	1894.64	1928.48	2158.09	2149.88	2157.19	1775.5	1796.21
[truncated: 3,717 more rows]
