# Supplementary material for: Inferring causal metabolic signals that regulate the dynamic TORC1-dependent transcriptome
Source: Mol Syst Biol. 2015 Apr 17;11(4):802. doi: 10.15252/msb.20145475 (PMC4422559; doi:10.15252/msb.20145475)
Supplement: Supplementary file 17 [file msb0011-0802-sd17.zip › Supplementary Data 1_MODEL/codeBayessianFramework/data/TranscriptsRaw/BY_affy_gln2rap_nqsp_rawdata.csv]

ProbeSetID (do not need it except when uploading data in gene expression repository)	YORF	GeneName	BY005_T1	BY006_T1	BY007_T1	BY005_T2	BY005_T3	BY006_T3	BY007_T3	BY005_T4	BY005_T5	BY005_T6	BY006_T6	BY007_T6	BY005_T7	BY005_T8
1769308_at	YKR009C	FOX2	1207.05952351585	1152.80155701774	1175.07503978232	1276.68870348469	1539.26961806646	1332.66557449967	1439.40380837406	1903.56910841492	2064.37219805653	2742.915212274	2708.71816315978	2530.39041801328	2699.86317797607	2151.1600998962
1769311_at	YDL157C	YDL157C	6146.41070890306	5922.53715972639	6338.97525484349	6857.558420156	6429.12597735374	5876.14553537903	6199.49359409416	5698.34590879512	4877.82942614586	4656.56572983677	5306.63136046746	4820.80813076641	4642.68169406936	5145.06173984627
1769312_at	YER059W	PCL6	1561.31164960251	1704.57176377568	1686.03958880619	1801.88374183173	2020.54506612702	1775.18112305378	1855.92339565934	2604.52045005573	2626.54177756482	2447.09215759109	2392.29858905724	2224.48680191355	2178.94439726579	2364.63181476732
1769313_at	YGL059W	PKP2	1145.34907277383	1191.55705216725	1170.55805472953	1271.40772155008	1358.80264387098	1292.8327597151	1226.90450872849	1407.33420443316	1252.4908965258	1530.73964507797	1463.56231589996	1369.41721051168	2020.91072584634	2001.34010948327
1769314_at	YDR481C	PHO8	3106.25810847539	3076.10235477554	3165.21688338478	3244.19049937715	3672.48101461908	3195.79034691518	3499.33362052324	5025.68988265298	6017.7891403274	8198.9122255354	7112.16595885551	7435.5821464707	7126.84357121341	5407.38919139905
1769317_at	YML113W	DAT1	1054.0825616839	942.693842252187	1049.85494677145	1250.56372794362	555.948824888059	879.639612259673	576.092067153171	190.272316798048	93.75508021335	167.762737660926	108.357700506517	119.71104403044	179.696535533075	293.812682260099
1769319_at	YIL157C	COA1	1747.53789284951	1919.50937249312	1708.73467408449	1910.23254621052	2191.86447447351	1786.89712915	1765.14115084582	2444.68074195927	2745.49830576028	3143.42511653134	2934.78684522011	2925.41607383284	2769.63697101564	2722.74615833921
1769320_at	YPR003C	YPR003C	657.989542877273	619.536666848494	676.755353559166	724.520060121222	696.601612669736	616.366695841107	656.335269509411	892.478555402829	896.812828848297	964.591907562705	942.032539726703	871.382561887815	1126.43345803134	940.062716185416
1769321_at	YNR074C	AIF1	1676.11087708375	1666.74042633494	1783.66415395569	1610.87969822907	1741.92353442063	1829.15900258795	1748.25596024617	1886.89004293858	2001.2532425837	2757.9230601619	2649.51187546805	2664.51797755193	2698.78668572827	1892.26463038218
1769322_s_at	YLR154C-H	YLR154C-H	949.339015883058	1924.13448464525	1352.2087262653	1152.18411020794	735.993835763458	1009.05688483499	1252.79130269286	781.5383464388	1025.19610435594	752.689268713578	2037.14833160525	1482.99731219664	1148.5831389178	1147.89226919135
1769323_at	YKL012W	PRP40	1769.25370750388	1734.55767757834	1765.56290305729	1853.31441984226	1879.52419948273	1807.34837170523	1875.91237047792	2112.93217245995	1827.46838726357	2164.6986321318	2047.67395113598	1990.68241019587	2671.73126336673	2129.8409908984
1769324_at	YJL147C	YJL147C	653.773947695641	638.901365006656	649.776753183642	603.021836988004	683.638815369003	608.549892689964	612.809816782384	671.552006317922	715.627356609527	933.884364522066	940.994454675995	890.888754675544	778.978218038935	718.452736804354
1769325_at	YDL216C	RRI1	312.319621889569	278.182032342099	294.498836059092	322.208888369687	487.010623203807	375.000640575568	388.146504713363	744.64345157137	712.23578920652	785.655723775443	601.628295268648	675.508332331348	653.645166941914	630.10414621861
1769329_at	YNL320W	YNL320W	1938.79824605353	1840.59537701438	1839.9052983533	1852.13179589706	2039.39727201074	1808.33961798351	1993.64948258692	2380.49697604444	2497.48411228436	2875.04404435632	2565.71476120947	2757.81831892454	2463.71240345072	1983.36178223591
1769331_at	YHL007C	STE20	2946.91478181148	2448.33959966039	2676.68444019765	2864.6690485861	2340.83078647303	2703.30930736005	2362.78320530459	1765.0485075873	1195.74537784337	1178.45966809393	976.010821049098	1047.25976255696	1323.51602354379	1790.6190306004
1769333_at	YPL223C	GRE1	345.963529617532	276.675875465403	262.145732839547	406.302204173501	397.82663459259	314.089361656409	296.410967151857	455.546256599732	588.24999944824	1054.81572121138	846.014984425435	949.547220010598	2034.7033268119	2586.81881581534
1769335_at	YKL138C	MRPL31	4373.04403409965	4593.00262964629	4802.99034519099	4255.31636969684	5032.32598994994	3936.86435891461	5240.38460129867	4670.15103794972	4436.70811112598	3653.9112853632	5339.66106051448	4328.13166508651	1902.67172098638	1927.08237291167
1769336_at	YNL126W	SPC98	1063.29664855717	993.080030073317	1060.59343796522	1043.11405305947	1009.10050402215	1134.05058208425	1054.13573049802	897.200666037897	793.052856155527	802.07888897416	818.29000285213	765.613485003335	1207.65950518795	1326.48157594065
1769338_at	YKL055C	OAR1	221.36646053983	158.859649770733	170.352456123297	196.839380137462	177.438385217485	184.349674960996	160.641224646641	158.573481409996	116.289607056425	161.245710428507	81.0741969670257	104.575394797928	75.3171142663376	116.278336268981
1769339_at	YML035C	AMD1	2216.23221001113	2270.80117785576	2133.38038878178	2234.65220709096	2062.5233990854	2174.68816917611	2092.74557521905	2390.57373274297	2242.15308951465	2058.3170481539	1903.23378150658	1900.62646240227	2571.58318452794	3144.33719096217
1769341_at	YER087C-B	SBH1	6410.69374016196	6672.17706377461	6881.57557888925	6460.68173617395	6724.48058354843	6544.22287080818	6922.0053154886	6203.10020499956	5712.65678459583	5819.32683254663	6314.21364345284	6302.16631129497	6824.69026727968	6217.57488481232
1769342_at	YIL160C	POT1	43.4807221532991	35.960604956455	35.115512699116	53.4618320657946	52.5794147529464	34.6701902656852	36.772634778562	84.0958562528674	132.299688156658	264.212511312312	238.401198944533	184.875409017718	221.588470514417	426.453681859294
1769344_at	YLR050C	YLR050C	2391.54315072789	2351.34800210026	2429.25929544202	2699.98347882153	2773.45182193304	2394.27614111712	2544.65488938018	2529.76295043616	2304.72058564319	2955.86108555436	3066.64727793053	3018.53060231302	4115.60003856861	4468.14799816472
1769345_at	YOR037W	CYC2	710.896240193811	806.417331469986	762.207586997519	796.612111332358	814.54064702987	766.70268832188	824.377037979948	795.805508470554	769.937789538322	760.011302560343	822.49981950592	790.848739857036	887.814532452381	829.076116240781
1769346_at	YOL008W	COQ10	772.432755020835	884.27747786846	780.097019089046	840.127715244533	944.667643585247	850.303989120139	870.480528967989	1052.453806833	1187.32959110329	1521.7310386514	1327.89133565401	1290.70536442634	1240.46240906186	1205.1917186415
1769349_s_at	YOR072W-B	YOR072W-B	627.021340506833	355.675015850426	475.157959027792	859.521867146923	698.534740635756	494.67282905707	357.879166290158	377.268916119876	217.111194185737	257.324478943077	202.583521341598	173.827978382985	172.891217960251	135.715050011044
1769350_at	YPL253C	VIK1	872.667776494368	849.974987446584	844.743730738021	843.192476509667	821.191301216704	861.228867641757	840.907420693066	800.234820295705	709.340762344068	746.650932005894	767.122186467571	731.124408980129	685.259746980672	801.191730809476
1769352_at	YDL048C	STP4	629.595416569593	431.019293825179	577.999175439707	652.76529642172	1158.78730572543	814.624746875827	953.772632932194	1123.20844596198	624.988747951988	901.742951433424	708.463885504422	806.82960327252	975.283490252575	1247.59223426537
1769356_at	YDR056C	YDR056C	4994.335745159	5033.93775681719	5053.47070433841	5452.6691484293	5236.31041173312	5115.92811264401	5008.69126192628	4906.08011169535	4901.23383425562	5833.79679472031	5522.82138727921	5447.00552977186	6429.02844162743	5195.57612747862
1769358_at	YNL083W	SAL1	694.920545774391	705.677497067347	694.896797030093	696.825069414615	718.196686160855	738.498877268495	723.19658937432	779.279170799553	766.126759761964	894.503761517293	886.501233138133	858.850036585363	935.949172977863	952.728867695115
1769359_at	YCR081W	SRB8	378.590731378532	273.07000771059	287.701826102974	344.115550000601	340.472258950416	304.079610393171	308.191229623999	370.9811212016	299.619361846939	399.451277724051	291.473770746695	337.626848102887	360.729672868428	363.291249347875
1769361_at	YDL159W	STE7	530.433414947326	562.660729508662	521.910485438317	539.087964831374	645.642037411968	559.082568948781	565.920402130839	720.880095877348	765.556554286681	959.151371121168	871.585365343218	926.291272552038	983.61388979131	849.113474711641
1769362_at	YCR024C-B	YCR024C-B	11250.9842219944	13029.9619700249	13005.020701139	11252.8631259342	11421.8704019406	11924.1305814415	12328.9191597591	10500.0261364414	12488.4437750396	11993.4253294728	13125.4676131858	13622.3269079723	14216.155452227	15365.9534418717
1769365_at	YPL154C	PEP4	9792.92717470864	9568.79610530075	10429.1352642653	9248.97664753463	10911.3684349464	10156.6605182271	10439.8716408349	12056.1662368288	12997.0742893334	15134.0486318688	15827.5426439894	16145.80659035	19204.6158749666	19499.0378270878
1769366_at	YDR020C	DAS2	586.291244477426	589.281298087614	512.70579274287	568.762438341212	445.266190359059	532.741725174993	397.119793130552	292.386678996362	185.766034834856	281.062198198869	194.318663586958	198.096249824226	165.604431039403	245.370052496935
1769368_at	YOR290C	SNF2	3021.47307441665	3179.60540995238	3049.32142472479	3068.3777154357	3107.96728876675	3212.39353130897	3117.78982571484	3535.79077430657	3387.27260378044	3731.08329377429	3272.09709516193	3478.76484158159	4432.85058078563	4694.46278303408
1769371_at	YGR267C	FOL2	6822.00352540713	7401.97005250241	7656.73907913807	7141.12791730338	7386.62753673338	7560.87532362484	7514.77472962559	7125.97614810228	7056.86251888776	7657.70538808075	8498.76325305921	8284.7948001447	10400.7196217516	7504.36601956187
1769373_at	YNL216W	RAP1	2425.61042094564	2384.53461539763	2450.84359894852	2334.00085544987	2313.01758235471	2447.23206250034	2345.81674175874	2122.08491283848	1618.97820695041	1380.55107944282	1319.5163918554	1386.50154767885	1378.10524427695	2181.51831538792
1769374_at	YFL034C-B	MOB2	1446.61892702075	1659.58860589778	1517.12343516092	1406.3413827933	1482.6144944724	1541.99394610557	1489.57711511948	1129.96752760468	943.26608282303	897.895896062048	1010.74501768008	985.175385269363	1040.78795427337	1074.2804588179
1769375_at	YEL031W	SPF1	8483.99760147858	8135.06720018598	8460.29434417172	8287.19692785115	8098.82048943412	8234.99592367661	7959.65833438251	8260.40998161433	8146.80958153854	8924.12671453584	8297.84390512304	8619.23095656604	9621.5334339528	8902.0464325976
1769377_at	YBR238C	YBR238C	611.014188139225	596.276609285905	604.79644697868	586.325644893558	526.926489855254	581.031120461207	549.149928284385	379.595042058942	175.938098055989	131.016212068143	107.872015099398	100.011118956205	72.6100412628998	132.059388304068
1769378_at	YFL045C	SEC53	11901.9901636334	11494.9628182084	11036.8842613579	11492.964951934	11741.9834079816	11247.6266040874	10994.1234393117	11353.0461654562	11251.0842963128	11476.1262211871	10464.5466101822	10674.2267028161	10336.6643247572	7679.46426281802
1769379_at	YGL222C	EDC1	884.07096830988	903.006017827438	1066.15429824942	965.847325198245	1168.31830786234	984.427443815516	1149.61521153504	1429.85145482661	1597.23395883604	1936.27491723289	2047.74633325777	2010.26136411599	2118.688266977	1874.75568616644
1769383_at	YIR021W	MRS1	1317.10706334054	1284.86610388634	1353.38018743417	1367.16090361583	1283.32121002955	1298.23545717571	1318.09812094859	1024.26328887096	772.653240438018	824.402504679734	846.800739077386	840.350220765469	661.545464302069	854.692159502067
1769384_at	YHR014W	SPO13	54.5263013999111	35.4393953067183	38.5469453235497	58.598449782289	41.9042487779031	47.311366599133	42.9111389727459	62.9391832694035	44.0884598109474	83.6827569734958	43.1083598843332	44.6559149937397	57.8401267004332	48.4407507483273
1769385_at	YEL006W	YEA6	1697.63240636706	1685.5879916837	1679.23777725805	1600.47669402485	1857.22855239825	1616.66137070487	1819.42960186861	2350.31101135545	2675.25414590897	3285.79114284601	2948.60005662031	3091.27021414791	2383.76025980335	2244.041098183
1769387_at	YDL029W	ARP2	5496.69963734048	5680.03369004522	5501.86656336002	5516.0451418687	5818.43519139533	5701.00069368544	5850.42215891794	6394.95901864308	6575.51908069502	8077.70303885136	7421.16851396539	7658.36058256226	10062.716482981	7782.00213763244
1769388_at	YLR401C	DUS3	1438.4704452299	1354.29799359623	1381.80836297762	1429.98393008817	1018.22298059488	1281.00678610477	1123.76817259845	640.776697381752	217.511100052264	98.6685429874902	56.4648545362358	58.7714805772432	59.5601202128525	211.403259389132
1769390_s_at	YDR447C	RPS17B	14730.3896057795	15968.600976325	16136.3935901845	15141.2748498896	14279.9893522191	14913.1382168298	15063.4138308697	13784.4606883379	14567.0566162615	12822.4813508967	14226.1138971902	13478.6476803432	5429.39294913913	6962.43816458405
1769392_at	YOR192C-C	YOR192C-C	2402.36015359819	3575.51291986533	4145.32230196737	2818.88395026946	2628.35694473564	3242.37352196545	3813.11427742545	2359.57877726471	2786.37877832624	2476.91414547013	4446.14708505178	4467.13374927842	4334.92923943575	4255.20012812731
1769395_at	YER026C	CHO1	7968.00892001345	7775.86394613767	7886.35693350752	7942.13520972428	8645.18821714433	7710.0525723607	8031.50502555052	9391.28675603506	9651.47301758044	12366.2989767876	11842.0169254784	12824.017457663	11540.3165208558	8916.75224146054
1769397_s_at	YLR287C-A	RPS30A	17200.6846727191	17222.8952914725	17494.4021017347	16718.8435803328	16023.8608670074	16686.6108808378	16714.6214083452	14995.3134118	16229.2674925191	14313.2690012383	15943.5177859905	14603.2707356779	11678.942694541	13219.0752931221
1769403_at	YKL195W	MIA40	2377.91310238897	2284.15708736851	2338.46408929268	2293.18526184459	2737.25964740888	2359.17565313514	2550.01955130541	3056.49402959333	3246.40375805979	3239.96196602996	3295.60205622564	3270.70592767486	3927.72491376353	3645.2613535323
1769406_at	YDR144C	MKC7	2551.66291006769	2446.0927442847	2377.74264759335	2552.02093551154	2072.15719339861	2364.0066374876	1917.230840064	1713.04637340604	1038.02056610899	767.033199355823	717.87212013883	722.346266664856	714.665305931067	682.487826793011
1769407_at	YDR439W	LRS4	782.854899119757	822.008653263005	808.012169072258	780.371490391746	815.355747440657	803.15814276109	849.329393401528	873.790702853594	885.118184516822	912.920038686302	908.915573451497	881.54539883529	889.558941840015	844.860732035296
1769411_at	YBR149W	ARA1	5299.61729062498	5317.40941465161	5064.06220740972	5023.8315308842	6215.73767532262	5313.43607222893	5996.11460114088	7880.92726211772	9240.02446736552	11301.0402939258	9592.61847168631	10670.0636792345	12660.8263419938	13318.1995703938
1769418_at	YER114C	BOI2	1911.44299594005	1652.99047513773	1797.54560106713	1799.46458169154	1794.25665128914	1821.85894502926	1695.74183585894	1779.15605426022	1441.36728607391	1426.43060306701	1382.99303316718	1451.46325703105	1379.59092397568	1840.10025546217
1769419_at	YMR247C	RKR1	3911.11746419179	3601.19920930067	3978.92822957716	4211.77586087764	3653.55510562841	4051.94435460703	3534.30385131916	3178.00667718377	2234.09875916797	1553.5056989547	1899.40226533158	1675.12822859317	1618.16827320653	2383.96738348072
1769420_at	YMR076C	PDS5	2001.96862427177	2145.5492142631	2547.899754532	1813.32342641933	2195.82554383232	2522.73825852451	2484.25472943059	2194.15545227652	2075.05409855321	1899.24029115931	2522.98204183191	2216.07469817241	2958.84723189705	3124.0047960944
1769421_at	YGR056W	RSC1	1433.3970386025	1471.56853691543	1601.7048287294	1573.63932624441	1458.67442927216	1583.97630967247	1509.58475019993	1421.40875861697	1184.68710470788	1418.37793701637	1428.55763668487	1389.21009189286	1536.3928453678	1390.38437808221
1769422_at	YAL013W	DEP1	1432.58904856137	1505.58532603369	1521.21624020098	1403.97367048348	1666.6364720757	1491.00428302795	1645.79070474472	1821.47455287142	1713.20816920689	1556.6803943185	1574.84642293804	1623.33928467791	1425.2726447578	1430.82191859419
1769426_at	YPR002W	PDH1	140.427399749583	122.198929591698	102.879550508731	134.824479284549	153.768899741933	158.364692026802	131.508768080471	165.309035130256	165.107770924605	389.815254579932	265.698001360019	311.870824601905	725.299034103322	198.763859059583
1769428_at	YOR175C	ALE1	2954.87758950655	2826.27905587983	2878.63579610006	2968.13040450825	2756.64100634993	2836.15912573407	2639.99571263765	3094.24475506804	2975.55202736995	3322.95480510079	2869.57593730399	3042.57708213524	3402.6722830214	3078.3997187447
1769431_at	YDL167C	NRP1	1813.81649794801	1895.88016238274	1948.80621111512	2100.61098513744	1203.87071492148	1763.71628021953	1186.2265953546	542.182033890335	173.166584710509	131.112644443363	76.3459883586709	80.0032542428338	170.158393068934	374.017004124088
1769434_at	YDR465C	RMT2	3295.56390060843	3152.12955751638	3016.75944484067	3425.75821908046	2726.66883515286	3312.2194096555	2950.69885156887	2160.56629186304	1312.79720542928	499.988574052904	671.186164334496	468.849579992325	167.818976903086	889.776392117603
1769435_at	YJL201W	ECM25	776.630552528591	737.80617381821	950.102310779956	793.068024483227	1014.27492492579	859.385131629532	930.007212265807	894.908942207749	788.480355085783	822.563856208714	1002.55188385788	984.53933196991	882.519059202335	616.196186467869
1769442_at	YDR495C	VPS3	1084.1300742208	956.07752752239	982.137977273085	1036.17370735899	1056.64155559466	1153.14591784472	1080.85391244447	1149.97962240781	1144.27487038582	1253.58971258216	1099.56037553147	1131.60250817382	1506.38680048449	1667.34230740386
1769443_at	YDR501W	PLM2	289.79246429326	306.292551321238	306.956300648545	299.029400729417	329.165482675367	280.312406795863	313.791812804528	353.388601277657	305.924470799131	302.520738168162	232.526452173287	272.281943922054	330.039348962214	320.107774246498
1769446_at	YHL010C	ETP1	392.767566093133	392.351154776957	395.441990286991	381.170836937229	442.471704827881	385.65952235165	417.134668245634	667.249072477791	801.983075370695	929.632200375268	807.260707063571	768.920124028487	860.21209341975	827.164746521909
1769448_at	YHR152W	SPO12	1308.31186466866	1507.16216823458	1422.86685212986	1523.47944510153	1570.90835459309	1545.80661147061	1629.77924214572	1530.79347762497	1440.70598935117	1555.63476165184	1663.59253900393	1548.69668452145	1991.66450862115	2458.07064604366
1769450_at	YER035W	EDC2	1717.41831115711	1589.72047494478	1843.33656668403	1870.68618349938	3351.97177612937	1910.781065764	2753.82233509903	4544.49164769019	4526.29494335538	4926.78688916384	5245.42258403031	4951.14212737781	6281.48368399437	8789.10993015499
1769451_at	YHR002W	LEU5	647.219818644834	604.638641494336	625.539829945675	623.5327622472	833.169784755855	683.667968967943	824.242324475286	943.712810897265	826.840915788463	747.90217322188	768.32279273256	728.54462587484	697.107023750606	766.078935448256
1769452_at	YPL020C	ULP1	2921.77793915081	2431.91067545854	2451.43773294056	3038.13371408569	2715.64502063406	2716.11671458906	2528.52250179506	2777.98522514092	2632.76546144916	2901.88336539773	2810.34358288066	2541.3386133522	3089.21763645741	2662.98531689397
1769455_at	YLR286C	CTS1	13196.0096331075	13404.4196340358	13636.3592338893	13492.6369477399	12645.2034664964	13358.2004382075	13080.5526207712	13091.8064563341	12495.6721289891	13996.8782833806	12903.6603004914	14294.0837764553	14035.114004353	16491.2583142645
1769456_at	YKL061W	YKL061W	384.038693329671	462.252857541972	530.27293533791	485.682868950792	531.490716637581	454.409163462217	578.010084904884	451.047127761769	515.384874518403	646.595354713681	700.3274756782	650.160107992858	734.78872470721	832.640181364278
1769459_at	YHR131C	YHR131C	534.482400341277	509.08309728532	550.451974325621	541.60862261463	548.62849595558	570.02149800783	511.510921097183	593.721824405606	598.463714414753	626.133552684467	557.64628006153	611.88313637257	599.9995595821	617.638231399279
1769460_at	YJL185C	YJL185C	724.447694200887	731.359059280405	703.156197445964	788.749194159245	843.691888999749	727.807116984371	777.323370951976	1151.5595318586	1366.97833980688	2065.65574926186	1721.34113007368	1860.9772430566	2422.75963192781	2833.70124439275
1769461_at	YMR317W	YMR317W	124.904013928852	85.5875682659325	107.376506126214	144.74964549191	167.044236656193	130.215941338922	143.855105643299	186.791675805041	184.437235446712	317.253139918553	307.016520986756	275.142698953722	333.3620468722	176.048571281207
1769462_at	YIL125W	KGD1	3183.78292099564	3139.84968914206	2980.59706035389	3150.1016880599	3400.04526342676	3310.19249547814	3321.73156251027	4093.75225107574	4219.64834648579	5232.26251620669	4668.50607723708	4822.37684491408	5183.00878835417	6055.77678063788
1769463_at	YPL065W	VPS28	1714.98219505179	1711.00715442272	1629.46973012689	2064.28276011943	1864.47977566643	1677.36893101381	1733.71852082687	1867.13106857525	1859.56904235346	1940.11246775181	1827.96722062292	1716.13348133293	1932.31584346088	1983.85155042419
1769464_at	YGR130C	YGR130C	1833.44188378934	2154.82320139543	2214.36817147302	1781.2378043454	2579.85671821445	2127.09757137377	2811.74306269477	4153.53585140599	4516.0081694484	3317.68827680949	3732.86619191483	3516.03512145623	4140.3390031729	5369.06681442051
1769466_at	YDL049C	KNH1	1120.39208982295	1089.87892186626	1255.97250562105	1232.6060286098	1454.48791694753	1329.87768973614	1302.17686746841	1290.87864340987	1186.0483453723	1643.94457760031	1550.00625224849	1583.6474260832	2033.64339783655	1504.85547076646
1769467_at	YBR065C	ECM2	154.288087166224	126.292133352366	115.055949655972	141.430128150866	169.283210685245	151.938465191539	122.985561708359	176.741784294318	147.21485625194	256.123787069803	236.59384480181	193.55139879893	161.795110938794	173.211972394498
1769468_at	YJR082C	EAF6	1717.17984940435	1492.01511454585	1573.77602557803	1905.43968624079	1621.90024805125	1776.55582934939	1562.09169836519	1474.8363270598	1384.3197069387	1597.05114562899	1430.45429099247	1406.05572446193	2328.215379555	2062.48728052295
1769472_at	YMR182C	RGM1	70.0131453458583	86.4498500169937	125.839025097372	75.0949719363358	94.8473823446947	109.460533415459	92.1746159131924	103.875690881544	97.164853930822	76.5069222555309	130.98274692228	106.612737599642	138.252208021789	168.815383927935
1769474_at	YPL264C	YPL264C	1109.97344028227	1061.60656959035	1005.08872221488	1170.65053364708	1057.65808436812	990.473470658808	933.369133459955	956.778017808546	878.384388316864	1526.96347070557	1390.69105261866	1298.1572396525	1949.30184454446	1212.66049691939
1769478_at	YPL199C	YPL199C	3234.40469119219	3630.08136857778	3410.81357756141	3671.28370659648	3213.09417269423	3601.14131957721	3270.00988920687	2594.77790146017	2238.81015568781	2160.11607715221	2192.03780172959	2184.82731645308	2058.9535887065	2209.7447379239
1769481_at	YGR080W	TWF1	1400.05180341	1482.53096520087	1467.88970775117	1422.9290964364	1841.65105338537	1488.0307934567	1725.60675169632	2185.89337536478	2225.74796371756	2524.03221194122	2354.08901120757	2622.00348555028	2590.15229702814	2456.77720139301
1769482_at	YLR125W	YLR125W	98.033409415762	79.1337107550845	119.6293238854	81.3857636754541	149.311438246882	113.44119916211	94.8256974117688	137.952503555196	134.75319781685	147.417917917856	227.505505094571	158.756976256255	155.347141030823	152.219905372604
1769484_at	YNL292W	PUS4	1167.803182911	1151.46342209973	1109.71833913726	1199.07317270866	986.255211265807	1224.26669801248	1000.63729143739	699.687752711955	407.452945279051	358.877428206068	313.262233257676	300.384386604854	301.092750514868	489.048513336607
1769485_s_at	YAR033W	MST28	943.515509630608	888.14626154967	935.873415864566	1041.0867857797	1099.48211840283	898.395326405893	951.379515826216	1155.40474599197	1063.07195545687	1208.61440555188	1163.10167712823	1124.79357665114	1102.74246469298	1144.95994643834
1769487_at	YKL063C	YKL063C	2349.1743615192	2482.46014976098	2577.10071998648	2258.88005306541	2426.15255676012	2428.40678011672	2675.47766070762	2350.97117809903	2474.18932512135	2337.60864190788	2834.51599775887	2478.36087270185	2577.66626145766	2418.36889859012
1769495_at	YIL010W	DOT5	2894.16591746897	3170.69479583652	3094.94023724382	2944.94760639037	3279.91162876649	3030.80720376169	3340.16243716337	3402.98571656872	3783.16080652761	4840.54703054761	4471.01506877154	4735.89598067918	6357.16123476622	5193.8411570957
1769500_at	YGR113W	DAM1	1184.38186875013	1257.2429968693	1499.02957021593	1132.58576430958	1643.0291219846	1437.60134355133	1553.46339943533	1603.48961029926	1573.30430387705	1695.51529402692	2148.27130068999	1991.78639648845	1999.09888378672	1775.14823875809
1769501_at	YLR266C	PDR8	711.449700046215	719.690951453988	706.269198704875	755.29453737314	627.667408818478	721.40162956028	657.971661802759	689.656736034932	646.402956442304	588.186778395173	580.416398093259	564.329720332818	594.876960042012	589.927670847956
1769502_at	YPL050C	MNN9	4820.31476542018	4700.00632285125	4780.08839053585	4985.05889920256	4406.38663505571	4784.64576986482	4390.72798835884	4134.53050287288	3531.1417650427	3815.04095245045	3549.68636791448	3659.10568585927	4067.00332173267	3642.83165498933
1769503_at	YDR447C	RPS17B	17793.7124796629	16074.2511477933	16357.5748412841	18800.3104025407	17333.8638106241	16570.3723103796	16233.0386564394	16391.2418333833	14157.6350600821	10917.4813829411	11910.9171956093	10218.9549878243	1078.51787914756	2951.22337904845
1769504_at	YML019W	OST6	3887.89876517212	3327.02017121269	3242.36083405153	3585.0733132313	3396.62721258889	3291.35549349288	3144.95593802594	3492.80083228981	3214.18702426467	3526.1553379778	3002.58559259362	3255.02965325343	2682.65284598875	2500.20173428077
1769506_at	YKL166C	TPK3	1361.10513885034	1667.95318193335	1709.6436481171	1387.58359456441	1260.46587387566	1498.06924784	1337.56351737122	737.6695626126	459.997439835953	477.376309027783	572.012566183001	561.10434414637	718.098453330616	885.310095686437
1769510_at	YJR139C	HOM6	13982.8328396544	13384.066797545	13179.1372181229	13881.9837952721	13952.5078780358	13783.8490108953	13413.4647742054	14551.9489413026	14503.7538177058	16694.4732762939	14804.0965363526	15609.7605385457	17478.456023412	16983.530124954
1769511_at	YNR038W	DBP6	2499.91256964855	2362.65266062552	2383.30169268568	2416.59075670542	1875.79795045894	2552.41386776777	2054.38345629651	1135.54885086159	483.860154522093	533.583145398874	403.091424629467	432.813369455375	561.340211396006	909.268163022494
1769514_at	YJL165C	HAL5	1689.40781149016	1631.36289122853	1825.31059842372	1727.4604586083	1933.37879054025	1797.99128482325	1857.43526457067	2280.4837582244	1915.45036450068	1676.20928052428	1903.23809047607	1719.04429004687	1949.68133420572	2156.04367681829
1769515_at	YFL012W	YFL012W	107.396552730192	151.348101518078	126.967314992229	125.961451131052	116.092935988886	154.269211376338	147.572251318697	119.185061230989	124.715879827907	125.721241739121	133.068328550566	125.270589476569	144.23373770364	119.591587604233
1769516_at	YDL086W	YDL086W	4611.37622612678	4805.58798420458	5322.13595115244	4991.37597394575	5840.54935148073	5211.36616401935	5417.76853531592	5774.7660611006	5762.30980841483	7667.82119090407	7727.95833605349	7880.44096484601	10899.5522175993	9567.43929512002
1769518_x_at	YIL176C	PAU14	761.181788887149	834.536407996045	1038.26337389338	866.038944185099	912.963964384096	897.94683820533	1064.85543816866	802.59070128281	692.414183905831	732.393362579298	908.006021856388	962.755704316281	1307.83978670537	772.625923700883
1769519_at	YKL096W	CWP1	9459.22563048458	9584.1842658237	9037.41504133106	9144.57236453698	10655.7180587051	9161.6682714521	9696.32443386737	11944.8973543974	12376.872996945	13210.2861025583	12864.4917877529	12832.7552352147	12192.2136950816	7871.87056657374
1769520_at	YLR064W	YLR064W	2185.40202874034	2267.84966123934	2213.8741104319	2096.94816629045	2002.20214690682	1811.59129000414	1914.05297180592	2066.42849442103	1861.24211093678	1605.4407207211	1736.08028503612	1679.97560728412	2186.39837593542	2190.16853653121
1769523_at	YBR194W	AIM4	860.176620708986	919.462561017929	892.479767706878	963.468917859365	1032.05709706024	914.543007039142	1020.04980636294	1030.59164890922	1038.85195595635	1232.03151223898	1449.15285660682	1312.16300048728	1101.08662220748	857.31169566941
1769525_at	YEL003W	GIM4	5179.63483056308	5162.52560030726	5369.9255305208	6255.13727553067	4992.17656491847	4843.58060321618	4298.18629701624	3970.67747674768	3401.21467876196	3048.82805348793	3524.51922092424	2891.50557545337	3616.85894904087	3934.71820248587
1769526_at	YDR205W	MSC2	1245.24074735496	1266.06107917906	1378.07131183155	1355.90167435612	1292.26226832913	1291.64133078328	1351.26576921043	1385.24951914228	1221.59641589122	1334.23809670888	1345.74281773931	1352.30168749708	1314.47976307544	1280.21712951905
1769527_at	YKL075C	YKL075C	1161.53585356506	920.549931978291	1038.56576923035	1251.98165782964	1134.72682829791	1077.05228407504	982.8577433127	962.21191527534	769.19611458441	901.291631654214	806.5674088144	830.641956010151	818.452567517227	890.615480731524
1769528_at	YHR198C	AIM18	1057.27746064121	1145.78070266633	1055.0439130598	1090.70990284772	1314.69595596148	1088.34602971369	1255.76267676457	1578.85680792833	1789.93882513567	1779.94176655239	1600.96554311577	1738.82683638551	1544.26324984296	1753.31886362899
1769531_at	YGL138C	YGL138C	12.8980513114771	17.8079758786103	14.3412927146415	16.0698604088255	16.587188812203	21.6501488479443	15.7817001355789	28.8967004762636	21.0358016249083	24.6581055612179	20.5788745423487	16.3376348914345	22.4480024153549	29.9484561835617
1769534_at	YMR212C	EFR3	2089.46118111188	1946.50041779559	2115.15058438655	2234.37129026054	1727.94135754372	1800.29748940236	1687.32535632503	1611.85719346219	1329.9843531655	1160.38505714317	1003.4739234556	1150.96176502573	1077.94849798579	1219.03832926639
1769538_at	YNR055C	HOL1	2273.98893586931	2139.64007267787	2186.89184080906	2232.75031172912	2135.0239363115	2064.41357042425	2013.75202302032	2367.24985639839	2243.18077921575	2378.01554041766	2323.47588827797	2330.44607135093	2189.66891939731	1968.08012670139
1769539_at	YNL222W	SSU72	2169.07973398169	2000.82787344611	1933.84017813402	2421.31630078762	2036.34866608308	1900.21052725453	1847.30245027404	1917.13383560065	1821.16194770841	1685.6234914693	1831.47352367801	1578.53489593667	1916.6572083514	1807.86492739347
1769541_at	YPR042C	PUF2	1460.08887139571	1350.85218418187	1361.24848249156	1513.89585727466	1536.49333403807	1503.81958959031	1401.00820041616	1906.61930151925	1523.157905944	1202.59183863722	1196.49190064428	1168.73017091249	1448.43167840515	1571.8277232592
1769544_at	YLR149C	YLR149C	476.862875682237	373.650926307116	408.835810733449	434.215063619639	912.061620407418	405.078186031659	703.84886076641	1782.36914315597	2223.02086886973	1877.42124961218	2067.07941674866	1944.65170108674	2031.49273154888	2591.9520141107
1769549_at	YOR271C	FSF1	6128.93296174179	6236.45807063435	6454.52429776627	6219.83904847794	6225.12334036174	6387.33202112382	6210.21022344103	5606.36143554448	4370.47532866739	3954.94901305989	3829.47821904373	4063.06848133154	3330.24001289567	4493.97508328836
1769550_at	YHR197W	RIX1	1737.84312007576	1615.80325474231	1746.05888570405	1898.7487928391	1178.97574617288	1796.99922480857	1204.60655368167	510.449556023366	116.448793870324	117.747600209271	100.150992804993	111.953791286909	70.1034681089383	247.87281541536
1769551_at	YAL034C	FUN19	1140.91416160727	1140.6893406751	1155.1352614305	1160.23026063651	1558.79695839308	1251.20193096037	1423.76925280569	2280.31876747676	2132.89365072835	1972.84713135696	2023.87248705232	1907.14877786474	2447.04226501194	3057.95064548689
1769554_at	YOR084W	LPX1	1279.458953667	1262.37287763941	1372.31507863136	1294.706296662	1421.32926710535	1346.90614057593	1455.16282933377	1612.03076155751	1327.4021599088	1196.66330822008	1246.3913590943	1281.39541043098	1402.90909145348	1617.54433526695
1769555_at	YGL083W	SCY1	1122.22799355116	1011.02674120799	1149.24264019146	1105.66337746931	1152.61924869321	1321.64091085517	1192.02821795127	1199.96709477104	1001.41697145578	975.82264861246	1090.6896098782	1066.0933051681	1156.45994014901	1234.95343211425
1769556_at	YDR140W	MTQ2	1918.4537348564	1999.72621530688	1968.58167636109	2126.69504348	2076.47502591207	2089.46593292752	1955.11648489745	1832.54970117618	1732.29483571162	2348.52610668263	2033.84414883878	2117.77807008998	2585.53836237706	2556.35774026006
1769557_at	YMR216C	SKY1	2653.03450095493	2371.06249797391	2349.91515266995	2615.43263883402	2402.66228953468	2526.85672324417	2320.40041805937	2715.38147845218	2416.66436365918	2617.26681632204	2238.3258619022	2302.46564796927	2439.36731861422	2570.79103563087
1769558_at	YJL042W	MHP1	3530.71768077225	3709.01366988004	3772.27569852956	3861.30204231215	3952.3645778255	3933.31365817019	4066.79537039245	4918.47756093587	4852.70566157481	4428.38200833452	4493.97239190942	4438.92122978626	5452.17403536818	7025.12505084129
1769562_at	YDR472W	TRS31	1612.01905952959	1798.37379339107	1613.76444105887	1653.95890811001	1673.91196451873	1637.25463255824	1531.87910917483	1456.48448923634	1240.81057299567	1312.77619683234	1262.64937626333	1277.92569951711	992.744781189565	967.604531721462
1769564_at	YDR207C	UME6	1336.94874825019	1305.91621923299	1558.34629622648	1321.76052944378	1740.33386802437	1514.37383002954	1637.22596309537	1778.84640562915	1470.65525329997	1188.0596586556	1654.3411440434	1440.65126269551	1078.77917295077	1121.586633523
1769566_at	YIL075C	RPN2	6931.66276105221	7393.89833666313	8111.29360049622	7352.41420098242	7488.4114346061	8102.82095489373	7884.57228762937	7745.89428798841	7693.91386708134	8778.93412194159	9494.56588003894	9373.55994297965	11158.3337474781	10381.736106366
1769568_at	YGR010W	NMA2	1144.89248733395	1094.93529719862	1021.11975479471	1127.30058798416	1181.23665662828	1158.24136633915	1214.4080129529	1426.20099996006	1511.38127627352	1745.09319159375	1667.28761728668	1651.65512011004	1863.21948509531	1715.05470913408
1769570_at	YDR245W	MNN10	5037.34360482245	4841.51413160684	5008.4512310004	5028.15882039451	4773.94843586122	4825.48735300674	4631.79236065849	4532.67168798825	3820.45920326627	4028.18751311846	3928.04905495436	4028.30609825856	4057.62874571187	3827.55804387183
1769571_at	YDR473C	PRP3	981.526071711941	935.239652654258	1007.69996441286	1066.94551779929	1017.02869299878	995.839020470255	934.415324799424	951.64124665302	805.264677907886	902.943532137672	957.331176014082	884.181080007984	1112.30666228184	1234.58697173872
1769573_at	YOR187W	TUF1	4793.59090504568	5026.55250415581	4910.5329078322	4976.6516062433	4954.17344792439	4861.02189253259	4802.80405510041	5424.01587325674	5473.77249345472	6989.39892573305	6532.21782367366	6543.42843205489	5178.94302545733	5913.87409185808
1769575_at	YDR486C	VPS60	1616.96652084654	1655.2709242237	1636.62798204262	1807.11991207902	1924.87310662606	1681.80175203817	1729.80063452021	1988.03884854124	2008.96705282132	2638.41975070801	2594.97369831816	2474.48918896602	3577.85508077007	2719.80816964211
1769576_at	YMR003W	AIM34	3006.98147224474	2884.24508803133	2975.04007750635	3395.48805344912	2835.21404030382	2773.22874357044	2687.32083222843	2336.46174230498	2191.83044377532	2157.39558432159	2491.74917406025	2188.69140533375	3033.10464578752	3665.08519333809
1769579_at	YGL121C	GPG1	190.054729324796	158.88881550914	172.995621023928	235.577308702118	334.415849936342	226.130188536365	255.443257061994	537.031481505483	803.96106294492	2016.31437710125	1722.35487581119	2010.58866745147	6826.15523904825	7422.44613281414
1769580_at	YJL186W	MNN5	2824.8771174836	2858.34813779697	3141.75045624385	2816.772522672	2685.69919218857	2834.63900967835	2729.64095181817	2549.27438436831	2300.27093979904	2052.68558485198	2060.8686662958	2310.90188125797	1900.29445069324	2430.09742735741
1769585_at	YBR285W	YBR285W	117.34172775333	126.949987786163	106.618784913203	147.421520090953	330.158649989209	156.594934025356	212.706062041708	835.819798721549	1569.23807065853	2080.02214371246	2193.27941036036	1884.64067554928	2400.92854542796	1739.07997648197
1769586_at	YOL028C	YAP7	429.913818431511	495.145502665007	524.166868547107	393.61068855628	380.005409783267	455.995452246457	419.644770908059	346.655068514866	302.214059474897	320.810887769505	372.459778483451	374.009985894881	309.753726282743	273.456537369128
1769587_at	YMR220W	ERG8	6732.1489496363	5888.41516289638	6439.02182408085	6611.07643385572	6506.61688512209	6214.78428001801	6434.0073499028	6123.02795738537	5262.64345920629	5604.67878951538	4720.86684905469	5369.17911576359	5521.64098603788	5995.44461365466
1769591_at	YAR002W	NUP60	3193.07844630361	3311.75050924437	3338.33199083472	3401.06470829568	2905.15318542914	3277.41317539602	3159.8793362505	2714.34164999166	2267.35509007635	2193.56155384182	2299.18949071974	2218.28916715756	2427.20741841739	2411.53250115692
1769597_at	YMR049C	ERB1	4461.75816851353	4007.53287290424	4320.7243356849	4683.02200756737	3735.94117155322	4471.66155030769	3662.72123168859	2394.39502550034	867.511398728469	187.939134869614	177.91988822121	117.380311582326	91.531558576185	514.776178002141
1769598_at	YOR069W	VPS5	1268.80722766619	1360.36818547295	1253.29559483879	1381.9002956494	1329.63113617431	1374.90816661432	1362.52151005199	1527.99435449799	1608.96631865981	1738.6712358452	1720.0226197549	1609.40262620815	1658.63561480171	1472.81511709846
1769599_at	YDR479C	PEX29	1217.16644424058	1171.87656043548	1265.92329735989	1356.12308509193	1595.12873388389	1333.23094930057	1485.88873122665	1972.7524718113	1990.34976189099	1840.0720791541	1868.65234709255	1709.95412058018	2654.44930441742	2767.05375134715
1769600_at	YKR038C	KAE1	2913.96735394255	2632.61253380553	2710.63292099559	2739.40670380261	2851.72544663753	2908.41901005068	2774.66373897111	2719.17580281566	2294.67400624463	2397.74698612487	2078.38360525873	2207.07877552619	2311.54965853833	2355.19321470629
1769601_at	YPR106W	ISR1	1585.47745121793	1753.60210253849	1789.2905586361	1736.51188221624	1902.16018269265	1888.05761649256	1946.758730534	2016.92926655865	1834.76399665634	2028.26502797476	1974.61280289522	2028.40055607923	2468.45155461841	2834.24118967935
1769602_at	YBL031W	SHE1	681.359393789078	705.957303191804	696.953875901299	734.8739880602	757.005064146307	716.042407761051	702.956175429063	745.916032118438	622.254705445476	564.348328027762	518.025891321259	529.984448546511	553.045020090116	592.680465108036
1769603_at	YOR124C	UBP2	2637.81671436313	2669.33529009179	2618.62322067197	2975.40309914823	2743.82661638704	2858.30485436781	2673.80703063628	3393.86535737321	3578.33268252087	4228.64053605728	3865.759289788	3830.60441944971	4373.75662008661	3745.04845672072
1769604_at	YDL149W	ATG9	500.985869191064	493.097420044015	481.142841789618	544.907257845117	514.242389574874	466.399354422547	492.302430104931	825.71935520829	1161.72982468162	1328.34897969922	1192.41046938423	1213.02488257985	1604.73351494428	1871.37663166907
1769606_at	YDR072C	IPT1	2705.83364705629	2635.37580929243	2974.40585296307	2971.38703290403	3002.19772676634	2873.13777640789	3059.95325211128	2908.46551400262	2127.59051428308	1860.75377473506	1841.56870326256	1888.24883522218	2111.54297615639	2179.10519537262
1769607_at	YPL269W	KAR9	639.429294819124	745.76086918004	802.29907855214	654.698760708981	754.208037339525	836.807654117534	820.546201698536	793.417139986267	773.179775612601	880.93767420244	863.727597769021	895.463416081161	941.840039735174	820.521704544328
1769608_at	YGL107C	RMD9	1389.623946816	1418.91179617084	1455.52501590078	1473.94697724213	1360.37640452086	1485.12102605906	1357.22665019312	1187.37555513785	1037.75468380044	1043.53706845851	1099.28254544153	1113.09231931619	1216.12703556213	1227.97059315167
1769609_at	YGR110W	CLD1	653.699716442613	740.155422235518	728.554263814632	716.408483285335	731.490681006789	811.545464897692	780.034349314323	865.885833309547	814.426158426558	1012.66191435439	1183.23136718357	1033.64171282956	1315.08090036242	1707.62438097518
1769610_at	YOR394C-A	YOR394C-A	163.322916705842	201.540048284505	243.454191073172	185.567834554325	198.781809395728	246.827722688465	242.164520577037	191.919726781256	166.835293276315	162.952392676406	172.881976148473	158.130029859812	197.999913936672	182.746800795953
1769614_at	YNL291C	MID1	2004.25360640035	1930.48255856793	1923.76841570931	1938.58024782275	1987.83404231922	2120.06080280378	1874.45626403769	1876.41147410913	1545.9741017591	1569.02370586203	1671.47223516271	1610.03287198447	1785.2286819184	1748.33958625103
1769617_at	YBR157C	ICS2	1569.11493523937	1448.35028149644	1538.25963956247	1563.03773676762	3004.67730126374	1810.93988473163	2508.5107024634	3470.06778102219	3414.50878377216	3067.98205974581	2348.86500927438	2771.78640787083	2914.03648499299	5074.25297611173
1769620_at	YKL192C	ACP1	7105.48952458538	7431.47038952667	7348.1887426671	7625.83344983342	7721.54269045415	7626.08810288868	7515.86335584975	7318.68617210289	7074.7032415	8297.37757155491	8283.09593936712	8232.2648323524	10035.9914792403	9875.05776430006
1769621_at	YKR035W-A	DID2	1786.42587882165	1764.46177370906	1764.11921787731	1970.76289792178	2307.59202313189	1987.28259901105	2014.30005715862	1964.83976805974	1742.8580765718	1893.15667747855	2038.38464874151	1930.68208139518	2356.94649737701	1981.97338883193
1769622_at	YJL047C-A	YJL047C-A	936.191926457824	1013.49898070704	1041.63723234427	1065.53118482171	1018.72753564528	1071.06110057455	1062.37219658434	885.253717800704	728.730122052973	660.74413688783	868.767736189723	748.802977812134	420.231137762233	250.342009139066
1769624_at	YLR283W	YLR283W	1176.43638562712	1126.4578658458	1111.70789320524	1283.72172825846	1368.63798408694	1228.96527063626	1220.18852049512	1441.54870626798	1586.7633593522	1549.71204273353	1640.46581598114	1470.91531798585	1605.70888975964	1877.66901772242
1769626_at	YMR291W	YMR291W	1507.02778775387	1522.62827288396	1552.63593302098	1318.8971301214	3053.75387675221	1988.43127436808	2760.51364588842	3837.61070689762	2228.11709938386	1342.10987598156	1466.00841743931	1414.27414888834	1878.84339243037	2235.2982387245
1769627_at	YLR151C	PCD1	432.03631201314	498.49889540944	465.702820477951	433.936601904103	634.94567353135	537.195776236891	462.527424444547	892.23451405224	1161.89283165855	862.162273003023	1028.92557541155	937.999247441733	964.660880296556	854.922626262028
1769628_at	YOR165W	SEY1	2778.2518566068	2445.89088435808	2653.73604082688	2622.23006793321	2671.7998687515	2779.80931950297	2646.18244699447	2818.80463215034	2405.98641189392	2800.57393434806	2488.82001394894	2462.77946837644	2563.94828301693	2557.80553074632
1769634_at	YHR079C	IRE1	1220.78665098949	1266.48259755255	1366.10528709789	1232.56332464886	1212.07541614291	1257.3212307967	1263.23248396667	1225.51725306085	1065.72527172885	1286.80712805833	1236.65868029362	1328.51105961298	1556.53704693014	1444.57355887947
1769635_at	YMR184W	ADD37	2418.2573837769	2677.88967119512	2696.97082205425	2730.76613275194	2864.00273606734	2726.79304009179	2943.61872589974	3183.06575791874	3493.26870523596	4854.29352436632	4741.96668501966	4767.71534850093	6995.2836083243	5168.77386553418
1769637_at	YBL018C	POP8	5437.45173001628	4915.39015894297	5069.77221947973	6792.55238064934	4967.37880210931	4983.24768909047	4159.99035584059	3670.13861595376	2482.16872899269	3115.24689166228	2696.95632044425	2499.22035317323	4088.19826551999	4194.55121644015
1769638_at	YNL095C	YNL095C	1085.80718588757	953.805880691516	1004.20168268236	1094.63829487386	863.442064109034	1096.72210466852	784.170623603629	538.675188342498	261.321773762664	387.292754630161	267.73481428649	306.612436898858	452.181838061221	588.739930378284
1769640_at	YPL101W	ELP4	2404.37815226947	2477.84648468893	2556.32968793176	2539.39859496735	2255.34750972735	2479.2225938695	2414.22281938507	2008.96502064091	1500.75329922727	1768.13225222952	1634.25413821156	1740.68339998897	2306.24590717222	2493.29304180395
1769642_at	YGR124W	ASN2	11325.1369534088	10855.8707380744	10791.629151226	11288.0815631118	10807.7685235805	11226.1962062214	10607.660602009	10839.6687491507	10064.1269756273	11105.6171349798	10178.5557757827	10550.7868235167	11599.2884779308	9178.74919179655
1769643_at	YBR169C	SSE2	1400.99830836106	1385.94543482084	1543.387580925	1415.52132927892	1748.79462638582	1519.09423674136	1798.40062683547	3112.53545624707	4130.40499019607	4538.08898159431	4148.86318152017	4501.23810626991	7384.59560812446	8391.48757574154
1769645_at	YMR069W	NAT4	270.936698663075	251.425735764879	359.302299631489	284.241985964806	269.808283967633	309.856733809992	235.215123198811	160.211203057855	78.090627507406	81.3583866717958	86.042298010847	61.0137086235213	163.703203958095	221.480185422167
1769647_at	YDR068W	DOS2	1933.98507429724	1960.91536711113	1998.05530435274	1998.29531506969	1960.26830152915	1991.97459796699	2016.27465936278	1867.05369216432	1856.65090700398	1614.458700004	1884.83486157722	1666.6461422408	1864.93070134303	1874.25494334511
1769648_at	YBR260C	RGD1	2188.91738201984	2163.86471853188	2272.34629709223	1902.74852362113	2231.63054155524	2125.7534262524	2782.34728562376	2352.7293342937	2220.67000446506	2002.82378393809	2860.64698430842	2381.42286899856	2055.58063280146	1723.29670337271
1769649_at	YML017W	PSP2	895.928792058011	891.874943742976	828.183279121504	849.809646950184	742.141347985314	802.534402842625	763.3572765779	931.284076319753	977.970704961293	1042.61977382111	766.93065437065	909.862457578813	787.771505946691	956.208515395133
1769650_at	YDR466W	PKH3	1146.69274041836	1089.26907653136	1198.15617707149	1125.00868236268	1208.37335159063	1161.62427731863	1262.66142403451	1482.02130767104	1306.72081392783	1378.90436169119	1303.70258682893	1318.612780251	1688.58560437492	1819.53860052166
1769653_s_at	YCL068C	YCL068C	132.361822746696	92.4786892650085	134.658314177998	103.833754351528	184.794318661353	116.214622177957	129.402201965026	188.662552887425	185.070668793457	165.09815136761	285.748364595708	152.23557304565	156.352574115417	149.289804516424
1769654_at	YFL049W	SWP82	1345.5376368007	1268.51114257992	1265.513348215	1300.84899634227	1276.8160282673	1372.48836440148	1276.51287133714	1482.23731882133	1535.12442347211	1673.38103206002	1444.15699344443	1564.88931297425	1909.81568358402	1745.32416081392
1769655_at	YKL167C	MRP49	2217.17090645215	2388.57362661029	2370.63309328271	2449.28922917708	2542.07048793049	2295.80592212544	2553.2357324292	2586.25641219666	2747.48151271911	3330.85363754031	3264.04532383226	3275.81691303272	2703.90872289041	2582.24672998835
1769657_at	YOR264W	DSE3	2604.52018211174	2875.24479984873	2794.95801170251	2710.96516479224	2503.38304794055	2908.22395803781	2739.98018445669	2260.82106900233	2072.57818446759	2381.62293976892	2310.46920315415	2438.59158604703	1750.25062207905	2487.72544985725
1769659_at	YIR039C	YPS6	456.992233989162	398.906551863142	478.246018316326	439.756054322345	714.788720584768	498.257378307707	666.594295146827	1391.81786503123	1647.52923979903	2674.49998049355	2430.70026690123	2690.16668419874	3481.1193060529	2379.94364435852
1769663_at	YDL061C	RPS29B	18411.324109769	17864.874997957	17794.9962370099	19146.5344559975	18243.159240564	18363.2225714356	17762.7985667271	17445.299860874	17119.2781658472	15056.6790450607	14470.545167689	13909.5418647751	4573.28277150865	7916.53468806643
1769665_at	YKL108W	SLD2	470.338094584864	539.634363398475	519.436774394624	530.524331472844	546.714143805435	559.022804266148	547.941951475718	609.105370781999	617.505080506405	707.332529551033	728.469392354122	718.9674979161	846.760359942345	756.499838042852
1769666_at	YLR127C	APC2	462.567673076316	446.55837789222	424.009691596134	475.35899490249	437.009236435254	429.092652328732	486.050903637619	431.230344406449	393.312979700318	434.475301686181	389.544864800414	372.456812519449	421.319267901032	444.141345876391
1769667_at	YOL122C	SMF1	1973.99833675504	2178.80226294705	2127.57925767545	2069.12522977751	1872.48409401399	1945.23262453384	1927.08733136098	1685.17725037806	1554.75304873589	1863.14870628126	1991.89724556532	1911.0420473312	2050.23528520856	1676.72488330663
1769670_at	YKL208W	CBT1	648.3266961876	688.907110741434	651.898540083698	731.339295888506	820.630206564882	742.418257350517	717.402005176237	865.725303316531	974.667910279535	1262.81603794331	1228.45662704334	1170.68770867307	1074.43319227074	967.141116715978
1769671_at	YPR117W	YPR117W	1260.98962291286	1133.53625701043	1230.16417432955	1329.44941383412	1230.4448137556	1334.88815489637	1172.56748963582	1276.90734570477	1107.27261351226	1239.0745413731	1230.09812587275	1163.29329751856	1759.94193207304	1820.45291336536
1769674_at	YPL119C	DBP1	169.994414826606	142.056273554972	130.221239593041	158.936405115786	212.631245153841	149.23114147502	179.836325296358	351.638354935086	401.474187036144	514.284784130985	358.70922417937	432.300411025171	548.433203060165	638.328304930736
1769675_at	YDL177C	YDL177C	742.09945192772	832.244029881626	839.518010527315	982.445493216155	751.51869261722	810.854838105146	719.587239678233	574.537447162854	577.188701670041	711.540761207317	708.328584202117	701.59153390805	736.308081514747	646.853531923953
1769677_at	YDR195W	REF2	1172.52082651572	1505.68518060746	1440.62396572475	1239.46820371483	1104.21876642881	1473.75430499401	1406.53683131181	922.957893355583	993.767675962975	1103.68343891559	1346.50880926055	1351.48859224466	1564.59851726083	1596.5664365922
1769679_at	YER053C	PIC2	1406.76316256726	1476.33257089423	1614.70896969354	1327.22906897454	3055.31751953614	1709.13422495633	2668.26734350022	4752.62730188933	4338.97051123143	2800.23152286854	3812.99490285189	3384.28319926959	3763.53682082728	4926.47525482792
1769681_at	YOL105C	WSC3	864.642085274117	875.823423256958	904.30004631414	863.258042101329	1033.62324401684	985.916089891543	1001.28166239305	1299.52948893167	1162.73963565558	1115.21865528599	1200.21024845023	1115.2745495465	1075.23580058161	722.118436192781
1769682_at	YOR104W	PIN2	835.081973768341	849.641589589981	859.497749863935	803.505261715577	943.711888907788	917.998169331946	897.922294914381	1097.3452540632	1290.31005861023	1850.77843703734	1750.9852797045	1799.00601262857	2385.04890537186	1317.19388698383
1769683_at	YCL018W	LEU2	8228.9177503767	8469.739331976	7923.2207142963	8087.35890170603	8218.87948585691	8802.53882186084	8440.02084749811	7964.8918632558	6287.94813783337	3565.59015484389	3819.89230583975	3703.99125940174	2013.96700996059	3449.39621834645
1769684_at	YBR110W	ALG1	2779.31540485329	2777.67819060039	2865.16515440469	2815.98176802911	2719.85435988754	2694.86925169976	2820.51277023731	2820.53926496599	2723.28921804537	3308.99354391027	3094.57358983801	3358.56322450073	3426.53380560099	2722.23934732847
1769685_at	YDR518W	EUG1	2311.86853526194	2186.87750066744	2388.53046585296	2611.14153847346	2259.74212842409	2295.5520499154	2326.60542738063	2373.73845097051	2176.44570093593	2617.49735713964	2463.23947080941	2548.26691547603	2210.54890835218	1879.22308698682
1769688_at	YDR210W	YDR210W	4404.46669389184	4443.88575314134	4331.88062888734	4834.19052681404	4226.93446697099	4588.80379641839	4426.56072233306	3532.55058046605	3830.96925731837	4365.46558243723	4110.94011652386	3997.20102337173	5275.4185463055	3477.61894263889
1769690_at	YJR033C	RAV1	787.766705199945	792.437634267382	840.277865512644	742.769445915993	956.20444163604	832.493854498563	966.241300286306	1274.9970463649	1282.18656756139	1326.63561278872	1495.33237676584	1476.13393885902	1497.20939289047	1405.67384162195
1769691_at	YLR089C	ALT1	2979.74556632908	2784.10065306625	2778.81549571001	2909.24015375565	3478.48115928266	2975.9391659313	3257.28201958901	5180.20411184762	6567.84184987036	9277.57353478914	8765.97702911247	9278.98516176704	12738.8207990645	14408.093708077
1769694_at	YBL036C	YBL036C	3396.54652361962	3491.28632453281	3410.3696804632	3591.42478794445	3431.34515793704	3335.59727555811	3346.88194414104	3241.59672917183	2954.81992636457	3666.71032227023	3172.04460611131	3420.87230061742	4111.48971484135	3454.1606308115
1769695_at	YDR363W	ESC2	373.634546000624	321.761347893432	393.646876120763	328.442467777479	430.629125296314	423.368696823029	409.634130990516	532.046896588416	534.636756551332	627.211024087056	662.219220535388	594.80362194955	516.923963172368	546.860520121448
1769697_at	YBR002C	RER2	1431.90221529989	1458.62573406236	1385.08418926067	1507.29700464707	1202.11601838784	1352.96912428213	1082.11544587877	875.770451438373	679.286834830685	601.953578378337	589.991794583562	560.465586312187	651.543384174298	712.018780676342
1769698_at	YMR227C	TAF7	524.2796816969	477.071859346321	549.771795967187	616.615614945138	528.921474714772	546.768843454902	487.892156869909	481.31027181779	437.902699026932	530.182797251483	468.906179791091	469.351521767322	538.424531418849	650.46054577523
1769703_at	YJL097W	PHS1	4735.23325820421	4827.19671707717	4709.82415571834	5099.84261356103	5150.84495085201	4758.46002428044	4747.54753371269	4843.61344379201	4346.45259106145	5269.4930580106	4813.2596050895	5044.72407843785	6082.54951115329	4923.36566332579
1769707_at	YNL118C	DCP2	2022.85732339035	2319.4073897156	2266.79617292976	2007.5283616907	2023.63002358415	2336.09804233443	2300.44319171047	2150.97001783376	2303.39770838537	2422.17637120145	2439.11867963366	2502.33554561889	3548.54587412151	3105.63743118828
1769708_at	YIL161W	YIL161W	968.921475289081	1021.77315157628	977.36932222504	1158.5461046232	1082.55494330536	1073.38727749722	1039.93833748714	1086.20342903617	1094.27633255788	1374.35239333789	1332.13137774981	1338.2081801842	1185.71467519761	966.55666533707
1769709_at	YCL054W	SPB1	3247.70095695383	2951.60591413706	3540.76780213126	3679.4963986696	2804.50874155544	3403.82729018198	2750.04161215077	1030.62961947198	178.474872083135	204.440709405804	206.939052452688	155.680479931956	253.357577357501	705.941842950259
1769710_at	YDR006C	SOK1	1807.00152015321	1765.61159198466	1767.08040961942	1985.27324445494	1717.72030929457	1884.01071032989	1730.77029481243	1691.82030179926	1394.54731300663	1525.99149633824	1387.32012128276	1367.15530300794	1700.97010124268	1878.56378678651
1769711_at	YOL019W-A	YOL019W-A	22.3468241443528	32.6542187525454	34.8252584205167	34.6598006648424	31.7033125139637	40.1602540747913	21.3788808163816	28.3205583708341	18.600752443796	31.2738812621282	31.6275648167325	25.1829522863008	14.1465078311216	16.4185476265198
1769713_at	YOL162W	YOL162W	325.49754755107	366.104699310368	344.980013023323	351.398546070311	330.686882935682	295.53708507948	336.396225873638	454.97938731237	924.701299966135	672.314764622554	982.422356882192	730.307656812452	1171.36582087885	1256.98899680435
1769716_at	YPR121W	THI22	838.689736255327	855.685731287502	891.447577716753	924.556789881196	931.497768324192	930.582903766726	939.272963645183	896.455184244358	834.15011894822	1084.42962929671	1127.69188780863	1101.62787027613	1354.54869348616	997.252352159972
1769717_at	YPR031W	NTO1	864.509460124926	796.939618178319	768.451446472951	869.024732981666	692.253294748376	880.792718967884	674.024095301165	560.677399128535	488.291950267488	523.260855064687	427.375674510823	415.586866443407	676.393810942664	1027.80176054334
1769719_at	YFL039C	ACT1	18141.8068477114	17709.8001516515	18148.964784457	17422.8198753413	18395.740946756	18461.4122181643	18425.3835131223	19721.321834732	19853.8642661558	21520.2828578406	20989.7496703482	21673.8273976656	22892.770972524	22438.47540742
1769720_at	YFL047W	RGD2	1272.53005147782	1178.52233633182	1234.96504604864	1271.63315811204	1177.42723755362	1255.02293065562	1172.45565414679	1134.43637260758	949.641408921498	1269.44577780363	1097.67628151212	1175.88203807584	1412.44847024953	1137.09232140372
1769721_at	YDR331W	GPI8	2923.18979055284	3042.62636393275	3128.77489213912	3320.98964255538	2873.60196595462	3062.64970875799	2895.22534139317	2679.57171370388	2395.23388982125	2617.75179304554	2662.59715861873	2558.78103304905	2455.37706044136	2093.55019874884
1769723_at	YGR174W-A	YGR174W-A	132.200127709066	128.232762292795	170.80722661393	181.103171407602	428.966949576448	166.307878674504	299.109805966047	896.323441482911	1481.766665004	1676.61428991149	1801.20664124518	1632.6930385151	2037.48006733418	2208.1179222432
1769726_at	YDR515W	SLF1	827.680416849347	708.839386852228	717.03309688259	878.111073596775	603.521671303392	752.302442175031	589.29817477825	531.842397901716	595.434506754161	739.394727230132	625.141725452003	622.028480843029	798.567239393424	749.194216491547
1769727_s_at	YDL184C	RPL41A	17307.942112912	17775.3573437862	17914.7747660321	18148.6254880324	16786.7881164809	16917.1757546516	17121.2814609638	15768.3546511321	17425.5048753576	15110.4379406061	16804.6800447444	16108.4265652756	12304.076030578	7146.41444351923
1769730_at	YHR128W	FUR1	5514.18803729686	5523.94416650598	4965.6556092905	5508.31646479648	5272.08889591364	5529.67851246319	4890.61937249911	4269.68862449421	2846.70856748241	1339.85868735602	1327.70802540211	1212.98837981571	555.856465619154	1627.18429805954
1769731_at	YDR261C	EXG2	1721.05169443635	1705.23026218316	1833.61086020083	1752.65886845611	1673.69271637198	1720.6685506049	1816.41901537618	1752.86873630412	1588.46215847181	2060.99149417009	1848.14161110248	2020.54950960267	3415.76445566673	1933.30311098607
1769732_at	YOL077W-A	ATP19	7609.95371819381	6902.03092157845	6891.3192819975	8042.0863898294	7176.2592413157	6967.34097896879	7018.87867255769	6935.71604667224	7184.213363887	7942.99927419426	8154.01419601307	7386.56919637437	8674.9780593027	10888.5100923133
1769735_at	YJR058C	APS2	3873.8064953817	3522.42143884555	3645.0226045225	4334.5045032236	4572.8762088886	3732.41424094934	4025.46734240599	4326.08605655401	3958.37226834631	4438.3262603684	4567.51611234493	4257.91915925363	5115.68932499421	4613.16443362835
1769740_at	YDR118W	APC4	707.108304668965	736.258311951075	790.78073904213	781.466238555593	789.64054175776	804.448101115531	813.957426749361	850.877550628345	771.45098153683	781.36468747681	963.908429033516	828.251618817994	1038.59061140196	921.402334876359
1769741_at	YDR119W	VBA4	4738.29461650081	4462.08258830455	4492.38518228192	4737.5218118469	4430.54396002257	4484.55979098667	4257.30794602535	4502.28220065918	3772.25305445669	4104.09931304866	3612.6911197866	3742.57244410379	3119.99499976025	3058.31538627451
1769742_at	YDL125C	HNT1	9363.78493294884	9686.87445341562	9526.18590738352	10277.9476929943	10529.8113642921	9991.02712921694	10061.014268001	10131.1690261341	9420.3481575239	9751.59178876481	9587.5592527494	9590.66529041085	11272.4651321578	10816.8220349245
1769743_s_at	YDL191W	RPL35A	19269.149234191	19787.743338864	20075.2112010006	19800.4108359574	18950.6707022307	19343.3575514967	19446.1600988454	18149.3039275669	18511.9310336271	16264.436080507	16928.3029199756	16194.2377359281	6122.37098372781	7143.20283965823
1769745_at	YMR178W	YMR178W	3477.66418627466	3363.96451003328	3250.31693009906	3643.71977554841	3799.42497991878	3207.24843955194	3352.06031808154	4154.47073144769	4356.36147802529	5432.98449640697	4628.70205632077	4849.19294492471	6551.58253051646	5466.40870848616
1769746_at	YGR083C	GCD2	2480.67862616793	2166.85147876374	2556.94534090349	2148.96449985253	2317.78442861628	2511.90562932741	2231.06752142442	1429.78410056003	940.41468330627	712.742767911706	1062.5058421388	824.188158268154	861.634851471866	1077.79177817546
1769750_at	YDR253C	MET32	2415.16428834063	2260.65986429042	2297.57560011963	2495.30489948415	1900.75674679123	1652.95322384206	1897.47662179188	2131.2139885153	2851.62079332937	1406.92434520039	2000.54256395831	1549.71619130896	1825.29571170254	2386.74789843049
1769751_at	YOR285W	RDL1	8812.70087868952	7996.80078116854	8214.05955110008	9794.97882181777	9797.89964506402	8486.88543594008	8397.97788768861	10611.022625813	11388.5060768572	14733.579631967	13753.37734161	13619.8706102412	17580.26341476	18383.13213873
1769756_at	YBR017C	KAP104	4099.7573435418	4361.42054280516	4446.87465812188	4308.98810150457	3800.68353759375	4373.18827393265	3947.12806651627	3563.95234187759	2974.99368796118	2596.73554258115	2604.89141752945	2772.29399962841	2540.75064074263	2847.88310520139
1769758_at	YPL235W	RVB2	3371.56448005058	3102.43793965406	3118.32184379245	3462.44918977041	3083.92448698229	3164.84091652642	3070.63228407064	2962.97557023762	2587.18834138663	2570.20013183014	2460.74193117529	2403.13071127978	2227.87357662342	2336.00437349827
1769759_at	YFL067W	YFL067W	122.335530257643	124.518155595917	131.263845943651	125.984395473284	149.250471601685	153.170559692147	169.127442781918	157.678056735098	146.302941179851	139.083880572729	178.760886977728	190.414142317084	163.960939125993	148.934668835953
1769760_at	YGR075C	PRP38	567.500594082928	1062.12278539588	992.926885753963	626.187633206699	568.639145619821	828.586745605621	936.553980932068	526.929731917789	630.002841807699	642.008450400903	825.814316526857	827.24656784083	677.392199408183	695.964034783354
1769764_at	YOR223W	YOR223W	767.066962816215	661.039871801118	681.662904766382	879.393599774034	1012.00530000726	737.834743169985	818.939082531523	1275.613550041	1311.01936197757	1292.710276123	1312.09882911248	1222.81651873535	1316.55288254847	1342.10197130957
1769765_at	YBR084C-A	RPL19A	12423.4824942431	13172.5270966256	12393.3875529203	13055.5798096728	11866.0835110447	13008.9069172315	12190.2513003064	10749.315096464	10847.640958062	8496.00838706132	8560.16988508744	7947.6486192512	1822.24960141044	2640.95589887173
1769766_at	YBR296C	PHO89	223.967884569539	216.466984552101	238.419940262701	224.743208466084	240.522242609476	228.941352659309	245.290409266897	234.29941171892	244.086011118082	318.755363291439	329.224288560452	308.539317971028	244.996300331692	216.802393020531
1769767_at	YIL132C	CSM2	471.228114857618	506.276921980311	510.012627874251	471.984677804369	500.629783376748	483.625752492695	489.005930106941	483.22363828269	443.407987388164	459.493450970677	473.184465735132	478.991354015117	356.98268219315	363.840334377507
1769770_at	YML064C	TEM1	1416.62148009494	1514.2428877301	1341.53255899859	1265.44285676561	1344.17769379601	1296.48960859977	1290.75413196852	1235.26834599962	1068.7596455126	938.69122231655	1029.37387930568	936.92821875648	808.369073956034	924.109932074127
1769773_at	YDL176W	YDL176W	848.663873331521	607.645631213957	669.746693318037	750.15340395731	698.898270498808	751.593437985149	668.373110259638	659.547606879323	779.795693470205	793.262460797322	754.399016699225	717.189731113031	932.414932909474	1058.81562612563
1769774_at	YGL114W	YGL114W	2093.20939968621	2028.34017448004	2016.74482242796	2168.46610391925	1961.96099250953	2102.57653346664	2017.4582300063	1884.63542034364	1597.34865956592	2107.13687882667	2058.99822439968	2077.43807865954	2227.49088398359	2297.6782399802
1769775_at	YJL192C	SOP4	6285.66955536147	6360.98937284698	6110.1796896537	6724.53210927899	6340.64194269001	6323.69154672374	6071.49199357422	5958.43409794191	5223.69376687703	5449.01353526912	5028.18436310289	4900.31280230187	4825.77666358605	4628.93794022603
1769776_at	YHR005C	GPA1	3076.00506789102	3320.71165369836	3502.29933873453	3336.64348351608	2913.11876459662	3501.56582617437	3313.88627538723	2614.08159239393	2442.5533954476	3373.83325952937	3403.25236322292	3508.82898824925	3887.67439813699	4342.01078176539
1769777_at	YPL130W	SPO19	29.9571323412606	25.244222471787	30.5832679476326	38.1686150468657	27.1339189553616	40.4927703543546	27.9652579407915	30.8800959761428	24.2204504741637	24.7724325408592	24.4777652955288	26.317989936683	33.7905870629263	41.6654396535525
1769778_at	YJR067C	YAE1	1574.8215254278	1745.1206433176	1794.27987858384	1894.87596548684	1488.37635642948	1762.67350813528	1696.6016181586	1112.55921070312	822.273846704317	758.351528065489	863.208821401653	790.394984565589	783.982225887341	1094.91219326513
1769779_at	YCR088W	ABP1	3171.13715839954	3107.00111287652	3580.96112804645	3133.00434594037	3375.69562003347	3509.84847351172	3605.42680273059	3649.2346716486	3778.2660707852	4792.83752988174	4633.46914675266	4907.59073583252	6928.17294972143	6327.86081546085
1769781_at	YDR393W	SHE9	601.309503849473	651.83806277526	617.435647621886	659.30270685839	669.828483755874	673.173340362822	609.226383254719	647.864781296122	666.111761040664	773.80275082237	779.083298651564	770.177873373808	690.469722978836	526.09268774413
1769782_at	YPL215W	CBP3	1527.11337837002	1546.79585643255	1423.90726869289	1546.87570566656	1617.31825865541	1541.47460701912	1559.57835263425	1745.2472282207	1776.83998947281	1951.78730963438	1781.52511033489	1835.39651372803	1667.82516938187	1902.5792422548
1769783_at	YGR279C	SCW4	13553.3322664451	13440.996401649	14198.0873008205	13404.4134734502	14035.4015282404	14330.5678434806	13786.1357739949	14667.3460991395	14259.5490015703	15628.4859398114	15065.5369278655	16010.6002266522	17435.015894953	17715.7938876936
1769785_at	YAL003W	EFB1	18338.3448916893	18642.7318651863	18306.436606118	18265.6685320909	18810.5109510637	17973.5409376831	18375.440720099	18460.0350301356	17563.2654825187	15772.7163761589	15926.5359053996	15652.4777283133	13978.0561744544	15904.1963691039
1769786_at	YOR161C-C	YOR161C-C	71.939637415417	75.1820444571165	75.115561016083	77.998827469842	82.2473348257501	70.4361387728053	62.391368148001	76.5393969693961	66.8236397589512	55.2204196490748	35.803251368851	38.3146831100297	58.2515263650602	90.8283319931676
1769788_at	YML023C	NSE5	1084.62781423551	921.479842834168	942.025055604031	1232.47836876314	888.85180743532	978.774254832568	781.714859249793	706.802329344749	545.868238023396	661.459548634768	656.524439322298	625.080594078347	680.431865062332	711.361756189561
1769791_at	YDR168W	CDC37	5866.98214238814	5501.85819705666	5764.07555924157	6524.3817241894	6013.82154803751	6018.02878968156	5734.77118724867	6577.45258892263	6470.40474864808	8128.71711560855	7628.66569692103	7438.67673749002	9181.63266566881	7969.71349699082
1769792_at	YGL196W	DSD1	1388.7355809794	1314.74875896416	1311.11196209001	1274.6725856157	1833.7685480537	1445.16448304484	1627.97135594977	2840.9100790314	4229.36743435523	7339.51976780831	6089.19367769998	6533.77320971239	4967.47939347447	3665.90425395672
1769793_at	YFR036W	CDC26	910.938569406425	895.82605030452	976.14719427754	1089.52390862837	990.460765546371	1025.15606862115	983.258142346145	788.854572346576	651.564747254624	813.071567300807	795.659099835755	796.638499926228	893.120213866505	977.076508253375
1769795_at	YBL089W	AVT5	1382.49885206734	1396.96993863441	1528.66627534613	1349.86022209222	1548.29390699847	1457.6098842941	1362.31408887485	1552.08983113454	1633.9919372722	1774.93917700574	2077.48803840798	1833.91239620365	1782.3318774402	1545.43118634956
1769796_at	YHR124W	NDT80	302.739990084934	271.708507897138	256.866558020671	372.463084769326	373.77941698205	310.357950335744	309.085050076497	402.465230826448	381.11492648464	680.472303205285	656.229692419925	631.768902328948	1069.06088501533	950.336215958518
1769798_at	YGL036W	YGL036W	1688.4085247094	1815.12160723204	1803.46391774889	1712.35519962477	1997.24190365521	1922.98892979691	2033.45614698696	2863.54437094716	2873.85033825024	2761.91919964412	2650.95847520806	2638.10302432319	3173.30586756813	1987.98764888221
1769799_at	YJL134W	LCB3	3111.42254455918	3100.20938565377	3382.22018448987	3281.7381749643	3193.36980838608	3160.67410746289	3102.63491545781	2904.36635464497	2264.98902905976	2129.41777064224	2373.48976380741	2246.00070576331	2114.06198927612	2403.41780137307
1769800_at	YDR231C	COX20	1211.4842049786	1218.35040388157	1235.30809419231	1339.92971347772	1974.49729690957	1289.52965258511	1708.42511602899	2458.68122969951	2421.19554683064	2733.31242085324	2924.59270476122	2611.86643247471	2830.8969640075	3268.44774167932
1769801_at	YHR114W	BZZ1	1119.58152701495	1150.43420803689	1150.36407310061	1102.75923336917	1226.35452956767	1200.22394855745	1186.86724286759	1447.03321263883	1487.46457683499	1541.94017023925	1414.76195792857	1404.0450292569	1472.91468772678	1310.52239239547
1769802_at	YML010W	SPT5	2163.48743045366	2078.17813047021	2194.53836003066	2265.68361400151	2259.94914598778	2189.87869034293	2177.83427315255	2257.66710936084	1935.58911805321	2183.16245712576	2150.27722866633	2098.86582328442	1836.4486429318	1593.56012906288
1769803_s_at	YHR053C	CUP1-1	19294.8487453803	18355.9136646171	18193.3675488579	20445.6343209321	19025.8583624216	19658.110160252	18034.8547114135	18439.6288790159	17516.73278473	17007.2027026319	16236.0026858979	15264.1951883206	24165.9162623289	24987.2035140073
1769804_at	YGL104C	VPS73	813.109308422807	779.581388291102	777.655830243777	830.508135975343	980.616598991446	751.844998596404	907.145464638257	1515.63434226523	1854.98992979495	1967.91152021905	1763.00453614231	1929.05092293765	1456.49870764119	1503.65701482774
1769805_at	YMR169C	ALD3	498.86678295839	488.711722140739	564.758435866477	508.99828677063	776.045333858995	541.387702230474	727.29059989993	1255.91029360945	1735.66053500598	1807.18144256989	1876.60823764584	1848.73602695714	1448.16431739853	2722.88074696931
1769806_at	YMR226C	YMR226C	10836.3868576489	10135.4907987389	9859.60202301802	10701.1454969439	11634.2490509942	10551.0797254805	10351.8356074607	12080.1647478287	12711.4330389515	17067.4835741778	15101.3183656987	15553.1946073551	20458.0125378535	18167.9638036558
1769808_at	YOL071W	EMI5	1254.07235232364	1360.92507146093	1327.06915154755	1386.75340542291	1794.53837005851	1397.58442262189	1724.08628395373	2245.31838297606	2374.97107107205	3104.32463426765	3116.56731696688	3104.68191533814	3779.82456999574	3614.80288939962
1769809_at	YDL012C	YDL012C	3533.60345473955	3518.27800896272	3626.98174131019	4126.15037649228	3940.06738258594	4004.4799183111	3990.07528653479	3568.28156886668	2781.72662467267	2742.62186343783	2741.19431504624	2541.69698246815	2757.40114671189	2978.04187535834
1769810_at	YDR206W	EBS1	1537.13591843886	1294.74457847738	1318.42124371067	1414.49698548213	1332.43973180379	1418.2035172833	1350.21698013899	1172.98088664783	877.92158276614	1126.93848044506	911.648331563367	1067.31912611932	1248.49724753935	1237.8238901387
1769812_at	YHR191C	CTF8	1230.27993015476	1224.85427617956	1181.01835044129	1508.42971876019	1340.62978801224	1255.88742441019	1160.86618758401	1176.96091631935	1047.19661367209	1167.9164613199	1182.50627665146	1028.6277098208	882.479125932612	915.476111620581
1769813_at	YOR329C	SCD5	975.27164577797	974.578499373509	1009.21373199836	985.239615354549	1063.09235092062	1050.54231024812	1141.80349723939	1346.89182981004	1395.84799659026	1335.64990142804	1269.64848641313	1315.94738606926	1920.72063178124	1495.63814733437
1769818_at	YOL011W	PLB3	1631.65638076924	1922.53313935273	2323.58104322224	1587.05651274411	1806.92244521142	2088.37490816311	2073.85823700858	1415.66043690079	1071.67556658499	1136.83786435515	1439.13092273612	1520.09383184443	2146.02796815501	1757.52793571671
1769819_at	YPL002C	SNF8	1018.61941927725	1020.18317912458	865.67959710417	1035.89716678133	1046.05182143242	938.83689454451	916.855560772772	1131.71063297659	1192.14027790321	1443.39778247171	1164.21892537424	1248.14966113692	1539.60809649101	1426.06199893919
1769823_at	YER167W	BCK2	2366.1670862879	2107.66217272198	2546.05696202499	2312.4088534859	2536.96745833559	2417.47221644557	2401.68764274425	2479.65186023514	2314.77542217349	2904.68355729	3136.30008826795	3076.15305466178	3470.47520838459	2501.91320384091
1769828_at	YKL194C	MST1	988.850457284008	888.44112275932	866.969156881435	852.066510559065	821.975438772628	878.22286919219	895.386959326485	972.987998291856	1053.70266520381	939.1949584886	854.572207554716	854.415439326283	633.597386971465	691.072723767974
1769829_at	YDR450W	RPS18A	17926.619227634	18973.8174874927	18977.093028665	18367.1136116959	17081.9742408043	17864.3422905104	18576.9082723011	16724.90779506	17272.1728007514	15305.9553243266	15856.8589580827	15259.1367057593	4330.8194939812	5527.93249557266
1769832_at	YNR062C	YNR062C	72.0819785167848	56.2808364618133	57.4087191245529	81.78405103881	91.4482114319116	61.104624423999	71.8530557730633	78.8777701215134	66.3249515402471	66.6039785803896	62.8777120973266	72.0019877135782	55.0996666325183	55.7544253934797
1769833_at	YHL020C	OPI1	2324.9163400739	2431.47388965249	2503.81924808574	2545.18513058717	2343.27940482874	2435.99571822805	2378.02405689547	2074.46609459244	1994.86815502115	2277.00176329683	2179.63651859681	2369.34872515525	1989.7970355552	1404.57699482571
1769834_at	YOR025W	HST3	1212.48448607304	1307.44505474722	1284.26952511511	1136.19785017458	1174.68495305383	1312.61327057015	1176.19533316325	1134.15803014627	1263.84083746969	1328.16365355878	1265.27377260407	1329.23700420479	1351.65038835148	1640.26036463106
1769837_at	YGL179C	TOS3	437.486751648444	402.422986990917	433.647255127656	443.036762118789	614.32543167486	461.432388173156	535.226671661683	676.117407268052	504.168512048239	536.27229646875	504.868960416972	550.448729053468	609.691566354929	443.458797644404
1769844_at	YFL046W	FMP32	2053.34320088489	2002.15065913739	1992.88854891429	2294.51857404628	2159.12031375231	2009.38559188712	2040.99168283134	2204.90533096961	2231.96708672637	2515.91641680371	2791.88806315071	2561.56317359227	2606.55752788503	2297.61215264832
1769845_at	YHL032C	GUT1	992.576227860392	1044.47816090859	1094.23006672276	972.582848439823	1003.16359538084	1026.75417302795	1019.62931545222	1051.21436478681	1018.0551543977	959.241479702396	908.874925526884	962.376716934428	919.464333065365	870.174878214809
1769848_at	YKL140W	TGL1	1787.56766538024	1835.24452193536	1923.13974991279	1928.12135012809	2049.35844707246	1907.4398589767	2094.48355198973	2739.43149185526	2845.37975194675	2707.96106600882	2783.51201604093	2732.94250048378	2630.23746958642	2936.57477849943
1769850_at	YPL127C	HHO1	4658.78205777564	4725.18469152344	4445.3188172082	4428.24146640473	5244.48387952503	4936.74301139715	4889.17148078226	5827.90268686293	6094.5761858136	7982.14141903892	6733.44279658511	6967.69611508963	8577.64240265653	8227.38054261319
1769851_at	YKL211C	TRP3	3006.76793242934	3190.4309439234	3320.66479322053	2987.94366759977	3180.93531601103	3472.4650814323	3376.97900132346	3134.33796446328	3210.51346222025	4468.895801897	4147.5389138607	4359.73382889771	5326.96354997922	3179.73796150533
1769852_at	YBR142W	MAK5	2976.18546805624	3173.576268853	3215.06723634498	2890.28222641972	2476.02368564365	3453.51323036438	2922.10191023154	1632.70116718534	776.745002198764	241.563056355656	221.636601485888	163.204714645562	337.528280544468	770.822108000761
1769853_at	YBR295W	PCA1	1432.86229794579	1936.80395542952	2211.94018914013	1237.10776375941	1643.9146730075	1338.79508766489	2682.6480828601	1285.27665441513	1709.12276159812	1780.71064839191	3259.61607400535	2510.34063914807	2236.47051393976	1825.69149081998
1769854_at	YDR223W	CRF1	91.3676319455253	94.177298282337	76.8082852875828	105.234706728094	115.845959035959	76.7285954990215	88.9806130187697	143.15099151532	128.33725419957	166.032485828384	114.055137702478	136.35037850855	235.943494281825	233.747561399168
1769857_at	YKL085W	MDH1	4542.30007633282	5373.27399639221	5344.21013383715	4344.01116219774	6108.8141664983	5761.93503796775	6317.31376519827	7181.68457933628	7900.53699062383	6917.48052396656	7837.66603066325	7714.83644231064	8272.67968621612	12877.7301466974
1769858_at	YLR029C	RPL15A	15541.7061899957	16175.9502157196	16237.2918729825	16317.8026446854	15700.6786600016	15823.3238265638	15733.241099531	15085.8786674812	15072.3283537071	13428.4333990434	14193.8488693412	13688.2007046185	5484.35991881123	3066.61323760124
1769860_at	YCR020W-B	HTL1	556.597214444344	541.493655939441	491.196811412624	684.608889026751	399.100500383162	474.47698911172	369.783840540122	259.928279112849	346.35958967629	412.202221620774	354.075461894354	314.135350584684	458.247535533267	320.092895175259
1769863_at	YJL025W	RRN7	550.718444538946	503.042002337809	521.916312492314	574.902505649078	311.838632419501	489.096994388656	366.490169168792	221.655240967048	170.174195976414	214.501467803835	181.252453762482	170.845857796933	217.910014951858	311.518863131018
1769865_at	YMR048W	CSM3	700.389892248464	688.073474899818	636.762841386466	732.940384702077	851.810167281357	686.313441867294	677.631959455806	845.447138208796	832.816227736052	962.814856119983	861.989843390779	875.726852748714	822.15230904913	855.972625335619
1769866_at	YLR312W-A	MRPL15	1520.87091813756	1639.60099459006	1580.70345605772	1579.5919777255	1530.53200961076	1526.73436443238	1367.57967239345	1234.23203337668	1433.93217146191	1470.75566410196	1444.87118135603	1468.71339207665	1221.46666362459	1437.37872683227
1769868_at	YML091C	RPM2	1680.48567439742	1700.81982119819	1732.43539216827	1705.13542365565	2226.09181893896	1897.86417104487	2100.43878052362	2771.76567353932	2398.7699560024	1670.25543631818	1906.58754707594	1784.29339435686	1818.90440525263	2932.1315637002
1769870_at	YLR299W	ECM38	2676.34104046372	2505.3885596352	2483.60644430644	2717.09047513206	3994.85185425952	2908.97568963619	3541.38243848253	6301.53662522127	7667.4107045177	9012.95445720487	7820.60201564339	8032.98867206421	8572.05096507876	8198.24903826398
1769871_at	YMR128W	ECM16	1946.01565268362	1834.61010499213	2119.62738026297	2018.59695969347	1672.20950406834	2212.31284778948	1810.82197668295	1035.37501844083	315.301029262296	105.896597248875	80.4636772740488	67.3590487385759	154.322619112797	587.496821402653
1769874_at	YPR155C	NCA2	1159.46990136796	1093.29115432168	1092.26808132301	1107.29331665709	1392.91501209878	1249.54468624407	1273.93508383672	1983.22696639246	2040.22944890707	1856.59186923781	1787.03287594091	1723.33714442983	1838.89794930266	2364.89322266363
1769875_at	YLR240W	VPS34	1712.00470816479	1703.48753748056	1718.24238217655	1739.68994165734	1824.08787415729	1820.8754450949	1878.53530572119	2174.93114813896	2126.4566420967	2361.32323385344	2266.34043253639	2249.77597057607	2333.37147038174	2246.86340286349
1769876_at	YOR338W	YOR338W	93.2038704891105	68.2522647538738	64.9228621975846	117.362187210841	91.7950587278605	74.8125502142265	61.3051610224858	106.424061200797	102.526316006515	245.675611927234	105.165727215782	126.967613356717	281.473905595214	283.302500613624
1769877_at	YIL052C	RPL34B	15545.0572287031	15823.3801556477	15763.4065567748	15053.914575349	14959.3218164732	15427.8988247758	15655.8583630157	14030.165378838	14123.0661466448	10754.7996518046	12239.780620298	10780.8088254334	2040.16004924467	3873.85993011265
1769880_at	YLR137W	YLR137W	1525.36118773331	1501.13537062651	1608.21075385788	1677.69586508221	1838.97480793637	1644.14099705835	1742.14564320533	2001.03136577941	1776.25213320666	2017.53901558042	1889.02403338898	1828.36549511805	2209.58481969154	2002.54210462315
1769885_at	YJL196C	ELO1	9031.73540616193	8790.55444746337	9193.4651242315	9037.47191770742	9329.97570552413	8752.72561201679	8943.03042181566	9416.7216332767	9196.01686681676	10600.6581018012	10104.6238584484	11115.5236020701	9467.96979710717	8345.52337015118
1769887_at	YHR133C	NSG1	5325.4135767859	5104.83574315603	5105.35914651856	5367.43467791998	5461.3103825023	4723.98299294	4908.69877555747	5330.39860334056	4413.24661369863	4563.20836985315	4304.14529027166	4518.35045329622	3576.16105153567	2665.30262831721
1769888_at	YOR179C	SYC1	709.347534556181	765.24002076992	736.243400836752	782.997275546338	899.246607271036	801.148941129267	808.061943826395	999.302428659912	1097.93552212914	1293.69981223766	1198.25874010515	1155.9326638019	1080.40679934393	1139.5156629342
1769890_at	YMR131C	RRB1	5073.9600876666	5136.97717934377	5091.94936090796	5361.79866429583	4026.41504949667	4734.32116786023	4326.34465587195	2871.88867355684	1440.77081566595	324.874609757137	349.150004605306	241.520178694508	181.77985629202	809.196034395624
1769891_at	YNL055C	POR1	12810.4918705083	12313.3476452216	12069.8179350809	12259.5147085067	13669.7299155304	12675.1123122678	12711.72319653	14278.1221181187	15022.0708532331	17003.3861471406	15914.076360224	17508.0584405924	20911.3784336338	22382.6141025705
1769892_at	YJR135C	MCM22	426.374240880714	428.064675243988	428.126481334583	490.520577107742	478.061887762301	452.830379243555	397.641630622695	430.749807871543	451.012688413883	611.089640626837	573.66932403264	540.671414624646	607.851831060757	596.551482614694
1769895_at	YIL128W	MET18	2558.87787540318	2416.61118096868	2686.98797359734	2544.31476293164	2437.82015996741	2775.78926567305	2559.35586557946	2208.09387622032	1761.95440675781	1777.03756169349	1832.56218023748	1895.34792717093	1741.31642788641	1670.91060513328
1769900_at	YBR128C	ATG14	236.676851358666	242.993714949305	254.588646021246	262.633418838368	437.868897106131	279.906679341762	345.382242666705	665.549814764623	658.411919788794	777.930928761136	849.408232153354	751.922522985885	763.55041957565	694.37810529767
1769901_at	YCR094W	CDC50	2548.6746428485	2289.77783167959	2600.02031875734	2416.63718503559	2522.58021877475	2310.02209098687	2456.40307537611	2549.55063154115	2188.75847734639	2297.63752001007	2265.90996909022	2426.36068811921	2155.65317574987	2048.78147112859
1769903_at	YLR212C	TUB4	1615.15589528131	1773.3232959686	1674.46392763922	1607.01144553996	1740.48817439715	1752.84807781354	1816.71705773583	1624.29378638309	1497.48603905149	1912.97866056729	1885.39310159413	1972.16396773316	2025.98796549684	1980.16469314424
1769904_at	YDL108W	KIN28	1567.57635331675	1602.1108572821	1667.66246460832	1722.06007694241	1611.46248821736	1768.95368927506	1729.14382662992	1543.44851349896	1335.13682313799	1498.84764803834	1649.57616538174	1477.58580162572	1773.46749191046	1743.43434627999
1769905_at	YJR151C	DAN4	554.594195229379	538.112553942204	679.117036575301	504.822877793195	679.485065065454	541.657204339433	888.259692991941	762.706047653255	704.001834013311	627.514427134509	926.10355734502	763.609648886802	675.913880146403	827.691777489473
1769906_at	YOR042W	CUE5	1824.91765946736	1638.48634466135	2024.59552931342	1818.65837416544	2032.20651916877	1932.3052480392	1968.34485731862	2495.18015656068	2952.85595439062	3849.80070800581	3330.97043146468	4052.88646624614	4120.86690498954	4271.27647479504
1769907_at	YGL252C	RTG2	3338.27819923688	3107.23334323122	3518.26316602281	3499.17865320315	3900.52937719964	3693.21643803364	3679.42107207885	4486.58849995527	4164.74102709394	4827.2602896462	5033.78980120609	4617.19531512121	4779.52103301687	3779.61022290682
1769908_at	YLR262C	YPT6	3245.17175151011	3271.00945172335	3321.34368575669	3515.73012150766	3356.86289069002	3320.24939853495	3240.66370324139	3152.87565880157	3219.28203854546	3416.41083633691	3362.41672345549	3216.47391136598	3451.9924954662	3201.63794939432
1769913_s_at	YDL244W	THI13	304.509057924003	342.557566806653	369.520833319453	365.660541666152	396.050181355825	334.300993507979	387.138518460085	455.675395591693	463.440631962584	797.578686643849	772.841827161324	785.230279161824	993.934977061406	858.006709256735
1769914_at	YDR076W	RAD55	228.129083204257	206.40700240079	322.032011332638	208.332790624311	265.571341719242	290.508388309275	258.993290427053	243.417620806661	213.875471025422	292.460612431382	439.03245309856	370.377983358607	357.237907072087	276.148985907136
1769916_at	YLL050C	COF1	13535.5797912297	13391.7484380961	13386.0504493114	14058.9091091703	14097.0717738231	13577.9138959802	13919.3958767985	14395.7094119808	13907.1268812584	16421.3502712355	15672.45411005	16054.4129320736	19030.2497120494	18092.2518696273
1769919_at	YPL131W	RPL5	20455.7920542565	20887.9946337808	20722.5884149631	20274.6288759825	21012.8008313608	20751.2709303989	20077.4048118168	20689.8051119533	19820.6873817488	18149.1968820339	17740.4933482357	17879.735706572	2517.43972691704	2502.26970217249
1769921_at	YMR221C	YMR221C	3865.6114970991	3631.04884470049	3685.77512006109	3948.51190634441	3956.11735008371	4004.30059451705	3744.95975230594	4270.44008262254	4522.30144502084	6088.52089106177	5465.28612107408	5606.36374285184	5171.58140195081	3656.69334856541
1769925_at	YBR215W	HPC2	943.968944365062	912.715389992434	975.599173525483	897.775130910112	961.454711547945	1015.33787869144	976.66808349427	986.133969465034	984.288580538697	1162.03276550689	1062.47159059066	1066.41775933924	1058.0363267282	986.171355721087
1769927_at	YBR258C	SHG1	938.888016111965	845.61610438101	854.49159513952	1154.1896363563	971.864514917785	934.073684277585	698.889143350282	931.41506199084	1152.25699009202	1538.64234793108	1663.92922352363	1410.99633741839	1505.11036454383	999.90894284125
1769929_at	YFL034C-A	RPL22B	6330.9215038805	6357.87048949648	6365.3390177079	6992.620338252	4085.50946544978	5801.70985375756	4398.35062384059	2117.24682933705	819.01049653085	434.707219610337	437.853037941816	379.854053778981	285.043124575186	335.479666898407
1769931_at	YKR068C	BET3	4252.80265722934	4051.81189797902	3878.07162584767	4259.80141199514	4262.02236281607	3888.85570881265	3877.08330106009	3968.98510819248	3883.15800831339	4393.7128371047	4429.26610391266	4373.33264855182	4908.19485052102	5121.02372393874
1769932_at	YDR252W	BTT1	411.180429623841	380.416710377423	357.731949955445	405.771785771784	499.127424119718	393.42232368599	406.25919575819	635.705841249631	646.666943689433	898.028444108985	738.146947293411	789.023600681654	555.784775270025	509.556274877324
1769935_at	YLL027W	ISA1	2356.41552813681	2154.2269985783	2386.25850860217	2342.56391842107	2678.68946389014	2543.92074528787	2567.92286215147	2372.92699163875	1929.42046072671	2183.42167144331	2235.45466935985	2337.92455189623	2597.64810525017	2741.49616738461
1769936_at	YDR069C	DOA4	1086.46533667626	890.434112753085	926.250783546201	1053.77279368297	1073.02185255994	887.474154181466	957.311168242208	1608.09142860723	1423.25129830403	1578.49772075197	1346.75820977427	1350.55655911302	1312.60748423765	1491.00253628287
1769937_at	YBR084W	MIS1	6330.43032720724	5843.4805880474	5631.17549547833	6316.64827166802	5493.79157167734	6214.82763402814	5329.83672849166	5159.43294869011	3728.98731805154	2242.34697373097	2126.84545252598	1890.42049525692	301.572420533562	871.012737742995
1769938_at	YKL132C	RMA1	358.097659309904	332.280602418196	315.772300180992	356.523927123797	351.890767552722	387.494811246364	354.020129633008	405.358370558207	321.519696986824	328.053649645618	322.551618353149	255.839998514656	315.64146233326	319.190836788257
1769942_at	YOL005C	RPB11	4807.90468235741	4818.111296493	5121.32162533418	5309.8693700495	4931.46390266226	5095.12898354225	5313.95927271895	4552.12959827255	4242.83523841615	5146.3187293161	4793.23844808552	5036.84105063504	5690.49479401271	5929.46638709621
1769943_at	YJL200C	ACO2	10068.2792888343	9852.47919918601	9754.1044869565	9908.51714482771	8999.50176887214	10010.2972064288	9519.64855475664	8428.77125639653	6459.36016626787	2940.7919802775	3328.43064038202	2917.78305701767	1654.86868372848	3038.50117374001
1769945_at	YKR092C	SRP40	2676.4293474958	2736.85093830736	3062.39795576697	2403.38310199023	2540.62874931593	2903.53613126474	2514.37346703631	1658.75372613892	944.96930268447	419.73820236078	414.123404976973	399.195305071285	274.47237953777	221.703054997641
1769946_at	YKR042W	UTH1	14960.0657325803	14836.5506890392	14867.6684017692	14265.9456088588	14462.8809473674	14803.0579426381	15066.7164520295	14942.9578391109	14254.2252580032	15755.3307230183	14134.0102202169	15787.8303188262	16343.055352924	16146.5232651135
1769948_at	YMR283C	RIT1	1281.69460803338	1095.89548443196	1053.91251056392	1326.95055489838	1235.70565946673	1188.94463217833	1132.36760837109	1355.02559803873	1320.2162467342	1513.04625484234	1342.62813613354	1292.86366883693	1004.91142041841	982.025887079704
1769951_at	YJL082W	IML2	1801.46841651528	1648.47837972373	1789.14187296854	1734.22714815677	2226.96822875508	1820.33248091641	2127.90678037538	3025.29230896276	2565.49572924536	2581.7665452487	2148.29855068275	2356.57995772858	2780.85244155023	2287.98039394765
1769952_at	YDL168W	SFA1	2894.0619711241	2978.6827551085	2962.56393993883	2828.06014851858	2797.48672912154	3016.20882660418	2903.03859756723	2728.98595461488	2268.19647738073	2046.96907433798	2115.03806481812	2116.73590717156	2447.81322284484	3433.34113154318
1769954_at	YGL195W	GCN1	5837.71159274468	5585.18709354342	5468.82751142921	5663.04236019426	5179.02186496905	5796.29822084174	5437.21981869912	5291.08274110501	4876.65170549457	4517.74955837133	3843.35513424847	3879.07529053919	3512.97575333468	3381.55822710211
1769955_at	YGR088W	CTT1	1217.59729835439	862.177384936577	1180.4884496639	1168.6647188561	2940.21322942072	1029.77843238803	2265.92363220448	6851.78107675675	7869.29453445181	8017.984120123	6930.24374775351	7767.01678497128	7158.4013072116	11024.0775357928
1769958_at	YMR135C	GID8	2073.25207705996	2018.20535001111	2224.23180471777	1747.35764160188	2863.49391403509	2218.73224516376	2720.79786491498	3206.93154201921	3019.07479917697	3314.75150495674	3029.18903494705	3356.90595157525	4100.89480932797	3297.71721689468
1769959_at	YDL085W	NDE2	131.59926918861	94.3617090937101	85.8679703362317	130.478568662719	165.568269651729	122.93549169256	128.22246979947	258.591673182584	348.109821530605	771.069352045585	652.602025051708	652.984970051637	1074.56743293696	1556.4919174958
1769961_at	YDL236W	PHO13	5631.75495320089	5058.30422661284	4964.06591552432	5641.55780691254	5985.82196369874	5357.88852312418	5111.89162640735	5893.71170864179	5764.98376355551	7173.11790810031	5977.76028964517	6280.75652977071	6396.77502374558	4819.32314470021
1769962_at	YLR300W	EXG1	11991.8730593726	11784.1198653268	11869.028142611	11769.4335499472	10978.2317170147	11705.2063582625	11346.626004356	10303.1855251313	10467.5696662931	14586.8333258316	13120.1050252313	14680.2546354726	15860.508739803	16442.4632062593
1769967_at	YCR036W	RBK1	2759.02306129202	2637.52725922224	2595.42172091816	2937.42022980547	2916.50083891424	2853.85930004935	2665.61112392302	3395.09184841947	3605.52320194206	5335.38702711166	4169.86065191441	4488.39423362472	6070.80083569169	4242.60673715956
1769968_at	YPR184W	GDB1	691.350732084991	720.026337223407	751.404197305384	730.481241769999	937.76381326966	736.598217943136	859.20127111357	1674.57828284211	2704.94883015572	3619.40772512545	3493.9989825067	3720.61455239991	5154.73591604026	6890.4918472659
1769972_at	YHR046C	INM1	1554.94637889697	1519.71705561806	1472.11735477663	1624.59718152769	1241.79857802877	1550.4951840019	1234.53387612912	713.59028172749	364.637051805717	411.407846236611	308.983114681928	343.726677083147	550.307363401937	723.628972344306
1769973_at	YGR108W	CLB1	3091.87726366003	2589.82894567977	2486.29952484182	2960.36506267953	2360.91988411474	2775.61814106629	2297.64414624812	1834.52619433316	1712.5834066572	2112.66367041154	1692.47561812959	1733.38333488648	2096.97029908867	3327.41258486559
1769977_at	YPL078C	ATP4	6293.2735217145	6910.59918475497	6622.04570852653	6144.02379795095	6743.46630728922	6412.86119690742	6767.01749759927	6705.05542638946	7302.74961696842	8015.47021502167	8550.65849464518	8149.61529642854	9428.0288477147	11595.6597352163
1769978_at	YBR095C	RXT2	1348.99996829232	1259.94498659658	1308.87480327541	1439.40840940165	1290.64050542643	1394.64510512491	1223.24165341691	1153.54502792585	1065.94658472879	1117.58643990541	1099.65343568014	1118.40299049159	1334.91325734957	1263.17186359805
1769979_at	YCL032W	STE50	502.418536552147	441.122636155182	479.760923840005	487.533345364332	667.506280476406	552.774140483841	553.569295819498	822.821666133978	755.509224531809	838.336201602306	743.714510888004	772.778731810093	747.290179589488	713.693318043296
1769981_at	YKL135C	APL2	2671.39157180341	2642.00768415706	2796.23171735111	2730.72019724811	2807.42169204335	2837.71675298296	2752.2814710134	2824.51877291781	2715.4932669451	3074.31294860426	3278.52003924564	3161.51919071697	3682.37743768623	3335.52349978088
1769982_at	YBR076W	ECM8	115.6473653367	238.43270670294	241.822900187143	134.992309377225	139.722874020832	214.417191800455	204.881335664327	136.615542025516	159.407133599428	196.503643610223	304.964412753267	319.884411707806	513.401659484038	309.857551514836
1769986_at	YDL223C	HBT1	291.617027862264	262.264543889876	254.024017881464	277.519414997159	305.520969497512	290.200152747336	272.903552801787	345.191444821557	404.663312892465	626.855594718402	515.925428618179	557.80197106635	845.563537712983	1179.55023939353
1769988_at	YNR067C	DSE4	3569.81963509653	3516.29783864197	3727.13482092539	3757.90104844394	3153.68014206117	3415.8932737805	3278.26657889232	3045.03099666213	2680.08722396197	3394.53540826194	3288.57482400369	3445.96444010507	3128.78855200218	5366.15283182664
1769992_at	YKR086W	PRP16	1132.16427394943	1323.91881988742	1445.39977814742	1175.04242579526	1029.94830417409	1381.65294409753	1254.90633799302	853.039024813704	641.169293921766	614.510831425121	769.307808849182	679.75905221516	1068.50752896719	1134.50510994933
1769993_at	YBR186W	PCH2	57.0119668467336	45.1916509758295	37.2828297785362	60.5854821321645	55.059403348339	32.487899294216	45.0537106231149	46.1737296076049	64.8099066724977	103.060102924959	119.769765380466	76.6639610171383	49.8533189950531	56.5079574148132
1769994_at	YGR104C	SRB5	807.458780593265	867.973975633817	810.163045979917	880.136235516599	841.096674101978	851.210816680256	798.10303218333	738.24358189158	644.062832291793	802.509332190547	762.628990536311	729.597227288172	822.163579770348	839.00384866637
1769997_at	YAL067C	SEO1	222.991453379011	183.518230731102	177.409103686158	230.547397600859	201.093770110483	203.358030501623	170.114078198455	246.334652194171	474.441659980949	1185.61442439846	1128.41440961135	1112.80697306177	407.124676082565	823.259019149011
1769998_at	YLR346C	YLR346C	2106.31059134218	1757.43674949984	2199.10416344466	2727.85984128428	2575.72026225829	1887.41138401007	2448.06983148224	2404.09145208887	2588.58084398131	3685.10770203032	3086.93649235324	3240.82448349367	5087.87043019424	5281.46503918855
1770001_at	YDR516C	EMI2	2352.09692239288	2442.86355676212	2298.70807653352	2259.11506761897	3813.12681315302	2572.51163563072	3307.35976507823	6238.52160164188	6793.45584393624	4477.17060078723	5021.61280218114	4712.29329967074	4369.38238840374	5188.80182753044
1770003_at	YDR239C	YDR239C	1009.93579488516	952.436535888403	1085.48703131138	1068.17858592677	1026.03216767381	1125.14529423651	949.123748698325	791.946490170081	529.126012696598	655.623066067372	615.354795637418	678.307115260977	1096.4745319018	1141.52577653366
1770008_at	YIL019W	FAF1	1163.68023492196	996.25143088157	1006.98913318854	1215.70687175245	829.048685791654	1211.50872477377	785.504933452351	507.745408080987	241.92131014419	60.0448098542688	44.6499279577492	44.9110783442419	56.7286254022	379.626970963392
1770009_at	YMR115W	MGR3	1104.38065753796	1035.96868251019	1145.03039541649	1208.41552789382	1148.326182891	1145.48922121385	1022.64371116252	1335.11625970316	1291.15842141615	1380.93576419453	1417.85639948052	1390.60806027054	1644.80724400411	1449.51183694767
1770010_at	YDL173W	PAR32	2615.28327568503	2841.38029575475	3081.20705648234	2527.75798671391	3200.79165429876	2889.21304687843	2912.61543445753	2915.87006054107	2796.28893349944	2578.18348166542	3233.62238804918	2749.48495388224	3734.03194052787	3196.04087910631
1770011_at	YOL066C	RIB2	912.765535732128	942.23271638561	1020.49627971892	1004.5125027232	900.345340417884	986.699424027632	944.163521978425	807.786494466273	661.156030346237	606.099724395458	635.185291940499	661.155414357335	692.116231264997	717.491317020581
1770012_at	YCL043C	PDI1	13269.2310357127	12546.1487652841	13349.2254518149	13152.7743030321	13013.4264793304	13185.8353813467	13054.0962065895	14086.3983700689	13665.9702677741	16146.8548687779	15295.1557820517	16136.2836577647	17981.295947046	16530.5960619318
1770013_at	YFL052W	YFL052W	13.8213571930524	23.1777060377209	24.9516897493968	17.3463853767737	26.3894656654485	20.6828009837311	15.5521098952934	39.591724880181	37.0886072447528	41.4106124945013	26.9497638048586	27.8989018891667	26.4374276373443	48.3855112136544
1770014_at	YEL051W	VMA8	7540.90235417255	7150.6767535536	7465.73388449196	7281.13830312258	7830.4378031958	7376.00555923766	7212.14105834344	7060.35290185224	7861.77523168862	8577.97970169937	8736.13096396188	8849.59912653367	11386.8098066	9765.20323957406
1770015_at	YOR011W-A	YOR011W-A	23.1136551357661	21.150963237673	28.0132138319342	22.7558297784378	16.8713940999081	24.7170253071709	35.4746733136089	17.5012808071689	25.9399525771279	19.3840532415946	21.9415899493023	17.8959419720163	28.6071063690309	30.9342178622444
1770016_at	YNL163C	RIA1	1581.14934510066	1574.30809672076	1628.99567192188	1584.71307142331	1370.19118734271	1670.56043580703	1475.48326853896	1122.40338022599	663.842781386646	638.717381275138	557.778672206932	555.640951909596	727.569113609292	1159.17449812528
1770017_at	YGL006W	PMC1	2060.6748918401	1898.10044254453	2072.6919944265	2171.01301611212	2394.40831902151	1906.40638941488	2143.64961369616	3722.08198145672	3765.99374569493	3678.10841429147	3394.81926271841	3568.25557352669	3813.3857589366	4173.35588143765
1770020_at	YGL211W	NCS6	871.449284171129	966.168131052203	821.00084955119	865.505101012386	827.704745031899	799.689161068342	848.495076925931	759.171725045991	736.217784734625	693.710982014096	605.254813263172	698.346848829176	596.78352069129	623.516154015939
1770023_at	YDL055C	PSA1	13705.5542634319	14538.5093886043	14967.6850522979	13407.0746529516	14346.6476514042	14632.0697940015	14769.6973583507	13761.9372059298	13971.8115044128	13064.0704123469	14533.7624155141	14652.4174928175	16451.5400444555	15598.5890749616
1770026_at	YBL017C	PEP1	4062.22791593135	4098.06537759764	4081.49779951629	4259.01467501949	3721.7207199927	4239.41466552226	3724.77864898898	3977.07180428971	3781.09790411993	4234.17926831996	3756.03392322842	3999.48452070644	5049.47837485912	4878.12517226003
1770027_at	YPL206C	PGC1	4122.8269464809	4083.26927206721	3929.20656988266	4002.37892252373	4684.54871138636	4258.98305696458	4311.4141987723	5463.3272010022	5744.06151531296	7589.53973259046	6597.34949520638	7038.97765418754	8014.54460784443	8624.52353500356
1770032_at	YPL095C	EEB1	1573.92865142138	1434.91257994674	1565.70385049925	2148.25411054231	2023.75664955439	2000.60593681616	1775.35893595625	1562.92093878656	1329.03765800286	1713.13535284779	1985.99063454289	1511.7454851099	1580.02570846732	2262.9928733979
1770034_at	YBR268W	MRPL37	2672.25684810734	2583.69149891147	2623.98274311244	3128.64831782838	2724.69864029278	2755.39717281822	2552.1701626118	2354.65830288591	2053.24220221398	2522.69717860101	2549.81516624662	2321.41223651511	2102.09978147524	1907.55079251191
1770035_at	YGL084C	GUP1	3409.75555459894	3792.3152072807	3748.53094741615	3269.10264412844	3513.08152326642	3291.96303629157	4074.13244144653	3337.82443568862	3657.92877239208	2880.37876519259	3832.40640973252	3313.42113175409	2714.80146048019	3095.28765968018
1770036_at	YOL090W	MSH2	1876.68461948139	1857.79566423704	2055.52865291145	1959.11126613615	1777.56139983668	1890.53108391668	1980.24861163261	1956.88725351095	1914.56729553746	1992.43726123558	2171.843812631	2129.94207588864	2468.20565258213	1595.96080523666
1770037_at	YGL228W	SHE10	3053.71602309719	2881.13512631995	3145.06170125452	2980.65367558272	3148.9925379928	3195.4594107272	2947.94170551935	3336.3057131373	3114.25963104833	3589.50045058344	3254.2422593039	3249.7527501203	3756.69111109968	3966.82574079929
1770039_at	YLL051C	FRE6	957.986812028585	872.928267954678	1002.00178544654	976.091671300502	921.132043987807	1021.52332863117	1058.05452808611	816.465832109688	635.551668092948	876.839903440136	810.03973532291	870.298011494623	838.547465289795	921.418903927955
1770040_at	YLL014W	EMC6	8047.69915766284	7806.91847436381	8110.47978575505	9295.36236404973	7909.78893386589	7428.2568605008	7211.17005567049	7190.48014645971	7093.12091693028	7652.18215605008	8289.53542506026	7283.17048423646	8583.13899617838	7093.1418704127
1770043_at	YHR170W	NMD3	4177.78937878692	3986.45183505452	4091.98741758281	4609.14495419468	3371.59299036956	4382.15227942009	3483.74898450867	2238.73343971317	1040.51262519339	285.014646099536	302.166256022644	192.753681025951	262.780838878111	1068.60042196119
1770044_at	YML124C	TUB3	4839.90442828655	4738.34689668235	4746.84192146055	4777.83708941568	4849.02398813406	5191.07917780096	4807.24023402644	4949.8731338293	4374.0119900646	4662.23101259403	4497.61028725202	4691.6838484846	5138.67305881235	4548.29850672899
1770047_at	YHR065C	RRP3	2743.85108466938	2256.31436285165	2415.85429170985	2728.07626092469	2112.48420254564	2409.62639937348	1929.53079707149	1330.12690531034	551.91787538843	270.343003322856	183.718514781795	190.628708429258	314.610269196673	753.59842102773
1770048_at	YOR062C	YOR062C	858.674426344444	865.055216184474	887.734676650769	890.85600527903	2770.27772099241	1524.22630467344	2267.30474846008	2380.91089759558	1590.74501408466	1737.7852915798	1689.82999384815	1687.44594748794	2204.76094671662	2081.73899566511
1770049_at	YOR157C	PUP1	5704.24704971517	5919.97034441809	5607.48978345973	5750.03681959979	6542.5973113324	5723.67889005779	5876.76445344124	6752.66000830443	6749.86300912871	8186.32014783085	7242.9070255336	8085.17447300962	9891.83658527159	8972.85991450918
1770050_at	YOL036W	YOL036W	2041.46918227802	1993.91571626856	2054.38993143022	2124.58032199307	1925.69725955354	2134.87727771858	2203.29193685508	1850.42460366034	1844.9591326075	2486.1757295426	2180.85620950444	2379.57157952835	2922.73208678384	2271.8328743195
1770054_at	YPL067C	YPL067C	1259.87001172462	1188.30098907136	1297.29572125715	1359.70175120681	1479.35310657839	1203.41999426771	1377.66604901273	1406.31100300312	1145.57428017911	1503.87578812297	1304.83826232708	1459.48597365417	1384.22377623134	1173.92650389525
1770055_at	YMR306W	FKS3	119.047937550174	100.266544171118	92.9783277590331	113.212646847626	133.231492936891	120.877213976405	107.051409188753	137.760168096377	130.87987595272	240.548964573695	181.522150761846	186.366643935878	204.091380645111	118.576209241195
1770056_at	YOL145C	CTR9	1298.50592368872	1331.62957572753	1359.59342749967	1358.44783914609	1097.86022539546	1464.36544706229	1259.33630697133	1035.93209438899	960.756994558722	913.048662340542	973.662958873755	850.788074887656	1126.1245662294	1278.67933356649
1770058_at	YOL098C	YOL098C	2845.29115378623	2850.7117662844	2903.49473027993	2792.52813867848	2777.94244425285	2963.11026708577	2911.14415288853	2929.45342792058	2473.79726242508	3024.63938216137	2588.23454115332	2833.33786194596	3089.4478589394	2274.16480888984
1770059_at	YKL219W	COS9	1239.29867744303	1268.85968204814	1308.99921540524	1297.5374973401	1327.27893294364	1222.40041181031	1222.48064466469	1439.00467951846	1458.14561848619	1706.36350486003	1682.97918525286	1681.88333316478	1515.29091284427	1263.44961026307
1770062_at	YGR178C	PBP1	2686.13992448066	2621.56665027646	2737.67317996458	2592.24316443982	2693.07195664385	2632.94879908908	2829.68209146182	2828.49028704116	2674.32138868069	2894.20594016645	2845.13134033621	2871.94411554811	2761.1441113747	2939.56458530522
1770063_at	YOL021C	DIS3	3349.78435335575	3163.68094425417	3240.28681137783	3275.26945308114	2976.81548511671	3349.93807256995	3120.76157689016	2487.45123986722	1760.01049249137	1957.31395334995	1834.50566444534	1911.3847282446	2008.04542096804	2500.90799788578
1770065_at	YBR011C	IPP1	18294.9810075735	16969.2642152507	17378.3569699919	16874.4617647375	18415.4558230986	17910.3088622438	17788.5593229194	18392.1616351226	18505.7139284865	19174.4559313264	19568.1347588731	20591.4160625477	20848.7085167372	21646.3289833676
1770067_at	YJR140C	HIR3	1052.08664146687	1018.92696705145	1107.82656851821	1051.17297461931	1084.85585028822	1077.86018900312	1125.81440664239	1066.6663602546	884.937535204859	1089.9016018767	1043.76469895857	1088.87836827044	1225.29785447899	1291.63013193581
1770071_at	YGR144W	THI4	445.999212215125	509.85452517816	476.458660503345	503.033258228349	467.000967495185	439.535510375301	529.520247390835	396.54549829477	354.976812820627	338.008332413121	351.360978507595	308.779848881139	343.231492324091	355.522654679795
1770072_at	YMR008C	PLB1	3788.67992157702	3016.4143517509	3628.45106614291	3626.24387750939	3808.4310009453	3168.93218171655	3904.59964265964	4275.88166228761	3677.15612390113	4360.918969829	3447.62127691978	4050.95642629889	5657.17802748437	5730.69658070429
1770073_s_at	YMR322C	SNO4	89.6525784109173	85.024248213895	91.4724513679429	103.642156895443	129.137962603091	99.3250096409394	105.701174546919	172.197234205067	234.069765306341	491.009211878056	472.561590420119	444.949340561318	998.422455707652	720.488538907427
1770074_at	YBR141C	YBR141C	700.222054766953	684.207047191183	652.765131481935	721.915407479169	491.894124232012	670.696750317473	498.145138617423	268.517978917875	133.579110476949	99.665699012341	100.558220223372	107.765989293196	103.446886056918	215.221501021068
1770075_at	YJL133W	MRS3	1226.85569931345	1178.18512583593	1201.62504657746	1309.29247064453	1109.00647802285	1145.57823431115	1098.73539894675	1026.30417143561	823.934253834928	881.451993580227	849.622239932719	822.446407915185	775.539787622928	648.986351888522
1770079_at	YNR061C	YNR061C	3206.09600562287	3205.7462181825	2964.56269296739	3105.50614113666	3215.70783764198	2737.26838143023	2793.21049952462	3049.68115541081	2860.00413702709	3065.13213943289	2817.35697596758	3015.82668000621	2332.86274388522	1708.18535353509
1770080_at	YDR079W	PET100	1340.85304703296	1379.58121295336	1589.01412197414	1523.18082438218	1727.60255112286	1456.07950682657	1634.70601409104	1738.80173773159	1912.09573595716	1985.33967582931	2650.88752441733	2386.83948769654	2013.75687375647	2498.67546675854
1770082_at	YDR454C	GUK1	11139.7481865475	10969.5506586789	10778.3494763317	11614.5899175953	11435.7648587853	11270.2261974014	10961.1507787562	10911.0771060728	10142.2693699739	9706.979570406	9249.0408404998	9334.16648103187	8643.87604804498	10525.8297241491
1770084_at	YIL009W	FAA3	1792.31424988879	1792.64211942127	1896.83615169534	1850.74331599545	1518.31350296779	2007.86298899843	1692.16865035329	1331.4448742029	1236.48228701639	1356.23116320125	1305.65313754673	1286.57680545592	1073.64828440599	1101.73150259104
1770087_at	YPL262W	FUM1	5490.91960598465	5152.00581598441	5149.82966985133	5648.33408695412	5590.24054134679	5573.38082041302	5180.32656608688	5964.78452392624	5669.04778814636	7347.87244361113	6477.41272630208	6385.49478883338	8688.07076760691	8372.90279441514
1770088_at	YIL166C	YIL166C	182.982418333548	196.917236182571	141.866361727002	193.451000477077	197.215428083669	168.359398671404	193.503714994553	216.441802344183	279.223875195952	338.263871608022	263.275458008844	286.196126964072	262.699553381739	204.49737272969
1770089_at	YFR038W	IRC5	2205.69805947886	2121.26777518483	2072.54071258608	2412.98703082334	2007.26137776047	2270.77233007966	2045.17231797012	1890.12100273706	1377.41799702478	1456.04617807616	1338.02037137949	1329.80783992686	1568.8665443607	1967.44873963505
1770092_at	YDR266C	YDR266C	1852.8056402564	1945.45197700273	2126.90853125131	2069.16724651338	1676.46090723193	1945.8412210065	1935.10965155723	1440.48140046042	1132.829455815	1158.11967006549	1227.62094874072	1232.74456922044	940.18492189816	916.194954457208
1770093_at	YLR001C	YLR001C	1231.41319164585	1300.16455639204	1363.94155942389	1336.99766346438	1380.98887441888	1279.91067335635	1360.58263125705	1850.00758840169	2028.40089223814	2072.2745269616	2258.93954101694	2226.13536470785	2416.07994785413	2301.29294047252
1770095_at	YER186C	YER186C	2634.19986154357	2496.85540238935	2460.12839105281	2525.49917170244	2409.21565339031	2609.26585235783	2390.8137422856	2408.54380575745	2077.38994816745	2129.11069986525	2080.23279469719	2055.01337955233	1695.07801252688	1719.72238696072
1770098_at	YML125C	PGA3	6880.65270999028	6950.8043747142	7263.34708951255	7509.11369024209	6695.68540222972	7081.27056394977	6586.5673727189	5858.60964720292	4270.82423942033	4234.43317843008	4114.75487092554	4482.74176048048	6826.76581220288	5959.45391884
1770099_at	YGL048C	RPT6	6813.26237997181	6772.17751486284	6798.21509839627	6876.10720931236	7029.8361116071	7037.56274754245	7074.42392126228	7615.23194097803	7667.51333419676	9598.80794874793	8995.3935544887	9278.16611341965	10490.138147218	9575.21889856712
1770101_at	YBR028C	YBR028C	1774.91102374383	1544.55561368193	1527.35247636251	1674.80677868371	1527.63992810173	1626.05220299336	1468.50912377356	1445.67787111458	1192.08347620338	1081.33431140047	1113.37908687446	1029.18283130253	852.251233443893	1100.05205416001
1770102_at	YHR118C	ORC6	856.4888251683	1306.05065384935	1358.83581557157	976.328147508658	797.724313726086	1173.43625045077	1185.33995622267	611.172769595092	834.345579243176	761.260552756915	1031.95942455524	1071.66647562383	1130.45875624809	1220.76838864659
1770106_at	YGR081C	SLX9	1968.15387709202	1977.77642495164	1979.13793015576	2389.38651413375	1047.07424986774	1793.71597948127	1170.5055841024	480.215213909881	284.777715843251	440.776839101713	318.87802360929	319.700700553286	329.118989904606	639.804280138539
1770108_at	YKL047W	YKL047W	1062.47636521401	999.879076373761	1023.47447001268	1032.54846678407	986.119438352808	1174.44593603312	1025.9626640714	930.074335511726	712.975164934691	765.807418140556	761.473394544954	718.721512226972	970.735050447215	855.898576429627
1770109_at	YHL001W	RPL14B	10188.227489022	10384.2200032033	10485.4965459995	9721.84887196336	9815.02298021753	9821.4444133621	10125.0726147585	8175.45402489712	7389.72641833856	3441.05001855926	4982.74168135906	3997.30298783941	2710.27650083179	3355.15094321492
1770112_at	YDR440W	DOT1	1308.04204825347	1279.3745088215	1434.95691171887	1412.40972845959	1291.50387469739	1518.93945537304	1291.58337621472	1064.01081749453	784.391363671588	752.808400289193	739.000778005814	760.80645930543	905.686679092122	951.515738921998
1770113_at	YNL287W	SEC21	5471.74816222138	5612.84222205896	5668.72847999938	5300.97325577527	5357.74635303379	5623.3023409291	5894.21578104741	6107.58797251688	6120.94879789647	6995.81004137606	6485.53835316523	6668.24669297078	7436.98828821508	6060.12545654676
1770114_at	YDR460W	TFB3	1405.91120649195	1346.31471836123	1303.01906558631	1390.23254868537	1452.48460011262	1443.99992963436	1356.90859353353	1483.16401594108	1371.79016909468	1389.64035650331	1441.7652207457	1360.69066957677	1343.94755957489	1439.65318844823
1770115_at	YLR313C	SPH1	617.949734578842	537.653176175661	519.351194455544	552.846381534642	555.109436124842	560.408667387366	544.75031838845	599.727048832847	623.431638830076	663.599082703831	607.738515867965	606.336508006907	692.7835155332	620.788134759864
1770116_at	YDR062W	LCB2	5494.45719793924	5951.34984497153	6728.88621215822	5327.63801647342	5573.67071970531	5930.75851220754	6086.98453466661	5316.78047014592	4800.09450673766	3998.7033702363	5439.16008762381	5194.5434815308	4793.52975827054	4604.92657609591
1770118_at	YOR178C	GAC1	27.8536613552847	27.8352907301546	26.6226288190925	30.4037974421782	62.85538268801	26.2095004714504	38.2286708567951	262.450477886259	321.46269207758	279.934124924688	254.373708224018	232.047234458749	200.136547219771	362.639067788535
1770120_at	YJL016W	YJL016W	1709.76215770148	1650.74370416764	1730.38761581267	1674.49918590141	1679.28606025171	1667.25001496318	1783.4308239292	2141.24506435127	2173.28407921776	2017.64857727803	2079.37582599981	1968.47445641415	3483.0158669986	3514.61925005285
1770122_at	YOR279C	RFM1	451.303912069903	400.995435048682	401.428228114247	522.457162458363	574.338377676635	483.455623099448	468.884551816967	642.650900311987	699.283907208466	875.12966042802	746.269493184769	688.112926925648	696.207084647944	586.194594222149
1770123_at	YJL218W	YJL218W	394.855473827422	400.632166419178	372.914353884568	426.300630335069	464.076059826282	437.371427325136	414.666632118326	480.638838897658	416.200158992052	526.701704037616	603.976264757778	513.234084148872	329.047150500856	326.729352168635
1770125_at	YDL218W	YDL218W	119.704374280355	102.285726258968	104.552213950126	137.016244888655	127.410985711055	106.083863634275	81.8647414166933	155.50935958323	159.794699979795	316.910795308118	267.624745847303	242.301021981379	371.538133352088	289.507780651435
1770127_at	YGR071C	YGR071C	765.511167808367	618.457033695821	655.419457946203	658.440809201113	656.04170879956	692.597017611343	598.278711454608	774.296251701657	690.823296076371	619.53473434367	571.025710030435	575.272044434383	674.324137927289	622.871736434342
1770128_at	YLR256W	HAP1	2822.68514566134	2457.61407336458	2498.82559260053	2599.97959406178	2691.1359379118	2654.49988326628	2618.83555557636	3111.34242113343	2864.0147020178	2634.07640559462	2473.75539602711	2617.64045882471	2922.47776805306	4054.70222823492
1770129_at	YNL032W	SIW14	2243.5144119859	2064.80441319295	2225.34134872503	2328.23262319258	2200.52470587036	2181.38658257868	2128.60446792096	2048.72379145384	1805.60670758249	2054.17021886262	2081.63981292529	1974.52927841985	2214.125103414	2189.82703253832
1770132_at	YJR100C	AIM25	1696.11290823786	1682.896990774	1738.29710190337	1888.26954403055	1951.39975525251	1718.54965697183	1851.26768119559	2092.3932712248	1898.53392955292	2165.64732108553	2102.68952676791	2113.1002652602	2193.51308884497	2270.13136368991
1770133_at	YER111C	SWI4	1323.68422583397	1011.94389061487	987.857274958307	1226.79460396173	1045.91537296507	1077.46239464102	978.940161812187	1377.35992289713	1296.36715262221	1556.89616085291	1146.18765545094	1124.34320278486	1433.16034932341	1550.69509954715
1770134_at	YBL095W	YBL095W	2044.72117369968	2006.27712774278	2090.19150635988	2087.36176178376	2499.88561623611	2195.34303606239	2250.9417472834	2779.18300845466	2491.79960551709	2765.94551527308	2699.65228159168	2668.62544435281	3189.23885038847	3042.81333616536
1770136_at	YJR123W	RPS5	20163.4148109459	20469.5546739065	20463.3119774814	19348.5617842486	20131.7613966914	19462.1213349024	20051.5918918947	19018.6802841759	19828.7599688061	17843.8796014708	19031.5692656793	18607.142362124	5516.26134048018	6338.28781802631
1770137_at	YML083C	YML083C	40.4476678083554	36.1590236545324	32.2384024151961	48.6204861135302	49.5758727427074	44.8153168799263	40.3513539811298	54.3243458235859	43.570400150447	69.9193070739951	52.9315567859213	47.0323195067824	39.6228864387307	47.5549040002845
1770139_at	YML072C	TCB3	7663.09818230554	7287.75671584583	7579.1624600736	7808.6251957581	7496.41716599014	7571.56702853421	7212.00416786487	8300.40191655777	7299.25928158121	8334.63511842464	8114.67189982711	7656.74316233072	8688.4364091928	9172.36582380061
1770140_x_at	YBL108C-A	PAU9	913.897816276574	949.71705452885	1123.52177255527	1042.73926580956	1053.03212172594	1094.10231807873	1254.34712625683	981.11581598098	768.146626632756	925.163302837372	1177.3187638332	1119.8495431282	1476.1476286612	1007.3394506036
1770142_at	YEL021W	URA3	5231.0542214483	5372.73305441311	5438.70847344357	5632.7088671457	5592.36792103202	5764.92160221586	5280.70795782283	4958.7920860503	3986.51504621837	3214.4878706132	3529.39238762896	3278.61526500428	2340.07354942932	2249.6145884657
1770144_at	YLR343W	GAS2	697.231354940392	582.335626970785	581.255467605126	674.08579525483	572.479299152777	627.402224347145	526.964991499644	615.122883918215	411.930990443827	310.771265603794	278.323066680096	269.03350206221	1227.3314418078	372.737025031011
1770145_at	YGR183C	QCR9	5610.74871934099	6198.20659387359	5483.9261273044	6116.20791249331	6898.48494090614	5776.74017623748	6261.38195113652	7601.06864553469	8686.4201701351	9019.70288469835	9571.74351351934	8821.33577383419	9716.44864474502	10971.7444419232
1770147_at	YHR169W	DBP8	1247.88381763205	1206.78442556412	1279.9889259696	1285.16583870219	812.098533530325	1197.36440340062	856.75202693615	361.131852479952	116.398412586861	102.624403224549	53.7765284529279	61.5234465326056	137.175484966186	442.174476536334
1770149_at	YIL143C	SSL2	1260.70783831607	1370.69190142387	1581.28514271719	1118.60827525274	1265.57745508574	1479.39997338377	1530.64822203721	1359.4255139277	1156.57645264627	996.44518512935	1211.72711388028	1379.98075404256	1896.25827247181	1881.23830524319
1770150_at	YNL107W	YAF9	1034.27879528204	933.01754130658	821.890188343326	1048.80180217106	911.787587146764	945.600323372143	818.335178088722	730.553805463014	627.081882573932	763.53244666151	611.247007929696	600.213464398052	815.983949377635	1003.43909476995
1770154_at	YML102W	CAC2	1484.28418729515	1445.25971274697	1417.17537507248	1571.2946687117	1521.14883738106	1534.08938779996	1394.52128011235	1499.50232236855	1276.79465553706	1455.02176214488	1355.61561804145	1340.79635977528	1389.41287280724	1564.43335684853
1770155_at	YGR027C	RPS25A	14603.3649844634	15148.3069216735	16596.1677365364	14809.9063357464	14988.5946015603	14800.3878311225	15824.8797901994	14210.9987372639	14352.588051711	13287.9403632385	14932.860685976	14729.471647511	8592.4754633703	8499.89618213365
1770156_at	YHR146W	CRP1	3100.64586636848	3929.38790212548	4153.53699687519	3243.5967125513	3913.98662935427	4154.77870582786	4092.07137178827	3590.80506999584	3479.84282472028	3381.562976856	4450.26630104159	4150.27223950579	6130.9734083822	7210.22237026887
1770157_at	YDR361C	BCP1	2702.10240672773	2869.82451296544	2762.88948474425	2517.60091483431	2345.2563082515	2701.44203161074	2441.2704167196	1731.62525055195	1115.49012843736	846.873273679011	836.27976220811	823.60244799565	1040.32759663125	1838.32321343853
1770159_at	YIL005W	EPS1	2394.9851647725	2253.56097768062	2572.97139077768	2277.90223052686	2396.53412332284	2631.40224937595	2347.49751015083	2580.54051880153	2746.34399279344	2965.82953038598	3290.13168759079	3204.21502747252	2881.9340043623	2652.0594015975
1770162_x_at	YBR301W	PAU24	154.337397928208	154.206929911922	163.108343562459	165.584165892083	159.550750129274	183.978438493192	152.257440462799	160.998455084794	134.071360621296	167.168990828597	118.540543844901	125.185481437172	219.93849889909	143.306364756385
1770166_at	YHR097C	YHR097C	1094.04995902846	1001.71309692933	994.886288331787	1004.43313155347	1698.96168690107	1111.43950728874	1419.0006734171	2817.15976146826	2886.17650985669	2099.88105764778	2095.29658826858	2034.00253494692	2234.52008654203	2595.60506640307
1770167_at	YGL253W	HXK2	12450.0268850874	11581.7730712482	11799.3399490581	12065.9532212648	12396.6792194659	12064.0760747367	11781.0339165797	12321.9676177119	11855.7952454553	9241.968343791	9051.31389122517	9062.7973708824	9224.92520262407	11055.7431133549
1770168_s_at	YOR390W	YOR390W	2085.15517325595	1854.99146564624	1768.25146167412	1803.65893330544	1746.36148089103	1701.27351465823	1649.63637544116	1732.52121030935	1508.79523600987	1401.04775605091	1159.38310868816	1242.53361862972	1154.09945338892	1110.46736644733
1770170_at	YGR258C	RAD2	1115.54783954047	1036.59571918478	1109.10665267408	1131.74414192691	1143.90445685012	1029.04416317562	1160.81514995942	1462.95560875405	1406.8986144432	1648.18330107083	1745.03482349355	1663.79689039266	1926.99003983974	1889.72435537569
1770173_at	YDL229W	SSB1	19467.3683149433	18440.7724063027	18364.2649870443	19197.1789682006	18512.9481943715	19355.3611331178	17918.1986439663	18979.5776383414	17535.808135174	14559.2647182763	13401.3241061588	13316.308379167	1402.74508307043	3654.63789391463
1770178_at	YDL119C	YDL119C	835.400284220074	844.077713038172	838.01719311133	841.019155208866	1008.79132498633	881.683361696628	901.051801726487	1140.01177714765	1118.66142604798	1533.72903078472	1543.51132242688	1496.83068298694	1102.42985034485	763.566989831065
1770179_at	YJL108C	PRM10	604.939020900061	582.279024791246	560.912432834497	535.070506274675	714.931063342101	633.911101082617	684.401144782789	848.517820861698	623.753136244463	1111.6814227475	927.584667344997	1000.47814170854	736.669658354648	344.972046431021
1770182_at	YHR157W	REC104	208.516647601668	141.843570571651	171.478413511947	230.234240749034	234.006492294362	189.181523881038	155.466232183206	214.669014145988	215.165024737507	280.145305483869	320.586108839356	255.132145303126	267.321049174015	226.354013983897
1770183_at	YJL193W	YJL193W	1673.6652673317	1446.80250158017	1570.64374919468	1834.41669760786	1237.2602240972	1415.04527085449	1222.62669766263	1031.91045533953	801.133390028576	814.777527088562	792.01065041442	707.709775842486	627.377989999076	600.168449604335
1770184_at	YDL155W	CLB3	1827.60239855271	1964.78986979066	1954.70395497692	1904.04910270878	1986.01977251831	1914.19301813386	2039.46641395233	2005.20742579657	1755.74611053781	1526.24342884933	1603.3514775097	1604.0560920022	1616.73900332685	1682.21729425629
1770189_at	YHR007C-A	YHR007C-A	108.89906045743	112.047731099578	103.727932176139	129.952758439728	144.664518176662	122.480674164952	123.968661260198	173.405493351454	134.568929608647	148.235949915699	120.276063789305	130.107329434415	177.339763004278	206.981905068901
1770191_at	YER142C	MAG1	1466.58178722917	1798.92691724682	1696.19497164579	1454.91245792588	2286.51630663167	2020.38887914391	2228.97777733062	2779.68318209361	3337.69675410938	3631.54829831656	4078.90909195671	4132.33941295331	5058.91971866091	4044.20177884975
1770193_at	YMR190C	SGS1	992.088749094496	928.46902736357	984.071321369544	913.371751721996	951.225517261222	1058.92689844514	1020.21709529352	1030.07836786336	939.04882943812	1029.59179401642	1011.20036703676	1045.28759000711	1204.24080020479	1187.17096820755
1770200_at	YOR272W	YTM1	3363.02162774961	3204.31175962223	3137.60238825733	3536.42874960069	2565.88571579469	3321.39965757189	2535.55647427533	1601.27184114399	664.36546748085	195.665862260556	151.022959770851	119.991116691808	156.469040978522	813.229105355037
1770201_at	YHR057C	CPR2	2258.00711910637	2367.76441580551	2492.2557791283	2663.21456831787	2492.80152074626	2425.31277369242	2434.70576304292	2434.40145706194	2270.05997905759	2939.71155957656	2847.19347390398	2945.80308503697	3156.58277614542	3183.11319974326
1770202_at	YER103W	SSA4	1208.67433623152	1109.85307620963	1164.01171085874	1164.3326866476	1308.00868758462	1127.20312234185	1336.82714556204	2300.16302317359	3361.18588416354	3165.29631696699	3681.16639885015	3493.48894556202	6109.67374659709	12528.6152996883
1770203_at	YHR006W	STP2	1685.87997521351	1934.7357696268	1951.15416902843	1849.58938289945	1912.33757584727	1883.1303777238	1927.49082011845	2043.38405660025	2225.17802668078	2975.95803145375	2837.60725643138	2989.0889126159	3805.8910815861	3041.44669680699
1770205_at	YIR026C	YVH1	1620.57608503945	1503.06974689049	1524.17433019307	1753.16378135803	1410.35721827068	1535.00631709973	1304.33227748254	1009.97459315437	573.75965973361	268.726666268932	278.501821794394	198.318510740406	93.1335840891236	347.562703639091
1770207_at	YBL090W	MRP21	1464.09030331221	1411.50159200996	1355.23127585115	1830.80050422414	1385.60751721513	1263.09543266247	1149.08416766786	1183.03719396522	1293.6659721407	1320.81366900544	1384.6766392665	1200.94936212579	1001.80167709261	1061.83641122169
1770209_at	YHR024C	MAS2	1812.15286817136	1741.81325367723	1737.62349144575	1838.34489686395	1734.78779559427	1852.40050325052	1519.89534181949	1446.84039830532	1338.54523106731	1810.43162616717	1640.2581341026	1700.73329645834	1531.4788927045	1248.13914736598
1770210_at	YOR045W	TOM6	8344.35082944672	8152.40154029037	8074.42412021282	9104.0171494691	8550.81462652198	8504.51586623557	8374.35333926028	8094.04166989824	7260.41114773861	8762.47906563332	8515.2648490148	8323.79740720942	8145.35220337693	7770.93363379636
1770211_at	YEL062W	NPR2	1129.22613581474	1039.39896930433	995.488299118333	1190.93404065279	1385.94682954106	1215.5100271537	1315.70203191849	2030.59341711592	2143.25656994506	2289.40427515975	2031.34034129036	2021.52042959133	1763.09725676781	1638.97326365258
1770212_at	YOR275C	RIM20	700.485690050233	807.676146225616	815.416036668692	698.661728891083	754.834708357443	830.927994258816	854.899036367347	910.287063189904	1079.32833638945	1203.27402349855	1141.66662842828	1156.45707180341	1239.82236161489	1070.22854116999
1770213_at	YKL125W	RRN3	1706.57850856715	1531.38217298275	1517.61433898188	1750.24210056827	1088.01512267679	1518.64140918776	956.898454564424	515.029100451721	333.001059418891	341.086651864657	286.940593548782	299.052157684784	791.967708282793	1305.81922819945
1770216_at	YPL195W	APL5	2642.38828018253	3026.55616784421	3202.61675036421	2641.03504916876	2769.49082505169	3361.591133666	3155.21193935783	2807.78284771675	2687.33435690482	2305.28379808617	3039.6216353073	2712.42728612501	3051.2247802143	2924.30170384429
1770217_at	YDR145W	TAF12	2294.01929682289	2495.654101557	2496.13000411793	2298.54157225104	2349.59827674983	2484.18382026284	2446.65250031438	2288.59992838454	2187.14032425335	2007.69040179192	2093.9528844987	1999.87087837242	2709.23421727138	2366.4244168724
1770219_at	YGR140W	CBF2	889.07223754965	899.784673279045	975.54607195788	992.731134411193	944.392140788445	1008.92441482641	892.192963071994	706.168805410301	525.285567688527	635.15711170738	552.201011550422	595.480327197659	894.909692813265	1064.86844277156
1770221_at	YJR057W	CDC8	1551.55050468561	1608.85568770517	1733.64074769561	1755.67428916141	1674.84769905522	1608.07863167449	1648.79130426124	1411.75417740313	1292.00373506633	1576.93164681467	1744.1106796521	1612.94666717959	1620.07967795253	1751.49784431885
1770226_at	YIL151C	YIL151C	1196.63889930362	1118.8945307092	1029.78075852225	1127.54529377489	1026.94168477629	1173.47304599308	1040.19917140342	900.521410315538	769.01020339827	781.69105312492	641.332831434143	657.250259708204	945.794263973184	1016.1852662243
1770227_at	YPL216W	YPL216W	420.930971080003	356.492506362327	317.791680925618	434.730162094187	379.943237513756	388.562653576221	336.135243532419	377.096072327943	359.976957564452	569.999644915331	484.885246914796	450.532413472076	630.792001921796	461.556806700032
1770228_at	YER172C	BRR2	2105.32823252909	2210.63784191438	2144.03699458851	2234.42582033189	1941.17584757336	2191.85557027555	2121.47918878581	1918.7592673784	1670.75886533315	1730.2157448225	1727.98192489696	1640.30785347419	1962.85463995376	2171.21399671051
1770230_at	YGR204C-A	YGR204C-A	71.902388814895	56.5371542489655	55.9778359828849	75.1631601782263	94.4734095653512	58.5388039080494	71.353925577824	120.180462402813	110.492094911615	104.772980926827	82.6766559087463	93.8336108214795	84.6386731920167	116.828993649319
1770231_at	YKL110C	KTI12	1824.39207233401	1834.40707988843	1814.02431748543	1931.55795963962	1679.03327136789	1930.79399116963	1758.61933475336	1247.30236913437	565.600942026725	745.144952085585	635.020635072685	590.834524901051	1392.66760415619	1493.29396145255
1770236_at	YMR088C	VBA1	3342.72341363389	3153.73401540174	3198.224335602	3328.73466235091	4027.62065330549	3498.27431211314	3711.28269147906	6414.74566357701	9671.96329369604	15924.3027242532	14274.2927445365	15176.1730560138	13761.5214948375	8340.03263212931
1770238_at	YDL028C	MPS1	1087.41490904582	1104.62647265727	1110.12970688328	1081.16889749327	1112.82766026199	1173.31954971238	1139.40260672645	1236.32597588939	1174.70060316936	1144.21292076205	1111.09889587703	1095.34264707921	1425.85892685411	1583.94500362269
1770239_at	YOR166C	SWT1	739.95848505891	705.376977157559	606.637438198212	701.626849032547	524.528469175228	647.51959356948	519.643112674987	515.095733421776	461.534061519296	542.772846639643	395.046756525425	416.62574397202	387.618609073683	415.851699121086
1770240_at	YJL205C	NCE101	3118.57004040547	3082.45746621541	3192.62258996089	3625.56399319101	3391.59310917937	3219.03335537783	3374.1588668005	3369.81880165384	3306.80388465374	3572.68158452177	3643.54305164985	3302.27619911421	3122.75813366808	3402.26922321864
1770243_at	YLR052W	IES3	1488.8638813403	1556.23636630964	1595.01982434048	1575.71065398677	1477.47750525662	1542.80820396024	1513.85150795391	1333.13474189098	1195.44340060947	1046.29780189176	1075.20221232629	1082.0440039479	1078.18100319269	1273.90384830506
1770245_at	YNR027W	BUD17	1214.57200000368	1515.71258244174	1504.56070426833	1278.10897982693	1317.03611998834	1435.06136086236	1400.54704954557	1115.12816067954	1019.25635892816	1281.70398434063	1362.60794343181	1367.27744510471	1474.85370482496	1316.72933274082
1770248_at	YNL011C	YNL011C	994.289676173029	939.560058820379	939.21920741702	1069.67807983412	1330.09523090682	1069.03572755987	1215.80655684492	1832.43169950232	1798.84759174092	1742.52045260803	1597.51012985241	1560.05546974399	1484.22698152936	1439.12409905283
1770249_at	YLL049W	LDB18	1717.29018693986	1976.94733208135	1902.53949751327	2012.83662203828	1896.44647813798	1889.15075025938	1832.85822384936	1710.68570808745	1778.34732340783	1952.84037064944	1823.76065302105	1830.16255764496	2467.01492875523	2328.31622431945
1770250_at	YJR121W	ATP2	9579.64064176957	8497.1472070158	8412.44149065981	9203.45911700233	9549.37222523968	9074.52625077402	8696.18944334077	10680.551449295	10279.2632525463	12355.4037205541	10080.3365560703	10736.1858727805	10932.7392340493	13863.0490916161
1770253_at	YDR539W	YDR539W	1367.89074312267	1089.83235910347	1246.62965929466	1350.76100618095	1379.20133402379	1255.87858765872	1236.74562873562	1543.40825317193	1547.79101365271	2026.08525047131	1767.22723520691	1975.8935281759	1764.49729009703	1378.74916215598
1770256_at	YJR088C	EMC2	3565.4338002098	3621.85089906667	3331.19637959168	3478.75241038583	3601.17383141269	3503.04227088209	3517.85726015243	3575.72638616154	4121.7450188356	4719.23384458876	4379.80459940929	4081.35401575488	4647.25423282345	4536.31391852495
1770257_at	YNL313C	YNL313C	2123.89504367134	2079.59686587926	2103.21052302199	2251.00985120613	1755.54913003754	2261.55172762516	1723.11022132865	949.469024467066	334.570153841271	387.210723213143	315.978764503594	340.382852643564	563.744427406222	739.371019845444
1770258_at	YKL180W	RPL17A	17858.4304906324	18809.7970823996	18442.1511732245	18223.4110256916	18302.9848232361	18290.135655424	18588.3689809305	17792.561756923	17001.0142225813	15103.8797324985	15170.9896361002	14782.1001944213	2115.61461918592	2663.07145856413
1770259_at	YDL106C	PHO2	1044.99298456742	1122.31358127006	1089.4711090983	1079.47656609946	1272.09435193369	1198.43720484431	1233.28724249091	1486.8008671391	1459.90868915553	1412.34579578389	1396.19861991395	1370.24733415576	1662.24468150194	1502.9478692405
1770261_at	YPL165C	SET6	52.3636281911032	37.3306227631234	43.1950237218637	43.0876930822655	55.5857968487185	32.7345130141627	58.5423674515261	81.8169877914638	69.9587623418251	89.9026894643003	84.5273890353496	117.836956057384	80.0009960471269	78.0558904257514
1770263_at	YKL116C	PRR1	1178.76850742206	1113.62286112822	1071.29606882556	1195.50721150859	1067.71906920337	1118.03751810867	1100.03768496076	1044.16893013997	975.38079707609	1178.95732775725	1026.79927506321	1051.63443155804	899.788936910895	985.42427154637
1770267_at	YMR301C	ATM1	1862.84561564655	1753.51288739156	1873.17972157303	1904.33759937298	1614.96925434947	1807.27681438897	1558.33306308677	1298.55342321273	967.477606907759	947.749477391875	881.485067690104	892.56014988753	886.812103255599	1415.79751130079
1770269_at	YNR020C	ATP23	975.85291091087	991.228872267587	1043.94420295521	1180.80471540643	1089.13960306819	1061.30039410483	926.43045082529	914.176988073857	830.387652786187	961.3060714467	1070.71045137407	983.307904271522	983.66888715778	1060.81978327793
1770271_at	YER140W	YER140W	995.481630460708	885.847953065377	896.740019324334	1027.24520547377	925.209042506822	962.430683907734	819.471527396272	779.503135010063	683.346080632744	828.483501484753	763.682208509429	763.94871226784	727.537223697265	680.284695114062
1770276_at	YNR003C	RPC34	1155.64062571275	1148.27518403681	1138.98373914105	1200.57030143987	914.002961974201	1143.79850493937	864.58801606433	615.6243705642	349.159761205132	304.747936482558	256.016240634329	237.402994847435	368.913775918371	977.441557192763
1770277_at	YHR204W	MNL1	2024.4842874544	2195.88196108246	2416.35017202892	2187.12749758908	1963.53626246881	2349.81252053131	2219.45692444592	1556.05751704074	1193.05839990636	1207.42838571073	1408.23410551906	1332.38825136966	1277.54557787986	1213.27263342772
1770279_at	YIR034C	LYS1	10496.6261714737	10544.5277243041	10351.103483134	10305.1937002237	11016.8404567609	10862.7763113402	10805.4510393641	10900.0779509869	9902.66875872267	10241.1268460241	10180.0052566952	10005.6315301177	9225.30952048467	7205.59749666074
1770280_at	YPL259C	APM1	1807.64422988689	1810.72774889907	1783.3084651812	1681.18284965657	1607.50609661283	1918.96049894816	1738.98731672044	1717.91507216218	1606.00836535887	1602.46651838855	1467.75392751776	1615.59787545865	1569.5224622114	1289.39821205787
1770281_at	YEL036C	ANP1	1597.24158920532	1560.57873795529	1634.59268580075	1523.17586801088	1511.77795820796	1501.29888584385	1443.91652217452	1342.0955333627	1038.71632705791	1066.72333910477	1113.9593422684	1126.86513343094	1182.4976335545	1035.39931034605
1770284_at	YLR185W	RPL37A	17538.6416430961	18375.1061620872	18680.7497075985	17924.956822233	17570.6112801151	18366.4135657787	18489.7808639355	16983.4585020684	15964.4738205801	13742.7582906048	15013.9749623933	13856.6541800645	2624.59617164642	4539.67311340435
1770288_at	YBR240C	THI2	222.359506310792	224.972599330689	226.010024655456	230.383324712931	253.31534757236	212.075137527163	246.597238116847	256.404462347604	241.65637067488	294.440239732375	325.527593519805	303.969173228904	279.273220453083	290.72532648583
1770289_at	YPR178W	PRP4	954.706262208961	1094.27421983007	1132.05503122331	1049.19472112653	1116.74169727519	1203.80207059202	1280.13211499498	1185.26550298308	1431.22312104436	1952.26739468172	1987.78233515154	2029.38246393112	2413.05775160775	1927.24678650863
1770290_at	YMR257C	PET111	1492.84336800233	1177.37300606207	1454.84347263845	1275.1963552774	1747.71446346921	1215.25213158877	1940.64593453669	1545.7460526743	1412.02063897568	1219.72951319605	1853.33030086754	1467.87668978826	1082.17170247109	1037.41594311232
1770292_at	YOR016C	ERP4	3473.68652446087	3362.64137676474	3169.22297128928	3599.46065291753	3349.9583452732	3287.14450172311	3136.65872180779	3351.36910520077	3179.41034850828	3262.45528950524	3020.81122858335	2861.63399970763	3171.26924396093	3597.57371845327
1770294_at	YCR059C	YIH1	1605.90220127255	1802.37648907864	2041.49135970752	1652.31665019367	1874.50022188358	1778.88043177938	1877.82280210609	1508.154059014	1219.03466605302	951.201864196633	1179.57132092496	1213.74505984526	1433.52126759225	1414.80709694781
1770297_at	YML093W	UTP14	2819.6067420072	2866.55076711782	3085.79409427405	3190.12667891116	2405.35018478422	3199.94812354524	2491.38136786024	1206.54062686115	284.284160890365	120.110445360756	72.9781082923937	55.0493129453731	103.029004065938	427.391080198054
1770298_at	YPL081W	RPS9A	5757.9928596281	5501.90137497642	5062.62531801039	5897.03172064326	4400.04186331794	5043.69925577657	4148.66916575686	2282.54832271416	1087.40426020931	787.59615356104	563.94631798673	627.768702506114	185.502615399574	270.853451313166
1770300_at	YNL225C	CNM67	1675.24524952919	1593.9145834637	1535.50284875366	1650.67873403227	1825.34491141409	1714.31714968482	1726.81095618156	2050.16301265991	1857.01508000359	1857.4284683123	1781.14202370348	1776.75671013207	1971.01465637563	1799.87540371549
1770302_at	YHR087W	RTC3	1267.1306144566	1167.16114414433	1284.73992662982	1256.86307317833	3581.18572259839	1288.68601302896	2802.89432541203	6877.51719396947	7505.24504645314	3840.63092162093	5557.42324452193	4715.13550962482	6003.52768144998	9009.53493996042
1770303_at	YBR294W	SUL1	4155.48368408855	4172.82233552112	3330.12503079354	4279.26132108476	3330.60941319802	3223.90855236719	2749.60684020401	4043.38508725111	7384.62590061633	11149.4804847708	11187.1500205686	10164.2503674129	4227.93786931165	5198.76858220586
1770307_at	YDR055W	PST1	4487.09964137126	4180.21500913241	4105.62904760686	4211.35807753737	4711.44886865468	4319.58549925236	4317.24199333557	5007.9955832056	5256.68499015058	8375.80441064214	7419.59598647744	8204.70402541859	10906.8425578555	7689.02096543583
1770308_at	YER041W	YEN1	643.787237240986	617.594869650782	669.907940243926	636.224334387286	700.539400707011	708.377582439263	716.756039684175	848.051493811055	914.603602240463	1175.24703787637	1062.49916038288	1128.73190066993	1022.00573676607	838.891500902491
1770311_at	YHR038W	RRF1	633.671487477463	672.721318216728	622.699894978077	657.69714805778	823.66725836608	711.838083548064	753.602803231065	777.848524426845	763.428605415938	635.444074493096	722.998175267272	652.100257777309	632.057140725943	674.683148206854
1770312_at	YOR266W	PNT1	525.362198759624	470.894601295225	575.455551947757	523.985562906133	543.596412284202	514.501000642317	496.887215720456	517.798693439228	505.458167670505	504.70241389142	580.946845049263	568.508644347336	466.134859798483	453.608866457703
1770313_at	YOL063C	CRT10	1286.37482653736	1319.42950551149	1324.29904953469	1425.91610460183	1442.11870854353	1482.96286199708	1350.71790654675	1596.58443988522	1439.51422258378	1503.98579111973	1506.85250673162	1469.77034268065	1603.55860012161	1495.0432627933
1770315_at	YNR030W	ALG12	2802.38884122557	2730.6933510394	2788.71240805759	2734.11086561778	2573.04367717321	2700.57128665781	2590.04861379847	2783.59016491884	2584.39499348687	2969.88379134756	2726.92621807863	2760.11229855304	2440.46543662952	2222.8652974065
1770317_at	YLL028W	TPO1	6298.92956526107	6213.87673365927	6708.86843837984	6414.58605143708	6142.8631711622	6349.3682835832	6056.23421623658	5412.92455154314	4167.27964314147	4759.49076569538	4930.66455038646	5094.96870955212	6131.08047209692	6391.13195102027
1770319_at	YFR030W	MET10	9944.36752040312	10037.0734311685	9960.09164869151	10057.7251595583	9032.45180151213	9553.46510127315	9573.69652689968	8930.94998284354	8789.57056193526	9691.5162746181	9649.8671913183	9542.63016676287	7936.28339099793	8488.42919930324
1770321_at	YHR005C-A	TIM10	9231.87909201859	9587.67223693029	9762.2099388772	9936.45874698423	8873.36264484438	9714.4484220318	9411.99163499617	8128.8846375643	8227.1941732196	8830.29904073449	9464.3578336634	8829.03764884657	9010.32871311116	9213.77064217367
1770323_at	YFR004W	RPN11	3786.08770877866	4393.97230372502	4224.80472018342	4133.46291214383	4302.3459047657	4215.24935259092	4329.95024380162	4432.57506525096	4906.80868229235	5176.59982516393	5527.96841469324	5440.51525434552	6967.14110839476	6542.63900907774
1770326_at	YDR459C	PFA5	1420.60015812781	1470.29050810957	1380.90919110984	1510.2194951129	1463.75883503878	1484.15506512365	1325.81823391581	1536.08458284073	1520.47283776175	1993.82732492075	1807.90447370274	1838.14337721984	1789.04865615649	1377.32568335305
1770332_at	YCR076C	YCR076C	1296.78722187639	1202.63691217909	1247.38736816002	1501.1771939349	1503.01207808843	1168.43112355966	1218.05324297956	1642.53961333335	1585.72042914527	1896.49464614843	1850.89932303914	1819.27475460406	1768.63575641899	2177.32222290093
1770333_at	YPR029C	APL4	2756.99960612502	2547.41359478278	2659.90701031034	2567.91355765643	2646.47100220534	2865.27980309476	2627.34110265768	3002.85934119611	2980.87080862924	3171.51945189059	2607.07787845296	2978.68334719117	3244.74053141899	2806.52420584626
1770335_at	YMR087W	YMR087W	987.204289504165	906.936591522977	915.332938421646	1014.07042805119	1233.04067047986	931.072434615929	1043.08680674884	1389.17981689601	1268.14264614216	1154.66510445588	1169.95045309236	1146.10859501482	2179.74553507924	2084.9904600568
1770337_at	YKL059C	MPE1	769.617709020767	799.710789891983	775.982861925913	851.62511552107	839.007926975432	887.907608328545	826.725052956452	803.384984244439	732.99236776989	802.874468486132	763.409223057274	738.74625814003	847.855390114143	872.28762237348
1770339_at	YKL081W	TEF4	12164.5076724632	13143.8867378926	13864.4130144957	11759.7911471151	12900.5835116331	12675.4098943712	13691.364994418	12316.7366725506	11066.7799505225	8021.69808942972	10923.5692510391	10236.7077878331	5042.41877101809	5990.55673868562
1770340_at	YLL058W	YLL058W	673.281783624075	661.917606991343	730.42761429414	765.974063170098	791.452723708554	715.74143747604	751.730140740155	968.048696607866	1012.45188867526	1377.57136932382	1393.3761112794	1410.54329934436	1325.28887105666	1036.95094894864
1770342_at	YPR055W	SEC8	2127.19329514692	2095.49463081475	2162.81464382205	2369.11724732602	2099.04478361564	2355.6611605867	2170.82517194315	2389.84060694077	2189.04566747355	2223.04473209953	2271.49973828942	2181.17270209458	2628.54097836756	2742.43515213592
1770343_s_at	YFL059W	SNZ3	1109.39586842336	1041.63111396025	1004.16665271196	1151.58596924126	1250.15131988527	1081.11352413726	1076.48539657115	1266.36995942812	1217.95429372227	1909.43714839174	1519.84667659292	1738.72479552294	2172.27753616009	1947.29540471438
1770344_at	YMR149W	SWP1	6819.69924725135	7124.30921967896	6969.7319952513	7082.95705753311	7006.67460335348	6777.94469884588	6870.35708125046	6920.56424327203	6383.63218266232	6159.24055425244	6157.56688280684	6402.01839890853	6008.37969651495	5950.32717987661
1770345_at	YNR017W	TIM23	3321.77329411245	3705.15124547791	3605.15924997926	3345.54258013752	3053.09774842448	3358.04303731878	3027.42746820795	2550.82322448025	2247.51553882683	2384.56022173919	2344.34467389421	2468.20679631433	1952.48094905489	2034.13262239995
1770347_at	YCR007C	YCR007C	385.043463716518	439.579473910701	460.563236421639	495.815159479665	494.566027692477	520.594738271691	472.785100028298	559.905328979442	595.524756621925	890.8441252184	841.695193153328	804.964688040837	935.595861652104	882.524586280493
1770349_at	YDR146C	SWI5	1858.50100928708	1836.31767141453	2084.60068364749	1717.35748999398	2024.96115230378	2104.35106835676	2232.88840299088	2119.29393471109	2096.22049289864	1821.61066011073	2186.83622513708	1992.65206256798	1787.89633606816	2259.68208831946
1770352_at	YJL088W	ARG3	3999.96394566454	3853.6696152831	4241.17949930945	4115.88260655425	4271.74514811442	4445.75168546235	4304.28466023485	3006.65769340491	2684.87325310505	3070.86102380548	3376.45955525183	3179.550085659	3598.17680289062	3497.8085021401
1770353_at	YCR098C	GIT1	100.713991017315	71.2936402153645	76.6399161152729	86.786212641202	122.818422869155	94.1652786821404	61.28450915687	133.359157619722	118.106149401699	231.156500738308	166.111757762872	185.799393346569	364.200547066076	107.552048388495
1770357_at	YDR318W	MCM21	1306.26740208543	1391.74720401003	1484.47405493785	1553.82609106078	1508.92678949125	1411.15063676347	1465.12278976732	1564.87473373438	1539.47478733106	1675.2387659191	1840.86606644108	1767.31480134724	1890.74730037738	1941.71513496839
1770362_s_at	YHR043C	DOG2	2630.92664108941	2466.31309298046	2421.97229062393	2678.03612347911	3059.08029274773	2528.85994663346	2771.06440820593	3600.86431275434	3737.76889052332	4412.44923885128	3875.33172255798	3926.898239053	3476.18352834582	2752.98089820334
1770363_at	YPR048W	TAH18	1432.19840689252	1414.62275916621	1460.30732584109	1624.63037217319	1063.52666762812	1348.94266604602	1088.07807101184	673.718812264759	323.221643465228	408.952959809639	347.387392285732	356.390505855736	531.686950590619	748.027198613278
1770364_at	YCR011C	ADP1	4989.54942976084	4842.46313924093	4879.51929048702	4962.54678188566	5108.26935638037	4722.33845295683	4902.30774246248	6259.94816863639	6556.67067516171	8139.98641610219	7392.29136418846	7712.5272747924	8389.87823096839	8662.56781010235
1770367_at	YFR035C	YFR035C	205.891001545713	207.218604737042	266.709156033496	214.26366549704	180.557734717421	208.525089332713	225.482270959833	179.285279021674	106.195161444745	138.764844913073	199.092910485441	201.379251538435	148.593166994293	166.023483829973
1770372_at	YLR181C	VTA1	1547.03129094502	1587.47562329362	1679.25743691867	1649.67408827872	1613.90132302348	1696.12362561881	1704.23327807011	1643.8402571875	1653.94721742338	1774.21141092634	1713.34294351897	1752.72035873122	1896.00502025578	1939.91233133346
1770374_at	YOR321W	PMT3	1775.19064884323	1671.06119668231	1867.86327450468	1902.88375032061	1893.95814450434	1769.58222749804	1906.88153818453	2258.09579959303	2110.33574581521	2980.52927113636	2810.92194447198	2921.49722956825	2756.1532584426	2656.21284875712
1770376_at	YFL028C	CAF16	4193.50775869901	4063.01739161162	3998.82382505233	4514.96419252059	4068.1433251078	4168.09372458811	3777.77218460439	3826.56505378353	3723.54658594767	4567.14451271321	4263.58587691027	4196.0894822802	4996.780374254	3841.16042374042
1770378_at	YKL188C	PXA2	222.947094677959	227.145866344226	235.276388146756	245.364103752389	381.170843802118	289.556721055777	309.746287259068	732.20219086469	907.16403687427	1264.83312110945	1159.56151617694	1226.83544394831	1144.3429421151	843.005427604187
1770379_at	YBR108W	AIM3	350.103111548054	367.737556067819	370.045094162874	326.456964753591	379.021277452946	352.556728659254	403.600389372828	607.342649147924	748.374593328709	740.975156925246	772.177289923924	733.458435995018	775.835831656265	622.928894296698
1770381_at	YGL089C	MF(ALPHA)2	117.259221652606	82.332876011326	106.708188097758	100.72890227444	117.356337462693	115.180724717278	113.367678533748	109.729592600735	107.892377072205	104.949136687194	92.519819964505	106.352489370005	75.450118408924	94.4251786807975
1770383_at	YPR069C	SPE3	9553.49587071883	9421.38794614058	9311.46640771396	9602.83841839903	9879.91348899202	9579.31405018198	9125.21167180527	9531.05795110379	9225.23319104427	9858.32281343154	9217.3246286472	9176.13208510425	9609.22810763202	7824.11488010802
1770384_at	YDR415C	YDR415C	2043.98039700888	1812.14454362683	1938.03226780033	2024.44923487638	2111.1945556171	2088.26192976094	2013.51631829706	2403.64681073937	2068.32635976143	2447.83766788437	2458.87474958797	2438.27383545427	1475.25680995817	1338.77051647826
1770385_at	YOR355W	GDS1	4666.08974527566	4830.99048845916	4798.24148699287	4565.64368636007	3651.3519277007	4904.8862016059	4249.91832497265	3235.65077251712	2580.4553243424	2831.9467273943	2265.65369034896	2398.74293151864	3224.52023390014	3158.48869792426
1770388_at	YDR243C	PRP28	496.351815581809	495.461964590888	589.063855976512	586.756951801202	617.886313240856	665.302142256313	580.69142327424	628.8956993174	905.67376561032	862.492395386374	1509.37030060942	1503.88054226491	1144.92898305129	1116.73361894908
1770393_at	YOR302W	YOR302W	2881.23894335	3115.69745479596	2316.87911556206	2100.35264386531	2676.53182215857	2511.35354508536	2527.48162226833	2365.68297154834	2418.299470052	2673.67670855334	1670.89594880966	1978.27121919013	3765.97491143087	1827.55760467909
1770394_at	YCR073C	SSK22	734.056306789741	684.56784672089	718.743769731494	798.978781624378	768.831399488254	846.555455550743	786.023684560663	665.428625072233	553.762255931159	1888.71852671526	1376.67895638719	1476.28992975302	3855.19632687228	1286.62780817774
1770395_at	YLR105C	SEN2	1288.04883894754	1242.15569230881	1271.6195095247	1339.88417718103	1297.61720508233	1254.50357374737	1278.47374679017	1252.07822058189	1100.93884548779	1281.65056659768	1270.11041478153	1175.38456635333	1195.56795651856	1168.18892637684
1770397_at	YDR262W	YDR262W	1745.54868617226	1598.01785155331	1733.17134755681	1727.0660999332	2269.17894913134	1758.5923674304	1992.92551953249	2424.66250922288	1914.38414431957	1937.36498056722	1864.61592301616	1993.12399704146	2708.15779973396	4324.17486709287
1770399_at	YOL109W	ZEO1	22917.0377537744	21959.7672966202	21922.266068584	23516.9654031523	21513.7823826856	22718.7807815559	20768.1140907521	21135.5232608887	22083.7002578635	21721.9321716636	19890.5333236529	18945.8284283969	24271.4851675564	25529.8015442055
1770400_at	YLR248W	RCK2	3394.46698253996	3342.79174135662	3590.37698254444	3635.59009362559	3643.38051788229	3460.74057317131	3571.90903338192	4136.54352891085	4523.50610776898	5390.42371532921	5521.42097690952	5341.65535846229	6096.15457956304	5401.09216372757
1770402_at	YDR530C	APA2	731.87302926877	651.182097858512	680.45049732892	766.812041753187	997.305698377774	761.040415749286	807.984709089997	1123.32628372152	1127.99234288014	1711.73170011784	1495.87957794323	1664.49207650668	2292.61500901891	1686.05518471967
1770404_at	YBR246W	RRT2	1694.02607206035	1589.04639199407	1616.57532644573	1631.6497156188	1657.83498276471	1678.15050570692	1524.77652614239	1683.25533304956	1519.48728385455	1738.76568430446	1663.18968627536	1590.26070086536	1505.33171131431	1149.54069317805
1770407_at	YKR056W	TRM2	2525.68419515005	2276.81555334964	2381.5882276942	2580.9544090332	1777.33782022708	2561.92272160738	1708.50877711393	767.170262919224	195.772027485497	393.221859549169	222.360551640317	301.403424351268	857.333346354632	1333.82327719806
1770409_at	YER137C	YER137C	612.048544743586	586.863394771198	625.262407282914	803.792369680735	481.446963304811	639.060913992591	441.512586874183	235.690808611932	143.522213214074	150.49590257924	101.48129776941	86.2595422077813	124.021502449911	222.992352740206
1770410_at	YGR210C	YGR210C	3016.13249987781	2962.57202405184	3082.1464626088	3076.50197786216	2694.12881238373	3086.28925594825	2769.96484371671	2370.96627505276	1686.90800191952	1687.89897398848	1670.50121572918	1629.50556509137	2298.18703822345	2831.06209686337
1770412_at	YML007C-A	YML007C-A	288.883881921571	234.116986919255	260.595610832059	376.235789017219	309.807475283778	245.227954094697	276.932785602399	274.003535976628	241.311362662339	276.97747158056	286.908384203225	250.331391157071	317.322323082438	211.711631975442
1770413_at	YGL031C	RPL24A	20225.9243114023	20449.8070688004	20063.078243844	20083.1750270797	19894.6848548031	20042.3078456025	19470.8315277389	19392.4324329164	19328.3750708723	18565.88939679	17875.0409829018	17955.570876978	5648.53776903986	2560.79236917157
1770414_at	YJL166W	QCR8	8334.75005875298	7357.48029264868	6876.81209298874	8882.86152552337	8538.90617300247	8039.24118035988	7723.16932529538	8833.12880710928	9568.46502443496	9748.42185188624	9671.60792850938	8817.53928761488	10972.9446337263	12917.6397468832
1770417_at	YNL329C	PEX6	1418.39552264009	1166.69582403575	1182.29782814875	1422.53243187102	1294.00463653097	1315.18787342936	1233.4250212771	1311.09841613497	1028.60727938624	1261.37017284442	1013.67997480831	1061.95822042518	1180.95220836653	1398.98016199685
1770419_at	YER013W	PRP22	1416.48462424067	1299.35689953358	1204.1118244548	1491.12237265671	1393.92831150959	1444.27853554411	1268.91749832412	1355.66329085539	1209.07788464623	1491.85981520792	1306.3443828425	1324.82389463628	1471.04893075828	1479.37443852864
1770423_at	YOR094W	ARF3	1665.58802666311	1691.73285883626	1713.29496164959	1745.47279090681	1618.5160467199	1734.18149473965	1550.48011396789	1397.16386128555	1209.6799776273	1315.43191277414	1242.92029464917	1272.96122223251	1058.74823996994	1070.95047293116
1770424_at	YGL013C	PDR1	2395.05821004002	2336.76589817987	2465.96044788336	2355.68057413844	2458.60108358147	2628.10313325467	2503.56088179668	2493.14859863485	2109.05144904514	2777.64028161276	2873.06136994076	2997.22412521438	4095.47969834653	3920.36796754606
1770427_at	YBR270C	BIT2	460.837218275288	511.469600551878	481.750366755136	566.064882244464	428.876813340527	524.846468753727	436.547480716797	467.946000672041	434.169389008429	559.984257726743	535.582750965657	508.336511978097	910.652306165167	1007.42408934642
1770429_at	YOL112W	MSB4	1011.21756489093	855.18913958156	899.224703579521	929.487809272258	1031.46646712017	957.028180384524	830.576413344844	1090.22816895306	1160.06033151902	1609.13330555082	1334.77660230668	1444.81304924643	1691.47440085301	1439.66451334528
1770430_at	YHR001W	OSH7	1654.16977703719	1575.26565464185	1530.44031256931	1471.43777354502	1799.19622014107	1591.58664182927	1675.55869234366	2144.11431812557	2056.42219182029	2168.42675801253	2027.60217093427	2028.43774204634	1890.25698480077	2354.85559147898
1770431_at	YKR062W	TFA2	2184.86470121636	1963.39317188791	2123.40828410308	2132.44885955267	2339.74269976341	2301.44204325704	2105.32095007587	2437.57729448816	2374.46867708871	2663.04460299513	2592.93906340599	2606.40757372131	2586.84028476327	2099.0579975812
1770435_at	YAL011W	SWC3	582.415136551088	536.264483242465	620.137057208129	579.314869245654	616.120226824904	628.772370210418	612.85770739666	536.66784431142	461.734990710903	502.847285011531	519.623312338281	519.955472957222	529.392757681862	584.18376873556
1770436_at	YML067C	ERV41	4688.0282167606	4449.31817084666	4705.37262380922	5040.92146199603	4676.61278521648	4385.94773768962	4438.24164979718	4580.93643010181	4223.27401845462	4874.66142139142	4981.37263255311	4828.75135678017	4601.55615071598	4100.2684108989
1770437_at	YPR015C	YPR015C	54.3819967500162	48.1954846230295	52.9364090849052	54.0220981016107	72.2726359091041	44.5744740465829	63.8016851649955	87.1194317029256	90.08192561508	136.60058278366	118.043171141583	132.526363313258	173.019008486598	186.489983674583
1770440_at	YIL094C	LYS12	14721.4435189523	14478.8526102579	14107.6265254211	14880.7179921545	14278.0010874027	15019.8807920702	13881.7520421988	13729.1189222779	11633.4493005761	7953.75436330989	7857.95792227716	7473.03610229403	4022.03663036804	6547.76875546816
1770442_at	YIL159W	BNR1	868.814053029472	754.246005017657	730.752467724499	926.688202545657	721.992615080123	898.336866164228	660.016321091894	650.623476657727	576.959004714398	767.709189674423	557.972127539823	547.006241998971	755.484789232369	741.068265389968
1770443_at	YJL085W	EXO70	1612.97720852574	1418.89872202914	1591.6507372293	1486.41615904415	1785.92344084775	1660.39070937421	1651.60142072525	1751.43868474159	1829.91554229118	1693.12427564745	2251.6697991455	1783.74466470371	1869.83946383155	1565.09479137559
1770447_s_at	YEL076C	YEL076C	37.5089829832528	22.0539996061811	26.2862485930679	40.5579746958896	27.8149117791881	38.7877908866362	24.1209202597624	47.49111816113	42.9434483731534	54.1224037762935	39.2377294709554	35.361989884291	39.4002177215636	47.2661062234496
1770448_at	YOR074C	CDC21	1967.80172156808	2057.9866008531	1774.97702326323	1958.26864508905	2131.1351963918	2038.01915953057	2007.95947571972	2123.09750548896	2156.57467996625	2446.63973990943	2121.33531886274	2220.82437139241	2257.93544021211	2307.41908315511
1770449_s_at	YBL072C	RPS8A	22268.8860803667	22830.9717076557	22867.432757071	21836.6960151885	22214.7890965296	22210.8682024889	22249.6030798942	21591.6267604028	21984.4506958686	20799.0474663768	20959.1557583791	20944.8962928998	8635.92405479835	9469.78691832785
1770450_at	YFR032C	RRT5	30.238940152305	40.3005669613899	35.8491069392942	35.2536623765245	22.3264244486478	43.1945450010309	49.275389441162	19.719256394767	16.6080331045921	15.8960567352309	18.0354886666646	16.1063312562399	15.6301890985656	14.3894819456489
1770451_at	YER183C	FAU1	2752.13502605953	2905.36655238183	2806.50212823233	3100.47220443987	3181.86853385947	2980.57360350219	3046.06446745318	3047.78153589913	2701.77262864777	3458.09093133845	3261.71518882127	3103.74127513241	3182.69705012225	2359.26617978524
1770452_at	YKL069W	YKL069W	2705.27998794569	2902.73808165519	2873.82679714323	3047.96145238462	3253.05379741928	3017.42413410073	3047.23462718512	3023.39094744675	3201.58592443389	4505.18319677097	4357.08719095957	4195.33650883099	5281.0383649575	4550.43886736515
1770453_at	YKR037C	SPC34	857.41203754374	891.595909095927	829.807302663868	912.938914726152	985.28938863211	961.655152364355	912.80617839047	963.208366761253	942.320378414289	876.402703687843	785.92946932312	815.565094532121	951.252437771132	1129.11600134039
1770455_at	YER069W	ARG5,6	8577.0348225411	8578.3159949109	8386.72525750791	8756.06916765217	8101.0718220317	8977.92237551043	8320.14412759214	7807.4143768516	6785.17066821442	8096.22335343794	7033.43412351814	7426.0217617963	8172.15823393436	6630.90107609287
1770456_at	YDR001C	NTH1	2673.2315625451	2580.36100808461	2818.61484592465	2878.3168828223	3990.7934614304	2820.34767669911	3505.33499122915	5716.67593178689	6437.41873376877	8205.78322821468	7660.19784622843	7964.0423618773	10131.2024565507	8732.24764494809
1770458_at	YOR032C	HMS1	34.329174242998	24.2675595542453	26.9533078381186	33.2020196452102	45.382404607824	29.3854393915053	30.8111930612051	55.6549625265722	58.9967490931421	75.0511436150695	64.8878923996529	60.5060615894764	61.1629154279585	119.673536802942
1770459_at	YNR075W	COS10	89.6648900222236	88.8862591537917	79.756701992277	94.302304998752	94.95381823369	84.9202710311948	104.403923472914	101.462257372009	86.3380576392021	92.4859116350662	93.8921522062757	99.1902166786006	116.99324597878	80.9765559956533
1770460_at	YPL097W	MSY1	710.334294050151	727.159771089124	726.33244090338	690.840335231027	758.204075696252	728.526781977984	707.953392229233	823.754040657222	858.633210504662	838.04987200109	898.59906029012	883.15180428487	684.79771022981	753.806623287802
1770463_at	YHR166C	CDC23	664.356666327783	593.148004015868	686.260032182748	732.255882275915	726.41833660795	723.339651954108	628.840921158325	690.976827956914	551.258659130814	687.088010056941	611.417700485188	600.347117096916	1012.87871099246	845.255311214393
1770466_at	YGL143C	MRF1	735.36348754707	701.228317713626	728.587469160991	870.418946437441	899.459266630045	829.26336381347	832.836685812275	1026.84167057559	1017.90784014852	1296.70300853184	1197.52932565232	1232.36602640367	931.245164791368	832.376155595092
1770478_at	YGL095C	VPS45	1073.71918462826	925.245721553084	1025.23766115871	967.378645014359	1023.55584105578	1113.09331146303	1047.7757693167	1060.99976256863	1062.38534095621	1184.16365723976	1302.7549385054	1339.78448963664	1925.37166516117	1903.40468257708
1770480_at	YKR039W	GAP1	11304.1584520485	10032.0447750443	9449.91651602295	10356.5068007188	14006.0956556952	11930.5476808612	13050.7447675888	15787.0645695122	16985.2235276878	17305.0656381969	20091.8408148094	20212.8961306389	16080.1605085306	18900.1866329957
1770481_at	YNL307C	MCK1	3420.29232528006	2937.48326101263	2856.6327072248	2728.89434288581	3190.75636052229	2804.97595493871	2946.17477335094	3446.85100626604	3177.14604736856	3448.81052393562	2856.15611924779	3088.02425558446	2595.82180755773	2738.36302767015
1770483_at	YMR280C	CAT8	177.565521209266	162.834004642951	161.324860209491	191.545780979668	270.340621366493	209.26777363048	216.936606816864	492.184242663514	560.959673113035	496.837070182745	586.785202451946	523.432516419529	568.070676707778	838.621176160704
1770485_at	YJL148W	RPA34	4505.08171461103	4365.02048288031	4224.00678658606	4642.30395869072	3175.16915502892	4395.29091272829	3171.69962541545	1722.65816751247	629.661856362237	256.583724614345	164.04155823516	160.473786715638	211.316213516388	630.895773641792
1770487_at	YLR218C	YLR218C	907.483511745879	876.664195183799	1030.75590560489	1060.9571115057	1647.5777731757	1071.24179836214	1320.20888078608	1870.25245515358	1827.22682023777	1928.08566262308	2192.59941507039	2062.79908059556	2117.11693282075	1725.89430646894
1770488_at	YHR158C	KEL1	1207.34185776176	1377.58830256305	1450.07899166795	1285.9054048625	1242.28135498133	1381.17966919728	1423.82711548084	1397.1686673525	1593.67129476612	1474.60151363808	1545.07071341451	1505.12290145246	1883.70773096656	1939.06506541704
1770489_at	YER040W	GLN3	835.296423984719	796.983128142565	828.569243024186	771.970557323686	721.911636796318	826.467358765958	780.10782274312	622.819480873814	595.407449884077	776.282962928824	716.588896747641	780.705011315956	849.748883166074	675.263777297772
1770495_at	YJR032W	CPR7	1997.71469114506	1856.74115943371	1781.79822620827	1801.17641773497	1969.46816886313	2116.17121152995	1870.54772578833	1722.72565626861	1553.2068629062	1576.00743621739	1521.09077704269	1461.96815756263	1767.60827249062	1572.68115609606
1770500_at	YBL027W	RPL19B	15891.1596611451	16667.606836965	15719.6492602797	15798.4289804296	15171.0187923966	16109.2212493744	15718.1906409478	13885.1809649927	14944.2515794165	12740.3462218521	12730.6935634429	12126.861446609	3644.01944179608	5491.69948732026
1770501_at	YER102W	RPS8B	18654.7710284898	18309.5363048532	17580.7893289371	18613.2079391279	18794.2098043451	18558.3032400914	17677.437437524	18016.1242617887	17328.3236378635	13905.7155367472	13718.1722412879	13090.5378591284	2091.49946455838	2055.44640153395
1770502_x_at	YGL189C	RPS26A	17440.5468878294	17196.5616987575	17718.6202571167	17886.5263574981	17162.4216951141	17690.4601376825	17410.8791694996	16720.2691508045	16795.1341167876	15773.1888143777	15626.5608071647	15438.9121353019	5945.692421718	5158.10291307986
1770503_at	YCL058C	FYV5	40.2613600687846	65.7051086702976	69.3235226351117	50.0369485222774	28.1927141075866	51.5997658000383	32.4520537555946	29.3217090999305	18.3249173043788	22.6253121986231	22.976541651648	27.1976680009173	24.7769712346416	48.5611924624823
1770506_at	YIL162W	SUC2	1841.66879540958	1798.28953595404	1767.25677934837	1731.88144345775	1738.87164857781	1869.41114100827	1786.14240078404	1865.20390030221	1614.50149827521	1590.1016732959	1418.95988292783	1467.06320560997	1102.80175708694	1538.12420677624
1770507_at	YJL125C	GCD14	1746.48939718543	1533.07291721093	1594.82663092381	1709.21547749953	1304.18602800883	1599.93834201209	1228.3062048142	734.706948080193	402.785341701742	506.242931345543	422.476348238878	423.762947891223	477.402374996324	790.323662251578
1770508_at	YNL116W	DMA2	1712.23405991803	1979.19788898061	1970.59447209005	1701.82369907531	1573.65907169006	1895.06386001675	1882.85972884245	1439.71750985948	1332.62063013203	2000.22612988774	1933.31530187024	2053.30462426195	3283.32566399624	3538.62680035707
1770510_at	YLR233C	EST1	541.844807114471	461.671573392474	456.915719696388	542.432369406864	557.198905835703	547.326304815358	510.508229857845	571.331357009727	527.319104531902	648.543846498798	682.433675252154	633.188139849535	711.577404157981	635.450687655972
1770512_at	YKR050W	TRK2	974.943069330494	873.762337388928	881.845960214304	968.783206574765	1044.62357934534	957.255278022242	985.389725660795	1119.88628621029	908.974379822425	982.110869016664	906.711230603049	882.38157953291	956.3599550062	828.431638546424
1770513_at	YPL033C	SRL4	23.1085230621041	23.9422354086244	29.5977953647617	35.2050335273694	25.5042640040811	35.8010411483735	21.1102398115857	33.0355208726628	21.2005345005354	38.3957783483829	26.5372532579218	17.4504080943997	27.859987557898	26.961344402417
1770514_at	YDL112W	TRM3	3042.0044450131	2805.79102491106	2909.18532063618	3020.55283129143	2635.53623461127	3140.24027034468	2698.89009519112	2071.91233499771	1191.53064982605	702.743065460438	657.013245158348	595.222516775928	712.650251661022	1374.87776605343
1770515_x_at	YLR461W	PAU4	860.49117901559	827.116005940675	1018.94102276464	946.028668156692	1046.13628577965	954.468851321045	1023.30581562885	908.174524634286	762.202262781713	858.478370509352	902.358943609884	906.653501872166	1329.4701391524	820.706861419413
1770517_at	YPL034W	YPL034W	1319.32086308372	1324.9775595028	1366.9598416687	1336.54323671096	1552.22377347574	1380.24770854817	1436.77513087974	1557.79258348067	1538.81185224979	1962.82831782071	1886.34692956063	1878.49749126271	1930.03753897526	1594.07588605879
1770518_at	YDL103C	QRI1	2480.68404150861	2060.73462251396	2174.87844656942	2353.50359934957	2461.09920071918	2421.00216261754	2182.93893479832	2671.72482540145	3005.78591043971	3320.95176726632	3042.94444282854	3076.15559503687	3104.18476283669	3001.87198947949
1770519_at	YHL018W	YHL018W	30.5927656249119	31.556815545943	31.0364407638158	26.9876281322177	32.2445522126558	41.2453310346529	24.3254758912977	32.315029318046	27.6665028870527	30.7677873352689	27.527127501922	27.3449643649715	29.6881113785215	31.7213162607753
1770527_at	YFR048W	RMD8	2313.58287678982	1904.46342568078	2191.61649910836	2325.7951891716	2311.26340882798	2315.56439155792	1952.66474091005	1961.3044511725	1781.91794312869	1511.91497727992	1865.74570066087	1772.87650117215	1747.9953119006	1778.65327559075
1770529_at	YOL032W	OPI10	1283.24954407417	1292.0599502319	1257.99880856291	1322.75866504234	2220.03927005352	1591.59882220521	1938.02212825714	3080.61815420638	3120.56891369975	2350.71057120213	2527.21301406237	2385.58178375369	4178.95527923709	4116.73008632423
1770532_at	YLR303W	MET17	16685.2800509023	17311.1111960285	17102.8002065263	16295.353465769	16380.9744802671	16477.9944590797	17107.1528806925	16275.0127176878	17456.6830516828	17715.2735957955	18564.2112098213	19041.2200857552	16365.8112484884	19805.8529911438
1770534_at	YJL100W	LSB6	870.389205799447	863.649736045302	933.388415022547	905.25104774787	1147.20394100007	917.31873237526	1137.00474952067	1560.83613989469	1353.38743172399	1511.6598482078	1379.10354457735	1506.30507793715	1257.46474367649	1357.67029567841
1770535_at	YCR042C	TAF2	2432.44110937989	2378.24144587753	2484.40880748527	2679.04634911507	2445.98808684896	2564.03823027334	2550.1110790987	2453.40201929667	2215.10168939137	2522.58388956208	2522.95426839757	2391.05882836561	2683.73849085254	2675.92819893129
1770536_at	YGL001C	ERG26	4311.10010299705	4154.93220104952	4036.58696871969	4182.83458749825	4357.45270182577	4358.15753270632	4307.47692285309	5045.59273980364	5037.73177503343	6420.64329192128	5615.68006577116	5729.78332276136	7345.86993460804	6798.54817896992
1770538_at	YPR200C	ARR2	353.686313733263	294.135974070915	294.591197659459	424.111270860362	376.958581476693	328.364630020269	298.02127370658	381.619253385508	317.706948126378	519.74836828211	472.939156503472	425.243962901709	600.730470967429	359.300128413073
1770539_at	YLR387C	REH1	2936.38733242203	2528.3830617263	2594.01129237852	2666.63283377503	2872.04714815362	2811.14144954761	2651.98948940121	2982.26352339094	2671.94283434385	4020.36017051874	3560.89413413862	3782.26098367986	5107.97236378465	3085.55778268293
1770540_at	YJL068C	YJL068C	3488.58173022188	3232.34146786669	3437.76270065207	3640.11890939205	4055.43525176749	3609.92803854711	3935.6719757732	4677.77918167429	4657.11866268865	6631.08074627838	5709.63859285872	6022.32336338463	8043.9172263627	7923.60137596353
1770541_at	YGR272C	#N/A	1684.52573293571	1457.86904271665	1374.16670800587	2034.43277736287	803.24882447099	1264.77961041616	777.181113933517	277.95140838551	106.28312645917	171.177830917892	100.186456662365	88.5310406303589	198.403764756138	380.120701746622
1770542_at	YJL158C	CIS3	13130.2993544306	13360.4071297676	12863.7126461871	13490.6344541359	13547.4101784888	13184.325140833	12975.8035224632	12896.0259651393	12540.2658528132	13966.8381874684	13135.3742278005	13935.8437462302	17120.0985229282	14573.5321629298
1770543_at	YCR023C	YCR023C	2071.59620916146	2027.76743022118	2200.7534362459	1953.5815801235	2159.63732841335	2158.37835673426	2155.79918369373	2239.26956070983	2178.20366893047	2586.72542368395	3047.99871362887	2593.19411073757	3110.69041507116	2656.60848524007
1770548_at	YMR279C	YMR279C	113.49050004339	72.653057032662	79.1420390546822	102.520010703749	113.105754261043	101.460648122754	107.203879870863	124.835253075098	114.522273877224	144.006311096373	103.476472195213	119.633110478592	117.853386800754	124.688251105317
1770549_at	YDL057W	YDL057W	362.857663777269	352.142705591505	311.021157551078	396.713366592238	575.231565948769	380.476851365602	399.917151037949	846.808199419171	1152.66809427163	2119.5279882693	1710.6887397034	1884.51173547545	2048.33687871356	1191.96423492381
1770551_at	YGL038C	OCH1	2303.2710581291	2175.59203857715	2051.15638102466	2003.72877109952	2402.49386587859	2154.77984197548	2225.76011913885	2747.65040341723	2920.68899277161	3776.27649047274	2933.4602262497	3316.91363292478	3708.38340924834	3660.24791732038
1770554_at	YML117W	NAB6	2288.31825978733	2130.16046569758	2279.99150500269	2394.04367007379	2475.8969333626	2343.86137514303	2360.43493990933	3317.8609429302	3226.97022753832	4290.32930974029	3549.36834662982	3702.60966892019	4778.13741986777	3320.66970232839
1770556_at	YLL038C	ENT4	311.077462961736	275.374843564751	422.115791445915	300.85050815242	332.620278177772	299.261824193796	414.43280936355	311.098392054366	264.574521094444	241.839941676961	423.197483284345	368.763718262391	221.808558693834	201.238205446722
1770558_at	YDL105W	NSE4	475.987735337151	386.29464859637	421.030171916294	487.346014111112	529.422905271015	501.337092481458	451.928615659586	577.084837773208	587.105006341665	722.625284005213	591.012572463456	585.423765625389	442.623881449676	485.700628877076
1770559_at	YBR217W	ATG12	1051.84844982935	941.70131314235	1053.96128298579	1113.982029477	1159.67465205572	1009.27720430314	1006.01974885144	1058.77846100724	881.774665237886	1023.98650265815	1147.71674410895	1157.25294916615	1098.38485069314	1023.37481286145
1770562_at	YGR024C	THG1	3417.90934673016	3568.99710188719	3584.3365337559	3689.69561588846	3298.7726958901	3368.7656074474	3043.88369397821	2693.64237728585	2587.56682079576	2657.10357122213	2777.60416854061	2653.02546502942	3088.5880149864	3184.86122059834
1770565_at	YDR127W	ARO1	9142.80399538511	8961.34299675819	9373.84803040798	9268.76153227601	9182.53298367728	9704.36321549248	9476.8051684052	9176.52853132463	7581.65951439936	8765.25238426457	8377.55409514394	8321.03663634381	11979.6417786468	8975.98225207314
1770566_at	YOR028C	CIN5	650.935289474859	638.821032888613	604.289045401182	340.888603474655	2448.82629085806	738.791750983754	1917.01701193133	4175.81649274596	2079.1856512265	520.010437336311	563.525094335087	551.036740995708	293.597032366907	574.598082170461
1770567_at	YLR265C	NEJ1	1179.46602456963	1085.78841999837	1115.10381548289	985.467405411012	1160.72737030238	1177.65593074103	1091.41833288035	1236.858496324	911.670973568693	887.889485560303	955.116849253426	773.015257174454	1008.94348761087	929.788372133014
1770569_at	YKR057W	RPS21A	22410.1649940222	20953.8171888198	21229.9025401119	22580.9802647871	21885.3822591819	21811.6331280115	21157.9855471388	21566.0070013932	19695.1063626889	16894.3665314354	16171.7948444856	15052.981362228	6687.10734085676	8069.8959889143
1770571_at	YNR043W	MVD1	5824.46453306189	6069.17371155221	5769.01975755241	5761.64624214841	5809.20174217585	6094.96339976391	5686.22480529037	5788.19229138669	5278.66720049498	6164.31412223365	5174.13753693111	5794.05430509362	6054.88853846216	5208.71258901038
1770572_at	YMR237W	BCH1	3611.37257982828	3346.6383030935	3355.07778298696	3282.76205127761	3534.52545744635	3522.92037570389	3528.35618124903	4117.26575308946	4112.44427766409	5166.99482035614	4737.66400452198	5007.50267298045	5606.43384746189	4305.94817552157
1770575_at	YDR400W	URH1	1322.60045731342	1042.72220607328	1022.60146967036	1194.98765876874	1231.00696559831	1176.11927848498	1062.7199203457	1270.27091526142	1050.69645098901	1211.8670596451	885.917071442702	1004.35305806468	870.72517681284	634.60173260362
1770576_at	YPL036W	PMA2	274.087337006606	206.046121969336	186.546732393293	258.610540091616	221.067046472847	211.680316146248	179.973461008112	228.633492155875	159.633425433297	183.939344032429	127.09139171993	133.852042684322	172.556593827957	781.402697548585
1770577_at	YGR085C	RPL11B	17950.3063160084	18792.9525662051	18614.4557256564	18491.3127833227	17895.0112227919	18318.7231159964	18167.6908584533	16746.4241841194	15378.6185350775	9709.08486468094	12542.9198491212	10437.4005821869	3562.48838080021	6251.16224775718
1770578_at	YFR050C	PRE4	5845.25819688979	5678.0107839156	5890.58377785892	5279.19095831382	6714.4581486608	6000.96997581843	6379.55135755326	6899.33975872076	6715.65105666201	7716.81846024701	8087.81597722293	8474.82780394469	10051.374340169	8533.81500891381
1770580_at	YCR010C	ADY2	114.649926359181	125.311567849134	115.552617805614	141.754532034215	167.136381596288	144.203004859499	150.34368707768	209.909418029397	257.65062089489	296.36868973562	281.569263414	263.395359845507	195.983791224524	158.712347958133
1770583_at	YDR353W	TRR1	10051.6596111806	10234.3733457254	9906.91973526187	10011.0671424711	10273.3832004374	10454.4123171159	10298.1568083326	10863.199134282	10813.2712293662	12341.3904748337	11042.574731527	11772.6341591709	10996.7489461715	8382.32622034105
1770584_at	YOR125C	CAT5	855.078342274862	836.819853401671	781.156186146644	926.522352539758	1226.38418055879	836.559505471814	950.914977911958	1596.62304937243	1705.94432006363	1969.24186088623	1949.93582005093	1975.07746621854	1823.70442276639	1653.93955893198
1770587_at	YLR307C-A	YLR307C-A	41.7396402592577	24.9258852288519	29.3080331503088	50.2154103341505	46.8557671557842	29.7356005435705	19.4037629060107	45.56000127138	37.6876747951355	52.1193937555202	29.6452090411203	29.5609518425112	51.2978973435919	64.1073674818445
1770589_at	YOR252W	TMA16	1398.71931049387	1601.50143690498	1593.55849759022	1661.50265055643	1377.30780523584	1655.05500206109	1373.93912286378	701.260874968915	340.783999840848	403.866642138227	355.453745057323	338.404845307062	532.796526742635	820.512359991797
1770590_at	YGL108C	YGL108C	1193.13990418767	1178.23094834163	1338.65534272484	1339.142681777	1350.04849276485	1519.72229607022	1375.28505451799	1525.60402981012	1418.47287285595	1642.13126457202	1578.59706002739	1586.51179607177	1590.31641928545	1282.71410565308
1770592_at	YJL089W	SIP4	105.70280005333	94.6781102572185	81.6875516486669	111.701838105588	127.006783074325	105.388929468787	100.917427656551	187.812104646249	233.910912247824	402.862473200691	366.932253813754	363.673328983983	344.52850330896	179.661688235902
1770593_at	YMR265C	YMR265C	937.514079495637	885.956926302382	944.151137520775	1058.02924713177	1117.56685802229	1055.70601346329	913.075253679978	1194.22445945434	1020.79484038687	1020.57798330177	835.673378021988	865.661784238683	811.658380471008	758.175855875903
1770594_at	YDR404C	RPB7	4304.60913901949	4223.56047835871	3965.50691617481	4564.94801329101	4377.356930941	4517.31955556388	4062.93148531257	4164.90323615201	3708.37059849554	3532.16420946365	3020.28764638221	3026.10355771146	3344.95384281156	3004.0503963982
1770597_at	YKL027W	YKL027W	1226.21701838741	1247.52467778038	1114.49573465214	1232.64367916987	960.111876522383	1121.19615013368	904.296699165802	743.016160333407	591.933870736049	617.02311650913	542.435446145443	564.414748820422	443.172926154768	444.510789130132
1770599_at	YKL074C	MUD2	1617.88680551416	1498.40444885744	1470.54511784435	1759.39265107946	1339.36244569498	1484.69507434748	1280.89230246497	1041.81526348616	754.475305596837	909.016317413893	874.525842517994	842.810742488477	964.089154384303	1163.84476222196
1770603_at	YPL189W	GUP2	274.336171174857	219.111624115677	221.458775930523	271.686519396661	308.15761881228	247.710130782029	223.02548067088	313.002259439569	283.365657226142	405.842094092656	358.988681501138	324.417780067597	225.321316038355	216.081127365203
1770604_at	YBR112C	CYC8	1802.8722716159	1720.47382102051	1878.57651718223	1709.02256480809	1908.37303323862	1912.1569597716	2017.12207432058	2284.8799660808	1955.86862998362	1864.96450872738	1841.66056790474	1687.76379264367	2079.16839544639	1930.68728064675
1770607_at	YLR336C	SGD1	2304.86161806278	2064.93132316219	2300.27041841795	2491.65378975803	1620.25994622898	2214.13095714031	1673.22367072525	969.13472325195	422.326342383519	390.012755405333	313.71293168991	354.920967195679	893.922779712198	834.350387895014
1770610_at	YBR022W	POA1	1316.63135742992	1332.91691257183	1301.43756172155	1475.39218529919	1513.05096241359	1318.61264632554	1426.80664501728	1490.04087172655	1495.35863944253	2072.43792236031	1948.57328523869	1954.44472478112	2137.296897214	1924.55650943451
1770611_at	YBR251W	MRPS5	1396.34176714157	1466.62578478302	1564.62010599616	1621.10345248158	1553.33669551236	1526.40803468263	1455.09325127497	1457.33956307643	1245.310298012	1261.47610843701	1386.24331019352	1367.41136676366	1107.43980603247	1366.43594352272
1770612_at	YGR148C	RPL24B	18773.9478942201	18497.0219090705	18061.6808758004	19257.2769038459	18561.6666683136	18571.5614973861	17941.796664928	17422.610807348	16967.134066526	15460.788255611	14535.3258229056	14452.6527592609	5755.56660673425	5723.66316805798
1770615_at	YBR291C	CTP1	7039.97293803726	6946.98987014828	7335.78191406745	7046.70222836364	6399.08938368264	7139.35369367517	6434.76745526699	4689.38903359462	3000.45363122339	2155.06938372531	2625.97768790428	2426.55341344848	2028.08246759128	2179.97935504311
1770622_at	YAR014C	BUD14	2894.351836942	3187.19558973762	3248.13197479745	3088.75916016927	2693.34391878015	2983.69714904951	3018.87437690547	2245.33458344106	1751.20642607644	1756.61222172338	1800.26393648794	1872.45993002443	1738.42284060968	2022.11961390012
1770623_at	YPL134C	ODC1	827.704080226285	750.735569481644	751.843112102215	846.908020192814	938.499304082843	776.327733472669	845.808555406735	1188.71034008651	1503.66009259212	2757.16206101242	2211.84973553995	2271.03067689182	2556.02637068217	3108.86476423272
1770624_at	YGR078C	PAC10	2935.70290417985	3246.2625227478	3183.70005196801	3434.22213496582	3140.96239769448	3225.94056342324	3094.73260898375	2521.81613477977	2111.29253714458	2213.63558543931	2239.08163563419	2248.79910017557	1954.07564497121	2035.2750449969
1770625_x_at	YNR072W	HXT17	37.675531352983	29.4790649247674	30.5321105721071	30.9116073007933	46.2705674962434	39.1161696634431	33.5331076936828	53.1162804835881	50.6289934819544	38.6017050980929	35.2452280289525	36.704738304573	40.9289271416285	51.2809104236674
1770626_at	YGR092W	DBF2	2096.96007193505	2223.78934199438	2101.04247392768	2043.96770776749	2394.9990214619	2465.013143287	2431.80242340948	2778.16590688603	2788.30618096348	3461.29487510294	3304.29624361468	3292.68477675171	4111.9743033616	3835.07270235207
1770628_at	YLR018C	POM34	2019.23424254631	1954.63488452258	1960.39767821467	2049.52806319872	1691.81360456963	1912.46805066504	1611.95078746491	1088.29743149527	847.803749424141	751.294340575594	852.217941891465	813.109757808586	800.633340969979	1096.47469994084
1770632_at	YAL044C	GCV3	13102.9076443236	12858.7495093957	12851.6257147586	13893.7776878105	13565.6775022486	13126.4634490194	12883.3228909078	13375.3984110277	12488.3338544274	12967.570382273	12553.2177735456	12527.0881269273	11156.049896092	10802.1334828883
1770634_at	YJR074W	MOG1	4181.16600953249	4209.51477094367	4599.29699130808	4819.05383694316	4847.14976538499	4576.23324867608	4458.68729581741	4737.00481532985	4743.48663048477	6040.22433429742	5524.94561422466	5883.76286157726	6501.39986327852	5463.46354991825
1770635_at	YCR017C	CWH43	3202.56795307024	2858.69119816137	3217.65532784056	3248.12601676413	3144.76822349992	3082.82750192046	3133.63126275655	3217.24429574721	2881.38435106645	3051.46272896079	2883.71752909263	3024.41814508279	2990.94707748228	3184.61669668938
1770636_at	YGL240W	DOC1	35.2393911601865	34.2224466585004	29.5798575391917	31.2061095184554	59.2867347294925	35.7717760940385	30.9550025391043	67.2122869223897	68.846407801246	120.640980350466	78.8568495842615	89.33114399763	67.10678469445	50.8229140863442
1770637_at	YKR044W	UIP5	1057.47553803164	998.531675157969	1058.3560494192	1281.27961093811	971.098211119821	1087.18515399339	994.566969722822	678.899670170503	413.729452922783	654.49152546603	583.472716301068	578.061672296309	600.285378971775	595.506403673616
1770639_at	YFR045W	YFR045W	725.940103811052	759.883138534147	878.437046827666	814.359833305474	1035.21713306283	797.652553337456	980.071523395386	1307.92229617561	1243.20861621144	1213.3041185971	1644.14986949216	1471.00760814579	1226.91398627261	1223.65902432026
1770640_at	YCR014C	POL4	751.935964876683	739.672810163493	822.5129647	801.743857930778	644.571359846777	861.629466137307	681.026719276338	591.193783106765	622.573767238356	654.466627095571	655.035807339868	616.543205533857	863.649253833175	778.1381405868
1770645_at	YPR175W	DPB2	1243.76309293515	1274.7812011719	1326.82631866195	1483.63319142282	1254.72063556943	1425.04355159162	1231.31507456597	998.220118284744	806.845621590107	835.54466138686	876.9912804829	813.314975670006	1008.29080804639	806.223965942516
1770650_at	YDR540C	IRC4	290.997040181394	275.205156585859	276.185772204432	337.45941266607	436.842458695364	313.425431645241	361.449859068914	717.897010424061	1078.36652860738	1750.79736280444	1549.7410118292	1561.52539235787	931.17012746675	535.314282940248
1770651_at	YBR296C-A	YBR296C-A	14.7133611427284	16.5806011559665	14.7976976683539	14.6786896913315	13.2830005165098	19.5369740033982	15.3988808970711	15.1532896114001	17.7815084764321	15.6921783125586	15.6991320242399	14.6669612760877	19.1772793101838	22.5275051695433
1770653_at	YGR214W	RPS0A	15251.5342638898	15113.0720121905	14856.0425069056	15115.6296718444	15450.5883957305	15065.0688490225	14566.4159198164	14958.3043675232	13496.7332485016	11409.9263485144	11018.8736405531	10897.8898895437	1362.09136763037	2397.04595234492
1770656_at	YBR053C	YBR053C	1784.55248696859	1735.58060874557	1748.82327203997	1695.72755265207	2429.11950543346	1783.55087849574	2333.42247351082	3585.4966613989	4256.81589325034	4613.65003764259	4280.21458624628	4602.75484281126	5791.7110380662	6604.31975930578
1770659_at	YPL017C	IRC15	130.641186268968	107.440610241577	97.0761988671607	107.596479966774	165.397135432345	106.976689640837	142.580867274186	283.574850919101	346.326209808039	506.20534591193	431.870038815501	487.169826973903	477.324889369392	648.17280370984
1770660_at	YDR397C	NCB2	3726.91609914893	3742.74625291204	4045.52789332505	4295.26500448884	3831.26022619406	4025.84312536158	3843.30249291048	2868.36422225574	2117.59699892552	2381.51820870748	2303.76145161356	2276.08187991984	3139.62211158255	4146.01344188663
1770662_at	YJR014W	TMA22	3143.1512443777	3379.49065135417	3418.71678419589	3388.60051451898	3125.36013494097	3251.36352151644	3208.10653266175	2678.54143402687	2216.46856986007	2195.22036889625	2256.74307554728	2184.06158195631	2065.77345860028	2453.13997852479
1770666_at	YHR040W	BCD1	1128.21491927004	1270.81172602185	1300.30692870596	1394.95031184523	837.173575881982	1287.0349874041	894.723622584536	400.811094969375	210.706528830979	221.242997638491	198.808715411554	179.559618353782	257.530789090388	569.70071534114
1770668_at	YJR079W	YJR079W	115.324006174775	241.580913639484	302.683188099658	146.656485548973	176.580272610046	185.285669802442	277.996572069372	182.783908916707	245.966970950619	314.069794416115	647.449936582083	525.798864708472	493.51735372395	540.837468508378
1770671_at	YJL043W	YJL043W	77.3515922968189	63.4256352932533	47.6349180806627	65.8392663689594	71.8632687621074	70.3742008247903	69.0405704403841	76.2576022724712	64.9843732120444	86.5071502076543	65.8178005835886	64.4457354648768	55.3168489315245	84.415696772674
1770672_at	YER123W	YCK3	859.61849867658	856.601971513408	848.67214753253	722.817297781918	693.527920745796	799.337246576627	860.25774093027	812.411263471798	793.646598972074	884.640096587196	844.835710310103	856.92534292586	858.293723121914	772.511704852952
1770674_at	YDL044C	MTF2	778.171541877289	723.009903724777	767.072838164242	752.882872645624	788.862072967242	800.193743425035	716.947830585905	745.322142262066	677.416376126003	789.462926231198	743.974712245453	798.507281506629	850.46380213596	831.92688263223
1770677_at	YCR063W	BUD31	783.021969087848	681.810690554698	810.585263613403	741.520397563679	786.03616055208	677.342507679372	850.28868685482	685.546202851129	594.949759320316	598.560164373228	923.272480850299	759.971887113345	605.26573842519	637.938210466904
1770680_at	YGL169W	SUA5	1134.8580935005	1020.35638373515	1122.20812922357	1120.83600275315	813.369379146252	1125.23548086031	824.811996316037	456.046264912228	233.606007218857	349.568323978009	233.254576245628	265.606549700682	282.179936932196	556.222333045709
1770682_at	YDR345C	HXT3	11886.4330902013	11515.0141483899	11745.7334387299	12022.9575004377	12390.9311421275	12062.1361458194	12211.1635093856	13045.1585426687	11588.7247572661	8075.61986356479	7474.41545943952	8258.62511201237	11943.8276106047	17644.210866917
1770683_at	YDR489W	SLD5	710.564191168693	714.804595351761	633.809288694556	692.901582723091	729.428742581572	689.512611274405	664.791457188602	780.645225646965	748.596086323969	773.349976595578	664.20335536935	665.236201572995	533.258949736198	542.164372732412
1770684_at	YLR026C	SED5	505.503614336838	499.352556067212	484.500100752582	546.902714221002	512.227316146575	488.493974467686	479.457552685184	524.024639785913	498.495442232979	586.708444367628	510.181446023316	526.968018582793	466.571976926892	428.67280499522
1770685_at	YGR198W	YPP1	2635.52196714438	2405.58099453428	2453.63284463035	2756.38208165412	2545.72223737252	2631.7271242246	2419.4668911183	2399.53376273136	1864.43693853659	1637.02862492883	1692.10122644986	1564.39557585288	2620.78156378891	2398.27396926779
1770686_at	YIL042C	PKP1	675.793620667332	699.448415468728	711.887163109511	745.696418481768	955.15406234696	784.195878828246	815.436445034747	1204.39457262093	1202.53801696685	1557.87550422196	1266.32325988647	1360.30309245628	2100.33101186745	2379.56563293749
1770687_at	YLR364W	GRX8	3725.92686063396	3853.81947441337	3613.49858220377	4143.4633590529	3456.33168686547	3592.78253131183	3525.81790238793	3005.51728403903	3138.43490400177	3613.66467861675	3929.78591797496	3583.22332757978	2284.00124154142	4173.0963889793
1770690_at	YDL033C	SLM3	934.507280586567	1071.22452749694	1004.25816524339	983.206218689872	795.734765767515	872.104593137595	957.382134818076	627.553526206355	639.021165358572	564.214921241096	536.826437630698	556.438598747956	373.422686418574	433.045108503198
1770692_at	YML123C	PHO84	299.259788649834	310.440792009362	324.772085130131	316.089794382056	258.991390684453	341.409283847389	294.195365443029	177.040880594152	92.0011190465747	167.91622047965	102.086451016946	108.41887866787	89.9228147290151	105.675405140372
1770695_at	YCR083W	TRX3	2890.46501327856	2811.14470375139	2913.55870478345	3357.61276419321	3419.27120473464	2960.72642666942	3034.63427322971	3293.60744042697	3274.63439851357	3551.7571541484	3997.88494501286	3603.73089461305	6027.3939627315	8466.9601138105
1770696_at	YHR011W	DIA4	563.532916383909	548.86872535673	540.067519703326	580.249692702284	553.61243846349	566.366726246155	535.762616853467	499.022527259833	457.721847886656	536.079574692388	505.6358165122	535.250677247212	499.906127157512	698.187384550583
1770697_at	YOR090C	PTC5	1707.20353427418	1615.80434311825	1632.7388632539	1656.20775569428	1548.37845647429	1659.74236013322	1568.47666465867	1752.80057129546	2053.27148968493	2313.02704490595	2002.21471506025	2209.67913815097	2291.97921229674	2493.92525987822
1770699_at	YDR192C	NUP42	788.621520338539	832.586801228754	844.64216877854	869.636837529222	839.199910382922	930.431979913308	902.233261441577	753.815306033158	564.107299193173	566.490441111847	605.993213186074	601.011234133106	574.674862269121	665.715956396046
1770700_at	YPL258C	THI21	856.609061210619	712.211636793763	820.778729701544	795.943711654473	797.557531742017	871.715951608285	833.021824691342	705.27795237792	521.91170177728	611.550185719533	589.668730844829	587.646050145813	751.143117124092	541.208808095236
1770701_at	YJL140W	RPB4	4439.51036656337	4131.12362209686	4431.86592449441	4900.62427274035	4835.49263680489	4233.5859237309	4106.43345543774	4511.00684829337	4192.96686674824	4467.9348173667	4671.54008436658	4378.50251966041	5148.10605254158	4879.07046935061
1770705_at	YDR416W	SYF1	705.651160726455	639.754026118767	682.549454989486	759.273168154516	674.004631194922	690.031627688194	616.360486325646	598.282916564194	518.480580300698	622.676452595634	525.7230603176	542.364102974128	527.323522379535	530.513323166151
1770706_at	YAL042W	ERV46	5977.5280704	5845.02106130114	5942.32952842305	6149.90170893651	6035.14769470417	5707.71198171939	5563.67075144362	5981.73524513742	5272.13659796771	5516.55860738513	5108.8699364887	5383.55573994109	5617.23387626997	5271.39570214464
1770707_at	YGR205W	YGR205W	1284.24867954525	980.776587554135	1165.80646840738	1297.75804480727	1771.2174343889	1317.19698623223	1495.7030782441	2328.74971840923	2344.60386778877	2234.58955755246	2191.81214266629	2058.96108843909	2272.30356349762	3577.6135465054
1770708_at	YPL178W	CBC2	3514.11719066655	3429.45495225916	3445.76017078656	3896.5926870098	3812.68009766631	3647.91367703751	3568.90628860052	3447.74714798009	3066.12348226626	3121.42272323797	3130.88607335846	2919.82412803736	3143.92626748236	2706.41102665499
1770709_at	YER007C-A	TMA20	6559.55345178871	5626.05000085674	5965.43023307167	6009.38322146956	6791.1867571444	6455.99519108524	5846.7159615293	5709.77960345438	4594.36220135194	4010.59966893913	4178.37123987465	3914.51332933399	3378.34599219717	3576.94941339313
1770710_at	YLL033W	IRC19	430.16089268634	482.567378249412	461.657110055585	512.832513423059	406.825929173855	488.281739288585	414.68848295712	291.433047667581	254.393197969524	343.159326307664	296.643779056644	333.925951647157	343.386322119949	515.272210443537
1770713_at	YKL190W	CNB1	4886.4724621871	4930.67472559095	5157.62228316985	5098.43460731748	5501.67965279779	5153.1758497743	5460.92162271494	5183.22068839954	5091.2715629089	6013.43391552756	6031.15774691049	6128.76148470582	8016.01961318128	6907.57054029205
1770716_at	YBR197C	YBR197C	789.105572770067	703.574978797862	687.206357403947	777.135226427416	784.50949884148	727.86434215464	662.391668780934	694.112625165518	533.393013646083	628.147881342993	485.083109924643	543.45457071642	500.657478057782	674.533287800241
1770717_at	YMR044W	IOC4	1791.36866424446	1746.04104733426	1644.55963759266	1870.41500303623	1972.2765320988	1791.49205197018	1828.69771154426	2115.79900339272	1988.22077629095	2133.88488847144	2005.21380842502	1890.4943177855	1818.32804771739	1709.27134327782
1770718_at	YOR076C	SKI7	1351.44076047337	1224.40444063184	1268.61896967805	1233.85683294511	1390.24947701957	1318.39258907978	1336.9379214666	1375.52002940661	1301.81546194352	1356.51171657484	1544.89361295078	1489.76442453786	1541.45071750353	1428.36643445752
1770720_at	YLR020C	YEH2	2468.88239245318	2230.63115281084	2514.32261826953	2426.55611546619	2241.10187432182	2499.28222374851	2260.25901191357	2130.85625777278	1655.50763769337	1724.5894585306	1679.26395211285	1677.64094649098	1551.90464888563	1268.38450924579
1770721_at	YPR062W	FCY1	9525.88372778788	8887.9690859725	9121.89253202706	10116.2487036577	10328.5352633186	9849.54972176755	9331.24077295254	10090.0813249609	8870.60461652924	10142.2435534576	9391.09654078638	9393.77349234255	11009.2951084707	10562.9685153977
1770725_at	YEL061C	CIN8	1333.05569958455	1445.93012722224	1445.36186107455	1457.74809701383	1321.03692196221	1546.10096352168	1334.99660076489	1177.419754699	1234.86805042841	1111.86613134154	1143.94327161177	1053.97391764451	1667.3052967972	2057.19864374979
1770727_at	YLR260W	LCB5	1134.51980953082	1042.36290243423	1023.80766310606	1121.28699384767	1160.76732882719	1123.12355749181	1104.89856856452	1288.92774185126	1051.71493970428	1154.26019885732	1097.37555422498	1073.91252936811	1505.32647991325	1137.75766999227
1770730_at	YOR209C	NPT1	4609.4648835681	4445.91213887624	4256.44688867061	4245.56889338268	4037.39334703212	4606.78455851207	4195.77552020152	4012.73922906322	3655.99597546558	3612.35535280905	3184.92399398538	3372.80873409231	3523.31930860038	3131.54186379028
1770736_at	YLR396C	VPS33	1322.3564161751	1281.3574977081	1368.2978695723	1385.20599426064	1373.23751786023	1312.85698519975	1407.16012113146	1324.67407310262	1211.82953663256	1323.99420562934	1449.3188403502	1505.29122141181	1395.11805049571	1277.64464616037
1770737_at	YMR294W	JNM1	573.353907839735	538.072921060564	536.052920251737	598.572268599795	592.263098337793	596.258938540154	581.42148501744	649.189307598098	618.075560054576	741.0288645197	677.890383721722	649.153028876592	713.89755613802	684.432421769044
1770739_at	YLR166C	SEC10	1983.89363512469	1664.61176744972	1561.41496002254	1820.0990141101	1480.87071290328	1732.5418581766	1476.10699699982	1648.07980480152	1764.65427112207	1943.23712252926	1448.27498009136	1530.75892372685	1811.82955924841	1863.29484015669
1770740_at	YIL044C	AGE2	2537.31614688813	2902.45714775723	2890.8000808995	2589.67639577615	2824.18282599729	2713.61754161838	2970.05239769885	2684.42983487065	2787.72664777209	3045.47161133502	3096.97732392286	3212.76276221156	2798.88367375215	2026.1245847158
1770742_at	YOR003W	YSP3	883.21813155216	818.23531740111	827.755231854638	846.046230663183	1256.66418382841	836.428851554408	991.037687192246	1950.86165038843	2375.1931539726	4189.71299378505	3774.96499409743	3905.05968289621	3630.25408815611	2664.54057177903
1770743_at	YNL233W	BNI4	1575.30229957969	1364.9313603544	1589.81004966833	1620.21909685325	1679.74205444697	1606.80493440671	1558.93502123429	1832.39951668385	1670.84073171675	1911.19113012347	1756.34610613054	1792.62060573759	1668.13991989672	1456.4357940786
1770744_at	YKL035W	UGP1	8209.06567758284	7629.4900811673	7747.60089779376	7685.43700115894	9766.3999744136	8202.3713439505	9154.41185504333	13090.6218589271	14031.2697556658	14685.2455902194	13970.9246844797	14433.7558322171	12621.6390922823	13916.6742183205
1770746_at	YGL057C	GEP7	1610.75490436808	1488.55181548026	1424.15860779588	1670.59277015663	1564.99577811712	1492.05571241682	1367.82439033359	1638.39442700928	1577.58620371788	1958.19108455039	1649.24994338496	1700.20180606861	1952.87904089137	2145.86773738178
1770747_at	YOL061W	PRS5	5249.30849184381	4964.90578883499	4698.40757508733	5303.54008918875	4657.89445025382	5208.66930618343	4338.8432984819	4135.71818614164	3375.68094675105	3084.62774495799	2769.98622241456	2734.75262983583	3099.85478755027	3748.03153191833
1770748_at	YKL053C-A	MDM35	2668.16556538445	2535.4595873274	2777.34141086361	3014.68031487254	3196.6129113052	2844.69119971236	2846.19193171147	3304.47168530604	3406.83055642852	3793.28896277878	4272.78214517852	3915.62414372157	3519.13158307205	3243.35571818721
1770749_at	YER124C	DSE1	3937.96626255059	4402.04180700576	3990.47258021	3943.89423696994	3436.52307658107	4003.69861211975	3754.05993126954	3340.40127776902	3330.44881712221	3795.17723722583	3124.202656554	3419.6881189053	3548.93739615868	4871.25222731114
1770750_at	YBL068W	PRS4	3931.72139964682	3634.77864731012	3741.62050341773	4304.96352048086	3233.34072815649	3786.3145169207	3215.25380598122	2341.30416036889	1097.45249358014	574.945563841923	556.858365885405	483.324398331895	711.144214871552	1016.91940478236
1770751_at	YPL272C	YPL272C	468.750729262394	443.735883113331	460.431075587676	458.85199454871	567.113375699082	521.054362901465	560.380734292381	607.406537476105	494.838679067205	555.864821723374	544.801266703237	521.722928815254	716.788641106348	676.806615454222
1770753_at	YDR099W	BMH2	6806.48234972903	7629.64194869014	7013.04307384992	6353.07745451132	7184.07895091529	6906.30929075715	7854.48239655415	8051.48225188142	9271.57564558174	11177.3527553268	10294.0622824435	11188.6410578571	13040.7986587362	13302.0783289908
1770754_at	YMR318C	ADH6	7559.7870053102	7191.34015839017	7255.52425992796	7399.46704814727	7807.75997382389	7386.7517123134	7587.53695301742	7796.97340865373	6891.80640087881	7394.67613630124	6535.80895262257	6942.00674593861	7540.52194039228	5849.98390970162
1770758_at	YGL153W	PEX14	1559.16624870376	1543.70546376815	1668.07418796463	1735.54839886184	1882.21253499716	1777.36937123161	1791.56839396598	1911.88125310732	1671.78894135504	1816.68366390941	1928.75193201532	1901.80306410819	1958.60038689499	1914.8611727092
1770759_at	YKR088C	TVP38	3837.7531246031	3609.08974961825	3601.76829063533	3827.11065512501	4140.09207378951	3795.70077399381	3726.5659080029	4115.27753893197	3893.98451145182	4667.35310340034	4456.84853921151	4677.48994629252	4353.07678222256	3397.15133855905
1770760_at	YGR168C	YGR168C	754.942741057748	694.583949202552	749.618023228377	774.613318689074	740.102313245685	712.574528345074	720.934610032944	741.937716160544	718.476368501622	874.114501210413	861.63151505943	888.456921741206	991.014592871883	863.490374322742
1770764_at	YDL199C	YDL199C	402.698810748906	377.318466245502	414.464617939958	427.903802485567	570.603256053035	406.310475979291	527.299231052266	1018.91157933352	1069.04323953768	957.365545558155	946.687769957007	965.981246466848	1058.72259344286	1397.69551037589
1770765_at	YKL045W	PRI2	1569.01253232545	1488.86207622367	1595.14499196714	1609.50499335358	1670.30846716034	1619.81166093185	1637.53614471594	1774.67435545742	1727.40131025709	2061.92826297878	2086.9142759151	2017.28805964091	2265.57065432001	2110.09607422911
1770766_at	YIL009C-A	EST3	1770.2256099734	1875.36301702078	1943.17911220545	1964.43746990358	2041.4984654804	1962.9590878373	2114.87094017983	2018.99349452039	2050.04297627116	2766.88562312117	2698.71977170036	2567.42881132259	2790.15841406818	1906.24460283936
1770767_at	YFL030W	AGX1	530.956314243136	483.62118514922	509.895431160757	568.937403036961	743.295069794423	592.015042772776	707.47236706617	1044.06503568963	1249.71672097041	1639.15129919666	1770.07533351473	1717.49475823819	2223.27164423312	4317.30022848043
1770768_at	YER139C	RTR1	490.802809749237	439.788510017001	361.781216486091	449.672955076288	534.776879118031	453.106846011405	432.349767764998	673.241712619359	834.272097863765	1231.12078799878	842.011100354588	914.556255822745	923.144360193002	809.751583007524
1770773_at	YKL015W	PUT3	1542.6374764989	1676.95243269017	1651.94170316976	1527.24131703044	1422.49281680577	1658.43228775109	1535.15195616805	1297.300619101	1248.72871098552	1558.22246027096	1691.96393048382	1602.52222448721	2124.4131936355	1643.94999857413
1770776_at	YER019C-A	SBH2	9447.7467809454	9711.88688178658	10145.6861836006	10375.2951007344	9704.66210976031	9442.21977879017	9730.71244064206	8963.41613499637	8171.39694013498	8741.70026037937	9524.56882140653	9272.74662298356	10098.6453404009	9138.23168769087
1770777_at	YPR187W	RPO26	8644.48973747764	8472.58830620648	8474.85767730858	9656.61159934838	7431.61460611933	8456.31885862429	7533.46721065821	5800.60136923566	4357.45638491467	3946.70677793586	3597.92527230559	3509.37948755898	4142.88198589243	4256.12250225801
1770778_at	YCL039W	GID7	1671.41826527397	1696.9775415374	1787.28857999116	1734.43044168416	2043.19370586619	1887.73857868687	2036.11163719856	2767.81194071585	3074.01584707616	3632.17032278942	3671.49972951603	3565.39988314794	5183.34260261591	4865.10291593228
1770780_at	YCL037C	SRO9	5465.83279217288	5171.13264773476	6089.80196696381	4813.47129636773	4346.99984617753	4779.67783008968	4784.66444645106	3164.07426915105	1676.0057718482	579.30757338426	770.374340102609	533.492985006672	189.354920597421	438.711333290078
1770783_at	YLR139C	SLS1	459.838237280509	453.830732834598	418.846387629755	453.09922441579	412.18494468067	484.13296561667	380.937083660395	377.520167653906	319.773830425269	315.204770628437	279.224331147873	263.262185193665	285.826042096615	358.494931567142
1770785_at	YPR193C	HPA2	266.940406767519	250.72920189505	326.731719252746	294.796293783445	539.327808581874	376.728086649032	375.339774570377	544.823445941977	567.659473635289	976.23472875259	1289.0484133822	1062.94047293327	1525.26143149891	1026.07160964502
1770788_at	YOR319W	HSH49	1323.58311058895	1300.15185160575	1271.78615845645	1469.65119154071	1199.71975845083	1279.7352798461	1123.87783320454	998.598853392243	1085.00892190583	1392.17073013462	1235.68087621534	1191.56958647266	1075.83901542084	1351.28409558813
1770790_at	YHR149C	SKG6	1697.90875225881	1667.09148368873	1650.81596509575	1794.03198858431	1429.00156492477	1676.72166117309	1425.90993494547	996.037361369633	746.491643813073	976.820502276128	850.86063762825	874.091101134007	1107.7258499455	1418.03131746142
1770791_at	YNL263C	YIF1	4211.14844787417	4166.63454661035	4148.02896834855	4178.20462815826	4155.10573137895	4074.15563937332	4125.3554611314	4500.93590577751	4063.59878562497	4507.27139670034	4047.46257200566	4215.39818482322	4187.10403671404	4182.72585345463
1770792_at	YLR237W	THI7	1113.7599710074	1139.43371909251	1313.28753998962	1138.3535731313	1226.15022328241	1266.78595072106	1158.81321882899	1034.00463734029	881.296350292876	1189.59932669647	1110.9751261757	1172.91314819807	1778.36727084375	1530.8449894702
1770793_at	YLR454W	FMP27	3698.65315779006	3728.98255061856	3947.99531981649	4019.07128429425	3435.35313253619	3905.73670851765	3712.68078067102	4109.21829751292	4649.09568345908	5889.9375423472	5507.28787699247	5371.691416081	7011.16939744122	7207.74825500155
1770795_at	YKL162C	YKL162C	279.258156442674	292.384615101488	272.863176778982	290.924899745126	405.729420735814	321.619488463156	370.289969016644	599.733367949278	553.974083376916	560.550139191877	555.440285090703	526.58151129318	543.544995219717	681.129997515136
1770797_at	YDR100W	TVP15	3912.48183124435	3740.71022639287	3568.25192267422	4146.83637766734	4732.10533303351	3696.3379731113	4104.62287742151	5032.34583313892	5205.2055050621	6089.87443556181	5932.36248676578	5975.07426836742	6868.45870318095	6616.48735622583
1770799_at	YDR322C-A	TIM11	6826.16438623463	6525.40665233257	6693.89672940866	8429.86397477747	7384.3133643887	6570.98383132531	6118.933849311	7093.62026542065	7944.09242163192	9669.16349479137	9568.98473899468	8623.72825026824	10750.7991065978	10386.0190097222
1770802_at	YGL094C	PAN2	2022.74954205431	2249.62533431272	2563.13644318346	1878.86182035172	2280.350534075	2592.98249319485	2531.98895128621	2271.64733649025	2224.30230195135	1888.25838907811	2602.01268014959	2392.80518067873	2757.69126284289	2587.81712805746
1770806_at	YPL245W	YPL245W	2356.73836363446	2619.55864041692	2939.41456651548	2433.77776637624	2152.33814559803	2666.16928057256	2518.07208619353	1765.86350858223	1215.04924456737	865.56671339013	1232.8513376646	1164.89450556529	1189.15024577116	1143.27503456164
1770808_at	YHR036W	BRL1	461.815907590467	426.503774382116	449.64040828862	438.316784279742	407.746468852528	419.532859854559	394.429877912539	351.340632712196	281.435107782605	342.540036145968	486.485235094491	313.22882550635	344.280333163466	429.46050888332
1770809_at	YPR174C	YPR174C	1056.60880555228	1271.4352264042	1572.78817223583	1335.59937293938	1502.35994544557	1393.45707883117	1257.38723637064	1106.76574002169	994.521966492382	1237.8104402229	1432.43915065831	1456.60694873537	1935.13265372395	1463.31884575067
1770812_at	YJL056C	ZAP1	598.035595568008	552.027233688859	569.173286464056	619.133942986493	592.547426963623	655.28830075705	539.297643002672	544.229092050844	397.313250487495	625.030957513158	452.320452037484	498.825026380247	654.219136704874	640.359279931208
1770816_at	YML065W	ORC1	1725.55458243843	1414.36876856134	1425.99091924182	1787.34008256708	1427.98381661962	1703.85877717557	1279.88757454921	1213.93948354547	1063.46491539827	841.048158017968	811.99131790939	757.685088533438	977.736406982644	1408.00228997019
1770817_at	YMR282C	AEP2	1060.26839028179	939.75957182378	997.611776558815	1102.5078140555	944.531314740638	937.100136545477	938.133334149003	898.65790204663	753.773978117301	665.130998115677	721.14919311436	643.192400118592	558.869716325126	627.376880247479
1770818_at	YAL017W	PSK1	2089.56888210246	1923.86651426566	1985.02599315929	2031.699653772	2385.47251794396	2035.73356362145	2351.12428452925	3583.93384939813	3746.23000982981	3398.83266892966	3844.66040929732	3558.48032275736	4012.81114448789	3988.27635084154
1770820_at	YOL097C	WRS1	6974.82241522096	6204.56143862175	6299.10923688943	6653.49678024815	6312.26560545657	6887.7163215484	6079.57083232077	6112.58285971213	4984.15345599293	3932.5991824847	3921.23781677121	3853.23966977406	3148.12868802845	2635.37017793913
1770821_at	YKR087C	OMA1	1244.1087493481	1291.84874641702	1179.73337369898	1206.92173072187	1341.26351165443	1233.00688366155	1248.74424659394	1437.80113300732	1495.01217098961	1624.99013897778	1543.17552743839	1545.68615133681	1397.87160972679	1373.08399414751
1770824_at	YOR341W	RPA190	5196.29989751116	5183.78751028937	5570.64447632605	5231.73486888781	4899.8330335257	5434.06075884413	4973.5382994696	4048.55062098902	2421.15960573544	330.306100864802	593.509678504474	406.873397978029	200.659655154762	857.586296426129
1770825_at	YJL083W	TAX4	291.908103376068	438.462388718417	436.308350413599	281.865944051802	408.45491192294	461.636851662089	455.168787899411	556.273819161075	616.068400671514	505.940048699103	512.760132681019	565.822740842519	580.27940871516	818.86639398276
1770828_at	YKL002W	DID4	3146.81634413391	3321.582900546	3505.27360607851	3568.59034195536	3751.24334839568	3554.51796350557	3671.22128585523	4150.8911417897	4568.91373305709	5464.62494338221	5330.28271146203	5426.42620453406	6039.19916678505	5926.79955080731
1770829_at	YCR075W-A	YCR075W-A	2414.0431171877	2410.93726029303	2540.5740707464	2849.5976651792	2782.12642159466	2554.10227987809	2702.88172683612	2957.89485322852	3304.37936716585	4058.02257186642	4115.82706865518	3958.21533283154	3938.35672145408	3758.28632730776
1770832_at	YDR364C	CDC40	1003.67341598628	959.993663715892	905.991222125632	974.64063684699	816.989312303105	907.342028847322	838.08709550482	702.456531385429	531.536611990381	598.452394302449	496.796515541402	544.083072856117	553.043423435009	686.319825222775
1770834_at	YKL089W	MIF2	980.797199491062	1016.95446405663	1057.79104179496	1089.89078949445	1172.33330098474	1106.18019677147	1124.94146316338	1116.25813660977	1017.25996726752	1333.10079166202	1382.40369233453	1344.24897125895	1346.7900304301	1229.11801052439
1770835_at	YJR083C	ACF4	674.444762322142	739.791131006095	659.40712183594	680.875916120478	886.521445504357	725.29578682849	770.626903462237	1074.52753598013	1094.62142846432	1101.03231629285	1103.42615321904	1109.38865746809	1105.86746484959	1031.18902648877
1770836_at	YLR433C	CNA1	1159.41161021183	1096.73539519133	1182.62818392155	1118.5526711441	1074.33973219644	1179.64849586147	1165.62059431595	1030.42067119711	703.552860877187	635.686209449674	636.535175765213	609.880583513992	797.304523662271	994.863262428973
1770837_at	YGR266W	YGR266W	1746.08390591565	1769.80478407456	2083.86000415031	1959.4330294535	2002.53624620674	1978.79987246286	1863.21920516973	2210.59816999073	1974.83412179755	2181.80299708199	2256.96942188455	2211.86045517235	2185.81574073581	2178.01677900168
1770839_at	YOR174W	MED4	1500.50065583069	1606.94724881096	1760.76890877636	1618.45906876964	1832.28369466789	1702.160916526	1735.88253658706	1697.86451716469	1487.71456896483	1524.37685030827	1930.62748064955	1705.98935933202	1445.0805297729	1277.48916969608
1770841_at	YHR129C	ARP1	879.541234775566	797.457088894184	842.669453861252	933.798500104269	778.624990620889	908.644803488475	789.962775799256	732.169340253918	651.936456790285	944.404679897482	802.279686167799	824.18287691695	946.26872592445	961.21566112302
1770843_at	YOL015W	IRC10	168.732636875593	158.335851936216	123.613072051463	167.286594415313	238.349620820392	200.487391482644	188.210597256955	320.2906783962	225.751845362764	224.619044818825	183.912547555921	185.351304853177	267.51545922632	299.165867835227
1770848_at	YKL191W	DPH2	4420.06492978103	4223.54366656771	4485.84547827557	4726.45920394105	4042.9801100196	4669.4588414194	4172.21866732702	3415.00930583603	1953.95687860325	959.628392069029	1051.09059437101	889.407427498378	1162.68714642898	2159.31542266996
1770850_at	YHR214C-D	YHR214C-D	76.1278106831775	117.277577006089	106.587929114158	100.111925061793	105.927585847046	106.780210662451	108.956570411533	77.3011577409809	87.0138411039584	129.761797969701	161.35728787516	144.873417094279	138.000145929722	73.546537203075
1770851_at	YKR101W	SIR1	791.524673764746	827.927451686969	888.038648182178	834.56659536935	883.26596133758	984.801077862542	893.34240095884	869.658985406461	839.018999730542	1127.01818107983	1111.01132342047	1083.62327757362	1403.55631191939	1202.09991480556
1770852_at	YER093C	TSC11	993.455531299587	1575.57069238817	1600.97614155758	1047.10090582361	1048.65832446665	1351.74816742024	1434.82864896591	982.32652627408	1065.67812179164	1135.53803732992	1510.64001484785	1360.65749111309	1713.67178195607	1921.13168209434
1770854_at	YAL001C	TFC3	1885.11297222402	1994.30602173699	1957.89828642575	1957.84519044085	1905.16544622071	1920.268586587	2077.39575587037	2185.01547367334	2166.74904100092	2115.23122968212	2165.14571971945	2120.68674719195	2557.8554784636	3000.18443706603
1770855_at	YMR156C	TPP1	496.160649614703	541.512271113031	532.63926477999	590.893604623248	613.423718714364	562.104982804104	560.31471437077	721.175579897479	798.406415386582	976.496413294467	852.6529943258	873.33219052297	797.705521208152	706.294170901758
1770856_at	YDR090C	YDR090C	1492.877179929	1473.43793828781	1406.75689871409	1580.43731862221	2553.55926932621	1761.42744392631	2019.01871802418	3992.14916624952	5135.69688360989	7057.96504517104	6229.59270875605	6697.90383109249	4762.53020646297	4737.88780109454
1770858_at	YFR033C	QCR6	4087.00313437121	4388.21483110675	4845.1637327397	4708.28766538115	4981.94001790915	4934.9540367051	4920.30960248859	5148.1689447769	5255.53033312152	6170.32337120722	6838.16019490358	6555.22318628212	6487.77159589037	8060.72073945096
1770859_at	YGR287C	YGR287C	249.988402388105	238.092966550272	254.753698737267	273.991502067801	322.220616763396	292.094615306094	257.172873903724	399.402158253535	381.127512541934	410.530135164122	358.274065483752	322.129116667041	316.971370111722	220.826527753784
1770861_at	YJL109C	UTP10	3642.74412683703	3848.78901668711	3944.85026595141	3694.67806819681	3151.35928283374	3959.14513273614	3537.68877627853	2312.8594168893	1008.42133622052	319.663190577223	359.190039402388	310.674901995022	345.459683161395	890.604380503816
1770862_at	YPL204W	HRR25	2801.50602849256	3153.96372173562	3150.14951838266	2809.23146090712	2794.02249814297	3117.54392625186	3133.85662840485	2814.39682539347	2864.27725549993	3096.36190862827	3207.48226821545	3268.05601015184	4504.34839062411	3867.69947638132
1770863_at	YDR137W	RGP1	2186.70252829803	2027.02337233138	2008.52620721131	2234.20568073833	2170.85380799812	2202.01271086347	2157.56743398209	2264.1904636538	1887.63179700795	2085.02419421303	1806.02170723679	1765.02350470764	2115.71590011741	1966.68028620682
1770864_at	YPL153C	RAD53	517.073563546992	457.647265907081	468.598643271191	507.001184621965	538.477531268491	482.37200584569	481.98887267227	644.042526727253	567.890906630715	602.879168515614	549.663861782017	582.046186216693	552.062209418468	548.899888663323
1770865_at	YER149C	PEA2	1573.04179923278	1846.34919736151	1864.50414957192	1848.43720830995	1460.65069187867	1823.44549181959	1630.41507649893	1081.59324046092	802.555616444248	858.018629926315	943.403925411829	936.052535415988	1272.14720256836	1587.27404418322
1770867_at	YDL237W	AIM6	4033.38603784527	3766.80139075998	3739.00109916651	4060.93342324612	4236.35854040051	3899.32802542387	3946.78925615001	4992.49921983438	5006.88778920398	5405.47626651357	4916.33158883534	5098.86274673894	4557.93070601487	4777.18225443877
1770868_at	YLR275W	SMD2	2161.84816285945	1900.44728460691	2019.40228017941	2489.51375160829	1938.65079934561	1930.9141784331	1792.8920417864	1542.38694532083	1487.7344871947	1686.0490387031	1698.31617659547	1455.73193726298	1681.42470502865	1624.16879691803
1770871_at	YBR135W	CKS1	2804.51605404938	3230.94695496332	3260.3581380663	3018.83336852195	3193.33781461901	3196.46834094737	3077.75685081768	2510.31954193807	2097.32225714717	1940.8760945304	2279.10576944951	2250.14824761435	2506.46614298029	2414.89833959223
1770876_at	YDL148C	NOP14	1943.41539029675	1753.08477829843	1895.17049971332	1750.83550019048	1433.96916390176	1830.24295171574	1583.99055489707	971.616114213535	407.754619722711	87.0416585081234	73.1522380772622	51.2936815032537	68.3467297407135	285.612109040523
1770878_at	YOR144C	ELG1	1415.56796021127	1158.93556123315	1177.03384273345	1416.44650987177	1175.03466952069	1323.05917154312	1163.29650243986	1167.92767328403	927.921348528686	1105.46854303139	948.876798247838	893.906524471757	1053.41714675761	1165.67707200441
1770879_at	YDR381C-A	YDR381C-A	2608.51029461349	2424.68145684556	2534.79848253014	3318.84945068078	2717.7737294304	2506.35579525807	2273.21839054596	2521.00556284616	2351.33447939089	2704.45769181738	2881.87502335645	2552.14975731454	3490.35839150451	3691.6618109688
1770882_at	YMR142C	RPL13B	16124.927268744	16973.9346899262	16490.3982312153	16140.6081137079	15711.5468127146	16299.7306462376	16617.3895458731	15388.3285638237	15833.1430096611	13378.6147550554	13182.9152535201	12657.6053432611	2614.63206959218	3625.22077649158
1770883_at	YOR228C	YOR228C	1375.58174095069	1290.36766076464	1442.44502751551	1445.81470330164	1784.58098548533	1480.27912572127	1775.88860324677	2306.8669773289	2295.89791670152	2486.4784095564	2650.51947368398	2528.3878917964	2453.14621779658	2543.37641032492
1770884_s_at	YDL229W	SSB1	19935.513145416	20179.586581009	20733.1628329867	19729.3659879932	19745.0268756277	20019.5670088483	20552.4208551068	20067.2320329585	19091.853251368	16928.4118938593	17699.1806022954	17390.1098821278	5266.59354841116	9923.6396506679
1770885_at	YDR387C	YDR387C	1230.41000149586	1195.3498380558	1239.74917792914	1280.41262279198	1562.55444996452	1329.39219960915	1386.11987215725	1807.98420348624	1621.40995474972	1843.97211979748	1830.27899846036	1848.6098072345	2090.53044228487	2154.66959352686
1770886_at	YLR030W	YLR030W	51.0221504731211	50.0680980586498	48.8717053854037	37.381462396689	58.8435570043877	39.6492166393124	41.8815206261985	72.2723800081835	93.5308185580024	84.0581178531967	88.4140384383598	79.6851902876438	110.946840256242	149.118771145057
1770887_at	YKL187C	YKL187C	119.47808679215	140.408972438389	142.219177908041	125.844598019003	142.518589092781	119.896732113495	143.260373366228	148.161495018178	133.986956293361	152.776994642203	126.797038731621	134.458932406696	61.9690026921123	59.9235133999546
1770888_at	YKL039W	PTM1	3044.41072361536	2826.49109742024	3069.8047664902	3027.24195536515	3026.25886237083	2873.72484437018	2857.75750762235	3433.30132974935	3420.11553444965	3562.89638135965	3240.4362694145	3535.25492328955	3497.76589940695	3077.67792739716
1770889_at	YLL040C	VPS13	3461.64669890884	3594.50355262446	3781.27650975573	3655.94882572184	3446.36916976527	3719.31429614587	3944.99535115906	4076.18933921234	4347.16704418583	6002.10535000679	5583.0854591604	5747.8947510522	6353.0708589778	5833.73952463968
1770890_at	YML008C	ERG6	9885.06164268027	9687.83084188679	9448.67133794283	9663.20955047645	9946.5872472623	9958.8093430298	9639.89297500641	10294.6385628173	10111.1077420044	12779.5580125463	11405.3214843204	12221.1434371622	13485.8879120779	13094.1470403983
1770891_at	YLR165C	PUS5	947.215886694148	899.346261038446	909.682452036156	1050.59416593105	1069.58893468878	989.569616612703	995.546402056861	1183.03600301305	1068.45707766467	1105.05236305933	1174.59270665959	1044.93599037533	1197.85648559482	1296.17530812189
1770892_at	YBR138C	YBR138C	924.67529744355	818.278104022593	814.977935012137	971.242804072786	1257.52336887588	1025.59265840781	1108.93159823574	1679.02096745567	1696.7735045562	1523.36028663505	1677.18486943216	1414.01360672298	1521.50178377383	1520.00025683636
1770896_at	YPL115C	BEM3	2139.55109607371	2138.74539063884	2099.06315476915	2086.58735868611	2126.54670265925	2286.23477050589	2043.97747582365	2433.9045050362	2370.7106279677	2534.03771383454	2402.48387898468	2430.77894497236	2436.69446799125	2202.57269188653
1770897_x_at	YFL020C	PAU5	246.64167621858	234.641389546643	284.836859884649	249.029410712432	323.996218625865	282.661657345913	301.322884600333	391.631456522356	378.383892295023	487.004016484243	565.796868500341	503.333616990765	730.383395462977	499.24542357045
1770898_at	YAL010C	MDM10	898.08604077096	847.796181722628	923.572773997848	1039.45063125032	928.759238208946	945.75726616834	834.887152604474	1049.40563384924	1113.95324047973	1182.21235530288	1161.75804417514	1115.66630944241	1072.85906690956	984.194544538542
1770899_at	YNL167C	SKO1	1926.84131271481	1873.80212442909	1821.49946150529	2062.19266573098	2149.10697338602	2026.69749147519	1988.16341562625	2558.86366213629	2291.96754951635	2429.89023405945	2136.33765660506	2172.53359666362	2507.70942335252	2222.65379806141
1770900_at	YCR091W	KIN82	283.974684550017	282.704724833326	324.223048800454	290.683239785252	496.907676394567	334.28145869536	448.313125834928	1017.09113622786	1186.95223566448	967.093842686341	1078.55761658127	1009.93648120679	943.720641898875	905.133084530005
1770902_at	YKL037W	AIM26	95.8223974427086	176.707878968014	114.853198753145	174.998003381291	136.834772550233	114.429462875515	208.491696467424	149.651235396245	121.583294656338	180.031182648612	122.368223899499	144.273665485881	152.365981188086	81.8114649255224
1770908_at	YML015C	TAF11	1211.22257125044	1172.83627365757	1279.33436019394	1322.79058653437	1083.82679785624	1226.18104988754	1054.45822404131	878.073956063565	717.39888597047	1068.18376202293	955.584318430255	1016.54900615897	1108.43787696177	1022.75598302507
1770911_at	YIR011C	STS1	2369.53841684121	2356.57062650948	2364.2195792635	2486.73697993262	2420.93870290117	2309.60970551774	2346.1373298066	2373.11968017498	2212.26361941533	2389.54154766388	2556.00943289171	2428.71409787545	2725.69251336711	2220.81176696268
1770913_at	YGR240C-A	YGR240C-A	651.483537484363	668.602951077179	634.268221983319	651.630677642901	671.461482605644	664.390921042742	723.912266079614	619.607114008918	507.541024845107	417.598813297757	445.884801932766	418.319368119131	703.203780376213	681.940866798639
1770916_at	YBL050W	SEC17	3374.36211962099	3329.74606149006	3207.79930341962	3310.54585633195	4117.4997811923	3401.66016995122	3847.45429950114	4516.41246702789	4411.61271820238	4571.66121162072	4432.27200286934	4607.32345525834	4917.30780175134	4634.345127227
1770917_at	YHL030W	ECM29	2074.1784390394	2176.8417704451	2277.8578325538	2362.60490474365	2174.3896930425	2227.83706314591	2196.89847627307	2611.51513327069	2939.05083676371	3492.78512525897	3723.92806146484	3566.57869759717	3973.63088498907	3027.65223106883
1770920_at	YPL189C-A	COA2	1679.08884623973	1563.36658179905	1669.32524420883	1873.94932879031	2310.24507711402	1533.09146667114	1880.30652852736	2311.17813476775	1537.89171164934	1201.84391703803	1449.81085271261	1242.14078387653	1236.36414389161	1351.49094281419
1770922_at	YMR298W	LIP1	6175.86370882189	6322.18656911885	6457.41007096916	7057.18241342412	7103.25785121659	6732.09773284252	6891.01240140814	7024.27080508262	6508.17443325059	8418.39362146709	7791.77764558035	7853.88127352826	9617.19112661726	9698.1575848197
1770923_at	YOL055C	THI20	1212.47159241595	1454.00328813161	1457.31480643061	1310.59035005662	1492.91750479822	1551.40496459698	1585.01541581558	1558.51527201117	1606.62119400931	2067.83404624092	2413.93311076209	2306.69662851694	2791.08957605411	2426.5915683035
1770924_at	YMR132C	JLP2	574.496222216747	627.818603923102	581.760194024824	667.436581478142	582.307949172755	599.84176395779	553.562890732212	476.90744112442	447.305636079979	536.433849682659	506.895484429023	486.509733605658	486.921322398566	637.497478457383
1770925_at	YHR049W	FSH1	2759.69150097048	2828.32164010931	2568.75554601131	2840.5242677129	3022.88187186445	2583.12730191557	2647.69679231166	2650.42160378881	2039.23252934972	1856.36957934443	1825.34034860628	1816.47181592184	1507.49100973075	1474.84345604843
1770927_at	YJL030W	MAD2	2004.91623893114	2148.05617177437	2205.03243677893	2286.63411518068	2326.42909911357	2254.87605869404	2136.83083473284	2234.79042078477	2113.06715169297	2479.30079059119	2773.49648889673	2586.92907468561	2773.3150900873	2293.55860209381
1770928_at	YDR325W	YCG1	1435.86959783918	1460.697607766	1443.64465098992	1632.73232851032	1260.95696008187	1433.88744958883	1276.44412574195	1224.50398815441	1188.10933120122	1208.18776761659	1223.81103997802	1122.00903714362	1365.98946174519	1666.66650572257
1770933_at	YMR275C	BUL1	1684.60851455334	1697.488439648	1709.37626946889	1672.29260018672	1690.55509070598	1802.92722400921	1801.09612329624	2095.30558583786	2247.87393355675	2800.35717226123	2620.81349166449	2572.20583620759	3176.13671798507	1878.30721073962
1770935_at	YJL207C	LAA1	3027.91641858159	3120.47765206963	3209.30084775875	3125.56548316369	3192.54066955976	3429.56541076159	3210.87268739633	3085.11052757547	2751.57169329656	2492.01655425523	2588.41607666143	2539.04188756199	2784.50526413133	2584.48789541442
1770936_at	YDR363W-A	SEM1	7480.76140384199	7445.9634080791	7541.32702986082	8658.21752619483	7297.6599637362	7625.11431145277	7269.82938388656	7262.25501466774	7603.15077107547	9454.72971560055	9458.5859116201	8846.49182266992	12224.2708153787	11113.2677114496
1770938_at	YDR038C	ENA5	1405.04842754539	1450.97469099027	1372.51455676571	1536.60452825359	1267.47213197739	1545.01755436874	1265.63721339454	1273.63286369688	1122.21531629064	1366.27723105333	1133.33731939981	1136.97312209255	1247.09189132591	1344.74110946249
1770941_at	YKL048C	ELM1	985.683468242982	943.972192211893	943.632526997109	1043.98007323178	997.38346133273	1017.24282599424	971.702884916784	897.465676806864	787.532007663271	1030.25383004496	916.014178608057	980.295664467979	1117.95775396484	1141.20543066394
1770942_at	YPL045W	VPS16	1009.55916454704	926.491288066784	951.71948769944	1073.76417315953	963.685800248322	980.320776455885	981.974116341368	1140.64607019002	1090.49918333287	1309.55747013203	1207.57654069544	1212.7569579248	1233.20300245674	1245.72559400543
1770943_at	YMR239C	RNT1	1221.54824111044	1120.85606501526	1080.75478957702	1290.08041791579	752.542255153049	1067.58986351288	702.141244947588	368.695385829331	133.647888171052	155.019536838012	56.7394445863445	59.0824134384358	99.988280335613	241.338677515458
1770945_at	YLR363C	NMD4	1442.36510996562	1355.28913357846	1389.00995765697	1328.84587578714	1360.21105811586	1427.89568436002	1331.02560758145	1495.31557279037	1433.32418812544	1678.93560227448	1379.85871279521	1517.23160650944	1497.20000758226	1180.98120348867
1770947_at	YPR006C	ICL2	1189.43910617002	1198.98893363961	1210.12231714855	1378.23551288886	1402.63887561901	1205.25122537249	1321.55673031255	1546.36055032472	1683.55981687673	2227.15886653397	2189.40810064524	2287.64264580274	2305.2929604763	2615.80294257193
1770948_at	YLR075W	RPL10	22357.3562496662	23252.1199829105	22735.541227507	22902.846982421	22506.1974430764	22261.3397268365	22722.8724250011	21826.5908446791	22062.7083537838	21004.0161747515	21457.2935720703	20932.3215442734	9649.01899813052	11559.6998143863
1770949_at	YMR043W	MCM1	1570.59290817183	1604.59851490871	1718.71679236609	1567.89076562096	1716.10816492121	1592.19811672824	1789.57979213731	1556.14854978609	1239.82589276081	1132.45563180065	1174.32001532891	1161.48679122347	1149.5015232678	1271.65940102902
1770952_at	YNL008C	ASI3	2177.00957654749	2120.4817720452	2370.51603284091	2378.008447093	2214.26687866742	2162.14733497766	2250.47259498103	2427.11243552844	2096.13519962872	2660.8878351065	2606.92826122638	2599.21145891767	3115.65778965041	2408.39979707274
1770954_at	YLR363W-A	YLR363W-A	1814.18618129078	2068.26997256617	2019.48852090468	2131.05793241285	1470.72338366778	2003.65316877151	1622.89486028591	692.813583245219	378.442093171477	337.260269497685	336.281382287776	315.465949301665	479.927411763545	724.163940025922
1770957_at	YOR378W	YOR378W	245.729891253948	214.010693418156	241.991336245984	262.330996936869	241.035369485756	271.825443685802	243.882529311634	243.940091946058	168.782240545042	158.799239030085	142.832083668792	149.926849922468	81.8941988687655	80.332126531308
1770958_at	YBR273C	UBX7	1202.7554037149	1137.15049128555	1089.33610013743	1191.18663841367	1384.62738086486	1214.1401698997	1181.31522621473	1615.1383840593	1707.90491476116	1882.77443571444	1557.31814967553	1641.92066207258	1857.63501476314	2142.75856726223
1770962_at	YAL038W	CDC19	23686.1596367724	24703.102616987	25000.5956066314	23301.850752341	23248.3256004706	23793.6775184737	24837.9647961727	23651.3293495589	24682.706520828	25412.8330527491	25983.2568692741	26560.4106071667	24011.506978219	24828.3290127401
1770963_at	YHR070W	TRM5	1030.46877173123	933.166403042241	993.993966765286	1088.04343720283	853.047587788105	993.128603433805	815.406261755588	588.497542560241	286.2258879338	261.292321532615	194.956618593728	231.17243650201	217.220576289877	455.318523241071
1770964_at	YPR068C	HOS1	416.507381829435	389.292530232452	329.926079091146	410.2636679386	391.683999274986	421.330653533873	349.037593484746	445.478689019705	440.450261111953	535.699873559289	456.825232930529	459.216367033007	451.60031784561	480.706250585084
1770966_at	YJR120W	YJR120W	137.436601988015	117.896738662271	251.85313673972	131.355424326326	220.404433290116	170.686855999343	154.292896953582	216.530608804256	140.075256715017	126.921101382502	298.532796467729	184.834768498001	303.346416236911	247.38993840154
1770967_at	YIL096C	YIL096C	967.64264478246	818.827340967092	812.804073062747	959.223424761315	630.000381814483	900.932773244103	635.570028589739	396.666651651543	126.624201717351	58.3995474213604	25.6847706111658	28.2401301835699	64.0646720598475	261.526629505737
1770968_at	YLR038C	COX12	6683.62676071647	6404.82181421614	6089.70593993093	7368.30110088986	7049.8213242039	6534.23804008527	6437.26191486727	7119.62784160635	7474.2856800504	9470.52442158372	8537.30469723419	8099.8969036888	10513.2064413086	12858.7131801087
1770971_at	YDR064W	RPS13	21300.0998049409	21604.3890758682	21919.2925329414	21895.7300207881	21749.8732291304	21950.3752923305	21617.9780744064	20790.4156608675	20529.5612604409	18925.7094471567	19105.0898203627	18694.3560014302	6005.25848640507	4712.15937506519
1770974_at	YNR004W	SWM2	371.202915159799	352.721927079087	374.828538419078	340.963554294051	375.810768897082	323.290432686339	439.817915654907	320.519333928121	293.987055071369	365.600868733797	394.55976726781	405.866648682493	238.097971892383	201.285298839176
1770979_at	YIL134W	FLX1	1255.18082779931	1331.63508787102	1152.28420876145	1304.93529749404	1207.60194723476	1317.28303652121	1125.92448057811	1014.56120349834	894.716604735193	900.07838773711	860.145625505573	765.327951348796	477.34872469871	439.807195934477
1770981_at	YIL121W	QDR2	9200.26052051256	8364.45341988227	8765.40095668385	8899.63390973378	9245.36892536912	8210.3184444525	8919.66670466804	10157.1011265905	10106.2356609481	11299.2394799089	9639.18372298833	11186.7404124779	10448.4934600599	9650.74831134043
1770987_at	YLR268W	SEC22	3687.09461286784	3395.23133237533	3275.44137280854	3711.97396660455	4137.30056207342	3522.6082253779	3388.43365448887	4084.24986290557	4123.01606737769	4812.97478428814	4461.46487586634	4729.90003317193	4702.69846462195	3702.86203828445
1770988_at	YMR161W	HLJ1	1472.53436062237	1501.69118963298	1415.45618338147	1403.18266309727	1565.62130263719	1323.96994772622	1511.91340452469	1647.18896972113	1642.64060783351	1696.08119853744	1612.55936774966	1734.7911426121	1346.04990811256	1099.63486113307
1770990_at	YER064C	YER064C	428.696194989819	440.871004722591	472.840705310712	445.309215095983	615.315608959495	640.008954155953	723.726934442739	238.724409180687	124.802966649698	184.653216477265	127.226991089685	124.47336986701	126.52427538214	189.403256258115
1770995_at	YBR077C	SLM4	3262.65822255674	3165.36431299639	2977.7413359427	3411.31112737186	3737.3064501682	3200.14584894714	3357.01430264922	4175.39310965652	4453.47213475285	5830.14161071559	4955.95735249524	5259.53540104122	5956.56549686945	4789.62672759922
1770996_at	YCR054C	CTR86	674.220288251953	694.929738295369	619.964564276117	718.566090227795	496.364829556146	663.029760392261	516.827526342224	321.642712352279	257.969884059318	346.453573932427	292.13061049569	287.989718278984	480.146431907365	655.485542373745
1770998_at	YNR066C	YNR066C	59.3358746598006	58.7334688610641	67.3422392244731	56.8540392431798	64.8632295412541	62.3562296625664	49.6934621604118	55.0159794791523	53.7756359741192	51.0153061007207	37.8349120347754	52.6729416910209	41.3473104622533	34.3133671881629
1771000_at	YIL006W	YIA6	412.452867512303	418.200251740378	412.576859044064	396.857707854141	694.037058133162	447.529698763582	623.230167775955	944.230520950166	990.525184546897	930.939573458438	953.67316698288	1000.89130379583	741.828146055431	732.439907286277
1771002_at	YLR007W	NSE1	1792.02438725663	2038.42814647176	2264.00642558213	1975.00756517018	1789.76357058931	1847.18393527863	1816.39716632246	1561.78206923251	1220.1857852924	1464.5878681749	1504.48997781451	1479.6746907189	1908.1545961794	2151.92342637795
1771004_at	YDR175C	RSM24	1487.80769313422	1354.3320334051	1389.88476528507	1452.15678992998	1670.43301862745	1481.31537259187	1406.03083883125	1632.01913567422	1569.21973565503	1684.95222206495	1472.96488831885	1573.26663772775	1415.83301911906	1205.72280625956
1771005_at	YMR025W	CSI1	390.835520447362	399.246530583669	374.653459870603	418.984208490995	531.672028410205	443.9823884269	481.346103993104	635.838730766799	706.603154503749	763.062839004474	794.902403826155	752.212721115407	616.871071756514	613.532536611313
1771006_at	YDR375C	BCS1	1149.41580308951	1285.2433611616	1329.97530568745	1167.24815663781	1211.39842122735	1270.16846720234	1267.95727816311	1145.82169755449	1164.03253957101	1285.15189921425	1421.89226536941	1361.67383166449	1297.70052452648	1225.75019853419
1771007_at	YER176W	ECM32	1506.87581181032	1365.6681234906	1385.48139200385	1535.73417063992	1311.54371511028	1427.8186645418	1383.31375401392	1358.79933750192	1065.52209942464	1449.96076530017	1231.14075039227	1275.16520180198	1396.61260157512	1014.98527792286
1771009_at	YHR113W	YHR113W	2957.80475456656	2768.15639251867	2770.12721031004	2853.60770885091	3417.79996230041	2823.06758562694	3338.42288241161	4777.07425076508	5790.13428912044	7683.93975647202	6950.6387949076	7101.96857882639	6776.68148483628	5494.33248221206
1771012_at	YDL060W	TSR1	2965.38824679062	2894.96928431704	2961.73573030979	3050.56430033226	2305.54642779786	2939.02827065025	2454.51951716545	1308.23514864876	414.005928521491	140.849176901252	109.838285027832	87.3818154252545	194.930795882249	641.448364076365
1771013_at	YLR271W	YLR271W	693.322165000536	694.577520534859	707.822149593978	752.004686378665	973.900019582033	777.549507514629	909.787004469146	1456.2875994895	1784.99494521092	1817.85508183329	2193.94541650705	1663.05375495215	1425.2836890476	1176.46258105905
1771015_at	YPR179C	HDA3	953.705275268355	794.664502420604	979.759621936192	1047.28648200056	978.141192784369	1030.00644171147	942.034904091371	1122.03726474021	1012.58385051558	1138.3014423601	1188.77576522129	1054.82512981132	1101.30894978952	1075.64987634125
1771019_at	YOR137C	SIA1	773.402697442519	649.945037107757	647.103148454228	796.69274110541	1080.98955165917	725.674251070337	869.574536845415	1487.75556302739	1265.73841451453	1388.20558380596	1207.83415027486	1250.14584827669	1280.18592428577	905.820469672454
1771020_at	YJL063C	MRPL8	2099.96005958784	2178.97935891255	2251.08481346667	2282.1889462082	2479.36230870858	2346.74339776915	2369.86378709044	2387.21099720704	2078.01057681728	2538.72998124659	2696.60159877028	2559.63430921246	2207.3483200643	2148.52173323137
1771022_at	YBR056W	YBR056W	2037.29256973705	2016.56909982083	2000.93428764317	2124.9898075253	2306.04203058609	1959.50056435786	2351.81130722435	3432.48456086976	4274.44047731673	5517.3955248756	4616.04440536334	4839.1166530212	6067.5261737893	7100.98152877262
1771023_at	YDR191W	HST4	745.256226998468	620.81707297227	679.310372568909	772.033688272756	829.09651578227	761.447743207304	755.460816653715	746.789467195685	644.360355829443	726.455886240703	856.478534732936	783.05040214216	699.465286668223	761.538709569937
1771027_at	YPR163C	TIF3	7063.58509725958	7574.64721625892	7785.28566079653	7059.55418411506	6938.42199112882	7518.79830939331	7319.73862462202	6355.8048169555	5318.93899069653	2548.63277357514	3610.55655175465	3049.77061612245	2364.22365266543	2980.31275810121
1771031_at	YGL178W	MPT5	935.943523933287	856.688696386222	962.672255137036	748.857001306403	903.529081060354	1011.01166485233	982.817160248827	826.935092308446	658.142628275404	754.308118687394	1066.45088865038	791.977801793049	1068.5849471382	662.744277273073
1771040_at	YLR189C	ATG26	1794.15910874027	1664.33281439016	1616.37025389762	1732.71329006868	2010.73709074675	1715.70313928181	1843.58717314936	2732.73061538575	2859.1290360115	3266.71559626152	2849.13509334452	2788.8207527983	3552.31518406575	3651.52849836855
1771041_at	YOR152C	YOR152C	1004.09675181533	1035.09551985579	1009.20138925377	993.613803565543	1133.76259619743	984.203167606262	1081.16136225973	1467.05326879866	1706.54826954673	1757.60165045972	1566.06489010863	1688.70663655559	2968.65034027955	3666.44431647531
1771042_at	YML021C	UNG1	1637.72639201302	1579.7096039309	1525.1960686434	1663.43270827746	1835.20665937867	1669.88371359582	1634.3331387801	1922.08914860471	1812.59595193452	1956.93882792932	1658.36333111607	1864.08552620473	1508.44874400942	1297.39653580649
1771045_at	YFL050C	ALR2	431.477244420998	385.059352062667	388.448682475305	487.698847997073	424.920839955409	453.770002345879	364.731708414266	457.69322732585	409.273682546813	602.006521689089	447.696132486059	492.755550375463	510.088144376395	405.551928164515
1771046_at	YNL295W	YNL295W	659.990686969737	622.617685974149	642.360081978292	664.654671337875	764.876001572414	738.380801394592	666.936110564643	831.336065275523	855.936024798322	1111.34488304433	941.197909929558	1037.35689028331	1029.67765117505	891.53940569121
1771051_at	YDR234W	LYS4	7002.90317763527	6849.93896163373	6799.95809606261	6906.2558065779	6372.42922954006	6911.5158357527	6307.66240155837	5936.71342610723	4172.24260157808	1942.19063947121	2113.90857488917	1979.08796259321	1017.61851677237	2263.07153800628
1771052_at	YDL222C	FMP45	148.666394709609	153.344242163151	146.620031094627	136.741991977734	170.474989083853	151.617830653046	146.228579481829	332.157442262191	514.419870085145	595.39733004513	532.693929016016	557.942297279256	429.943772096341	1273.98182754482
1771055_at	YNL301C	RPL18B	7978.44094238916	7719.62195959728	6808.15083095201	7977.57979643979	7168.6447920569	7616.73781043183	6828.96573155282	5484.04811580587	4360.10200753378	2532.03235349985	2242.54452365187	2086.78416226523	1112.01769371866	1483.92110178075
1771057_at	YMR274C	RCE1	1095.49010218525	1031.63600978336	1134.5938898497	1105.84106990839	1175.54588025461	1053.095465198	1021.51102524395	1115.31391819181	969.0309129312	829.29744125883	882.215539347168	918.254522696007	589.724352936606	652.935469714308
1771061_at	YNL073W	MSK1	1484.38573982987	1344.9949671096	1440.0088142898	1436.06264866471	1902.72896572686	1510.41167738046	1809.68502822051	2162.2628755553	1811.4122599062	2029.59865064959	2220.48402461325	2112.39152180804	1568.64569201783	1509.19947446188
1771064_at	YBR275C	RIF1	859.536635194304	757.268340498235	792.680623198043	917.830365612519	843.067221213189	908.571542580893	803.948381374416	867.985243942052	712.309637000968	967.22500637642	739.899169108978	786.19401324088	1117.75743116896	940.846446398781
1771065_at	YER093C-A	AIM11	892.049439645194	915.548663432497	965.772139441868	977.249033972844	1164.62898885737	917.224747585906	1205.417892771	1186.1325113467	1205.35429359888	1431.29693007825	1524.84144382395	1508.6959294234	1115.4356196272	1039.43702822195
1771067_at	YKL112W	ABF1	2131.41712812698	2011.47022910653	1989.16809347197	2308.18935244154	1907.21071757208	2097.52794432349	1923.96141423874	1766.08320313598	1518.02889621636	1348.2639876615	1262.91580861579	1293.10805573025	1665.3077147289	2108.37143946781
1771068_at	YMR137C	PSO2	865.162296804355	713.958061653844	895.10577718398	854.324191234891	897.101454738539	911.255936498284	761.179023815629	831.7477121774	665.600228086407	748.024576988852	821.91622196386	776.980194726214	935.75048048171	1165.034887866
1771069_at	YLR063W	YLR063W	511.65630014793	488.398814559153	531.439262100123	522.973746996773	223.090971524741	444.250540499116	239.354872698666	65.6481122976331	32.8734766034002	70.56302055146	41.6677240844908	57.8829702938988	48.9365071952094	150.761585224893
1771070_at	YIR007W	YIR007W	569.796845869258	581.064650511899	609.109667364912	614.6707071015	740.786811192146	669.787463372618	810.826708340979	1195.80325667416	1369.40562449749	1712.25100671648	1660.6456798372	1733.25985017995	1641.97279348979	1398.98438839761
1771072_at	YMR159C	ATG16	69.7730654946465	41.2942466880225	46.8182501656674	47.2531797408194	87.5613935794995	44.5948479354399	56.9061578315815	114.116072847079	135.445492457655	166.600914879294	163.323838314291	131.789484926185	129.179282331886	109.043691724932
1771073_at	YIR030C	DCG1	1061.64718530033	966.382431784841	950.026853466553	1258.70460046542	2709.58936679683	1472.07085113035	1701.88368741189	5661.87135323349	7090.71074260283	6526.98541341232	6734.77930720145	6597.97214291291	2158.51746004734	1639.42388273968
1771075_at	YKR085C	MRPL20	1888.20832747168	2054.0086615217	2077.4321694262	2324.22531992078	1898.0769216527	1781.0012356019	1834.866856376	1424.48650929633	1263.6512029368	1501.3446257664	1758.76120727631	1640.25207462723	1241.8900855256	1255.08874441762
1771076_at	YGL068W	MNP1	2927.26722637145	2790.67984096703	2769.78676497726	3042.28003329342	2997.38451045317	2569.60400018265	2572.5350519266	2463.72151399082	2266.02416789278	2366.2823566677	2583.54633351104	2450.75813524434	1774.97895978777	1945.33519850194
1771078_at	YCL026C-A	FRM2	100.74010250558	72.995561357216	74.7323918947428	84.928953173721	94.6909521448338	87.5212796785062	78.1089637784631	97.4819283142224	104.819095768646	89.9986438723006	83.3080720020692	99.3408356650478	67.0514790828986	65.2431964375527
1771079_at	YOL068C	HST1	3380.18988966432	4035.84930705028	3956.23835534229	3290.26545162845	3279.76109866103	3749.97324564462	3812.56517826461	3294.60387605712	3351.26193079863	3583.04789919309	4200.86508147359	4162.56524890979	4463.33372935964	3904.5237313215
1771081_at	YER170W	ADK2	445.312990016593	426.319504976625	387.566720483724	408.315265235943	614.117092609191	414.531177120549	470.470882841454	703.925594326012	710.886050083602	771.564762915177	705.742561434272	731.62801746767	546.274777768533	469.445260167795
1771083_at	YGL259W	YPS5	55.2837188237535	44.4460579046522	24.029844666827	46.2078025375673	51.1390862368827	54.5511603470883	36.4728247206679	114.313872503898	156.582658604807	220.433905767897	127.622624499956	171.322821362547	117.337510116641	115.335157024906
1771084_at	YIL150C	MCM10	89.5842876098894	70.1217672954287	110.237669256858	96.0005325742225	107.719562223724	119.450388260738	85.0447114848832	94.0150989624555	68.5464947772019	143.670764517623	107.248112087659	96.3786245051604	123.024819360797	127.433870927434
1771085_at	YOL120C	RPL18A	17850.6786319341	17923.5731899292	17245.515792378	17551.2031708691	17342.1423896306	17441.7834784274	17575.2832484177	16615.5604515323	17251.8223235519	14773.4185398841	14144.2471182439	13993.2429159232	2395.03227799156	3189.72854548569
1771088_at	YJR099W	YUH1	1491.56725046954	1576.98026800814	1505.36295078878	1583.34397651808	1613.21402116918	1587.54413837302	1640.4767392058	1762.67662567341	1860.11561341106	2575.59242248793	2417.29194631488	2438.80135238555	2770.97121749907	2401.27301790523
1771090_at	YKL220C	FRE2	204.518120806936	169.768267646475	168.643346968034	223.540838050176	218.451281912957	197.349975625854	180.484782831588	231.860380631002	179.178190388162	228.45401377998	190.682570211953	189.635176119196	256.1000045117	189.173573937425
1771091_at	YJR150C	DAN1	14.7988950224368	14.5268023929134	16.5136954734098	15.7553611011831	26.1540888862125	15.3822135607552	18.141036661791	35.9465297942374	20.9386290807072	19.0533091782087	33.7838204280056	22.3640641565555	18.9726145990318	17.7500890813142
1771095_at	YLR071C	RGR1	2354.02580127143	2274.61680311277	2396.71807148737	2346.30908374765	2144.18887865949	2426.79574015849	2191.85790783121	1986.56146699855	1495.96311648407	1548.85952726477	1424.2964406434	1489.50587871959	1736.59898225191	1737.73165443451
1771100_at	YGL254W	FZF1	590.855436340759	559.485187183455	540.712007899482	599.667437435843	630.313138955141	606.51687614123	568.440780345066	612.90197131628	607.936655085441	943.055728879844	760.220616523532	859.630435580237	945.450893494518	897.667106931004
1771101_at	YKL168C	KKQ8	1188.17932116377	1001.17793616575	1083.31282021906	1178.13918030736	1192.4174474026	1149.94348648598	1224.66060917757	1666.87463842837	1876.70742277833	1752.41149949891	1777.94593225559	1570.68209540877	1685.99222088098	1800.91140767842
1771103_at	YHR051W	COX6	4297.90867690867	4472.51989500193	3895.26512220358	4491.96943231727	4879.29990912659	4378.24406221709	4289.62578287847	5152.98904013293	5939.36091801402	7787.20845878224	6369.02835308889	6768.15169777819	9255.10519715972	9109.87210737507
1771104_at	YIL073C	SPO22	254.185586674016	264.620950427598	205.416544511006	305.317095238265	313.138000993804	270.657514254885	236.995886723095	404.168168092326	511.280094785799	732.455464030762	612.525039683616	586.362651679856	450.936289058987	388.161967439087
1771106_at	YBR162C	TOS1	10186.549422218	10183.2191187497	10845.6698601157	9668.39220624058	9807.66325585531	10083.1704829403	10156.1140851343	9657.79190704117	9136.23202435928	9644.2733245991	8518.32946667023	10282.2504144777	10509.3150264655	11146.2628103297
1771108_at	YHR123W	EPT1	3254.65274369153	3073.68667829161	3127.76383235544	3175.04312573088	3201.72403235053	3090.76270451023	3067.58900136133	3514.94596157957	3543.93558333954	4767.32801615403	4236.16494953208	4597.50495854237	4227.58352991388	2815.22149773307
1771109_at	YHL028W	WSC4	1927.25497120911	2157.11731726407	2412.72135796475	2289.97916477403	2688.27973030037	2450.63250984177	2836.39958161161	3224.12345595877	3232.85019092668	2817.98263851261	3159.46937490875	3289.42911729533	2704.77783470153	6754.70917522984
1771112_at	YNL265C	IST1	2078.12451079992	2353.10991360612	2291.19026484523	2205.19622337836	2551.29842739923	2363.4416707489	2621.18668758703	3129.93384111255	3798.45880660312	4701.32256687099	4686.99067952494	4314.99405655135	4645.50616003107	3954.68825441411
1771117_at	YGR197C	SNG1	1363.85861512625	998.92174737631	1166.07135216415	1155.8907655724	1396.01651695941	1200.47678824388	1235.07056576787	1377.13339406764	973.441303236517	1192.80176246988	1186.86443110701	1206.13182682176	1935.3765187943	1470.70919047914
1771119_at	YKL022C	CDC16	1509.13021876423	1552.95476708234	1761.95783162351	1627.06381143797	1661.21498955489	1830.50858695884	1705.30336838276	1607.14771564014	1470.76881412467	1594.54082547413	1759.0217759183	1665.66730265446	2068.07967383076	2098.53267780514
1771120_at	YPR181C	SEC23	6140.71109131499	5957.05382373957	5894.29057027956	6221.48180616084	6172.89606652715	6313.02906169659	6223.35152031482	6709.5789568366	5764.21235922677	6333.91956961685	5607.4425942097	5893.69809942412	6130.49591860419	5464.70083993033
1771125_at	YDR538W	PAD1	727.640488143174	729.745338819201	718.480521935472	708.147635042276	772.824552023694	734.304184078085	796.03817260143	774.212069947505	690.220534669699	838.590295387457	716.191947340035	850.253298504567	603.446004180221	592.693258171695
1771126_at	YDR496C	PUF6	4212.48011502119	4304.84588874514	4497.22042976796	4576.1215675421	2953.30402026695	4366.96748579707	3171.30228625843	1199.82354354253	219.689096762315	134.339158142442	60.2099670957308	53.317842004201	167.184799401673	910.616176763684
1771133_at	YDL031W	DBP10	2859.33901641535	2768.38689637942	3207.91164909964	3023.53156333923	2754.00568345489	3442.03479529648	2730.69041829768	1613.01397052059	548.355250543322	528.068006412735	459.293448222591	462.008039908737	924.605349403443	1556.97782830426
1771135_at	YDR188W	CCT6	7764.4498578411	7927.84973326398	8232.0711826288	7774.07831469968	7587.12861126772	8095.04655231891	8015.05835574195	7578.19282017241	6644.72176924928	7330.95867642587	7619.80185472883	7693.8656392423	8932.41062602991	8011.18039427808
1771137_at	YLR360W	VPS38	801.074970273388	770.066493492934	814.735541060535	737.710017349578	869.400290579212	783.87209075961	832.133824213327	961.995050090872	944.222335955892	974.59323170172	1060.82909842869	1057.17250484407	875.647746718245	857.804051809907
1771138_at	YBR219C	YBR219C	78.9829654352009	88.1630958266357	65.0972392984132	89.34555513366	92.5764573017834	90.1109655936808	77.6990283813333	64.2969852671477	45.615093866957	38.0663818779572	45.5546373802023	48.153636944962	86.7253461265949	69.7885856996351
1771139_at	YIL004C	BET1	1916.43585275823	1992.6286795759	2021.42040516702	2166.29899262838	1966.64901617416	1853.95661088017	1914.68362943057	1685.91498349758	1687.24576812535	1703.85787428668	2082.86785096545	1750.77110664362	1791.6512514133	1939.90803886381
1771140_at	YDR337W	MRPS28	1481.35884494751	1515.38868727519	1504.30753203158	1634.75531520435	1605.24083439442	1590.06383235459	1330.88043230629	1601.52338216224	1741.08699837799	1913.92228873851	1974.93897192079	1812.96283801817	1714.78321413194	1615.25491807075
1771141_at	YPR125W	YLH47	1952.22219161959	1800.66998896496	1915.61986582729	1969.57435940223	1612.30107493227	1891.45187551434	1905.22759628203	1333.34231312501	1233.93578721571	1368.8398904037	1267.89330482769	1321.3592761935	1414.11497108894	1279.99494052498
1771143_at	YML054C	CYB2	712.156187706644	637.71559570449	751.751470947129	738.155024613704	1141.56782601412	831.182793608447	976.095954859214	1799.46179358239	1881.00243687292	1963.89430749505	2132.61513005679	2027.93049589822	2089.39761912078	2073.20087632223
1771145_at	YIL038C	NOT3	2338.3762000906	2227.9477235969	2402.93152097143	2131.0300104085	2294.54139922789	2448.98688807945	2058.60691219852	1848.06998136328	1696.37604994687	1331.49736654901	1746.5169608131	1561.31182644658	1526.5871219248	1507.24618008854
1771147_at	YJR134C	SGM1	1084.55044757729	1089.11564390141	1164.37827237913	991.58292253106	1205.56042975793	1028.6506216845	1430.16734471601	1252.54610248282	1119.18081147162	1053.67340676063	1200.51907992316	1232.68765244594	791.49884638504	735.898558686373
1771148_at	YDR336W	YDR336W	1175.17142169975	1115.6233644001	1200.96106097848	1277.88702482193	1205.38008936679	1179.6717073717	1160.10444833608	1216.68258764446	1052.74737338233	1249.31065704171	1209.50215879235	1191.12953580882	1016.20623549162	924.229594527595
1771150_at	YPL107W	YPL107W	964.22115402138	1037.40020319643	991.05462716312	956.300902830787	1101.87284870825	1046.75412564847	1032.8997113408	1182.27197384732	1329.95297595217	1867.42508408107	1699.4364244225	1579.3645817445	2066.87874241784	1323.34266428687
1771151_at	YPR081C	GRS2	1056.49835191714	883.316292956095	951.5704772442	963.558091607004	1135.3384482616	1122.68682367255	1150.00912771553	1467.1160025097	1507.50811896186	2108.32971756281	2287.68015356974	2157.31631818699	2407.74339804574	1999.46047301755
1771153_at	YKL103C	LAP4	3951.10889760112	3597.00147027042	3721.65193597347	4063.42795084791	5688.79151655332	4133.65133167579	4811.49634491343	9052.22160705657	11779.6322137949	18493.1847476137	14672.8776007581	16653.0594916963	20606.825630737	16780.0327965939
1771154_at	YIR023W	DAL81	951.20795652335	1077.44533500154	1131.33795562259	958.095120131564	1080.08189817927	1150.32966752215	1117.52782792948	1134.69523477657	1030.13567323533	1151.90095796112	1118.34665548159	1187.333536194	1087.6297679356	1129.55937447719
1771157_at	YDR524C-B	YDR524C-B	21969.8468253313	21631.5686808333	21911.5957125493	21100.2066614635	22494.8087268099	21868.8805648111	22265.0890109606	22324.7114929575	22018.2128857357	22725.7922179559	23819.9578804072	24245.5621369155	24874.2363064619	24094.9019268814
1771158_at	YLR342W-A	YLR342W-A	1551.63356463422	1494.65852884182	1625.35016044485	1596.55670009847	1264.32851038926	1519.80663810616	1405.96631566812	1274.19186727686	1063.78490068857	1004.21826185104	1127.54256293228	981.502241439743	1895.72355426212	876.587323153173
1771159_at	YGL111W	NSA1	2343.41870284747	2348.12746512344	2224.69536154019	2360.25242894386	1622.10289244948	2354.78308925585	1583.98328031841	1057.24101077632	453.194373170552	263.792830461981	157.093508413515	175.664868977789	352.316490520256	842.871818578848
1771160_at	YML049C	RSE1	1611.7346166091	1724.10509954965	1819.86603731776	1690.96361170469	1648.82786048876	1766.30096131559	1920.66225108585	1706.15783359507	1548.09692460691	1778.94027291466	1845.42132434984	1886.49083377092	2424.26706801183	2011.19992751541
1771162_at	YJL162C	JJJ2	350.299759411467	328.535067523294	350.68034391865	322.286026911745	321.924996210339	394.536718561026	321.50751587047	256.817049327173	224.387227581251	334.012840945517	247.865672290045	262.284558414872	326.351246704174	368.706937612802
1771165_x_at	YEL069C	HXT13	25.1799589443446	17.6422035019131	26.401291353696	20.1007091237136	28.2907673823808	31.0083737882701	20.6199148374295	17.7718522015832	27.8226717000848	26.3568802095667	24.4001374011809	28.4452699412666	17.6886113352114	14.7701557142513
1771167_at	YGL091C	NBP35	1187.5240714821	1048.41396574372	1099.47376211405	1261.77823792472	1316.94958181311	1089.92510610354	1114.90387781461	1420.27711347127	1413.29380190065	1729.30833341012	1712.98723346081	1688.42965731015	1771.63461064638	1400.79036815338
1771169_at	YLR249W	YEF3	18279.3370526851	17870.208971722	18221.7025063793	17845.9526107983	17411.9767690946	17754.6381556034	17777.2403790035	17370.1058900772	16647.223444946	13753.4495741443	14443.9161141127	13808.5539332404	5966.42128820668	11205.6014709454
1771170_at	YLR316C	TAD3	863.695481768252	748.11916644227	816.975127227994	922.331796641133	811.563048510507	808.372837172206	678.887399608964	586.813343596703	362.627877234459	411.037182210035	376.674612590301	370.918586140247	330.432357018915	343.972706968523
1771171_at	YHR072W	ERG7	3365.81056672955	3302.95865076051	3492.73769208055	3397.34021071698	3019.8219112559	3436.92555903659	3337.69787534751	2800.36754417441	2363.22166797817	2864.7750910135	2486.326427621	2643.42589597114	2925.31451223806	3527.83824248266
1771172_at	YLR328W	NMA1	1906.03554372101	1936.97172145613	1747.90129595657	1749.55232131827	1776.31302737713	1813.75529531025	1770.17768571982	1622.67990545497	1319.09586869989	1141.27965800895	1089.66478142139	1034.83925128882	918.848319595355	890.783385982733
1771173_at	YGL070C	RPB9	2567.43523857062	2498.23379850464	2505.51525054512	2877.1524125138	2539.5409654345	2297.35466068948	2326.49303959752	2015.68061038387	1776.10264308653	1715.96243965137	1857.18848733402	1742.51245314123	1405.03146390844	1269.83625477593
1771176_at	YBR023C	CHS3	4022.40206824076	3927.15804888407	3940.40600041621	4023.70878286077	3724.38329733039	3971.69486051908	3534.79023203254	3816.09541880877	3302.52791952792	4347.94979117521	3784.36709036214	4088.57847091787	4646.49556154903	2743.26012340127
1771177_at	YLR224W	YLR224W	2713.44571261275	2759.30534260029	2647.60608843962	2640.45150097107	2558.31644646461	2753.11565892757	2614.73109324648	2649.82248111375	2390.20025520154	2828.67104302996	2608.27524286812	2667.51783393854	2964.24157632464	2947.30594303646
1771179_at	YEL038W	UTR4	2667.79753436225	2552.65898706355	2591.13648761123	2873.90348852682	3394.19432357168	2608.42139392498	2735.51006021636	3555.34728635496	3483.75602646647	4211.93157569318	4106.50186929521	4052.64511697077	4465.45634229199	4061.01554049516
1771183_at	YMR202W	ERG2	11196.6020886369	10671.334766574	10791.3241875839	11748.7946579821	11643.2933195788	11179.1138580988	10891.4575590613	11295.4546495392	10366.58625516	12186.6714747046	11254.9141107368	12227.789857415	13624.2016992971	12749.516160244
1771184_at	YDR200C	VPS64	1577.11504456787	1478.6518479511	1626.50658607601	1639.47903265747	1811.12350366457	1602.25943604752	1682.93973576401	2072.19430443215	1880.29969977768	1777.82735495033	2102.75568620106	1829.23250588728	2173.44979654903	2107.69969402969
1771186_at	YFR016C	YFR016C	1565.93477134011	1598.07390488737	1694.8442688679	1659.63817965898	1634.77383018021	1706.60192438441	1659.50405319155	2014.05973245103	2213.40216970667	2368.43540646183	2323.80685788232	2279.05412786142	2722.14507387629	2876.52932668626
1771187_at	YGR141W	VPS62	1473.84736855122	1355.04004466672	1392.1396795954	1596.82113485802	1713.17522509339	1450.72293310583	1541.05116883945	2161.54849832478	2118.60604211555	2497.53350325776	2307.29817697124	2411.83200818933	2524.38668341843	3156.2224249561
1771188_at	YNL217W	YNL217W	1187.20638916004	1163.83725860071	1090.43942934624	1335.38859073792	1317.03356250252	1270.87511453381	1072.52917608086	1180.22800647831	1031.03846679748	1242.67095630704	1082.3156052723	1091.49322802365	1394.09500863758	1219.15581957728
1771189_at	YKL121W	DGR2	943.417193518986	928.322068974349	936.816207751137	1005.49840607478	1135.98154227233	964.373381285943	1058.43935380615	1597.80525410171	1602.04142783325	1640.24722151168	1669.04260609942	1515.13964027402	1633.10474645899	1614.32498414868
1771190_at	YGR177C	ATF2	428.414623789255	415.866771191677	392.361576125669	431.450666743627	335.039873849153	406.273772907341	343.628779022002	231.846824855688	139.912655571153	221.290778294153	170.371741634221	167.001341318651	194.274458368173	189.739710134958
1771191_at	YCL034W	LSB5	2437.2424525284	2451.98509686136	2555.35120619532	2621.07050066624	3268.36137298723	2564.4595007141	2907.66049502775	4051.04227407651	4458.06835728214	6065.83495978298	5948.39233243357	6043.02771720876	6160.01774065488	5538.08354956341
1771192_at	YAL067W-A	YAL067W-A	19.0548144124064	17.9643869783503	18.6773998234207	19.5257753427888	16.9752205233949	17.9425347557858	18.5870562634431	30.212893814752	39.7607721595418	39.8531564826257	54.1012550722353	41.9747948975365	41.2119422727149	56.9622326913689
1771193_at	YOL020W	TAT2	3524.4182595215	3475.7205672769	3764.82621721404	3748.86167449446	3370.41849272227	3648.47495132703	3366.7474669881	2300.45406822623	1147.34417929951	930.866792088592	938.287185106235	918.784096082029	876.134461599022	851.409510916717
1771195_at	YCR026C	NPP1	924.432044638448	905.789124828424	1034.28961970726	997.284975751055	986.900253672984	946.969392893758	955.37309296603	1081.1814582788	1108.35926413213	1337.86646512842	1254.28086560246	1298.36280511868	1474.53427552662	1572.67452785139
1771196_at	YBR136W	MEC1	894.61214030081	863.214323219922	830.243247002548	879.570163307585	865.974673430661	911.960617864388	857.863109406386	926.989947269416	797.419960096599	805.143322239695	718.86593650392	712.745145066359	946.296025353408	1082.29830379498
1771197_at	YOR155C	ISN1	1438.30911824433	1499.55796898294	1523.31445155284	1561.60535437027	1753.74978961475	1535.29735508549	1711.9842592988	2265.58793418382	2603.50149148821	4070.65370328159	3628.35455927994	3924.12546828243	4931.53234270693	3456.51031965325
1771199_at	YGL122C	NAB2	3454.70301632768	3596.48018632138	3761.83213029847	3494.48646488426	3518.04122817565	3871.80629885381	3700.61037474732	3475.99154287874	3257.31037484854	3847.935715524	3614.50331732473	3921.13405153431	4411.3110193503	3593.40078140978
1771200_at	YOR258W	HNT3	643.337809454937	741.946344824897	874.241190249901	763.246054012514	725.120584652489	730.648861787267	834.65449079749	619.230312993505	639.418285230705	675.630237119107	844.637232105924	767.853439659204	736.994681309488	782.089806092745
1771202_at	YKL034W	TUL1	2053.07904984184	2060.25884858764	2303.11568903172	2221.64148028994	2393.72052569095	2244.33867510718	2429.08719881133	2796.11293593272	2645.78834433388	3118.61808878664	3213.6946367425	3228.47279621555	3481.69187288459	3561.62719217193
1771204_at	YHR050W-A	YHR050W-A	134.98033807216	135.765798837967	92.2630577711147	130.047924889396	123.019928010375	122.27117092944	129.596362624389	148.986513911993	141.505645664769	104.652991130426	88.0764719766515	99.465356403074	144.812727694775	124.811770431819
1771206_at	YKL165C	MCD4	2699.30470212062	2454.62394915378	2523.81581671529	2769.0806158579	2465.70451726021	2488.34375250395	2415.96941921413	2413.31835830049	1915.73172798413	2022.8199144363	1890.75557441737	1936.62241600453	1749.80967586724	1726.67411283384
1771209_at	YKL122C	SRP21	4153.08705511352	4177.83205968126	4410.71877857178	4223.34078267078	3962.64394158337	4511.09865301978	4127.68770741718	3202.36391772913	2899.33504538371	2641.29645096035	3182.52174204464	2956.23936081819	3311.24238512345	3606.48227784356
1771211_at	YLR037C	PAU23	9676.12858824583	9782.8282208193	9321.4965053016	8990.8162262527	10082.627326903	8518.7630517504	10720.9416200703	9378.62797098531	9379.94075336537	7740.38043092178	10646.5307658832	9179.33220114441	6952.68683476641	6499.77815642233
1771212_at	YLR306W	UBC12	777.151049399377	875.813752588694	836.537462216303	973.360556783432	970.04699637555	881.641857441654	898.525613696732	956.496227468555	913.902323682826	929.74417984433	977.194292059063	911.840181410774	998.166276815752	1190.69482984713
1771214_at	YOR347C	PYK2	1002.24553946913	820.998715972788	964.891064968042	922.072561780614	1482.24924552402	994.725734534151	1282.2707839015	2392.05195961093	2857.67315651194	3602.68182408898	3509.65553752536	3676.51956613015	2222.25387614713	1717.3565292146
1771215_at	YOL064C	MET22	6894.59350366337	6668.59712525756	6837.19592933044	7282.37238138934	7021.00053723505	6812.67449454464	6601.56263095147	6925.13642597625	6962.01743149443	8430.3758780538	7918.55230082313	8371.11312645278	7417.91483505244	5863.35738133631
1771217_at	YDR452W	PPN1	4427.40683328044	4008.12678742272	4848.46784725686	4298.95781455459	4621.96805979213	4333.06470074929	4321.23462195509	4493.14391013534	4778.72942661715	4681.43469325596	5646.41515664592	5590.74464569271	5900.30270129057	5693.25391844094
1771218_at	YDR349C	YPS7	2652.8677361395	2532.50392062424	2749.32813356324	2634.77004150733	2592.79799988945	2764.69893612329	2567.4656126299	2406.86928095099	1937.43193517688	2650.37457666184	2529.91515789155	2653.92360580919	3508.10048164635	2462.60889242635
1771219_at	YFR019W	FAB1	2330.58499268561	2171.59392839455	2246.25861045601	2710.08391515748	2281.20381267297	2330.68069020964	2158.48553966439	2658.10217282983	2566.39136352911	2865.74699525834	3200.77969134163	2986.37271409135	4004.11888058651	4372.06355172021
1771220_at	YKL033W	TTI1	833.627117266027	832.831677680451	817.479112778095	831.783793818449	770.128785698134	854.973544697105	783.682198762847	682.930491844001	473.188344305872	509.924879466761	500.132345278678	497.249839300405	579.116375994557	502.500710731016
1771222_at	YGL096W	TOS8	829.532041683795	944.997385252137	940.019902448765	843.568090140603	1155.0724777863	975.638716918837	1230.14608948638	1795.69786930029	1860.70748577056	1744.62947599279	1822.42595451372	1708.94715792611	3203.0912423875	4475.70170742652
1771227_at	YCL011C	GBP2	7666.99604139019	7805.3416906109	7665.78484927868	7641.13609256313	7510.43534307885	7430.21646600332	7629.05004088328	7231.84447198211	6591.4439054502	6301.57739918446	6616.42098265255	6736.26665816525	6406.49564412875	5796.20712530885
1771230_at	YDR288W	NSE3	1434.84280957038	1089.07100293047	1120.09166648967	1429.38441807896	1400.32484580859	1169.85550627998	885.748899316197	1431.8485325216	1478.07201526633	1338.18220749553	944.905587574317	1026.80914700631	1118.67778360079	1038.13479971734
1771231_at	YPL180W	TCO89	1169.32159004707	1102.20085446816	1128.47358814607	1153.63084176225	1190.56575599956	1247.28884316526	1239.10977375072	1310.56900609388	1216.09879133463	1480.67529205473	1326.29039251297	1435.72057636393	1529.20251644761	1592.3511900532
1771233_at	YDL104C	QRI7	471.390578583853	479.332194564556	508.61633351749	560.639524583718	494.22200355954	507.15040894135	485.228761915471	474.710391889982	477.323272004557	599.661126357304	633.651661527936	619.256516149506	468.592679429038	505.70433411555
1771234_at	YGR218W	CRM1	2623.70766409048	2359.20848066331	2173.95304207314	2438.22846983071	2176.11205911902	2325.98099286142	2296.47824899614	2553.83369315015	2425.14412624021	2629.09965527575	2130.44779665366	2259.94458995378	2455.75520513256	2631.56698842711
1771236_at	YGR036C	CAX4	449.26991160939	346.205565335006	335.475497164413	407.620195338311	449.060595493984	375.749133783297	351.369305219452	461.981836135185	488.424247603207	520.250469876846	427.287660543185	415.966583506769	368.744572258083	311.746612433444
1771240_at	YDR109C	YDR109C	576.502677970546	606.659494092385	638.486284659463	587.01334137769	576.429414283412	602.552470889251	557.888648633949	617.898019366455	547.015102050766	747.46688684679	636.281586475806	699.344030768096	806.654280449335	870.052003717878
1771246_at	YBR252W	DUT1	6064.2968071396	5783.90911610256	6014.51581011169	6803.93527115534	6236.93766692924	5811.41195479381	5828.74551796633	5287.45323760876	3880.19247040509	4101.24471887854	4261.45894142621	3928.42696503081	3513.44549548325	3866.15973728604
1771249_at	YDL008W	APC11	2152.21086360834	2198.88193608791	2117.74342112956	2523.0559683649	2459.47620019314	2270.32413345863	2233.98730470114	2493.5266603263	2609.11673687293	3795.60120810183	3883.2904330746	3479.68437006556	3623.63973797476	3164.57412150394
1771252_at	YDL139C	SCM3	367.403867537594	426.730318198913	388.407775548789	418.270385036848	510.063346303267	426.99141572467	448.303413749876	484.215853893189	425.797237041955	441.401777654139	474.432731732236	422.28245663042	505.460515803116	550.357872563646
1771253_at	YOR022C	YOR022C	721.16011539866	706.333898109261	689.023548406833	805.454139725216	801.195269524296	766.133051645743	769.344955655507	1078.1960035736	1082.02658491084	1272.9713482418	1221.93052572305	1179.08146337087	996.718807437459	883.984933377514
1771258_at	YPL066W	YPL066W	2154.31891106306	2316.64623902938	2239.32050651322	2050.70908969348	2179.62218435978	2369.87452706634	2297.42181270899	2072.99511952643	1856.71756446668	2065.25872643237	1922.47317262933	1963.75444929186	2094.81722454737	2420.19059117175
1771260_at	YPR005C	HAL1	343.727256756955	396.581803533536	388.332890757682	330.622911463083	478.496181053851	415.941360235896	477.724147784116	620.433945709076	675.882220042786	1083.90411648332	1055.18861014827	1143.52017336876	1246.42588618453	847.554058453016
1771261_at	YHR155W	YSP1	1025.87783989599	884.11034773294	936.948325897049	1015.48480892411	952.335839692246	1021.00960841187	921.647606326384	1015.3399676167	878.695443070257	933.53561430029	824.702118649103	802.583812191602	1169.91951253998	1134.55503930949
1771262_at	YDL043C	PRP11	1070.28909155368	1063.62342246181	1035.11728502765	1024.58195880974	933.379133731866	1009.14593825959	894.076136353486	727.287683086459	648.500895708862	691.870236046672	623.305298930448	667.612248216313	610.301054494911	791.189334319774
1771265_at	YKR049C	FMP46	1460.64161967875	1362.14886137613	1456.0795024199	1769.50036315571	1992.71105885804	1514.48233970986	1667.69042877151	2482.17557719842	2607.20205099552	3200.37031953655	3209.13685827949	3116.75825208102	4886.75296772327	5663.4031775667
1771266_at	YER036C	ARB1	6769.83249560107	6717.22000922673	7049.08813572448	6470.02518815703	5897.28345929953	6666.19005588923	6448.75408279406	5628.0632488095	4179.6382100042	2306.4449187557	2616.27378290708	2311.81299290467	2606.35386912141	3811.17262319074
1771269_at	YLR103C	CDC45	1235.49222579394	1129.48416366978	1249.29234258831	1265.28496177348	1168.61949330642	1226.95375562714	1179.22451026032	1095.63347209215	810.300439363689	842.498919792686	820.041698245294	802.879340026095	908.387054086612	965.591982108628
1771271_at	YKR043C	YKR043C	6557.45492460384	6441.01697064402	6595.1949466898	7039.3956370162	6748.66851938743	6737.88686160437	6474.35503988295	6265.9978312665	5287.51795546263	5524.29286828584	5240.51612941431	5271.96012821159	6212.00100662784	5531.38390847259
1771272_at	YPR182W	SMX3	3702.0391446597	3388.51665785705	3740.74712893274	4018.25100393423	4007.27755847335	3928.02131021319	3857.53317189863	3660.96556293158	3055.81446514543	3333.03372043107	3645.51453079224	3389.09514519583	4065.1134355283	3820.21139169104
1771274_at	YOR351C	MEK1	27.8506787604329	43.4948066090235	30.532194530036	37.4736947208526	37.8443697644872	30.9265649677245	28.0521347768809	41.9331930973381	48.364358208087	72.3311257289833	56.2155681338917	48.1363018676501	49.4822819276685	29.4278906999495
1771276_at	YPL057C	SUR1	1079.91682481418	1098.10339732096	1053.36527277232	1016.55286826145	1413.79239014861	1161.36846869001	1256.88890718458	1738.17551756985	1498.11726653126	1408.06678578042	1168.81067242594	1379.32493561039	1514.70986115057	1566.58483464374
1771278_at	YOR171C	LCB4	1565.124007776	1134.32759618474	1367.47817608898	1228.30680173947	1495.60977073176	1496.05311416183	1384.43074071703	1508.24652424713	1383.51431836146	1303.55791068397	1380.36549272165	1420.73963378338	1271.90229803542	1097.10935831292
1771279_at	YBR143C	SUP45	8323.40747642474	7818.5033419861	7802.48304108719	8187.04194792626	7493.98187276225	7839.19237118556	6799.25547268854	7041.02781203537	5646.25991767204	4462.01061741364	3984.71091401961	3948.27171992566	3233.61013353634	3576.14714184843
1771282_at	YDR002W	YRB1	10953.3026100408	10861.5479049726	10695.1326114311	11541.7652957553	11417.8668478151	10772.2457222956	10864.4054629643	10681.4561014614	10822.4705795685	11631.3571384088	11739.3788330948	11387.5674843829	13410.5860187509	11099.3279415463
1771286_at	YDR541C	YDR541C	954.451741063492	945.227716342963	956.803701186707	988.223404611933	997.14443900067	1017.3219568625	964.586541612693	1028.74124740858	887.505114435807	1342.18005090747	1180.59260638041	1260.75501768912	1394.7579224538	1137.24471019502
1771287_at	YGL012W	ERG4	9956.7574937808	9188.56039511238	9230.73173556098	9668.93670914927	9316.35699972212	9425.85350055933	9131.00017580508	9880.16132435953	9006.38083986317	10438.0624368447	8845.74543292748	9808.62602147815	9625.11931338547	8861.94243869783
1771288_at	YGR053C	YGR053C	378.512782381583	367.586723219024	450.591286780842	475.746915321522	590.012823478014	423.491988566376	545.421906679298	762.756450264131	711.25710196704	704.126938018574	796.337661449461	813.70518717715	914.67377686712	1188.16268865679
1771289_at	YDR531W	CAB1	5356.95002678278	5497.80424094324	5055.7690378184	5488.07585938508	5178.54941015611	5319.53952088627	5153.43428851866	4933.15721538306	4779.66550383723	5655.73979976676	5227.59131138162	5267.18427342612	6971.2410345349	5670.86459918585
1771291_at	YAL037C-A	YAL037C-A	65.6912932311743	78.9716137626034	96.6858570156786	88.6049866400598	84.1218460775292	83.2061061842433	71.2677572382686	127.070831026228	189.789259792647	532.47403873653	580.455248771986	550.756373347682	469.498471614204	120.860455192037
1771292_at	YDR224C	HTB1	15149.4359834423	15418.9572160926	15476.0351760385	16045.0749349742	16014.7128883271	15889.8418387318	15946.9204740799	15306.7260429857	15026.8788341077	17600.2436555219	16794.9614903912	16928.482677789	17950.8119012137	19761.0383567155
1771293_at	YER168C	CCA1	1569.6201962353	1660.59145613146	1762.73878271146	1591.36418440294	1447.40018413335	1603.10600731527	1509.76860919462	1181.55023767721	974.18415988134	968.259126169934	1027.9875402737	1058.88773585046	1087.54666243593	1185.26265677772
1771296_at	YLR091W	GEP5	244.961104880372	229.285713435083	222.403703493646	253.448669297734	280.090197201788	240.208807770443	246.449323431492	279.112376095688	210.850015942337	269.790129635201	204.123520836335	198.826405399392	204.301441619694	207.369413438616
1771299_at	YDR347W	MRP1	2080.77469198229	1965.75707577802	2093.34512068541	2042.22514196114	2046.55278920948	2051.39499271777	1919.93304664938	1961.31993057411	1868.3882705129	2232.40671973898	2126.95387964288	2156.43935330065	1827.67031649504	2060.22804554044
1771302_at	YOR246C	YOR246C	4280.26729839115	3993.86948370342	4139.12099248081	4491.10452185501	4170.94809278431	4075.00153866758	3804.69857243398	3706.32163521482	2926.92678619945	3016.50662307474	2524.94511807351	2772.30362391287	3062.53830836649	3362.90063086342
1771304_at	YLR222C	UTP13	3166.5788931995	3189.4452505168	3193.39468830927	3507.02399041023	2112.19747372072	3147.36111319492	2243.64715082374	835.756062510312	152.185702485965	74.0041630026138	24.5759803669208	22.580727080058	44.9640271027863	388.078944498514
1771305_at	YGR282C	BGL2	15169.659054556	14940.3440853619	15152.3081085559	14407.3279050268	15325.1188307307	14408.3205226473	15127.7249847055	15464.3414962741	16138.0225847494	17462.8717614002	18062.2671301892	19006.5226797323	20796.4584302851	20493.3452164749
1771310_at	YMR241W	YHM2	7095.12392162304	6964.85356401665	7027.65836722419	7382.22656202812	7407.7011338668	7250.24870381421	7359.2493020784	7447.57784217926	7108.94845218812	7371.98483057057	7237.9396866626	7129.18634535703	7692.51877492689	7082.65739365297
1771312_at	YLR131C	ACE2	1185.45611708451	1126.68774135764	1215.86448577459	1035.74000005105	1324.48307836443	1325.31667698067	1367.18425174111	1510.24944436788	1233.62784018313	1114.40284755592	1125.43180617239	1142.40978722462	1224.25779407422	1390.7205395944
1771313_at	YML075C	HMG1	3171.54953756112	3241.72986432964	3530.16949378898	3440.68754925707	3290.29344466442	3512.31671527687	3415.73050298964	3140.59337994761	2443.85780459058	3152.43457579222	3225.5204783079	3150.25616341622	3172.26075431926	3128.68469858472
1771315_at	YPL096C-A	ERI1	3026.08325989527	2966.72099225477	3002.75421338093	3562.30367582334	3264.49987277748	3157.02382956205	3017.42957940278	2881.68227649867	2667.21812485663	3018.76040104125	2806.94216908514	2723.87997800186	3003.4268708869	2224.11114408129
1771317_at	YMR071C	TVP18	5705.44732230995	5858.73461872589	5864.72360016277	6132.84625279992	6356.4482833951	5848.0012556101	5975.26937817638	6283.03731688162	6580.80038745023	6816.87631485985	7638.72477322021	7106.55845997428	7132.8500695731	7490.09968078645
1771319_at	YPR093C	ASR1	391.008865693751	353.505802545465	374.407109862454	450.466684170843	543.473069283998	450.495695107481	424.389319272836	689.41030345453	721.543884702155	1031.44420835214	888.985696291486	933.411282514246	900.722681810671	863.253044322683
1771320_at	YER006W	NUG1	4053.19131422078	4098.65447866545	4058.70414560147	4167.16716873808	3325.37298847189	4098.6425535856	3394.39715644729	2556.34657990223	1367.21972219166	537.807430411793	580.397085329923	473.420142960867	411.609096128896	885.056313491787
1771321_at	YCR052W	RSC6	2508.59031520042	2228.02622471451	2352.08925372295	2238.16324981768	2381.50775499117	2591.53228264097	2475.39666175538	2370.44017416488	2063.11067778939	2283.34197780477	2227.73044477613	2275.38188932809	2274.12815708535	1685.381907671
1771323_at	YFL020C	PAU5	250.376740319414	254.114527007369	285.369449723529	260.52396823295	359.723429747807	307.479199943726	323.533478735007	395.783088303872	364.221327482697	454.548281259278	605.546517120468	538.809029718436	769.613092574769	481.734264221799
1771324_at	YCL059C	KRR1	2184.49017977779	2285.8517433787	2086.40808540483	2300.32116771202	1922.80260565944	2193.50834604671	1671.90394875808	1326.29204533329	780.511733347487	209.774697243996	241.120921130027	185.031280259022	154.350933639385	649.553017132134
1771326_at	YOR190W	SPR1	175.163408887599	130.316007395193	132.741343491733	182.225001447454	167.068876720938	174.858811827144	127.148819233223	148.455733681843	122.96875807196	200.006128660678	158.381672429514	162.606705740639	192.425924658229	109.058899137204
1771328_at	YHR200W	RPN10	4501.12471700758	4424.30713036579	4380.78313695671	4537.04684619655	5196.90294157764	4426.88968357418	4769.50878117104	5473.99824989301	5376.37455555554	6945.96032894938	6463.00681709355	6702.2838265187	7865.69863271611	6526.46804049048
1771329_at	YOR257W	CDC31	2195.30917495257	2367.04986197984	2349.06816239921	2566.40329926898	2456.1021066151	2606.71584648178	2587.3658775249	2263.54599367888	2078.49155807656	2033.87156460157	2087.06870467555	1984.36442393385	2406.68336458714	2603.74729228493
1771330_at	YDR235W	PRP42	1737.1372653003	1613.60036359708	1655.98981083576	1885.56030658761	1658.13359314263	1716.76088688548	1666.77885491189	1636.66845747522	1331.68767554075	1413.35672444151	1442.46088127424	1385.60076224407	1341.76872124743	1105.0872385481
1771331_at	YGL238W	CSE1	5749.352434313	5268.08722752488	5536.5903344344	5471.87913274673	5478.53526808404	5742.8234616847	5194.25819464599	4828.22811206677	4639.42254064464	4311.98977329665	4627.77366837907	4257.28552883263	5058.73130295393	4551.15944694519
1771334_at	YGR166W	KRE11	1139.11466653853	1130.8177876646	1159.94910771493	1292.71500384633	1088.86483649612	1149.26927350037	1113.50143696229	937.933039451746	805.753874636026	1144.46347337784	1089.78511011638	1144.34228546603	1697.92288747364	685.222381498417
1771337_at	YDL046W	NPC2	7265.95695124629	7253.33160921905	7240.0028180409	7436.89388634264	8245.98530779639	7297.69349089569	7434.34931993063	9034.19790546402	9399.10356405793	11690.3596352695	10548.3612240029	11286.2442958105	12110.1458657674	12175.5713596862
1771340_at	YLR267W	BOP2	100.893557197138	90.6897349729636	75.491121455513	105.83097390431	132.693712306761	99.8128409655498	93.1987992697942	187.596777973455	229.069230387316	448.275662681396	334.819710207423	349.3855768594	342.169173151955	257.337530355363
1771341_at	YOL154W	ZPS1	723.501793297668	734.480487819783	670.400467537119	768.655661740554	747.996904957948	759.109870373604	659.947887983073	778.782762114032	654.55462298131	842.753075804097	763.986131166369	788.717274563888	723.764205806642	646.164927594468
1771344_at	YDR534C	FIT1	182.291480396398	150.542798644079	137.276410293014	171.460612277146	196.107016519744	199.534532054285	177.672907715839	214.144783093386	163.983373571128	191.661578923887	149.923658497363	173.081807529882	222.498714730321	217.166538043019
1771346_at	YDR354W	TRP4	2958.5375098438	3072.58330082212	3016.12147907165	3177.43118115202	3153.23851936865	3115.43096021341	3078.41524490229	3184.60919598443	3022.95884289988	3766.49294381567	3526.94220895097	3644.737078318	3547.85064471948	2131.26182014735
1771348_at	YLR040C	YLR040C	493.125696872659	500.530049311664	520.614854552516	565.504651344091	590.873397793406	530.240762324662	516.051420097545	574.044307607916	534.710856848415	779.448699615466	771.290327606504	755.544063734364	518.779754184278	279.748773570411
1771349_at	YMR037C	MSN2	1897.9400246427	1799.99156815022	1881.6263747254	1770.51221826547	1934.15386840101	1866.78427471556	2030.23096399956	2174.24854827738	2000.84361367907	2093.14448230855	1976.37410302923	2086.74829420801	2139.44502661727	2044.81849533166
1771353_at	YBR121C	GRS1	10522.4983524	9956.1917275639	10176.8818366113	10555.4335248387	10196.6357787725	10572.468838687	10113.0477320134	10028.8839301965	8874.17427966077	8260.18088091906	7552.3221255759	7455.54852317812	6493.71428818293	6920.11183743296
1771355_at	YLR457C	NBP1	394.855562763612	400.429245290835	416.217098488254	431.045196165503	425.406712879452	450.322333010705	416.169504182343	411.582239524531	420.956949886717	484.773649260534	466.00851583304	459.99313106482	565.727176725376	609.44238713073
1771358_at	YHR178W	STB5	491.18248060532	442.911744914878	444.658091532883	477.077838137842	544.541171343446	480.019222917353	493.079340712997	649.99326049193	617.897603947194	681.50299143525	673.96311662168	645.51810797884	873.027079925202	832.827370183793
1771359_at	YHR085W	IPI1	1327.73620746484	1215.48772830674	1250.7168857996	1502.6384103595	763.794526937086	1169.02011444822	743.285390708918	245.285179490718	90.6551390455257	183.888454477236	110.449497504056	131.76905880188	200.509262302232	452.537726421693
1771363_at	YGR213C	RTA1	90.5676506970048	80.3944498644566	53.0772581148317	103.120422963114	103.03939019722	89.1302895559425	77.3570525951102	129.269911869096	139.027702498978	296.072870589444	186.527013634363	191.226291670535	346.65625869158	164.854172165536
1771364_at	YHR140W	YHR140W	972.108113247407	878.63727496229	954.114679258408	1057.99244644298	1325.30044099504	963.479613959684	1146.14653697036	1746.39356660958	2032.84531744285	2302.3358227799	2246.67841414926	2139.48007110129	1869.61676681228	2108.02268441167
1771367_at	YHR062C	RPP1	1453.47776300849	1432.73089395483	1354.74991883986	1455.98402869587	1281.59461050775	1418.77350707484	1184.40250381638	709.306500174765	382.025229607332	326.445225124785	357.760030267639	376.606306265252	375.201030180033	556.513487605319
1771372_at	YOL142W	RRP40	2929.92334699205	2631.8888719851	2498.49121573482	3107.212493039	2560.49869907952	2666.68006606524	2262.29518126948	1649.49802373812	946.093273373556	1106.54152624756	931.525191309995	994.274593358843	1288.32938868453	1680.59307127044
1771373_at	YHR139C	SPS100	157.18686807596	145.890832026414	175.172171303245	185.802526967389	269.383051027401	199.055919046005	215.504829578904	301.631561063317	254.00522161928	303.847547064772	353.994656918268	274.404717944974	351.123397120897	377.341361838958
1771375_at	YBL049W	MOH1	71.7127149952296	48.1984239780824	58.5742424235901	72.3107854161163	112.823484254867	62.2165513608802	62.1556521852422	197.630644141945	320.354727181499	780.867108764662	525.588431483974	558.824979297232	1295.40883649494	2194.5158255118
1771376_at	YLR231C	BNA5	2374.86068478646	2262.16545422099	2409.63798588845	2401.99435233178	2590.22413544231	2519.29402640332	2621.34699942312	2755.91982337691	2640.61717536244	3207.71029683732	2870.43460029404	3103.63259853444	2748.20336560017	3289.0632440482
1771378_at	YOR047C	STD1	1705.90299814762	1646.44820188539	1744.02263414151	1577.36752320483	1910.88622065607	1704.64418344178	1908.09404738078	1845.56046599916	1116.92162865245	1029.69091839856	1130.56514031962	1035.35575700622	1518.54892339736	1737.38408222155
1771382_at	YDR370C	YDR370C	1195.58814697449	1140.42808982423	1166.40293193354	1152.46775820094	936.116075053018	1177.86741313321	1074.55640944123	792.980468469155	678.191667495095	747.486725419695	733.176204823425	746.563228913887	855.86947085109	1005.06286995452
1771383_at	YPR107C	YTH1	1147.08495867567	1164.43839341017	1239.40994681182	1268.80302823537	1457.21827055133	1133.86381290749	1377.56022669005	1577.98399513194	1603.15755930179	1700.03405259242	1775.83645318031	1839.53255201866	1813.85048886389	1552.41011878203
1771387_at	YKR003W	OSH6	2753.05067901693	2730.84953036267	3020.70546852735	2700.3487964111	3141.01454314154	3006.40904258851	3249.06712065457	3725.77994708165	3800.01847652071	3965.50528403779	4060.56483101208	4194.1835841311	4496.45353382108	3541.5645985232
1771388_at	YLR437C	DIF1	1456.49625179504	1362.76183984238	1436.09598219086	1679.8467312353	1778.10034920972	1516.90274857082	1540.03978685992	1764.27596811471	1466.42589801019	1607.59365547469	1611.21060903392	1550.91117985095	1359.59839843786	1239.38253726846
1771389_at	YOR353C	SOG2	898.271874100595	910.998104005045	899.696008149863	934.284455551775	922.970734663717	925.645818585355	935.306176126462	969.28198647209	945.815998617448	1001.42033001847	1018.08610214043	1023.96739155485	1145.79260640965	944.45333967086
1771390_at	YLR274W	MCM5	1583.98883891587	1425.57785200497	1501.54292761534	1651.37725006396	1401.35278060408	1384.11120180737	1414.18352154672	1514.98964697424	1674.16392447586	1796.93848425664	1715.63728839928	1808.65028432816	1526.29260868508	1494.74386397918
1771391_at	YDR490C	PKH1	1206.33977888162	1475.12837971225	1823.82688018431	1254.04477596033	1453.92824609779	1394.83999183254	1800.74641623059	1909.46275932972	1984.91250153843	1668.16756913409	2284.03259939311	2219.50174546218	1941.31360533831	2407.92362011936
1771392_at	YLR214W	FRE1	846.212698349613	737.843109214478	729.403426179172	884.396823417884	710.170025771066	823.05124884881	656.315626570585	490.180939108961	312.010608109998	390.67665782121	297.718311919703	306.187851259895	459.46327130654	436.525397678269
1771393_at	YFR039C	YFR039C	1716.25078343334	1749.07810761498	1837.43995595946	1759.52819652418	1619.89417645954	1813.47647473156	1761.61289825621	1656.4977097406	1560.09868462071	1594.62925920794	1646.52848964985	1641.67999371082	1857.12264551342	1939.22706675203
1771395_at	YBR151W	APD1	4973.23641030521	4336.89955864084	4406.28740172361	4895.68280438754	5293.85949208849	4536.84129697721	4481.42283836346	6171.39529141067	6505.97854597124	6796.91901402697	5844.75614054564	5942.23145695805	6639.99473077733	6157.0705878731
1771396_at	YOL077C	BRX1	7553.71900098887	7262.41145844658	7084.8204229748	7738.19144451871	6337.39293501616	7286.1119236206	6095.68381670232	4039.80174989823	1916.61764682722	472.062886290498	564.399676256536	402.573858193656	183.277536631543	1186.07292354476
1771397_at	YDR458C	HEH2	1344.59636788678	1261.57036502249	1232.50650372204	1351.51816177044	1232.44729402746	1394.28746414825	1313.8326537055	1378.83440441496	1443.32741022896	1611.19576506351	1469.89671300805	1453.94546591653	1567.9139399359	1436.33098926222
1771399_at	YPL019C	VTC3	1806.56739385479	1642.71863007736	1682.0373500322	1741.06296087223	1829.62250843012	1815.14309556504	1699.2109276003	2153.70874796892	2097.13300166492	2831.88986995985	2268.64658973553	2534.71170840906	2389.53706300591	1821.58223665393
1771401_at	YPR140W	TAZ1	1398.29328706039	1279.78002088869	1249.76884945084	1431.35006672959	1672.05024075505	1407.80160345114	1461.1911696423	2157.61139140093	2079.30307217685	2177.02975288159	1931.27149001084	2007.37580769556	1834.68850014574	1975.45084291065
1771402_at	YDR502C	SAM2	13273.7349571497	13901.52843203	13063.3948292922	12988.9490497998	12899.6604268274	12994.909937664	13335.0644521366	13654.361679561	15027.8035603395	17433.9486245857	16530.4862720149	17260.0072892046	15329.7816519821	13926.8606894216
1771403_at	YKR104W	YKR104W	296.513447720365	212.581387198508	227.494268871296	293.38018697272	250.761214241227	257.218409075712	208.337726617299	252.582799891938	186.252385715963	210.426599007289	145.463177721827	134.940296808035	322.196636180966	279.1811544729
1771404_at	YDL025C	YDL025C	1795.72735074994	1701.14292098533	1982.72332305823	1795.14067951743	1984.28827077148	1829.9763865926	2009.74286763549	2498.47066837217	2300.27817974709	2207.52586486975	2379.36529486771	2342.80952540659	2539.18642485646	2352.46712673954
1771405_at	YHR063C	PAN5	5704.69623210746	5203.30092154963	5166.01321837647	5543.39513398036	5632.61014786281	5621.85508832037	5419.32202489149	6067.95842793789	6813.47933095907	8772.34282077504	7677.08778278689	8121.08200734285	9880.2244095664	7711.17480758261
1771408_at	YLL015W	BPT1	2939.11391926041	2646.67548442437	2814.59672511647	3116.64333017738	2737.98262101772	2821.32475410057	2594.34670301781	3090.64517141625	3008.22593273648	3600.97857792455	3138.754487099	3256.9900608291	4018.73952680987	3775.30129227527
1771410_at	YKR098C	UBP11	757.563652748068	758.50515950568	736.660507700639	807.860161097828	957.05112445449	753.486019735861	919.83967640116	1354.54391607039	1361.73452290526	1143.59711205679	1276.82714211591	1072.25151298146	1706.08800638473	1450.14042329622
1771413_at	YOL155W-A	YOL155W-A	169.944617073856	237.843643499179	342.80306393435	204.859435232847	204.663564312156	249.590123681554	265.345054863508	188.41067855255	222.319705177198	330.683267499832	549.348730860057	543.546094307917	368.053404509027	200.190489147956
1771415_at	YDR061W	YDR061W	1348.14985046849	1207.40932116808	1383.81317641423	1364.64527175596	1357.75110167636	1239.26656235707	1280.03314548912	1438.00857937554	1299.26735475317	1570.66450848949	1327.01946708034	1598.35524895375	1391.11059910769	1556.98200446191
1771416_at	YOR389W	YOR389W	263.341961188657	260.708385687607	273.315249794193	211.457998081578	252.548259564961	256.473928967427	234.027162871798	250.84365011512	261.62693073317	410.307905739808	356.410354993829	400.588622215873	578.169477875814	562.70701945352
1771417_at	YER136W	GDI1	4590.85754919013	4003.18077914964	3702.23260046127	4029.46742972028	4376.42664965506	4164.83764498481	3776.59477605471	5272.37366083204	5536.00333392985	7328.34428751052	4924.29159696857	5660.23067575779	7128.10889876074	6580.57673353291
1771419_at	YPL026C	SKS1	1120.37290748958	1160.47331958316	1073.96558586843	1020.032486352	1343.81596861507	1207.82857971075	1316.55570263218	1124.07858253281	1083.20183902533	1360.67526190583	1218.86211098791	1225.6977940367	1880.30896441533	2060.62929955664
1771422_at	YDL047W	SIT4	2679.31377103836	2737.68838016005	3126.64414901186	2410.54295357843	2957.90577243438	3072.73507225966	2880.42286753242	2647.3264245497	2099.96636041274	1897.57310788685	2377.8488501444	2110.89924189109	2352.32673907682	2239.2187082027
1771426_at	YNL049C	SFB2	1614.4798552254	1227.95673724798	1354.84780180941	1639.06479337664	1527.58397177197	1467.1763274653	1362.78617180864	1462.48338223071	1138.60264528965	1556.73419779591	1117.06142446385	1243.4831394789	1469.94533266264	1223.24458887136
1771429_at	YLR208W	SEC13	5528.37552438088	5917.34211250323	6193.57460525242	5477.76132391104	6297.21394590303	5779.3755293027	6157.80169635185	6281.92476993751	5725.6708428889	5878.16988515039	6754.80716771981	6317.12510131257	6515.48198300518	5701.92801835007
1771432_at	YGR149W	YGR149W	1993.71774085939	1919.26307798943	1924.34945620664	2020.16586681886	2326.99591025022	2045.27952283481	2157.95944876459	3450.73174109242	4030.87591185084	5534.10602611765	4577.39960339823	4801.89087378448	5638.18137412916	3572.11785079963
1771433_at	YPL151C	PRP46	921.932455864922	866.884694940575	822.331055101805	934.999863264286	884.418474696647	889.90940750703	824.574574295735	918.337232340845	838.63059406701	1017.97150967493	943.397381985047	916.131277545584	897.783892516189	760.928260000674
1771435_at	YDR043C	NRG1	881.874050511473	782.840248668602	827.785384944464	815.041804151906	2494.4575993414	1386.02877113854	1968.66823398146	2323.76582187774	1924.28283021695	2353.4250138765	2070.27949222024	2058.68070355434	2489.27527638658	2460.58554518793
1771438_at	YOR217W	RFC1	1890.49816921856	1749.77063484563	1883.9496770684	1875.55375117405	1849.22370517386	1915.68264135543	1895.9583923961	1799.681829719	1413.20212985146	1417.01178453625	1362.22646296304	1376.13703740612	1286.8290632166	1298.08149338229
1771440_at	YGL171W	ROK1	2236.60589027416	1981.28609536908	2261.79109507605	2312.75750045024	1689.9830458075	2299.99387407837	1705.53778640677	960.6866405787	324.3505734136	102.832409001369	63.4030984740529	60.5341823152288	93.5578282774226	366.014442039872
1771442_at	YLR376C	PSY3	556.521479318268	490.565287481395	512.457816056981	527.462044055139	705.426083734679	567.124562595911	545.527567615494	774.825949247358	842.434613054977	971.769728975446	1033.80849098231	967.786301179234	1010.50397191646	725.236603182628
1771443_at	YML099C	ARG81	558.224641121989	509.535480232861	524.114712988643	558.393605043053	604.70382218477	582.289741822862	507.653056100816	662.883648391048	640.381546184365	913.841989172818	715.784783924726	761.87183093251	743.688183715472	633.240284747169
1771444_at	YBR079C	RPG1	5821.5350579887	5681.38410740968	6108.15203159968	5900.38466135611	5174.19302319133	6155.37489013175	5593.95718830382	4338.65660326429	2699.18592244612	1674.5224004358	1726.90599782509	1693.80992305808	1413.35147155564	1762.30548427282
1771446_at	YDL076C	RXT3	1135.16561109778	1140.98671820061	1036.9065740488	1107.94446237859	1315.73893224617	1134.43857739661	1262.45351864827	1606.61172527116	1495.41459639033	1472.49942658047	1310.49412132677	1357.99527655588	1273.758731011	1272.66831120033
1771447_at	YML105C	SEC65	4244.72117794085	4634.29165335979	4461.57805264045	4557.61998820898	4473.66986316438	4645.67598855356	4507.31723344879	4158.71411334815	3753.65760129532	4036.96560869986	4144.94570382729	4019.20719725559	3665.38542960569	3469.7268962086
1771449_at	YPR135W	CTF4	1819.13199105861	1962.95768178262	2145.94751560366	2061.7474035028	2166.11082466097	2142.02853186786	2239.11718961632	2205.35669634722	2100.658758795	2591.36615787334	2813.43827925389	2745.6982120856	2717.26561917156	2484.11926797972
1771450_at	YDL089W	NUR1	1550.75874509317	1648.54419535562	1859.70784011451	1739.23873550865	1849.92475590785	1781.30531911261	1957.55230606076	2245.41453516618	2306.35655304935	2286.95564236658	2524.10021864834	2398.66080477629	2269.50236825582	1850.50103985945
1771451_at	YOR080W	DIA2	1169.70098779519	1163.24474859723	1152.10303270941	1187.68762586362	1102.25506614472	1225.98407887637	1175.73160559938	1197.43175741103	1157.79833088567	1473.56459013261	1405.21544863076	1424.96550255913	1675.12293903057	1075.8181522604
1771458_at	YGR208W	SER2	4313.24789457879	4263.56117934912	4153.38715451113	4330.50588570973	4012.56468940536	4217.2748611329	3900.81756661217	3168.13835428219	2468.25335290449	2157.95472287096	2233.70684265972	2148.64224269042	1760.89850038103	1453.33396414443
1771459_at	YBR131W	CCZ1	1363.36056448264	1339.5353046558	1469.55182962428	1461.8619879436	1397.4753932725	1609.23210993878	1350.8450209417	1047.75988040553	867.825251638145	1037.24342852616	996.14715408678	1017.60704964507	1370.71493279097	1500.6021836468
1771460_at	YOR049C	RSB1	607.728216975243	467.026151564319	637.220597374718	553.986771140228	1054.83694168336	568.95026085933	930.11831806141	1366.16548029279	806.773985974355	297.1544313552	232.338763820121	312.62170840407	152.033491706875	231.859054317652
1771461_at	YLL006W	MMM1	925.195766950361	936.319174031685	924.881654621536	1021.22903811286	1066.99044147866	1015.50698290946	998.351492289738	1412.40325297806	1599.77807079113	2143.30248051721	1868.75023778521	2002.92780490337	1516.04823982789	1024.56598830512
1771462_at	YLR234W	TOP3	67.9054836869607	73.2364284756959	98.7442852446569	97.551356113334	119.401608430058	87.670661569947	82.7180532066633	89.4396885836558	113.753709660056	146.568532229005	143.747538434276	176.863915830401	135.084858216166	162.221132032366
1771463_at	YPR010C	RPA135	7679.48547340643	6777.50540770243	7170.5357826725	7556.7305275514	6581.37230414658	7332.63133147957	6536.78623855102	5494.09618597065	2878.84248381115	592.376726339103	846.201476568846	553.663641227536	212.847036021242	755.751102040014
1771464_at	YAL035W	FUN12	9366.4941278572	8996.6747092447	9404.57735091653	9522.44654221821	8974.16050651593	9659.7844637736	9188.37002205325	8197.46373433007	5940.28544270506	5099.17974927912	5128.87164034359	5059.11735629739	5695.39784360901	5811.42735377883
1771468_at	YMR123W	PKR1	5693.60537088327	5346.92196571919	5492.90727849959	5937.17357860807	5546.63494034112	5511.90019003839	5580.9934942777	4698.96385949977	3814.93840293342	3429.96917621288	3475.47427564909	3456.41533907376	3423.87921254836	4298.31866457752
1771469_at	YDR292C	SRP101	2511.22983817507	2431.42802278333	2332.82774311285	2530.31312702132	2411.58558417237	2433.83197020667	2165.13685481652	2463.63665188167	2248.24640436663	2508.87763715487	2154.1431086839	2290.01159804249	2214.40832905353	2099.81354117363
1771470_at	YMR010W	YMR010W	2599.65636931306	2631.36173636699	2759.15190574746	2587.04266210512	2508.21268878601	2533.31124519841	2652.78940531802	2541.92441503073	2665.00678790821	3204.92046250923	3290.27230944919	3358.79370247037	3620.72943534358	2535.3408050414
1771472_at	YKL019W	RAM2	2254.82525370792	2198.77532391972	2213.80139437536	2261.50858584996	2490.29716214475	2228.4272088787	2269.74409248651	2472.56594244302	2267.26101486354	2684.58264541322	2494.61357194127	2605.02200885988	2649.60136014183	2233.36995110822
1771473_at	YOR238W	YOR238W	1678.69687496404	1621.35395145023	1523.44237297148	1656.86445318534	1610.53098320305	1650.68607407958	1638.23587824924	1609.50175177109	1515.67425872876	2166.04058810327	1980.30351712208	2088.15836637656	2808.24989206322	1968.02429941419
1771475_at	YDR390C	UBA2	2157.99128561554	2401.20666917662	2331.32404665521	2266.87190194971	1983.02497932905	2457.48724151681	2216.10511236531	1903.25004353363	1726.0855645401	1626.74513870374	1684.56850694975	1593.17940981856	1897.6570107515	2213.54832684813
1771479_at	YNL259C	ATX1	5742.69063082172	5544.53443019234	5822.30718287729	7344.34960045928	5829.66941284876	5470.23500162613	5105.05280473064	5307.86298115152	5087.21115925571	5697.0912434463	5485.87762777573	5009.26360301106	7759.04890020869	7384.28111900657
1771489_at	YOL132W	GAS4	75.2111782735364	81.0068542578636	82.19103887619	100.439007677248	88.8746113193105	76.7312121830224	70.4686190755505	92.910964097685	94.8415145373847	147.478642980564	157.350146139572	152.528450407325	117.452392095866	108.138662483446
1771490_at	YER126C	NSA2	5667.22033328737	4801.42079523064	4702.57339128415	6170.12831230571	4193.14860447424	4612.93151414348	3551.36469590746	2547.44410346565	1313.44034687548	488.498723876831	513.233049984458	354.07020693202	145.119172639892	1012.66704675403
1771492_at	YGL189C	RPS26A	16744.8996022373	17029.1048089161	17581.0768325632	17441.3481712154	16880.1738583471	17100.8847292421	16828.2948010116	16305.1235138748	16201.2423857027	15413.9513773086	15412.3316996458	15380.3869514147	6068.45629576171	5513.27062583255
1771493_at	YIL115C	NUP159	4211.99514738307	4378.2032295377	4310.73311656197	4600.45864570544	3974.94978292014	4609.01625357386	4114.65083604357	4218.8648801854	3740.74407554376	3993.77442198659	3577.66272715187	3448.47943353	4950.18623691356	5563.80815536722
1771495_at	YDR528W	HLR1	2158.09694263721	2076.47371444069	2110.86537119981	2134.99413508304	1571.55766129725	2030.15742598552	1551.34343058318	1082.95140697349	1152.07771394321	1370.07728167927	1165.45063557331	1425.96805445277	1604.27019991536	1986.10763442817
1771497_at	YIL069C	RPS24B	15668.1230284726	15727.0130844133	14905.6836922271	15623.7475890889	15322.7956660243	15439.2995744798	14621.5935359688	14376.5555293406	12378.8774894241	4363.05194474789	5468.47004974585	4130.60580062694	791.519939075919	1393.25914422344
1771498_at	YGL156W	AMS1	299.139065109146	225.901976978476	286.055637449755	296.813079626372	382.021793674119	277.319609201925	313.355761031099	690.436117544393	1226.69610399065	2115.43862336904	2051.67728820123	2098.82679904695	4387.1720672857	5312.48567742891
1771499_at	YNL111C	CYB5	3766.83599335539	4126.50632441289	3814.58184916476	3764.39167823378	2918.41494984306	3644.62227192083	3284.51236286291	1956.30349671001	1722.96678858909	2895.80381988044	2670.47753274793	2788.74964807695	2855.55644340035	3487.55238019907
1771500_at	YMR078C	CTF18	1493.6441800868	1467.25491345385	1456.72358083024	1444.63582773589	1275.40568541985	1543.44802082049	1359.56735826637	1254.35031216245	1154.88725240218	1160.91811712011	1100.04411188988	1065.65482472375	1284.43274222	1495.57382091856
1771501_at	YPR017C	DSS4	1415.44487524222	1691.52808133202	1539.69576600688	1577.77170421729	1690.08814074855	1622.84431517671	1656.78984338606	1541.06658836903	1573.61626730092	1545.2459793625	1722.68538044598	1610.97917594035	1396.71372502211	1330.15818938616
1771502_at	YPR043W	RPL43A	20870.9773817512	21007.5888329358	20574.3868254025	21133.0048783784	20762.1943726826	20968.8437271116	21233.3177933768	20345.486737454	20242.9373772465	18394.2472330628	19120.0565727994	18089.2499100054	6732.38828755325	9058.46387370794
1771503_at	YAR035C-A	YAR035C-A	74.4558494874994	303.532272801123	352.06182857358	94.6132558144312	187.43126481051	205.921238093747	266.599855936367	117.837226434361	182.111639255915	110.446123572986	476.732479438146	371.086449585159	374.774539959859	405.349977811909
1771505_at	YCR090C	YCR090C	2774.53927836648	3003.1564205642	2809.74712078129	3255.73961633116	2622.20491130017	2735.44316155111	2586.8656065017	2206.79611581289	2193.51061669649	2240.78741057955	2353.88997947386	2133.20568658706	1920.5940423716	1617.16832475514
1771507_at	YNL152W	INN1	1377.77900972873	1443.58013774129	1441.44208530697	1377.91452474673	1557.62739221973	1552.5970244521	1555.45335696221	1676.12002683834	1531.56859339391	1565.54744165327	1502.84878161965	1575.25567746449	1486.05059855559	1435.79928618898
1771508_at	YGL168W	HUR1	351.333232649991	434.69710303423	573.343911829654	329.175293509846	252.420868085874	494.718619775182	463.283761409115	288.325674703362	264.457987811418	228.38490111599	408.591755555468	392.118662215225	319.905762415863	274.575472501664
1771509_at	YGL055W	OLE1	6864.55999683112	6318.45810399292	6711.88714376539	7211.3157285245	6989.4468121073	6827.99928019692	6485.22686818944	7230.59667435284	6088.00261617792	8852.6370593041	7080.71974241176	8202.09332360779	11771.90613468	11432.0022943518
1771510_at	YGR170W	PSD2	1149.0663662554	1278.67618805245	1442.0611933691	1110.42586211778	1165.27706490798	1281.20719506562	1298.64154212237	1242.77100081375	1284.96475052938	1349.3896337183	1520.03341512884	1516.64703750549	1420.91604946431	1306.35386261351
1771512_at	YMR225C	MRPL44	1809.62518821688	2015.07163425486	2035.57042750428	2103.02532001028	1965.55397479539	2074.21826879614	2135.75060998932	1892.50715822378	1868.49155095958	2179.36852979011	2359.09725527486	2108.42742391401	2032.25643655994	2283.3905100515
1771513_at	YER089C	PTC2	3041.58191325723	2920.07952739413	3132.62187657657	2967.43446604819	2962.69308751959	3057.84800294756	3153.86274657495	3353.53620370183	3182.46607349038	4219.89904657038	3472.59366735721	3895.24540503798	4209.10497963898	2713.81089254925
1771514_at	YOR349W	CIN1	886.016367289545	794.714181862402	745.366564322467	869.609872896535	840.400363371193	918.061632290234	772.327675855942	806.09422899903	624.159529529018	746.035572914963	635.945772876444	656.34642717827	1147.73143009692	928.909142839897
1771515_at	YML131W	YML131W	681.837107321929	563.242132497037	532.303219457912	672.898057441136	708.68566121452	681.818188271771	607.305876043504	994.175294382759	894.610179474911	1241.32400612609	995.060065724442	1006.6973894747	1146.28306795368	1780.64456149331
1771518_at	YOL144W	NOP8	827.722396561723	1397.68530002827	1431.96976091682	949.52813891262	687.630071758332	1144.7968242864	982.379441027928	372.733571777398	516.353868265416	327.061659384852	1216.41139704347	947.829852244815	1106.80870984152	1187.14850393029
1771519_at	YAR027W	UIP3	2698.47427430545	2635.92954551165	2399.37693903942	2659.13137062164	3512.3225436216	2616.39859297995	2807.62009092641	4206.250504145	4514.42766220756	4335.96993002725	3936.48277403975	3954.54835450513	4516.28009687268	4897.51899637695
1771520_at	YNL149C	PGA2	6616.59452236977	6540.43160016309	6452.59523713595	7374.7771226609	6156.26444389553	6521.90088571236	6170.35565086802	5406.19035091797	5127.26919565486	5583.62124614218	5277.3365899375	5052.6735116549	7846.16181771463	7782.02469229215
1771521_at	YOR099W	KTR1	7414.85202580659	7082.99038785532	7008.29928752629	7345.31584474195	7602.37687042428	6926.65753054094	7017.69720817029	7826.64830316785	7062.10061741138	7545.830745408	6881.8768410098	7282.93135969829	7113.6011066711	6982.52379673705
1771522_at	YLR239C	LIP2	908.779153603919	922.741992131558	951.374281019722	903.239672278935	948.82418225205	928.42435441651	887.275493201961	950.77547544151	993.73787520347	1206.23194438379	1068.37783969641	1167.76870108845	1060.21161885952	895.414508721999
1771523_at	YDL160C-A	YDL160C-A	1831.43287977117	1867.51890058601	1887.49104607434	2291.39161299917	1962.22214187681	1912.79131928689	1894.3645371219	1922.21442763183	1933.25078319957	2412.74100148639	2490.09054462338	2292.27380862907	2121.91727096534	1676.361424729
1771525_at	YNL161W	CBK1	2095.68150450376	1850.85831020218	1876.31939843675	1968.43277956196	1915.27349028783	1937.53100019509	1975.51291801751	1933.10250634979	1685.72865137435	2009.15539087355	1795.3276124057	1827.95453025685	2173.82251361544	2010.20103439646
1771526_at	YPL132W	COX11	1143.71796582559	1065.56162202842	1069.86484295068	1190.56953635487	1227.90885146002	1096.39694772307	1081.61979097844	1294.20431847132	1098.72596246992	957.096608572265	926.524503102711	921.60806025758	864.81461952525	1228.48958871546
1771527_at	YER088C	DOT6	3249.4338970942	3808.6557401444	4586.76350905938	3233.56929312898	3996.73527189271	3939.20513022918	4543.69060767124	4467.43755964804	4212.09798547943	3596.91328709093	4538.95385368918	4379.19856608841	3296.52151635843	3349.99809835116
1771529_at	YDR380W	ARO10	72.9515736527017	79.465521997881	78.8031245953723	74.8421698162948	94.4926722908634	85.7685261617527	89.5852751284	113.364048672867	109.839203347293	127.092901213384	146.179478874799	143.301793482856	107.430314873749	89.346678018942
1771530_at	YCR093W	CDC39	2676.97860608189	3129.66597614725	3531.7501861415	2630.23233738794	2769.02286978285	3263.24650465592	3163.87365503079	2721.74463656141	2726.13793511254	2050.29692702191	2959.39787033719	2754.76853749984	3375.22606669474	3603.19180142896
1771531_at	YJL139C	YUR1	534.0952215743	462.533917772499	465.236888839612	533.753663117937	504.242488842211	489.714856015808	469.018069269664	565.093270208981	509.477826493313	691.696842695539	575.065783529148	593.165876686882	448.393613661983	433.88075023573
1771533_at	YAR031W	PRM9	241.942879241862	253.221760605954	248.401764500873	249.22895190791	308.557183970077	259.847141009562	261.241596357438	282.078163502486	304.861279266613	323.379523635313	306.263639862157	328.572300497231	232.93674867307	190.253042363679
1771534_at	YPL193W	RSA1	418.683905046317	464.993880385234	529.627985832454	456.57400105417	361.246329958823	462.217433970273	378.919001880018	288.900847409081	224.193785505171	214.807998231197	246.737767398639	222.448444348393	186.430388883261	377.242144919172
1771536_at	YER101C	AST2	768.392137336885	716.121111367381	695.126030225225	791.1391398217	799.61744590223	797.060513795802	701.565255197874	927.308351537253	881.44998189526	826.001104064623	719.454152475072	702.599196311944	1018.483147101	1664.87077946034
1771539_at	YNL242W	ATG2	442.310692304782	392.528706396376	423.649422214967	466.745542365539	562.725015027753	439.521883436845	501.410114900963	944.341580897611	1031.40608080223	1056.45932215949	1181.77187837706	1183.35676880552	1037.73126611297	930.424371352482
1771540_at	YNL121C	TOM70	5175.38039844112	4699.81825699867	4852.84469281075	4887.17233186504	4579.45718663604	5200.11463020449	4456.00360556574	4576.97080741056	4475.34629156349	4482.82341683915	4430.22917954984	4333.10823222554	4051.35392371012	3903.9180489488
1771542_at	YNL113W	RPC19	4259.5629305255	4529.20185939836	4272.45819546336	4790.87528159284	3281.29174133011	4268.11468798342	3450.41774598286	1377.1040343834	508.472342813021	838.352261215789	651.058214325597	729.237327551161	1236.00112797197	1733.8426162073
1771544_at	YDR395W	SXM1	3240.00985421647	3370.6845143136	3290.78711471484	3223.62375718614	2750.00453598158	3242.21615349733	2828.73185137118	2237.35715038521	1612.64807669463	1334.53781793633	1249.75364078618	1210.43697196552	1285.31960995333	1572.17719956573
1771546_at	YMR004W	MVP1	1967.92897874561	1802.65717008401	1754.4971674186	1972.88856668632	2024.99803222469	2004.45379527623	2025.16225260274	2454.90524121692	2424.02698121156	2973.86041580953	2572.46162956224	2576.92021050946	3396.0440981849	2712.32971296417
1771549_at	YNR031C	SSK2	2294.12898900896	1831.59697780299	2134.33512104532	2196.19013270257	2412.12815470913	2181.75314413068	2094.06829170313	2498.14615434825	2616.91221856231	2699.64212417237	2913.01601752121	2899.62736973818	3102.37184827721	2638.33978257709
1771550_at	YAL064W-B	YAL064W-B	48.7283490142725	56.6799398631884	52.8740874556231	55.557880674697	48.3154789465164	54.8462777202816	68.2648155718228	64.1507132076209	59.607827754846	65.4552956652428	67.7445093117211	58.5674122103826	62.7346579684288	70.7286289789662
1771551_at	YDR520C	URC2	847.860997977051	795.354934416216	753.05982148127	885.560166682986	803.451437348651	842.086059112581	766.545929260525	675.19476386058	577.485971370772	822.480898530282	648.512185610649	657.372210813099	768.390029915616	812.856207884501
1771552_at	YDR217C	RAD9	1458.4471414686	1542.40257646635	1646.59210702917	1594.45683414218	1388.09900624987	1728.12638474196	1499.64794664149	1140.03230033258	924.375171092377	1110.13094703398	1136.70505867673	1107.33064656143	1562.38745789542	1881.58148895091
1771554_at	YOL104C	NDJ1	51.463883386154	29.9733687722373	32.0498618983439	35.8623416695144	53.790686117439	42.7533281011643	37.7379640652644	61.5433067077628	45.8953698498969	64.6592790632446	51.2967758429755	44.229745474316	42.1692647784183	51.9040698658983
1771557_at	YIR031C	DAL7	1783.19631125052	1625.62442733844	1459.08841649497	1938.76496621629	6256.65156382029	3330.46155616936	4529.45184862239	11229.1909827093	14952.8030780852	17234.5933346957	17416.4187175398	17783.6984791626	10042.6785632688	8192.5695422855
1771559_at	YHR122W	YHR122W	2082.14761390129	2176.39437880342	2093.96380984268	2393.55977120622	1937.27238602021	2210.64517915734	1934.28203854174	1579.04643135436	1276.80565628759	1993.79171862758	1753.47018658112	1814.87020829823	2453.31772160163	2353.66122579261
1771561_at	YPL141C	YPL141C	688.56240260947	805.538373254225	837.125654107857	657.959036394423	772.436687656471	883.106348551045	973.357745275823	738.009022325203	694.699162543595	626.708795666295	764.366678490961	722.04820613778	712.658356660874	913.914083512823
1771562_at	YDR067C	OCA6	1501.56826301715	1699.87571743379	1675.87865831149	1671.53393972461	1745.87780118543	1642.37535188895	1723.93936214546	1747.26486007638	1742.26501029257	1810.00224464285	1863.59361523925	1803.89047949442	2066.35130548604	2003.78026205748
1771565_at	YDR184C	ATC1	1208.43617972056	1210.50913624778	1140.46997917688	1150.22406223576	481.68195886584	947.40345906601	551.674348835904	154.434412477494	64.526890733616	81.7194457226368	53.0870507975008	78.948987008587	96.2709474534754	176.879112513009
1771566_at	YAR002C-A	ERP1	8828.19320747166	8981.67658516956	8707.94208856333	9312.14341366977	8650.15728369888	8546.20949525513	8478.01507118504	8275.20482021116	7790.3454523689	8318.43068965566	7875.3865077394	7838.13007132156	8249.9156500154	9040.26696322549
1771567_at	YDR524C	AGE1	1265.46944882344	1103.64661352427	1008.86972220468	1093.53169925633	1003.26753127061	1167.22725956202	994.132945809843	1048.73970625334	997.238444947945	1165.94233587727	916.767281494399	986.818557910022	1242.62631019442	1200.36186971608
1771568_at	YBL067C	UBP13	1438.35429788346	1331.21009502895	1348.61208444052	1445.35143744477	1256.79897159515	1414.89391307333	1212.71830301954	1250.80190506504	960.161404488704	1091.79633269021	834.21021067029	918.14342770577	1071.96427675281	1155.56744017516
1771569_at	YDR428C	BNA7	1088.39243773321	1092.06662512891	1068.36937409206	1129.62875439384	1148.49959516293	1146.12003268171	1110.32993417143	1002.34784496483	840.257875785985	940.270670056585	980.852341633093	976.354830282423	811.130312622111	732.399251478056
1771574_at	YDR213W	UPC2	896.791651828552	1021.62595359197	1183.37169413337	919.508522120152	1173.59119298339	991.102995289105	1333.83186423641	985.383562131866	850.527474330712	766.904731816516	1184.22641362216	931.659829342373	1597.75413701952	2227.06049534919
1771575_at	YGR089W	NNF2	1772.47537009997	1398.68312945396	1416.19656625789	1873.11875788955	1487.27366061623	1570.18959218065	1276.70143374676	1330.11444575348	1061.95394985023	1266.71433330121	1007.4755468721	1015.69433684179	1327.30136365111	1213.28455488152
1771577_at	YBR015C	MNN2	5036.98972277078	4662.45306626462	4758.93199610529	4728.26970843349	4544.45910347528	4663.67385466849	4590.42053464539	4645.92405581412	4225.02346800686	3813.75660929215	3514.20207142479	3591.52123343225	3348.74150575289	4026.45985239272
1771578_at	YDR036C	EHD3	1713.18044124345	1818.77462774015	1803.72737271372	1703.38401528251	1643.04236114655	1935.87765289476	1800.16781373194	1629.52252581512	1793.84446465772	2503.34646595625	2297.05859535789	2447.77640704253	2967.2817778064	2867.47803509899
1771579_at	YOL127W	RPL25	21308.070138686	21135.3216983978	21289.5739744514	21391.2404952111	21217.2687137799	21011.5786144868	21192.8239641454	20036.1549005976	20784.6459991366	19294.1366810786	19269.355921803	19030.2583844525	6917.82045182728	8730.0433445585
1771580_at	YKL161C	YKL161C	603.115444421728	632.589322506511	639.299086111878	562.589516562103	574.599165626216	619.551532365192	693.64186921573	650.165514533006	815.59550575309	2044.7832832002	1678.18035475778	1984.69432936021	2283.88414890865	798.790392904461
1771585_at	YOR008C	SLG1	1797.76074025048	1658.26129731895	1665.4483065818	1649.32316669822	1797.881404029	1592.64707896173	1646.60266719889	2176.992071434	2134.4332167074	1870.80683176961	1681.49723722717	1851.30937879439	1769.05885832728	1872.01635068361
1771588_at	YMR179W	SPT21	1005.75516444611	1105.14694754336	1183.64747447966	1125.86580591429	944.49189545331	1097.61465303805	973.62565994047	751.22445508941	727.062487906884	737.948908468237	898.45317489691	906.23971400515	1260.74649894031	1011.86650768972
1771591_at	YDR297W	SUR2	2117.49412797539	2029.8578209384	2032.55383457252	1781.74140884287	2364.0105332488	2081.92103071999	2017.70827437595	2385.79972170709	1795.48621267683	1478.38059156722	1549.4996672168	1541.83527053468	2223.03960371118	2917.82805157731
1771596_at	YOR298C-A	MBF1	11435.7283845015	11189.5619970195	11184.9905507679	11709.6242715547	12587.6439235259	11846.8636684072	11784.6727385347	13131.4599661203	13631.1114187449	10275.28347612	11566.1809308442	10724.1408715993	14934.22468704	14217.2346317627
1771598_at	YOR061W	CKA2	3678.16411265467	3443.55509689262	3310.12544340688	3631.36035930936	3535.49436298334	3537.59584579375	3308.17903590527	3844.93659975415	3732.5348029121	4559.57568715662	3543.63556286308	3959.42180685913	3851.48606985268	3302.9637714864
1771599_at	YIL112W	HOS4	955.462216070378	1157.34439965369	1257.25187415862	1086.96016694036	1089.19404130288	1232.16212819116	1304.30132415653	1095.17669376634	1095.68921719259	1105.96078803835	1516.82424209711	1507.53323432324	1634.5634757978	1778.1798323125
1771602_at	YGL172W	NUP49	3142.29586727295	2812.83671158707	2935.56204027267	2960.14236365616	3127.84465781648	2920.26621614832	3000.99198066892	3208.53105886618	3032.3203075815	3112.84129918375	2852.07231268513	3109.263056422	2753.22101621053	2276.86150188619
1771609_at	YFR025C	HIS2	3804.7289001493	3636.12220594872	3733.94497151231	3748.66241893019	3931.18579674684	3747.33916644823	3862.50382519267	4251.74781449786	4546.10219786338	6200.55803320198	5764.58721987509	5752.67894839084	5840.72811560979	4220.22276866177
1771611_at	YIR004W	DJP1	1573.69915962266	1592.37596951431	1547.20627719964	1587.58006480082	1754.50352695719	1658.64522555705	1538.93481657622	1836.06447392068	1800.32792624643	2112.77647700833	2053.41963828278	1898.46724911639	1835.1525957493	1496.99776078214
1771612_at	YPL138C	SPP1	669.606266125722	702.846667464979	710.27618614275	754.708314897241	698.854441927515	683.62476855345	681.456068094232	648.484484890473	591.76124546596	730.713586453419	652.626395340052	699.75689670398	836.049378840795	950.381082299075
1771614_at	YDR306C	YDR306C	1170.4425170872	1218.54267752172	1220.55034611276	1238.52706443333	1538.2515414621	1241.98352307585	1412.26978470588	1928.64681456757	1752.99306958086	1783.7065449746	1777.6944212264	1734.88889271437	1720.50701524648	2029.06511472433
1771615_at	YKL183C-A	YKL183C-A	80.9775819825	113.19748744891	158.488113071937	87.244374665426	91.6441969842153	112.236997719128	120.246170980544	82.7948517615682	74.8870567427622	93.4021565244182	122.532572992735	121.691732121677	98.5782674928307	67.0029754590003
1771619_at	YGL047W	ALG13	1435.10904337759	1195.55026381157	1278.23107951011	1493.07903823724	1775.53825047208	1370.09072849502	1339.32643183179	2348.69478260922	2926.33763368601	4082.59248604119	3965.50000142413	3875.48463705448	3832.21360239308	2934.39082994249
1771620_at	YPR162C	ORC4	1089.83309547914	1012.36547865149	1138.0154721269	1166.82160294329	1111.13782405001	1171.9781280436	1129.69722499114	1137.98169435907	999.068918606844	1200.64547284797	1315.29282940945	1265.54074684205	1345.12254011357	1132.67329780721
1771624_at	YDR453C	TSA2	292.125204442672	305.143761300023	291.273829391522	328.797683530368	442.570484375354	343.815575396669	386.908470268176	736.93148423467	1048.97563501184	2079.52160264038	1754.38779710217	1888.97481198151	3486.45198602607	3033.55134805693
1771626_at	YKR081C	RPF2	3988.05129269375	4198.93200208971	4295.96457130486	4500.89141142595	3349.79846262485	4362.76920735406	3361.41838866122	1780.75846664197	519.277492196296	125.213417811693	71.2549942359423	59.2333849483152	133.241300018987	711.951783832074
1771627_at	YGR295C	COS6	3107.28823823076	3190.43650658804	3390.44502825364	3003.47745697364	3345.17326762188	2916.44714178778	3285.94121782024	3605.73423010322	3117.06058676258	3055.29058068893	3407.4777743784	3527.79989033335	4608.3397977417	5059.86946969168
1771629_at	YOR213C	SAS5	907.981375340277	848.928323942166	766.405583862605	880.566083622719	802.051570175952	774.938835840678	709.548542730907	623.994077519095	561.146912643536	814.059439547838	628.759297869673	713.381241818589	828.036380808401	866.408031682478
1771630_at	YDR272W	GLO2	4204.78504369621	3870.89830826594	3594.26152743915	4144.82042118601	4507.70323636441	3945.12878402552	4009.71267624462	4846.31966468149	5343.91862492842	5826.65817779509	5753.45445214254	5670.80772849277	7195.28180880899	7373.33294256644
1771632_at	YDR273W	DON1	539.884001287502	504.861582530293	495.48956684346	587.569148187209	560.175245769662	557.232941018261	573.099361708717	615.517079197753	446.186658715502	500.863691248247	486.348304400915	455.118777535832	933.648333179595	604.056052288801
1771633_at	YPR191W	QCR2	3831.89572194431	3876.39263882375	3947.56132831942	3898.39957002293	3929.72205383234	4071.53500433072	4041.96807320514	4779.73540547182	4854.26318976773	5359.76450805983	5451.15781729617	5396.25007209262	5672.75830988117	8168.2773579058
1771634_at	YJR046W	TAH11	1607.81119253765	1579.53461584381	1535.89082745447	1745.48207638006	1646.91099762355	1840.80578571507	1584.74306317276	1490.69464474807	1171.29735879419	960.887763862172	930.626341164911	923.088104250833	1967.66788946642	1733.35071694338
1771636_at	YNL212W	VID27	1718.64999791316	1771.89596354698	1802.80604388547	1709.13790843462	1803.44664386378	1767.38437534249	1883.78409008751	2125.62636725738	2056.16611561029	2168.40551856258	2239.88447875584	2225.36779779467	2418.61561968431	2391.68960937534
1771638_at	YDR237W	MRPL7	1529.7411219164	1458.44749238799	1505.37640559689	1580.85535234082	1516.26134409559	1462.94025952865	1487.0888682152	1445.13160869336	1459.07386174737	1615.11899443541	1629.38239074152	1593.69384307679	1200.18590845678	1220.48517503109
1771639_at	YLR410W	VIP1	3203.07699960773	3339.47905853241	3535.00858343732	3161.26324964454	3155.83370203312	3624.41978053143	3345.9759670692	3098.87199513107	2621.854805722	3090.78183057072	3149.29622088728	3088.35973209923	3531.07635443182	3341.28155170427
1771643_at	YGR223C	HSV2	895.998110791519	908.235819960333	982.36199323873	881.330041131825	1149.93241833955	933.479847062857	1116.62326568462	1517.6335782833	1596.23544234242	1727.82381708701	1710.79314895824	1834.55299622346	2035.06556768957	1644.18643069531
1771644_at	YOL133W	HRT1	1972.96629115642	2105.42987358275	1980.05585229624	2285.7694127302	2298.20034480875	1954.5780649247	2102.58752477825	2273.24696306238	2392.37668244863	3205.50703746733	2733.75170171369	2958.56950099305	3341.59045148559	2482.36438231119
1771645_at	YPR151C	SUE1	123.58529759248	125.135451091073	99.4252272737016	140.396330388124	209.030222877506	123.286416795356	155.213085130785	328.604129676893	442.528884451282	721.647968115597	797.524516492593	737.41302944149	1280.30440143389	1282.58634689616
1771648_at	YML032C	RAD52	1268.40526033036	1196.69680039921	1276.48335858746	1251.5542282718	1390.72200923426	1285.160769371	1354.27543898498	1472.24359077819	1408.53664824393	1687.37130816709	1696.24816627107	1773.01193969818	1848.64984220397	1350.91516570145
1771649_at	YGL242C	YGL242C	3253.50060011774	3433.55845309684	3167.0809332932	3649.46306540609	4003.74058095187	3655.76782477488	3625.09006032329	4070.05276856458	4077.60683827233	5218.89379788897	4880.27874291521	4644.46554496271	7012.40864728974	4994.41016537341
1771650_at	YBR267W	REI1	1453.01943947375	1550.31928551558	1683.09862352953	1757.79715870825	674.077208886227	1466.96968390096	813.944442067514	126.324287513431	47.0728000888576	101.991460857802	53.7133349247124	57.5327637630065	172.11587299173	411.928715733842
1771651_at	YER100W	UBC6	2160.8661764123	2054.80076847395	1952.87905568162	2167.74098044473	2278.21286675399	2056.54517973803	2013.23705402891	2318.59542590979	2488.63558942813	3035.60866173608	2528.95705145356	2676.7272349943	3204.65745911208	2910.70773042481
1771652_at	YML096W	YML096W	1443.71603928553	1341.9236583866	1413.10775874185	1582.96096193406	1174.71159364755	1524.9577698124	1158.18115803853	785.029043751604	431.666274060953	539.307396239673	391.51341243774	478.76276074791	434.858771914808	592.547260791024
1771655_at	YDR227W	SIR4	1743.73150074222	1607.24737750712	1687.92758864775	1626.86182282473	1527.78576207836	1662.80082467359	1739.61541158373	1486.76039485874	1182.24082250216	1406.6389072486	1323.68661492101	1339.515798312	1613.72294300689	2040.08025245386
1771657_at	YDR525W-A	SNA2	3406.87872153595	3285.77637289893	3364.49700857416	3875.2029621333	3794.2227055016	3403.72870079832	3452.42112693613	3601.95117389753	3727.09687913879	4739.9480923934	4102.44452150835	4231.85934226262	8498.07014911128	8155.39642616474
1771658_at	YMR309C	NIP1	5463.56893295585	5017.11709498457	5013.528459527	5128.56343666734	3790.07192417766	4941.57485045863	4136.74098955706	2306.5189377496	1156.17698239596	1203.26884753526	925.310309261299	1037.53322978167	933.459545566216	1334.76632587385
1771664_at	YMR315W	YMR315W	5881.873725802	5907.02500646829	5937.85727994414	5473.6947820593	6561.9285541405	5656.23713516346	6764.1661522216	8175.13364935824	8938.13181848655	9668.00047522989	8857.24686627525	9934.99343490215	10509.2865920036	10564.1082195976
1771670_at	YDR506C	YDR506C	522.313507005542	478.291563869376	536.189664785041	505.653900974891	543.049786966839	495.025878526658	493.401666973516	691.213441906555	721.646580025858	888.987065948633	873.862229932973	855.671035167685	593.447342967631	670.817872496162
1771671_at	YDL159W-A	YDL159W-A	36.5466014251343	14.0731605466361	14.146468931104	28.4217674935643	30.5292764374299	20.8438525258405	16.0418816043478	31.1850041539758	16.1783993276224	24.1354119780226	19.6146029873495	14.5922625141904	17.5941285307816	14.0664442840327
1771675_at	YFR002W	NIC96	2627.04279531096	2726.32515045731	2547.23583265055	2601.46501782888	2285.80295422706	2656.95738182044	2595.64812746264	1947.61726069899	1679.25052687252	1707.85265412642	1685.65294250357	1662.06402380773	1861.34424607321	1921.66879775555
1771677_at	YHR060W	VMA22	3076.36194651038	3061.15973496973	3004.87758564236	3575.63244164318	2969.82748916466	3103.95348555287	2837.64075681748	2720.31600335427	2581.61973545536	2852.40268403669	2968.48810683119	2548.77556210101	3056.63818832252	3248.55259870676
1771678_at	YDL133W	YDL133W	1686.87812315714	1517.60676125491	1522.77756282519	1739.04440007797	1454.14460099406	1525.41516606933	1378.36033215403	1652.0380917028	1504.61707915397	1576.12797348039	1418.81975454996	1392.882914324	1496.05581568559	1477.46537877778
1771679_at	YIL090W	ICE2	2618.24249673192	2374.16322904343	2455.79618426542	2502.4903359066	1868.61847562694	2290.28194287988	2043.970733658	1511.46021448518	1151.04694081032	1255.34328136937	1055.37477825356	1066.63212572207	1311.92967638641	1801.89445146152
1771682_at	YOR344C	TYE7	489.99501354897	758.776877805187	833.728581044882	640.993079119209	842.9574010259	836.326480467878	896.609228434102	635.259771209601	690.047694367489	691.893185303543	985.191965204701	970.31334592589	903.451518221877	1109.65817390445
1771685_at	YLR077W	FMP25	1251.1587060595	1099.64786505096	1172.01071002575	1202.28359437117	1073.73083200798	1226.36102142826	1122.37072380411	941.960491265233	769.979352098854	928.104322637495	809.589293271129	812.584546734748	942.751707667933	1016.60689617601
1771686_at	YIR006C	PAN1	3705.95976506395	4727.66864832557	5016.97130974154	3917.81013504399	4021.24299429587	5110.92659636133	5139.37890371051	4827.09971715269	5291.97788466622	5696.37503267283	5616.95097298682	5902.38766698014	6843.31760327573	6232.41492227558
1771687_at	YGR204W	ADE3	11999.8829783526	11411.2552664881	11489.6544081581	11999.875570779	11613.6612494099	11768.1773114315	11599.9036686712	11955.8699783987	11027.3452400005	11968.0932239917	10954.8746126025	11288.3609456035	11496.5360252238	8488.3052368431
1771691_at	YHL048C-A	YHL048C-A	171.097048502863	161.337893608896	119.603055773915	162.097216107507	237.875288850241	152.142191508832	213.292182432687	323.392163221751	514.439773421453	343.638850925375	515.926324734955	479.435364566192	380.225026620259	163.624620662244
1771692_at	YGR087C	PDC6	257.989626852668	219.903899839408	195.622745660511	212.771537197251	220.649564607444	207.26385265419	303.584796241336	316.081024009686	553.201987620957	2352.31182999631	1481.3768100205	1699.5885966478	2453.92880493592	3653.3833913305
1771693_at	YHL006C	SHU1	356.884227196541	431.957701374522	459.405619585824	419.920277685771	457.290724969071	400.133748018599	418.638426604312	510.112929877634	551.11916324899	736.879498681953	778.855549606399	774.069767595907	834.753719164422	725.469439285621
1771695_at	YPR001W	CIT3	182.87067920493	138.690966513218	122.032921094514	194.350825632921	183.629346096462	163.273710873314	145.486515983628	193.777267624021	192.448292284538	355.09150388176	290.965392671374	265.47576167834	402.130490928811	262.197893213702
1771696_at	YOL148C	SPT20	910.310741020689	1026.34264781987	1224.78026118309	1006.43298671844	1111.32433141298	1156.42764638598	1161.58323425083	1143.21128293917	1113.59198917547	1165.1010085859	1486.3448549365	1362.32935750118	1471.79896708416	1192.8858907073
1771700_at	YNR047W	FPK1	1720.04667355771	1605.9218908463	1679.44095294721	1759.6459876917	1712.28176254341	1583.72165775343	1689.08878552326	2057.46453716497	2135.63844913582	1924.89284219716	1851.20911018987	1775.14694733796	1991.49984944921	1991.38499348604
1771702_at	YJR152W	DAL5	1155.64679866823	845.07704448267	793.702902308018	1110.45390205989	6306.07531380652	2044.81375745939	3468.65977818161	13394.9120806717	17461.0774684766	20190.0949677694	21657.2795108913	22087.7854030373	18796.2386536799	18698.7823901403
1771703_at	YDL182W	LYS20	12824.9421137395	12888.1220444707	13145.4654993725	12915.0568302472	12781.1273535201	13859.8315599673	13271.0788926605	12270.1438487697	10413.0932527437	8802.14985137878	8863.76013782805	8928.21485391638	6523.8830472153	7588.5840711235
1771705_at	YER150W	SPI1	799.041341718782	801.875477519304	753.72646448296	950.355204820385	1532.39796128951	856.697605412914	1142.09809970907	2309.26399291996	2465.54997386307	2160.798894652	2213.10555130555	2015.93857298378	2481.47949788877	6160.0179862682
1771706_at	YBR154C	RPB5	4506.37520992621	4850.65736798733	4788.33761813517	4709.86816613203	3807.59622704802	4510.00177494387	3989.63873017336	2479.87858191749	1325.55438512731	1071.86032435321	1135.45520546781	1144.08327819509	992.92039859338	1311.27001158323
1771708_at	YDR081C	PDC2	636.748265514696	620.021055584979	648.7040038295	600.529361413025	640.65626797222	654.658344636173	611.748002537248	522.812843022946	466.077712947251	537.059957539353	481.424164582609	536.656232805079	539.514659832162	566.932019618695
1771710_at	YDR083W	RRP8	2166.61905692671	2286.64611317434	2299.69862451104	2152.49462900045	2092.9631710904	2053.71042032385	2335.35240658559	1650.15132852201	1461.19105103804	807.118607489809	1519.49862443036	1287.69529762181	1125.86160464918	1653.27908321191
1771711_at	YAR008W	SEN34	1952.59751706122	1503.7800429901	1471.40212416305	1930.29173153714	1701.33855439726	1635.68649709292	1341.51936499198	1387.88346642532	1233.11908043458	1488.96361547275	1300.54221198929	1263.32765570611	1379.44853459953	1160.48741319124
1771712_at	YER066W	RRT13	579.065853040085	511.597013751135	492.939807088261	560.146352609319	804.477302678688	642.657887684936	664.142250022285	1052.80115399437	959.304639509372	1013.84460464292	925.215064345722	876.47931038738	937.566246671024	837.426223148638
1771713_at	YBR257W	POP4	975.929201285092	1152.08280333614	1123.00574261596	1177.51740721961	783.733672264501	1007.88750063808	879.099817885193	606.530209807678	752.07761980248	997.395552738913	1157.57817381053	1151.02992739548	1434.63308368601	1616.04650535802
1771714_at	YGL190C	CDC55	2189.8492342864	2250.87763633569	2164.66354797369	2079.17248739823	2040.43144346517	2155.36312398049	2119.08363086655	2584.75276887005	2498.01119025134	2178.06313326582	2127.65550408073	2101.59831085827	2204.7171610743	2708.44217694507
1771716_s_at	YDL243C	AAD4	1899.26036400746	1800.37020897715	1931.79801801898	1873.55493139373	1996.96743158662	1879.10108802253	1960.87838580281	2049.88449150555	1812.64059558253	2064.36878398542	2141.71232414751	2084.66452026536	3044.01213029208	2275.43974203347
1771719_at	YMR180C	CTL1	983.265014005964	1066.83709566332	1025.93777391782	939.492496440658	1074.96789077232	907.017156340036	1257.995233591	929.869692240983	975.522471539169	1346.29720209164	1430.08357380509	1359.47187551795	2036.24159323332	1198.47396706567
1771722_at	YDL230W	PTP1	1291.35970475626	1345.00435630852	1366.90160015821	1434.68845705487	1667.82089870869	1426.8899436517	1481.69627809746	2043.24531054898	1926.98169491802	2265.89820091914	2105.2779478037	2140.37549172783	2413.20492576697	1819.63962447471
1771724_at	YAL053W	FLC2	3155.40041173347	3101.77231999253	3241.92336568679	3138.08378932089	2990.15180013476	3121.08751011451	3157.6294744467	3135.68294839036	3227.90637441277	5386.62902570461	4884.96599109828	5287.6102192442	6783.74004496658	4078.73469090092
1771725_at	YLR243W	YLR243W	1325.25926682745	1465.19825881989	1436.17024392587	1359.31093773727	1123.26534937588	1344.42163800784	1152.92327264641	655.860761816588	424.06311498595	432.473223524205	443.609000290862	448.657496496198	485.827991067195	677.687252949422
1771726_at	YJR010C-A	SPC1	2330.28585821661	2333.88802885095	2200.83843600397	2501.76738711988	2523.34905449287	2278.11861694853	2284.94907425214	2405.90147244586	2588.70729201103	2981.98747489452	2702.88547446339	2647.61556780899	3059.03996719895	2660.34828518816
1771729_at	YDR186C	YDR186C	2127.16750183623	2009.9741791894	2071.65385483241	2142.31357051411	2126.4721822956	2193.18823132229	2120.1538213496	2062.46269327032	1634.32211098622	1809.06054910986	1960.44468602103	1832.23180540692	2687.79117394952	2809.53715812125
1771731_at	YLR436C	ECM30	1496.4708631916	1776.49747992973	1749.84084061979	1621.21581205286	1787.47074892431	1654.54672435908	1773.77823622496	2106.94200187322	2156.4741205891	1622.77133689653	1971.77923645523	1818.53578571804	2104.2022420415	2453.96829557958
1771733_at	YGR084C	MRP13	1674.46440314788	1598.74879602739	1739.19637789571	1388.41937140524	1583.18926342314	1675.49699412936	1483.78667023751	1221.83866344822	1147.88416290823	1057.06143292249	1411.31610025357	1285.02944418907	1087.3264866153	1258.71839180282
1771734_at	YKL011C	CCE1	1233.17530904168	1194.78609117276	1326.75307659466	1314.2963197839	1277.15738078414	1186.155313232	1321.83770292852	1328.1908911031	1368.66818546841	1534.26246274717	1553.88370889358	1525.19187008227	1464.15403512532	1434.71079664916
1771735_at	YCR024C-A	PMP1	9306.58328190042	9743.15934048762	9808.20084485756	9257.70937196163	9017.93686365461	8793.51840845055	8641.30719303713	8331.98482424752	8995.48862829977	8459.3610507412	7849.75360333078	9125.69331436448	9579.65149122559	10773.8055598589
1771736_at	YDL095W	PMT1	6163.48550855587	5610.30184410409	6214.4134870396	6032.69807074879	5733.0514901077	5740.28803017916	5673.48671650483	6066.3792672667	5329.41621352945	5504.5156102112	5060.736321213	5476.92334824876	5002.0743490737	5085.62796471157
1771737_at	YNL153C	GIM3	4461.36361566626	4439.21938792963	4549.48064265605	5241.75398617222	4476.34448253948	4540.03671136695	4416.60209663264	3824.58346634756	3157.45673563478	3124.54717541914	3221.12364665161	3040.56185746943	3138.22270088804	2204.27245952766
1771738_at	YNL270C	ALP1	81.5189229406252	90.0569305266803	78.4258692343632	91.1142951490486	111.406446875438	79.915465621434	88.4333519380627	114.60173216788	92.0162657028433	167.999033673765	149.13049849498	157.148730067539	259.577057685796	323.462599395928
1771743_at	YJL208C	NUC1	1315.84262165825	1655.8215083025	1727.22744064496	1451.0430000082	1139.84649607175	1467.43099928831	1354.30747542332	628.634489200693	337.304378917767	363.36577362665	328.27985407095	377.331089645333	416.088562417244	580.741845102308
1771744_at	YKR052C	MRS4	825.708810397233	805.217452228491	849.365353644127	761.205513618706	1250.24204049429	909.288149366878	1030.89532074059	1370.10259210927	1107.6570410057	849.966097630781	964.182250769046	902.360621467675	552.120240726827	571.824477028945
1771745_at	YFL004W	VTC2	4714.77401325229	4309.94217947536	4282.43273825654	4418.439161212	4625.66209456535	4688.30217961157	4444.11494848765	4857.58860360822	5270.25654583042	6363.12948345512	5832.22246950919	6192.52947933646	6599.22865142036	6351.18232943834
1771748_at	YNL240C	NAR1	1294.51534919639	1200.00374574095	1251.77416237521	1330.88672836226	1128.60701220712	1256.18172664988	1114.16678505976	926.779103586307	652.786181659232	944.57783762955	840.898767753264	826.70833077784	1258.97910640508	1579.79785481952
1771751_at	YBR175W	SWD3	2225.33818604671	2030.71196384128	2030.64018007562	2321.65681894216	2303.93340900573	2013.94172874305	1966.30730499473	2077.64669140249	1741.30889412184	2115.20826713323	1988.43679532854	2126.43002725085	1967.40037816178	1220.02635186272
1771752_at	YCL027W	FUS1	1794.40433812557	2270.72544050214	2572.26909739485	1975.6449407606	2033.11727819654	2502.65553568535	2481.28633337796	1574.15351953296	1342.33195277815	1751.4989363985	2322.25608405066	2385.25396343553	2894.40031601398	2601.59950078315
1771757_at	YER024W	YAT2	445.837657772731	434.681327201449	466.074063842983	514.849984403203	514.952201444321	507.023677581892	432.287371902363	526.410765720998	493.636273130007	1216.11247626891	906.884665031015	996.170379560805	2062.67079115126	760.051205244295
1771758_at	YCR095C	OCA4	1451.7008896531	1532.80806318649	1584.68740192946	1724.80049221658	1281.31631980989	1516.03092596693	1348.41738634143	1162.54093760991	1074.21892681653	1165.42043589037	1208.19367692025	1098.47819403433	1503.77764650587	1562.57343347475
1771762_at	YMR187C	YMR187C	1083.67886828472	966.134267251968	928.979693396268	1018.84437652113	1009.55870672668	938.08687657542	1012.58615495833	910.997384831563	795.536635513619	1000.26767071318	946.955374475957	991.231443484433	830.39978957171	940.968676094412
1771763_at	YER163C	YER163C	2647.44789674743	2645.17727509783	2588.07779583373	2845.62218968759	3007.19971331365	2626.09700724207	2809.57622926676	3176.04251042315	3200.27320112224	4261.336922901	4205.59474466127	4197.82784467894	5817.77592687358	3694.33844797857
1771764_at	YOR101W	RAS1	2759.16154064464	2803.53967549913	2558.02128477013	2738.5642898902	2177.13450741507	2681.2127101465	2317.29117346616	1607.62253427189	882.628874097154	532.11640424165	509.714798114208	482.500900602258	620.22605140826	1101.29452581428
1771766_at	YLR244C	MAP1	7152.23183661104	7298.75656632664	7194.50367858895	7196.99648146034	6707.9582230871	7541.82476415236	6894.65087443264	6234.64209208096	5421.2034107149	4707.9956370692	4434.27946752845	4414.44129580077	4261.18308004523	4322.86446831585
1771772_at	YGL119W	ABC1	1831.96743109428	1766.62957957228	1876.79929219354	1850.01004668138	1665.5779095244	1823.60688864959	1737.93983055396	1542.61800280324	1431.27352992534	1466.40873213895	1530.0672024867	1544.33980443607	1453.22269626916	1906.48032284877
1771773_at	YNR037C	RSM19	1873.59473957908	1770.88708653744	1977.52794189828	2199.30690349152	2203.6756132891	2045.18735649911	2062.38086576241	1943.23071905951	1654.85552101262	1898.55647491071	2292.68644125379	2097.9527715559	1850.64207801485	1764.2577730677
1771775_at	YOL047C	YOL047C	150.928492255229	156.518852232322	164.284758768579	191.961785683781	211.082357018339	187.052523998489	199.551989385277	238.545859827213	271.173670075712	424.523494416215	454.150810279552	448.445628074546	634.114113556888	377.399202269349
1771776_at	YPR025C	CCL1	1130.78039922275	1100.59647532618	1200.26915993074	1161.89897481695	1191.21219996027	1271.63155341381	1180.05849628238	1186.41885134426	1066.13214111256	1023.10578274518	1138.15276200018	1027.96445538276	1273.51572624499	989.548329538583
1771778_at	YJR143C	PMT4	4885.6960983725	4499.50972710899	4940.33235641468	4420.04677576331	4531.76209325321	4378.43329752787	4693.90574123093	4649.71788379435	3853.55590707914	4008.00600999727	4123.80571810893	4220.97898110051	3027.4027492416	2889.42499103501
1771781_at	YLR172C	DPH5	5696.5850945859	5723.09646685045	5641.78201836715	5762.0630682504	5511.52744607113	5626.61152464268	5439.2502438833	4611.38768854984	3687.58699835044	2868.97029928391	2909.69453864169	2878.79657777292	2331.8577253412	2793.11928925853
1771782_at	YDL130W-A	STF1	2415.33918618009	2597.58546641186	2656.17681607388	2645.55595944785	3588.97742579902	2818.54332539652	3628.6251249816	4524.62674074078	5802.4332410285	6889.85042484361	7090.63683813085	6831.9805622973	8474.61619726413	9504.74367535653
1771787_at	YBR165W	UBS1	1794.80625950418	1543.168284003	1680.72793220804	1964.72216337173	1776.64061466418	1616.11681008911	1544.75828882571	1608.5505806067	1439.39134760505	1460.77276444561	1483.7641189057	1417.26373742524	1550.50886559957	1432.06808203667
1771788_at	YAL007C	ERP2	6205.26750392497	6181.2218367681	5989.77512237225	5994.98782395408	6501.63973013385	5925.54133209169	5880.80868826085	5717.62913297547	5768.32821962571	5113.99134995043	5723.50293838902	5401.74238879359	4547.59983159521	4281.54751173795
1771789_at	YGR211W	ZPR1	4018.1416005287	3894.3434639477	3821.74942122329	4009.11491651339	3226.8776173735	4258.23547565342	3353.2375463565	2263.49256811006	1037.42747578301	414.734127691439	426.499062194692	395.189831165078	1700.59659945997	2724.23616865331
1771791_s_at	YBL101W-A	#N/A	838.534460531412	755.704743171044	900.754588088887	543.024375258902	1051.11139959102	1263.49083745853	880.04774973189	1252.8945612608	1136.94822804539	1077.51087225065	2445.38810666665	1014.38884737562	1562.91729396836	835.2301120965
1771792_at	YLR120C	YPS1	1790.1419761534	1604.09192487223	1626.40985973522	1528.06825253081	1800.30601653941	1561.91429981784	1680.28088675471	2256.0858692182	2222.7348383801	2160.63414998718	2037.28497054418	2308.84034533815	2295.14490093236	1995.62904901837
1771794_at	YEL030W	ECM10	232.957995300782	247.004514004677	237.495391066647	251.586895613355	290.787313287657	259.18064360621	285.324791293891	314.727966557091	357.813792981629	413.650584529171	435.863787311106	370.04341282499	383.459115667454	336.166333764822
1771795_at	YDL145C	COP1	6132.42126559357	6519.33496490817	7005.91025443423	6006.64692540294	6242.1956305645	6806.22328375844	6831.6541964714	6767.50446595461	6399.25095723529	6414.97486202448	6884.49284079236	6747.41579238774	6413.01753008689	6233.72349130221
1771799_at	YDR159W	SAC3	1366.41854537007	1473.48233537067	1464.28731775909	1536.25464601542	1414.82616304913	1596.93233455605	1499.17876007488	1345.82052889049	1149.05613537306	1201.76120443837	1218.527336342	1169.07964467364	1462.79203961022	1456.46055741678
1771800_at	YPL260W	YPL260W	3806.02664823288	3882.01956335517	4099.1224707544	3969.69301682034	4344.06396148796	4206.43460571718	4438.02064043411	5264.34623508403	5366.47421983936	5301.039710506	5727.3062705132	5405.66765108282	6420.0692110106	5895.00597881187
1771801_at	YLR356W	ATG33	1748.21059154443	1844.45117098633	1735.63900301068	1797.2902761025	2414.20144453435	1707.75247999068	2275.57460395081	2744.55867270989	3207.03398070263	4476.40024621337	4259.94929838738	4365.93876391783	6835.92009507091	6688.56649653907
1771802_at	YER054C	GIP2	102.477952966504	70.2534968046375	76.4975701744951	96.2024741977138	168.988537060812	89.2305216486068	112.916581640211	427.292143816078	396.863689823001	219.164668505136	228.744100350709	163.779053442621	288.17652046896	464.344667087264
1771803_at	YMR023C	MSS1	708.96893341401	767.897806764931	788.696967919305	779.673090026126	828.17530791032	800.776386918775	801.125790526476	883.63160819524	988.003758927956	1173.5060479962	1188.61192959391	1140.32516233418	997.124489706894	775.89207554073
1771804_at	YOL022C	TSR4	1790.58593535431	1623.70398170315	1623.33270626818	1899.24143688478	1300.43851111382	1616.6683979262	1312.59996885948	1049.07110054175	665.647540255351	511.069795389318	388.583289928487	368.300377813549	661.500003073024	1102.82174807059
1771805_at	YKL174C	TPO5	2008.45150518688	1965.24155199145	1924.82512761916	2127.29652812048	1830.6169225183	1945.37290948051	1846.61062233698	1615.31974971073	1177.896577262	1249.81035478185	1139.74248881833	1156.24540911759	1505.39225855895	1690.06119485647
1771806_at	YDR374C	YDR374C	102.871216152079	112.142311378836	106.365779356689	158.277342445828	133.574218330896	114.055824497811	100.087127705428	138.002757203193	217.34007763276	493.724448299912	545.75644800611	484.437209065506	757.500957192617	423.409307356251
1771809_at	YJL052C-A	YJL052C-A	47.8916316984266	31.9466907866657	34.2784324758935	47.2790720716608	46.6865373078938	38.9949260006393	60.8978486655793	39.378321016675	47.5316643175672	56.9259504444377	47.772373948379	42.1302031549849	47.2985286720338	36.6344921523674
1771810_at	YLR049C	YLR049C	3019.48482042799	2823.41733869541	2609.7554275371	3008.55542727587	2668.33352417605	2853.53604623405	2682.12463827169	2933.45339023927	2821.91269197808	2865.84666799635	2467.58054849504	2411.19185039532	2231.84854857232	3401.95136083473
1771812_at	YMR263W	SAP30	1854.34591078487	1862.37658154873	1839.77491611125	2168.038867623	2113.42726984903	1936.91296212495	1938.73639931783	1904.03281089488	1768.15125829831	1868.78177952585	1856.63152699709	1695.40504325119	1619.6530100985	1722.50170684429
1771813_at	YNL045W	LAP2	3094.12812376566	3053.26594006401	3284.95683276122	3418.67797397573	3233.01033239102	3249.41782032634	3208.94559501627	3843.4054716703	3646.65877806258	4463.1542507764	3944.55731006423	4150.9124024623	4440.10646850464	4406.30886549882
1771814_at	YHR067W	HTD2	675.251880615323	804.385606601968	798.48771230632	714.87576280976	795.833819399611	763.038275260943	788.727305000499	906.92440194649	1037.3279294801	1411.30158671515	1376.99932065232	1459.26344060952	1408.52266043579	1018.28560458499
1771816_at	YPR118W	MRI1	4264.17124535065	4107.33388415905	3958.81383101011	4343.89852294236	3951.50423803033	4298.81990294317	3913.40230250311	3737.88556883026	2973.36329453094	2792.06868572005	2482.47523265989	2436.90426637868	2863.68551136095	3201.2008465263
1771817_at	YNL169C	PSD1	3007.30174051476	2887.58598000972	3037.59213620548	3135.36670147207	2899.78697701672	2904.87110637339	2892.67615103098	3374.49935926446	3381.33401238936	3818.90723460633	3349.25523888593	3615.50444057005	2474.76746415135	1584.14887267118
1771819_at	YCR057C	PWP2	1674.43246336427	1836.05638298032	1837.30894855811	1778.06625428236	1163.40345640059	1873.09647482382	1168.56205786845	391.118240429738	80.3730544468872	61.5631337909631	25.8462606347758	27.6729522846013	57.6680871909486	214.428223844449
1771820_at	YHR143W-A	RPC10	5564.40679681832	5253.99834843953	5337.91155102187	6158.30018020031	4515.43234937488	5087.79047386588	4792.92647975754	2855.30457980897	2016.6550836412	2226.98414425021	1981.09668970472	2086.46153331591	2670.6644567483	2212.84198376952
1771822_at	YML025C	YML6	1022.9538983449	1280.26871466862	1265.88720215043	1157.26933403971	1004.60828122804	1172.04417938069	1087.97653523555	864.777409926198	845.623236533272	865.596829979603	943.663552776347	963.408123128897	918.570912515495	988.703772068781
1771824_at	YPL250C	ICY2	3319.88634246037	3259.20927767709	3295.06959102398	3253.5183357735	2069.15888498941	2661.5839955058	2438.97439116516	2024.29030238188	3568.03860793982	3270.61758320781	3259.41994717188	2979.87485763319	5879.33106408936	3203.66394602079
1771826_at	YOL043C	NTG2	1134.96874635769	981.373585860337	951.93402342453	1108.18114655718	1136.088890658	1238.66584536726	1152.2656243762	1258.75635200325	1095.96336961471	1371.83588636187	1339.74849064486	1279.87346789018	1371.49316712628	1367.16823578818
1771827_at	YKL206C	ADD66	1966.50406889541	2080.67836957861	1999.7712273917	2151.24002663058	2133.40455623453	1990.99297223491	1948.7466852416	2101.96314027304	2074.34269119041	2762.05321779405	2352.47163887967	2551.67416341307	2657.31847311078	2087.66320387081
1771828_at	YBL001C	ECM15	6329.59429878012	6692.14260434896	6739.19449274185	6805.08544302797	6428.58520604323	6522.1783303134	6671.10018440925	6317.53274231523	6877.50491503836	7542.32316433904	8109.59157062636	7615.22557255836	10629.742803762	11382.1739476124
1771829_at	YGR253C	PUP2	5973.53471910559	6700.9227221476	6541.3583632701	6303.92291580019	7043.88192701159	6445.22903718148	6941.49117971105	7050.50377809844	7351.8992997786	8917.01996086437	9248.31053697983	9264.17065397273	11000.4616663943	10148.5977296238
1771830_at	YLR291C	GCD7	3989.71164755394	3479.26748432106	3473.67125742071	3457.75507609506	3314.1331868966	3694.97701858453	3146.60980119968	2726.86100070283	1938.3366376686	1799.03297080793	1920.7483735809	1665.07449938979	1745.53694108051	2099.23443453723
1771831_at	YLR430W	SEN1	1900.01626676958	2220.45970735577	2476.79837300741	1966.35002394978	2045.74749687299	2293.00328054343	2377.06028875457	1891.3354766199	1365.95828253695	1240.3779803909	1555.36143052604	1494.28518098936	2228.02464949039	2205.80359173599
1771832_at	YEL054C	RPL12A	13252.2925748821	13804.1058460689	13400.1997874461	13319.8440436478	12391.0614382844	12906.305561996	12824.9792967548	10941.8404624838	10368.5578341448	4649.05499139201	5870.138891638	4790.953605567	514.450963853967	998.780442268232
1771833_at	YOL038C-A	YOL038C-A	906.09242390181	1033.76449160795	1167.83955002153	1289.3679928007	1011.43952540155	1012.60276898701	1018.71822970483	1013.9749961397	1198.59575093085	1285.6316313223	1500.44945761529	1323.92544161995	1471.75671613998	1226.14149074508
1771835_at	YIL091C	YIL091C	2326.88437133808	2143.31022879646	2213.21860119191	2409.88085077178	1429.87030110073	2313.40273039382	1526.33123631216	428.927288923859	80.65254319462	139.33536460796	83.8074704653885	76.8432883023633	148.530795887661	514.133054349446
1771836_at	YER146W	LSM5	5449.07361636093	5538.9394649862	6222.92369232889	6215.77303668809	6239.89643556472	5819.12496848518	5598.68638585812	5579.66675194344	4924.43899216099	4935.55582295427	6092.67013186807	5313.53813678147	5339.42561539865	4817.7179560843
1771837_at	YKL186C	MTR2	3431.67213665816	3439.33637243729	3713.46544245629	3897.64217027196	3295.99407678277	3714.76919112553	3339.4009359769	2765.07291002183	2110.78193312591	2178.37818111528	2252.95851121483	2265.14953936173	3158.15904238995	3541.13150172594
1771840_at	YEL047C	YEL047C	2724.56992775145	2791.48950521797	3010.20848835686	3104.24730126776	2959.86381336711	2866.3842465212	3069.3561050594	3252.47730030741	3159.60781511944	3848.5975296431	3569.28556563924	3735.72850238557	5758.36764119958	7781.25841955067
1771841_at	YJL024C	APS3	1783.16342576092	1682.78941052587	1699.89973022906	1865.49742847798	1937.35172363271	1666.07169951179	1733.66933963171	1818.4952195484	1685.37012454786	2025.04569821261	1755.32982731753	1857.00356745147	1765.68901251253	1640.69816957349
1771842_at	YML057W	CMP2	2348.53846789897	2028.47242640709	2268.06535292159	2272.47125552169	2775.56631916407	2348.67328229382	2375.25497111558	3534.85596314125	3753.15238964376	4039.67440961538	3968.64891184798	3987.94985717559	4621.86853272027	3354.32341651507
1771843_at	YNL199C	GCR2	1713.65170922018	1617.48909566735	1641.98178904499	1788.99005327781	1572.38902353524	1720.85169790476	1528.31702522366	1419.98935642683	1044.99755844036	1086.58667328364	1040.69866925144	1074.15820408348	1197.8226190276	1432.80215782673
1771849_at	YPR020W	ATP20	5895.18100506079	6322.81989277553	5619.5656014467	6354.42291630159	5951.23296335453	6333.62867928268	5487.60542330426	5752.04484099313	6514.52744620881	7413.6887026488	7214.52297504656	6603.14372071358	7943.09650921375	9328.27294381764
1771851_at	YHR181W	SVP26	5253.30580499423	5073.26684850768	5074.4040008272	5327.36929759456	5783.77802177999	4902.59838030122	4976.11222045723	5521.73034388023	5263.3602972049	5600.20072532156	5458.65507017038	5599.97267233762	5228.75832387536	4980.92857535514
1771853_at	YGL041C-B	YGL041C-B	133.706211309485	141.808075211615	168.297820333165	154.408565569262	134.820859694967	170.544118616719	116.324547010364	142.267742557318	110.303092238227	113.578190986028	118.419522161986	92.9004371437652	83.1957996046667	87.7937632624897
1771855_at	YNL252C	MRPL17	1362.86320025195	1276.21689626511	1245.36218979657	1381.22390947914	1289.21432607872	1255.42148644337	1137.96517180194	1288.74899883887	1265.67160428584	1287.17714042242	1310.90309280942	1278.14772203567	914.209497070886	880.840872863472
1771857_at	YDR129C	SAC6	5292.51897938255	4778.24146964125	4917.67538025408	4887.42612196812	5427.61157817907	5464.26918779423	5327.75829894184	6356.99052070822	6361.63998402105	7782.76740049462	6946.34729970627	7326.53010758683	9436.40488740506	8084.33845892295
1771859_at	YHR186C	KOG1	1319.05196905661	1277.33399500226	1256.3542890389	1387.76505480262	1315.70715843721	1362.93436707025	1304.02401760678	1418.79828417837	1272.3128789444	1560.25913279694	1248.88286219926	1400.50175403742	1406.6642976757	1373.1218337398
1771860_at	YAL005C	SSA1	11677.0733445615	11147.5927831314	11439.6854611912	11730.5634720276	12662.7291613454	12086.252432964	12186.203146697	14914.9878654353	16259.3421789192	17346.4861557569	16851.6697065527	17345.8562316272	19878.5290199531	23432.6131749331
1771862_at	YGL092W	NUP145	3619.76206015687	3682.23687274371	3852.29886718951	3711.2913936395	3672.63413566268	3954.40561433346	3523.87688583828	3137.06785920088	2416.00157767196	2035.22863889916	2417.39269518677	2148.66648248867	2372.24733452838	2469.43014788577
1771863_at	YFL017C	GNA1	3783.30553407754	4200.41794536929	4002.11703165495	4258.63637626811	4279.81207816308	4171.35937396605	4217.2541838376	4101.40202692402	4007.16612405326	4329.76790558928	4674.00187933323	4320.5160262139	4795.08491005353	5405.60432312954
1771868_at	YOR385W	YOR385W	723.700311899259	696.650562328112	828.183267047492	641.818050011549	1049.24808204403	783.288921088386	931.959562742337	1004.50488715028	916.727728011722	845.60376515143	1173.75958785807	1086.2223102457	829.81166244884	759.048806949293
1771870_at	YGL085W	YGL085W	1158.98411239496	1098.81224722575	1051.33482279468	1300.4125168842	1116.42074344024	962.461945270375	950.316305530566	1168.78990762416	1202.45723183501	1383.88553119228	1325.10983083423	1307.48574396974	1182.11083118298	895.37862333908
1771871_at	YAL029C	MYO4	3184.20503563869	3381.56876721989	3494.4685050685	3323.16212601357	2972.07072868096	3443.39956982193	3348.90434751306	2607.66948954612	1889.88913557528	1869.5578340076	1858.65015314415	1822.39910722333	2443.67176548812	2531.55611237972
1771880_at	YKL149C	DBR1	839.835937711407	858.026514967958	897.070000537098	923.115717137606	890.745897752883	939.274379318065	894.070091206738	783.176923761106	636.119964133577	655.217287954718	702.911343166274	660.65670120025	636.273292520995	689.309899705963
1771881_at	YFR001W	LOC1	3434.10820984154	2854.28304576656	3073.884105173	3824.35349978558	2610.99898041602	3050.50576917296	2249.89113077438	1358.55960518329	852.481889056489	870.19570078697	901.065471851696	794.339743250707	1055.7598495466	1468.13920959532
1771884_at	YGL063W	PUS2	397.979647998875	309.922948326965	326.16015821707	409.981806988406	338.507609677329	314.662310907634	276.186359427048	262.436258711878	169.330233622745	203.341479302894	149.844343341338	156.355007288579	168.678206449084	246.611589231824
1771886_at	YBR016W	YBR016W	5570.77123021305	5932.51467447155	6124.47607913386	6077.00717975652	6757.15988333477	6468.81483820961	6653.80842424062	7020.12460564891	7010.1033879803	7587.72985330262	8296.34463772437	7747.51248083779	8553.962053919	6940.33802797017
1771887_at	YMR125W	STO1	4295.41686243105	3902.46194966442	4020.45310482091	4229.53580688712	3874.49212288456	4348.79037044046	3845.80211332758	3637.46636231381	2941.82462172426	3001.57013515023	2817.28531962014	2957.92113104194	2973.23681263534	3252.01492550285
1771892_at	YDR519W	FPR2	5095.77730668654	4971.11424999037	5175.10060623341	5753.2479901268	5414.77168199235	5065.70536126869	4876.33652723592	5190.53692065415	4893.73536792782	6441.72426318165	5825.29620233363	5902.98370539672	7371.97573652113	6188.71325064974
1771893_at	YNL251C	NRD1	2101.59291450153	2179.9030956022	2325.31791938522	1942.6644453721	2113.34216893701	2250.3111606259	2172.70512227014	1833.78335788544	1354.05756074936	1058.76972535678	1192.5110514852	1141.29413946234	2537.3878997052	2528.07582152926
1771894_at	YJL131C	AIM23	983.273784609243	954.825876186794	1098.64716783931	949.632962518264	1399.22953536637	1191.28619529166	1342.72761260103	1778.56775854837	1703.72345872475	1391.94115525283	1834.00482480146	1665.01635799047	1497.76534209577	1728.87221357095
1771896_at	YPL092W	SSU1	2902.03404320418	2870.50567002799	3048.41006180069	3061.09544730304	2910.38092396622	3153.12779921334	2924.12518163866	2407.83819542217	1533.89816860532	2066.40291280119	1659.90006920754	1797.50500111073	2112.52898836142	1841.68831053945
1771897_at	YPR165W	RHO1	8366.95318002632	8386.80083014887	7847.84371969762	8455.06171925968	8890.22012867032	8443.2304855313	7866.29283906049	9134.94771958002	9687.90245022114	11936.792493931	9990.87703807163	10635.2852913804	12749.6938359812	11797.8221503595
1771900_at	YFL008W	SMC1	1566.04079284011	1671.15457343144	1802.39989256119	1610.21794261081	1593.12869559485	1795.38563493482	1810.33829513606	1759.774298723	1781.2271322108	2080.30979045685	2024.78520189771	2117.22803375839	2405.52637458619	2205.58328270655
1771901_at	YKL205W	LOS1	1989.90845353242	1884.19888536923	1930.59917730009	1707.8928338431	1608.40787428563	2048.71185368273	1784.62903958991	1109.87921464659	633.11136548727	553.239100252744	555.538323794038	552.420233485502	524.903518992046	547.770040744777
1771902_at	YGL066W	SGF73	1101.82862504086	1141.48867950926	1050.84785380563	1062.52981481069	1154.69605263261	1093.27670436736	1281.70602492996	1113.71755250899	998.998394076706	1147.3870054774	1100.75559604764	1155.77067729407	1291.52415897096	1293.32301995676
1771904_at	YGL235W	YGL235W	18.1043095827562	26.8909936448694	22.6359808742829	12.6533237306219	12.671254536267	18.7828436693612	27.3876687614756	16.5449366117383	24.1806906209113	28.4379908179798	23.5777060823557	21.5393821772139	21.3968863656062	23.6059430663224
1771906_at	YML026C	RPS18B	18338.9431008963	17720.7761757575	17522.886589608	19358.4363490848	17663.7600414974	17676.7905508697	16672.9132691922	16266.1780565822	14718.9830296289	10374.7925940136	12008.0921283386	10688.4130755508	856.740175776275	1976.82084408986
1771908_at	YNL160W	YGP1	2392.16008393687	1856.6860641466	2453.38504627304	2202.92061838038	3438.88448434893	1922.72983621024	3120.08953594059	4905.74303745018	5586.64999964244	5459.18186260466	4868.02636646623	6041.36636803446	8340.7944558345	16402.3881012164
1771910_at	YDR052C	DBF4	1335.67544907876	1326.80567690645	1372.80531597481	1265.99854326325	1145.60369778617	1242.58329098814	1281.69916460878	1274.09243502027	1319.64706364479	1395.55718842335	1322.65847009468	1357.4098432899	1229.71127470975	1146.71956595964
1771911_at	YMR242C	RPL20A	15198.8401382553	15173.9599823274	15298.2730485272	15292.1699680731	14664.4117325091	15596.906257542	15238.3090086652	14415.2024956463	13497.1945089872	11512.2362997629	11384.0744427154	11044.8897658159	1642.82871112222	2673.47469027198
1771914_at	YKL072W	STB6	449.556409908007	390.853703721115	403.596799873133	426.767025628055	404.528794140887	489.713192246119	409.229870021536	331.469043309589	257.088181518749	375.637354094619	317.609755354512	341.397779160513	483.372221583224	534.611748103415
1771915_at	YGL062W	PYC1	4649.05437645195	5286.59965601771	4602.96661682186	4582.13741822494	5434.70864569978	5048.12043140985	5377.77347435661	7776.03261150733	10535.7240715195	14792.8458502984	13970.2931399383	14773.6400627753	16869.3181687903	11936.2833840276
1771916_at	YBR293W	VBA2	1056.54650337937	1076.5576815229	1126.15513992621	1082.15369237896	967.355046350053	1110.1848603	994.129157323826	868.636986252351	894.112448395	1133.60610751804	1123.71392060912	1121.35933546037	1210.3146139443	911.076241759788
1771920_at	YMR116C	ASC1	18811.8546758061	18706.6368769196	19099.2947117047	18694.8221163237	19243.3614521313	18622.3748291538	18975.0650335735	19449.2591472745	18188.0521895916	16456.4168582391	15769.1975524669	15890.9244862171	5453.5730092246	2279.14396426613
1771921_at	YDR141C	DOP1	2194.0199727874	1968.65647344069	1960.44786564229	2036.77476231549	2067.47345782205	2258.06861709102	2098.57229466183	2553.79683484098	2475.54680750089	3109.29980738707	2375.6687747114	2528.59513417191	2998.0383488037	2928.48267279926
1771925_at	YJL164C	TPK1	2395.99394231286	2034.32185052537	2235.15203918111	2216.12515341262	3576.11852838625	2367.06909583684	3221.81839785947	5538.54347043154	6062.37107152041	5691.75632983961	5621.54799885518	5416.84796526665	6009.09910993242	7057.176993204
1771926_at	YNL068C	FKH2	766.058476446098	808.699930674543	803.373419950881	744.63813535841	623.18192589714	753.929470373388	661.27147279878	495.718375934738	388.516045766607	421.803134851117	377.626005026769	420.726072740295	477.117899919878	739.855122502796
1771929_at	YKR022C	NTR2	1313.39867554108	1187.29574560081	1291.5480344764	1392.98944389586	1362.52198832781	1385.38498541306	1257.6627158762	1295.44646928104	1229.82295635537	1355.38235896838	1266.05920485442	1252.8687045606	1632.7009772291	1435.0123758541
1771930_at	YLR204W	QRI5	1978.11940800396	2294.52215081236	2402.33562538997	2384.47679476557	2329.99079625534	2331.87655138811	2592.16547217283	2234.53343673738	2437.59814354368	2892.10712280103	3284.30028824501	3022.80105614417	3211.85618499124	3151.15703519986
1771931_at	YPR141C	KAR3	1144.76459419429	1120.50877852061	1139.6999712205	1187.64409458078	1191.31279708929	1233.21742436881	1188.29613285168	1040.25464783314	983.28585697447	857.64687614184	930.924226847656	887.85268542814	1160.05578931468	1260.51666555002
1771934_at	YOR365C	YOR365C	18.925638726205	23.9830568212338	19.1336292995218	23.3117778518744	19.7347618123885	17.4621302054565	22.8941282913385	21.8097372644051	23.7536865867247	44.5233789648911	42.6664946095327	43.1386563645727	31.4017219330637	36.4158963906206
1771935_at	YDR147W	EKI1	1006.81009608987	982.336277650445	941.355836677458	1102.67705747983	1029.87255025483	1086.04185971228	1030.97417094359	1134.03480439088	1120.42246213432	1622.99221427323	1341.99755626468	1377.25363775903	1491.37115960597	1164.95361814678
1771937_at	YLR323C	CWC24	508.123003279636	612.93152890576	628.469451645031	589.898073949318	560.621292802453	537.108682404721	559.985826765284	398.758400762707	302.035156803391	380.528066345015	356.698851111603	360.888369522185	503.056917440227	608.013355409785
1771940_at	YGR239C	PEX21	1223.83567843355	1164.07851141708	1239.82573606736	1474.24229443474	1234.03091958338	1403.25744272323	1190.67431737741	770.977459471983	711.975088526286	1193.84053810096	1085.91534631671	1112.95698735428	1330.29802770789	1611.99823545842
1771943_at	YER073W	ALD5	9130.64372255578	9677.97532014845	9519.14508575888	8821.79891707151	9061.56449760396	10024.3374853292	9207.67546215228	7231.89608214933	4622.14884456534	4186.44219607465	4582.62212268793	4321.24364822398	6047.2260128667	6109.88610417898
1771944_at	YIL013C	PDR11	493.122784652834	436.610689042633	455.005856745686	496.864176879665	599.212954100679	483.30644365417	493.452405147474	710.265340805568	753.594612535494	1065.17876396665	887.238593069085	992.504748301016	940.097961619687	807.573446569697
1771948_at	YOR308C	SNU66	467.918797902078	565.448265472855	700.912477620497	500.684037422783	483.251089585189	622.883554196923	499.67489534074	397.286832745633	361.084523708799	486.059863721742	515.996586293131	488.573898198789	617.52130561169	713.626607912488
1771949_at	YMR196W	YMR196W	1042.83862110622	980.583720086333	953.170278768935	1093.65526103577	1555.41688358373	1078.05803065518	1335.74046214543	3888.84463038162	5524.70385681837	8380.03092247736	6764.15808985638	7075.78358189677	8168.58592465748	8824.24734501227
1771951_at	YJL144W	YJL144W	274.870018034111	251.923674582256	263.994451524096	311.45673307741	957.350633344901	369.735949549036	701.826712152979	2113.56416572897	2477.04170377615	1994.7693605225	2188.93794793867	1962.64622631531	4425.42976374519	3615.73435774553
1771952_at	YJL123C	MTC1	2233.16034459962	2279.41544045491	2368.55204346942	2204.95464958812	2257.0036429886	2391.13292050701	2344.62956304291	2464.04661076493	2388.21405341246	2533.61859376927	2466.44353267142	2694.39545976348	3238.597442621	3569.24919631369
1771954_at	YBL105C	PKC1	1985.6168610118	1843.95162005152	1895.05209790711	2056.53389279718	1890.10770525752	1955.60099958918	1942.9399705695	2162.59467532774	2070.61363020325	2325.10842202355	2043.56347531629	2091.74795239207	2165.55017190149	1822.0501327701
1771955_at	YBR111C	YSA1	7015.79547324069	7110.11045782812	7026.19411198679	7670.02515401408	8271.36909427147	7400.45320629065	7483.25954329341	8583.22642991617	8385.6449603883	10197.7134092697	9167.52409238027	9457.64379480704	11343.7255127624	11503.11600083
1771956_at	YML022W	APT1	5638.84129523315	5621.61653356748	5577.64712233858	5700.10315635987	5342.9472148566	5269.59374333279	5227.94235952225	4412.47107819906	3061.2538466547	1981.36090879174	2177.05727775284	2078.4502122382	886.28059538053	1460.45249675099
1771957_at	YGR031W	YGR031W	913.997507464184	775.952807822202	742.424373414095	761.354239335682	906.81833014439	793.098478245377	771.40889493639	876.671968804577	721.771062824922	757.042036306461	730.388319302736	689.533756240182	733.39791047579	961.585342412142
1771958_at	YKL124W	SSH4	641.358954605749	591.439335132461	617.995787881693	612.785128447027	808.863837519394	680.671992176459	672.80341139283	969.642133849096	862.871360263224	798.840749386712	799.987870564752	731.19509412284	1149.46466939192	1185.38220900518
1771959_at	YJL041W	NSP1	4570.5811894255	4262.15712656902	4528.83932175196	4338.76424241925	4256.03881241697	4661.11616225831	4532.30254160926	4302.72964519157	3712.10601466134	3928.74384975243	3641.30657940602	3537.50361349213	4818.21477912288	4742.3845290544
1771960_at	YDL109C	YDL109C	154.874424558414	163.183676318445	138.557436434543	153.917820818384	131.789005680601	146.451552600455	149.89298876965	139.111141391478	150.232629445443	191.645898735533	142.459837450991	159.878955344888	107.872349060025	121.580842203284
1771961_at	YPR111W	DBF20	1020.93751520636	941.325070906007	949.995956427352	1019.18185514316	993.251761053424	996.181965148348	932.1766713026	977.079631564085	887.086819727048	1266.58799017958	1012.72131776396	1091.19959159431	1247.95514308885	1134.0459936035
1771962_at	YPR060C	ARO7	2347.68886217485	2488.30825155258	2353.69619806195	2450.01727182108	2299.58805479602	2524.8375751533	2217.00911840168	2106.67688553036	2136.01927492631	2693.12705047727	2500.75143055339	2512.79944531259	2031.10996406591	1613.70803955216
1771963_at	YHR209W	CRG1	404.309191898842	375.078742469076	366.258370128812	385.498531115396	544.203562880762	393.641767643576	458.088466736357	768.171206111273	1174.74440992462	2460.63394652479	2264.17472131136	2385.48398324523	4403.966044792	2160.52642597159
1771966_at	YAL058W	CNE1	1430.51373602983	1265.83931662205	1499.86687309401	1351.31326641322	1407.58075709825	1421.31887172166	1374.45284034605	1325.23923171901	1167.94608508372	1408.24438039957	1540.03382128323	1465.75001578334	1414.17010198942	1437.03091390678
1771967_at	YMR242W-A	YMR242W-A	21.154428754127	30.6757883425884	29.8618647435583	26.9222842631531	22.7993728096184	21.1938250434212	37.9463228262091	20.7963651548555	29.0691529637271	31.5671473863122	24.9662043123927	27.8367718657106	35.3685713408002	28.7911865324534
1771972_at	YHR189W	PTH1	33.337315791245	35.4616928608718	20.5558939040815	38.6273172892639	59.1819607039786	29.4285688538016	42.1363087983351	45.585694540443	48.1032629518027	54.6794081290538	36.8988688891802	40.3020384176621	46.275745639226	43.4710014782123
1771973_at	YIR012W	SQT1	3636.96904601793	3618.05984441696	3828.05167493165	3690.32876221184	3349.38729921901	3819.58188026665	3354.43462482165	2613.70996946189	1405.2585027405	1070.47816771772	1195.91259688193	1138.66802944116	1404.53145377186	1722.09423094677
1771975_at	YMR055C	BUB2	477.397142510216	430.542728262102	466.730692989091	502.420655470372	546.106345768259	476.160018077432	461.028615502066	532.751194572246	487.295570848599	635.070146803573	655.97584479857	636.18319445002	620.973531031631	616.120518175014
1771976_at	YNL309W	STB1	335.757015325216	344.637735830707	362.663752918036	323.598740215894	383.406171387796	346.944908082599	317.958509823419	425.983104706704	409.231161297314	549.997489574856	479.323381950037	540.446655278795	559.547807411653	513.154603165129
1771977_at	YBR085C-A	YBR085C-A	4615.57473582721	4410.60229628356	4136.16547205733	4617.7298986194	5977.29057208798	4301.75220802263	5050.99462281318	7889.9900385643	10358.3600714643	12281.6613461257	12198.4376587285	11922.1808037763	14665.1538855159	13007.9340482341
1771978_at	YGR252W	GCN5	1307.53422732334	1267.52430754153	1233.40708580262	1254.17453646813	1290.09700140758	1278.87073533165	1308.23223186425	1404.59113342377	1288.37803779624	1276.36294235551	1206.78540464954	1256.66996404505	1193.02730112047	1194.40017040584
1771980_at	YKL084W	HOT13	2975.49380338741	2835.96872394578	2915.36744088114	3386.07935038993	3310.21643507146	3247.22904721057	3086.05317547864	2896.5716287073	2530.64439135962	4011.5186040964	3294.39714468639	3347.39712990712	6131.7393186058	4635.47391961348
1771981_at	YGL110C	CUE3	1104.74070685861	1033.04333464502	1094.13984939291	1127.54925870536	1031.59760119297	1188.49919493535	1131.33383678252	1115.26987730446	1078.85215709109	1095.11319214091	1172.27573055529	1021.88479376785	1191.131567473	1248.07413341214
1771982_at	YMR170C	ALD2	908.04972629565	834.055100983446	966.192139006126	980.398020011162	1372.34120405015	1040.45751555747	1173.66336474491	2545.30412231119	4393.24528361682	9460.79320487484	8828.91568306917	8857.33303109083	13000.5613504953	6855.92155023959
1771986_at	YGR201C	YGR201C	1314.97563742332	1122.85467031251	1141.52397344724	1364.82741399002	1432.32370001267	1226.88199424596	1249.22970460149	1525.28292324364	1470.19864875247	2085.63968491513	1991.54025904846	1967.15730808179	3201.88861953771	4586.8491547111
1771988_at	YGL175C	SAE2	88.6154971823165	54.4036777649468	84.9806142809087	49.243631946861	76.7446187915579	68.6642899236456	95.9584327894897	78.9791269486582	75.4195570860066	49.7928102679986	56.9271682249576	60.4071038539597	46.1297661098784	57.8203965835426
1771990_at	YDR379C-A	YDR379C-A	1178.18371775646	996.9627860007	1122.23650169293	1576.70983660411	1458.41490063894	1138.85123519206	1268.20117956206	1924.32414568477	2754.79425544794	3941.48901397166	3558.65311960874	3493.0982467227	4800.31455103557	4761.88231271976
1771992_at	YPL043W	NOP4	3606.48133844682	3450.73722822182	3919.61768343215	3701.04925777791	2804.89897668245	3957.53421887064	2864.15661553339	1418.33641982468	401.620574341881	180.205915038933	99.9579674062373	107.829679316228	261.423935073743	955.677278963762
1771993_at	YBL051C	PIN4	3230.18223072279	4315.81950147071	4368.60127749487	3358.4877156888	3687.80727332138	4467.95646032947	4460.51118736505	3507.66354747267	3306.74035483479	2484.56961933577	3015.15884445114	2963.9613192651	3905.13280148641	4542.75878643311
1771997_at	YGL185C	YGL185C	745.013539339828	658.267157386051	726.302528061787	788.713107151659	801.30241716312	729.807933839492	694.010498299729	903.160518008906	916.474619917888	1205.09063559281	1034.09346930637	1092.24344323339	1382.76655689672	1448.20405740431
1771999_at	YOL053W	AIM39	866.607298501988	905.825825973529	886.567642529322	998.131304169671	1149.92788441155	986.54502316466	1083.27902980412	1476.04423892256	1412.08907531539	1264.5503148511	1324.0671105188	1315.93668677782	1284.72998756775	1391.1706262821
1772001_at	YOR336W	KRE5	1938.88536082474	1744.08468127387	1912.30761667575	2011.36928576569	1863.721906671	1879.22010629104	1868.0985151851	2035.12308427161	1768.89052042728	2485.95487181403	2121.04847365186	2331.85673741055	2464.29906555754	1990.06860876938
1772003_at	YNR050C	LYS9	15757.3689608424	15800.499403016	15978.9970112622	15385.1290981045	15507.9358068964	16394.9402387532	15820.9803896973	15644.460998936	15779.3092151342	14653.0797687718	15195.8178503697	15070.0513749259	8905.26076690732	9578.6778104389
1772005_at	YBL101C	ECM21	2459.68666508064	2422.65767386316	2471.71170834077	2428.52525110626	2559.18901559109	2491.72391005097	2518.58162856987	3319.50288820857	3229.40015417876	3813.8636138869	3327.24002412331	3511.34046270085	4341.64764250004	3928.45027844667
1772006_at	YDR383C	NKP1	626.446266897796	643.111236847166	712.836705024748	707.050912777471	756.975406653024	784.790259767328	730.39555556023	623.665752780544	520.069884356347	572.242697417084	583.357585182942	559.249758226815	713.021369213853	724.833057046286
1772007_at	YIL029C	YIL029C	569.151770555895	493.511674741919	507.516637288188	589.713509028144	697.684821188589	453.883441995579	511.996551397904	811.46703234612	844.208764686465	811.535424430691	826.803299949034	788.315115688789	675.533898723886	504.838277905408
1772009_at	YLR270W	DCS1	1946.30241580453	1978.35204011451	1807.16072595334	1782.97936384581	2581.64309068289	1875.9433617288	2475.52748987657	3778.5616814925	4373.91154663844	5563.93098345773	4991.9967094586	5250.44723571963	6238.47342558803	7419.94299342728
1772010_at	YCR012W	PGK1	23626.6640654201	24016.3095230941	23945.0320663157	22810.4727401859	23699.7619234201	23416.2573109897	24454.256496745	24545.9839417404	24827.9144409405	25884.5278453109	25743.7679494714	26324.037195491	24343.1641493239	27056.1279940856
1772015_at	YDR346C	SVF1	3761.4763367093	3858.14036060315	3687.30474697706	3555.13880569405	3488.46319413878	3703.3231758853	3633.39004847654	3236.3487456366	2866.14281829948	2612.0386076679	2838.29671589364	2502.73728508444	2954.08366157722	2964.29585062744
1772016_at	YIL070C	MAM33	2119.93031288939	2117.6807882593	1917.4021852798	2192.2042687791	1872.47632900261	2126.59239135834	1854.26247676656	1690.74651109228	1771.34148065504	1987.19613404189	1897.48074776302	1800.20298636169	1556.58472026252	2215.15621201173
1772017_at	YDR246W-A	YDR246W-A	96.3298927897338	77.934259702024	80.8593023938734	92.8065331598279	131.733316856031	89.1107833708996	91.5087309844381	137.908294656851	85.0029759336084	89.3958477412833	85.9276866151853	72.8278411028564	131.865413015524	118.35210636507
1772019_at	YJR025C	BNA1	5466.4940392009	5721.80509116154	5829.40144079456	6164.6373353214	6209.40198354308	6151.31970100979	6144.93500932593	6283.57189500218	6231.50639233561	8778.49809863057	8300.40277589388	8132.73202142098	12322.0985124794	10769.2387153467
1772020_at	YKR010C	TOF2	1327.0795353189	1368.57413234706	1395.23596556632	1393.76168280997	1346.00979119071	1429.61385548183	1302.9175326563	1216.47406707346	1173.70768023904	1283.62018576615	1323.16729081558	1315.2611701771	1644.45198984463	1538.98623398971
1772022_at	YLR150W	STM1	18082.3456073962	17736.7247781895	16825.7254499813	17783.967647786	17691.5547115239	17434.8159098013	17085.7187311097	17493.8187239898	17478.4367781914	16481.1666147535	14975.702031757	15383.0684943443	7492.59233106842	4688.93795670148
1772023_at	YKL091C	YKL091C	1790.24501021523	1736.48930441533	1700.00714992677	1656.54100866881	2937.65852112789	1896.34632697921	2414.28670956768	4315.40371515756	4629.54203848025	4333.24998448104	4778.54713810709	4212.4040680448	3580.93838466584	3940.43118026543
1772025_at	YOR151C	RPB2	6132.56574817114	5733.60652213578	5906.17270365806	6142.71330804529	5942.32057231282	6399.83913135403	5838.64019829825	6048.15494675448	5411.54553063413	5852.97795528604	5472.44822362496	5440.98629306776	5874.89173705697	5098.70599373406
1772027_at	YKR016W	FCJ1	1639.18277122814	1335.71033528341	1507.08442685167	1635.77658901989	1834.03846464804	1568.04759756884	1677.53296082695	2517.48489172967	2393.09373390212	2300.93802959504	2109.46887379642	2205.71339758338	1649.15169530936	2093.00536162149
1772029_at	YMR075W	RCO1	806.739828976166	717.338431395358	730.731796093154	904.8999648725	693.369037194118	782.640684595655	611.530330217217	722.778055260094	726.205842394652	825.96187294575	661.463309979679	651.05592722211	707.986430306827	702.19298550152
1772030_at	YKL185W	ASH1	2837.39931948843	3364.09231752751	3424.95630902175	2955.68720085458	2922.62573614891	3260.0317469979	3496.7978563284	2787.5000682789	2939.39265373375	4515.4882790596	4634.33189952969	4865.59663690452	4164.75955834924	5638.38701432754
1772031_at	YJR045C	SSC1	8655.57859893806	8633.73709066812	8691.92334440964	8045.00890538484	8299.70303023527	8984.20686542051	9006.78520265378	9037.36595306739	9392.10242629564	8699.60773569628	8630.95327573968	8703.98604091044	9793.84785769736	10470.8888307561
1772032_at	YIR010W	DSN1	1441.4552808219	1728.53766592681	2077.36759744233	1502.67476325196	1837.11766929281	1995.4830396188	2067.5515967701	1700.4422699903	1713.30080718549	1563.84396065474	2272.76776317833	2070.57689636194	2240.46827211595	1969.60644002538
1772033_at	YOR128C	ADE2	10180.4674052729	9400.39366939372	9269.37774858915	9359.35815935932	9046.94075608116	9624.45975333333	8706.09595126738	8180.70759193383	6232.99349421881	5736.91049426836	5657.32031811772	5560.14874632668	4093.66866531296	4328.58595781108
1772035_at	YJR022W	LSM8	783.06295584115	758.108601046154	842.691281798863	908.944721240258	1012.73398716553	891.329290971269	968.339985351656	1112.39545089972	1160.50999996827	1089.99912056356	1400.41614333311	1223.34727358402	1261.70744939997	1101.88754073806
1772041_at	YDR432W	NPL3	6911.38356830101	7923.5086532161	8432.00354780635	6808.55963347894	7543.09294650688	8131.01677057906	8239.18180806713	8093.73261675497	8539.29492339081	8640.65803997627	9284.64083603322	10149.4504732944	10191.6013659223	6172.92045257092
1772043_at	YDL235C	YPD1	3800.76662711718	3839.31359481611	3674.64688165993	3789.96369070544	3979.82267427842	3851.66968550416	3807.02042120288	3596.04400540804	3746.89849036665	4186.48959255989	4007.69049877757	4160.00463391974	4297.16638611739	3224.13819923718
1772045_at	YGR233C	PHO81	2520.90638143581	2478.20555256127	2604.90931485146	2828.21318211749	2679.51500728839	2668.92778140798	2554.96220434949	2950.32757347427	2664.90252539283	3405.00011269551	3197.96386261588	3210.13124529572	3655.94848176222	3760.14050327242
1772047_at	YNL101W	AVT4	2300.033197762	1959.3847778552	1843.89956900562	2105.80730212596	2776.17085929309	2288.33288968911	2408.28461747581	3610.78615356873	3631.35962274253	4413.8966060383	3744.41677169387	4166.42327180292	3323.4330625341	2875.63037548566
1772048_at	YLR337C	VRP1	2464.67232451815	2748.08582239227	2629.63804614394	2482.4930765506	2686.47352613084	2812.68695027153	2929.81729405307	3210.31526262812	3302.16907703729	3874.79307174185	3513.93319594461	3661.39569225623	4624.77288318678	3635.26228341547
1772049_s_at	YDR261C-D	YDR261C-D	5129.63721508828	5670.17764136929	5030.32463577357	4520.3136081555	3808.12932343876	5757.16422834068	4895.27032185346	3720.54643250739	5286.52365651818	5727.92913723827	4637.60744552267	4595.24513774604	6988.21075233111	7972.03229251006
1772051_at	YEL011W	GLC3	1977.07341035035	1959.12350991048	2224.76904268837	1899.13847132204	5246.38346107266	2568.85463643079	4367.58329037799	9177.65385097697	10032.2098501139	8892.04532146848	10351.2104740732	10159.0140024919	8705.18019569053	11469.9535435494
1772052_at	YLR321C	SFH1	1275.37777274748	1181.08946070693	1381.70743814474	1107.89580457674	1327.54409939931	1342.04629268326	1236.19795067698	1101.26071426807	905.491283121346	837.183051872575	1025.72655824258	903.299812709644	892.964242606352	968.823015875503
1772054_at	YJR078W	BNA2	209.765989027228	234.391544265608	227.198484109316	237.250663102923	257.465392362886	238.371462437087	204.24753540253	290.995751738793	299.044629499061	654.155914470315	582.970460479503	637.374217946002	876.96807207027	958.086109489425
1772055_at	YDR247W	VHS1	384.700317292525	448.659974483349	455.919640104844	358.906844385053	656.955582177372	533.809160473213	677.895719920832	823.333387594674	720.74646085867	654.726853071997	602.905436942916	683.349525605073	789.891674513666	957.459744783157
1772057_s_at	YDL248W	COS7	580.550438412577	499.355727467983	571.104563511526	552.888623552106	671.12630021079	558.791827931763	608.369188123922	1007.10730169383	1142.00117543825	1260.69090520415	1057.46972877939	1192.39667102826	826.970540183869	1060.12517768367
1772060_at	YFL017W-A	SMX2	2963.86552514638	3408.88619821131	3411.19437219739	3442.53123518379	3223.88988415744	3518.87025794676	3261.44648401162	2703.62127929001	2826.65170634246	2966.27621163936	3401.73640065689	3025.47836080196	3554.55624797335	3335.04900440998
1772062_s_at	YFL061W	DDI2	160.188126389883	143.610643100092	129.746432617395	181.933611786107	213.938379034647	132.949045012831	184.15285623455	229.479833163599	250.032270381845	458.679768710942	413.025538046137	483.670267265897	483.292941811615	116.415209229801
1772064_at	YLR368W	MDM30	853.502662211866	832.365916370034	755.377310751393	875.848966086543	753.416487627448	860.745277930998	748.088017673273	836.276188670337	852.424489410282	976.798536135148	821.581413913037	792.280182898883	916.764163606267	976.791688055272
1772065_at	YDR418W	RPL12B	16887.0702014875	17458.0813977812	17088.1294266064	16856.9077515738	16918.0218824681	16828.0170563584	17181.1474099487	15827.420366525	15466.8837702154	12199.4668835576	13550.6523746398	12927.711096069	3168.1091716141	4460.32195522387
1772066_at	YHL042W	YHL042W	59.8157155649465	58.8410633739199	47.8611465396502	59.1878221008469	92.1388789615556	58.827324387919	74.1954729767497	119.011587466403	142.699929698548	306.168296449832	231.207742263932	276.265297814262	319.091606566931	200.74453067946
1772068_at	YJR138W	IML1	1665.71841394671	1595.91876131495	1568.23601310871	1626.59009114013	1693.31754972063	1586.12573637178	1702.15592136579	2235.31530283258	2715.06831751045	3914.89372706995	3219.93612064412	3345.33640938158	3307.13143485629	3145.47766651053
1772070_at	YCL063W	VAC17	861.728944636221	835.820605375365	759.439355163074	837.418692241336	866.969430070246	808.588367529302	807.67017072312	860.009307477456	811.731787493352	852.630659650563	780.667261677113	784.056794837884	605.319166755893	618.382330313987
1772073_at	YPL196W	OXR1	1418.99913862755	1373.47773185969	1335.38832523572	1630.07355792562	1965.96192651568	1448.99289582175	1662.43502313513	2323.10237326767	2375.68910907889	2380.72407666479	2467.24450029172	2307.34758640773	3242.35207904005	2819.19211076518
1772075_at	YJR055W	HIT1	561.305055297009	582.767230246513	479.787068010637	624.185233771016	421.791864208039	523.877475270022	390.440690923873	210.537208716983	146.180992709153	231.835782995458	178.227232499207	151.856940716033	205.43934227758	345.290296282172
1772076_at	YGL090W	LIF1	141.335541718115	126.837010948314	124.655525527768	148.444540850237	157.963577171269	158.099091156673	115.731366050557	165.754403987897	181.588571610243	306.662971770652	241.541372197947	246.864867418849	272.445576813293	264.072576994939
1772079_at	YLR016C	PML1	687.21189555986	753.245217300476	834.292893273804	846.525781891008	790.782344677598	743.014671023952	705.631840227178	680.776683438351	650.517870595877	747.758844629587	897.209534532283	791.780482137294	863.578890970602	862.158071183653
1772084_at	YBL016W	FUS3	1313.05712613142	1436.8298907226	1414.32224386009	1276.2025000509	1201.80823508538	1424.54447765282	1296.31897046316	972.376482976578	710.616483831989	805.414892439943	747.470849524444	791.950759892279	942.75854612032	1392.50394772496
1772087_at	YBR255W	MTC4	1000.38554032122	837.505777825153	852.856227576866	965.069091572104	1029.18619401733	1043.09561920044	959.49346832921	992.116886734321	888.780351273383	1033.72250507008	1010.25276919676	1003.84535760591	1139.88703640488	1262.92049545814
1772089_at	YAL002W	VPS8	867.04533400261	878.342170587049	1000.50743794493	920.982231263238	960.131842898	914.788669981871	971.260654741303	1112.41765639767	1087.65649039537	1225.83303885089	1265.21032663543	1296.7398446244	1510.90757631114	1505.43532496793
1772091_at	YDR505C	PSP1	2153.52177838075	1829.76178576208	1839.37566702435	2033.71873509587	2128.04747789711	1967.7252835488	1980.08657024464	2964.62741890736	3415.27912836341	3590.88358473105	3230.74665665028	3292.09907004258	3036.19953577207	2934.67359944547
1772092_at	YLR147C	SMD3	1697.05126374799	1796.56172186453	1733.9460140451	1918.53208289137	1848.58133117225	2004.05517789069	1749.34776328965	1579.0189619434	1451.11340479903	1687.77845482494	1837.20044435155	1646.43605752414	1901.17393055686	1820.2922471389
1772095_at	YIL110W	MNI1	2198.86302523046	2015.14344997448	2059.48057781628	2233.09624034467	1831.80116211849	2077.06617855502	1689.78441759225	1275.23617635152	822.281090035197	888.259864985128	789.62131478955	780.565983508316	748.289443577363	876.592434513974
1772098_at	YMR005W	TAF4	2663.10824813503	2764.04233253927	3042.90583392576	2769.15449802935	2872.63714454479	3063.23394439878	2893.06233223674	2500.07198651374	2208.30705102323	2296.92577339961	2633.0515419506	2498.31541057845	2829.77352405339	2601.24100738016
1772100_at	YGR274C	TAF1	1625.70362135906	1603.87555872931	1688.61511073537	1815.41556865083	1664.78319896845	1817.86859265621	1569.60646803646	1536.43538766	1365.45580216622	1687.42969137003	1591.78525719146	1629.30128603097	2083.12397824948	1969.43370752173
1772101_at	YML060W	OGG1	1206.12067904439	1199.70706490207	1198.82786729751	1152.88537009483	1030.56670035222	1135.41269420665	1123.72526573426	837.800622489152	677.269651861249	645.576854026471	609.605362178786	615.645966664844	648.191064301134	825.45878157125
1772103_at	YIL083C	CAB2	2137.24352985816	2159.82994509332	2320.57968177971	2221.0983090494	2177.09166189607	2422.89167799104	2273.18054787511	1955.8006047079	1645.24843248363	1564.6839732584	1489.89662088368	1485.41986873723	2451.8185424288	2910.08972104294
1772104_at	YJR110W	YMR1	2178.30421269491	2296.47926434144	2304.61809889902	2358.7424605366	2374.12665414958	2148.35367004377	2416.09099215729	2299.25117461491	1960.30122381212	1721.91178251441	2262.32968293566	1842.56694670665	1406.52812930579	1285.769006546
1772105_at	YNL166C	BNI5	2073.15200488129	2032.05147268806	2062.87769804329	2156.28431213168	1956.88641345202	2039.56589989461	2000.97090819394	1839.15469771608	1522.63384499071	1410.93221253344	1512.14771874727	1455.49110484211	1530.37417823304	1918.49324598673
1772112_at	YGR028W	MSP1	861.743348605712	1001.86292929655	1185.82060066144	957.326502242734	1189.89054801805	962.31475449079	1206.35302549769	1471.78115009197	1746.15823545128	1953.11858925828	2635.96308821848	2394.45396910198	1804.01395380202	1452.21409877438
1772114_at	YBR172C	SMY2	1523.07409950217	1641.54865961083	1638.68939919509	1747.67420728954	989.797663544926	1503.34684665844	1137.89925645795	469.676137911813	349.607450711148	388.595192038066	370.481368607112	333.727058329555	383.932357266256	526.0749495869
1772116_at	YLR429W	CRN1	3285.2422409573	2957.76413898822	3088.636290571	3168.55375401945	3119.51774187616	3194.74279357194	3132.43243237597	3383.55382082233	3062.09790738872	3909.32208024257	3123.19033412241	3453.56226948601	3638.1562638283	2485.37652538525
1772120_at	YMR083W	ADH3	10118.4625071882	9797.16533298908	9788.46092374107	9915.26043323375	10472.4911591576	10104.6652853192	10222.4857132001	10678.544427248	10207.2123598183	11120.5170072064	10304.8170267507	10834.195021891	12384.5036191711	14060.2139152801
1772121_at	YER148W	SPT15	5837.67428726253	5708.16559292334	5300.58378614595	5675.20948272606	5181.66575506878	5541.6079358389	5079.93566197644	4833.19018154422	4315.58428340882	4224.02537049059	3629.88950677606	3751.98648829717	3807.30164846659	4006.03626844646
1772122_s_at	YFL064C	YFL064C	289.919384239618	241.772831098946	297.504476373746	312.368965611938	405.426846189001	325.837136514179	359.957033458751	549.377520132524	724.300741017953	1344.39151495409	1076.49058569363	1316.47562692772	634.369907428191	518.931957650385
1772126_at	YBR040W	FIG1	124.398259948187	157.913387202092	161.622034599072	148.231002120922	153.587048117034	202.727395571964	158.503643349067	142.41154643319	97.308168854886	115.070463023725	119.80156698093	115.402934649924	86.4652158964106	280.314244787288
1772130_at	YDR155C	CPR1	19881.3557138457	20190.0663153322	20091.25981608	20330.7812966837	20864.5384083486	19611.5865582706	20801.7954246048	21085.032775359	21617.0087157273	23335.1035651633	23324.560063912	23850.5696940427	25466.7472911253	26639.8525921936
1772131_s_at	YNL033W	YNL033W	164.151852373608	166.474244180419	152.425087892413	202.496836676635	221.069727705592	182.306335889226	185.546170567029	253.378309710822	251.89402808794	402.431028247294	397.73668797468	393.558116002947	198.043889930504	121.311955267531
1772133_at	YDR244W	PEX5	920.164946611588	975.170944837929	987.605873397876	1029.61855260816	1061.26165012991	1108.83616421849	1060.28309148469	1167.66492983313	1125.85487524368	1218.61038994995	1223.33979636196	1124.15422692402	1217.76391163017	1189.67621531586
1772134_at	YKL178C	STE3	410.575151866157	332.606309033902	324.052175852107	358.894094506223	324.935591504068	332.939303981244	425.085607642235	287.12181767706	313.341272089109	344.558800873254	289.686383375442	345.527918529941	202.269228392616	224.735512426206
1772137_at	YGR033C	TIM21	2617.29226790459	2653.57623059729	2641.04774736785	2494.90693461587	2299.76747500901	2449.48915130907	2509.67213598963	2256.18137883867	2100.40051102866	2100.26171580659	1924.36039133251	2107.57364893908	2169.5018957453	2368.37349297976
1772138_s_at	YBL101W-B	#N/A	8952.87091762914	9498.01988440894	9533.24995430678	7532.88571307244	7689.47834624657	9268.18874789236	8709.37128917482	7268.61154574229	8509.24768702507	8025.14716609069	9517.20783062225	8788.69079648058	9847.52082875865	11538.5305999371
1772139_at	YHR030C	SLT2	2467.49241974476	2590.632689885	2597.9318518195	2549.78130792393	2671.35385073007	2815.68447041242	2695.51573236241	3411.70145517873	3936.41022236144	7818.20959784943	6230.14057469374	6785.88135998329	8982.76840861025	3319.78168109356
1772142_at	YGR026W	YGR026W	6077.20792876029	5670.37564037943	5558.80555354857	5702.07458000753	6129.10915159034	5656.92359596677	5778.0705298922	6976.80626030616	6751.53972572186	8127.42498780062	6910.96221439664	7368.9091688048	8594.94515557451	8792.20231323136
1772145_at	YLR371W	ROM2	2547.0922246413	2402.5612763274	2398.20708395203	2785.60257181221	2613.83660382852	2448.82704765714	2423.78381487288	3125.63498009536	2950.45426999544	3117.63940178558	2808.76615705154	2915.85646704458	3710.12489651555	3862.44798560579
1772146_at	YDR352W	YDR352W	1713.13161579266	1688.73169725012	1685.25057877385	1792.51363732634	2028.40805201571	1759.77026800685	1879.8013943823	2439.37732687897	2934.85852790754	3898.43394311371	3132.00707427589	3389.56275224905	2707.01480879266	2646.93727731758
1772147_at	YDL175C	AIR2	844.039850766831	876.894717288524	887.724346148935	836.504865020087	893.026241094066	863.625396475422	925.96804450725	797.091604041044	660.299511444501	653.921828143859	688.749577325703	680.562528545027	617.03521636977	625.29562209142
1772148_at	YKR031C	SPO14	2527.20358110481	2311.90907224899	2389.41454747226	2537.17618422973	3005.98743089187	2617.90355529241	2749.67214691011	3914.43539603824	3297.69998158528	2782.9831473897	2911.2519431261	2905.59435253252	3132.93859212668	3385.06065960229
1772156_s_at	YGR118W	RPS23A	20006.7803550515	20951.3546181437	21436.7411943821	19231.4788374361	19878.3865834066	19512.8436888079	21196.3865405809	18992.5364887077	19842.2791993179	18093.4948712789	21379.3239490756	20128.6111810157	13767.6680458136	15637.8343794286
1772162_at	YGR015C	YGR015C	777.712836536517	712.694696531734	684.80347343206	749.459005520734	872.232205011789	760.834511161294	844.110784974643	947.831024826046	889.709301135703	908.445378858201	890.433241991067	918.737421852662	800.545967100584	772.086951054992
1772164_at	YBL014C	RRN6	1329.07460191949	1343.34345289403	1368.76474535911	1391.80428142219	1141.90168828093	1527.66730347368	1250.54073038421	865.301184187092	681.459831818784	755.418807801987	697.71998051719	709.160980015629	891.667813763663	938.72108198988
1772165_at	YOR073W	SGO1	1822.88973132715	1828.27923227768	2236.95845830777	1652.79581806949	2083.38756844288	2022.08476681429	2064.43691464225	1866.49192660308	1560.93167505249	1109.79402469522	1594.70695336081	1438.62854470333	1154.97550789288	1367.49388851946
1772166_at	YDR323C	PEP7	520.552631787341	447.588394462718	487.899245293357	561.153166423958	551.591839958395	538.792132601116	519.988111371379	674.855320924151	686.870874735798	818.436690293518	742.525085376753	748.025967705773	797.513126450644	759.801831684409
1772167_at	YKL018C-A	YKL018C-A	2130.58849165186	2233.66492836379	2288.24321950122	2606.45264836692	2348.59999227013	2472.77713302423	2318.17532655398	2350.78033581679	2466.49457181578	2945.3959578034	2911.16098845198	2698.65840043506	3026.05895659202	2722.67574617229
1772170_at	YGR217W	CCH1	1650.89789779941	1592.55040521843	1772.94701150899	1752.71306827511	1572.22455989213	1793.30745277775	1544.20880176675	1256.37242244924	883.543535626882	1076.31288955508	1037.71830795162	1061.01587776153	1488.03694302532	1324.27237522129
1772171_at	YLR152C	YLR152C	1834.04239994694	1601.70032411661	1789.43667613255	1774.00112946899	3052.47063497787	1964.77053182096	2492.99687766983	4139.07504586708	3612.89169295615	3466.50997332245	3287.28312709948	3212.47754725325	3202.34056406524	3491.77906046442
1772172_at	YJR002W	MPP10	1608.27811310621	1541.25891488859	1539.40080949629	1532.91226858701	1159.36092258912	1555.93124798227	1236.01552820057	862.897661235859	413.480028027105	288.231538810391	215.827507232331	230.380576465264	326.938908890378	719.153812247098
1772174_at	YKL082C	RRP14	3001.0621532517	3221.16397749301	3411.26093230627	3492.89519726215	2150.67550408672	3395.12594813424	2389.02944165721	866.491689086297	323.34791235543	392.434931896272	321.488869006415	330.460100777106	663.084418906821	1241.157295581
1772181_at	YKL133C	YKL133C	676.278161767358	603.784228724703	641.100152326229	701.585116565417	895.930960416856	722.427354510634	782.424246883742	1396.16549856293	1478.94675176831	1654.35711753503	1495.60967390601	1505.66949982848	1674.48694555737	1464.36287391256
1772183_at	YML030W	AIM31	1607.90615764238	1641.08720919997	1669.43569008334	1833.84284800096	2162.6539105203	1745.36960968408	1929.83338673591	2360.60094731208	2430.34345936148	2343.00680895404	2640.68358799527	2455.79401718468	2569.96346583863	2683.65025536802
1772185_at	YNL051W	COG5	1444.22018878441	1597.86893041769	1472.08990518552	1579.40885236513	1552.42459108595	1651.90868184683	1594.54640953977	1683.45473383923	1780.90938527829	1936.15308734049	1863.4517652396	1769.81312715089	1777.00233546653	1625.57552110696
1772186_at	YER105C	NUP157	3442.21737543615	3420.37064983551	3589.70139683743	3631.27341254921	3326.35774193742	3577.10056543459	3512.99461175102	3277.63759042664	2695.55291702455	2934.9244316694	2868.79052781511	2891.98496271881	3058.37369226219	3104.4453811907
1772188_at	YOR059C	YOR059C	1812.24780326268	1765.25219474538	1807.90765650652	2099.39517187457	2173.21116711056	2005.18572822987	2006.13692817132	2663.76316408772	2630.66107516523	3560.11104508529	3332.92761834783	3383.28921806299	3382.37234118099	2908.55448935506
1772190_at	YGL128C	CWC23	879.482018079905	759.035924935086	732.521112130201	872.123783461653	963.627086142426	835.220648568167	831.76844438767	1014.7388447646	961.590380404532	1059.02595032169	958.819120316956	990.205921616272	1140.35874971944	1290.66838887404
1772192_at	YKR071C	DRE2	1807.52306633687	1805.65273580388	1873.99019764175	1852.40339198314	1710.90579119725	1808.067535354	1698.34221583627	1521.17149444567	1068.98970019659	1099.40458693436	1091.05632144301	1132.24413765327	1076.66271554113	967.451572734898
1772193_at	YLR297W	YLR297W	442.576901384218	500.519436027929	478.3369905896	529.383082445733	763.006101053832	533.164692144689	635.696701361063	749.908953054193	580.868711136249	559.410671290304	545.844454482016	592.389707519761	1056.30033101419	2081.40879248083
1772195_at	YPR169W	JIP5	3491.40347967804	3434.23794054838	3841.58618498797	3409.20744877716	3148.86485140434	3543.65997596578	3240.5029072669	3025.16994003995	2916.66236175183	2363.46597003547	2886.78644355006	2676.86388251698	2952.82900227669	2910.2384791515
1772196_at	YLR259C	HSP60	12219.2447439164	11286.2176390193	11287.6129322151	12363.2218025138	12184.6215987632	12367.7374069341	11570.7908412482	13116.3310407217	12677.6119337086	12199.0060537225	12414.1919114553	11665.1637462064	14335.3665152055	15145.7757844126
1772198_at	YCR102C	YCR102C	319.521601040179	250.638194309373	314.78377965348	381.271104408225	381.483725165542	317.338506856002	336.641055577556	415.219765942041	327.870174241251	506.893235131747	400.312492989929	402.72174628415	559.235578746355	387.57629063397
1772199_at	YNR058W	BIO3	785.591737830661	713.697403474109	705.798221532107	800.272162822075	666.088932150057	746.25515372395	717.016375178029	579.823484716433	506.472714413965	931.071891717293	723.074826106565	829.006687414467	842.628987521903	491.066623942381
1772201_at	YOR098C	NUP1	2532.02426574522	2782.61975754121	2627.07816449408	2583.70365399118	2600.7267184847	2419.71747531643	2880.09379967819	2056.23904984523	1627.89373414406	1200.82110900265	1539.30466882112	1411.3244740152	1045.05640407857	1122.04563721889
1772202_at	YKL148C	SDH1	1974.17955277825	1954.75249199388	1825.58326613096	1919.16979611285	2561.10391377765	2162.52211111309	2510.32599349886	3774.22299555724	4325.85769705568	4988.44440452662	4525.06906715493	4586.50289228036	4365.24961888864	5622.55030298857
1772203_at	YFL023W	BUD27	1220.15225782415	1230.43901893909	1382.47417517351	1460.48193415919	1087.58323856109	1428.73839517211	1107.0914221214	491.042592632029	128.897253874134	135.837783342582	80.6505073558426	95.277114362509	190.371207480867	693.248998420465
1772204_at	YER178W	PDA1	12645.8438217779	11803.5870397816	11711.7969413951	12209.6494027684	12781.3524402274	12796.7083481908	12158.145186203	14089.6613774343	13698.4411838029	16653.5317293508	13913.645988425	15156.2230058061	18620.1815213676	18914.4997008335
1772205_at	YLR319C	BUD6	785.087431336408	720.944894407578	712.254777771139	803.571477910786	738.081281222108	750.279795841653	665.128212887922	700.162654903608	708.318547846559	883.963931556271	729.403222726347	764.512631416088	829.850847713431	836.474227473837
1772207_at	YBL037W	APL3	1294.43583291795	1323.16968818706	1351.41482617686	1284.4205329016	1319.55100349009	1422.70344558596	1394.07524902543	1365.04879520635	1233.45672596652	1201.41815608693	1164.23646956525	1160.93904201366	1475.87860673777	1367.09883015566
1772208_at	YBR048W	RPS11B	12713.3723405674	12538.4919230409	12627.3520858871	12835.8414689415	13067.7948874548	12878.6239314734	12753.1945131136	12380.9264177538	11540.5481848813	10119.7283149283	10166.8683782048	9626.46878629139	2205.65707253342	1415.68930678253
1772209_at	YIL104C	SHQ1	908.638780340309	887.484131154871	823.960456500795	934.107724504105	549.858053050126	823.929716678314	560.080421788488	215.748973534703	119.33594580424	213.748136235916	136.451343074506	129.145257808942	247.059983375007	372.315991523117
1772212_at	YKL119C	VPH2	1947.77007401723	1684.39655906505	1877.56176323545	2159.44746400809	2095.34075349024	1683.88546900116	1773.91394710189	1991.61304233517	1818.47354648707	2083.15266265448	2217.9614790717	2037.11511029824	2021.40947933365	1655.60568234065
1772214_at	YGL015C	YGL015C	46.1086159441896	39.585862014946	40.1703159954209	48.0786441339148	49.1008748002329	48.8435354617896	32.4330608248422	45.9547532021022	27.2156632130359	56.8372074845211	39.2380957308404	40.9016784872555	56.8238690114669	55.5505946015107
1772218_at	YMR063W	RIM9	45.5840130040918	31.8044848449082	31.4260080554995	36.543204290754	39.7896758913153	30.6772589547419	32.4386803650575	38.7063312402183	30.9816151673788	76.0935320947179	46.3829389968297	50.6460151133513	48.6946699983887	44.8795926247066
1772220_at	YDR178W	SDH4	2393.95189608489	2621.86602143542	2317.59811660441	2408.1021466729	3334.40233855968	2502.02303678908	3025.65428442184	4283.75137235002	5010.58447648019	5023.46748977892	4801.7409582515	4853.2012000917	5347.75354460254	7062.33828409457
1772222_at	YMR208W	ERG12	2701.12437075194	2572.6260349468	2424.59652672252	2419.59564412907	2732.14619417368	2648.39023143293	2619.23002358057	3071.58464503012	2909.60125440819	3628.24387938657	3091.93560626976	3106.56392595838	3503.87615695687	3176.44963930957
1772223_at	YDL066W	IDP1	8031.08824524456	7527.97267276514	7645.82528978719	7862.32218723593	8330.95358527722	8145.90037430812	7555.82969248277	9172.52760175821	9846.41928634219	15976.4278268845	12240.1309061842	14025.0024286131	19659.392472322	14399.3604386021
1772224_at	YDR202C	RAV2	1658.90476329112	1586.5502814743	1521.85001782297	1608.97296629617	1997.44576916569	1655.85591359224	1780.36855107607	2563.67696892684	2512.89874690217	2285.93410581858	2252.17080237667	2225.07895242488	2341.46462484263	2465.67911908525
1772225_at	YPL212C	PUS1	2376.73861896223	2196.40795934534	2272.86587062478	2455.25758189286	1769.70945453251	2334.83907730204	1749.71081753489	991.417193085903	381.079116286098	427.727670594845	326.467784651661	348.573995417316	648.748061322148	773.424883095323
1772226_at	YAL026C	DRS2	2520.87306659881	2399.51827227168	2888.70805293065	2298.52203957616	2464.87200363221	2527.74128378907	2675.75131152484	2621.06644775092	2358.74507127671	2324.06353819464	2809.79592555039	2624.43221933955	2418.21113953866	1989.72688533467
1772227_at	YJL137C	GLG2	691.689560567694	757.098428964349	736.802436582552	698.000357674371	823.93461069308	750.984116036132	842.564037796894	957.30221866931	1041.73106703681	1365.61413004763	1277.94325065509	1323.30161257335	1179.83836017031	1744.04922521476
1772228_at	YJR039W	YJR039W	502.743750301918	518.578145872598	550.168246777266	566.881259242559	754.515610147293	581.350103467786	659.262770738209	1022.77441629689	894.693888800204	976.919067122835	1010.44676484251	951.368604212881	1354.47569339236	1149.52407330498
1772229_at	YKL163W	PIR3	918.34955204464	942.365783499768	938.872968129211	843.316016128071	895.200635976585	851.96517905852	1046.88370083916	1024.83839451045	1168.86966864181	2108.88090688098	1811.51717307304	2003.44094214499	5055.68868086956	1994.53225448045
1772231_at	YHR201C	PPX1	2841.35494862754	2583.2000927352	2721.59136912475	3197.10104889365	2647.42971620374	2707.74684617383	2558.31007961431	2621.37429310153	2180.23397210078	2426.10273056138	2417.75355969723	2316.99932919083	2303.48839196089	2186.13428921403
1772232_at	YLR179C	YLR179C	15475.7281062513	15202.584246159	15128.0911143725	15909.4289195858	15913.6202436429	15449.1741157112	15281.6617376845	16062.7407106133	15366.182060244	15805.7246734189	14846.6361369616	15598.5542744882	15566.8331258155	17409.3256461315
1772233_at	YGL136C	MRM2	1092.3919347832	1402.0992908693	1659.02629060815	1289.43585056656	1322.68723400319	1462.3693497206	1532.6018401736	1197.54199331952	1292.03317170702	1292.09516830733	1642.96308621323	1438.90842660158	1437.29609391288	1408.52831016193
1772234_at	YGR232W	NAS6	3527.74782382936	3616.5709872402	3601.3336048606	3804.60868334385	3822.39411068635	3341.56033886069	3737.65666897168	3754.68045178348	3551.64528477844	4925.09143785877	4385.71959683299	4835.53884469741	4773.73508038006	3951.03766774717
1772238_at	YEL016C	NPP2	1368.81317582823	1383.20234473408	1421.36198405791	1471.70216879826	1360.45508452439	1437.66767561122	1354.70294084239	1359.54732413851	1198.67307103993	1308.84243656285	1275.90748970617	1297.07592439199	1710.6388331167	1789.99945270699
1772239_at	YNL002C	RLP7	4943.38003798302	4230.66298848411	4261.8088401825	4956.19186521848	3580.34853601744	4225.97658589953	3165.35589776613	1791.4136251381	545.576682801081	353.486856977971	237.094169973463	258.408023119792	523.990801066891	1422.26963061078
1772240_at	YLR422W	YLR422W	2353.06019860567	2284.20306885495	2392.09543553117	2475.61685135856	2448.45797864954	2480.59027712845	2424.81743534988	2742.18541197848	2397.80312070662	2342.7410867371	2215.45572577987	2172.32389362581	3161.41470029347	3769.37201953705
1772241_at	YIL014W	MNT3	2199.40434144886	2073.31437155449	2410.65466564174	2432.17868425127	2005.09400861986	2297.19889486338	2022.15059913182	2161.74249525019	1866.44007938723	1695.28814998151	1719.15617677664	1693.91134705284	1645.24795890954	1903.73577523227
[truncated: 4,201 more rows]
