# Supplementary material for: Inferring causal metabolic signals that regulate the dynamic TORC1-dependent transcriptome
Source: Mol Syst Biol. 2015 Apr 17;11(4):802. doi: 10.15252/msb.20145475 (PMC4422559; doi:10.15252/msb.20145475)
Supplement: Supplementary file 17 [file msb0011-0802-sd17.zip › Supplementary Data 1_MODEL/codeBayessianFramework/data/TranscriptsRaw/BY_affy_gln2rap_nqsp_rawdata.xlsx]

## Sheet: AllBYrapamy_nqsp
ProbeSetID (do not need it except when uploading data in gene expression repository)	YORF	GeneName	BY005_T1	BY006_T1	BY007_T1	BY005_T2	BY005_T3	BY006_T3	BY007_T3	BY005_T4	BY005_T5	BY005_T6	BY006_T6	BY007_T6	BY005_T7	BY005_T8
1769308_at	YKR009C	FOX2	1207.06	1152.8	1175.08	1276.69	1539.27	1332.67	1439.4	1903.57	2064.37	2742.92	2708.72	2530.39	2699.86	2151.16
1769311_at	YDL157C	YDL157C	6146.41	5922.54	6338.98	6857.56	6429.13	5876.15	6199.49	5698.35	4877.83	4656.57	5306.63	4820.81	4642.68	5145.06
1769312_at	YER059W	PCL6	1561.31	1704.57	1686.04	1801.88	2020.55	1775.18	1855.92	2604.52	2626.54	2447.09	2392.3	2224.49	2178.94	2364.63
1769313_at	YGL059W	PKP2	1145.35	1191.56	1170.56	1271.41	1358.8	1292.83	1226.9	1407.33	1252.49	1530.74	1463.56	1369.42	2020.91	2001.34
1769314_at	YDR481C	PHO8	3106.26	3076.1	3165.22	3244.19	3672.48	3195.79	3499.33	5025.69	6017.79	8198.91	7112.17	7435.58	7126.84	5407.39
1769317_at	YML113W	DAT1	1054.08	942.694	1049.85	1250.56	555.949	879.64	576.092	190.272	93.7551	167.763	108.358	119.711	179.697	293.813
1769319_at	YIL157C	COA1	1747.54	1919.51	1708.73	1910.23	2191.86	1786.9	1765.14	2444.68	2745.5	3143.43	2934.79	2925.42	2769.64	2722.75
1769320_at	YPR003C	YPR003C	657.99	619.537	676.755	724.52	696.602	616.367	656.335	892.479	896.813	964.592	942.033	871.383	1126.43	940.063
1769321_at	YNR074C	AIF1	1676.11	1666.74	1783.66	1610.88	1741.92	1829.16	1748.26	1886.89	2001.25	2757.92	2649.51	2664.52	2698.79	1892.26
1769322_s_at	YLR154C-H	YLR154C-H	949.339	1924.13	1352.21	1152.18	735.994	1009.06	1252.79	781.538	1025.2	752.689	2037.15	1483	1148.58	1147.89
1769323_at	YKL012W	PRP40	1769.25	1734.56	1765.56	1853.31	1879.52	1807.35	1875.91	2112.93	1827.47	2164.7	2047.67	1990.68	2671.73	2129.84
1769324_at	YJL147C	YJL147C	653.774	638.901	649.777	603.022	683.639	608.55	612.81	671.552	715.627	933.884	940.994	890.889	778.978	718.453
1769325_at	YDL216C	RRI1	312.32	278.182	294.499	322.209	487.011	375.001	388.147	744.643	712.236	785.656	601.628	675.508	653.645	630.104
1769329_at	YNL320W	YNL320W	1938.8	1840.6	1839.91	1852.13	2039.4	1808.34	1993.65	2380.5	2497.48	2875.04	2565.71	2757.82	2463.71	1983.36
1769331_at	YHL007C	STE20	2946.91	2448.34	2676.68	2864.67	2340.83	2703.31	2362.78	1765.05	1195.75	1178.46	976.011	1047.26	1323.52	1790.62
1769333_at	YPL223C	GRE1	345.964	276.676	262.146	406.302	397.827	314.089	296.411	455.546	588.25	1054.82	846.015	949.547	2034.7	2586.82
1769335_at	YKL138C	MRPL31	4373.04	4593	4802.99	4255.32	5032.33	3936.86	5240.38	4670.15	4436.71	3653.91	5339.66	4328.13	1902.67	1927.08
1769336_at	YNL126W	SPC98	1063.3	993.08	1060.59	1043.11	1009.1	1134.05	1054.14	897.201	793.053	802.079	818.29	765.613	1207.66	1326.48
1769338_at	YKL055C	OAR1	221.366	158.86	170.352	196.839	177.438	184.35	160.641	158.573	116.29	161.246	81.0742	104.575	75.3171	116.278
1769339_at	YML035C	AMD1	2216.23	2270.8	2133.38	2234.65	2062.52	2174.69	2092.75	2390.57	2242.15	2058.32	1903.23	1900.63	2571.58	3144.34
1769341_at	YER087C-B	SBH1	6410.69	6672.18	6881.58	6460.68	6724.48	6544.22	6922.01	6203.1	5712.66	5819.33	6314.21	6302.17	6824.69	6217.57
1769342_at	YIL160C	POT1	43.4807	35.9606	35.1155	53.4618	52.5794	34.6702	36.7726	84.0959	132.3	264.213	238.401	184.875	221.588	426.454
1769344_at	YLR050C	YLR050C	2391.54	2351.35	2429.26	2699.98	2773.45	2394.28	2544.65	2529.76	2304.72	2955.86	3066.65	3018.53	4115.6	4468.15
1769345_at	YOR037W	CYC2	710.896	806.417	762.208	796.612	814.541	766.703	824.377	795.806	769.938	760.011	822.5	790.849	887.815	829.076
1769346_at	YOL008W	COQ10	772.433	884.277	780.097	840.128	944.668	850.304	870.481	1052.45	1187.33	1521.73	1327.89	1290.71	1240.46	1205.19
1769349_s_at	YOR072W-B	YOR072W-B	627.021	355.675	475.158	859.522	698.535	494.673	357.879	377.269	217.111	257.324	202.584	173.828	172.891	135.715
1769350_at	YPL253C	VIK1	872.668	849.975	844.744	843.192	821.191	861.229	840.907	800.235	709.341	746.651	767.122	731.124	685.26	801.192
1769352_at	YDL048C	STP4	629.595	431.019	577.999	652.765	1158.79	814.625	953.773	1123.21	624.989	901.743	708.464	806.83	975.283	1247.59
1769356_at	YDR056C	YDR056C	4994.34	5033.94	5053.47	5452.67	5236.31	5115.93	5008.69	4906.08	4901.23	5833.8	5522.82	5447.01	6429.03	5195.58
1769358_at	YNL083W	SAL1	694.921	705.677	694.897	696.825	718.197	738.499	723.197	779.279	766.127	894.504	886.501	858.85	935.949	952.729
1769359_at	YCR081W	SRB8	378.591	273.07	287.702	344.116	340.472	304.08	308.191	370.981	299.619	399.451	291.474	337.627	360.73	363.291
1769361_at	YDL159W	STE7	530.433	562.661	521.91	539.088	645.642	559.083	565.92	720.88	765.557	959.151	871.585	926.291	983.614	849.113
1769362_at	YCR024C-B	YCR024C-B	11251	13030	13005	11252.9	11421.9	11924.1	12328.9	10500	12488.4	11993.4	13125.5	13622.3	14216.2	15366
1769365_at	YPL154C	PEP4	9792.93	9568.8	10429.1	9248.98	10911.4	10156.7	10439.9	12056.2	12997.1	15134	15827.5	16145.8	19204.6	19499
1769366_at	YDR020C	DAS2	586.291	589.281	512.706	568.762	445.266	532.742	397.12	292.387	185.766	281.062	194.319	198.096	165.604	245.37
1769368_at	YOR290C	SNF2	3021.47	3179.61	3049.32	3068.38	3107.97	3212.39	3117.79	3535.79	3387.27	3731.08	3272.1	3478.76	4432.85	4694.46
1769371_at	YGR267C	FOL2	6822	7401.97	7656.74	7141.13	7386.63	7560.88	7514.77	7125.98	7056.86	7657.71	8498.76	8284.79	10400.7	7504.37
1769373_at	YNL216W	RAP1	2425.61	2384.53	2450.84	2334	2313.02	2447.23	2345.82	2122.08	1618.98	1380.55	1319.52	1386.5	1378.11	2181.52
1769374_at	YFL034C-B	MOB2	1446.62	1659.59	1517.12	1406.34	1482.61	1541.99	1489.58	1129.97	943.266	897.896	1010.75	985.175	1040.79	1074.28
1769375_at	YEL031W	SPF1	8484	8135.07	8460.29	8287.2	8098.82	8235	7959.66	8260.41	8146.81	8924.13	8297.84	8619.23	9621.53	8902.05
1769377_at	YBR238C	YBR238C	611.014	596.277	604.796	586.326	526.926	581.031	549.15	379.595	175.938	131.016	107.872	100.011	72.61	132.059
1769378_at	YFL045C	SEC53	11902	11495	11036.9	11493	11742	11247.6	10994.1	11353	11251.1	11476.1	10464.5	10674.2	10336.7	7679.46
1769379_at	YGL222C	EDC1	884.071	903.006	1066.15	965.847	1168.32	984.427	1149.62	1429.85	1597.23	1936.27	2047.75	2010.26	2118.69	1874.76
1769383_at	YIR021W	MRS1	1317.11	1284.87	1353.38	1367.16	1283.32	1298.24	1318.1	1024.26	772.653	824.403	846.801	840.35	661.545	854.692
1769384_at	YHR014W	SPO13	54.5263	35.4394	38.5469	58.5984	41.9042	47.3114	42.9111	62.9392	44.0885	83.6828	43.1084	44.6559	57.8401	48.4408
1769385_at	YEL006W	YEA6	1697.63	1685.59	1679.24	1600.48	1857.23	1616.66	1819.43	2350.31	2675.25	3285.79	2948.6	3091.27	2383.76	2244.04
1769387_at	YDL029W	ARP2	5496.7	5680.03	5501.87	5516.05	5818.44	5701	5850.42	6394.96	6575.52	8077.7	7421.17	7658.36	10062.7	7782
1769388_at	YLR401C	DUS3	1438.47	1354.3	1381.81	1429.98	1018.22	1281.01	1123.77	640.777	217.511	98.6685	56.4649	58.7715	59.5601	211.403
1769390_s_at	YDR447C	RPS17B	14730.4	15968.6	16136.4	15141.3	14280	14913.1	15063.4	13784.5	14567.1	12822.5	14226.1	13478.6	5429.39	6962.44
1769392_at	YOR192C-C	YOR192C-C	2402.36	3575.51	4145.32	2818.88	2628.36	3242.37	3813.11	2359.58	2786.38	2476.91	4446.15	4467.13	4334.93	4255.2
1769395_at	YER026C	CHO1	7968.01	7775.86	7886.36	7942.14	8645.19	7710.05	8031.51	9391.29	9651.47	12366.3	11842	12824	11540.3	8916.75
1769397_s_at	YLR287C-A	RPS30A	17200.7	17222.9	17494.4	16718.8	16023.9	16686.6	16714.6	14995.3	16229.3	14313.3	15943.5	14603.3	11678.9	13219.1
1769403_at	YKL195W	MIA40	2377.91	2284.16	2338.46	2293.19	2737.26	2359.18	2550.02	3056.49	3246.4	3239.96	3295.6	3270.71	3927.72	3645.26
1769406_at	YDR144C	MKC7	2551.66	2446.09	2377.74	2552.02	2072.16	2364.01	1917.23	1713.05	1038.02	767.033	717.872	722.346	714.665	682.488
1769407_at	YDR439W	LRS4	782.855	822.009	808.012	780.371	815.356	803.158	849.329	873.791	885.118	912.92	908.916	881.545	889.559	844.861
1769411_at	YBR149W	ARA1	5299.62	5317.41	5064.06	5023.83	6215.74	5313.44	5996.11	7880.93	9240.02	11301	9592.62	10670.1	12660.8	13318.2
1769418_at	YER114C	BOI2	1911.44	1652.99	1797.55	1799.46	1794.26	1821.86	1695.74	1779.16	1441.37	1426.43	1382.99	1451.46	1379.59	1840.1
1769419_at	YMR247C	RKR1	3911.12	3601.2	3978.93	4211.78	3653.56	4051.94	3534.3	3178.01	2234.1	1553.51	1899.4	1675.13	1618.17	2383.97
1769420_at	YMR076C	PDS5	2001.97	2145.55	2547.9	1813.32	2195.83	2522.74	2484.25	2194.16	2075.05	1899.24	2522.98	2216.07	2958.85	3124
1769421_at	YGR056W	RSC1	1433.4	1471.57	1601.7	1573.64	1458.67	1583.98	1509.58	1421.41	1184.69	1418.38	1428.56	1389.21	1536.39	1390.38
1769422_at	YAL013W	DEP1	1432.59	1505.59	1521.22	1403.97	1666.64	1491	1645.79	1821.47	1713.21	1556.68	1574.85	1623.34	1425.27	1430.82
1769426_at	YPR002W	PDH1	140.427	122.199	102.88	134.824	153.769	158.365	131.509	165.309	165.108	389.815	265.698	311.871	725.299	198.764
1769428_at	YOR175C	ALE1	2954.88	2826.28	2878.64	2968.13	2756.64	2836.16	2640	3094.24	2975.55	3322.95	2869.58	3042.58	3402.67	3078.4
1769431_at	YDL167C	NRP1	1813.82	1895.88	1948.81	2100.61	1203.87	1763.72	1186.23	542.182	173.167	131.113	76.346	80.0033	170.158	374.017
1769434_at	YDR465C	RMT2	3295.56	3152.13	3016.76	3425.76	2726.67	3312.22	2950.7	2160.57	1312.8	499.989	671.186	468.85	167.819	889.776
1769435_at	YJL201W	ECM25	776.631	737.806	950.102	793.068	1014.27	859.385	930.007	894.909	788.48	822.564	1002.55	984.539	882.519	616.196
1769442_at	YDR495C	VPS3	1084.13	956.078	982.138	1036.17	1056.64	1153.15	1080.85	1149.98	1144.27	1253.59	1099.56	1131.6	1506.39	1667.34
1769443_at	YDR501W	PLM2	289.792	306.293	306.956	299.029	329.165	280.312	313.792	353.389	305.924	302.521	232.526	272.282	330.039	320.108
1769446_at	YHL010C	ETP1	392.768	392.351	395.442	381.171	442.472	385.66	417.135	667.249	801.983	929.632	807.261	768.92	860.212	827.165
1769448_at	YHR152W	SPO12	1308.31	1507.16	1422.87	1523.48	1570.91	1545.81	1629.78	1530.79	1440.71	1555.63	1663.59	1548.7	1991.66	2458.07
1769450_at	YER035W	EDC2	1717.42	1589.72	1843.34	1870.69	3351.97	1910.78	2753.82	4544.49	4526.29	4926.79	5245.42	4951.14	6281.48	8789.11
1769451_at	YHR002W	LEU5	647.22	604.639	625.54	623.533	833.17	683.668	824.242	943.713	826.841	747.902	768.323	728.545	697.107	766.079
1769452_at	YPL020C	ULP1	2921.78	2431.91	2451.44	3038.13	2715.65	2716.12	2528.52	2777.99	2632.77	2901.88	2810.34	2541.34	3089.22	2662.99
1769455_at	YLR286C	CTS1	13196	13404.4	13636.4	13492.6	12645.2	13358.2	13080.6	13091.8	12495.7	13996.9	12903.7	14294.1	14035.1	16491.3
1769456_at	YKL061W	YKL061W	384.039	462.253	530.273	485.683	531.491	454.409	578.01	451.047	515.385	646.595	700.327	650.16	734.789	832.64
1769459_at	YHR131C	YHR131C	534.482	509.083	550.452	541.609	548.628	570.021	511.511	593.722	598.464	626.134	557.646	611.883	600	617.638
1769460_at	YJL185C	YJL185C	724.448	731.359	703.156	788.749	843.692	727.807	777.323	1151.56	1366.98	2065.66	1721.34	1860.98	2422.76	2833.7
1769461_at	YMR317W	YMR317W	124.904	85.5876	107.377	144.75	167.044	130.216	143.855	186.792	184.437	317.253	307.017	275.143	333.362	176.049
1769462_at	YIL125W	KGD1	3183.78	3139.85	2980.6	3150.1	3400.05	3310.19	3321.73	4093.75	4219.65	5232.26	4668.51	4822.38	5183.01	6055.78
1769463_at	YPL065W	VPS28	1714.98	1711.01	1629.47	2064.28	1864.48	1677.37	1733.72	1867.13	1859.57	1940.11	1827.97	1716.13	1932.32	1983.85
1769464_at	YGR130C	YGR130C	1833.44	2154.82	2214.37	1781.24	2579.86	2127.1	2811.74	4153.54	4516.01	3317.69	3732.87	3516.04	4140.34	5369.07
1769466_at	YDL049C	KNH1	1120.39	1089.88	1255.97	1232.61	1454.49	1329.88	1302.18	1290.88	1186.05	1643.94	1550.01	1583.65	2033.64	1504.86
1769467_at	YBR065C	ECM2	154.288	126.292	115.056	141.43	169.283	151.938	122.986	176.742	147.215	256.124	236.594	193.551	161.795	173.212
1769468_at	YJR082C	EAF6	1717.18	1492.02	1573.78	1905.44	1621.9	1776.56	1562.09	1474.84	1384.32	1597.05	1430.45	1406.06	2328.22	2062.49
1769472_at	YMR182C	RGM1	70.0131	86.4499	125.839	75.095	94.8474	109.461	92.1746	103.876	97.1649	76.5069	130.983	106.613	138.252	168.815
1769474_at	YPL264C	YPL264C	1109.97	1061.61	1005.09	1170.65	1057.66	990.473	933.369	956.778	878.384	1526.96	1390.69	1298.16	1949.3	1212.66
1769478_at	YPL199C	YPL199C	3234.4	3630.08	3410.81	3671.28	3213.09	3601.14	3270.01	2594.78	2238.81	2160.12	2192.04	2184.83	2058.95	2209.74
1769481_at	YGR080W	TWF1	1400.05	1482.53	1467.89	1422.93	1841.65	1488.03	1725.61	2185.89	2225.75	2524.03	2354.09	2622	2590.15	2456.78
1769482_at	YLR125W	YLR125W	98.0334	79.1337	119.629	81.3858	149.311	113.441	94.8257	137.953	134.753	147.418	227.506	158.757	155.347	152.22
1769484_at	YNL292W	PUS4	1167.8	1151.46	1109.72	1199.07	986.255	1224.27	1000.64	699.688	407.453	358.877	313.262	300.384	301.093	489.049
1769485_s_at	YAR033W	MST28	943.516	888.146	935.873	1041.09	1099.48	898.395	951.38	1155.4	1063.07	1208.61	1163.1	1124.79	1102.74	1144.96
1769487_at	YKL063C	YKL063C	2349.17	2482.46	2577.1	2258.88	2426.15	2428.41	2675.48	2350.97	2474.19	2337.61	2834.52	2478.36	2577.67	2418.37
1769495_at	YIL010W	DOT5	2894.17	3170.69	3094.94	2944.95	3279.91	3030.81	3340.16	3402.99	3783.16	4840.55	4471.02	4735.9	6357.16	5193.84
1769500_at	YGR113W	DAM1	1184.38	1257.24	1499.03	1132.59	1643.03	1437.6	1553.46	1603.49	1573.3	1695.52	2148.27	1991.79	1999.1	1775.15
1769501_at	YLR266C	PDR8	711.45	719.691	706.269	755.295	627.667	721.402	657.972	689.657	646.403	588.187	580.416	564.33	594.877	589.928
1769502_at	YPL050C	MNN9	4820.31	4700.01	4780.09	4985.06	4406.39	4784.65	4390.73	4134.53	3531.14	3815.04	3549.69	3659.11	4067	3642.83
1769503_at	YDR447C	RPS17B	17793.7	16074.3	16357.6	18800.3	17333.9	16570.4	16233	16391.2	14157.6	10917.5	11910.9	10219	1078.52	2951.22
1769504_at	YML019W	OST6	3887.9	3327.02	3242.36	3585.07	3396.63	3291.36	3144.96	3492.8	3214.19	3526.16	3002.59	3255.03	2682.65	2500.2
1769506_at	YKL166C	TPK3	1361.11	1667.95	1709.64	1387.58	1260.47	1498.07	1337.56	737.67	459.997	477.376	572.013	561.104	718.098	885.31
1769510_at	YJR139C	HOM6	13982.8	13384.1	13179.1	13882	13952.5	13783.8	13413.5	14551.9	14503.8	16694.5	14804.1	15609.8	17478.5	16983.5
1769511_at	YNR038W	DBP6	2499.91	2362.65	2383.3	2416.59	1875.8	2552.41	2054.38	1135.55	483.86	533.583	403.091	432.813	561.34	909.268
1769514_at	YJL165C	HAL5	1689.41	1631.36	1825.31	1727.46	1933.38	1797.99	1857.44	2280.48	1915.45	1676.21	1903.24	1719.04	1949.68	2156.04
1769515_at	YFL012W	YFL012W	107.397	151.348	126.967	125.961	116.093	154.269	147.572	119.185	124.716	125.721	133.068	125.271	144.234	119.592
1769516_at	YDL086W	YDL086W	4611.38	4805.59	5322.14	4991.38	5840.55	5211.37	5417.77	5774.77	5762.31	7667.82	7727.96	7880.44	10899.6	9567.44
1769518_x_at	YIL176C	PAU14	761.182	834.536	1038.26	866.039	912.964	897.947	1064.86	802.591	692.414	732.393	908.006	962.756	1307.84	772.626
1769519_at	YKL096W	CWP1	9459.23	9584.18	9037.42	9144.57	10655.7	9161.67	9696.32	11944.9	12376.9	13210.3	12864.5	12832.8	12192.2	7871.87
1769520_at	YLR064W	YLR064W	2185.4	2267.85	2213.87	2096.95	2002.2	1811.59	1914.05	2066.43	1861.24	1605.44	1736.08	1679.98	2186.4	2190.17
1769523_at	YBR194W	AIM4	860.177	919.463	892.48	963.469	1032.06	914.543	1020.05	1030.59	1038.85	1232.03	1449.15	1312.16	1101.09	857.312
1769525_at	YEL003W	GIM4	5179.63	5162.53	5369.93	6255.14	4992.18	4843.58	4298.19	3970.68	3401.21	3048.83	3524.52	2891.51	3616.86	3934.72
1769526_at	YDR205W	MSC2	1245.24	1266.06	1378.07	1355.9	1292.26	1291.64	1351.27	1385.25	1221.6	1334.24	1345.74	1352.3	1314.48	1280.22
1769527_at	YKL075C	YKL075C	1161.54	920.55	1038.57	1251.98	1134.73	1077.05	982.858	962.212	769.196	901.292	806.567	830.642	818.453	890.615
1769528_at	YHR198C	AIM18	1057.28	1145.78	1055.04	1090.71	1314.7	1088.35	1255.76	1578.86	1789.94	1779.94	1600.97	1738.83	1544.26	1753.32
1769531_at	YGL138C	YGL138C	12.8981	17.808	14.3413	16.0699	16.5872	21.6501	15.7817	28.8967	21.0358	24.6581	20.5789	16.3376	22.448	29.9485
1769534_at	YMR212C	EFR3	2089.46	1946.5	2115.15	2234.37	1727.94	1800.3	1687.33	1611.86	1329.98	1160.39	1003.47	1150.96	1077.95	1219.04
1769538_at	YNR055C	HOL1	2273.99	2139.64	2186.89	2232.75	2135.02	2064.41	2013.75	2367.25	2243.18	2378.02	2323.48	2330.45	2189.67	1968.08
1769539_at	YNL222W	SSU72	2169.08	2000.83	1933.84	2421.32	2036.35	1900.21	1847.3	1917.13	1821.16	1685.62	1831.47	1578.53	1916.66	1807.86
1769541_at	YPR042C	PUF2	1460.09	1350.85	1361.25	1513.9	1536.49	1503.82	1401.01	1906.62	1523.16	1202.59	1196.49	1168.73	1448.43	1571.83
1769544_at	YLR149C	YLR149C	476.863	373.651	408.836	434.215	912.062	405.078	703.849	1782.37	2223.02	1877.42	2067.08	1944.65	2031.49	2591.95
1769549_at	YOR271C	FSF1	6128.93	6236.46	6454.52	6219.84	6225.12	6387.33	6210.21	5606.36	4370.48	3954.95	3829.48	4063.07	3330.24	4493.98
1769550_at	YHR197W	RIX1	1737.84	1615.8	1746.06	1898.75	1178.98	1797	1204.61	510.45	116.449	117.748	100.151	111.954	70.1035	247.873
1769551_at	YAL034C	FUN19	1140.91	1140.69	1155.14	1160.23	1558.8	1251.2	1423.77	2280.32	2132.89	1972.85	2023.87	1907.15	2447.04	3057.95
1769554_at	YOR084W	LPX1	1279.46	1262.37	1372.32	1294.71	1421.33	1346.91	1455.16	1612.03	1327.4	1196.66	1246.39	1281.4	1402.91	1617.54
1769555_at	YGL083W	SCY1	1122.23	1011.03	1149.24	1105.66	1152.62	1321.64	1192.03	1199.97	1001.42	975.823	1090.69	1066.09	1156.46	1234.95
1769556_at	YDR140W	MTQ2	1918.45	1999.73	1968.58	2126.7	2076.48	2089.47	1955.12	1832.55	1732.29	2348.53	2033.84	2117.78	2585.54	2556.36
1769557_at	YMR216C	SKY1	2653.03	2371.06	2349.92	2615.43	2402.66	2526.86	2320.4	2715.38	2416.66	2617.27	2238.33	2302.47	2439.37	2570.79
1769558_at	YJL042W	MHP1	3530.72	3709.01	3772.28	3861.3	3952.36	3933.31	4066.8	4918.48	4852.71	4428.38	4493.97	4438.92	5452.17	7025.13
1769562_at	YDR472W	TRS31	1612.02	1798.37	1613.76	1653.96	1673.91	1637.25	1531.88	1456.48	1240.81	1312.78	1262.65	1277.93	992.745	967.605
1769564_at	YDR207C	UME6	1336.95	1305.92	1558.35	1321.76	1740.33	1514.37	1637.23	1778.85	1470.66	1188.06	1654.34	1440.65	1078.78	1121.59
1769566_at	YIL075C	RPN2	6931.66	7393.9	8111.29	7352.41	7488.41	8102.82	7884.57	7745.89	7693.91	8778.93	9494.57	9373.56	11158.3	10381.7
1769568_at	YGR010W	NMA2	1144.89	1094.94	1021.12	1127.3	1181.24	1158.24	1214.41	1426.2	1511.38	1745.09	1667.29	1651.66	1863.22	1715.05
1769570_at	YDR245W	MNN10	5037.34	4841.51	5008.45	5028.16	4773.95	4825.49	4631.79	4532.67	3820.46	4028.19	3928.05	4028.31	4057.63	3827.56
1769571_at	YDR473C	PRP3	981.526	935.24	1007.7	1066.95	1017.03	995.839	934.415	951.641	805.265	902.944	957.331	884.181	1112.31	1234.59
1769573_at	YOR187W	TUF1	4793.59	5026.55	4910.53	4976.65	4954.17	4861.02	4802.8	5424.02	5473.77	6989.4	6532.22	6543.43	5178.94	5913.87
1769575_at	YDR486C	VPS60	1616.97	1655.27	1636.63	1807.12	1924.87	1681.8	1729.8	1988.04	2008.97	2638.42	2594.97	2474.49	3577.86	2719.81
1769576_at	YMR003W	AIM34	3006.98	2884.25	2975.04	3395.49	2835.21	2773.23	2687.32	2336.46	2191.83	2157.4	2491.75	2188.69	3033.1	3665.09
1769579_at	YGL121C	GPG1	190.055	158.889	172.996	235.577	334.416	226.13	255.443	537.031	803.961	2016.31	1722.35	2010.59	6826.16	7422.45
1769580_at	YJL186W	MNN5	2824.88	2858.35	3141.75	2816.77	2685.7	2834.64	2729.64	2549.27	2300.27	2052.69	2060.87	2310.9	1900.29	2430.1
1769585_at	YBR285W	YBR285W	117.342	126.95	106.619	147.422	330.159	156.595	212.706	835.82	1569.24	2080.02	2193.28	1884.64	2400.93	1739.08
1769586_at	YOL028C	YAP7	429.914	495.146	524.167	393.611	380.005	455.995	419.645	346.655	302.214	320.811	372.46	374.01	309.754	273.457
1769587_at	YMR220W	ERG8	6732.15	5888.42	6439.02	6611.08	6506.62	6214.78	6434.01	6123.03	5262.64	5604.68	4720.87	5369.18	5521.64	5995.44
1769591_at	YAR002W	NUP60	3193.08	3311.75	3338.33	3401.06	2905.15	3277.41	3159.88	2714.34	2267.36	2193.56	2299.19	2218.29	2427.21	2411.53
1769597_at	YMR049C	ERB1	4461.76	4007.53	4320.72	4683.02	3735.94	4471.66	3662.72	2394.4	867.511	187.939	177.92	117.38	91.5316	514.776
1769598_at	YOR069W	VPS5	1268.81	1360.37	1253.3	1381.9	1329.63	1374.91	1362.52	1527.99	1608.97	1738.67	1720.02	1609.4	1658.64	1472.82
1769599_at	YDR479C	PEX29	1217.17	1171.88	1265.92	1356.12	1595.13	1333.23	1485.89	1972.75	1990.35	1840.07	1868.65	1709.95	2654.45	2767.05
1769600_at	YKR038C	KAE1	2913.97	2632.61	2710.63	2739.41	2851.73	2908.42	2774.66	2719.18	2294.67	2397.75	2078.38	2207.08	2311.55	2355.19
1769601_at	YPR106W	ISR1	1585.48	1753.6	1789.29	1736.51	1902.16	1888.06	1946.76	2016.93	1834.76	2028.27	1974.61	2028.4	2468.45	2834.24
1769602_at	YBL031W	SHE1	681.359	705.957	696.954	734.874	757.005	716.042	702.956	745.916	622.255	564.348	518.026	529.984	553.045	592.68
1769603_at	YOR124C	UBP2	2637.82	2669.34	2618.62	2975.4	2743.83	2858.3	2673.81	3393.87	3578.33	4228.64	3865.76	3830.6	4373.76	3745.05
1769604_at	YDL149W	ATG9	500.986	493.097	481.143	544.907	514.242	466.399	492.302	825.719	1161.73	1328.35	1192.41	1213.02	1604.73	1871.38
1769606_at	YDR072C	IPT1	2705.83	2635.38	2974.41	2971.39	3002.2	2873.14	3059.95	2908.47	2127.59	1860.75	1841.57	1888.25	2111.54	2179.11
1769607_at	YPL269W	KAR9	639.429	745.761	802.299	654.699	754.208	836.808	820.546	793.417	773.18	880.938	863.728	895.463	941.84	820.522
1769608_at	YGL107C	RMD9	1389.62	1418.91	1455.53	1473.95	1360.38	1485.12	1357.23	1187.38	1037.75	1043.54	1099.28	1113.09	1216.13	1227.97
1769609_at	YGR110W	CLD1	653.7	740.155	728.554	716.408	731.491	811.545	780.034	865.886	814.426	1012.66	1183.23	1033.64	1315.08	1707.62
1769610_at	YOR394C-A	YOR394C-A	163.323	201.54	243.454	185.568	198.782	246.828	242.165	191.92	166.835	162.952	172.882	158.13	198	182.747
1769614_at	YNL291C	MID1	2004.25	1930.48	1923.77	1938.58	1987.83	2120.06	1874.46	1876.41	1545.97	1569.02	1671.47	1610.03	1785.23	1748.34
1769617_at	YBR157C	ICS2	1569.11	1448.35	1538.26	1563.04	3004.68	1810.94	2508.51	3470.07	3414.51	3067.98	2348.87	2771.79	2914.04	5074.25
1769620_at	YKL192C	ACP1	7105.49	7431.47	7348.19	7625.83	7721.54	7626.09	7515.86	7318.69	7074.7	8297.38	8283.1	8232.26	10036	9875.06
1769621_at	YKR035W-A	DID2	1786.43	1764.46	1764.12	1970.76	2307.59	1987.28	2014.3	1964.84	1742.86	1893.16	2038.38	1930.68	2356.95	1981.97
1769622_at	YJL047C-A	YJL047C-A	936.192	1013.5	1041.64	1065.53	1018.73	1071.06	1062.37	885.254	728.73	660.744	868.768	748.803	420.231	250.342
1769624_at	YLR283W	YLR283W	1176.44	1126.46	1111.71	1283.72	1368.64	1228.97	1220.19	1441.55	1586.76	1549.71	1640.47	1470.92	1605.71	1877.67
1769626_at	YMR291W	YMR291W	1507.03	1522.63	1552.64	1318.9	3053.75	1988.43	2760.51	3837.61	2228.12	1342.11	1466.01	1414.27	1878.84	2235.3
1769627_at	YLR151C	PCD1	432.036	498.499	465.703	433.937	634.946	537.196	462.527	892.235	1161.89	862.162	1028.93	937.999	964.661	854.923
1769628_at	YOR165W	SEY1	2778.25	2445.89	2653.74	2622.23	2671.8	2779.81	2646.18	2818.8	2405.99	2800.57	2488.82	2462.78	2563.95	2557.81
1769634_at	YHR079C	IRE1	1220.79	1266.48	1366.11	1232.56	1212.08	1257.32	1263.23	1225.52	1065.73	1286.81	1236.66	1328.51	1556.54	1444.57
1769635_at	YMR184W	ADD37	2418.26	2677.89	2696.97	2730.77	2864	2726.79	2943.62	3183.07	3493.27	4854.29	4741.97	4767.72	6995.28	5168.77
1769637_at	YBL018C	POP8	5437.45	4915.39	5069.77	6792.55	4967.38	4983.25	4159.99	3670.14	2482.17	3115.25	2696.96	2499.22	4088.2	4194.55
1769638_at	YNL095C	YNL095C	1085.81	953.806	1004.2	1094.64	863.442	1096.72	784.171	538.675	261.322	387.293	267.735	306.612	452.182	588.74
1769640_at	YPL101W	ELP4	2404.38	2477.85	2556.33	2539.4	2255.35	2479.22	2414.22	2008.97	1500.75	1768.13	1634.25	1740.68	2306.25	2493.29
1769642_at	YGR124W	ASN2	11325.1	10855.9	10791.6	11288.1	10807.8	11226.2	10607.7	10839.7	10064.1	11105.6	10178.6	10550.8	11599.3	9178.75
1769643_at	YBR169C	SSE2	1401	1385.95	1543.39	1415.52	1748.79	1519.09	1798.4	3112.54	4130.4	4538.09	4148.86	4501.24	7384.6	8391.49
1769645_at	YMR069W	NAT4	270.937	251.426	359.302	284.242	269.808	309.857	235.215	160.211	78.0906	81.3584	86.0423	61.0137	163.703	221.48
1769647_at	YDR068W	DOS2	1933.99	1960.92	1998.06	1998.3	1960.27	1991.97	2016.27	1867.05	1856.65	1614.46	1884.83	1666.65	1864.93	1874.25
1769648_at	YBR260C	RGD1	2188.92	2163.86	2272.35	1902.75	2231.63	2125.75	2782.35	2352.73	2220.67	2002.82	2860.65	2381.42	2055.58	1723.3
1769649_at	YML017W	PSP2	895.929	891.875	828.183	849.81	742.141	802.534	763.357	931.284	977.971	1042.62	766.931	909.862	787.772	956.209
1769650_at	YDR466W	PKH3	1146.69	1089.27	1198.16	1125.01	1208.37	1161.62	1262.66	1482.02	1306.72	1378.9	1303.7	1318.61	1688.59	1819.54
1769653_s_at	YCL068C	YCL068C	132.362	92.4787	134.658	103.834	184.794	116.215	129.402	188.663	185.071	165.098	285.748	152.236	156.353	149.29
1769654_at	YFL049W	SWP82	1345.54	1268.51	1265.51	1300.85	1276.82	1372.49	1276.51	1482.24	1535.12	1673.38	1444.16	1564.89	1909.82	1745.32
1769655_at	YKL167C	MRP49	2217.17	2388.57	2370.63	2449.29	2542.07	2295.81	2553.24	2586.26	2747.48	3330.85	3264.05	3275.82	2703.91	2582.25
1769657_at	YOR264W	DSE3	2604.52	2875.24	2794.96	2710.97	2503.38	2908.22	2739.98	2260.82	2072.58	2381.62	2310.47	2438.59	1750.25	2487.73
1769659_at	YIR039C	YPS6	456.992	398.907	478.246	439.756	714.789	498.257	666.594	1391.82	1647.53	2674.5	2430.7	2690.17	3481.12	2379.94
1769663_at	YDL061C	RPS29B	18411.3	17864.9	17795	19146.5	18243.2	18363.2	17762.8	17445.3	17119.3	15056.7	14470.5	13909.5	4573.28	7916.53
1769665_at	YKL108W	SLD2	470.338	539.634	519.437	530.524	546.714	559.023	547.942	609.105	617.505	707.333	728.469	718.967	846.76	756.5
1769666_at	YLR127C	APC2	462.568	446.558	424.01	475.359	437.009	429.093	486.051	431.23	393.313	434.475	389.545	372.457	421.319	444.141
1769667_at	YOL122C	SMF1	1974	2178.8	2127.58	2069.13	1872.48	1945.23	1927.09	1685.18	1554.75	1863.15	1991.9	1911.04	2050.24	1676.72
1769670_at	YKL208W	CBT1	648.327	688.907	651.899	731.339	820.63	742.418	717.402	865.725	974.668	1262.82	1228.46	1170.69	1074.43	967.141
1769671_at	YPR117W	YPR117W	1260.99	1133.54	1230.16	1329.45	1230.44	1334.89	1172.57	1276.91	1107.27	1239.07	1230.1	1163.29	1759.94	1820.45
1769674_at	YPL119C	DBP1	169.994	142.056	130.221	158.936	212.631	149.231	179.836	351.638	401.474	514.285	358.709	432.3	548.433	638.328
1769675_at	YDL177C	YDL177C	742.099	832.244	839.518	982.445	751.519	810.855	719.587	574.537	577.189	711.541	708.329	701.592	736.308	646.854
1769677_at	YDR195W	REF2	1172.52	1505.69	1440.62	1239.47	1104.22	1473.75	1406.54	922.958	993.768	1103.68	1346.51	1351.49	1564.6	1596.57
1769679_at	YER053C	PIC2	1406.76	1476.33	1614.71	1327.23	3055.32	1709.13	2668.27	4752.63	4338.97	2800.23	3812.99	3384.28	3763.54	4926.48
1769681_at	YOL105C	WSC3	864.642	875.823	904.3	863.258	1033.62	985.916	1001.28	1299.53	1162.74	1115.22	1200.21	1115.27	1075.24	722.118
1769682_at	YOR104W	PIN2	835.082	849.642	859.498	803.505	943.712	917.998	897.922	1097.35	1290.31	1850.78	1750.99	1799.01	2385.05	1317.19
1769683_at	YCL018W	LEU2	8228.92	8469.74	7923.22	8087.36	8218.88	8802.54	8440.02	7964.89	6287.95	3565.59	3819.89	3703.99	2013.97	3449.4
1769684_at	YBR110W	ALG1	2779.32	2777.68	2865.17	2815.98	2719.85	2694.87	2820.51	2820.54	2723.29	3308.99	3094.57	3358.56	3426.53	2722.24
1769685_at	YDR518W	EUG1	2311.87	2186.88	2388.53	2611.14	2259.74	2295.55	2326.61	2373.74	2176.45	2617.5	2463.24	2548.27	2210.55	1879.22
1769688_at	YDR210W	YDR210W	4404.47	4443.89	4331.88	4834.19	4226.93	4588.8	4426.56	3532.55	3830.97	4365.47	4110.94	3997.2	5275.42	3477.62
1769690_at	YJR033C	RAV1	787.767	792.438	840.278	742.769	956.204	832.494	966.241	1275	1282.19	1326.64	1495.33	1476.13	1497.21	1405.67
1769691_at	YLR089C	ALT1	2979.75	2784.1	2778.82	2909.24	3478.48	2975.94	3257.28	5180.2	6567.84	9277.57	8765.98	9278.99	12738.8	14408.1
1769694_at	YBL036C	YBL036C	3396.55	3491.29	3410.37	3591.42	3431.35	3335.6	3346.88	3241.6	2954.82	3666.71	3172.04	3420.87	4111.49	3454.16
1769695_at	YDR363W	ESC2	373.635	321.761	393.647	328.442	430.629	423.369	409.634	532.047	534.637	627.211	662.219	594.804	516.924	546.861
1769697_at	YBR002C	RER2	1431.9	1458.63	1385.08	1507.3	1202.12	1352.97	1082.12	875.77	679.287	601.954	589.992	560.466	651.543	712.019
1769698_at	YMR227C	TAF7	524.28	477.072	549.772	616.616	528.921	546.769	487.892	481.31	437.903	530.183	468.906	469.352	538.425	650.461
1769703_at	YJL097W	PHS1	4735.23	4827.2	4709.82	5099.84	5150.84	4758.46	4747.55	4843.61	4346.45	5269.49	4813.26	5044.72	6082.55	4923.37
1769707_at	YNL118C	DCP2	2022.86	2319.41	2266.8	2007.53	2023.63	2336.1	2300.44	2150.97	2303.4	2422.18	2439.12	2502.34	3548.55	3105.64
1769708_at	YIL161W	YIL161W	968.921	1021.77	977.369	1158.55	1082.55	1073.39	1039.94	1086.2	1094.28	1374.35	1332.13	1338.21	1185.71	966.557
1769709_at	YCL054W	SPB1	3247.7	2951.61	3540.77	3679.5	2804.51	3403.83	2750.04	1030.63	178.475	204.441	206.939	155.68	253.358	705.942
1769710_at	YDR006C	SOK1	1807	1765.61	1767.08	1985.27	1717.72	1884.01	1730.77	1691.82	1394.55	1525.99	1387.32	1367.16	1700.97	1878.56
1769711_at	YOL019W-A	YOL019W-A	22.3468	32.6542	34.8253	34.6598	31.7033	40.1603	21.3789	28.3206	18.6008	31.2739	31.6276	25.183	14.1465	16.4185
1769713_at	YOL162W	YOL162W	325.498	366.105	344.98	351.399	330.687	295.537	336.396	454.979	924.701	672.315	982.422	730.308	1171.37	1256.99
1769716_at	YPR121W	THI22	838.69	855.686	891.448	924.557	931.498	930.583	939.273	896.455	834.15	1084.43	1127.69	1101.63	1354.55	997.252
1769717_at	YPR031W	NTO1	864.509	796.94	768.451	869.025	692.253	880.793	674.024	560.677	488.292	523.261	427.376	415.587	676.394	1027.8
1769719_at	YFL039C	ACT1	18141.8	17709.8	18149	17422.8	18395.7	18461.4	18425.4	19721.3	19853.9	21520.3	20989.7	21673.8	22892.8	22438.5
1769720_at	YFL047W	RGD2	1272.53	1178.52	1234.97	1271.63	1177.43	1255.02	1172.46	1134.44	949.641	1269.45	1097.68	1175.88	1412.45	1137.09
1769721_at	YDR331W	GPI8	2923.19	3042.63	3128.77	3320.99	2873.6	3062.65	2895.23	2679.57	2395.23	2617.75	2662.6	2558.78	2455.38	2093.55
1769723_at	YGR174W-A	YGR174W-A	132.2	128.233	170.807	181.103	428.967	166.308	299.11	896.323	1481.77	1676.61	1801.21	1632.69	2037.48	2208.12
1769726_at	YDR515W	SLF1	827.68	708.839	717.033	878.111	603.522	752.302	589.298	531.842	595.435	739.395	625.142	622.028	798.567	749.194
1769727_s_at	YDL184C	RPL41A	17307.9	17775.4	17914.8	18148.6	16786.8	16917.2	17121.3	15768.4	17425.5	15110.4	16804.7	16108.4	12304.1	7146.41
1769730_at	YHR128W	FUR1	5514.19	5523.94	4965.66	5508.32	5272.09	5529.68	4890.62	4269.69	2846.71	1339.86	1327.71	1212.99	555.856	1627.18
1769731_at	YDR261C	EXG2	1721.05	1705.23	1833.61	1752.66	1673.69	1720.67	1816.42	1752.87	1588.46	2060.99	1848.14	2020.55	3415.76	1933.3
1769732_at	YOL077W-A	ATP19	7609.95	6902.03	6891.32	8042.09	7176.26	6967.34	7018.88	6935.72	7184.21	7943	8154.01	7386.57	8674.98	10888.5
1769735_at	YJR058C	APS2	3873.81	3522.42	3645.02	4334.5	4572.88	3732.41	4025.47	4326.09	3958.37	4438.33	4567.52	4257.92	5115.69	4613.16
1769740_at	YDR118W	APC4	707.108	736.258	790.781	781.466	789.641	804.448	813.957	850.878	771.451	781.365	963.908	828.252	1038.59	921.402
1769741_at	YDR119W	VBA4	4738.29	4462.08	4492.39	4737.52	4430.54	4484.56	4257.31	4502.28	3772.25	4104.1	3612.69	3742.57	3119.99	3058.32
1769742_at	YDL125C	HNT1	9363.78	9686.87	9526.19	10277.9	10529.8	9991.03	10061	10131.2	9420.35	9751.59	9587.56	9590.67	11272.5	10816.8
1769743_s_at	YDL191W	RPL35A	19269.1	19787.7	20075.2	19800.4	18950.7	19343.4	19446.2	18149.3	18511.9	16264.4	16928.3	16194.2	6122.37	7143.2
1769745_at	YMR178W	YMR178W	3477.66	3363.96	3250.32	3643.72	3799.42	3207.25	3352.06	4154.47	4356.36	5432.98	4628.7	4849.19	6551.58	5466.41
1769746_at	YGR083C	GCD2	2480.68	2166.85	2556.95	2148.96	2317.78	2511.91	2231.07	1429.78	940.415	712.743	1062.51	824.188	861.635	1077.79
1769750_at	YDR253C	MET32	2415.16	2260.66	2297.58	2495.3	1900.76	1652.95	1897.48	2131.21	2851.62	1406.92	2000.54	1549.72	1825.3	2386.75
1769751_at	YOR285W	RDL1	8812.7	7996.8	8214.06	9794.98	9797.9	8486.89	8397.98	10611	11388.5	14733.6	13753.4	13619.9	17580.3	18383.1
1769756_at	YBR017C	KAP104	4099.76	4361.42	4446.87	4308.99	3800.68	4373.19	3947.13	3563.95	2974.99	2596.74	2604.89	2772.29	2540.75	2847.88
1769758_at	YPL235W	RVB2	3371.56	3102.44	3118.32	3462.45	3083.92	3164.84	3070.63	2962.98	2587.19	2570.2	2460.74	2403.13	2227.87	2336
1769759_at	YFL067W	YFL067W	122.336	124.518	131.264	125.984	149.25	153.171	169.127	157.678	146.303	139.084	178.761	190.414	163.961	148.935
1769760_at	YGR075C	PRP38	567.501	1062.12	992.927	626.188	568.639	828.587	936.554	526.93	630.003	642.008	825.814	827.247	677.392	695.964
1769764_at	YOR223W	YOR223W	767.067	661.04	681.663	879.394	1012.01	737.835	818.939	1275.61	1311.02	1292.71	1312.1	1222.82	1316.55	1342.1
1769765_at	YBR084C-A	RPL19A	12423.5	13172.5	12393.4	13055.6	11866.1	13008.9	12190.3	10749.3	10847.6	8496.01	8560.17	7947.65	1822.25	2640.96
1769766_at	YBR296C	PHO89	223.968	216.467	238.42	224.743	240.522	228.941	245.29	234.299	244.086	318.755	329.224	308.539	244.996	216.802
1769767_at	YIL132C	CSM2	471.228	506.277	510.013	471.985	500.63	483.626	489.006	483.224	443.408	459.493	473.184	478.991	356.983	363.84
1769770_at	YML064C	TEM1	1416.62	1514.24	1341.53	1265.44	1344.18	1296.49	1290.75	1235.27	1068.76	938.691	1029.37	936.928	808.369	924.11
1769773_at	YDL176W	YDL176W	848.664	607.646	669.747	750.153	698.898	751.593	668.373	659.548	779.796	793.262	754.399	717.19	932.415	1058.82
1769774_at	YGL114W	YGL114W	2093.21	2028.34	2016.74	2168.47	1961.96	2102.58	2017.46	1884.64	1597.35	2107.14	2059	2077.44	2227.49	2297.68
1769775_at	YJL192C	SOP4	6285.67	6360.99	6110.18	6724.53	6340.64	6323.69	6071.49	5958.43	5223.69	5449.01	5028.18	4900.31	4825.78	4628.94
1769776_at	YHR005C	GPA1	3076.01	3320.71	3502.3	3336.64	2913.12	3501.57	3313.89	2614.08	2442.55	3373.83	3403.25	3508.83	3887.67	4342.01
1769777_at	YPL130W	SPO19	29.9571	25.2442	30.5833	38.1686	27.1339	40.4928	27.9653	30.8801	24.2205	24.7724	24.4778	26.318	33.7906	41.6654
1769778_at	YJR067C	YAE1	1574.82	1745.12	1794.28	1894.88	1488.38	1762.67	1696.6	1112.56	822.274	758.352	863.209	790.395	783.982	1094.91
1769779_at	YCR088W	ABP1	3171.14	3107	3580.96	3133	3375.7	3509.85	3605.43	3649.23	3778.27	4792.84	4633.47	4907.59	6928.17	6327.86
1769781_at	YDR393W	SHE9	601.31	651.838	617.436	659.303	669.828	673.173	609.226	647.865	666.112	773.803	779.083	770.178	690.47	526.093
1769782_at	YPL215W	CBP3	1527.11	1546.8	1423.91	1546.88	1617.32	1541.47	1559.58	1745.25	1776.84	1951.79	1781.53	1835.4	1667.83	1902.58
1769783_at	YGR279C	SCW4	13553.3	13441	14198.1	13404.4	14035.4	14330.6	13786.1	14667.3	14259.5	15628.5	15065.5	16010.6	17435	17715.8
1769785_at	YAL003W	EFB1	18338.3	18642.7	18306.4	18265.7	18810.5	17973.5	18375.4	18460	17563.3	15772.7	15926.5	15652.5	13978.1	15904.2
1769786_at	YOR161C-C	YOR161C-C	71.9396	75.182	75.1156	77.9988	82.2473	70.4361	62.3914	76.5394	66.8236	55.2204	35.8033	38.3147	58.2515	90.8283
1769788_at	YML023C	NSE5	1084.63	921.48	942.025	1232.48	888.852	978.774	781.715	706.802	545.868	661.46	656.524	625.081	680.432	711.362
1769791_at	YDR168W	CDC37	5866.98	5501.86	5764.08	6524.38	6013.82	6018.03	5734.77	6577.45	6470.4	8128.72	7628.67	7438.68	9181.63	7969.71
1769792_at	YGL196W	DSD1	1388.74	1314.75	1311.11	1274.67	1833.77	1445.16	1627.97	2840.91	4229.37	7339.52	6089.19	6533.77	4967.48	3665.9
1769793_at	YFR036W	CDC26	910.939	895.826	976.147	1089.52	990.461	1025.16	983.258	788.855	651.565	813.072	795.659	796.638	893.12	977.077
1769795_at	YBL089W	AVT5	1382.5	1396.97	1528.67	1349.86	1548.29	1457.61	1362.31	1552.09	1633.99	1774.94	2077.49	1833.91	1782.33	1545.43
1769796_at	YHR124W	NDT80	302.74	271.709	256.867	372.463	373.779	310.358	309.085	402.465	381.115	680.472	656.23	631.769	1069.06	950.336
1769798_at	YGL036W	YGL036W	1688.41	1815.12	1803.46	1712.36	1997.24	1922.99	2033.46	2863.54	2873.85	2761.92	2650.96	2638.1	3173.31	1987.99
1769799_at	YJL134W	LCB3	3111.42	3100.21	3382.22	3281.74	3193.37	3160.67	3102.63	2904.37	2264.99	2129.42	2373.49	2246	2114.06	2403.42
1769800_at	YDR231C	COX20	1211.48	1218.35	1235.31	1339.93	1974.5	1289.53	1708.43	2458.68	2421.2	2733.31	2924.59	2611.87	2830.9	3268.45
1769801_at	YHR114W	BZZ1	1119.58	1150.43	1150.36	1102.76	1226.35	1200.22	1186.87	1447.03	1487.46	1541.94	1414.76	1404.05	1472.91	1310.52
1769802_at	YML010W	SPT5	2163.49	2078.18	2194.54	2265.68	2259.95	2189.88	2177.83	2257.67	1935.59	2183.16	2150.28	2098.87	1836.45	1593.56
1769803_s_at	YHR053C	CUP1-1	19294.8	18355.9	18193.4	20445.6	19025.9	19658.1	18034.9	18439.6	17516.7	17007.2	16236	15264.2	24165.9	24987.2
1769804_at	YGL104C	VPS73	813.109	779.581	777.656	830.508	980.617	751.845	907.145	1515.63	1854.99	1967.91	1763	1929.05	1456.5	1503.66
1769805_at	YMR169C	ALD3	498.867	488.712	564.758	508.998	776.045	541.388	727.291	1255.91	1735.66	1807.18	1876.61	1848.74	1448.16	2722.88
1769806_at	YMR226C	YMR226C	10836.4	10135.5	9859.6	10701.1	11634.2	10551.1	10351.8	12080.2	12711.4	17067.5	15101.3	15553.2	20458	18168
1769808_at	YOL071W	EMI5	1254.07	1360.93	1327.07	1386.75	1794.54	1397.58	1724.09	2245.32	2374.97	3104.32	3116.57	3104.68	3779.82	3614.8
1769809_at	YDL012C	YDL012C	3533.6	3518.28	3626.98	4126.15	3940.07	4004.48	3990.08	3568.28	2781.73	2742.62	2741.19	2541.7	2757.4	2978.04
1769810_at	YDR206W	EBS1	1537.14	1294.74	1318.42	1414.5	1332.44	1418.2	1350.22	1172.98	877.922	1126.94	911.648	1067.32	1248.5	1237.82
1769812_at	YHR191C	CTF8	1230.28	1224.85	1181.02	1508.43	1340.63	1255.89	1160.87	1176.96	1047.2	1167.92	1182.51	1028.63	882.479	915.476
1769813_at	YOR329C	SCD5	975.272	974.578	1009.21	985.24	1063.09	1050.54	1141.8	1346.89	1395.85	1335.65	1269.65	1315.95	1920.72	1495.64
1769818_at	YOL011W	PLB3	1631.66	1922.53	2323.58	1587.06	1806.92	2088.37	2073.86	1415.66	1071.68	1136.84	1439.13	1520.09	2146.03	1757.53
1769819_at	YPL002C	SNF8	1018.62	1020.18	865.68	1035.9	1046.05	938.837	916.856	1131.71	1192.14	1443.4	1164.22	1248.15	1539.61	1426.06
1769823_at	YER167W	BCK2	2366.17	2107.66	2546.06	2312.41	2536.97	2417.47	2401.69	2479.65	2314.78	2904.68	3136.3	3076.15	3470.48	2501.91
1769828_at	YKL194C	MST1	988.85	888.441	866.969	852.067	821.975	878.223	895.387	972.988	1053.7	939.195	854.572	854.415	633.597	691.073
1769829_at	YDR450W	RPS18A	17926.6	18973.8	18977.1	18367.1	17082	17864.3	18576.9	16724.9	17272.2	15306	15856.9	15259.1	4330.82	5527.93
1769832_at	YNR062C	YNR062C	72.082	56.2808	57.4087	81.7841	91.4482	61.1046	71.8531	78.8778	66.325	66.604	62.8777	72.002	55.0997	55.7544
1769833_at	YHL020C	OPI1	2324.92	2431.47	2503.82	2545.19	2343.28	2436	2378.02	2074.47	1994.87	2277	2179.64	2369.35	1989.8	1404.58
1769834_at	YOR025W	HST3	1212.48	1307.45	1284.27	1136.2	1174.68	1312.61	1176.2	1134.16	1263.84	1328.16	1265.27	1329.24	1351.65	1640.26
1769837_at	YGL179C	TOS3	437.487	402.423	433.647	443.037	614.325	461.432	535.227	676.117	504.169	536.272	504.869	550.449	609.692	443.459
1769844_at	YFL046W	FMP32	2053.34	2002.15	1992.89	2294.52	2159.12	2009.39	2040.99	2204.91	2231.97	2515.92	2791.89	2561.56	2606.56	2297.61
1769845_at	YHL032C	GUT1	992.576	1044.48	1094.23	972.583	1003.16	1026.75	1019.63	1051.21	1018.06	959.241	908.875	962.377	919.464	870.175
1769848_at	YKL140W	TGL1	1787.57	1835.24	1923.14	1928.12	2049.36	1907.44	2094.48	2739.43	2845.38	2707.96	2783.51	2732.94	2630.24	2936.57
1769850_at	YPL127C	HHO1	4658.78	4725.18	4445.32	4428.24	5244.48	4936.74	4889.17	5827.9	6094.58	7982.14	6733.44	6967.7	8577.64	8227.38
1769851_at	YKL211C	TRP3	3006.77	3190.43	3320.66	2987.94	3180.94	3472.47	3376.98	3134.34	3210.51	4468.9	4147.54	4359.73	5326.96	3179.74
1769852_at	YBR142W	MAK5	2976.19	3173.58	3215.07	2890.28	2476.02	3453.51	2922.1	1632.7	776.745	241.563	221.637	163.205	337.528	770.822
1769853_at	YBR295W	PCA1	1432.86	1936.8	2211.94	1237.11	1643.91	1338.8	2682.65	1285.28	1709.12	1780.71	3259.62	2510.34	2236.47	1825.69
1769854_at	YDR223W	CRF1	91.3676	94.1773	76.8083	105.235	115.846	76.7286	88.9806	143.151	128.337	166.032	114.055	136.35	235.943	233.748
1769857_at	YKL085W	MDH1	4542.3	5373.27	5344.21	4344.01	6108.81	5761.94	6317.31	7181.68	7900.54	6917.48	7837.67	7714.84	8272.68	12877.7
1769858_at	YLR029C	RPL15A	15541.7	16176	16237.3	16317.8	15700.7	15823.3	15733.2	15085.9	15072.3	13428.4	14193.8	13688.2	5484.36	3066.61
1769860_at	YCR020W-B	HTL1	556.597	541.494	491.197	684.609	399.101	474.477	369.784	259.928	346.36	412.202	354.075	314.135	458.248	320.093
1769863_at	YJL025W	RRN7	550.718	503.042	521.916	574.903	311.839	489.097	366.49	221.655	170.174	214.501	181.252	170.846	217.91	311.519
1769865_at	YMR048W	CSM3	700.39	688.073	636.763	732.94	851.81	686.313	677.632	845.447	832.816	962.815	861.99	875.727	822.152	855.973
1769866_at	YLR312W-A	MRPL15	1520.87	1639.6	1580.7	1579.59	1530.53	1526.73	1367.58	1234.23	1433.93	1470.76	1444.87	1468.71	1221.47	1437.38
1769868_at	YML091C	RPM2	1680.49	1700.82	1732.44	1705.14	2226.09	1897.86	2100.44	2771.77	2398.77	1670.26	1906.59	1784.29	1818.9	2932.13
1769870_at	YLR299W	ECM38	2676.34	2505.39	2483.61	2717.09	3994.85	2908.98	3541.38	6301.54	7667.41	9012.95	7820.6	8032.99	8572.05	8198.25
1769871_at	YMR128W	ECM16	1946.02	1834.61	2119.63	2018.6	1672.21	2212.31	1810.82	1035.38	315.301	105.897	80.4637	67.359	154.323	587.497
1769874_at	YPR155C	NCA2	1159.47	1093.29	1092.27	1107.29	1392.92	1249.54	1273.94	1983.23	2040.23	1856.59	1787.03	1723.34	1838.9	2364.89
1769875_at	YLR240W	VPS34	1712	1703.49	1718.24	1739.69	1824.09	1820.88	1878.54	2174.93	2126.46	2361.32	2266.34	2249.78	2333.37	2246.86
1769876_at	YOR338W	YOR338W	93.2039	68.2523	64.9229	117.362	91.7951	74.8126	61.3052	106.424	102.526	245.676	105.166	126.968	281.474	283.303
1769877_at	YIL052C	RPL34B	15545.1	15823.4	15763.4	15053.9	14959.3	15427.9	15655.9	14030.2	14123.1	10754.8	12239.8	10780.8	2040.16	3873.86
1769880_at	YLR137W	YLR137W	1525.36	1501.14	1608.21	1677.7	1838.97	1644.14	1742.15	2001.03	1776.25	2017.54	1889.02	1828.37	2209.58	2002.54
1769885_at	YJL196C	ELO1	9031.74	8790.55	9193.47	9037.47	9329.98	8752.73	8943.03	9416.72	9196.02	10600.7	10104.6	11115.5	9467.97	8345.52
1769887_at	YHR133C	NSG1	5325.41	5104.84	5105.36	5367.43	5461.31	4723.98	4908.7	5330.4	4413.25	4563.21	4304.15	4518.35	3576.16	2665.3
1769888_at	YOR179C	SYC1	709.348	765.24	736.243	782.997	899.247	801.149	808.062	999.302	1097.94	1293.7	1198.26	1155.93	1080.41	1139.52
1769890_at	YMR131C	RRB1	5073.96	5136.98	5091.95	5361.8	4026.42	4734.32	4326.34	2871.89	1440.77	324.875	349.15	241.52	181.78	809.196
1769891_at	YNL055C	POR1	12810.5	12313.3	12069.8	12259.5	13669.7	12675.1	12711.7	14278.1	15022.1	17003.4	15914.1	17508.1	20911.4	22382.6
1769892_at	YJR135C	MCM22	426.374	428.065	428.126	490.521	478.062	452.83	397.642	430.75	451.013	611.09	573.669	540.671	607.852	596.551
1769895_at	YIL128W	MET18	2558.88	2416.61	2686.99	2544.31	2437.82	2775.79	2559.36	2208.09	1761.95	1777.04	1832.56	1895.35	1741.32	1670.91
1769900_at	YBR128C	ATG14	236.677	242.994	254.589	262.633	437.869	279.907	345.382	665.55	658.412	777.931	849.408	751.923	763.55	694.378
1769901_at	YCR094W	CDC50	2548.67	2289.78	2600.02	2416.64	2522.58	2310.02	2456.4	2549.55	2188.76	2297.64	2265.91	2426.36	2155.65	2048.78
1769903_at	YLR212C	TUB4	1615.16	1773.32	1674.46	1607.01	1740.49	1752.85	1816.72	1624.29	1497.49	1912.98	1885.39	1972.16	2025.99	1980.16
1769904_at	YDL108W	KIN28	1567.58	1602.11	1667.66	1722.06	1611.46	1768.95	1729.14	1543.45	1335.14	1498.85	1649.58	1477.59	1773.47	1743.43
1769905_at	YJR151C	DAN4	554.594	538.113	679.117	504.823	679.485	541.657	888.26	762.706	704.002	627.514	926.104	763.61	675.914	827.692
1769906_at	YOR042W	CUE5	1824.92	1638.49	2024.6	1818.66	2032.21	1932.31	1968.34	2495.18	2952.86	3849.8	3330.97	4052.89	4120.87	4271.28
1769907_at	YGL252C	RTG2	3338.28	3107.23	3518.26	3499.18	3900.53	3693.22	3679.42	4486.59	4164.74	4827.26	5033.79	4617.2	4779.52	3779.61
1769908_at	YLR262C	YPT6	3245.17	3271.01	3321.34	3515.73	3356.86	3320.25	3240.66	3152.88	3219.28	3416.41	3362.42	3216.47	3451.99	3201.64
1769913_s_at	YDL244W	THI13	304.509	342.558	369.521	365.661	396.05	334.301	387.139	455.675	463.441	797.579	772.842	785.23	993.935	858.007
1769914_at	YDR076W	RAD55	228.129	206.407	322.032	208.333	265.571	290.508	258.993	243.418	213.875	292.461	439.032	370.378	357.238	276.149
1769916_at	YLL050C	COF1	13535.6	13391.7	13386.1	14058.9	14097.1	13577.9	13919.4	14395.7	13907.1	16421.4	15672.5	16054.4	19030.2	18092.3
1769919_at	YPL131W	RPL5	20455.8	20888	20722.6	20274.6	21012.8	20751.3	20077.4	20689.8	19820.7	18149.2	17740.5	17879.7	2517.44	2502.27
1769921_at	YMR221C	YMR221C	3865.61	3631.05	3685.78	3948.51	3956.12	4004.3	3744.96	4270.44	4522.3	6088.52	5465.29	5606.36	5171.58	3656.69
1769925_at	YBR215W	HPC2	943.969	912.715	975.599	897.775	961.455	1015.34	976.668	986.134	984.289	1162.03	1062.47	1066.42	1058.04	986.171
1769927_at	YBR258C	SHG1	938.888	845.616	854.492	1154.19	971.865	934.074	698.889	931.415	1152.26	1538.64	1663.93	1411	1505.11	999.909
1769929_at	YFL034C-A	RPL22B	6330.92	6357.87	6365.34	6992.62	4085.51	5801.71	4398.35	2117.25	819.01	434.707	437.853	379.854	285.043	335.48
1769931_at	YKR068C	BET3	4252.8	4051.81	3878.07	4259.8	4262.02	3888.86	3877.08	3968.99	3883.16	4393.71	4429.27	4373.33	4908.19	5121.02
1769932_at	YDR252W	BTT1	411.18	380.417	357.732	405.772	499.127	393.422	406.259	635.706	646.667	898.028	738.147	789.024	555.785	509.556
1769935_at	YLL027W	ISA1	2356.42	2154.23	2386.26	2342.56	2678.69	2543.92	2567.92	2372.93	1929.42	2183.42	2235.45	2337.92	2597.65	2741.5
1769936_at	YDR069C	DOA4	1086.47	890.434	926.251	1053.77	1073.02	887.474	957.311	1608.09	1423.25	1578.5	1346.76	1350.56	1312.61	1491
1769937_at	YBR084W	MIS1	6330.43	5843.48	5631.18	6316.65	5493.79	6214.83	5329.84	5159.43	3728.99	2242.35	2126.85	1890.42	301.572	871.013
1769938_at	YKL132C	RMA1	358.098	332.281	315.772	356.524	351.891	387.495	354.02	405.358	321.52	328.054	322.552	255.84	315.641	319.191
1769942_at	YOL005C	RPB11	4807.9	4818.11	5121.32	5309.87	4931.46	5095.13	5313.96	4552.13	4242.84	5146.32	4793.24	5036.84	5690.49	5929.47
1769943_at	YJL200C	ACO2	10068.3	9852.48	9754.1	9908.52	8999.5	10010.3	9519.65	8428.77	6459.36	2940.79	3328.43	2917.78	1654.87	3038.5
1769945_at	YKR092C	SRP40	2676.43	2736.85	3062.4	2403.38	2540.63	2903.54	2514.37	1658.75	944.969	419.738	414.123	399.195	274.472	221.703
1769946_at	YKR042W	UTH1	14960.1	14836.6	14867.7	14265.9	14462.9	14803.1	15066.7	14943	14254.2	15755.3	14134	15787.8	16343.1	16146.5
1769948_at	YMR283C	RIT1	1281.69	1095.9	1053.91	1326.95	1235.71	1188.94	1132.37	1355.03	1320.22	1513.05	1342.63	1292.86	1004.91	982.026
1769951_at	YJL082W	IML2	1801.47	1648.48	1789.14	1734.23	2226.97	1820.33	2127.91	3025.29	2565.5	2581.77	2148.3	2356.58	2780.85	2287.98
1769952_at	YDL168W	SFA1	2894.06	2978.68	2962.56	2828.06	2797.49	3016.21	2903.04	2728.99	2268.2	2046.97	2115.04	2116.74	2447.81	3433.34
1769954_at	YGL195W	GCN1	5837.71	5585.19	5468.83	5663.04	5179.02	5796.3	5437.22	5291.08	4876.65	4517.75	3843.36	3879.08	3512.98	3381.56
1769955_at	YGR088W	CTT1	1217.6	862.177	1180.49	1168.66	2940.21	1029.78	2265.92	6851.78	7869.29	8017.98	6930.24	7767.02	7158.4	11024.1
1769958_at	YMR135C	GID8	2073.25	2018.21	2224.23	1747.36	2863.49	2218.73	2720.8	3206.93	3019.07	3314.75	3029.19	3356.91	4100.89	3297.72
1769959_at	YDL085W	NDE2	131.599	94.3617	85.868	130.479	165.568	122.935	128.222	258.592	348.11	771.069	652.602	652.985	1074.57	1556.49
1769961_at	YDL236W	PHO13	5631.75	5058.3	4964.07	5641.56	5985.82	5357.89	5111.89	5893.71	5764.98	7173.12	5977.76	6280.76	6396.78	4819.32
1769962_at	YLR300W	EXG1	11991.9	11784.1	11869	11769.4	10978.2	11705.2	11346.6	10303.2	10467.6	14586.8	13120.1	14680.3	15860.5	16442.5
1769967_at	YCR036W	RBK1	2759.02	2637.53	2595.42	2937.42	2916.5	2853.86	2665.61	3395.09	3605.52	5335.39	4169.86	4488.39	6070.8	4242.61
1769968_at	YPR184W	GDB1	691.351	720.026	751.404	730.481	937.764	736.598	859.201	1674.58	2704.95	3619.41	3494	3720.61	5154.74	6890.49
1769972_at	YHR046C	INM1	1554.95	1519.72	1472.12	1624.6	1241.8	1550.5	1234.53	713.59	364.637	411.408	308.983	343.727	550.307	723.629
1769973_at	YGR108W	CLB1	3091.88	2589.83	2486.3	2960.37	2360.92	2775.62	2297.64	1834.53	1712.58	2112.66	1692.48	1733.38	2096.97	3327.41
1769977_at	YPL078C	ATP4	6293.27	6910.6	6622.05	6144.02	6743.47	6412.86	6767.02	6705.06	7302.75	8015.47	8550.66	8149.62	9428.03	11595.7
1769978_at	YBR095C	RXT2	1349	1259.94	1308.87	1439.41	1290.64	1394.65	1223.24	1153.55	1065.95	1117.59	1099.65	1118.4	1334.91	1263.17
1769979_at	YCL032W	STE50	502.419	441.123	479.761	487.533	667.506	552.774	553.569	822.822	755.509	838.336	743.715	772.779	747.29	713.693
1769981_at	YKL135C	APL2	2671.39	2642.01	2796.23	2730.72	2807.42	2837.72	2752.28	2824.52	2715.49	3074.31	3278.52	3161.52	3682.38	3335.52
1769982_at	YBR076W	ECM8	115.647	238.433	241.823	134.992	139.723	214.417	204.881	136.616	159.407	196.504	304.964	319.884	513.402	309.858
1769986_at	YDL223C	HBT1	291.617	262.265	254.024	277.519	305.521	290.2	272.904	345.191	404.663	626.856	515.925	557.802	845.564	1179.55
1769988_at	YNR067C	DSE4	3569.82	3516.3	3727.13	3757.9	3153.68	3415.89	3278.27	3045.03	2680.09	3394.54	3288.57	3445.96	3128.79	5366.15
1769992_at	YKR086W	PRP16	1132.16	1323.92	1445.4	1175.04	1029.95	1381.65	1254.91	853.039	641.169	614.511	769.308	679.759	1068.51	1134.51
1769993_at	YBR186W	PCH2	57.012	45.1917	37.2828	60.5855	55.0594	32.4879	45.0537	46.1737	64.8099	103.06	119.77	76.664	49.8533	56.508
1769994_at	YGR104C	SRB5	807.459	867.974	810.163	880.136	841.097	851.211	798.103	738.244	644.063	802.509	762.629	729.597	822.164	839.004
1769997_at	YAL067C	SEO1	222.991	183.518	177.409	230.547	201.094	203.358	170.114	246.335	474.442	1185.61	1128.41	1112.81	407.125	823.259
1769998_at	YLR346C	YLR346C	2106.31	1757.44	2199.1	2727.86	2575.72	1887.41	2448.07	2404.09	2588.58	3685.11	3086.94	3240.82	5087.87	5281.47
1770001_at	YDR516C	EMI2	2352.1	2442.86	2298.71	2259.12	3813.13	2572.51	3307.36	6238.52	6793.46	4477.17	5021.61	4712.29	4369.38	5188.8
1770003_at	YDR239C	YDR239C	1009.94	952.437	1085.49	1068.18	1026.03	1125.15	949.124	791.946	529.126	655.623	615.355	678.307	1096.47	1141.53
1770008_at	YIL019W	FAF1	1163.68	996.251	1006.99	1215.71	829.049	1211.51	785.505	507.745	241.921	60.0448	44.6499	44.9111	56.7286	379.627
1770009_at	YMR115W	MGR3	1104.38	1035.97	1145.03	1208.42	1148.33	1145.49	1022.64	1335.12	1291.16	1380.94	1417.86	1390.61	1644.81	1449.51
1770010_at	YDL173W	PAR32	2615.28	2841.38	3081.21	2527.76	3200.79	2889.21	2912.62	2915.87	2796.29	2578.18	3233.62	2749.48	3734.03	3196.04
1770011_at	YOL066C	RIB2	912.766	942.233	1020.5	1004.51	900.345	986.699	944.164	807.786	661.156	606.1	635.185	661.155	692.116	717.491
1770012_at	YCL043C	PDI1	13269.2	12546.1	13349.2	13152.8	13013.4	13185.8	13054.1	14086.4	13666	16146.9	15295.2	16136.3	17981.3	16530.6
1770013_at	YFL052W	YFL052W	13.8214	23.1777	24.9517	17.3464	26.3895	20.6828	15.5521	39.5917	37.0886	41.4106	26.9498	27.8989	26.4374	48.3855
1770014_at	YEL051W	VMA8	7540.9	7150.68	7465.73	7281.14	7830.44	7376.01	7212.14	7060.35	7861.78	8577.98	8736.13	8849.6	11386.8	9765.2
1770015_at	YOR011W-A	YOR011W-A	23.1137	21.151	28.0132	22.7558	16.8714	24.717	35.4747	17.5013	25.94	19.3841	21.9416	17.8959	28.6071	30.9342
1770016_at	YNL163C	RIA1	1581.15	1574.31	1629	1584.71	1370.19	1670.56	1475.48	1122.4	663.843	638.717	557.779	555.641	727.569	1159.17
1770017_at	YGL006W	PMC1	2060.67	1898.1	2072.69	2171.01	2394.41	1906.41	2143.65	3722.08	3765.99	3678.11	3394.82	3568.26	3813.39	4173.36
1770020_at	YGL211W	NCS6	871.449	966.168	821.001	865.505	827.705	799.689	848.495	759.172	736.218	693.711	605.255	698.347	596.784	623.516
1770023_at	YDL055C	PSA1	13705.6	14538.5	14967.7	13407.1	14346.6	14632.1	14769.7	13761.9	13971.8	13064.1	14533.8	14652.4	16451.5	15598.6
1770026_at	YBL017C	PEP1	4062.23	4098.07	4081.5	4259.01	3721.72	4239.41	3724.78	3977.07	3781.1	4234.18	3756.03	3999.48	5049.48	4878.13
1770027_at	YPL206C	PGC1	4122.83	4083.27	3929.21	4002.38	4684.55	4258.98	4311.41	5463.33	5744.06	7589.54	6597.35	7038.98	8014.54	8624.52
1770032_at	YPL095C	EEB1	1573.93	1434.91	1565.7	2148.25	2023.76	2000.61	1775.36	1562.92	1329.04	1713.14	1985.99	1511.75	1580.03	2262.99
1770034_at	YBR268W	MRPL37	2672.26	2583.69	2623.98	3128.65	2724.7	2755.4	2552.17	2354.66	2053.24	2522.7	2549.82	2321.41	2102.1	1907.55
1770035_at	YGL084C	GUP1	3409.76	3792.32	3748.53	3269.1	3513.08	3291.96	4074.13	3337.82	3657.93	2880.38	3832.41	3313.42	2714.8	3095.29
1770036_at	YOL090W	MSH2	1876.68	1857.8	2055.53	1959.11	1777.56	1890.53	1980.25	1956.89	1914.57	1992.44	2171.84	2129.94	2468.21	1595.96
1770037_at	YGL228W	SHE10	3053.72	2881.14	3145.06	2980.65	3148.99	3195.46	2947.94	3336.31	3114.26	3589.5	3254.24	3249.75	3756.69	3966.83
1770039_at	YLL051C	FRE6	957.987	872.928	1002	976.092	921.132	1021.52	1058.05	816.466	635.552	876.84	810.04	870.298	838.547	921.419
1770040_at	YLL014W	EMC6	8047.7	7806.92	8110.48	9295.36	7909.79	7428.26	7211.17	7190.48	7093.12	7652.18	8289.54	7283.17	8583.14	7093.14
1770043_at	YHR170W	NMD3	4177.79	3986.45	4091.99	4609.14	3371.59	4382.15	3483.75	2238.73	1040.51	285.015	302.166	192.754	262.781	1068.6
1770044_at	YML124C	TUB3	4839.9	4738.35	4746.84	4777.84	4849.02	5191.08	4807.24	4949.87	4374.01	4662.23	4497.61	4691.68	5138.67	4548.3
1770047_at	YHR065C	RRP3	2743.85	2256.31	2415.85	2728.08	2112.48	2409.63	1929.53	1330.13	551.918	270.343	183.719	190.629	314.61	753.598
1770048_at	YOR062C	YOR062C	858.674	865.055	887.735	890.856	2770.28	1524.23	2267.3	2380.91	1590.75	1737.79	1689.83	1687.45	2204.76	2081.74
1770049_at	YOR157C	PUP1	5704.25	5919.97	5607.49	5750.04	6542.6	5723.68	5876.76	6752.66	6749.86	8186.32	7242.91	8085.17	9891.84	8972.86
1770050_at	YOL036W	YOL036W	2041.47	1993.92	2054.39	2124.58	1925.7	2134.88	2203.29	1850.42	1844.96	2486.18	2180.86	2379.57	2922.73	2271.83
1770054_at	YPL067C	YPL067C	1259.87	1188.3	1297.3	1359.7	1479.35	1203.42	1377.67	1406.31	1145.57	1503.88	1304.84	1459.49	1384.22	1173.93
1770055_at	YMR306W	FKS3	119.048	100.267	92.9783	113.213	133.231	120.877	107.051	137.76	130.88	240.549	181.522	186.367	204.091	118.576
1770056_at	YOL145C	CTR9	1298.51	1331.63	1359.59	1358.45	1097.86	1464.37	1259.34	1035.93	960.757	913.049	973.663	850.788	1126.12	1278.68
1770058_at	YOL098C	YOL098C	2845.29	2850.71	2903.49	2792.53	2777.94	2963.11	2911.14	2929.45	2473.8	3024.64	2588.23	2833.34	3089.45	2274.16
1770059_at	YKL219W	COS9	1239.3	1268.86	1309	1297.54	1327.28	1222.4	1222.48	1439	1458.15	1706.36	1682.98	1681.88	1515.29	1263.45
1770062_at	YGR178C	PBP1	2686.14	2621.57	2737.67	2592.24	2693.07	2632.95	2829.68	2828.49	2674.32	2894.21	2845.13	2871.94	2761.14	2939.56
1770063_at	YOL021C	DIS3	3349.78	3163.68	3240.29	3275.27	2976.82	3349.94	3120.76	2487.45	1760.01	1957.31	1834.51	1911.38	2008.05	2500.91
1770065_at	YBR011C	IPP1	18295	16969.3	17378.4	16874.5	18415.5	17910.3	17788.6	18392.2	18505.7	19174.5	19568.1	20591.4	20848.7	21646.3
1770067_at	YJR140C	HIR3	1052.09	1018.93	1107.83	1051.17	1084.86	1077.86	1125.81	1066.67	884.938	1089.9	1043.76	1088.88	1225.3	1291.63
1770071_at	YGR144W	THI4	445.999	509.855	476.459	503.033	467.001	439.536	529.52	396.545	354.977	338.008	351.361	308.78	343.231	355.523
1770072_at	YMR008C	PLB1	3788.68	3016.41	3628.45	3626.24	3808.43	3168.93	3904.6	4275.88	3677.16	4360.92	3447.62	4050.96	5657.18	5730.7
1770073_s_at	YMR322C	SNO4	89.6526	85.0242	91.4725	103.642	129.138	99.325	105.701	172.197	234.07	491.009	472.562	444.949	998.422	720.489
1770074_at	YBR141C	YBR141C	700.222	684.207	652.765	721.915	491.894	670.697	498.145	268.518	133.579	99.6657	100.558	107.766	103.447	215.222
1770075_at	YJL133W	MRS3	1226.86	1178.19	1201.63	1309.29	1109.01	1145.58	1098.74	1026.3	823.934	881.452	849.622	822.446	775.54	648.986
1770079_at	YNR061C	YNR061C	3206.1	3205.75	2964.56	3105.51	3215.71	2737.27	2793.21	3049.68	2860	3065.13	2817.36	3015.83	2332.86	1708.19
1770080_at	YDR079W	PET100	1340.85	1379.58	1589.01	1523.18	1727.6	1456.08	1634.71	1738.8	1912.1	1985.34	2650.89	2386.84	2013.76	2498.68
1770082_at	YDR454C	GUK1	11139.7	10969.6	10778.3	11614.6	11435.8	11270.2	10961.2	10911.1	10142.3	9706.98	9249.04	9334.17	8643.88	10525.8
1770084_at	YIL009W	FAA3	1792.31	1792.64	1896.84	1850.74	1518.31	2007.86	1692.17	1331.44	1236.48	1356.23	1305.65	1286.58	1073.65	1101.73
1770087_at	YPL262W	FUM1	5490.92	5152.01	5149.83	5648.33	5590.24	5573.38	5180.33	5964.78	5669.05	7347.87	6477.41	6385.49	8688.07	8372.9
1770088_at	YIL166C	YIL166C	182.982	196.917	141.866	193.451	197.215	168.359	193.504	216.442	279.224	338.264	263.275	286.196	262.7	204.497
1770089_at	YFR038W	IRC5	2205.7	2121.27	2072.54	2412.99	2007.26	2270.77	2045.17	1890.12	1377.42	1456.05	1338.02	1329.81	1568.87	1967.45
1770092_at	YDR266C	YDR266C	1852.81	1945.45	2126.91	2069.17	1676.46	1945.84	1935.11	1440.48	1132.83	1158.12	1227.62	1232.74	940.185	916.195
1770093_at	YLR001C	YLR001C	1231.41	1300.16	1363.94	1337	1380.99	1279.91	1360.58	1850.01	2028.4	2072.27	2258.94	2226.14	2416.08	2301.29
1770095_at	YER186C	YER186C	2634.2	2496.86	2460.13	2525.5	2409.22	2609.27	2390.81	2408.54	2077.39	2129.11	2080.23	2055.01	1695.08	1719.72
1770098_at	YML125C	PGA3	6880.65	6950.8	7263.35	7509.11	6695.69	7081.27	6586.57	5858.61	4270.82	4234.43	4114.75	4482.74	6826.77	5959.45
1770099_at	YGL048C	RPT6	6813.26	6772.18	6798.22	6876.11	7029.84	7037.56	7074.42	7615.23	7667.51	9598.81	8995.39	9278.17	10490.1	9575.22
1770101_at	YBR028C	YBR028C	1774.91	1544.56	1527.35	1674.81	1527.64	1626.05	1468.51	1445.68	1192.08	1081.33	1113.38	1029.18	852.251	1100.05
1770102_at	YHR118C	ORC6	856.489	1306.05	1358.84	976.328	797.724	1173.44	1185.34	611.173	834.346	761.261	1031.96	1071.67	1130.46	1220.77
1770106_at	YGR081C	SLX9	1968.15	1977.78	1979.14	2389.39	1047.07	1793.72	1170.51	480.215	284.778	440.777	318.878	319.701	329.119	639.804
1770108_at	YKL047W	YKL047W	1062.48	999.879	1023.47	1032.55	986.119	1174.45	1025.96	930.074	712.975	765.807	761.473	718.722	970.735	855.899
1770109_at	YHL001W	RPL14B	10188.2	10384.2	10485.5	9721.85	9815.02	9821.44	10125.1	8175.45	7389.73	3441.05	4982.74	3997.3	2710.28	3355.15
1770112_at	YDR440W	DOT1	1308.04	1279.37	1434.96	1412.41	1291.5	1518.94	1291.58	1064.01	784.391	752.808	739.001	760.806	905.687	951.516
1770113_at	YNL287W	SEC21	5471.75	5612.84	5668.73	5300.97	5357.75	5623.3	5894.22	6107.59	6120.95	6995.81	6485.54	6668.25	7436.99	6060.13
1770114_at	YDR460W	TFB3	1405.91	1346.31	1303.02	1390.23	1452.48	1444	1356.91	1483.16	1371.79	1389.64	1441.77	1360.69	1343.95	1439.65
1770115_at	YLR313C	SPH1	617.95	537.653	519.351	552.846	555.109	560.409	544.75	599.727	623.432	663.599	607.739	606.337	692.784	620.788
1770116_at	YDR062W	LCB2	5494.46	5951.35	6728.89	5327.64	5573.67	5930.76	6086.98	5316.78	4800.09	3998.7	5439.16	5194.54	4793.53	4604.93
1770118_at	YOR178C	GAC1	27.8537	27.8353	26.6226	30.4038	62.8554	26.2095	38.2287	262.45	321.463	279.934	254.374	232.047	200.137	362.639
1770120_at	YJL016W	YJL016W	1709.76	1650.74	1730.39	1674.5	1679.29	1667.25	1783.43	2141.25	2173.28	2017.65	2079.38	1968.47	3483.02	3514.62
1770122_at	YOR279C	RFM1	451.304	400.995	401.428	522.457	574.338	483.456	468.885	642.651	699.284	875.13	746.269	688.113	696.207	586.195
1770123_at	YJL218W	YJL218W	394.855	400.632	372.914	426.301	464.076	437.371	414.667	480.639	416.2	526.702	603.976	513.234	329.047	326.729
1770125_at	YDL218W	YDL218W	119.704	102.286	104.552	137.016	127.411	106.084	81.8647	155.509	159.795	316.911	267.625	242.301	371.538	289.508
1770127_at	YGR071C	YGR071C	765.511	618.457	655.419	658.441	656.042	692.597	598.279	774.296	690.823	619.535	571.026	575.272	674.324	622.872
1770128_at	YLR256W	HAP1	2822.69	2457.61	2498.83	2599.98	2691.14	2654.5	2618.84	3111.34	2864.01	2634.08	2473.76	2617.64	2922.48	4054.7
1770129_at	YNL032W	SIW14	2243.51	2064.8	2225.34	2328.23	2200.52	2181.39	2128.6	2048.72	1805.61	2054.17	2081.64	1974.53	2214.13	2189.83
1770132_at	YJR100C	AIM25	1696.11	1682.9	1738.3	1888.27	1951.4	1718.55	1851.27	2092.39	1898.53	2165.65	2102.69	2113.1	2193.51	2270.13
1770133_at	YER111C	SWI4	1323.68	1011.94	987.857	1226.79	1045.92	1077.46	978.94	1377.36	1296.37	1556.9	1146.19	1124.34	1433.16	1550.7
1770134_at	YBL095W	YBL095W	2044.72	2006.28	2090.19	2087.36	2499.89	2195.34	2250.94	2779.18	2491.8	2765.95	2699.65	2668.63	3189.24	3042.81
1770136_at	YJR123W	RPS5	20163.4	20469.6	20463.3	19348.6	20131.8	19462.1	20051.6	19018.7	19828.8	17843.9	19031.6	18607.1	5516.26	6338.29
1770137_at	YML083C	YML083C	40.4477	36.159	32.2384	48.6205	49.5759	44.8153	40.3514	54.3243	43.5704	69.9193	52.9316	47.0323	39.6229	47.5549
1770139_at	YML072C	TCB3	7663.1	7287.76	7579.16	7808.63	7496.42	7571.57	7212	8300.4	7299.26	8334.64	8114.67	7656.74	8688.44	9172.37
1770140_x_at	YBL108C-A	PAU9	913.898	949.717	1123.52	1042.74	1053.03	1094.1	1254.35	981.116	768.147	925.163	1177.32	1119.85	1476.15	1007.34
1770142_at	YEL021W	URA3	5231.05	5372.73	5438.71	5632.71	5592.37	5764.92	5280.71	4958.79	3986.52	3214.49	3529.39	3278.62	2340.07	2249.61
1770144_at	YLR343W	GAS2	697.231	582.336	581.255	674.086	572.479	627.402	526.965	615.123	411.931	310.771	278.323	269.034	1227.33	372.737
1770145_at	YGR183C	QCR9	5610.75	6198.21	5483.93	6116.21	6898.48	5776.74	6261.38	7601.07	8686.42	9019.7	9571.74	8821.34	9716.45	10971.7
1770147_at	YHR169W	DBP8	1247.88	1206.78	1279.99	1285.17	812.099	1197.36	856.752	361.132	116.398	102.624	53.7765	61.5234	137.175	442.174
1770149_at	YIL143C	SSL2	1260.71	1370.69	1581.29	1118.61	1265.58	1479.4	1530.65	1359.43	1156.58	996.445	1211.73	1379.98	1896.26	1881.24
1770150_at	YNL107W	YAF9	1034.28	933.018	821.89	1048.8	911.788	945.6	818.335	730.554	627.082	763.532	611.247	600.213	815.984	1003.44
1770154_at	YML102W	CAC2	1484.28	1445.26	1417.18	1571.29	1521.15	1534.09	1394.52	1499.5	1276.79	1455.02	1355.62	1340.8	1389.41	1564.43
1770155_at	YGR027C	RPS25A	14603.4	15148.3	16596.2	14809.9	14988.6	14800.4	15824.9	14211	14352.6	13287.9	14932.9	14729.5	8592.48	8499.9
1770156_at	YHR146W	CRP1	3100.65	3929.39	4153.54	3243.6	3913.99	4154.78	4092.07	3590.81	3479.84	3381.56	4450.27	4150.27	6130.97	7210.22
1770157_at	YDR361C	BCP1	2702.1	2869.82	2762.89	2517.6	2345.26	2701.44	2441.27	1731.63	1115.49	846.873	836.28	823.602	1040.33	1838.32
1770159_at	YIL005W	EPS1	2394.99	2253.56	2572.97	2277.9	2396.53	2631.4	2347.5	2580.54	2746.34	2965.83	3290.13	3204.22	2881.93	2652.06
1770162_x_at	YBR301W	PAU24	154.337	154.207	163.108	165.584	159.551	183.978	152.257	160.998	134.071	167.169	118.541	125.185	219.938	143.306
1770166_at	YHR097C	YHR097C	1094.05	1001.71	994.886	1004.43	1698.96	1111.44	1419	2817.16	2886.18	2099.88	2095.3	2034	2234.52	2595.61
1770167_at	YGL253W	HXK2	12450	11581.8	11799.3	12066	12396.7	12064.1	11781	12322	11855.8	9241.97	9051.31	9062.8	9224.93	11055.7
1770168_s_at	YOR390W	YOR390W	2085.16	1854.99	1768.25	1803.66	1746.36	1701.27	1649.64	1732.52	1508.8	1401.05	1159.38	1242.53	1154.1	1110.47
1770170_at	YGR258C	RAD2	1115.55	1036.6	1109.11	1131.74	1143.9	1029.04	1160.82	1462.96	1406.9	1648.18	1745.03	1663.8	1926.99	1889.72
1770173_at	YDL229W	SSB1	19467.4	18440.8	18364.3	19197.2	18512.9	19355.4	17918.2	18979.6	17535.8	14559.3	13401.3	13316.3	1402.75	3654.64
1770178_at	YDL119C	YDL119C	835.4	844.078	838.017	841.019	1008.79	881.683	901.052	1140.01	1118.66	1533.73	1543.51	1496.83	1102.43	763.567
1770179_at	YJL108C	PRM10	604.939	582.279	560.912	535.071	714.931	633.911	684.401	848.518	623.753	1111.68	927.585	1000.48	736.67	344.972
1770182_at	YHR157W	REC104	208.517	141.844	171.478	230.234	234.006	189.182	155.466	214.669	215.165	280.145	320.586	255.132	267.321	226.354
1770183_at	YJL193W	YJL193W	1673.67	1446.8	1570.64	1834.42	1237.26	1415.05	1222.63	1031.91	801.133	814.778	792.011	707.71	627.378	600.168
1770184_at	YDL155W	CLB3	1827.6	1964.79	1954.7	1904.05	1986.02	1914.19	2039.47	2005.21	1755.75	1526.24	1603.35	1604.06	1616.74	1682.22
1770189_at	YHR007C-A	YHR007C-A	108.899	112.048	103.728	129.953	144.665	122.481	123.969	173.405	134.569	148.236	120.276	130.107	177.34	206.982
1770191_at	YER142C	MAG1	1466.58	1798.93	1696.19	1454.91	2286.52	2020.39	2228.98	2779.68	3337.7	3631.55	4078.91	4132.34	5058.92	4044.2
1770193_at	YMR190C	SGS1	992.089	928.469	984.071	913.372	951.226	1058.93	1020.22	1030.08	939.049	1029.59	1011.2	1045.29	1204.24	1187.17
1770200_at	YOR272W	YTM1	3363.02	3204.31	3137.6	3536.43	2565.89	3321.4	2535.56	1601.27	664.365	195.666	151.023	119.991	156.469	813.229
1770201_at	YHR057C	CPR2	2258.01	2367.76	2492.26	2663.21	2492.8	2425.31	2434.71	2434.4	2270.06	2939.71	2847.19	2945.8	3156.58	3183.11
1770202_at	YER103W	SSA4	1208.67	1109.85	1164.01	1164.33	1308.01	1127.2	1336.83	2300.16	3361.19	3165.3	3681.17	3493.49	6109.67	12528.6
1770203_at	YHR006W	STP2	1685.88	1934.74	1951.15	1849.59	1912.34	1883.13	1927.49	2043.38	2225.18	2975.96	2837.61	2989.09	3805.89	3041.45
1770205_at	YIR026C	YVH1	1620.58	1503.07	1524.17	1753.16	1410.36	1535.01	1304.33	1009.97	573.76	268.727	278.502	198.319	93.1336	347.563
1770207_at	YBL090W	MRP21	1464.09	1411.5	1355.23	1830.8	1385.61	1263.1	1149.08	1183.04	1293.67	1320.81	1384.68	1200.95	1001.8	1061.84
1770209_at	YHR024C	MAS2	1812.15	1741.81	1737.62	1838.34	1734.79	1852.4	1519.9	1446.84	1338.55	1810.43	1640.26	1700.73	1531.48	1248.14
1770210_at	YOR045W	TOM6	8344.35	8152.4	8074.42	9104.02	8550.81	8504.52	8374.35	8094.04	7260.41	8762.48	8515.26	8323.8	8145.35	7770.93
1770211_at	YEL062W	NPR2	1129.23	1039.4	995.488	1190.93	1385.95	1215.51	1315.7	2030.59	2143.26	2289.4	2031.34	2021.52	1763.1	1638.97
1770212_at	YOR275C	RIM20	700.486	807.676	815.416	698.662	754.835	830.928	854.899	910.287	1079.33	1203.27	1141.67	1156.46	1239.82	1070.23
1770213_at	YKL125W	RRN3	1706.58	1531.38	1517.61	1750.24	1088.02	1518.64	956.898	515.029	333.001	341.087	286.941	299.052	791.968	1305.82
1770216_at	YPL195W	APL5	2642.39	3026.56	3202.62	2641.04	2769.49	3361.59	3155.21	2807.78	2687.33	2305.28	3039.62	2712.43	3051.22	2924.3
1770217_at	YDR145W	TAF12	2294.02	2495.65	2496.13	2298.54	2349.6	2484.18	2446.65	2288.6	2187.14	2007.69	2093.95	1999.87	2709.23	2366.42
1770219_at	YGR140W	CBF2	889.072	899.785	975.546	992.731	944.392	1008.92	892.193	706.169	525.286	635.157	552.201	595.48	894.91	1064.87
1770221_at	YJR057W	CDC8	1551.55	1608.86	1733.64	1755.67	1674.85	1608.08	1648.79	1411.75	1292	1576.93	1744.11	1612.95	1620.08	1751.5
1770226_at	YIL151C	YIL151C	1196.64	1118.89	1029.78	1127.55	1026.94	1173.47	1040.2	900.521	769.01	781.691	641.333	657.25	945.794	1016.19
1770227_at	YPL216W	YPL216W	420.931	356.493	317.792	434.73	379.943	388.563	336.135	377.096	359.977	570	484.885	450.532	630.792	461.557
1770228_at	YER172C	BRR2	2105.33	2210.64	2144.04	2234.43	1941.18	2191.86	2121.48	1918.76	1670.76	1730.22	1727.98	1640.31	1962.85	2171.21
1770230_at	YGR204C-A	YGR204C-A	71.9024	56.5372	55.9778	75.1632	94.4734	58.5388	71.3539	120.18	110.492	104.773	82.6767	93.8336	84.6387	116.829
1770231_at	YKL110C	KTI12	1824.39	1834.41	1814.02	1931.56	1679.03	1930.79	1758.62	1247.3	565.601	745.145	635.021	590.835	1392.67	1493.29
1770236_at	YMR088C	VBA1	3342.72	3153.73	3198.22	3328.73	4027.62	3498.27	3711.28	6414.75	9671.96	15924.3	14274.3	15176.2	13761.5	8340.03
1770238_at	YDL028C	MPS1	1087.41	1104.63	1110.13	1081.17	1112.83	1173.32	1139.4	1236.33	1174.7	1144.21	1111.1	1095.34	1425.86	1583.95
1770239_at	YOR166C	SWT1	739.958	705.377	606.637	701.627	524.528	647.52	519.643	515.096	461.534	542.773	395.047	416.626	387.619	415.852
1770240_at	YJL205C	NCE101	3118.57	3082.46	3192.62	3625.56	3391.59	3219.03	3374.16	3369.82	3306.8	3572.68	3643.54	3302.28	3122.76	3402.27
1770243_at	YLR052W	IES3	1488.86	1556.24	1595.02	1575.71	1477.48	1542.81	1513.85	1333.13	1195.44	1046.3	1075.2	1082.04	1078.18	1273.9
1770245_at	YNR027W	BUD17	1214.57	1515.71	1504.56	1278.11	1317.04	1435.06	1400.55	1115.13	1019.26	1281.7	1362.61	1367.28	1474.85	1316.73
1770248_at	YNL011C	YNL011C	994.29	939.56	939.219	1069.68	1330.1	1069.04	1215.81	1832.43	1798.85	1742.52	1597.51	1560.06	1484.23	1439.12
1770249_at	YLL049W	LDB18	1717.29	1976.95	1902.54	2012.84	1896.45	1889.15	1832.86	1710.69	1778.35	1952.84	1823.76	1830.16	2467.01	2328.32
1770250_at	YJR121W	ATP2	9579.64	8497.15	8412.44	9203.46	9549.37	9074.53	8696.19	10680.6	10279.3	12355.4	10080.3	10736.2	10932.7	13863
1770253_at	YDR539W	YDR539W	1367.89	1089.83	1246.63	1350.76	1379.2	1255.88	1236.75	1543.41	1547.79	2026.09	1767.23	1975.89	1764.5	1378.75
1770256_at	YJR088C	EMC2	3565.43	3621.85	3331.2	3478.75	3601.17	3503.04	3517.86	3575.73	4121.75	4719.23	4379.8	4081.35	4647.25	4536.31
1770257_at	YNL313C	YNL313C	2123.9	2079.6	2103.21	2251.01	1755.55	2261.55	1723.11	949.469	334.57	387.211	315.979	340.383	563.744	739.371
1770258_at	YKL180W	RPL17A	17858.4	18809.8	18442.2	18223.4	18303	18290.1	18588.4	17792.6	17001	15103.9	15171	14782.1	2115.61	2663.07
1770259_at	YDL106C	PHO2	1044.99	1122.31	1089.47	1079.48	1272.09	1198.44	1233.29	1486.8	1459.91	1412.35	1396.2	1370.25	1662.24	1502.95
1770261_at	YPL165C	SET6	52.3636	37.3306	43.195	43.0877	55.5858	32.7345	58.5424	81.817	69.9588	89.9027	84.5274	117.837	80.001	78.0559
1770263_at	YKL116C	PRR1	1178.77	1113.62	1071.3	1195.51	1067.72	1118.04	1100.04	1044.17	975.381	1178.96	1026.8	1051.63	899.789	985.424
1770267_at	YMR301C	ATM1	1862.85	1753.51	1873.18	1904.34	1614.97	1807.28	1558.33	1298.55	967.478	947.749	881.485	892.56	886.812	1415.8
1770269_at	YNR020C	ATP23	975.853	991.229	1043.94	1180.8	1089.14	1061.3	926.43	914.177	830.388	961.306	1070.71	983.308	983.669	1060.82
1770271_at	YER140W	YER140W	995.482	885.848	896.74	1027.25	925.209	962.431	819.472	779.503	683.346	828.484	763.682	763.949	727.537	680.285
1770276_at	YNR003C	RPC34	1155.64	1148.28	1138.98	1200.57	914.003	1143.8	864.588	615.624	349.16	304.748	256.016	237.403	368.914	977.442
1770277_at	YHR204W	MNL1	2024.48	2195.88	2416.35	2187.13	1963.54	2349.81	2219.46	1556.06	1193.06	1207.43	1408.23	1332.39	1277.55	1213.27
1770279_at	YIR034C	LYS1	10496.6	10544.5	10351.1	10305.2	11016.8	10862.8	10805.5	10900.1	9902.67	10241.1	10180	10005.6	9225.31	7205.6
1770280_at	YPL259C	APM1	1807.64	1810.73	1783.31	1681.18	1607.51	1918.96	1738.99	1717.92	1606.01	1602.47	1467.75	1615.6	1569.52	1289.4
1770281_at	YEL036C	ANP1	1597.24	1560.58	1634.59	1523.18	1511.78	1501.3	1443.92	1342.1	1038.72	1066.72	1113.96	1126.87	1182.5	1035.4
1770284_at	YLR185W	RPL37A	17538.6	18375.1	18680.7	17925	17570.6	18366.4	18489.8	16983.5	15964.5	13742.8	15014	13856.7	2624.6	4539.67
1770288_at	YBR240C	THI2	222.36	224.973	226.01	230.383	253.315	212.075	246.597	256.404	241.656	294.44	325.528	303.969	279.273	290.725
1770289_at	YPR178W	PRP4	954.706	1094.27	1132.06	1049.19	1116.74	1203.8	1280.13	1185.27	1431.22	1952.27	1987.78	2029.38	2413.06	1927.25
1770290_at	YMR257C	PET111	1492.84	1177.37	1454.84	1275.2	1747.71	1215.25	1940.65	1545.75	1412.02	1219.73	1853.33	1467.88	1082.17	1037.42
1770292_at	YOR016C	ERP4	3473.69	3362.64	3169.22	3599.46	3349.96	3287.14	3136.66	3351.37	3179.41	3262.46	3020.81	2861.63	3171.27	3597.57
1770294_at	YCR059C	YIH1	1605.9	1802.38	2041.49	1652.32	1874.5	1778.88	1877.82	1508.15	1219.03	951.202	1179.57	1213.75	1433.52	1414.81
1770297_at	YML093W	UTP14	2819.61	2866.55	3085.79	3190.13	2405.35	3199.95	2491.38	1206.54	284.284	120.11	72.9781	55.0493	103.029	427.391
1770298_at	YPL081W	RPS9A	5757.99	5501.9	5062.63	5897.03	4400.04	5043.7	4148.67	2282.55	1087.4	787.596	563.946	627.769	185.503	270.853
1770300_at	YNL225C	CNM67	1675.25	1593.91	1535.5	1650.68	1825.34	1714.32	1726.81	2050.16	1857.02	1857.43	1781.14	1776.76	1971.01	1799.88
1770302_at	YHR087W	RTC3	1267.13	1167.16	1284.74	1256.86	3581.19	1288.69	2802.89	6877.52	7505.25	3840.63	5557.42	4715.14	6003.53	9009.53
1770303_at	YBR294W	SUL1	4155.48	4172.82	3330.13	4279.26	3330.61	3223.91	2749.61	4043.39	7384.63	11149.5	11187.2	10164.3	4227.94	5198.77
1770307_at	YDR055W	PST1	4487.1	4180.22	4105.63	4211.36	4711.45	4319.59	4317.24	5008	5256.68	8375.8	7419.6	8204.7	10906.8	7689.02
1770308_at	YER041W	YEN1	643.787	617.595	669.908	636.224	700.539	708.378	716.756	848.051	914.604	1175.25	1062.5	1128.73	1022.01	838.892
1770311_at	YHR038W	RRF1	633.671	672.721	622.7	657.697	823.667	711.838	753.603	777.849	763.429	635.444	722.998	652.1	632.057	674.683
1770312_at	YOR266W	PNT1	525.362	470.895	575.456	523.986	543.596	514.501	496.887	517.799	505.458	504.702	580.947	568.509	466.135	453.609
1770313_at	YOL063C	CRT10	1286.37	1319.43	1324.3	1425.92	1442.12	1482.96	1350.72	1596.58	1439.51	1503.99	1506.85	1469.77	1603.56	1495.04
1770315_at	YNR030W	ALG12	2802.39	2730.69	2788.71	2734.11	2573.04	2700.57	2590.05	2783.59	2584.39	2969.88	2726.93	2760.11	2440.47	2222.87
1770317_at	YLL028W	TPO1	6298.93	6213.88	6708.87	6414.59	6142.86	6349.37	6056.23	5412.92	4167.28	4759.49	4930.66	5094.97	6131.08	6391.13
1770319_at	YFR030W	MET10	9944.37	10037.1	9960.09	10057.7	9032.45	9553.47	9573.7	8930.95	8789.57	9691.52	9649.87	9542.63	7936.28	8488.43
1770321_at	YHR005C-A	TIM10	9231.88	9587.67	9762.21	9936.46	8873.36	9714.45	9411.99	8128.88	8227.19	8830.3	9464.36	8829.04	9010.33	9213.77
1770323_at	YFR004W	RPN11	3786.09	4393.97	4224.8	4133.46	4302.35	4215.25	4329.95	4432.58	4906.81	5176.6	5527.97	5440.52	6967.14	6542.64
1770326_at	YDR459C	PFA5	1420.6	1470.29	1380.91	1510.22	1463.76	1484.16	1325.82	1536.08	1520.47	1993.83	1807.9	1838.14	1789.05	1377.33
1770332_at	YCR076C	YCR076C	1296.79	1202.64	1247.39	1501.18	1503.01	1168.43	1218.05	1642.54	1585.72	1896.49	1850.9	1819.27	1768.64	2177.32
1770333_at	YPR029C	APL4	2757	2547.41	2659.91	2567.91	2646.47	2865.28	2627.34	3002.86	2980.87	3171.52	2607.08	2978.68	3244.74	2806.52
1770335_at	YMR087W	YMR087W	987.204	906.937	915.333	1014.07	1233.04	931.072	1043.09	1389.18	1268.14	1154.67	1169.95	1146.11	2179.75	2084.99
1770337_at	YKL059C	MPE1	769.618	799.711	775.983	851.625	839.008	887.908	826.725	803.385	732.992	802.874	763.409	738.746	847.855	872.288
1770339_at	YKL081W	TEF4	12164.5	13143.9	13864.4	11759.8	12900.6	12675.4	13691.4	12316.7	11066.8	8021.7	10923.6	10236.7	5042.42	5990.56
1770340_at	YLL058W	YLL058W	673.282	661.918	730.428	765.974	791.453	715.741	751.73	968.049	1012.45	1377.57	1393.38	1410.54	1325.29	1036.95
1770342_at	YPR055W	SEC8	2127.19	2095.49	2162.81	2369.12	2099.04	2355.66	2170.83	2389.84	2189.05	2223.04	2271.5	2181.17	2628.54	2742.44
1770343_s_at	YFL059W	SNZ3	1109.4	1041.63	1004.17	1151.59	1250.15	1081.11	1076.49	1266.37	1217.95	1909.44	1519.85	1738.72	2172.28	1947.3
1770344_at	YMR149W	SWP1	6819.7	7124.31	6969.73	7082.96	7006.67	6777.94	6870.36	6920.56	6383.63	6159.24	6157.57	6402.02	6008.38	5950.33
1770345_at	YNR017W	TIM23	3321.77	3705.15	3605.16	3345.54	3053.1	3358.04	3027.43	2550.82	2247.52	2384.56	2344.34	2468.21	1952.48	2034.13
1770347_at	YCR007C	YCR007C	385.043	439.579	460.563	495.815	494.566	520.595	472.785	559.905	595.525	890.844	841.695	804.965	935.596	882.525
1770349_at	YDR146C	SWI5	1858.5	1836.32	2084.6	1717.36	2024.96	2104.35	2232.89	2119.29	2096.22	1821.61	2186.84	1992.65	1787.9	2259.68
1770352_at	YJL088W	ARG3	3999.96	3853.67	4241.18	4115.88	4271.75	4445.75	4304.28	3006.66	2684.87	3070.86	3376.46	3179.55	3598.18	3497.81
1770353_at	YCR098C	GIT1	100.714	71.2936	76.6399	86.7862	122.818	94.1653	61.2845	133.359	118.106	231.157	166.112	185.799	364.201	107.552
1770357_at	YDR318W	MCM21	1306.27	1391.75	1484.47	1553.83	1508.93	1411.15	1465.12	1564.87	1539.47	1675.24	1840.87	1767.31	1890.75	1941.72
1770362_s_at	YHR043C	DOG2	2630.93	2466.31	2421.97	2678.04	3059.08	2528.86	2771.06	3600.86	3737.77	4412.45	3875.33	3926.9	3476.18	2752.98
1770363_at	YPR048W	TAH18	1432.2	1414.62	1460.31	1624.63	1063.53	1348.94	1088.08	673.719	323.222	408.953	347.387	356.391	531.687	748.027
1770364_at	YCR011C	ADP1	4989.55	4842.46	4879.52	4962.55	5108.27	4722.34	4902.31	6259.95	6556.67	8139.99	7392.29	7712.53	8389.88	8662.57
1770367_at	YFR035C	YFR035C	205.891	207.219	266.709	214.264	180.558	208.525	225.482	179.285	106.195	138.765	199.093	201.379	148.593	166.023
1770372_at	YLR181C	VTA1	1547.03	1587.48	1679.26	1649.67	1613.9	1696.12	1704.23	1643.84	1653.95	1774.21	1713.34	1752.72	1896.01	1939.91
1770374_at	YOR321W	PMT3	1775.19	1671.06	1867.86	1902.88	1893.96	1769.58	1906.88	2258.1	2110.34	2980.53	2810.92	2921.5	2756.15	2656.21
1770376_at	YFL028C	CAF16	4193.51	4063.02	3998.82	4514.96	4068.14	4168.09	3777.77	3826.57	3723.55	4567.14	4263.59	4196.09	4996.78	3841.16
1770378_at	YKL188C	PXA2	222.947	227.146	235.276	245.364	381.171	289.557	309.746	732.202	907.164	1264.83	1159.56	1226.84	1144.34	843.005
1770379_at	YBR108W	AIM3	350.103	367.738	370.045	326.457	379.021	352.557	403.6	607.343	748.375	740.975	772.177	733.458	775.836	622.929
1770381_at	YGL089C	MF(ALPHA)2	117.259	82.3329	106.708	100.729	117.356	115.181	113.368	109.73	107.892	104.949	92.5198	106.352	75.4501	94.4252
1770383_at	YPR069C	SPE3	9553.5	9421.39	9311.47	9602.84	9879.91	9579.31	9125.21	9531.06	9225.23	9858.32	9217.32	9176.13	9609.23	7824.11
1770384_at	YDR415C	YDR415C	2043.98	1812.14	1938.03	2024.45	2111.19	2088.26	2013.52	2403.65	2068.33	2447.84	2458.87	2438.27	1475.26	1338.77
1770385_at	YOR355W	GDS1	4666.09	4830.99	4798.24	4565.64	3651.35	4904.89	4249.92	3235.65	2580.46	2831.95	2265.65	2398.74	3224.52	3158.49
1770388_at	YDR243C	PRP28	496.352	495.462	589.064	586.757	617.886	665.302	580.691	628.896	905.674	862.492	1509.37	1503.88	1144.93	1116.73
1770393_at	YOR302W	YOR302W	2881.24	3115.7	2316.88	2100.35	2676.53	2511.35	2527.48	2365.68	2418.3	2673.68	1670.9	1978.27	3765.97	1827.56
1770394_at	YCR073C	SSK22	734.056	684.568	718.744	798.979	768.831	846.555	786.024	665.429	553.762	1888.72	1376.68	1476.29	3855.2	1286.63
1770395_at	YLR105C	SEN2	1288.05	1242.16	1271.62	1339.88	1297.62	1254.5	1278.47	1252.08	1100.94	1281.65	1270.11	1175.38	1195.57	1168.19
1770397_at	YDR262W	YDR262W	1745.55	1598.02	1733.17	1727.07	2269.18	1758.59	1992.93	2424.66	1914.38	1937.36	1864.62	1993.12	2708.16	4324.17
1770399_at	YOL109W	ZEO1	22917	21959.8	21922.3	23517	21513.8	22718.8	20768.1	21135.5	22083.7	21721.9	19890.5	18945.8	24271.5	25529.8
1770400_at	YLR248W	RCK2	3394.47	3342.79	3590.38	3635.59	3643.38	3460.74	3571.91	4136.54	4523.51	5390.42	5521.42	5341.66	6096.15	5401.09
1770402_at	YDR530C	APA2	731.873	651.182	680.45	766.812	997.306	761.04	807.985	1123.33	1127.99	1711.73	1495.88	1664.49	2292.62	1686.06
1770404_at	YBR246W	RRT2	1694.03	1589.05	1616.58	1631.65	1657.83	1678.15	1524.78	1683.26	1519.49	1738.77	1663.19	1590.26	1505.33	1149.54
1770407_at	YKR056W	TRM2	2525.68	2276.82	2381.59	2580.95	1777.34	2561.92	1708.51	767.17	195.772	393.222	222.361	301.403	857.333	1333.82
1770409_at	YER137C	YER137C	612.049	586.863	625.262	803.792	481.447	639.061	441.513	235.691	143.522	150.496	101.481	86.2595	124.022	222.992
1770410_at	YGR210C	YGR210C	3016.13	2962.57	3082.15	3076.5	2694.13	3086.29	2769.96	2370.97	1686.91	1687.9	1670.5	1629.51	2298.19	2831.06
1770412_at	YML007C-A	YML007C-A	288.884	234.117	260.596	376.236	309.807	245.228	276.933	274.004	241.311	276.977	286.908	250.331	317.322	211.712
1770413_at	YGL031C	RPL24A	20225.9	20449.8	20063.1	20083.2	19894.7	20042.3	19470.8	19392.4	19328.4	18565.9	17875	17955.6	5648.54	2560.79
1770414_at	YJL166W	QCR8	8334.75	7357.48	6876.81	8882.86	8538.91	8039.24	7723.17	8833.13	9568.47	9748.42	9671.61	8817.54	10972.9	12917.6
1770417_at	YNL329C	PEX6	1418.4	1166.7	1182.3	1422.53	1294	1315.19	1233.43	1311.1	1028.61	1261.37	1013.68	1061.96	1180.95	1398.98
1770419_at	YER013W	PRP22	1416.48	1299.36	1204.11	1491.12	1393.93	1444.28	1268.92	1355.66	1209.08	1491.86	1306.34	1324.82	1471.05	1479.37
1770423_at	YOR094W	ARF3	1665.59	1691.73	1713.29	1745.47	1618.52	1734.18	1550.48	1397.16	1209.68	1315.43	1242.92	1272.96	1058.75	1070.95
1770424_at	YGL013C	PDR1	2395.06	2336.77	2465.96	2355.68	2458.6	2628.1	2503.56	2493.15	2109.05	2777.64	2873.06	2997.22	4095.48	3920.37
1770427_at	YBR270C	BIT2	460.837	511.47	481.75	566.065	428.877	524.846	436.547	467.946	434.169	559.984	535.583	508.337	910.652	1007.42
1770429_at	YOL112W	MSB4	1011.22	855.189	899.225	929.488	1031.47	957.028	830.576	1090.23	1160.06	1609.13	1334.78	1444.81	1691.47	1439.66
1770430_at	YHR001W	OSH7	1654.17	1575.27	1530.44	1471.44	1799.2	1591.59	1675.56	2144.11	2056.42	2168.43	2027.6	2028.44	1890.26	2354.86
1770431_at	YKR062W	TFA2	2184.86	1963.39	2123.41	2132.45	2339.74	2301.44	2105.32	2437.58	2374.47	2663.04	2592.94	2606.41	2586.84	2099.06
1770435_at	YAL011W	SWC3	582.415	536.264	620.137	579.315	616.12	628.772	612.858	536.668	461.735	502.847	519.623	519.955	529.393	584.184
1770436_at	YML067C	ERV41	4688.03	4449.32	4705.37	5040.92	4676.61	4385.95	4438.24	4580.94	4223.27	4874.66	4981.37	4828.75	4601.56	4100.27
1770437_at	YPR015C	YPR015C	54.382	48.1955	52.9364	54.0221	72.2726	44.5745	63.8017	87.1194	90.0819	136.601	118.043	132.526	173.019	186.49
1770440_at	YIL094C	LYS12	14721.4	14478.9	14107.6	14880.7	14278	15019.9	13881.8	13729.1	11633.4	7953.75	7857.96	7473.04	4022.04	6547.77
1770442_at	YIL159W	BNR1	868.814	754.246	730.752	926.688	721.993	898.337	660.016	650.623	576.959	767.709	557.972	547.006	755.485	741.068
1770443_at	YJL085W	EXO70	1612.98	1418.9	1591.65	1486.42	1785.92	1660.39	1651.6	1751.44	1829.92	1693.12	2251.67	1783.74	1869.84	1565.09
1770447_s_at	YEL076C	YEL076C	37.509	22.054	26.2862	40.558	27.8149	38.7878	24.1209	47.4911	42.9434	54.1224	39.2377	35.362	39.4002	47.2661
1770448_at	YOR074C	CDC21	1967.8	2057.99	1774.98	1958.27	2131.14	2038.02	2007.96	2123.1	2156.57	2446.64	2121.34	2220.82	2257.94	2307.42
1770449_s_at	YBL072C	RPS8A	22268.9	22831	22867.4	21836.7	22214.8	22210.9	22249.6	21591.6	21984.5	20799	20959.2	20944.9	8635.92	9469.79
1770450_at	YFR032C	RRT5	30.2389	40.3006	35.8491	35.2537	22.3264	43.1945	49.2754	19.7193	16.608	15.8961	18.0355	16.1063	15.6302	14.3895
1770451_at	YER183C	FAU1	2752.14	2905.37	2806.5	3100.47	3181.87	2980.57	3046.06	3047.78	2701.77	3458.09	3261.72	3103.74	3182.7	2359.27
1770452_at	YKL069W	YKL069W	2705.28	2902.74	2873.83	3047.96	3253.05	3017.42	3047.23	3023.39	3201.59	4505.18	4357.09	4195.34	5281.04	4550.44
1770453_at	YKR037C	SPC34	857.412	891.596	829.807	912.939	985.289	961.655	912.806	963.208	942.32	876.403	785.929	815.565	951.252	1129.12
1770455_at	YER069W	ARG5,6	8577.03	8578.32	8386.73	8756.07	8101.07	8977.92	8320.14	7807.41	6785.17	8096.22	7033.43	7426.02	8172.16	6630.9
1770456_at	YDR001C	NTH1	2673.23	2580.36	2818.61	2878.32	3990.79	2820.35	3505.33	5716.68	6437.42	8205.78	7660.2	7964.04	10131.2	8732.25
1770458_at	YOR032C	HMS1	34.3292	24.2676	26.9533	33.202	45.3824	29.3854	30.8112	55.655	58.9967	75.0511	64.8879	60.5061	61.1629	119.674
1770459_at	YNR075W	COS10	89.6649	88.8863	79.7567	94.3023	94.9538	84.9203	104.404	101.462	86.3381	92.4859	93.8922	99.1902	116.993	80.9766
1770460_at	YPL097W	MSY1	710.334	727.16	726.332	690.84	758.204	728.527	707.953	823.754	858.633	838.05	898.599	883.152	684.798	753.807
1770463_at	YHR166C	CDC23	664.357	593.148	686.26	732.256	726.418	723.34	628.841	690.977	551.259	687.088	611.418	600.347	1012.88	845.255
1770466_at	YGL143C	MRF1	735.363	701.228	728.587	870.419	899.459	829.263	832.837	1026.84	1017.91	1296.7	1197.53	1232.37	931.245	832.376
1770478_at	YGL095C	VPS45	1073.72	925.246	1025.24	967.379	1023.56	1113.09	1047.78	1061	1062.39	1184.16	1302.75	1339.78	1925.37	1903.4
1770480_at	YKR039W	GAP1	11304.2	10032	9449.92	10356.5	14006.1	11930.5	13050.7	15787.1	16985.2	17305.1	20091.8	20212.9	16080.2	18900.2
1770481_at	YNL307C	MCK1	3420.29	2937.48	2856.63	2728.89	3190.76	2804.98	2946.17	3446.85	3177.15	3448.81	2856.16	3088.02	2595.82	2738.36
1770483_at	YMR280C	CAT8	177.566	162.834	161.325	191.546	270.341	209.268	216.937	492.184	560.96	496.837	586.785	523.433	568.071	838.621
1770485_at	YJL148W	RPA34	4505.08	4365.02	4224.01	4642.3	3175.17	4395.29	3171.7	1722.66	629.662	256.584	164.042	160.474	211.316	630.896
1770487_at	YLR218C	YLR218C	907.484	876.664	1030.76	1060.96	1647.58	1071.24	1320.21	1870.25	1827.23	1928.09	2192.6	2062.8	2117.12	1725.89
1770488_at	YHR158C	KEL1	1207.34	1377.59	1450.08	1285.91	1242.28	1381.18	1423.83	1397.17	1593.67	1474.6	1545.07	1505.12	1883.71	1939.07
1770489_at	YER040W	GLN3	835.296	796.983	828.569	771.971	721.912	826.467	780.108	622.819	595.407	776.283	716.589	780.705	849.749	675.264
1770495_at	YJR032W	CPR7	1997.71	1856.74	1781.8	1801.18	1969.47	2116.17	1870.55	1722.73	1553.21	1576.01	1521.09	1461.97	1767.61	1572.68
1770500_at	YBL027W	RPL19B	15891.2	16667.6	15719.6	15798.4	15171	16109.2	15718.2	13885.2	14944.3	12740.3	12730.7	12126.9	3644.02	5491.7
1770501_at	YER102W	RPS8B	18654.8	18309.5	17580.8	18613.2	18794.2	18558.3	17677.4	18016.1	17328.3	13905.7	13718.2	13090.5	2091.5	2055.45
1770502_x_at	YGL189C	RPS26A	17440.5	17196.6	17718.6	17886.5	17162.4	17690.5	17410.9	16720.3	16795.1	15773.2	15626.6	15438.9	5945.69	5158.1
1770503_at	YCL058C	FYV5	40.2614	65.7051	69.3235	50.0369	28.1927	51.5998	32.4521	29.3217	18.3249	22.6253	22.9765	27.1977	24.777	48.5612
1770506_at	YIL162W	SUC2	1841.67	1798.29	1767.26	1731.88	1738.87	1869.41	1786.14	1865.2	1614.5	1590.1	1418.96	1467.06	1102.8	1538.12
1770507_at	YJL125C	GCD14	1746.49	1533.07	1594.83	1709.22	1304.19	1599.94	1228.31	734.707	402.785	506.243	422.476	423.763	477.402	790.324
1770508_at	YNL116W	DMA2	1712.23	1979.2	1970.59	1701.82	1573.66	1895.06	1882.86	1439.72	1332.62	2000.23	1933.32	2053.3	3283.33	3538.63
1770510_at	YLR233C	EST1	541.845	461.672	456.916	542.432	557.199	547.326	510.508	571.331	527.319	648.544	682.434	633.188	711.577	635.451
1770512_at	YKR050W	TRK2	974.943	873.762	881.846	968.783	1044.62	957.255	985.39	1119.89	908.974	982.111	906.711	882.382	956.36	828.432
1770513_at	YPL033C	SRL4	23.1085	23.9422	29.5978	35.205	25.5043	35.801	21.1102	33.0355	21.2005	38.3958	26.5373	17.4504	27.86	26.9613
1770514_at	YDL112W	TRM3	3042	2805.79	2909.19	3020.55	2635.54	3140.24	2698.89	2071.91	1191.53	702.743	657.013	595.223	712.65	1374.88
1770515_x_at	YLR461W	PAU4	860.491	827.116	1018.94	946.029	1046.14	954.469	1023.31	908.175	762.202	858.478	902.359	906.654	1329.47	820.707
1770517_at	YPL034W	YPL034W	1319.32	1324.98	1366.96	1336.54	1552.22	1380.25	1436.78	1557.79	1538.81	1962.83	1886.35	1878.5	1930.04	1594.08
1770518_at	YDL103C	QRI1	2480.68	2060.73	2174.88	2353.5	2461.1	2421	2182.94	2671.72	3005.79	3320.95	3042.94	3076.16	3104.18	3001.87
1770519_at	YHL018W	YHL018W	30.5928	31.5568	31.0364	26.9876	32.2446	41.2453	24.3255	32.315	27.6665	30.7678	27.5271	27.345	29.6881	31.7213
1770527_at	YFR048W	RMD8	2313.58	1904.46	2191.62	2325.8	2311.26	2315.56	1952.66	1961.3	1781.92	1511.91	1865.75	1772.88	1748	1778.65
1770529_at	YOL032W	OPI10	1283.25	1292.06	1258	1322.76	2220.04	1591.6	1938.02	3080.62	3120.57	2350.71	2527.21	2385.58	4178.96	4116.73
1770532_at	YLR303W	MET17	16685.3	17311.1	17102.8	16295.4	16381	16478	17107.2	16275	17456.7	17715.3	18564.2	19041.2	16365.8	19805.9
1770534_at	YJL100W	LSB6	870.389	863.65	933.388	905.251	1147.2	917.319	1137	1560.84	1353.39	1511.66	1379.1	1506.31	1257.46	1357.67
1770535_at	YCR042C	TAF2	2432.44	2378.24	2484.41	2679.05	2445.99	2564.04	2550.11	2453.4	2215.1	2522.58	2522.95	2391.06	2683.74	2675.93
1770536_at	YGL001C	ERG26	4311.1	4154.93	4036.59	4182.83	4357.45	4358.16	4307.48	5045.59	5037.73	6420.64	5615.68	5729.78	7345.87	6798.55
1770538_at	YPR200C	ARR2	353.686	294.136	294.591	424.111	376.959	328.365	298.021	381.619	317.707	519.748	472.939	425.244	600.73	359.3
1770539_at	YLR387C	REH1	2936.39	2528.38	2594.01	2666.63	2872.05	2811.14	2651.99	2982.26	2671.94	4020.36	3560.89	3782.26	5107.97	3085.56
1770540_at	YJL068C	YJL068C	3488.58	3232.34	3437.76	3640.12	4055.44	3609.93	3935.67	4677.78	4657.12	6631.08	5709.64	6022.32	8043.92	7923.6
1770541_at	YGR272C	#N/A	1684.53	1457.87	1374.17	2034.43	803.249	1264.78	777.181	277.951	106.283	171.178	100.186	88.531	198.404	380.121
1770542_at	YJL158C	CIS3	13130.3	13360.4	12863.7	13490.6	13547.4	13184.3	12975.8	12896	12540.3	13966.8	13135.4	13935.8	17120.1	14573.5
1770543_at	YCR023C	YCR023C	2071.6	2027.77	2200.75	1953.58	2159.64	2158.38	2155.8	2239.27	2178.2	2586.73	3048	2593.19	3110.69	2656.61
1770548_at	YMR279C	YMR279C	113.491	72.6531	79.142	102.52	113.106	101.461	107.204	124.835	114.522	144.006	103.476	119.633	117.853	124.688
1770549_at	YDL057W	YDL057W	362.858	352.143	311.021	396.713	575.232	380.477	399.917	846.808	1152.67	2119.53	1710.69	1884.51	2048.34	1191.96
1770551_at	YGL038C	OCH1	2303.27	2175.59	2051.16	2003.73	2402.49	2154.78	2225.76	2747.65	2920.69	3776.28	2933.46	3316.91	3708.38	3660.25
1770554_at	YML117W	NAB6	2288.32	2130.16	2279.99	2394.04	2475.9	2343.86	2360.43	3317.86	3226.97	4290.33	3549.37	3702.61	4778.14	3320.67
1770556_at	YLL038C	ENT4	311.077	275.375	422.116	300.851	332.62	299.262	414.433	311.098	264.575	241.84	423.197	368.764	221.809	201.238
1770558_at	YDL105W	NSE4	475.988	386.295	421.03	487.346	529.423	501.337	451.929	577.085	587.105	722.625	591.013	585.424	442.624	485.701
1770559_at	YBR217W	ATG12	1051.85	941.701	1053.96	1113.98	1159.67	1009.28	1006.02	1058.78	881.775	1023.99	1147.72	1157.25	1098.38	1023.37
1770562_at	YGR024C	THG1	3417.91	3569	3584.34	3689.7	3298.77	3368.77	3043.88	2693.64	2587.57	2657.1	2777.6	2653.03	3088.59	3184.86
1770565_at	YDR127W	ARO1	9142.8	8961.34	9373.85	9268.76	9182.53	9704.36	9476.81	9176.53	7581.66	8765.25	8377.55	8321.04	11979.6	8975.98
1770566_at	YOR028C	CIN5	650.935	638.821	604.289	340.889	2448.83	738.792	1917.02	4175.82	2079.19	520.01	563.525	551.037	293.597	574.598
1770567_at	YLR265C	NEJ1	1179.47	1085.79	1115.1	985.467	1160.73	1177.66	1091.42	1236.86	911.671	887.889	955.117	773.015	1008.94	929.788
1770569_at	YKR057W	RPS21A	22410.2	20953.8	21229.9	22581	21885.4	21811.6	21158	21566	19695.1	16894.4	16171.8	15053	6687.11	8069.9
1770571_at	YNR043W	MVD1	5824.46	6069.17	5769.02	5761.65	5809.2	6094.96	5686.22	5788.19	5278.67	6164.31	5174.14	5794.05	6054.89	5208.71
1770572_at	YMR237W	BCH1	3611.37	3346.64	3355.08	3282.76	3534.53	3522.92	3528.36	4117.27	4112.44	5166.99	4737.66	5007.5	5606.43	4305.95
1770575_at	YDR400W	URH1	1322.6	1042.72	1022.6	1194.99	1231.01	1176.12	1062.72	1270.27	1050.7	1211.87	885.917	1004.35	870.725	634.602
1770576_at	YPL036W	PMA2	274.087	206.046	186.547	258.611	221.067	211.68	179.973	228.633	159.633	183.939	127.091	133.852	172.557	781.403
1770577_at	YGR085C	RPL11B	17950.3	18793	18614.5	18491.3	17895	18318.7	18167.7	16746.4	15378.6	9709.08	12542.9	10437.4	3562.49	6251.16
1770578_at	YFR050C	PRE4	5845.26	5678.01	5890.58	5279.19	6714.46	6000.97	6379.55	6899.34	6715.65	7716.82	8087.82	8474.83	10051.4	8533.82
1770580_at	YCR010C	ADY2	114.65	125.312	115.553	141.755	167.136	144.203	150.344	209.909	257.651	296.369	281.569	263.395	195.984	158.712
1770583_at	YDR353W	TRR1	10051.7	10234.4	9906.92	10011.1	10273.4	10454.4	10298.2	10863.2	10813.3	12341.4	11042.6	11772.6	10996.7	8382.33
1770584_at	YOR125C	CAT5	855.078	836.82	781.156	926.522	1226.38	836.56	950.915	1596.62	1705.94	1969.24	1949.94	1975.08	1823.7	1653.94
1770587_at	YLR307C-A	YLR307C-A	41.7396	24.9259	29.308	50.2154	46.8558	29.7356	19.4038	45.56	37.6877	52.1194	29.6452	29.561	51.2979	64.1074
1770589_at	YOR252W	TMA16	1398.72	1601.5	1593.56	1661.5	1377.31	1655.06	1373.94	701.261	340.784	403.867	355.454	338.405	532.797	820.512
1770590_at	YGL108C	YGL108C	1193.14	1178.23	1338.66	1339.14	1350.05	1519.72	1375.29	1525.6	1418.47	1642.13	1578.6	1586.51	1590.32	1282.71
1770592_at	YJL089W	SIP4	105.703	94.6781	81.6876	111.702	127.007	105.389	100.917	187.812	233.911	402.862	366.932	363.673	344.529	179.662
1770593_at	YMR265C	YMR265C	937.514	885.957	944.151	1058.03	1117.57	1055.71	913.075	1194.22	1020.79	1020.58	835.673	865.662	811.658	758.176
1770594_at	YDR404C	RPB7	4304.61	4223.56	3965.51	4564.95	4377.36	4517.32	4062.93	4164.9	3708.37	3532.16	3020.29	3026.1	3344.95	3004.05
1770597_at	YKL027W	YKL027W	1226.22	1247.52	1114.5	1232.64	960.112	1121.2	904.297	743.016	591.934	617.023	542.435	564.415	443.173	444.511
1770599_at	YKL074C	MUD2	1617.89	1498.4	1470.55	1759.39	1339.36	1484.7	1280.89	1041.82	754.475	909.016	874.526	842.811	964.089	1163.84
1770603_at	YPL189W	GUP2	274.336	219.112	221.459	271.687	308.158	247.71	223.025	313.002	283.366	405.842	358.989	324.418	225.321	216.081
1770604_at	YBR112C	CYC8	1802.87	1720.47	1878.58	1709.02	1908.37	1912.16	2017.12	2284.88	1955.87	1864.96	1841.66	1687.76	2079.17	1930.69
1770607_at	YLR336C	SGD1	2304.86	2064.93	2300.27	2491.65	1620.26	2214.13	1673.22	969.135	422.326	390.013	313.713	354.921	893.923	834.35
1770610_at	YBR022W	POA1	1316.63	1332.92	1301.44	1475.39	1513.05	1318.61	1426.81	1490.04	1495.36	2072.44	1948.57	1954.44	2137.3	1924.56
1770611_at	YBR251W	MRPS5	1396.34	1466.63	1564.62	1621.1	1553.34	1526.41	1455.09	1457.34	1245.31	1261.48	1386.24	1367.41	1107.44	1366.44
1770612_at	YGR148C	RPL24B	18773.9	18497	18061.7	19257.3	18561.7	18571.6	17941.8	17422.6	16967.1	15460.8	14535.3	14452.7	5755.57	5723.66
1770615_at	YBR291C	CTP1	7039.97	6946.99	7335.78	7046.7	6399.09	7139.35	6434.77	4689.39	3000.45	2155.07	2625.98	2426.55	2028.08	2179.98
1770622_at	YAR014C	BUD14	2894.35	3187.2	3248.13	3088.76	2693.34	2983.7	3018.87	2245.33	1751.21	1756.61	1800.26	1872.46	1738.42	2022.12
1770623_at	YPL134C	ODC1	827.704	750.736	751.843	846.908	938.499	776.328	845.809	1188.71	1503.66	2757.16	2211.85	2271.03	2556.03	3108.86
1770624_at	YGR078C	PAC10	2935.7	3246.26	3183.7	3434.22	3140.96	3225.94	3094.73	2521.82	2111.29	2213.64	2239.08	2248.8	1954.08	2035.28
1770625_x_at	YNR072W	HXT17	37.6755	29.4791	30.5321	30.9116	46.2706	39.1162	33.5331	53.1163	50.629	38.6017	35.2452	36.7047	40.9289	51.2809
1770626_at	YGR092W	DBF2	2096.96	2223.79	2101.04	2043.97	2395	2465.01	2431.8	2778.17	2788.31	3461.29	3304.3	3292.68	4111.97	3835.07
1770628_at	YLR018C	POM34	2019.23	1954.63	1960.4	2049.53	1691.81	1912.47	1611.95	1088.3	847.804	751.294	852.218	813.11	800.633	1096.47
1770632_at	YAL044C	GCV3	13102.9	12858.7	12851.6	13893.8	13565.7	13126.5	12883.3	13375.4	12488.3	12967.6	12553.2	12527.1	11156	10802.1
1770634_at	YJR074W	MOG1	4181.17	4209.51	4599.3	4819.05	4847.15	4576.23	4458.69	4737	4743.49	6040.22	5524.95	5883.76	6501.4	5463.46
1770635_at	YCR017C	CWH43	3202.57	2858.69	3217.66	3248.13	3144.77	3082.83	3133.63	3217.24	2881.38	3051.46	2883.72	3024.42	2990.95	3184.62
1770636_at	YGL240W	DOC1	35.2394	34.2224	29.5799	31.2061	59.2867	35.7718	30.955	67.2123	68.8464	120.641	78.8568	89.3311	67.1068	50.8229
1770637_at	YKR044W	UIP5	1057.48	998.532	1058.36	1281.28	971.098	1087.19	994.567	678.9	413.729	654.492	583.473	578.062	600.285	595.506
1770639_at	YFR045W	YFR045W	725.94	759.883	878.437	814.36	1035.22	797.653	980.072	1307.92	1243.21	1213.3	1644.15	1471.01	1226.91	1223.66
1770640_at	YCR014C	POL4	751.936	739.673	822.513	801.744	644.571	861.629	681.027	591.194	622.574	654.467	655.036	616.543	863.649	778.138
1770645_at	YPR175W	DPB2	1243.76	1274.78	1326.83	1483.63	1254.72	1425.04	1231.32	998.22	806.846	835.545	876.991	813.315	1008.29	806.224
1770650_at	YDR540C	IRC4	290.997	275.205	276.186	337.459	436.842	313.425	361.45	717.897	1078.37	1750.8	1549.74	1561.53	931.17	535.314
1770651_at	YBR296C-A	YBR296C-A	14.7134	16.5806	14.7977	14.6787	13.283	19.537	15.3989	15.1533	17.7815	15.6922	15.6991	14.667	19.1773	22.5275
1770653_at	YGR214W	RPS0A	15251.5	15113.1	14856	15115.6	15450.6	15065.1	14566.4	14958.3	13496.7	11409.9	11018.9	10897.9	1362.09	2397.05
1770656_at	YBR053C	YBR053C	1784.55	1735.58	1748.82	1695.73	2429.12	1783.55	2333.42	3585.5	4256.82	4613.65	4280.21	4602.75	5791.71	6604.32
1770659_at	YPL017C	IRC15	130.641	107.441	97.0762	107.596	165.397	106.977	142.581	283.575	346.326	506.205	431.87	487.17	477.325	648.173
1770660_at	YDR397C	NCB2	3726.92	3742.75	4045.53	4295.27	3831.26	4025.84	3843.3	2868.36	2117.6	2381.52	2303.76	2276.08	3139.62	4146.01
1770662_at	YJR014W	TMA22	3143.15	3379.49	3418.72	3388.6	3125.36	3251.36	3208.11	2678.54	2216.47	2195.22	2256.74	2184.06	2065.77	2453.14
1770666_at	YHR040W	BCD1	1128.21	1270.81	1300.31	1394.95	837.174	1287.03	894.724	400.811	210.707	221.243	198.809	179.56	257.531	569.701
1770668_at	YJR079W	YJR079W	115.324	241.581	302.683	146.656	176.58	185.286	277.997	182.784	245.967	314.07	647.45	525.799	493.517	540.837
1770671_at	YJL043W	YJL043W	77.3516	63.4256	47.6349	65.8393	71.8633	70.3742	69.0406	76.2576	64.9844	86.5072	65.8178	64.4457	55.3168	84.4157
1770672_at	YER123W	YCK3	859.618	856.602	848.672	722.817	693.528	799.337	860.258	812.411	793.647	884.64	844.836	856.925	858.294	772.512
1770674_at	YDL044C	MTF2	778.172	723.01	767.073	752.883	788.862	800.194	716.948	745.322	677.416	789.463	743.975	798.507	850.464	831.927
1770677_at	YCR063W	BUD31	783.022	681.811	810.585	741.52	786.036	677.343	850.289	685.546	594.95	598.56	923.272	759.972	605.266	637.938
1770680_at	YGL169W	SUA5	1134.86	1020.36	1122.21	1120.84	813.369	1125.24	824.812	456.046	233.606	349.568	233.255	265.607	282.18	556.222
1770682_at	YDR345C	HXT3	11886.4	11515	11745.7	12023	12390.9	12062.1	12211.2	13045.2	11588.7	8075.62	7474.42	8258.63	11943.8	17644.2
1770683_at	YDR489W	SLD5	710.564	714.805	633.809	692.902	729.429	689.513	664.791	780.645	748.596	773.35	664.203	665.236	533.259	542.164
1770684_at	YLR026C	SED5	505.504	499.353	484.5	546.903	512.227	488.494	479.458	524.025	498.495	586.708	510.181	526.968	466.572	428.673
1770685_at	YGR198W	YPP1	2635.52	2405.58	2453.63	2756.38	2545.72	2631.73	2419.47	2399.53	1864.44	1637.03	1692.1	1564.4	2620.78	2398.27
1770686_at	YIL042C	PKP1	675.794	699.448	711.887	745.696	955.154	784.196	815.436	1204.39	1202.54	1557.88	1266.32	1360.3	2100.33	2379.57
1770687_at	YLR364W	GRX8	3725.93	3853.82	3613.5	4143.46	3456.33	3592.78	3525.82	3005.52	3138.43	3613.66	3929.79	3583.22	2284	4173.1
1770690_at	YDL033C	SLM3	934.507	1071.22	1004.26	983.206	795.735	872.105	957.382	627.554	639.021	564.215	536.826	556.439	373.423	433.045
1770692_at	YML123C	PHO84	299.26	310.441	324.772	316.09	258.991	341.409	294.195	177.041	92.0011	167.916	102.086	108.419	89.9228	105.675
1770695_at	YCR083W	TRX3	2890.47	2811.14	2913.56	3357.61	3419.27	2960.73	3034.63	3293.61	3274.63	3551.76	3997.88	3603.73	6027.39	8466.96
1770696_at	YHR011W	DIA4	563.533	548.869	540.068	580.25	553.612	566.367	535.763	499.023	457.722	536.08	505.636	535.251	499.906	698.187
1770697_at	YOR090C	PTC5	1707.2	1615.8	1632.74	1656.21	1548.38	1659.74	1568.48	1752.8	2053.27	2313.03	2002.21	2209.68	2291.98	2493.93
1770699_at	YDR192C	NUP42	788.622	832.587	844.642	869.637	839.2	930.432	902.233	753.815	564.107	566.49	605.993	601.011	574.675	665.716
1770700_at	YPL258C	THI21	856.609	712.212	820.779	795.944	797.558	871.716	833.022	705.278	521.912	611.55	589.669	587.646	751.143	541.209
1770701_at	YJL140W	RPB4	4439.51	4131.12	4431.87	4900.62	4835.49	4233.59	4106.43	4511.01	4192.97	4467.93	4671.54	4378.5	5148.11	4879.07
1770705_at	YDR416W	SYF1	705.651	639.754	682.549	759.273	674.005	690.032	616.36	598.283	518.481	622.676	525.723	542.364	527.324	530.513
1770706_at	YAL042W	ERV46	5977.53	5845.02	5942.33	6149.9	6035.15	5707.71	5563.67	5981.74	5272.14	5516.56	5108.87	5383.56	5617.23	5271.4
1770707_at	YGR205W	YGR205W	1284.25	980.777	1165.81	1297.76	1771.22	1317.2	1495.7	2328.75	2344.6	2234.59	2191.81	2058.96	2272.3	3577.61
1770708_at	YPL178W	CBC2	3514.12	3429.45	3445.76	3896.59	3812.68	3647.91	3568.91	3447.75	3066.12	3121.42	3130.89	2919.82	3143.93	2706.41
1770709_at	YER007C-A	TMA20	6559.55	5626.05	5965.43	6009.38	6791.19	6456	5846.72	5709.78	4594.36	4010.6	4178.37	3914.51	3378.35	3576.95
1770710_at	YLL033W	IRC19	430.161	482.567	461.657	512.833	406.826	488.282	414.688	291.433	254.393	343.159	296.644	333.926	343.386	515.272
1770713_at	YKL190W	CNB1	4886.47	4930.67	5157.62	5098.43	5501.68	5153.18	5460.92	5183.22	5091.27	6013.43	6031.16	6128.76	8016.02	6907.57
1770716_at	YBR197C	YBR197C	789.106	703.575	687.206	777.135	784.509	727.864	662.392	694.113	533.393	628.148	485.083	543.455	500.657	674.533
1770717_at	YMR044W	IOC4	1791.37	1746.04	1644.56	1870.42	1972.28	1791.49	1828.7	2115.8	1988.22	2133.88	2005.21	1890.49	1818.33	1709.27
1770718_at	YOR076C	SKI7	1351.44	1224.4	1268.62	1233.86	1390.25	1318.39	1336.94	1375.52	1301.82	1356.51	1544.89	1489.76	1541.45	1428.37
1770720_at	YLR020C	YEH2	2468.88	2230.63	2514.32	2426.56	2241.1	2499.28	2260.26	2130.86	1655.51	1724.59	1679.26	1677.64	1551.9	1268.38
1770721_at	YPR062W	FCY1	9525.88	8887.97	9121.89	10116.2	10328.5	9849.55	9331.24	10090.1	8870.6	10142.2	9391.1	9393.77	11009.3	10563
1770725_at	YEL061C	CIN8	1333.06	1445.93	1445.36	1457.75	1321.04	1546.1	1335	1177.42	1234.87	1111.87	1143.94	1053.97	1667.31	2057.2
1770727_at	YLR260W	LCB5	1134.52	1042.36	1023.81	1121.29	1160.77	1123.12	1104.9	1288.93	1051.71	1154.26	1097.38	1073.91	1505.33	1137.76
1770730_at	YOR209C	NPT1	4609.46	4445.91	4256.45	4245.57	4037.39	4606.78	4195.78	4012.74	3656	3612.36	3184.92	3372.81	3523.32	3131.54
1770736_at	YLR396C	VPS33	1322.36	1281.36	1368.3	1385.21	1373.24	1312.86	1407.16	1324.67	1211.83	1323.99	1449.32	1505.29	1395.12	1277.64
1770737_at	YMR294W	JNM1	573.354	538.073	536.053	598.572	592.263	596.259	581.421	649.189	618.076	741.029	677.89	649.153	713.898	684.432
1770739_at	YLR166C	SEC10	1983.89	1664.61	1561.41	1820.1	1480.87	1732.54	1476.11	1648.08	1764.65	1943.24	1448.27	1530.76	1811.83	1863.29
1770740_at	YIL044C	AGE2	2537.32	2902.46	2890.8	2589.68	2824.18	2713.62	2970.05	2684.43	2787.73	3045.47	3096.98	3212.76	2798.88	2026.12
1770742_at	YOR003W	YSP3	883.218	818.235	827.755	846.046	1256.66	836.429	991.038	1950.86	2375.19	4189.71	3774.96	3905.06	3630.25	2664.54
1770743_at	YNL233W	BNI4	1575.3	1364.93	1589.81	1620.22	1679.74	1606.8	1558.94	1832.4	1670.84	1911.19	1756.35	1792.62	1668.14	1456.44
1770744_at	YKL035W	UGP1	8209.07	7629.49	7747.6	7685.44	9766.4	8202.37	9154.41	13090.6	14031.3	14685.2	13970.9	14433.8	12621.6	13916.7
1770746_at	YGL057C	GEP7	1610.75	1488.55	1424.16	1670.59	1565	1492.06	1367.82	1638.39	1577.59	1958.19	1649.25	1700.2	1952.88	2145.87
1770747_at	YOL061W	PRS5	5249.31	4964.91	4698.41	5303.54	4657.89	5208.67	4338.84	4135.72	3375.68	3084.63	2769.99	2734.75	3099.85	3748.03
1770748_at	YKL053C-A	MDM35	2668.17	2535.46	2777.34	3014.68	3196.61	2844.69	2846.19	3304.47	3406.83	3793.29	4272.78	3915.62	3519.13	3243.36
1770749_at	YER124C	DSE1	3937.97	4402.04	3990.47	3943.89	3436.52	4003.7	3754.06	3340.4	3330.45	3795.18	3124.2	3419.69	3548.94	4871.25
1770750_at	YBL068W	PRS4	3931.72	3634.78	3741.62	4304.96	3233.34	3786.31	3215.25	2341.3	1097.45	574.946	556.858	483.324	711.144	1016.92
1770751_at	YPL272C	YPL272C	468.751	443.736	460.431	458.852	567.113	521.054	560.381	607.407	494.839	555.865	544.801	521.723	716.789	676.807
1770753_at	YDR099W	BMH2	6806.48	7629.64	7013.04	6353.08	7184.08	6906.31	7854.48	8051.48	9271.58	11177.4	10294.1	11188.6	13040.8	13302.1
1770754_at	YMR318C	ADH6	7559.79	7191.34	7255.52	7399.47	7807.76	7386.75	7587.54	7796.97	6891.81	7394.68	6535.81	6942.01	7540.52	5849.98
1770758_at	YGL153W	PEX14	1559.17	1543.71	1668.07	1735.55	1882.21	1777.37	1791.57	1911.88	1671.79	1816.68	1928.75	1901.8	1958.6	1914.86
1770759_at	YKR088C	TVP38	3837.75	3609.09	3601.77	3827.11	4140.09	3795.7	3726.57	4115.28	3893.98	4667.35	4456.85	4677.49	4353.08	3397.15
1770760_at	YGR168C	YGR168C	754.943	694.584	749.618	774.613	740.102	712.575	720.935	741.938	718.476	874.115	861.632	888.457	991.015	863.49
1770764_at	YDL199C	YDL199C	402.699	377.318	414.465	427.904	570.603	406.31	527.299	1018.91	1069.04	957.366	946.688	965.981	1058.72	1397.7
1770765_at	YKL045W	PRI2	1569.01	1488.86	1595.14	1609.5	1670.31	1619.81	1637.54	1774.67	1727.4	2061.93	2086.91	2017.29	2265.57	2110.1
1770766_at	YIL009C-A	EST3	1770.23	1875.36	1943.18	1964.44	2041.5	1962.96	2114.87	2018.99	2050.04	2766.89	2698.72	2567.43	2790.16	1906.24
1770767_at	YFL030W	AGX1	530.956	483.621	509.895	568.937	743.295	592.015	707.472	1044.07	1249.72	1639.15	1770.08	1717.49	2223.27	4317.3
1770768_at	YER139C	RTR1	490.803	439.789	361.781	449.673	534.777	453.107	432.35	673.242	834.272	1231.12	842.011	914.556	923.144	809.752
1770773_at	YKL015W	PUT3	1542.64	1676.95	1651.94	1527.24	1422.49	1658.43	1535.15	1297.3	1248.73	1558.22	1691.96	1602.52	2124.41	1643.95
1770776_at	YER019C-A	SBH2	9447.75	9711.89	10145.7	10375.3	9704.66	9442.22	9730.71	8963.42	8171.4	8741.7	9524.57	9272.75	10098.6	9138.23
1770777_at	YPR187W	RPO26	8644.49	8472.59	8474.86	9656.61	7431.61	8456.32	7533.47	5800.6	4357.46	3946.71	3597.93	3509.38	4142.88	4256.12
1770778_at	YCL039W	GID7	1671.42	1696.98	1787.29	1734.43	2043.19	1887.74	2036.11	2767.81	3074.02	3632.17	3671.5	3565.4	5183.34	4865.1
1770780_at	YCL037C	SRO9	5465.83	5171.13	6089.8	4813.47	4347	4779.68	4784.66	3164.07	1676.01	579.308	770.374	533.493	189.355	438.711
1770783_at	YLR139C	SLS1	459.838	453.831	418.846	453.099	412.185	484.133	380.937	377.52	319.774	315.205	279.224	263.262	285.826	358.495
1770785_at	YPR193C	HPA2	266.94	250.729	326.732	294.796	539.328	376.728	375.34	544.823	567.659	976.235	1289.05	1062.94	1525.26	1026.07
1770788_at	YOR319W	HSH49	1323.58	1300.15	1271.79	1469.65	1199.72	1279.74	1123.88	998.599	1085.01	1392.17	1235.68	1191.57	1075.84	1351.28
1770790_at	YHR149C	SKG6	1697.91	1667.09	1650.82	1794.03	1429	1676.72	1425.91	996.037	746.492	976.821	850.861	874.091	1107.73	1418.03
1770791_at	YNL263C	YIF1	4211.15	4166.63	4148.03	4178.2	4155.11	4074.16	4125.36	4500.94	4063.6	4507.27	4047.46	4215.4	4187.1	4182.73
1770792_at	YLR237W	THI7	1113.76	1139.43	1313.29	1138.35	1226.15	1266.79	1158.81	1034	881.296	1189.6	1110.98	1172.91	1778.37	1530.84
1770793_at	YLR454W	FMP27	3698.65	3728.98	3948	4019.07	3435.35	3905.74	3712.68	4109.22	4649.1	5889.94	5507.29	5371.69	7011.17	7207.75
1770795_at	YKL162C	YKL162C	279.258	292.385	272.863	290.925	405.729	321.619	370.29	599.733	553.974	560.55	555.44	526.582	543.545	681.13
1770797_at	YDR100W	TVP15	3912.48	3740.71	3568.25	4146.84	4732.11	3696.34	4104.62	5032.35	5205.21	6089.87	5932.36	5975.07	6868.46	6616.49
1770799_at	YDR322C-A	TIM11	6826.16	6525.41	6693.9	8429.86	7384.31	6570.98	6118.93	7093.62	7944.09	9669.16	9568.98	8623.73	10750.8	10386
1770802_at	YGL094C	PAN2	2022.75	2249.63	2563.14	1878.86	2280.35	2592.98	2531.99	2271.65	2224.3	1888.26	2602.01	2392.81	2757.69	2587.82
1770806_at	YPL245W	YPL245W	2356.74	2619.56	2939.41	2433.78	2152.34	2666.17	2518.07	1765.86	1215.05	865.567	1232.85	1164.89	1189.15	1143.28
1770808_at	YHR036W	BRL1	461.816	426.504	449.64	438.317	407.746	419.533	394.43	351.341	281.435	342.54	486.485	313.229	344.28	429.461
1770809_at	YPR174C	YPR174C	1056.61	1271.44	1572.79	1335.6	1502.36	1393.46	1257.39	1106.77	994.522	1237.81	1432.44	1456.61	1935.13	1463.32
1770812_at	YJL056C	ZAP1	598.036	552.027	569.173	619.134	592.547	655.288	539.298	544.229	397.313	625.031	452.32	498.825	654.219	640.359
1770816_at	YML065W	ORC1	1725.55	1414.37	1425.99	1787.34	1427.98	1703.86	1279.89	1213.94	1063.46	841.048	811.991	757.685	977.736	1408
1770817_at	YMR282C	AEP2	1060.27	939.76	997.612	1102.51	944.531	937.1	938.133	898.658	753.774	665.131	721.149	643.192	558.87	627.377
1770818_at	YAL017W	PSK1	2089.57	1923.87	1985.03	2031.7	2385.47	2035.73	2351.12	3583.93	3746.23	3398.83	3844.66	3558.48	4012.81	3988.28
1770820_at	YOL097C	WRS1	6974.82	6204.56	6299.11	6653.5	6312.27	6887.72	6079.57	6112.58	4984.15	3932.6	3921.24	3853.24	3148.13	2635.37
1770821_at	YKR087C	OMA1	1244.11	1291.85	1179.73	1206.92	1341.26	1233.01	1248.74	1437.8	1495.01	1624.99	1543.18	1545.69	1397.87	1373.08
1770824_at	YOR341W	RPA190	5196.3	5183.79	5570.64	5231.73	4899.83	5434.06	4973.54	4048.55	2421.16	330.306	593.51	406.873	200.66	857.586
1770825_at	YJL083W	TAX4	291.908	438.462	436.308	281.866	408.455	461.637	455.169	556.274	616.068	505.94	512.76	565.823	580.279	818.866
1770828_at	YKL002W	DID4	3146.82	3321.58	3505.27	3568.59	3751.24	3554.52	3671.22	4150.89	4568.91	5464.62	5330.28	5426.43	6039.2	5926.8
1770829_at	YCR075W-A	YCR075W-A	2414.04	2410.94	2540.57	2849.6	2782.13	2554.1	2702.88	2957.89	3304.38	4058.02	4115.83	3958.22	3938.36	3758.29
1770832_at	YDR364C	CDC40	1003.67	959.994	905.991	974.641	816.989	907.342	838.087	702.457	531.537	598.452	496.797	544.083	553.043	686.32
1770834_at	YKL089W	MIF2	980.797	1016.95	1057.79	1089.89	1172.33	1106.18	1124.94	1116.26	1017.26	1333.1	1382.4	1344.25	1346.79	1229.12
1770835_at	YJR083C	ACF4	674.445	739.791	659.407	680.876	886.521	725.296	770.627	1074.53	1094.62	1101.03	1103.43	1109.39	1105.87	1031.19
1770836_at	YLR433C	CNA1	1159.41	1096.74	1182.63	1118.55	1074.34	1179.65	1165.62	1030.42	703.553	635.686	636.535	609.881	797.305	994.863
1770837_at	YGR266W	YGR266W	1746.08	1769.8	2083.86	1959.43	2002.54	1978.8	1863.22	2210.6	1974.83	2181.8	2256.97	2211.86	2185.82	2178.02
1770839_at	YOR174W	MED4	1500.5	1606.95	1760.77	1618.46	1832.28	1702.16	1735.88	1697.86	1487.71	1524.38	1930.63	1705.99	1445.08	1277.49
1770841_at	YHR129C	ARP1	879.541	797.457	842.669	933.799	778.625	908.645	789.963	732.169	651.936	944.405	802.28	824.183	946.269	961.216
1770843_at	YOL015W	IRC10	168.733	158.336	123.613	167.287	238.35	200.487	188.211	320.291	225.752	224.619	183.913	185.351	267.515	299.166
1770848_at	YKL191W	DPH2	4420.06	4223.54	4485.85	4726.46	4042.98	4669.46	4172.22	3415.01	1953.96	959.628	1051.09	889.407	1162.69	2159.32
1770850_at	YHR214C-D	YHR214C-D	76.1278	117.278	106.588	100.112	105.928	106.78	108.957	77.3012	87.0138	129.762	161.357	144.873	138	73.5465
1770851_at	YKR101W	SIR1	791.525	827.927	888.039	834.567	883.266	984.801	893.342	869.659	839.019	1127.02	1111.01	1083.62	1403.56	1202.1
1770852_at	YER093C	TSC11	993.456	1575.57	1600.98	1047.1	1048.66	1351.75	1434.83	982.327	1065.68	1135.54	1510.64	1360.66	1713.67	1921.13
1770854_at	YAL001C	TFC3	1885.11	1994.31	1957.9	1957.85	1905.17	1920.27	2077.4	2185.02	2166.75	2115.23	2165.15	2120.69	2557.86	3000.18
1770855_at	YMR156C	TPP1	496.161	541.512	532.639	590.894	613.424	562.105	560.315	721.176	798.406	976.496	852.653	873.332	797.706	706.294
1770856_at	YDR090C	YDR090C	1492.88	1473.44	1406.76	1580.44	2553.56	1761.43	2019.02	3992.15	5135.7	7057.97	6229.59	6697.9	4762.53	4737.89
1770858_at	YFR033C	QCR6	4087	4388.21	4845.16	4708.29	4981.94	4934.95	4920.31	5148.17	5255.53	6170.32	6838.16	6555.22	6487.77	8060.72
1770859_at	YGR287C	YGR287C	249.988	238.093	254.754	273.992	322.221	292.095	257.173	399.402	381.128	410.53	358.274	322.129	316.971	220.827
1770861_at	YJL109C	UTP10	3642.74	3848.79	3944.85	3694.68	3151.36	3959.15	3537.69	2312.86	1008.42	319.663	359.19	310.675	345.46	890.604
1770862_at	YPL204W	HRR25	2801.51	3153.96	3150.15	2809.23	2794.02	3117.54	3133.86	2814.4	2864.28	3096.36	3207.48	3268.06	4504.35	3867.7
1770863_at	YDR137W	RGP1	2186.7	2027.02	2008.53	2234.21	2170.85	2202.01	2157.57	2264.19	1887.63	2085.02	1806.02	1765.02	2115.72	1966.68
1770864_at	YPL153C	RAD53	517.074	457.647	468.599	507.001	538.478	482.372	481.989	644.043	567.891	602.879	549.664	582.046	552.062	548.9
1770865_at	YER149C	PEA2	1573.04	1846.35	1864.5	1848.44	1460.65	1823.45	1630.42	1081.59	802.556	858.019	943.404	936.053	1272.15	1587.27
1770867_at	YDL237W	AIM6	4033.39	3766.8	3739	4060.93	4236.36	3899.33	3946.79	4992.5	5006.89	5405.48	4916.33	5098.86	4557.93	4777.18
1770868_at	YLR275W	SMD2	2161.85	1900.45	2019.4	2489.51	1938.65	1930.91	1792.89	1542.39	1487.73	1686.05	1698.32	1455.73	1681.42	1624.17
1770871_at	YBR135W	CKS1	2804.52	3230.95	3260.36	3018.83	3193.34	3196.47	3077.76	2510.32	2097.32	1940.88	2279.11	2250.15	2506.47	2414.9
1770876_at	YDL148C	NOP14	1943.42	1753.08	1895.17	1750.84	1433.97	1830.24	1583.99	971.616	407.755	87.0417	73.1522	51.2937	68.3467	285.612
1770878_at	YOR144C	ELG1	1415.57	1158.94	1177.03	1416.45	1175.03	1323.06	1163.3	1167.93	927.921	1105.47	948.877	893.907	1053.42	1165.68
1770879_at	YDR381C-A	YDR381C-A	2608.51	2424.68	2534.8	3318.85	2717.77	2506.36	2273.22	2521.01	2351.33	2704.46	2881.88	2552.15	3490.36	3691.66
1770882_at	YMR142C	RPL13B	16124.9	16973.9	16490.4	16140.6	15711.5	16299.7	16617.4	15388.3	15833.1	13378.6	13182.9	12657.6	2614.63	3625.22
1770883_at	YOR228C	YOR228C	1375.58	1290.37	1442.45	1445.81	1784.58	1480.28	1775.89	2306.87	2295.9	2486.48	2650.52	2528.39	2453.15	2543.38
1770884_s_at	YDL229W	SSB1	19935.5	20179.6	20733.2	19729.4	19745	20019.6	20552.4	20067.2	19091.9	16928.4	17699.2	17390.1	5266.59	9923.64
1770885_at	YDR387C	YDR387C	1230.41	1195.35	1239.75	1280.41	1562.55	1329.39	1386.12	1807.98	1621.41	1843.97	1830.28	1848.61	2090.53	2154.67
1770886_at	YLR030W	YLR030W	51.0222	50.0681	48.8717	37.3815	58.8436	39.6492	41.8815	72.2724	93.5308	84.0581	88.414	79.6852	110.947	149.119
1770887_at	YKL187C	YKL187C	119.478	140.409	142.219	125.845	142.519	119.897	143.26	148.161	133.987	152.777	126.797	134.459	61.969	59.9235
1770888_at	YKL039W	PTM1	3044.41	2826.49	3069.8	3027.24	3026.26	2873.72	2857.76	3433.3	3420.12	3562.9	3240.44	3535.25	3497.77	3077.68
1770889_at	YLL040C	VPS13	3461.65	3594.5	3781.28	3655.95	3446.37	3719.31	3945	4076.19	4347.17	6002.11	5583.09	5747.89	6353.07	5833.74
1770890_at	YML008C	ERG6	9885.06	9687.83	9448.67	9663.21	9946.59	9958.81	9639.89	10294.6	10111.1	12779.6	11405.3	12221.1	13485.9	13094.1
1770891_at	YLR165C	PUS5	947.216	899.346	909.682	1050.59	1069.59	989.57	995.546	1183.04	1068.46	1105.05	1174.59	1044.94	1197.86	1296.18
1770892_at	YBR138C	YBR138C	924.675	818.278	814.978	971.243	1257.52	1025.59	1108.93	1679.02	1696.77	1523.36	1677.18	1414.01	1521.5	1520
1770896_at	YPL115C	BEM3	2139.55	2138.75	2099.06	2086.59	2126.55	2286.23	2043.98	2433.9	2370.71	2534.04	2402.48	2430.78	2436.69	2202.57
1770897_x_at	YFL020C	PAU5	246.642	234.641	284.837	249.029	323.996	282.662	301.323	391.631	378.384	487.004	565.797	503.334	730.383	499.245
1770898_at	YAL010C	MDM10	898.086	847.796	923.573	1039.45	928.759	945.757	834.887	1049.41	1113.95	1182.21	1161.76	1115.67	1072.86	984.195
1770899_at	YNL167C	SKO1	1926.84	1873.8	1821.5	2062.19	2149.11	2026.7	1988.16	2558.86	2291.97	2429.89	2136.34	2172.53	2507.71	2222.65
1770900_at	YCR091W	KIN82	283.975	282.705	324.223	290.683	496.908	334.281	448.313	1017.09	1186.95	967.094	1078.56	1009.94	943.721	905.133
1770902_at	YKL037W	AIM26	95.8224	176.708	114.853	174.998	136.835	114.429	208.492	149.651	121.583	180.031	122.368	144.274	152.366	81.8115
1770908_at	YML015C	TAF11	1211.22	1172.84	1279.33	1322.79	1083.83	1226.18	1054.46	878.074	717.399	1068.18	955.584	1016.55	1108.44	1022.76
1770911_at	YIR011C	STS1	2369.54	2356.57	2364.22	2486.74	2420.94	2309.61	2346.14	2373.12	2212.26	2389.54	2556.01	2428.71	2725.69	2220.81
1770913_at	YGR240C-A	YGR240C-A	651.484	668.603	634.268	651.631	671.461	664.391	723.912	619.607	507.541	417.599	445.885	418.319	703.204	681.941
1770916_at	YBL050W	SEC17	3374.36	3329.75	3207.8	3310.55	4117.5	3401.66	3847.45	4516.41	4411.61	4571.66	4432.27	4607.32	4917.31	4634.35
1770917_at	YHL030W	ECM29	2074.18	2176.84	2277.86	2362.6	2174.39	2227.84	2196.9	2611.52	2939.05	3492.79	3723.93	3566.58	3973.63	3027.65
1770920_at	YPL189C-A	COA2	1679.09	1563.37	1669.33	1873.95	2310.25	1533.09	1880.31	2311.18	1537.89	1201.84	1449.81	1242.14	1236.36	1351.49
1770922_at	YMR298W	LIP1	6175.86	6322.19	6457.41	7057.18	7103.26	6732.1	6891.01	7024.27	6508.17	8418.39	7791.78	7853.88	9617.19	9698.16
1770923_at	YOL055C	THI20	1212.47	1454	1457.31	1310.59	1492.92	1551.4	1585.02	1558.52	1606.62	2067.83	2413.93	2306.7	2791.09	2426.59
1770924_at	YMR132C	JLP2	574.496	627.819	581.76	667.437	582.308	599.842	553.563	476.907	447.306	536.434	506.895	486.51	486.921	637.497
1770925_at	YHR049W	FSH1	2759.69	2828.32	2568.76	2840.52	3022.88	2583.13	2647.7	2650.42	2039.23	1856.37	1825.34	1816.47	1507.49	1474.84
1770927_at	YJL030W	MAD2	2004.92	2148.06	2205.03	2286.63	2326.43	2254.88	2136.83	2234.79	2113.07	2479.3	2773.5	2586.93	2773.32	2293.56
1770928_at	YDR325W	YCG1	1435.87	1460.7	1443.64	1632.73	1260.96	1433.89	1276.44	1224.5	1188.11	1208.19	1223.81	1122.01	1365.99	1666.67
1770933_at	YMR275C	BUL1	1684.61	1697.49	1709.38	1672.29	1690.56	1802.93	1801.1	2095.31	2247.87	2800.36	2620.81	2572.21	3176.14	1878.31
1770935_at	YJL207C	LAA1	3027.92	3120.48	3209.3	3125.57	3192.54	3429.57	3210.87	3085.11	2751.57	2492.02	2588.42	2539.04	2784.51	2584.49
1770936_at	YDR363W-A	SEM1	7480.76	7445.96	7541.33	8658.22	7297.66	7625.11	7269.83	7262.26	7603.15	9454.73	9458.59	8846.49	12224.3	11113.3
1770938_at	YDR038C	ENA5	1405.05	1450.97	1372.51	1536.6	1267.47	1545.02	1265.64	1273.63	1122.22	1366.28	1133.34	1136.97	1247.09	1344.74
1770941_at	YKL048C	ELM1	985.683	943.972	943.633	1043.98	997.383	1017.24	971.703	897.466	787.532	1030.25	916.014	980.296	1117.96	1141.21
1770942_at	YPL045W	VPS16	1009.56	926.491	951.719	1073.76	963.686	980.321	981.974	1140.65	1090.5	1309.56	1207.58	1212.76	1233.2	1245.73
1770943_at	YMR239C	RNT1	1221.55	1120.86	1080.75	1290.08	752.542	1067.59	702.141	368.695	133.648	155.02	56.7394	59.0824	99.9883	241.339
1770945_at	YLR363C	NMD4	1442.37	1355.29	1389.01	1328.85	1360.21	1427.9	1331.03	1495.32	1433.32	1678.94	1379.86	1517.23	1497.2	1180.98
1770947_at	YPR006C	ICL2	1189.44	1198.99	1210.12	1378.24	1402.64	1205.25	1321.56	1546.36	1683.56	2227.16	2189.41	2287.64	2305.29	2615.8
1770948_at	YLR075W	RPL10	22357.4	23252.1	22735.5	22902.8	22506.2	22261.3	22722.9	21826.6	22062.7	21004	21457.3	20932.3	9649.02	11559.7
1770949_at	YMR043W	MCM1	1570.59	1604.6	1718.72	1567.89	1716.11	1592.2	1789.58	1556.15	1239.83	1132.46	1174.32	1161.49	1149.5	1271.66
1770952_at	YNL008C	ASI3	2177.01	2120.48	2370.52	2378.01	2214.27	2162.15	2250.47	2427.11	2096.14	2660.89	2606.93	2599.21	3115.66	2408.4
1770954_at	YLR363W-A	YLR363W-A	1814.19	2068.27	2019.49	2131.06	1470.72	2003.65	1622.89	692.814	378.442	337.26	336.281	315.466	479.927	724.164
1770957_at	YOR378W	YOR378W	245.73	214.011	241.991	262.331	241.035	271.825	243.883	243.94	168.782	158.799	142.832	149.927	81.8942	80.3321
1770958_at	YBR273C	UBX7	1202.76	1137.15	1089.34	1191.19	1384.63	1214.14	1181.32	1615.14	1707.9	1882.77	1557.32	1641.92	1857.64	2142.76
1770962_at	YAL038W	CDC19	23686.2	24703.1	25000.6	23301.9	23248.3	23793.7	24838	23651.3	24682.7	25412.8	25983.3	26560.4	24011.5	24828.3
1770963_at	YHR070W	TRM5	1030.47	933.166	993.994	1088.04	853.048	993.129	815.406	588.498	286.226	261.292	194.957	231.172	217.221	455.319
1770964_at	YPR068C	HOS1	416.507	389.293	329.926	410.264	391.684	421.331	349.038	445.479	440.45	535.7	456.825	459.216	451.6	480.706
1770966_at	YJR120W	YJR120W	137.437	117.897	251.853	131.355	220.404	170.687	154.293	216.531	140.075	126.921	298.533	184.835	303.346	247.39
1770967_at	YIL096C	YIL096C	967.643	818.827	812.804	959.223	630	900.933	635.57	396.667	126.624	58.3995	25.6848	28.2401	64.0647	261.527
1770968_at	YLR038C	COX12	6683.63	6404.82	6089.71	7368.3	7049.82	6534.24	6437.26	7119.63	7474.29	9470.52	8537.3	8099.9	10513.2	12858.7
1770971_at	YDR064W	RPS13	21300.1	21604.4	21919.3	21895.7	21749.9	21950.4	21618	20790.4	20529.6	18925.7	19105.1	18694.4	6005.26	4712.16
1770974_at	YNR004W	SWM2	371.203	352.722	374.829	340.964	375.811	323.29	439.818	320.519	293.987	365.601	394.56	405.867	238.098	201.285
1770979_at	YIL134W	FLX1	1255.18	1331.64	1152.28	1304.94	1207.6	1317.28	1125.92	1014.56	894.717	900.078	860.146	765.328	477.349	439.807
1770981_at	YIL121W	QDR2	9200.26	8364.45	8765.4	8899.63	9245.37	8210.32	8919.67	10157.1	10106.2	11299.2	9639.18	11186.7	10448.5	9650.75
1770987_at	YLR268W	SEC22	3687.09	3395.23	3275.44	3711.97	4137.3	3522.61	3388.43	4084.25	4123.02	4812.97	4461.46	4729.9	4702.7	3702.86
1770988_at	YMR161W	HLJ1	1472.53	1501.69	1415.46	1403.18	1565.62	1323.97	1511.91	1647.19	1642.64	1696.08	1612.56	1734.79	1346.05	1099.63
1770990_at	YER064C	YER064C	428.696	440.871	472.841	445.309	615.316	640.009	723.727	238.724	124.803	184.653	127.227	124.473	126.524	189.403
1770995_at	YBR077C	SLM4	3262.66	3165.36	2977.74	3411.31	3737.31	3200.15	3357.01	4175.39	4453.47	5830.14	4955.96	5259.54	5956.57	4789.63
1770996_at	YCR054C	CTR86	674.22	694.93	619.965	718.566	496.365	663.03	516.828	321.643	257.97	346.454	292.131	287.99	480.146	655.486
1770998_at	YNR066C	YNR066C	59.3359	58.7335	67.3422	56.854	64.8632	62.3562	49.6935	55.016	53.7756	51.0153	37.8349	52.6729	41.3473	34.3134
1771000_at	YIL006W	YIA6	412.453	418.2	412.577	396.858	694.037	447.53	623.23	944.231	990.525	930.94	953.673	1000.89	741.828	732.44
1771002_at	YLR007W	NSE1	1792.02	2038.43	2264.01	1975.01	1789.76	1847.18	1816.4	1561.78	1220.19	1464.59	1504.49	1479.67	1908.15	2151.92
1771004_at	YDR175C	RSM24	1487.81	1354.33	1389.88	1452.16	1670.43	1481.32	1406.03	1632.02	1569.22	1684.95	1472.96	1573.27	1415.83	1205.72
1771005_at	YMR025W	CSI1	390.836	399.247	374.653	418.984	531.672	443.982	481.346	635.839	706.603	763.063	794.902	752.213	616.871	613.533
1771006_at	YDR375C	BCS1	1149.42	1285.24	1329.98	1167.25	1211.4	1270.17	1267.96	1145.82	1164.03	1285.15	1421.89	1361.67	1297.7	1225.75
1771007_at	YER176W	ECM32	1506.88	1365.67	1385.48	1535.73	1311.54	1427.82	1383.31	1358.8	1065.52	1449.96	1231.14	1275.17	1396.61	1014.99
1771009_at	YHR113W	YHR113W	2957.8	2768.16	2770.13	2853.61	3417.8	2823.07	3338.42	4777.07	5790.13	7683.94	6950.64	7101.97	6776.68	5494.33
1771012_at	YDL060W	TSR1	2965.39	2894.97	2961.74	3050.56	2305.55	2939.03	2454.52	1308.24	414.006	140.849	109.838	87.3818	194.931	641.448
1771013_at	YLR271W	YLR271W	693.322	694.578	707.822	752.005	973.9	777.55	909.787	1456.29	1784.99	1817.86	2193.95	1663.05	1425.28	1176.46
1771015_at	YPR179C	HDA3	953.705	794.665	979.76	1047.29	978.141	1030.01	942.035	1122.04	1012.58	1138.3	1188.78	1054.83	1101.31	1075.65
1771019_at	YOR137C	SIA1	773.403	649.945	647.103	796.693	1080.99	725.674	869.575	1487.76	1265.74	1388.21	1207.83	1250.15	1280.19	905.82
1771020_at	YJL063C	MRPL8	2099.96	2178.98	2251.08	2282.19	2479.36	2346.74	2369.86	2387.21	2078.01	2538.73	2696.6	2559.63	2207.35	2148.52
1771022_at	YBR056W	YBR056W	2037.29	2016.57	2000.93	2124.99	2306.04	1959.5	2351.81	3432.48	4274.44	5517.4	4616.04	4839.12	6067.53	7100.98
1771023_at	YDR191W	HST4	745.256	620.817	679.31	772.034	829.097	761.448	755.461	746.789	644.36	726.456	856.479	783.05	699.465	761.539
1771027_at	YPR163C	TIF3	7063.59	7574.65	7785.29	7059.55	6938.42	7518.8	7319.74	6355.8	5318.94	2548.63	3610.56	3049.77	2364.22	2980.31
1771031_at	YGL178W	MPT5	935.944	856.689	962.672	748.857	903.529	1011.01	982.817	826.935	658.143	754.308	1066.45	791.978	1068.58	662.744
1771040_at	YLR189C	ATG26	1794.16	1664.33	1616.37	1732.71	2010.74	1715.7	1843.59	2732.73	2859.13	3266.72	2849.14	2788.82	3552.32	3651.53
1771041_at	YOR152C	YOR152C	1004.1	1035.1	1009.2	993.614	1133.76	984.203	1081.16	1467.05	1706.55	1757.6	1566.06	1688.71	2968.65	3666.44
1771042_at	YML021C	UNG1	1637.73	1579.71	1525.2	1663.43	1835.21	1669.88	1634.33	1922.09	1812.6	1956.94	1658.36	1864.09	1508.45	1297.4
1771045_at	YFL050C	ALR2	431.477	385.059	388.449	487.699	424.921	453.77	364.732	457.693	409.274	602.007	447.696	492.756	510.088	405.552
1771046_at	YNL295W	YNL295W	659.991	622.618	642.36	664.655	764.876	738.381	666.936	831.336	855.936	1111.34	941.198	1037.36	1029.68	891.539
1771051_at	YDR234W	LYS4	7002.9	6849.94	6799.96	6906.26	6372.43	6911.52	6307.66	5936.71	4172.24	1942.19	2113.91	1979.09	1017.62	2263.07
1771052_at	YDL222C	FMP45	148.666	153.344	146.62	136.742	170.475	151.618	146.229	332.157	514.42	595.397	532.694	557.942	429.944	1273.98
1771055_at	YNL301C	RPL18B	7978.44	7719.62	6808.15	7977.58	7168.64	7616.74	6828.97	5484.05	4360.1	2532.03	2242.54	2086.78	1112.02	1483.92
1771057_at	YMR274C	RCE1	1095.49	1031.64	1134.59	1105.84	1175.55	1053.1	1021.51	1115.31	969.031	829.297	882.216	918.255	589.724	652.935
1771061_at	YNL073W	MSK1	1484.39	1344.99	1440.01	1436.06	1902.73	1510.41	1809.69	2162.26	1811.41	2029.6	2220.48	2112.39	1568.65	1509.2
1771064_at	YBR275C	RIF1	859.537	757.268	792.681	917.83	843.067	908.572	803.948	867.985	712.31	967.225	739.899	786.194	1117.76	940.846
1771065_at	YER093C-A	AIM11	892.049	915.549	965.772	977.249	1164.63	917.225	1205.42	1186.13	1205.35	1431.3	1524.84	1508.7	1115.44	1039.44
1771067_at	YKL112W	ABF1	2131.42	2011.47	1989.17	2308.19	1907.21	2097.53	1923.96	1766.08	1518.03	1348.26	1262.92	1293.11	1665.31	2108.37
1771068_at	YMR137C	PSO2	865.162	713.958	895.106	854.324	897.101	911.256	761.179	831.748	665.6	748.025	821.916	776.98	935.75	1165.03
1771069_at	YLR063W	YLR063W	511.656	488.399	531.439	522.974	223.091	444.251	239.355	65.6481	32.8735	70.563	41.6677	57.883	48.9365	150.762
1771070_at	YIR007W	YIR007W	569.797	581.065	609.11	614.671	740.787	669.787	810.827	1195.8	1369.41	1712.25	1660.65	1733.26	1641.97	1398.98
1771072_at	YMR159C	ATG16	69.7731	41.2942	46.8183	47.2532	87.5614	44.5948	56.9062	114.116	135.445	166.601	163.324	131.789	129.179	109.044
1771073_at	YIR030C	DCG1	1061.65	966.382	950.027	1258.7	2709.59	1472.07	1701.88	5661.87	7090.71	6526.99	6734.78	6597.97	2158.52	1639.42
1771075_at	YKR085C	MRPL20	1888.21	2054.01	2077.43	2324.23	1898.08	1781	1834.87	1424.49	1263.65	1501.34	1758.76	1640.25	1241.89	1255.09
1771076_at	YGL068W	MNP1	2927.27	2790.68	2769.79	3042.28	2997.38	2569.6	2572.54	2463.72	2266.02	2366.28	2583.55	2450.76	1774.98	1945.34
1771078_at	YCL026C-A	FRM2	100.74	72.9956	74.7324	84.929	94.691	87.5213	78.109	97.4819	104.819	89.9986	83.3081	99.3408	67.0515	65.2432
1771079_at	YOL068C	HST1	3380.19	4035.85	3956.24	3290.27	3279.76	3749.97	3812.57	3294.6	3351.26	3583.05	4200.87	4162.57	4463.33	3904.52
1771081_at	YER170W	ADK2	445.313	426.32	387.567	408.315	614.117	414.531	470.471	703.926	710.886	771.565	705.743	731.628	546.275	469.445
1771083_at	YGL259W	YPS5	55.2837	44.4461	24.0298	46.2078	51.1391	54.5512	36.4728	114.314	156.583	220.434	127.623	171.323	117.338	115.335
1771084_at	YIL150C	MCM10	89.5843	70.1218	110.238	96.0005	107.72	119.45	85.0447	94.0151	68.5465	143.671	107.248	96.3786	123.025	127.434
1771085_at	YOL120C	RPL18A	17850.7	17923.6	17245.5	17551.2	17342.1	17441.8	17575.3	16615.6	17251.8	14773.4	14144.2	13993.2	2395.03	3189.73
1771088_at	YJR099W	YUH1	1491.57	1576.98	1505.36	1583.34	1613.21	1587.54	1640.48	1762.68	1860.12	2575.59	2417.29	2438.8	2770.97	2401.27
1771090_at	YKL220C	FRE2	204.518	169.768	168.643	223.541	218.451	197.35	180.485	231.86	179.178	228.454	190.683	189.635	256.1	189.174
1771091_at	YJR150C	DAN1	14.7989	14.5268	16.5137	15.7554	26.1541	15.3822	18.141	35.9465	20.9386	19.0533	33.7838	22.3641	18.9726	17.7501
1771095_at	YLR071C	RGR1	2354.03	2274.62	2396.72	2346.31	2144.19	2426.8	2191.86	1986.56	1495.96	1548.86	1424.3	1489.51	1736.6	1737.73
1771100_at	YGL254W	FZF1	590.855	559.485	540.712	599.667	630.313	606.517	568.441	612.902	607.937	943.056	760.221	859.63	945.451	897.667
1771101_at	YKL168C	KKQ8	1188.18	1001.18	1083.31	1178.14	1192.42	1149.94	1224.66	1666.87	1876.71	1752.41	1777.95	1570.68	1685.99	1800.91
1771103_at	YHR051W	COX6	4297.91	4472.52	3895.27	4491.97	4879.3	4378.24	4289.63	5152.99	5939.36	7787.21	6369.03	6768.15	9255.11	9109.87
1771104_at	YIL073C	SPO22	254.186	264.621	205.417	305.317	313.138	270.658	236.996	404.168	511.28	732.455	612.525	586.363	450.936	388.162
1771106_at	YBR162C	TOS1	10186.5	10183.2	10845.7	9668.39	9807.66	10083.2	10156.1	9657.79	9136.23	9644.27	8518.33	10282.3	10509.3	11146.3
1771108_at	YHR123W	EPT1	3254.65	3073.69	3127.76	3175.04	3201.72	3090.76	3067.59	3514.95	3543.94	4767.33	4236.16	4597.5	4227.58	2815.22
1771109_at	YHL028W	WSC4	1927.25	2157.12	2412.72	2289.98	2688.28	2450.63	2836.4	3224.12	3232.85	2817.98	3159.47	3289.43	2704.78	6754.71
1771112_at	YNL265C	IST1	2078.12	2353.11	2291.19	2205.2	2551.3	2363.44	2621.19	3129.93	3798.46	4701.32	4686.99	4314.99	4645.51	3954.69
1771117_at	YGR197C	SNG1	1363.86	998.922	1166.07	1155.89	1396.02	1200.48	1235.07	1377.13	973.441	1192.8	1186.86	1206.13	1935.38	1470.71
1771119_at	YKL022C	CDC16	1509.13	1552.95	1761.96	1627.06	1661.21	1830.51	1705.3	1607.15	1470.77	1594.54	1759.02	1665.67	2068.08	2098.53
1771120_at	YPR181C	SEC23	6140.71	5957.05	5894.29	6221.48	6172.9	6313.03	6223.35	6709.58	5764.21	6333.92	5607.44	5893.7	6130.5	5464.7
1771125_at	YDR538W	PAD1	727.64	729.745	718.481	708.148	772.825	734.304	796.038	774.212	690.221	838.59	716.192	850.253	603.446	592.693
1771126_at	YDR496C	PUF6	4212.48	4304.85	4497.22	4576.12	2953.3	4366.97	3171.3	1199.82	219.689	134.339	60.21	53.3178	167.185	910.616
1771133_at	YDL031W	DBP10	2859.34	2768.39	3207.91	3023.53	2754.01	3442.03	2730.69	1613.01	548.355	528.068	459.293	462.008	924.605	1556.98
1771135_at	YDR188W	CCT6	7764.45	7927.85	8232.07	7774.08	7587.13	8095.05	8015.06	7578.19	6644.72	7330.96	7619.8	7693.87	8932.41	8011.18
1771137_at	YLR360W	VPS38	801.075	770.066	814.736	737.71	869.4	783.872	832.134	961.995	944.222	974.593	1060.83	1057.17	875.648	857.804
1771138_at	YBR219C	YBR219C	78.983	88.1631	65.0972	89.3456	92.5765	90.111	77.699	64.297	45.6151	38.0664	45.5546	48.1536	86.7253	69.7886
1771139_at	YIL004C	BET1	1916.44	1992.63	2021.42	2166.3	1966.65	1853.96	1914.68	1685.91	1687.25	1703.86	2082.87	1750.77	1791.65	1939.91
1771140_at	YDR337W	MRPS28	1481.36	1515.39	1504.31	1634.76	1605.24	1590.06	1330.88	1601.52	1741.09	1913.92	1974.94	1812.96	1714.78	1615.25
1771141_at	YPR125W	YLH47	1952.22	1800.67	1915.62	1969.57	1612.3	1891.45	1905.23	1333.34	1233.94	1368.84	1267.89	1321.36	1414.11	1279.99
1771143_at	YML054C	CYB2	712.156	637.716	751.751	738.155	1141.57	831.183	976.096	1799.46	1881	1963.89	2132.62	2027.93	2089.4	2073.2
1771145_at	YIL038C	NOT3	2338.38	2227.95	2402.93	2131.03	2294.54	2448.99	2058.61	1848.07	1696.38	1331.5	1746.52	1561.31	1526.59	1507.25
1771147_at	YJR134C	SGM1	1084.55	1089.12	1164.38	991.583	1205.56	1028.65	1430.17	1252.55	1119.18	1053.67	1200.52	1232.69	791.499	735.899
1771148_at	YDR336W	YDR336W	1175.17	1115.62	1200.96	1277.89	1205.38	1179.67	1160.1	1216.68	1052.75	1249.31	1209.5	1191.13	1016.21	924.23
1771150_at	YPL107W	YPL107W	964.221	1037.4	991.055	956.301	1101.87	1046.75	1032.9	1182.27	1329.95	1867.43	1699.44	1579.36	2066.88	1323.34
1771151_at	YPR081C	GRS2	1056.5	883.316	951.57	963.558	1135.34	1122.69	1150.01	1467.12	1507.51	2108.33	2287.68	2157.32	2407.74	1999.46
1771153_at	YKL103C	LAP4	3951.11	3597	3721.65	4063.43	5688.79	4133.65	4811.5	9052.22	11779.6	18493.2	14672.9	16653.1	20606.8	16780
1771154_at	YIR023W	DAL81	951.208	1077.45	1131.34	958.095	1080.08	1150.33	1117.53	1134.7	1030.14	1151.9	1118.35	1187.33	1087.63	1129.56
1771157_at	YDR524C-B	YDR524C-B	21969.8	21631.6	21911.6	21100.2	22494.8	21868.9	22265.1	22324.7	22018.2	22725.8	23820	24245.6	24874.2	24094.9
1771158_at	YLR342W-A	YLR342W-A	1551.63	1494.66	1625.35	1596.56	1264.33	1519.81	1405.97	1274.19	1063.78	1004.22	1127.54	981.502	1895.72	876.587
1771159_at	YGL111W	NSA1	2343.42	2348.13	2224.7	2360.25	1622.1	2354.78	1583.98	1057.24	453.194	263.793	157.094	175.665	352.316	842.872
1771160_at	YML049C	RSE1	1611.73	1724.11	1819.87	1690.96	1648.83	1766.3	1920.66	1706.16	1548.1	1778.94	1845.42	1886.49	2424.27	2011.2
1771162_at	YJL162C	JJJ2	350.3	328.535	350.68	322.286	321.925	394.537	321.508	256.817	224.387	334.013	247.866	262.285	326.351	368.707
1771165_x_at	YEL069C	HXT13	25.18	17.6422	26.4013	20.1007	28.2908	31.0084	20.6199	17.7719	27.8227	26.3569	24.4001	28.4453	17.6886	14.7702
1771167_at	YGL091C	NBP35	1187.52	1048.41	1099.47	1261.78	1316.95	1089.93	1114.9	1420.28	1413.29	1729.31	1712.99	1688.43	1771.63	1400.79
1771169_at	YLR249W	YEF3	18279.3	17870.2	18221.7	17846	17412	17754.6	17777.2	17370.1	16647.2	13753.4	14443.9	13808.6	5966.42	11205.6
1771170_at	YLR316C	TAD3	863.695	748.119	816.975	922.332	811.563	808.373	678.887	586.813	362.628	411.037	376.675	370.919	330.432	343.973
1771171_at	YHR072W	ERG7	3365.81	3302.96	3492.74	3397.34	3019.82	3436.93	3337.7	2800.37	2363.22	2864.78	2486.33	2643.43	2925.31	3527.84
1771172_at	YLR328W	NMA1	1906.04	1936.97	1747.9	1749.55	1776.31	1813.76	1770.18	1622.68	1319.1	1141.28	1089.66	1034.84	918.848	890.783
1771173_at	YGL070C	RPB9	2567.44	2498.23	2505.52	2877.15	2539.54	2297.35	2326.49	2015.68	1776.1	1715.96	1857.19	1742.51	1405.03	1269.84
1771176_at	YBR023C	CHS3	4022.4	3927.16	3940.41	4023.71	3724.38	3971.69	3534.79	3816.1	3302.53	4347.95	3784.37	4088.58	4646.5	2743.26
1771177_at	YLR224W	YLR224W	2713.45	2759.31	2647.61	2640.45	2558.32	2753.12	2614.73	2649.82	2390.2	2828.67	2608.28	2667.52	2964.24	2947.31
1771179_at	YEL038W	UTR4	2667.8	2552.66	2591.14	2873.9	3394.19	2608.42	2735.51	3555.35	3483.76	4211.93	4106.5	4052.65	4465.46	4061.02
1771183_at	YMR202W	ERG2	11196.6	10671.3	10791.3	11748.8	11643.3	11179.1	10891.5	11295.5	10366.6	12186.7	11254.9	12227.8	13624.2	12749.5
1771184_at	YDR200C	VPS64	1577.12	1478.65	1626.51	1639.48	1811.12	1602.26	1682.94	2072.19	1880.3	1777.83	2102.76	1829.23	2173.45	2107.7
1771186_at	YFR016C	YFR016C	1565.93	1598.07	1694.84	1659.64	1634.77	1706.6	1659.5	2014.06	2213.4	2368.44	2323.81	2279.05	2722.15	2876.53
1771187_at	YGR141W	VPS62	1473.85	1355.04	1392.14	1596.82	1713.18	1450.72	1541.05	2161.55	2118.61	2497.53	2307.3	2411.83	2524.39	3156.22
1771188_at	YNL217W	YNL217W	1187.21	1163.84	1090.44	1335.39	1317.03	1270.88	1072.53	1180.23	1031.04	1242.67	1082.32	1091.49	1394.1	1219.16
1771189_at	YKL121W	DGR2	943.417	928.322	936.816	1005.5	1135.98	964.373	1058.44	1597.81	1602.04	1640.25	1669.04	1515.14	1633.1	1614.32
1771190_at	YGR177C	ATF2	428.415	415.867	392.362	431.451	335.04	406.274	343.629	231.847	139.913	221.291	170.372	167.001	194.274	189.74
1771191_at	YCL034W	LSB5	2437.24	2451.99	2555.35	2621.07	3268.36	2564.46	2907.66	4051.04	4458.07	6065.83	5948.39	6043.03	6160.02	5538.08
1771192_at	YAL067W-A	YAL067W-A	19.0548	17.9644	18.6774	19.5258	16.9752	17.9425	18.5871	30.2129	39.7608	39.8532	54.1013	41.9748	41.2119	56.9622
1771193_at	YOL020W	TAT2	3524.42	3475.72	3764.83	3748.86	3370.42	3648.47	3366.75	2300.45	1147.34	930.867	938.287	918.784	876.134	851.41
1771195_at	YCR026C	NPP1	924.432	905.789	1034.29	997.285	986.9	946.969	955.373	1081.18	1108.36	1337.87	1254.28	1298.36	1474.53	1572.67
1771196_at	YBR136W	MEC1	894.612	863.214	830.243	879.57	865.975	911.961	857.863	926.99	797.42	805.143	718.866	712.745	946.296	1082.3
1771197_at	YOR155C	ISN1	1438.31	1499.56	1523.31	1561.61	1753.75	1535.3	1711.98	2265.59	2603.5	4070.65	3628.35	3924.13	4931.53	3456.51
1771199_at	YGL122C	NAB2	3454.7	3596.48	3761.83	3494.49	3518.04	3871.81	3700.61	3475.99	3257.31	3847.94	3614.5	3921.13	4411.31	3593.4
1771200_at	YOR258W	HNT3	643.338	741.946	874.241	763.246	725.121	730.649	834.654	619.23	639.418	675.63	844.637	767.853	736.995	782.09
1771202_at	YKL034W	TUL1	2053.08	2060.26	2303.12	2221.64	2393.72	2244.34	2429.09	2796.11	2645.79	3118.62	3213.69	3228.47	3481.69	3561.63
1771204_at	YHR050W-A	YHR050W-A	134.98	135.766	92.2631	130.048	123.02	122.271	129.596	148.987	141.506	104.653	88.0765	99.4654	144.813	124.812
1771206_at	YKL165C	MCD4	2699.3	2454.62	2523.82	2769.08	2465.7	2488.34	2415.97	2413.32	1915.73	2022.82	1890.76	1936.62	1749.81	1726.67
1771209_at	YKL122C	SRP21	4153.09	4177.83	4410.72	4223.34	3962.64	4511.1	4127.69	3202.36	2899.34	2641.3	3182.52	2956.24	3311.24	3606.48
1771211_at	YLR037C	PAU23	9676.13	9782.83	9321.5	8990.82	10082.6	8518.76	10720.9	9378.63	9379.94	7740.38	10646.5	9179.33	6952.69	6499.78
1771212_at	YLR306W	UBC12	777.151	875.814	836.537	973.361	970.047	881.642	898.526	956.496	913.902	929.744	977.194	911.84	998.166	1190.69
1771214_at	YOR347C	PYK2	1002.25	820.999	964.891	922.073	1482.25	994.726	1282.27	2392.05	2857.67	3602.68	3509.66	3676.52	2222.25	1717.36
1771215_at	YOL064C	MET22	6894.59	6668.6	6837.2	7282.37	7021	6812.67	6601.56	6925.14	6962.02	8430.38	7918.55	8371.11	7417.91	5863.36
1771217_at	YDR452W	PPN1	4427.41	4008.13	4848.47	4298.96	4621.97	4333.06	4321.23	4493.14	4778.73	4681.43	5646.42	5590.74	5900.3	5693.25
1771218_at	YDR349C	YPS7	2652.87	2532.5	2749.33	2634.77	2592.8	2764.7	2567.47	2406.87	1937.43	2650.37	2529.92	2653.92	3508.1	2462.61
1771219_at	YFR019W	FAB1	2330.58	2171.59	2246.26	2710.08	2281.2	2330.68	2158.49	2658.1	2566.39	2865.75	3200.78	2986.37	4004.12	4372.06
1771220_at	YKL033W	TTI1	833.627	832.832	817.479	831.784	770.129	854.974	783.682	682.93	473.188	509.925	500.132	497.25	579.116	502.501
1771222_at	YGL096W	TOS8	829.532	944.997	940.02	843.568	1155.07	975.639	1230.15	1795.7	1860.71	1744.63	1822.43	1708.95	3203.09	4475.7
1771227_at	YCL011C	GBP2	7667	7805.34	7665.78	7641.14	7510.44	7430.22	7629.05	7231.84	6591.44	6301.58	6616.42	6736.27	6406.5	5796.21
1771230_at	YDR288W	NSE3	1434.84	1089.07	1120.09	1429.38	1400.32	1169.86	885.749	1431.85	1478.07	1338.18	944.906	1026.81	1118.68	1038.13
1771231_at	YPL180W	TCO89	1169.32	1102.2	1128.47	1153.63	1190.57	1247.29	1239.11	1310.57	1216.1	1480.68	1326.29	1435.72	1529.2	1592.35
1771233_at	YDL104C	QRI7	471.391	479.332	508.616	560.64	494.222	507.15	485.229	474.71	477.323	599.661	633.652	619.257	468.593	505.704
1771234_at	YGR218W	CRM1	2623.71	2359.21	2173.95	2438.23	2176.11	2325.98	2296.48	2553.83	2425.14	2629.1	2130.45	2259.94	2455.76	2631.57
1771236_at	YGR036C	CAX4	449.27	346.206	335.475	407.62	449.061	375.749	351.369	461.982	488.424	520.25	427.288	415.967	368.745	311.747
1771240_at	YDR109C	YDR109C	576.503	606.659	638.486	587.013	576.429	602.552	557.889	617.898	547.015	747.467	636.282	699.344	806.654	870.052
1771246_at	YBR252W	DUT1	6064.3	5783.91	6014.52	6803.94	6236.94	5811.41	5828.75	5287.45	3880.19	4101.24	4261.46	3928.43	3513.45	3866.16
1771249_at	YDL008W	APC11	2152.21	2198.88	2117.74	2523.06	2459.48	2270.32	2233.99	2493.53	2609.12	3795.6	3883.29	3479.68	3623.64	3164.57
1771252_at	YDL139C	SCM3	367.404	426.73	388.408	418.27	510.063	426.991	448.303	484.216	425.797	441.402	474.433	422.282	505.461	550.358
1771253_at	YOR022C	YOR022C	721.16	706.334	689.024	805.454	801.195	766.133	769.345	1078.2	1082.03	1272.97	1221.93	1179.08	996.719	883.985
1771258_at	YPL066W	YPL066W	2154.32	2316.65	2239.32	2050.71	2179.62	2369.87	2297.42	2073	1856.72	2065.26	1922.47	1963.75	2094.82	2420.19
1771260_at	YPR005C	HAL1	343.727	396.582	388.333	330.623	478.496	415.941	477.724	620.434	675.882	1083.9	1055.19	1143.52	1246.43	847.554
1771261_at	YHR155W	YSP1	1025.88	884.11	936.948	1015.48	952.336	1021.01	921.648	1015.34	878.695	933.536	824.702	802.584	1169.92	1134.56
1771262_at	YDL043C	PRP11	1070.29	1063.62	1035.12	1024.58	933.379	1009.15	894.076	727.288	648.501	691.87	623.305	667.612	610.301	791.189
1771265_at	YKR049C	FMP46	1460.64	1362.15	1456.08	1769.5	1992.71	1514.48	1667.69	2482.18	2607.2	3200.37	3209.14	3116.76	4886.75	5663.4
1771266_at	YER036C	ARB1	6769.83	6717.22	7049.09	6470.03	5897.28	6666.19	6448.75	5628.06	4179.64	2306.44	2616.27	2311.81	2606.35	3811.17
1771269_at	YLR103C	CDC45	1235.49	1129.48	1249.29	1265.28	1168.62	1226.95	1179.22	1095.63	810.3	842.499	820.042	802.879	908.387	965.592
1771271_at	YKR043C	YKR043C	6557.45	6441.02	6595.19	7039.4	6748.67	6737.89	6474.36	6266	5287.52	5524.29	5240.52	5271.96	6212	5531.38
1771272_at	YPR182W	SMX3	3702.04	3388.52	3740.75	4018.25	4007.28	3928.02	3857.53	3660.97	3055.81	3333.03	3645.51	3389.1	4065.11	3820.21
1771274_at	YOR351C	MEK1	27.8507	43.4948	30.5322	37.4737	37.8444	30.9266	28.0521	41.9332	48.3644	72.3311	56.2156	48.1363	49.4823	29.4279
1771276_at	YPL057C	SUR1	1079.92	1098.1	1053.37	1016.55	1413.79	1161.37	1256.89	1738.18	1498.12	1408.07	1168.81	1379.32	1514.71	1566.58
1771278_at	YOR171C	LCB4	1565.12	1134.33	1367.48	1228.31	1495.61	1496.05	1384.43	1508.25	1383.51	1303.56	1380.37	1420.74	1271.9	1097.11
1771279_at	YBR143C	SUP45	8323.41	7818.5	7802.48	8187.04	7493.98	7839.19	6799.26	7041.03	5646.26	4462.01	3984.71	3948.27	3233.61	3576.15
1771282_at	YDR002W	YRB1	10953.3	10861.5	10695.1	11541.8	11417.9	10772.2	10864.4	10681.5	10822.5	11631.4	11739.4	11387.6	13410.6	11099.3
1771286_at	YDR541C	YDR541C	954.452	945.228	956.804	988.223	997.144	1017.32	964.587	1028.74	887.505	1342.18	1180.59	1260.76	1394.76	1137.24
1771287_at	YGL012W	ERG4	9956.76	9188.56	9230.73	9668.94	9316.36	9425.85	9131	9880.16	9006.38	10438.1	8845.75	9808.63	9625.12	8861.94
1771288_at	YGR053C	YGR053C	378.513	367.587	450.591	475.747	590.013	423.492	545.422	762.756	711.257	704.127	796.338	813.705	914.674	1188.16
1771289_at	YDR531W	CAB1	5356.95	5497.8	5055.77	5488.08	5178.55	5319.54	5153.43	4933.16	4779.67	5655.74	5227.59	5267.18	6971.24	5670.86
1771291_at	YAL037C-A	YAL037C-A	65.6913	78.9716	96.6859	88.605	84.1218	83.2061	71.2678	127.071	189.789	532.474	580.455	550.756	469.498	120.86
1771292_at	YDR224C	HTB1	15149.4	15419	15476	16045.1	16014.7	15889.8	15946.9	15306.7	15026.9	17600.2	16795	16928.5	17950.8	19761
1771293_at	YER168C	CCA1	1569.62	1660.59	1762.74	1591.36	1447.4	1603.11	1509.77	1181.55	974.184	968.259	1027.99	1058.89	1087.55	1185.26
1771296_at	YLR091W	GEP5	244.961	229.286	222.404	253.449	280.09	240.209	246.449	279.112	210.85	269.79	204.124	198.826	204.301	207.369
1771299_at	YDR347W	MRP1	2080.77	1965.76	2093.35	2042.23	2046.55	2051.39	1919.93	1961.32	1868.39	2232.41	2126.95	2156.44	1827.67	2060.23
1771302_at	YOR246C	YOR246C	4280.27	3993.87	4139.12	4491.1	4170.95	4075	3804.7	3706.32	2926.93	3016.51	2524.95	2772.3	3062.54	3362.9
1771304_at	YLR222C	UTP13	3166.58	3189.45	3193.39	3507.02	2112.2	3147.36	2243.65	835.756	152.186	74.0042	24.576	22.5807	44.964	388.079
1771305_at	YGR282C	BGL2	15169.7	14940.3	15152.3	14407.3	15325.1	14408.3	15127.7	15464.3	16138	17462.9	18062.3	19006.5	20796.5	20493.3
1771310_at	YMR241W	YHM2	7095.12	6964.85	7027.66	7382.23	7407.7	7250.25	7359.25	7447.58	7108.95	7371.98	7237.94	7129.19	7692.52	7082.66
1771312_at	YLR131C	ACE2	1185.46	1126.69	1215.86	1035.74	1324.48	1325.32	1367.18	1510.25	1233.63	1114.4	1125.43	1142.41	1224.26	1390.72
1771313_at	YML075C	HMG1	3171.55	3241.73	3530.17	3440.69	3290.29	3512.32	3415.73	3140.59	2443.86	3152.43	3225.52	3150.26	3172.26	3128.68
1771315_at	YPL096C-A	ERI1	3026.08	2966.72	3002.75	3562.3	3264.5	3157.02	3017.43	2881.68	2667.22	3018.76	2806.94	2723.88	3003.43	2224.11
1771317_at	YMR071C	TVP18	5705.45	5858.73	5864.72	6132.85	6356.45	5848	5975.27	6283.04	6580.8	6816.88	7638.72	7106.56	7132.85	7490.1
1771319_at	YPR093C	ASR1	391.009	353.506	374.407	450.467	543.473	450.496	424.389	689.41	721.544	1031.44	888.986	933.411	900.723	863.253
1771320_at	YER006W	NUG1	4053.19	4098.65	4058.7	4167.17	3325.37	4098.64	3394.4	2556.35	1367.22	537.807	580.397	473.42	411.609	885.056
1771321_at	YCR052W	RSC6	2508.59	2228.03	2352.09	2238.16	2381.51	2591.53	2475.4	2370.44	2063.11	2283.34	2227.73	2275.38	2274.13	1685.38
1771323_at	YFL020C	PAU5	250.377	254.115	285.369	260.524	359.723	307.479	323.533	395.783	364.221	454.548	605.547	538.809	769.613	481.734
1771324_at	YCL059C	KRR1	2184.49	2285.85	2086.41	2300.32	1922.8	2193.51	1671.9	1326.29	780.512	209.775	241.121	185.031	154.351	649.553
1771326_at	YOR190W	SPR1	175.163	130.316	132.741	182.225	167.069	174.859	127.149	148.456	122.969	200.006	158.382	162.607	192.426	109.059
1771328_at	YHR200W	RPN10	4501.12	4424.31	4380.78	4537.05	5196.9	4426.89	4769.51	5474	5376.37	6945.96	6463.01	6702.28	7865.7	6526.47
1771329_at	YOR257W	CDC31	2195.31	2367.05	2349.07	2566.4	2456.1	2606.72	2587.37	2263.55	2078.49	2033.87	2087.07	1984.36	2406.68	2603.75
1771330_at	YDR235W	PRP42	1737.14	1613.6	1655.99	1885.56	1658.13	1716.76	1666.78	1636.67	1331.69	1413.36	1442.46	1385.6	1341.77	1105.09
1771331_at	YGL238W	CSE1	5749.35	5268.09	5536.59	5471.88	5478.54	5742.82	5194.26	4828.23	4639.42	4311.99	4627.77	4257.29	5058.73	4551.16
1771334_at	YGR166W	KRE11	1139.11	1130.82	1159.95	1292.72	1088.86	1149.27	1113.5	937.933	805.754	1144.46	1089.79	1144.34	1697.92	685.222
1771337_at	YDL046W	NPC2	7265.96	7253.33	7240	7436.89	8245.99	7297.69	7434.35	9034.2	9399.1	11690.4	10548.4	11286.2	12110.1	12175.6
1771340_at	YLR267W	BOP2	100.894	90.6897	75.4911	105.831	132.694	99.8128	93.1988	187.597	229.069	448.276	334.82	349.386	342.169	257.338
1771341_at	YOL154W	ZPS1	723.502	734.48	670.4	768.656	747.997	759.11	659.948	778.783	654.555	842.753	763.986	788.717	723.764	646.165
1771344_at	YDR534C	FIT1	182.291	150.543	137.276	171.461	196.107	199.535	177.673	214.145	163.983	191.662	149.924	173.082	222.499	217.167
1771346_at	YDR354W	TRP4	2958.54	3072.58	3016.12	3177.43	3153.24	3115.43	3078.42	3184.61	3022.96	3766.49	3526.94	3644.74	3547.85	2131.26
1771348_at	YLR040C	YLR040C	493.126	500.53	520.615	565.505	590.873	530.241	516.051	574.044	534.711	779.449	771.29	755.544	518.78	279.749
1771349_at	YMR037C	MSN2	1897.94	1799.99	1881.63	1770.51	1934.15	1866.78	2030.23	2174.25	2000.84	2093.14	1976.37	2086.75	2139.45	2044.82
1771353_at	YBR121C	GRS1	10522.5	9956.19	10176.9	10555.4	10196.6	10572.5	10113	10028.9	8874.17	8260.18	7552.32	7455.55	6493.71	6920.11
1771355_at	YLR457C	NBP1	394.856	400.429	416.217	431.045	425.407	450.322	416.17	411.582	420.957	484.774	466.009	459.993	565.727	609.442
1771358_at	YHR178W	STB5	491.182	442.912	444.658	477.078	544.541	480.019	493.079	649.993	617.898	681.503	673.963	645.518	873.027	832.827
1771359_at	YHR085W	IPI1	1327.74	1215.49	1250.72	1502.64	763.795	1169.02	743.285	245.285	90.6551	183.888	110.449	131.769	200.509	452.538
1771363_at	YGR213C	RTA1	90.5677	80.3944	53.0773	103.12	103.039	89.1303	77.3571	129.27	139.028	296.073	186.527	191.226	346.656	164.854
1771364_at	YHR140W	YHR140W	972.108	878.637	954.115	1057.99	1325.3	963.48	1146.15	1746.39	2032.85	2302.34	2246.68	2139.48	1869.62	2108.02
1771367_at	YHR062C	RPP1	1453.48	1432.73	1354.75	1455.98	1281.59	1418.77	1184.4	709.307	382.025	326.445	357.76	376.606	375.201	556.513
1771372_at	YOL142W	RRP40	2929.92	2631.89	2498.49	3107.21	2560.5	2666.68	2262.3	1649.5	946.093	1106.54	931.525	994.275	1288.33	1680.59
1771373_at	YHR139C	SPS100	157.187	145.891	175.172	185.803	269.383	199.056	215.505	301.632	254.005	303.848	353.995	274.405	351.123	377.341
1771375_at	YBL049W	MOH1	71.7127	48.1984	58.5742	72.3108	112.823	62.2166	62.1557	197.631	320.355	780.867	525.588	558.825	1295.41	2194.52
1771376_at	YLR231C	BNA5	2374.86	2262.17	2409.64	2401.99	2590.22	2519.29	2621.35	2755.92	2640.62	3207.71	2870.43	3103.63	2748.2	3289.06
1771378_at	YOR047C	STD1	1705.9	1646.45	1744.02	1577.37	1910.89	1704.64	1908.09	1845.56	1116.92	1029.69	1130.57	1035.36	1518.55	1737.38
1771382_at	YDR370C	YDR370C	1195.59	1140.43	1166.4	1152.47	936.116	1177.87	1074.56	792.98	678.192	747.487	733.176	746.563	855.869	1005.06
1771383_at	YPR107C	YTH1	1147.08	1164.44	1239.41	1268.8	1457.22	1133.86	1377.56	1577.98	1603.16	1700.03	1775.84	1839.53	1813.85	1552.41
1771387_at	YKR003W	OSH6	2753.05	2730.85	3020.71	2700.35	3141.01	3006.41	3249.07	3725.78	3800.02	3965.51	4060.56	4194.18	4496.45	3541.56
1771388_at	YLR437C	DIF1	1456.5	1362.76	1436.1	1679.85	1778.1	1516.9	1540.04	1764.28	1466.43	1607.59	1611.21	1550.91	1359.6	1239.38
1771389_at	YOR353C	SOG2	898.272	910.998	899.696	934.284	922.971	925.646	935.306	969.282	945.816	1001.42	1018.09	1023.97	1145.79	944.453
1771390_at	YLR274W	MCM5	1583.99	1425.58	1501.54	1651.38	1401.35	1384.11	1414.18	1514.99	1674.16	1796.94	1715.64	1808.65	1526.29	1494.74
1771391_at	YDR490C	PKH1	1206.34	1475.13	1823.83	1254.04	1453.93	1394.84	1800.75	1909.46	1984.91	1668.17	2284.03	2219.5	1941.31	2407.92
1771392_at	YLR214W	FRE1	846.213	737.843	729.403	884.397	710.17	823.051	656.316	490.181	312.011	390.677	297.718	306.188	459.463	436.525
1771393_at	YFR039C	YFR039C	1716.25	1749.08	1837.44	1759.53	1619.89	1813.48	1761.61	1656.5	1560.1	1594.63	1646.53	1641.68	1857.12	1939.23
1771395_at	YBR151W	APD1	4973.24	4336.9	4406.29	4895.68	5293.86	4536.84	4481.42	6171.4	6505.98	6796.92	5844.76	5942.23	6639.99	6157.07
1771396_at	YOL077C	BRX1	7553.72	7262.41	7084.82	7738.19	6337.39	7286.11	6095.68	4039.8	1916.62	472.063	564.4	402.574	183.278	1186.07
1771397_at	YDR458C	HEH2	1344.6	1261.57	1232.51	1351.52	1232.45	1394.29	1313.83	1378.83	1443.33	1611.2	1469.9	1453.95	1567.91	1436.33
1771399_at	YPL019C	VTC3	1806.57	1642.72	1682.04	1741.06	1829.62	1815.14	1699.21	2153.71	2097.13	2831.89	2268.65	2534.71	2389.54	1821.58
1771401_at	YPR140W	TAZ1	1398.29	1279.78	1249.77	1431.35	1672.05	1407.8	1461.19	2157.61	2079.3	2177.03	1931.27	2007.38	1834.69	1975.45
1771402_at	YDR502C	SAM2	13273.7	13901.5	13063.4	12988.9	12899.7	12994.9	13335.1	13654.4	15027.8	17433.9	16530.5	17260	15329.8	13926.9
1771403_at	YKR104W	YKR104W	296.513	212.581	227.494	293.38	250.761	257.218	208.338	252.583	186.252	210.427	145.463	134.94	322.197	279.181
1771404_at	YDL025C	YDL025C	1795.73	1701.14	1982.72	1795.14	1984.29	1829.98	2009.74	2498.47	2300.28	2207.53	2379.37	2342.81	2539.19	2352.47
1771405_at	YHR063C	PAN5	5704.7	5203.3	5166.01	5543.4	5632.61	5621.86	5419.32	6067.96	6813.48	8772.34	7677.09	8121.08	9880.22	7711.17
1771408_at	YLL015W	BPT1	2939.11	2646.68	2814.6	3116.64	2737.98	2821.32	2594.35	3090.65	3008.23	3600.98	3138.75	3256.99	4018.74	3775.3
1771410_at	YKR098C	UBP11	757.564	758.505	736.661	807.86	957.051	753.486	919.84	1354.54	1361.73	1143.6	1276.83	1072.25	1706.09	1450.14
1771413_at	YOL155W-A	YOL155W-A	169.945	237.844	342.803	204.859	204.664	249.59	265.345	188.411	222.32	330.683	549.349	543.546	368.053	200.19
1771415_at	YDR061W	YDR061W	1348.15	1207.41	1383.81	1364.65	1357.75	1239.27	1280.03	1438.01	1299.27	1570.66	1327.02	1598.36	1391.11	1556.98
1771416_at	YOR389W	YOR389W	263.342	260.708	273.315	211.458	252.548	256.474	234.027	250.844	261.627	410.308	356.41	400.589	578.169	562.707
1771417_at	YER136W	GDI1	4590.86	4003.18	3702.23	4029.47	4376.43	4164.84	3776.59	5272.37	5536	7328.34	4924.29	5660.23	7128.11	6580.58
1771419_at	YPL026C	SKS1	1120.37	1160.47	1073.97	1020.03	1343.82	1207.83	1316.56	1124.08	1083.2	1360.68	1218.86	1225.7	1880.31	2060.63
1771422_at	YDL047W	SIT4	2679.31	2737.69	3126.64	2410.54	2957.91	3072.74	2880.42	2647.33	2099.97	1897.57	2377.85	2110.9	2352.33	2239.22
1771426_at	YNL049C	SFB2	1614.48	1227.96	1354.85	1639.06	1527.58	1467.18	1362.79	1462.48	1138.6	1556.73	1117.06	1243.48	1469.95	1223.24
1771429_at	YLR208W	SEC13	5528.38	5917.34	6193.57	5477.76	6297.21	5779.38	6157.8	6281.92	5725.67	5878.17	6754.81	6317.13	6515.48	5701.93
1771432_at	YGR149W	YGR149W	1993.72	1919.26	1924.35	2020.17	2327	2045.28	2157.96	3450.73	4030.88	5534.11	4577.4	4801.89	5638.18	3572.12
1771433_at	YPL151C	PRP46	921.932	866.885	822.331	935	884.418	889.909	824.575	918.337	838.631	1017.97	943.397	916.131	897.784	760.928
1771435_at	YDR043C	NRG1	881.874	782.84	827.785	815.042	2494.46	1386.03	1968.67	2323.77	1924.28	2353.43	2070.28	2058.68	2489.28	2460.59
1771438_at	YOR217W	RFC1	1890.5	1749.77	1883.95	1875.55	1849.22	1915.68	1895.96	1799.68	1413.2	1417.01	1362.23	1376.14	1286.83	1298.08
1771440_at	YGL171W	ROK1	2236.61	1981.29	2261.79	2312.76	1689.98	2299.99	1705.54	960.687	324.351	102.832	63.4031	60.5342	93.5578	366.014
1771442_at	YLR376C	PSY3	556.521	490.565	512.458	527.462	705.426	567.125	545.528	774.826	842.435	971.77	1033.81	967.786	1010.5	725.237
1771443_at	YML099C	ARG81	558.225	509.535	524.115	558.394	604.704	582.29	507.653	662.884	640.382	913.842	715.785	761.872	743.688	633.24
1771444_at	YBR079C	RPG1	5821.54	5681.38	6108.15	5900.38	5174.19	6155.37	5593.96	4338.66	2699.19	1674.52	1726.91	1693.81	1413.35	1762.31
1771446_at	YDL076C	RXT3	1135.17	1140.99	1036.91	1107.94	1315.74	1134.44	1262.45	1606.61	1495.41	1472.5	1310.49	1358	1273.76	1272.67
1771447_at	YML105C	SEC65	4244.72	4634.29	4461.58	4557.62	4473.67	4645.68	4507.32	4158.71	3753.66	4036.97	4144.95	4019.21	3665.39	3469.73
1771449_at	YPR135W	CTF4	1819.13	1962.96	2145.95	2061.75	2166.11	2142.03	2239.12	2205.36	2100.66	2591.37	2813.44	2745.7	2717.27	2484.12
1771450_at	YDL089W	NUR1	1550.76	1648.54	1859.71	1739.24	1849.92	1781.31	1957.55	2245.41	2306.36	2286.96	2524.1	2398.66	2269.5	1850.5
1771451_at	YOR080W	DIA2	1169.7	1163.24	1152.1	1187.69	1102.26	1225.98	1175.73	1197.43	1157.8	1473.56	1405.22	1424.97	1675.12	1075.82
1771458_at	YGR208W	SER2	4313.25	4263.56	4153.39	4330.51	4012.56	4217.27	3900.82	3168.14	2468.25	2157.95	2233.71	2148.64	1760.9	1453.33
1771459_at	YBR131W	CCZ1	1363.36	1339.54	1469.55	1461.86	1397.48	1609.23	1350.85	1047.76	867.825	1037.24	996.147	1017.61	1370.71	1500.6
1771460_at	YOR049C	RSB1	607.728	467.026	637.221	553.987	1054.84	568.95	930.118	1366.17	806.774	297.154	232.339	312.622	152.033	231.859
1771461_at	YLL006W	MMM1	925.196	936.319	924.882	1021.23	1066.99	1015.51	998.351	1412.4	1599.78	2143.3	1868.75	2002.93	1516.05	1024.57
1771462_at	YLR234W	TOP3	67.9055	73.2364	98.7443	97.5514	119.402	87.6707	82.7181	89.4397	113.754	146.569	143.748	176.864	135.085	162.221
1771463_at	YPR010C	RPA135	7679.49	6777.51	7170.54	7556.73	6581.37	7332.63	6536.79	5494.1	2878.84	592.377	846.201	553.664	212.847	755.751
1771464_at	YAL035W	FUN12	9366.49	8996.67	9404.58	9522.45	8974.16	9659.78	9188.37	8197.46	5940.29	5099.18	5128.87	5059.12	5695.4	5811.43
1771468_at	YMR123W	PKR1	5693.61	5346.92	5492.91	5937.17	5546.63	5511.9	5580.99	4698.96	3814.94	3429.97	3475.47	3456.42	3423.88	4298.32
1771469_at	YDR292C	SRP101	2511.23	2431.43	2332.83	2530.31	2411.59	2433.83	2165.14	2463.64	2248.25	2508.88	2154.14	2290.01	2214.41	2099.81
1771470_at	YMR010W	YMR010W	2599.66	2631.36	2759.15	2587.04	2508.21	2533.31	2652.79	2541.92	2665.01	3204.92	3290.27	3358.79	3620.73	2535.34
1771472_at	YKL019W	RAM2	2254.83	2198.78	2213.8	2261.51	2490.3	2228.43	2269.74	2472.57	2267.26	2684.58	2494.61	2605.02	2649.6	2233.37
1771473_at	YOR238W	YOR238W	1678.7	1621.35	1523.44	1656.86	1610.53	1650.69	1638.24	1609.5	1515.67	2166.04	1980.3	2088.16	2808.25	1968.02
1771475_at	YDR390C	UBA2	2157.99	2401.21	2331.32	2266.87	1983.02	2457.49	2216.11	1903.25	1726.09	1626.75	1684.57	1593.18	1897.66	2213.55
1771479_at	YNL259C	ATX1	5742.69	5544.53	5822.31	7344.35	5829.67	5470.24	5105.05	5307.86	5087.21	5697.09	5485.88	5009.26	7759.05	7384.28
1771489_at	YOL132W	GAS4	75.2112	81.0069	82.191	100.439	88.8746	76.7312	70.4686	92.911	94.8415	147.479	157.35	152.528	117.452	108.139
1771490_at	YER126C	NSA2	5667.22	4801.42	4702.57	6170.13	4193.15	4612.93	3551.36	2547.44	1313.44	488.499	513.233	354.07	145.119	1012.67
1771492_at	YGL189C	RPS26A	16744.9	17029.1	17581.1	17441.3	16880.2	17100.9	16828.3	16305.1	16201.2	15414	15412.3	15380.4	6068.46	5513.27
1771493_at	YIL115C	NUP159	4212	4378.2	4310.73	4600.46	3974.95	4609.02	4114.65	4218.86	3740.74	3993.77	3577.66	3448.48	4950.19	5563.81
1771495_at	YDR528W	HLR1	2158.1	2076.47	2110.87	2134.99	1571.56	2030.16	1551.34	1082.95	1152.08	1370.08	1165.45	1425.97	1604.27	1986.11
1771497_at	YIL069C	RPS24B	15668.1	15727	14905.7	15623.7	15322.8	15439.3	14621.6	14376.6	12378.9	4363.05	5468.47	4130.61	791.52	1393.26
1771498_at	YGL156W	AMS1	299.139	225.902	286.056	296.813	382.022	277.32	313.356	690.436	1226.7	2115.44	2051.68	2098.83	4387.17	5312.49
1771499_at	YNL111C	CYB5	3766.84	4126.51	3814.58	3764.39	2918.41	3644.62	3284.51	1956.3	1722.97	2895.8	2670.48	2788.75	2855.56	3487.55
1771500_at	YMR078C	CTF18	1493.64	1467.25	1456.72	1444.64	1275.41	1543.45	1359.57	1254.35	1154.89	1160.92	1100.04	1065.65	1284.43	1495.57
1771501_at	YPR017C	DSS4	1415.44	1691.53	1539.7	1577.77	1690.09	1622.84	1656.79	1541.07	1573.62	1545.25	1722.69	1610.98	1396.71	1330.16
1771502_at	YPR043W	RPL43A	20871	21007.6	20574.4	21133	20762.2	20968.8	21233.3	20345.5	20242.9	18394.2	19120.1	18089.2	6732.39	9058.46
1771503_at	YAR035C-A	YAR035C-A	74.4558	303.532	352.062	94.6133	187.431	205.921	266.6	117.837	182.112	110.446	476.732	371.086	374.775	405.35
1771505_at	YCR090C	YCR090C	2774.54	3003.16	2809.75	3255.74	2622.2	2735.44	2586.87	2206.8	2193.51	2240.79	2353.89	2133.21	1920.59	1617.17
1771507_at	YNL152W	INN1	1377.78	1443.58	1441.44	1377.91	1557.63	1552.6	1555.45	1676.12	1531.57	1565.55	1502.85	1575.26	1486.05	1435.8
1771508_at	YGL168W	HUR1	351.333	434.697	573.344	329.175	252.421	494.719	463.284	288.326	264.458	228.385	408.592	392.119	319.906	274.575
1771509_at	YGL055W	OLE1	6864.56	6318.46	6711.89	7211.32	6989.45	6828	6485.23	7230.6	6088	8852.64	7080.72	8202.09	11771.9	11432
1771510_at	YGR170W	PSD2	1149.07	1278.68	1442.06	1110.43	1165.28	1281.21	1298.64	1242.77	1284.96	1349.39	1520.03	1516.65	1420.92	1306.35
1771512_at	YMR225C	MRPL44	1809.63	2015.07	2035.57	2103.03	1965.55	2074.22	2135.75	1892.51	1868.49	2179.37	2359.1	2108.43	2032.26	2283.39
1771513_at	YER089C	PTC2	3041.58	2920.08	3132.62	2967.43	2962.69	3057.85	3153.86	3353.54	3182.47	4219.9	3472.59	3895.25	4209.1	2713.81
1771514_at	YOR349W	CIN1	886.016	794.714	745.367	869.61	840.4	918.062	772.328	806.094	624.16	746.036	635.946	656.346	1147.73	928.909
1771515_at	YML131W	YML131W	681.837	563.242	532.303	672.898	708.686	681.818	607.306	994.175	894.61	1241.32	995.06	1006.7	1146.28	1780.64
1771518_at	YOL144W	NOP8	827.722	1397.69	1431.97	949.528	687.63	1144.8	982.379	372.734	516.354	327.062	1216.41	947.83	1106.81	1187.15
1771519_at	YAR027W	UIP3	2698.47	2635.93	2399.38	2659.13	3512.32	2616.4	2807.62	4206.25	4514.43	4335.97	3936.48	3954.55	4516.28	4897.52
1771520_at	YNL149C	PGA2	6616.59	6540.43	6452.6	7374.78	6156.26	6521.9	6170.36	5406.19	5127.27	5583.62	5277.34	5052.67	7846.16	7782.02
1771521_at	YOR099W	KTR1	7414.85	7082.99	7008.3	7345.32	7602.38	6926.66	7017.7	7826.65	7062.1	7545.83	6881.88	7282.93	7113.6	6982.52
1771522_at	YLR239C	LIP2	908.779	922.742	951.374	903.24	948.824	928.424	887.275	950.775	993.738	1206.23	1068.38	1167.77	1060.21	895.415
1771523_at	YDL160C-A	YDL160C-A	1831.43	1867.52	1887.49	2291.39	1962.22	1912.79	1894.36	1922.21	1933.25	2412.74	2490.09	2292.27	2121.92	1676.36
1771525_at	YNL161W	CBK1	2095.68	1850.86	1876.32	1968.43	1915.27	1937.53	1975.51	1933.1	1685.73	2009.16	1795.33	1827.95	2173.82	2010.2
1771526_at	YPL132W	COX11	1143.72	1065.56	1069.86	1190.57	1227.91	1096.4	1081.62	1294.2	1098.73	957.097	926.525	921.608	864.815	1228.49
1771527_at	YER088C	DOT6	3249.43	3808.66	4586.76	3233.57	3996.74	3939.21	4543.69	4467.44	4212.1	3596.91	4538.95	4379.2	3296.52	3350
1771529_at	YDR380W	ARO10	72.9516	79.4655	78.8031	74.8422	94.4927	85.7685	89.5853	113.364	109.839	127.093	146.179	143.302	107.43	89.3467
1771530_at	YCR093W	CDC39	2676.98	3129.67	3531.75	2630.23	2769.02	3263.25	3163.87	2721.74	2726.14	2050.3	2959.4	2754.77	3375.23	3603.19
1771531_at	YJL139C	YUR1	534.095	462.534	465.237	533.754	504.242	489.715	469.018	565.093	509.478	691.697	575.066	593.166	448.394	433.881
1771533_at	YAR031W	PRM9	241.943	253.222	248.402	249.229	308.557	259.847	261.242	282.078	304.861	323.38	306.264	328.572	232.937	190.253
1771534_at	YPL193W	RSA1	418.684	464.994	529.628	456.574	361.246	462.217	378.919	288.901	224.194	214.808	246.738	222.448	186.43	377.242
1771536_at	YER101C	AST2	768.392	716.121	695.126	791.139	799.617	797.061	701.565	927.308	881.45	826.001	719.454	702.599	1018.48	1664.87
1771539_at	YNL242W	ATG2	442.311	392.529	423.649	466.746	562.725	439.522	501.41	944.342	1031.41	1056.46	1181.77	1183.36	1037.73	930.424
1771540_at	YNL121C	TOM70	5175.38	4699.82	4852.84	4887.17	4579.46	5200.11	4456	4576.97	4475.35	4482.82	4430.23	4333.11	4051.35	3903.92
1771542_at	YNL113W	RPC19	4259.56	4529.2	4272.46	4790.88	3281.29	4268.11	3450.42	1377.1	508.472	838.352	651.058	729.237	1236	1733.84
1771544_at	YDR395W	SXM1	3240.01	3370.68	3290.79	3223.62	2750	3242.22	2828.73	2237.36	1612.65	1334.54	1249.75	1210.44	1285.32	1572.18
1771546_at	YMR004W	MVP1	1967.93	1802.66	1754.5	1972.89	2025	2004.45	2025.16	2454.91	2424.03	2973.86	2572.46	2576.92	3396.04	2712.33
1771549_at	YNR031C	SSK2	2294.13	1831.6	2134.34	2196.19	2412.13	2181.75	2094.07	2498.15	2616.91	2699.64	2913.02	2899.63	3102.37	2638.34
1771550_at	YAL064W-B	YAL064W-B	48.7283	56.6799	52.8741	55.5579	48.3155	54.8463	68.2648	64.1507	59.6078	65.4553	67.7445	58.5674	62.7347	70.7286
1771551_at	YDR520C	URC2	847.861	795.355	753.06	885.56	803.451	842.086	766.546	675.195	577.486	822.481	648.512	657.372	768.39	812.856
1771552_at	YDR217C	RAD9	1458.45	1542.4	1646.59	1594.46	1388.1	1728.13	1499.65	1140.03	924.375	1110.13	1136.71	1107.33	1562.39	1881.58
1771554_at	YOL104C	NDJ1	51.4639	29.9734	32.0499	35.8623	53.7907	42.7533	37.738	61.5433	45.8954	64.6593	51.2968	44.2297	42.1693	51.9041
1771557_at	YIR031C	DAL7	1783.2	1625.62	1459.09	1938.76	6256.65	3330.46	4529.45	11229.2	14952.8	17234.6	17416.4	17783.7	10042.7	8192.57
1771559_at	YHR122W	YHR122W	2082.15	2176.39	2093.96	2393.56	1937.27	2210.65	1934.28	1579.05	1276.81	1993.79	1753.47	1814.87	2453.32	2353.66
1771561_at	YPL141C	YPL141C	688.562	805.538	837.126	657.959	772.437	883.106	973.358	738.009	694.699	626.709	764.367	722.048	712.658	913.914
1771562_at	YDR067C	OCA6	1501.57	1699.88	1675.88	1671.53	1745.88	1642.38	1723.94	1747.26	1742.27	1810	1863.59	1803.89	2066.35	2003.78
1771565_at	YDR184C	ATC1	1208.44	1210.51	1140.47	1150.22	481.682	947.403	551.674	154.434	64.5269	81.7194	53.0871	78.949	96.2709	176.879
1771566_at	YAR002C-A	ERP1	8828.19	8981.68	8707.94	9312.14	8650.16	8546.21	8478.02	8275.2	7790.35	8318.43	7875.39	7838.13	8249.92	9040.27
1771567_at	YDR524C	AGE1	1265.47	1103.65	1008.87	1093.53	1003.27	1167.23	994.133	1048.74	997.238	1165.94	916.767	986.819	1242.63	1200.36
1771568_at	YBL067C	UBP13	1438.35	1331.21	1348.61	1445.35	1256.8	1414.89	1212.72	1250.8	960.161	1091.8	834.21	918.143	1071.96	1155.57
1771569_at	YDR428C	BNA7	1088.39	1092.07	1068.37	1129.63	1148.5	1146.12	1110.33	1002.35	840.258	940.271	980.852	976.355	811.13	732.399
1771574_at	YDR213W	UPC2	896.792	1021.63	1183.37	919.509	1173.59	991.103	1333.83	985.384	850.527	766.905	1184.23	931.66	1597.75	2227.06
1771575_at	YGR089W	NNF2	1772.48	1398.68	1416.2	1873.12	1487.27	1570.19	1276.7	1330.11	1061.95	1266.71	1007.48	1015.69	1327.3	1213.28
1771577_at	YBR015C	MNN2	5036.99	4662.45	4758.93	4728.27	4544.46	4663.67	4590.42	4645.92	4225.02	3813.76	3514.2	3591.52	3348.74	4026.46
1771578_at	YDR036C	EHD3	1713.18	1818.77	1803.73	1703.38	1643.04	1935.88	1800.17	1629.52	1793.84	2503.35	2297.06	2447.78	2967.28	2867.48
1771579_at	YOL127W	RPL25	21308.1	21135.3	21289.6	21391.2	21217.3	21011.6	21192.8	20036.2	20784.6	19294.1	19269.4	19030.3	6917.82	8730.04
1771580_at	YKL161C	YKL161C	603.115	632.589	639.299	562.59	574.599	619.552	693.642	650.166	815.596	2044.78	1678.18	1984.69	2283.88	798.79
1771585_at	YOR008C	SLG1	1797.76	1658.26	1665.45	1649.32	1797.88	1592.65	1646.6	2176.99	2134.43	1870.81	1681.5	1851.31	1769.06	1872.02
1771588_at	YMR179W	SPT21	1005.76	1105.15	1183.65	1125.87	944.492	1097.61	973.626	751.224	727.062	737.949	898.453	906.24	1260.75	1011.87
1771591_at	YDR297W	SUR2	2117.49	2029.86	2032.55	1781.74	2364.01	2081.92	2017.71	2385.8	1795.49	1478.38	1549.5	1541.84	2223.04	2917.83
1771596_at	YOR298C-A	MBF1	11435.7	11189.6	11185	11709.6	12587.6	11846.9	11784.7	13131.5	13631.1	10275.3	11566.2	10724.1	14934.2	14217.2
1771598_at	YOR061W	CKA2	3678.16	3443.56	3310.13	3631.36	3535.49	3537.6	3308.18	3844.94	3732.53	4559.58	3543.64	3959.42	3851.49	3302.96
1771599_at	YIL112W	HOS4	955.462	1157.34	1257.25	1086.96	1089.19	1232.16	1304.3	1095.18	1095.69	1105.96	1516.82	1507.53	1634.56	1778.18
1771602_at	YGL172W	NUP49	3142.3	2812.84	2935.56	2960.14	3127.84	2920.27	3000.99	3208.53	3032.32	3112.84	2852.07	3109.26	2753.22	2276.86
1771609_at	YFR025C	HIS2	3804.73	3636.12	3733.94	3748.66	3931.19	3747.34	3862.5	4251.75	4546.1	6200.56	5764.59	5752.68	5840.73	4220.22
1771611_at	YIR004W	DJP1	1573.7	1592.38	1547.21	1587.58	1754.5	1658.65	1538.93	1836.06	1800.33	2112.78	2053.42	1898.47	1835.15	1497
1771612_at	YPL138C	SPP1	669.606	702.847	710.276	754.708	698.854	683.625	681.456	648.484	591.761	730.714	652.626	699.757	836.049	950.381
1771614_at	YDR306C	YDR306C	1170.44	1218.54	1220.55	1238.53	1538.25	1241.98	1412.27	1928.65	1752.99	1783.71	1777.69	1734.89	1720.51	2029.07
1771615_at	YKL183C-A	YKL183C-A	80.9776	113.197	158.488	87.2444	91.6442	112.237	120.246	82.7949	74.8871	93.4022	122.533	121.692	98.5783	67.003
1771619_at	YGL047W	ALG13	1435.11	1195.55	1278.23	1493.08	1775.54	1370.09	1339.33	2348.69	2926.34	4082.59	3965.5	3875.48	3832.21	2934.39
1771620_at	YPR162C	ORC4	1089.83	1012.37	1138.02	1166.82	1111.14	1171.98	1129.7	1137.98	999.069	1200.65	1315.29	1265.54	1345.12	1132.67
1771624_at	YDR453C	TSA2	292.125	305.144	291.274	328.798	442.57	343.816	386.908	736.931	1048.98	2079.52	1754.39	1888.97	3486.45	3033.55
1771626_at	YKR081C	RPF2	3988.05	4198.93	4295.96	4500.89	3349.8	4362.77	3361.42	1780.76	519.277	125.213	71.255	59.2334	133.241	711.952
1771627_at	YGR295C	COS6	3107.29	3190.44	3390.45	3003.48	3345.17	2916.45	3285.94	3605.73	3117.06	3055.29	3407.48	3527.8	4608.34	5059.87
1771629_at	YOR213C	SAS5	907.981	848.928	766.406	880.566	802.052	774.939	709.549	623.994	561.147	814.059	628.759	713.381	828.036	866.408
1771630_at	YDR272W	GLO2	4204.79	3870.9	3594.26	4144.82	4507.7	3945.13	4009.71	4846.32	5343.92	5826.66	5753.45	5670.81	7195.28	7373.33
1771632_at	YDR273W	DON1	539.884	504.862	495.49	587.569	560.175	557.233	573.099	615.517	446.187	500.864	486.348	455.119	933.648	604.056
1771633_at	YPR191W	QCR2	3831.9	3876.39	3947.56	3898.4	3929.72	4071.54	4041.97	4779.74	4854.26	5359.76	5451.16	5396.25	5672.76	8168.28
1771634_at	YJR046W	TAH11	1607.81	1579.53	1535.89	1745.48	1646.91	1840.81	1584.74	1490.69	1171.3	960.888	930.626	923.088	1967.67	1733.35
1771636_at	YNL212W	VID27	1718.65	1771.9	1802.81	1709.14	1803.45	1767.38	1883.78	2125.63	2056.17	2168.41	2239.88	2225.37	2418.62	2391.69
1771638_at	YDR237W	MRPL7	1529.74	1458.45	1505.38	1580.86	1516.26	1462.94	1487.09	1445.13	1459.07	1615.12	1629.38	1593.69	1200.19	1220.49
1771639_at	YLR410W	VIP1	3203.08	3339.48	3535.01	3161.26	3155.83	3624.42	3345.98	3098.87	2621.85	3090.78	3149.3	3088.36	3531.08	3341.28
1771643_at	YGR223C	HSV2	895.998	908.236	982.362	881.33	1149.93	933.48	1116.62	1517.63	1596.24	1727.82	1710.79	1834.55	2035.07	1644.19
1771644_at	YOL133W	HRT1	1972.97	2105.43	1980.06	2285.77	2298.2	1954.58	2102.59	2273.25	2392.38	3205.51	2733.75	2958.57	3341.59	2482.36
1771645_at	YPR151C	SUE1	123.585	125.135	99.4252	140.396	209.03	123.286	155.213	328.604	442.529	721.648	797.525	737.413	1280.3	1282.59
1771648_at	YML032C	RAD52	1268.41	1196.7	1276.48	1251.55	1390.72	1285.16	1354.28	1472.24	1408.54	1687.37	1696.25	1773.01	1848.65	1350.92
1771649_at	YGL242C	YGL242C	3253.5	3433.56	3167.08	3649.46	4003.74	3655.77	3625.09	4070.05	4077.61	5218.89	4880.28	4644.47	7012.41	4994.41
1771650_at	YBR267W	REI1	1453.02	1550.32	1683.1	1757.8	674.077	1466.97	813.944	126.324	47.0728	101.991	53.7133	57.5328	172.116	411.929
1771651_at	YER100W	UBC6	2160.87	2054.8	1952.88	2167.74	2278.21	2056.55	2013.24	2318.6	2488.64	3035.61	2528.96	2676.73	3204.66	2910.71
1771652_at	YML096W	YML096W	1443.72	1341.92	1413.11	1582.96	1174.71	1524.96	1158.18	785.029	431.666	539.307	391.513	478.763	434.859	592.547
1771655_at	YDR227W	SIR4	1743.73	1607.25	1687.93	1626.86	1527.79	1662.8	1739.62	1486.76	1182.24	1406.64	1323.69	1339.52	1613.72	2040.08
1771657_at	YDR525W-A	SNA2	3406.88	3285.78	3364.5	3875.2	3794.22	3403.73	3452.42	3601.95	3727.1	4739.95	4102.44	4231.86	8498.07	8155.4
1771658_at	YMR309C	NIP1	5463.57	5017.12	5013.53	5128.56	3790.07	4941.57	4136.74	2306.52	1156.18	1203.27	925.31	1037.53	933.46	1334.77
1771664_at	YMR315W	YMR315W	5881.87	5907.03	5937.86	5473.69	6561.93	5656.24	6764.17	8175.13	8938.13	9668	8857.25	9934.99	10509.3	10564.1
1771670_at	YDR506C	YDR506C	522.314	478.292	536.19	505.654	543.05	495.026	493.402	691.213	721.647	888.987	873.862	855.671	593.447	670.818
1771671_at	YDL159W-A	YDL159W-A	36.5466	14.0732	14.1465	28.4218	30.5293	20.8439	16.0419	31.185	16.1784	24.1354	19.6146	14.5923	17.5941	14.0664
1771675_at	YFR002W	NIC96	2627.04	2726.33	2547.24	2601.47	2285.8	2656.96	2595.65	1947.62	1679.25	1707.85	1685.65	1662.06	1861.34	1921.67
1771677_at	YHR060W	VMA22	3076.36	3061.16	3004.88	3575.63	2969.83	3103.95	2837.64	2720.32	2581.62	2852.4	2968.49	2548.78	3056.64	3248.55
1771678_at	YDL133W	YDL133W	1686.88	1517.61	1522.78	1739.04	1454.14	1525.42	1378.36	1652.04	1504.62	1576.13	1418.82	1392.88	1496.06	1477.47
1771679_at	YIL090W	ICE2	2618.24	2374.16	2455.8	2502.49	1868.62	2290.28	2043.97	1511.46	1151.05	1255.34	1055.37	1066.63	1311.93	1801.89
1771682_at	YOR344C	TYE7	489.995	758.777	833.729	640.993	842.957	836.326	896.609	635.26	690.048	691.893	985.192	970.313	903.452	1109.66
1771685_at	YLR077W	FMP25	1251.16	1099.65	1172.01	1202.28	1073.73	1226.36	1122.37	941.96	769.979	928.104	809.589	812.585	942.752	1016.61
1771686_at	YIR006C	PAN1	3705.96	4727.67	5016.97	3917.81	4021.24	5110.93	5139.38	4827.1	5291.98	5696.38	5616.95	5902.39	6843.32	6232.41
1771687_at	YGR204W	ADE3	11999.9	11411.3	11489.7	11999.9	11613.7	11768.2	11599.9	11955.9	11027.3	11968.1	10954.9	11288.4	11496.5	8488.31
1771691_at	YHL048C-A	YHL048C-A	171.097	161.338	119.603	162.097	237.875	152.142	213.292	323.392	514.44	343.639	515.926	479.435	380.225	163.625
1771692_at	YGR087C	PDC6	257.99	219.904	195.623	212.772	220.65	207.264	303.585	316.081	553.202	2352.31	1481.38	1699.59	2453.93	3653.38
1771693_at	YHL006C	SHU1	356.884	431.958	459.406	419.92	457.291	400.134	418.638	510.113	551.119	736.879	778.856	774.07	834.754	725.469
1771695_at	YPR001W	CIT3	182.871	138.691	122.033	194.351	183.629	163.274	145.487	193.777	192.448	355.092	290.965	265.476	402.13	262.198
1771696_at	YOL148C	SPT20	910.311	1026.34	1224.78	1006.43	1111.32	1156.43	1161.58	1143.21	1113.59	1165.1	1486.34	1362.33	1471.8	1192.89
1771700_at	YNR047W	FPK1	1720.05	1605.92	1679.44	1759.65	1712.28	1583.72	1689.09	2057.46	2135.64	1924.89	1851.21	1775.15	1991.5	1991.38
1771702_at	YJR152W	DAL5	1155.65	845.077	793.703	1110.45	6306.08	2044.81	3468.66	13394.9	17461.1	20190.1	21657.3	22087.8	18796.2	18698.8
1771703_at	YDL182W	LYS20	12824.9	12888.1	13145.5	12915.1	12781.1	13859.8	13271.1	12270.1	10413.1	8802.15	8863.76	8928.21	6523.88	7588.58
1771705_at	YER150W	SPI1	799.041	801.875	753.726	950.355	1532.4	856.698	1142.1	2309.26	2465.55	2160.8	2213.11	2015.94	2481.48	6160.02
1771706_at	YBR154C	RPB5	4506.38	4850.66	4788.34	4709.87	3807.6	4510	3989.64	2479.88	1325.55	1071.86	1135.46	1144.08	992.92	1311.27
1771708_at	YDR081C	PDC2	636.748	620.021	648.704	600.529	640.656	654.658	611.748	522.813	466.078	537.06	481.424	536.656	539.515	566.932
1771710_at	YDR083W	RRP8	2166.62	2286.65	2299.7	2152.49	2092.96	2053.71	2335.35	1650.15	1461.19	807.119	1519.5	1287.7	1125.86	1653.28
1771711_at	YAR008W	SEN34	1952.6	1503.78	1471.4	1930.29	1701.34	1635.69	1341.52	1387.88	1233.12	1488.96	1300.54	1263.33	1379.45	1160.49
1771712_at	YER066W	RRT13	579.066	511.597	492.94	560.146	804.477	642.658	664.142	1052.8	959.305	1013.84	925.215	876.479	937.566	837.426
1771713_at	YBR257W	POP4	975.929	1152.08	1123.01	1177.52	783.734	1007.89	879.1	606.53	752.078	997.396	1157.58	1151.03	1434.63	1616.05
1771714_at	YGL190C	CDC55	2189.85	2250.88	2164.66	2079.17	2040.43	2155.36	2119.08	2584.75	2498.01	2178.06	2127.66	2101.6	2204.72	2708.44
1771716_s_at	YDL243C	AAD4	1899.26	1800.37	1931.8	1873.55	1996.97	1879.1	1960.88	2049.88	1812.64	2064.37	2141.71	2084.66	3044.01	2275.44
1771719_at	YMR180C	CTL1	983.265	1066.84	1025.94	939.492	1074.97	907.017	1258	929.87	975.522	1346.3	1430.08	1359.47	2036.24	1198.47
1771722_at	YDL230W	PTP1	1291.36	1345	1366.9	1434.69	1667.82	1426.89	1481.7	2043.25	1926.98	2265.9	2105.28	2140.38	2413.2	1819.64
1771724_at	YAL053W	FLC2	3155.4	3101.77	3241.92	3138.08	2990.15	3121.09	3157.63	3135.68	3227.91	5386.63	4884.97	5287.61	6783.74	4078.73
1771725_at	YLR243W	YLR243W	1325.26	1465.2	1436.17	1359.31	1123.27	1344.42	1152.92	655.861	424.063	432.473	443.609	448.657	485.828	677.687
1771726_at	YJR010C-A	SPC1	2330.29	2333.89	2200.84	2501.77	2523.35	2278.12	2284.95	2405.9	2588.71	2981.99	2702.89	2647.62	3059.04	2660.35
1771729_at	YDR186C	YDR186C	2127.17	2009.97	2071.65	2142.31	2126.47	2193.19	2120.15	2062.46	1634.32	1809.06	1960.44	1832.23	2687.79	2809.54
1771731_at	YLR436C	ECM30	1496.47	1776.5	1749.84	1621.22	1787.47	1654.55	1773.78	2106.94	2156.47	1622.77	1971.78	1818.54	2104.2	2453.97
1771733_at	YGR084C	MRP13	1674.46	1598.75	1739.2	1388.42	1583.19	1675.5	1483.79	1221.84	1147.88	1057.06	1411.32	1285.03	1087.33	1258.72
1771734_at	YKL011C	CCE1	1233.18	1194.79	1326.75	1314.3	1277.16	1186.16	1321.84	1328.19	1368.67	1534.26	1553.88	1525.19	1464.15	1434.71
1771735_at	YCR024C-A	PMP1	9306.58	9743.16	9808.2	9257.71	9017.94	8793.52	8641.31	8331.98	8995.49	8459.36	7849.75	9125.69	9579.65	10773.8
1771736_at	YDL095W	PMT1	6163.49	5610.3	6214.41	6032.7	5733.05	5740.29	5673.49	6066.38	5329.42	5504.52	5060.74	5476.92	5002.07	5085.63
1771737_at	YNL153C	GIM3	4461.36	4439.22	4549.48	5241.75	4476.34	4540.04	4416.6	3824.58	3157.46	3124.55	3221.12	3040.56	3138.22	2204.27
1771738_at	YNL270C	ALP1	81.5189	90.0569	78.4259	91.1143	111.406	79.9155	88.4334	114.602	92.0163	167.999	149.13	157.149	259.577	323.463
1771743_at	YJL208C	NUC1	1315.84	1655.82	1727.23	1451.04	1139.85	1467.43	1354.31	628.634	337.304	363.366	328.28	377.331	416.089	580.742
1771744_at	YKR052C	MRS4	825.709	805.217	849.365	761.206	1250.24	909.288	1030.9	1370.1	1107.66	849.966	964.182	902.361	552.12	571.824
1771745_at	YFL004W	VTC2	4714.77	4309.94	4282.43	4418.44	4625.66	4688.3	4444.11	4857.59	5270.26	6363.13	5832.22	6192.53	6599.23	6351.18
1771748_at	YNL240C	NAR1	1294.52	1200	1251.77	1330.89	1128.61	1256.18	1114.17	926.779	652.786	944.578	840.899	826.708	1258.98	1579.8
1771751_at	YBR175W	SWD3	2225.34	2030.71	2030.64	2321.66	2303.93	2013.94	1966.31	2077.65	1741.31	2115.21	1988.44	2126.43	1967.4	1220.03
1771752_at	YCL027W	FUS1	1794.4	2270.73	2572.27	1975.64	2033.12	2502.66	2481.29	1574.15	1342.33	1751.5	2322.26	2385.25	2894.4	2601.6
1771757_at	YER024W	YAT2	445.838	434.681	466.074	514.85	514.952	507.024	432.287	526.411	493.636	1216.11	906.885	996.17	2062.67	760.051
1771758_at	YCR095C	OCA4	1451.7	1532.81	1584.69	1724.8	1281.32	1516.03	1348.42	1162.54	1074.22	1165.42	1208.19	1098.48	1503.78	1562.57
1771762_at	YMR187C	YMR187C	1083.68	966.134	928.98	1018.84	1009.56	938.087	1012.59	910.997	795.537	1000.27	946.955	991.231	830.4	940.969
1771763_at	YER163C	YER163C	2647.45	2645.18	2588.08	2845.62	3007.2	2626.1	2809.58	3176.04	3200.27	4261.34	4205.59	4197.83	5817.78	3694.34
1771764_at	YOR101W	RAS1	2759.16	2803.54	2558.02	2738.56	2177.13	2681.21	2317.29	1607.62	882.629	532.116	509.715	482.501	620.226	1101.29
1771766_at	YLR244C	MAP1	7152.23	7298.76	7194.5	7197	6707.96	7541.82	6894.65	6234.64	5421.2	4708	4434.28	4414.44	4261.18	4322.86
1771772_at	YGL119W	ABC1	1831.97	1766.63	1876.8	1850.01	1665.58	1823.61	1737.94	1542.62	1431.27	1466.41	1530.07	1544.34	1453.22	1906.48
1771773_at	YNR037C	RSM19	1873.59	1770.89	1977.53	2199.31	2203.68	2045.19	2062.38	1943.23	1654.86	1898.56	2292.69	2097.95	1850.64	1764.26
1771775_at	YOL047C	YOL047C	150.928	156.519	164.285	191.962	211.082	187.053	199.552	238.546	271.174	424.523	454.151	448.446	634.114	377.399
1771776_at	YPR025C	CCL1	1130.78	1100.6	1200.27	1161.9	1191.21	1271.63	1180.06	1186.42	1066.13	1023.11	1138.15	1027.96	1273.52	989.548
1771778_at	YJR143C	PMT4	4885.7	4499.51	4940.33	4420.05	4531.76	4378.43	4693.91	4649.72	3853.56	4008.01	4123.81	4220.98	3027.4	2889.42
1771781_at	YLR172C	DPH5	5696.59	5723.1	5641.78	5762.06	5511.53	5626.61	5439.25	4611.39	3687.59	2868.97	2909.69	2878.8	2331.86	2793.12
1771782_at	YDL130W-A	STF1	2415.34	2597.59	2656.18	2645.56	3588.98	2818.54	3628.63	4524.63	5802.43	6889.85	7090.64	6831.98	8474.62	9504.74
1771787_at	YBR165W	UBS1	1794.81	1543.17	1680.73	1964.72	1776.64	1616.12	1544.76	1608.55	1439.39	1460.77	1483.76	1417.26	1550.51	1432.07
1771788_at	YAL007C	ERP2	6205.27	6181.22	5989.78	5994.99	6501.64	5925.54	5880.81	5717.63	5768.33	5113.99	5723.5	5401.74	4547.6	4281.55
1771789_at	YGR211W	ZPR1	4018.14	3894.34	3821.75	4009.11	3226.88	4258.24	3353.24	2263.49	1037.43	414.734	426.499	395.19	1700.6	2724.24
1771791_s_at	YBL101W-A	#N/A	838.534	755.705	900.755	543.024	1051.11	1263.49	880.048	1252.89	1136.95	1077.51	2445.39	1014.39	1562.92	835.23
1771792_at	YLR120C	YPS1	1790.14	1604.09	1626.41	1528.07	1800.31	1561.91	1680.28	2256.09	2222.73	2160.63	2037.28	2308.84	2295.14	1995.63
1771794_at	YEL030W	ECM10	232.958	247.005	237.495	251.587	290.787	259.181	285.325	314.728	357.814	413.651	435.864	370.043	383.459	336.166
1771795_at	YDL145C	COP1	6132.42	6519.33	7005.91	6006.65	6242.2	6806.22	6831.65	6767.5	6399.25	6414.97	6884.49	6747.42	6413.02	6233.72
1771799_at	YDR159W	SAC3	1366.42	1473.48	1464.29	1536.25	1414.83	1596.93	1499.18	1345.82	1149.06	1201.76	1218.53	1169.08	1462.79	1456.46
1771800_at	YPL260W	YPL260W	3806.03	3882.02	4099.12	3969.69	4344.06	4206.43	4438.02	5264.35	5366.47	5301.04	5727.31	5405.67	6420.07	5895.01
1771801_at	YLR356W	ATG33	1748.21	1844.45	1735.64	1797.29	2414.2	1707.75	2275.57	2744.56	3207.03	4476.4	4259.95	4365.94	6835.92	6688.57
1771802_at	YER054C	GIP2	102.478	70.2535	76.4976	96.2025	168.989	89.2305	112.917	427.292	396.864	219.165	228.744	163.779	288.177	464.345
1771803_at	YMR023C	MSS1	708.969	767.898	788.697	779.673	828.175	800.776	801.126	883.632	988.004	1173.51	1188.61	1140.33	997.124	775.892
1771804_at	YOL022C	TSR4	1790.59	1623.7	1623.33	1899.24	1300.44	1616.67	1312.6	1049.07	665.648	511.07	388.583	368.3	661.5	1102.82
1771805_at	YKL174C	TPO5	2008.45	1965.24	1924.83	2127.3	1830.62	1945.37	1846.61	1615.32	1177.9	1249.81	1139.74	1156.25	1505.39	1690.06
1771806_at	YDR374C	YDR374C	102.871	112.142	106.366	158.277	133.574	114.056	100.087	138.003	217.34	493.724	545.756	484.437	757.501	423.409
1771809_at	YJL052C-A	YJL052C-A	47.8916	31.9467	34.2784	47.2791	46.6865	38.9949	60.8978	39.3783	47.5317	56.926	47.7724	42.1302	47.2985	36.6345
1771810_at	YLR049C	YLR049C	3019.48	2823.42	2609.76	3008.56	2668.33	2853.54	2682.12	2933.45	2821.91	2865.85	2467.58	2411.19	2231.85	3401.95
1771812_at	YMR263W	SAP30	1854.35	1862.38	1839.77	2168.04	2113.43	1936.91	1938.74	1904.03	1768.15	1868.78	1856.63	1695.41	1619.65	1722.5
1771813_at	YNL045W	LAP2	3094.13	3053.27	3284.96	3418.68	3233.01	3249.42	3208.95	3843.41	3646.66	4463.15	3944.56	4150.91	4440.11	4406.31
1771814_at	YHR067W	HTD2	675.252	804.386	798.488	714.876	795.834	763.038	788.727	906.924	1037.33	1411.3	1377	1459.26	1408.52	1018.29
1771816_at	YPR118W	MRI1	4264.17	4107.33	3958.81	4343.9	3951.5	4298.82	3913.4	3737.89	2973.36	2792.07	2482.48	2436.9	2863.69	3201.2
1771817_at	YNL169C	PSD1	3007.3	2887.59	3037.59	3135.37	2899.79	2904.87	2892.68	3374.5	3381.33	3818.91	3349.26	3615.5	2474.77	1584.15
1771819_at	YCR057C	PWP2	1674.43	1836.06	1837.31	1778.07	1163.4	1873.1	1168.56	391.118	80.3731	61.5631	25.8463	27.673	57.6681	214.428
1771820_at	YHR143W-A	RPC10	5564.41	5254	5337.91	6158.3	4515.43	5087.79	4792.93	2855.3	2016.66	2226.98	1981.1	2086.46	2670.66	2212.84
1771822_at	YML025C	YML6	1022.95	1280.27	1265.89	1157.27	1004.61	1172.04	1087.98	864.777	845.623	865.597	943.664	963.408	918.571	988.704
1771824_at	YPL250C	ICY2	3319.89	3259.21	3295.07	3253.52	2069.16	2661.58	2438.97	2024.29	3568.04	3270.62	3259.42	2979.87	5879.33	3203.66
1771826_at	YOL043C	NTG2	1134.97	981.374	951.934	1108.18	1136.09	1238.67	1152.27	1258.76	1095.96	1371.84	1339.75	1279.87	1371.49	1367.17
1771827_at	YKL206C	ADD66	1966.5	2080.68	1999.77	2151.24	2133.4	1990.99	1948.75	2101.96	2074.34	2762.05	2352.47	2551.67	2657.32	2087.66
1771828_at	YBL001C	ECM15	6329.59	6692.14	6739.19	6805.09	6428.59	6522.18	6671.1	6317.53	6877.5	7542.32	8109.59	7615.23	10629.7	11382.2
1771829_at	YGR253C	PUP2	5973.53	6700.92	6541.36	6303.92	7043.88	6445.23	6941.49	7050.5	7351.9	8917.02	9248.31	9264.17	11000.5	10148.6
1771830_at	YLR291C	GCD7	3989.71	3479.27	3473.67	3457.76	3314.13	3694.98	3146.61	2726.86	1938.34	1799.03	1920.75	1665.07	1745.54	2099.23
1771831_at	YLR430W	SEN1	1900.02	2220.46	2476.8	1966.35	2045.75	2293	2377.06	1891.34	1365.96	1240.38	1555.36	1494.29	2228.02	2205.8
1771832_at	YEL054C	RPL12A	13252.3	13804.1	13400.2	13319.8	12391.1	12906.3	12825	10941.8	10368.6	4649.05	5870.14	4790.95	514.451	998.78
1771833_at	YOL038C-A	YOL038C-A	906.092	1033.76	1167.84	1289.37	1011.44	1012.6	1018.72	1013.97	1198.6	1285.63	1500.45	1323.93	1471.76	1226.14
1771835_at	YIL091C	YIL091C	2326.88	2143.31	2213.22	2409.88	1429.87	2313.4	1526.33	428.927	80.6525	139.335	83.8075	76.8433	148.531	514.133
1771836_at	YER146W	LSM5	5449.07	5538.94	6222.92	6215.77	6239.9	5819.12	5598.69	5579.67	4924.44	4935.56	6092.67	5313.54	5339.43	4817.72
1771837_at	YKL186C	MTR2	3431.67	3439.34	3713.47	3897.64	3295.99	3714.77	3339.4	2765.07	2110.78	2178.38	2252.96	2265.15	3158.16	3541.13
1771840_at	YEL047C	YEL047C	2724.57	2791.49	3010.21	3104.25	2959.86	2866.38	3069.36	3252.48	3159.61	3848.6	3569.29	3735.73	5758.37	7781.26
1771841_at	YJL024C	APS3	1783.16	1682.79	1699.9	1865.5	1937.35	1666.07	1733.67	1818.5	1685.37	2025.05	1755.33	1857	1765.69	1640.7
1771842_at	YML057W	CMP2	2348.54	2028.47	2268.07	2272.47	2775.57	2348.67	2375.25	3534.86	3753.15	4039.67	3968.65	3987.95	4621.87	3354.32
1771843_at	YNL199C	GCR2	1713.65	1617.49	1641.98	1788.99	1572.39	1720.85	1528.32	1419.99	1045	1086.59	1040.7	1074.16	1197.82	1432.8
1771849_at	YPR020W	ATP20	5895.18	6322.82	5619.57	6354.42	5951.23	6333.63	5487.61	5752.04	6514.53	7413.69	7214.52	6603.14	7943.1	9328.27
1771851_at	YHR181W	SVP26	5253.31	5073.27	5074.4	5327.37	5783.78	4902.6	4976.11	5521.73	5263.36	5600.2	5458.66	5599.97	5228.76	4980.93
1771853_at	YGL041C-B	YGL041C-B	133.706	141.808	168.298	154.409	134.821	170.544	116.325	142.268	110.303	113.578	118.42	92.9004	83.1958	87.7938
1771855_at	YNL252C	MRPL17	1362.86	1276.22	1245.36	1381.22	1289.21	1255.42	1137.97	1288.75	1265.67	1287.18	1310.9	1278.15	914.209	880.841
1771857_at	YDR129C	SAC6	5292.52	4778.24	4917.68	4887.43	5427.61	5464.27	5327.76	6356.99	6361.64	7782.77	6946.35	7326.53	9436.4	8084.34
1771859_at	YHR186C	KOG1	1319.05	1277.33	1256.35	1387.77	1315.71	1362.93	1304.02	1418.8	1272.31	1560.26	1248.88	1400.5	1406.66	1373.12
1771860_at	YAL005C	SSA1	11677.1	11147.6	11439.7	11730.6	12662.7	12086.3	12186.2	14915	16259.3	17346.5	16851.7	17345.9	19878.5	23432.6
1771862_at	YGL092W	NUP145	3619.76	3682.24	3852.3	3711.29	3672.63	3954.41	3523.88	3137.07	2416	2035.23	2417.39	2148.67	2372.25	2469.43
1771863_at	YFL017C	GNA1	3783.31	4200.42	4002.12	4258.64	4279.81	4171.36	4217.25	4101.4	4007.17	4329.77	4674	4320.52	4795.08	5405.6
1771868_at	YOR385W	YOR385W	723.7	696.651	828.183	641.818	1049.25	783.289	931.96	1004.5	916.728	845.604	1173.76	1086.22	829.812	759.049
1771870_at	YGL085W	YGL085W	1158.98	1098.81	1051.33	1300.41	1116.42	962.462	950.316	1168.79	1202.46	1383.89	1325.11	1307.49	1182.11	895.379
1771871_at	YAL029C	MYO4	3184.21	3381.57	3494.47	3323.16	2972.07	3443.4	3348.9	2607.67	1889.89	1869.56	1858.65	1822.4	2443.67	2531.56
1771880_at	YKL149C	DBR1	839.836	858.027	897.07	923.116	890.746	939.274	894.07	783.177	636.12	655.217	702.911	660.657	636.273	689.31
1771881_at	YFR001W	LOC1	3434.11	2854.28	3073.88	3824.35	2611	3050.51	2249.89	1358.56	852.482	870.196	901.065	794.34	1055.76	1468.14
1771884_at	YGL063W	PUS2	397.98	309.923	326.16	409.982	338.508	314.662	276.186	262.436	169.33	203.341	149.844	156.355	168.678	246.612
1771886_at	YBR016W	YBR016W	5570.77	5932.51	6124.48	6077.01	6757.16	6468.81	6653.81	7020.12	7010.1	7587.73	8296.34	7747.51	8553.96	6940.34
1771887_at	YMR125W	STO1	4295.42	3902.46	4020.45	4229.54	3874.49	4348.79	3845.8	3637.47	2941.82	3001.57	2817.29	2957.92	2973.24	3252.01
1771892_at	YDR519W	FPR2	5095.78	4971.11	5175.1	5753.25	5414.77	5065.71	4876.34	5190.54	4893.74	6441.72	5825.3	5902.98	7371.98	6188.71
1771893_at	YNL251C	NRD1	2101.59	2179.9	2325.32	1942.66	2113.34	2250.31	2172.71	1833.78	1354.06	1058.77	1192.51	1141.29	2537.39	2528.08
1771894_at	YJL131C	AIM23	983.274	954.826	1098.65	949.633	1399.23	1191.29	1342.73	1778.57	1703.72	1391.94	1834	1665.02	1497.77	1728.87
1771896_at	YPL092W	SSU1	2902.03	2870.51	3048.41	3061.1	2910.38	3153.13	2924.13	2407.84	1533.9	2066.4	1659.9	1797.51	2112.53	1841.69
1771897_at	YPR165W	RHO1	8366.95	8386.8	7847.84	8455.06	8890.22	8443.23	7866.29	9134.95	9687.9	11936.8	9990.88	10635.3	12749.7	11797.8
1771900_at	YFL008W	SMC1	1566.04	1671.15	1802.4	1610.22	1593.13	1795.39	1810.34	1759.77	1781.23	2080.31	2024.79	2117.23	2405.53	2205.58
1771901_at	YKL205W	LOS1	1989.91	1884.2	1930.6	1707.89	1608.41	2048.71	1784.63	1109.88	633.111	553.239	555.538	552.42	524.904	547.77
1771902_at	YGL066W	SGF73	1101.83	1141.49	1050.85	1062.53	1154.7	1093.28	1281.71	1113.72	998.998	1147.39	1100.76	1155.77	1291.52	1293.32
1771904_at	YGL235W	YGL235W	18.1043	26.891	22.636	12.6533	12.6713	18.7828	27.3877	16.5449	24.1807	28.438	23.5777	21.5394	21.3969	23.6059
1771906_at	YML026C	RPS18B	18338.9	17720.8	17522.9	19358.4	17663.8	17676.8	16672.9	16266.2	14719	10374.8	12008.1	10688.4	856.74	1976.82
1771908_at	YNL160W	YGP1	2392.16	1856.69	2453.39	2202.92	3438.88	1922.73	3120.09	4905.74	5586.65	5459.18	4868.03	6041.37	8340.79	16402.4
1771910_at	YDR052C	DBF4	1335.68	1326.81	1372.81	1266	1145.6	1242.58	1281.7	1274.09	1319.65	1395.56	1322.66	1357.41	1229.71	1146.72
1771911_at	YMR242C	RPL20A	15198.8	15174	15298.3	15292.2	14664.4	15596.9	15238.3	14415.2	13497.2	11512.2	11384.1	11044.9	1642.83	2673.47
1771914_at	YKL072W	STB6	449.556	390.854	403.597	426.767	404.529	489.713	409.23	331.469	257.088	375.637	317.61	341.398	483.372	534.612
1771915_at	YGL062W	PYC1	4649.05	5286.6	4602.97	4582.14	5434.71	5048.12	5377.77	7776.03	10535.7	14792.8	13970.3	14773.6	16869.3	11936.3
1771916_at	YBR293W	VBA2	1056.55	1076.56	1126.16	1082.15	967.355	1110.18	994.129	868.637	894.112	1133.61	1123.71	1121.36	1210.31	911.076
1771920_at	YMR116C	ASC1	18811.9	18706.6	19099.3	18694.8	19243.4	18622.4	18975.1	19449.3	18188.1	16456.4	15769.2	15890.9	5453.57	2279.14
1771921_at	YDR141C	DOP1	2194.02	1968.66	1960.45	2036.77	2067.47	2258.07	2098.57	2553.8	2475.55	3109.3	2375.67	2528.6	2998.04	2928.48
1771925_at	YJL164C	TPK1	2395.99	2034.32	2235.15	2216.13	3576.12	2367.07	3221.82	5538.54	6062.37	5691.76	5621.55	5416.85	6009.1	7057.18
1771926_at	YNL068C	FKH2	766.058	808.7	803.373	744.638	623.182	753.929	661.271	495.718	388.516	421.803	377.626	420.726	477.118	739.855
1771929_at	YKR022C	NTR2	1313.4	1187.3	1291.55	1392.99	1362.52	1385.38	1257.66	1295.45	1229.82	1355.38	1266.06	1252.87	1632.7	1435.01
1771930_at	YLR204W	QRI5	1978.12	2294.52	2402.34	2384.48	2329.99	2331.88	2592.17	2234.53	2437.6	2892.11	3284.3	3022.8	3211.86	3151.16
1771931_at	YPR141C	KAR3	1144.76	1120.51	1139.7	1187.64	1191.31	1233.22	1188.3	1040.25	983.286	857.647	930.924	887.853	1160.06	1260.52
1771934_at	YOR365C	YOR365C	18.9256	23.9831	19.1336	23.3118	19.7348	17.4621	22.8941	21.8097	23.7537	44.5234	42.6665	43.1387	31.4017	36.4159
1771935_at	YDR147W	EKI1	1006.81	982.336	941.356	1102.68	1029.87	1086.04	1030.97	1134.03	1120.42	1622.99	1342	1377.25	1491.37	1164.95
1771937_at	YLR323C	CWC24	508.123	612.932	628.469	589.898	560.621	537.109	559.986	398.758	302.035	380.528	356.699	360.888	503.057	608.013
1771940_at	YGR239C	PEX21	1223.84	1164.08	1239.83	1474.24	1234.03	1403.26	1190.67	770.977	711.975	1193.84	1085.92	1112.96	1330.3	1612
1771943_at	YER073W	ALD5	9130.64	9677.98	9519.15	8821.8	9061.56	10024.3	9207.68	7231.9	4622.15	4186.44	4582.62	4321.24	6047.23	6109.89
1771944_at	YIL013C	PDR11	493.123	436.611	455.006	496.864	599.213	483.306	493.452	710.265	753.595	1065.18	887.239	992.505	940.098	807.573
1771948_at	YOR308C	SNU66	467.919	565.448	700.912	500.684	483.251	622.884	499.675	397.287	361.085	486.06	515.997	488.574	617.521	713.627
1771949_at	YMR196W	YMR196W	1042.84	980.584	953.17	1093.66	1555.42	1078.06	1335.74	3888.84	5524.7	8380.03	6764.16	7075.78	8168.59	8824.25
1771951_at	YJL144W	YJL144W	274.87	251.924	263.994	311.457	957.351	369.736	701.827	2113.56	2477.04	1994.77	2188.94	1962.65	4425.43	3615.73
1771952_at	YJL123C	MTC1	2233.16	2279.42	2368.55	2204.95	2257	2391.13	2344.63	2464.05	2388.21	2533.62	2466.44	2694.4	3238.6	3569.25
1771954_at	YBL105C	PKC1	1985.62	1843.95	1895.05	2056.53	1890.11	1955.6	1942.94	2162.59	2070.61	2325.11	2043.56	2091.75	2165.55	1822.05
1771955_at	YBR111C	YSA1	7015.8	7110.11	7026.19	7670.03	8271.37	7400.45	7483.26	8583.23	8385.64	10197.7	9167.52	9457.64	11343.7	11503.1
1771956_at	YML022W	APT1	5638.84	5621.62	5577.65	5700.1	5342.95	5269.59	5227.94	4412.47	3061.25	1981.36	2177.06	2078.45	886.281	1460.45
1771957_at	YGR031W	YGR031W	913.998	775.953	742.424	761.354	906.818	793.098	771.409	876.672	721.771	757.042	730.388	689.534	733.398	961.585
1771958_at	YKL124W	SSH4	641.359	591.439	617.996	612.785	808.864	680.672	672.803	969.642	862.871	798.841	799.988	731.195	1149.46	1185.38
1771959_at	YJL041W	NSP1	4570.58	4262.16	4528.84	4338.76	4256.04	4661.12	4532.3	4302.73	3712.11	3928.74	3641.31	3537.5	4818.21	4742.38
1771960_at	YDL109C	YDL109C	154.874	163.184	138.557	153.918	131.789	146.452	149.893	139.111	150.233	191.646	142.46	159.879	107.872	121.581
1771961_at	YPR111W	DBF20	1020.94	941.325	949.996	1019.18	993.252	996.182	932.177	977.08	887.087	1266.59	1012.72	1091.2	1247.96	1134.05
1771962_at	YPR060C	ARO7	2347.69	2488.31	2353.7	2450.02	2299.59	2524.84	2217.01	2106.68	2136.02	2693.13	2500.75	2512.8	2031.11	1613.71
1771963_at	YHR209W	CRG1	404.309	375.079	366.258	385.499	544.204	393.642	458.088	768.171	1174.74	2460.63	2264.17	2385.48	4403.97	2160.53
1771966_at	YAL058W	CNE1	1430.51	1265.84	1499.87	1351.31	1407.58	1421.32	1374.45	1325.24	1167.95	1408.24	1540.03	1465.75	1414.17	1437.03
1771967_at	YMR242W-A	YMR242W-A	21.1544	30.6758	29.8619	26.9223	22.7994	21.1938	37.9463	20.7964	29.0692	31.5671	24.9662	27.8368	35.3686	28.7912
1771972_at	YHR189W	PTH1	33.3373	35.4617	20.5559	38.6273	59.182	29.4286	42.1363	45.5857	48.1033	54.6794	36.8989	40.302	46.2757	43.471
1771973_at	YIR012W	SQT1	3636.97	3618.06	3828.05	3690.33	3349.39	3819.58	3354.43	2613.71	1405.26	1070.48	1195.91	1138.67	1404.53	1722.09
1771975_at	YMR055C	BUB2	477.397	430.543	466.731	502.421	546.106	476.16	461.029	532.751	487.296	635.07	655.976	636.183	620.974	616.121
1771976_at	YNL309W	STB1	335.757	344.638	362.664	323.599	383.406	346.945	317.959	425.983	409.231	549.997	479.323	540.447	559.548	513.155
1771977_at	YBR085C-A	YBR085C-A	4615.57	4410.6	4136.17	4617.73	5977.29	4301.75	5050.99	7889.99	10358.4	12281.7	12198.4	11922.2	14665.2	13007.9
1771978_at	YGR252W	GCN5	1307.53	1267.52	1233.41	1254.17	1290.1	1278.87	1308.23	1404.59	1288.38	1276.36	1206.79	1256.67	1193.03	1194.4
1771980_at	YKL084W	HOT13	2975.49	2835.97	2915.37	3386.08	3310.22	3247.23	3086.05	2896.57	2530.64	4011.52	3294.4	3347.4	6131.74	4635.47
1771981_at	YGL110C	CUE3	1104.74	1033.04	1094.14	1127.55	1031.6	1188.5	1131.33	1115.27	1078.85	1095.11	1172.28	1021.88	1191.13	1248.07
1771982_at	YMR170C	ALD2	908.05	834.055	966.192	980.398	1372.34	1040.46	1173.66	2545.3	4393.25	9460.79	8828.92	8857.33	13000.6	6855.92
1771986_at	YGR201C	YGR201C	1314.98	1122.85	1141.52	1364.83	1432.32	1226.88	1249.23	1525.28	1470.2	2085.64	1991.54	1967.16	3201.89	4586.85
1771988_at	YGL175C	SAE2	88.6155	54.4037	84.9806	49.2436	76.7446	68.6643	95.9584	78.9791	75.4196	49.7928	56.9272	60.4071	46.1298	57.8204
1771990_at	YDR379C-A	YDR379C-A	1178.18	996.963	1122.24	1576.71	1458.41	1138.85	1268.2	1924.32	2754.79	3941.49	3558.65	3493.1	4800.31	4761.88
1771992_at	YPL043W	NOP4	3606.48	3450.74	3919.62	3701.05	2804.9	3957.53	2864.16	1418.34	401.621	180.206	99.958	107.83	261.424	955.677
1771993_at	YBL051C	PIN4	3230.18	4315.82	4368.6	3358.49	3687.81	4467.96	4460.51	3507.66	3306.74	2484.57	3015.16	2963.96	3905.13	4542.76
1771997_at	YGL185C	YGL185C	745.014	658.267	726.303	788.713	801.302	729.808	694.01	903.161	916.475	1205.09	1034.09	1092.24	1382.77	1448.2
1771999_at	YOL053W	AIM39	866.607	905.826	886.568	998.131	1149.93	986.545	1083.28	1476.04	1412.09	1264.55	1324.07	1315.94	1284.73	1391.17
1772001_at	YOR336W	KRE5	1938.89	1744.08	1912.31	2011.37	1863.72	1879.22	1868.1	2035.12	1768.89	2485.95	2121.05	2331.86	2464.3	1990.07
1772003_at	YNR050C	LYS9	15757.4	15800.5	15979	15385.1	15507.9	16394.9	15821	15644.5	15779.3	14653.1	15195.8	15070.1	8905.26	9578.68
1772005_at	YBL101C	ECM21	2459.69	2422.66	2471.71	2428.53	2559.19	2491.72	2518.58	3319.5	3229.4	3813.86	3327.24	3511.34	4341.65	3928.45
1772006_at	YDR383C	NKP1	626.446	643.111	712.837	707.051	756.975	784.79	730.396	623.666	520.07	572.243	583.358	559.25	713.021	724.833
1772007_at	YIL029C	YIL029C	569.152	493.512	507.517	589.714	697.685	453.883	511.997	811.467	844.209	811.535	826.803	788.315	675.534	504.838
1772009_at	YLR270W	DCS1	1946.3	1978.35	1807.16	1782.98	2581.64	1875.94	2475.53	3778.56	4373.91	5563.93	4992	5250.45	6238.47	7419.94
1772010_at	YCR012W	PGK1	23626.7	24016.3	23945	22810.5	23699.8	23416.3	24454.3	24546	24827.9	25884.5	25743.8	26324	24343.2	27056.1
1772015_at	YDR346C	SVF1	3761.48	3858.14	3687.3	3555.14	3488.46	3703.32	3633.39	3236.35	2866.14	2612.04	2838.3	2502.74	2954.08	2964.3
1772016_at	YIL070C	MAM33	2119.93	2117.68	1917.4	2192.2	1872.48	2126.59	1854.26	1690.75	1771.34	1987.2	1897.48	1800.2	1556.58	2215.16
1772017_at	YDR246W-A	YDR246W-A	96.3299	77.9343	80.8593	92.8065	131.733	89.1108	91.5087	137.908	85.003	89.3958	85.9277	72.8278	131.865	118.352
1772019_at	YJR025C	BNA1	5466.49	5721.81	5829.4	6164.64	6209.4	6151.32	6144.94	6283.57	6231.51	8778.5	8300.4	8132.73	12322.1	10769.2
1772020_at	YKR010C	TOF2	1327.08	1368.57	1395.24	1393.76	1346.01	1429.61	1302.92	1216.47	1173.71	1283.62	1323.17	1315.26	1644.45	1538.99
1772022_at	YLR150W	STM1	18082.3	17736.7	16825.7	17784	17691.6	17434.8	17085.7	17493.8	17478.4	16481.2	14975.7	15383.1	7492.59	4688.94
1772023_at	YKL091C	YKL091C	1790.25	1736.49	1700.01	1656.54	2937.66	1896.35	2414.29	4315.4	4629.54	4333.25	4778.55	4212.4	3580.94	3940.43
1772025_at	YOR151C	RPB2	6132.57	5733.61	5906.17	6142.71	5942.32	6399.84	5838.64	6048.15	5411.55	5852.98	5472.45	5440.99	5874.89	5098.71
1772027_at	YKR016W	FCJ1	1639.18	1335.71	1507.08	1635.78	1834.04	1568.05	1677.53	2517.48	2393.09	2300.94	2109.47	2205.71	1649.15	2093.01
1772029_at	YMR075W	RCO1	806.74	717.338	730.732	904.9	693.369	782.641	611.53	722.778	726.206	825.962	661.463	651.056	707.986	702.193
1772030_at	YKL185W	ASH1	2837.4	3364.09	3424.96	2955.69	2922.63	3260.03	3496.8	2787.5	2939.39	4515.49	4634.33	4865.6	4164.76	5638.39
1772031_at	YJR045C	SSC1	8655.58	8633.74	8691.92	8045.01	8299.7	8984.21	9006.79	9037.37	9392.1	8699.61	8630.95	8703.99	9793.85	10470.9
1772032_at	YIR010W	DSN1	1441.46	1728.54	2077.37	1502.67	1837.12	1995.48	2067.55	1700.44	1713.3	1563.84	2272.77	2070.58	2240.47	1969.61
1772033_at	YOR128C	ADE2	10180.5	9400.39	9269.38	9359.36	9046.94	9624.46	8706.1	8180.71	6232.99	5736.91	5657.32	5560.15	4093.67	4328.59
1772035_at	YJR022W	LSM8	783.063	758.109	842.691	908.945	1012.73	891.329	968.34	1112.4	1160.51	1090	1400.42	1223.35	1261.71	1101.89
1772041_at	YDR432W	NPL3	6911.38	7923.51	8432	6808.56	7543.09	8131.02	8239.18	8093.73	8539.29	8640.66	9284.64	10149.5	10191.6	6172.92
1772043_at	YDL235C	YPD1	3800.77	3839.31	3674.65	3789.96	3979.82	3851.67	3807.02	3596.04	3746.9	4186.49	4007.69	4160	4297.17	3224.14
1772045_at	YGR233C	PHO81	2520.91	2478.21	2604.91	2828.21	2679.52	2668.93	2554.96	2950.33	2664.9	3405	3197.96	3210.13	3655.95	3760.14
1772047_at	YNL101W	AVT4	2300.03	1959.38	1843.9	2105.81	2776.17	2288.33	2408.28	3610.79	3631.36	4413.9	3744.42	4166.42	3323.43	2875.63
1772048_at	YLR337C	VRP1	2464.67	2748.09	2629.64	2482.49	2686.47	2812.69	2929.82	3210.32	3302.17	3874.79	3513.93	3661.4	4624.77	3635.26
1772049_s_at	YDR261C-D	YDR261C-D	5129.64	5670.18	5030.32	4520.31	3808.13	5757.16	4895.27	3720.55	5286.52	5727.93	4637.61	4595.25	6988.21	7972.03
1772051_at	YEL011W	GLC3	1977.07	1959.12	2224.77	1899.14	5246.38	2568.85	4367.58	9177.65	10032.2	8892.05	10351.2	10159	8705.18	11470
1772052_at	YLR321C	SFH1	1275.38	1181.09	1381.71	1107.9	1327.54	1342.05	1236.2	1101.26	905.491	837.183	1025.73	903.3	892.964	968.823
1772054_at	YJR078W	BNA2	209.766	234.392	227.198	237.251	257.465	238.371	204.248	290.996	299.045	654.156	582.97	637.374	876.968	958.086
1772055_at	YDR247W	VHS1	384.7	448.66	455.92	358.907	656.956	533.809	677.896	823.333	720.746	654.727	602.905	683.35	789.892	957.46
1772057_s_at	YDL248W	COS7	580.55	499.356	571.105	552.889	671.126	558.792	608.369	1007.11	1142	1260.69	1057.47	1192.4	826.971	1060.13
1772060_at	YFL017W-A	SMX2	2963.87	3408.89	3411.19	3442.53	3223.89	3518.87	3261.45	2703.62	2826.65	2966.28	3401.74	3025.48	3554.56	3335.05
1772062_s_at	YFL061W	DDI2	160.188	143.611	129.746	181.934	213.938	132.949	184.153	229.48	250.032	458.68	413.026	483.67	483.293	116.415
1772064_at	YLR368W	MDM30	853.503	832.366	755.377	875.849	753.416	860.745	748.088	836.276	852.424	976.799	821.581	792.28	916.764	976.792
1772065_at	YDR418W	RPL12B	16887.1	17458.1	17088.1	16856.9	16918	16828	17181.1	15827.4	15466.9	12199.5	13550.7	12927.7	3168.11	4460.32
1772066_at	YHL042W	YHL042W	59.8157	58.8411	47.8611	59.1878	92.1389	58.8273	74.1955	119.012	142.7	306.168	231.208	276.265	319.092	200.745
1772068_at	YJR138W	IML1	1665.72	1595.92	1568.24	1626.59	1693.32	1586.13	1702.16	2235.32	2715.07	3914.89	3219.94	3345.34	3307.13	3145.48
1772070_at	YCL063W	VAC17	861.729	835.821	759.439	837.419	866.969	808.588	807.67	860.009	811.732	852.631	780.667	784.057	605.319	618.382
1772073_at	YPL196W	OXR1	1419	1373.48	1335.39	1630.07	1965.96	1448.99	1662.44	2323.1	2375.69	2380.72	2467.24	2307.35	3242.35	2819.19
1772075_at	YJR055W	HIT1	561.305	582.767	479.787	624.185	421.792	523.877	390.441	210.537	146.181	231.836	178.227	151.857	205.439	345.29
1772076_at	YGL090W	LIF1	141.336	126.837	124.656	148.445	157.964	158.099	115.731	165.754	181.589	306.663	241.541	246.865	272.446	264.073
1772079_at	YLR016C	PML1	687.212	753.245	834.293	846.526	790.782	743.015	705.632	680.777	650.518	747.759	897.21	791.78	863.579	862.158
1772084_at	YBL016W	FUS3	1313.06	1436.83	1414.32	1276.2	1201.81	1424.54	1296.32	972.376	710.616	805.415	747.471	791.951	942.759	1392.5
1772087_at	YBR255W	MTC4	1000.39	837.506	852.856	965.069	1029.19	1043.1	959.493	992.117	888.78	1033.72	1010.25	1003.85	1139.89	1262.92
1772089_at	YAL002W	VPS8	867.045	878.342	1000.51	920.982	960.132	914.789	971.261	1112.42	1087.66	1225.83	1265.21	1296.74	1510.91	1505.44
1772091_at	YDR505C	PSP1	2153.52	1829.76	1839.38	2033.72	2128.05	1967.73	1980.09	2964.63	3415.28	3590.88	3230.75	3292.1	3036.2	2934.67
1772092_at	YLR147C	SMD3	1697.05	1796.56	1733.95	1918.53	1848.58	2004.06	1749.35	1579.02	1451.11	1687.78	1837.2	1646.44	1901.17	1820.29
1772095_at	YIL110W	MNI1	2198.86	2015.14	2059.48	2233.1	1831.8	2077.07	1689.78	1275.24	822.281	888.26	789.621	780.566	748.289	876.592
1772098_at	YMR005W	TAF4	2663.11	2764.04	3042.91	2769.15	2872.64	3063.23	2893.06	2500.07	2208.31	2296.93	2633.05	2498.32	2829.77	2601.24
1772100_at	YGR274C	TAF1	1625.7	1603.88	1688.62	1815.42	1664.78	1817.87	1569.61	1536.44	1365.46	1687.43	1591.79	1629.3	2083.12	1969.43
1772101_at	YML060W	OGG1	1206.12	1199.71	1198.83	1152.89	1030.57	1135.41	1123.73	837.801	677.27	645.577	609.605	615.646	648.191	825.459
1772103_at	YIL083C	CAB2	2137.24	2159.83	2320.58	2221.1	2177.09	2422.89	2273.18	1955.8	1645.25	1564.68	1489.9	1485.42	2451.82	2910.09
1772104_at	YJR110W	YMR1	2178.3	2296.48	2304.62	2358.74	2374.13	2148.35	2416.09	2299.25	1960.3	1721.91	2262.33	1842.57	1406.53	1285.77
1772105_at	YNL166C	BNI5	2073.15	2032.05	2062.88	2156.28	1956.89	2039.57	2000.97	1839.15	1522.63	1410.93	1512.15	1455.49	1530.37	1918.49
1772112_at	YGR028W	MSP1	861.743	1001.86	1185.82	957.327	1189.89	962.315	1206.35	1471.78	1746.16	1953.12	2635.96	2394.45	1804.01	1452.21
1772114_at	YBR172C	SMY2	1523.07	1641.55	1638.69	1747.67	989.798	1503.35	1137.9	469.676	349.607	388.595	370.481	333.727	383.932	526.075
1772116_at	YLR429W	CRN1	3285.24	2957.76	3088.64	3168.55	3119.52	3194.74	3132.43	3383.55	3062.1	3909.32	3123.19	3453.56	3638.16	2485.38
1772120_at	YMR083W	ADH3	10118.5	9797.17	9788.46	9915.26	10472.5	10104.7	10222.5	10678.5	10207.2	11120.5	10304.8	10834.2	12384.5	14060.2
1772121_at	YER148W	SPT15	5837.67	5708.17	5300.58	5675.21	5181.67	5541.61	5079.94	4833.19	4315.58	4224.03	3629.89	3751.99	3807.3	4006.04
1772122_s_at	YFL064C	YFL064C	289.919	241.773	297.504	312.369	405.427	325.837	359.957	549.378	724.301	1344.39	1076.49	1316.48	634.37	518.932
1772126_at	YBR040W	FIG1	124.398	157.913	161.622	148.231	153.587	202.727	158.504	142.412	97.3082	115.07	119.802	115.403	86.4652	280.314
1772130_at	YDR155C	CPR1	19881.4	20190.1	20091.3	20330.8	20864.5	19611.6	20801.8	21085	21617	23335.1	23324.6	23850.6	25466.7	26639.9
1772131_s_at	YNL033W	YNL033W	164.152	166.474	152.425	202.497	221.07	182.306	185.546	253.378	251.894	402.431	397.737	393.558	198.044	121.312
1772133_at	YDR244W	PEX5	920.165	975.171	987.606	1029.62	1061.26	1108.84	1060.28	1167.66	1125.85	1218.61	1223.34	1124.15	1217.76	1189.68
1772134_at	YKL178C	STE3	410.575	332.606	324.052	358.894	324.936	332.939	425.086	287.122	313.341	344.559	289.686	345.528	202.269	224.736
1772137_at	YGR033C	TIM21	2617.29	2653.58	2641.05	2494.91	2299.77	2449.49	2509.67	2256.18	2100.4	2100.26	1924.36	2107.57	2169.5	2368.37
1772138_s_at	YBL101W-B	#N/A	8952.87	9498.02	9533.25	7532.89	7689.48	9268.19	8709.37	7268.61	8509.25	8025.15	9517.21	8788.69	9847.52	11538.5
1772139_at	YHR030C	SLT2	2467.49	2590.63	2597.93	2549.78	2671.35	2815.68	2695.52	3411.7	3936.41	7818.21	6230.14	6785.88	8982.77	3319.78
1772142_at	YGR026W	YGR026W	6077.21	5670.38	5558.81	5702.07	6129.11	5656.92	5778.07	6976.81	6751.54	8127.42	6910.96	7368.91	8594.95	8792.2
1772145_at	YLR371W	ROM2	2547.09	2402.56	2398.21	2785.6	2613.84	2448.83	2423.78	3125.63	2950.45	3117.64	2808.77	2915.86	3710.12	3862.45
1772146_at	YDR352W	YDR352W	1713.13	1688.73	1685.25	1792.51	2028.41	1759.77	1879.8	2439.38	2934.86	3898.43	3132.01	3389.56	2707.01	2646.94
1772147_at	YDL175C	AIR2	844.04	876.895	887.724	836.505	893.026	863.625	925.968	797.092	660.3	653.922	688.75	680.563	617.035	625.296
1772148_at	YKR031C	SPO14	2527.2	2311.91	2389.41	2537.18	3005.99	2617.9	2749.67	3914.44	3297.7	2782.98	2911.25	2905.59	3132.94	3385.06
1772156_s_at	YGR118W	RPS23A	20006.8	20951.4	21436.7	19231.5	19878.4	19512.8	21196.4	18992.5	19842.3	18093.5	21379.3	20128.6	13767.7	15637.8
1772162_at	YGR015C	YGR015C	777.713	712.695	684.803	749.459	872.232	760.835	844.111	947.831	889.709	908.445	890.433	918.737	800.546	772.087
1772164_at	YBL014C	RRN6	1329.07	1343.34	1368.76	1391.8	1141.9	1527.67	1250.54	865.301	681.46	755.419	697.72	709.161	891.668	938.721
1772165_at	YOR073W	SGO1	1822.89	1828.28	2236.96	1652.8	2083.39	2022.08	2064.44	1866.49	1560.93	1109.79	1594.71	1438.63	1154.98	1367.49
1772166_at	YDR323C	PEP7	520.553	447.588	487.899	561.153	551.592	538.792	519.988	674.855	686.871	818.437	742.525	748.026	797.513	759.802
1772167_at	YKL018C-A	YKL018C-A	2130.59	2233.66	2288.24	2606.45	2348.6	2472.78	2318.18	2350.78	2466.49	2945.4	2911.16	2698.66	3026.06	2722.68
1772170_at	YGR217W	CCH1	1650.9	1592.55	1772.95	1752.71	1572.22	1793.31	1544.21	1256.37	883.544	1076.31	1037.72	1061.02	1488.04	1324.27
1772171_at	YLR152C	YLR152C	1834.04	1601.7	1789.44	1774	3052.47	1964.77	2493	4139.08	3612.89	3466.51	3287.28	3212.48	3202.34	3491.78
1772172_at	YJR002W	MPP10	1608.28	1541.26	1539.4	1532.91	1159.36	1555.93	1236.02	862.898	413.48	288.232	215.828	230.381	326.939	719.154
1772174_at	YKL082C	RRP14	3001.06	3221.16	3411.26	3492.9	2150.68	3395.13	2389.03	866.492	323.348	392.435	321.489	330.46	663.084	1241.16
1772181_at	YKL133C	YKL133C	676.278	603.784	641.1	701.585	895.931	722.427	782.424	1396.17	1478.95	1654.36	1495.61	1505.67	1674.49	1464.36
1772183_at	YML030W	AIM31	1607.91	1641.09	1669.44	1833.84	2162.65	1745.37	1929.83	2360.6	2430.34	2343.01	2640.68	2455.79	2569.96	2683.65
1772185_at	YNL051W	COG5	1444.22	1597.87	1472.09	1579.41	1552.42	1651.91	1594.55	1683.45	1780.91	1936.15	1863.45	1769.81	1777	1625.58
1772186_at	YER105C	NUP157	3442.22	3420.37	3589.7	3631.27	3326.36	3577.1	3512.99	3277.64	2695.55	2934.92	2868.79	2891.98	3058.37	3104.45
1772188_at	YOR059C	YOR059C	1812.25	1765.25	1807.91	2099.4	2173.21	2005.19	2006.14	2663.76	2630.66	3560.11	3332.93	3383.29	3382.37	2908.55
1772190_at	YGL128C	CWC23	879.482	759.036	732.521	872.124	963.627	835.221	831.768	1014.74	961.59	1059.03	958.819	990.206	1140.36	1290.67
1772192_at	YKR071C	DRE2	1807.52	1805.65	1873.99	1852.4	1710.91	1808.07	1698.34	1521.17	1068.99	1099.4	1091.06	1132.24	1076.66	967.452
1772193_at	YLR297W	YLR297W	442.577	500.519	478.337	529.383	763.006	533.165	635.697	749.909	580.869	559.411	545.844	592.39	1056.3	2081.41
1772195_at	YPR169W	JIP5	3491.4	3434.24	3841.59	3409.21	3148.86	3543.66	3240.5	3025.17	2916.66	2363.47	2886.79	2676.86	2952.83	2910.24
1772196_at	YLR259C	HSP60	12219.2	11286.2	11287.6	12363.2	12184.6	12367.7	11570.8	13116.3	12677.6	12199	12414.2	11665.2	14335.4	15145.8
1772198_at	YCR102C	YCR102C	319.522	250.638	314.784	381.271	381.484	317.339	336.641	415.22	327.87	506.893	400.312	402.722	559.236	387.576
1772199_at	YNR058W	BIO3	785.592	713.697	705.798	800.272	666.089	746.255	717.016	579.823	506.473	931.072	723.075	829.007	842.629	491.067
1772201_at	YOR098C	NUP1	2532.02	2782.62	2627.08	2583.7	2600.73	2419.72	2880.09	2056.24	1627.89	1200.82	1539.3	1411.32	1045.06	1122.05
1772202_at	YKL148C	SDH1	1974.18	1954.75	1825.58	1919.17	2561.1	2162.52	2510.33	3774.22	4325.86	4988.44	4525.07	4586.5	4365.25	5622.55
1772203_at	YFL023W	BUD27	1220.15	1230.44	1382.47	1460.48	1087.58	1428.74	1107.09	491.043	128.897	135.838	80.6505	95.2771	190.371	693.249
1772204_at	YER178W	PDA1	12645.8	11803.6	11711.8	12209.6	12781.4	12796.7	12158.1	14089.7	13698.4	16653.5	13913.6	15156.2	18620.2	18914.5
1772205_at	YLR319C	BUD6	785.087	720.945	712.255	803.571	738.081	750.28	665.128	700.163	708.319	883.964	729.403	764.513	829.851	836.474
1772207_at	YBL037W	APL3	1294.44	1323.17	1351.41	1284.42	1319.55	1422.7	1394.08	1365.05	1233.46	1201.42	1164.24	1160.94	1475.88	1367.1
1772208_at	YBR048W	RPS11B	12713.4	12538.5	12627.4	12835.8	13067.8	12878.6	12753.2	12380.9	11540.5	10119.7	10166.9	9626.47	2205.66	1415.69
1772209_at	YIL104C	SHQ1	908.639	887.484	823.96	934.108	549.858	823.93	560.08	215.749	119.336	213.748	136.451	129.145	247.06	372.316
1772212_at	YKL119C	VPH2	1947.77	1684.4	1877.56	2159.45	2095.34	1683.89	1773.91	1991.61	1818.47	2083.15	2217.96	2037.12	2021.41	1655.61
1772214_at	YGL015C	YGL015C	46.1086	39.5859	40.1703	48.0786	49.1009	48.8435	32.4331	45.9548	27.2157	56.8372	39.2381	40.9017	56.8239	55.5506
1772218_at	YMR063W	RIM9	45.584	31.8045	31.426	36.5432	39.7897	30.6773	32.4387	38.7063	30.9816	76.0935	46.3829	50.646	48.6947	44.8796
1772220_at	YDR178W	SDH4	2393.95	2621.87	2317.6	2408.1	3334.4	2502.02	3025.65	4283.75	5010.58	5023.47	4801.74	4853.2	5347.75	7062.34
1772222_at	YMR208W	ERG12	2701.12	2572.63	2424.6	2419.6	2732.15	2648.39	2619.23	3071.58	2909.6	3628.24	3091.94	3106.56	3503.88	3176.45
1772223_at	YDL066W	IDP1	8031.09	7527.97	7645.83	7862.32	8330.95	8145.9	7555.83	9172.53	9846.42	15976.4	12240.1	14025	19659.4	14399.4
1772224_at	YDR202C	RAV2	1658.9	1586.55	1521.85	1608.97	1997.45	1655.86	1780.37	2563.68	2512.9	2285.93	2252.17	2225.08	2341.46	2465.68
1772225_at	YPL212C	PUS1	2376.74	2196.41	2272.87	2455.26	1769.71	2334.84	1749.71	991.417	381.079	427.728	326.468	348.574	648.748	773.425
1772226_at	YAL026C	DRS2	2520.87	2399.52	2888.71	2298.52	2464.87	2527.74	2675.75	2621.07	2358.75	2324.06	2809.8	2624.43	2418.21	1989.73
1772227_at	YJL137C	GLG2	691.69	757.098	736.802	698	823.935	750.984	842.564	957.302	1041.73	1365.61	1277.94	1323.3	1179.84	1744.05
1772228_at	YJR039W	YJR039W	502.744	518.578	550.168	566.881	754.516	581.35	659.263	1022.77	894.694	976.919	1010.45	951.369	1354.48	1149.52
1772229_at	YKL163W	PIR3	918.35	942.366	938.873	843.316	895.201	851.965	1046.88	1024.84	1168.87	2108.88	1811.52	2003.44	5055.69	1994.53
1772231_at	YHR201C	PPX1	2841.35	2583.2	2721.59	3197.1	2647.43	2707.75	2558.31	2621.37	2180.23	2426.1	2417.75	2317	2303.49	2186.13
1772232_at	YLR179C	YLR179C	15475.7	15202.6	15128.1	15909.4	15913.6	15449.2	15281.7	16062.7	15366.2	15805.7	14846.6	15598.6	15566.8	17409.3
1772233_at	YGL136C	MRM2	1092.39	1402.1	1659.03	1289.44	1322.69	1462.37	1532.6	1197.54	1292.03	1292.1	1642.96	1438.91	1437.3	1408.53
1772234_at	YGR232W	NAS6	3527.75	3616.57	3601.33	3804.61	3822.39	3341.56	3737.66	3754.68	3551.65	4925.09	4385.72	4835.54	4773.74	3951.04
1772238_at	YEL016C	NPP2	1368.81	1383.2	1421.36	1471.7	1360.46	1437.67	1354.7	1359.55	1198.67	1308.84	1275.91	1297.08	1710.64	1790
1772239_at	YNL002C	RLP7	4943.38	4230.66	4261.81	4956.19	3580.35	4225.98	3165.36	1791.41	545.577	353.487	237.094	258.408	523.991	1422.27
1772240_at	YLR422W	YLR422W	2353.06	2284.2	2392.1	2475.62	2448.46	2480.59	2424.82	2742.19	2397.8	2342.74	2215.46	2172.32	3161.41	3769.37
1772241_at	YIL014W	MNT3	2199.4	2073.31	2410.65	2432.18	2005.09	2297.2	2022.15	2161.74	1866.44	1695.29	1719.16	1693.91	1645.25	1903.74
1772243_at	YFL005W	SEC4	5968.85	5702.91	5637.86	5912.29	6253.58	5674.49	5707.28	6214.35	6195.67	6907.16	6741.55	6980.24	7582.25	6664.7
1772247_at	YPR122W	AXL1	1701.32	1767.86	1810.1	1734.37	1675.65	1891.83	1784.03	1626.45	1301.86	1267.86	1236.48	1245.88	1962.11	2122.03
1772248_at	YGL225W	VRG4	8946.92	8493.66	8624.15	8242.06	8699.78	8166.5	8394.69	8449.03	7771.82	7682.39	7603.12	8086.03	7324.9	6935.42
1772249_at	YJR118C	ILM1	3296.99	3674.1	3376.17	3409.07	3394.52	3312.52	3195.99	3282.89	3475.57	3683.37	3466.99	3473.93	3415.5	3373.21
1772250_at	YML012W	ERV25	9986.48	9926.77	9802.21	10580.7	10614.9	9485.72	9667.27	10363	10121	11055.1	11046.8	11177.8	12106.7	11390.7
1772251_at	YJL189W	RPL39	17904.7	17647.5	17688.6	17598	16265.7	17264.5	16908.2	15217.5	16667.7	14659.1	15143.5	14111.3	6109.31	8052.76
1772252_at	YOR019W	YOR019W	512.688	506.725	558.837	574.896	655.449	603.217	589.147	773.412	870.482	975.164	1045.44	897.185	1016.62	967.331
1772253_at	YOR250C	CLP1	1287.38	1120.09	1126.7	1238.94	1333.1	1258.64	1319.51	1636.27	1670.19	1829.76	1756.95	1731.8	1536.5	1536.4
1772255_at	YKL067W	YNK1	5220.84	5449.22	5627.41	5482.72	6568.51	5375.95	6214.16	6813.17	7378.27	7349.81	8554.67	7955.94	9312.91	11606.5
1772258_at	YMR244C-A	YMR244C-A	1669.51	1743.48	1671.72	2005.66	1927.79	1850.37	1819.52	1816.07	1799.8	2139.1	2230.13	2104.22	3134.71	3643.24
1772259_at	YIR037W	HYR1	5487.29	5764.23	5373.75	5688.94	6224.67	5721.31	5751.23	6617.49	7123.53	9837.7	8306.43	8919.91	13379.1	13416.9
1772260_at	YDL088C	ASM4	2296.76	2180.01	2176.43	2458.29	2239.11	2352.98	2238.05	2503.09	2225.3	2637.22	2262.75	2220.85	2213.21	2038.4
1772261_at	YEL034W	HYP2	16538.7	18046.5	18538	16953.8	17180.3	16786	18095.6	16629.9	17237.2	16610.6	18130.9	18408.8	17153.6	18162
1772263_at	YGR216C	GPI1	2023.12	1811.75	1973.86	2058.58	1813.5	1983.99	1780.29	1449.41	1205.7	1338.36	1213.67	1306.54	1456.57	1189.7
1772264_at	YLR009W	RLP24	3409.88	3686.36	3331.22	3717.53	2305.73	3185.4	2276.12	755.72	145.207	106.206	50.5335	39.1398	96.1904	497.452
1772268_at	YPR091C	YPR091C	2198.87	2250	2282.02	2281.61	2191.29	2253.23	2248.85	2581.45	2756.39	2520.31	2667.77	2459.19	2397.38	2175.23
1772275_at	YJR097W	JJJ3	696.709	714.994	697.442	899.274	340.187	625.666	328.932	105.045	30.8843	67.3088	31.8528	18.0634	60.5025	214.701
1772278_at	YDR285W	ZIP1	352.666	346.048	326.329	343.447	331.503	332.231	379.975	401.938	449.964	449.96	438.102	464.544	467.572	429.046
1772279_at	YMR251W-A	HOR7	20063.8	18695.8	18481.1	20931.7	22831.1	20247.7	20389.3	23985.2	26697.4	28860.3	28303.7	28683.9	29067	28826.1
1772281_at	YHL009C	YAP3	619.027	622.449	604.194	607.852	567.433	610.076	576.446	661.578	673.753	714.057	683.654	678.172	552.251	455.141
1772282_at	YER177W	BMH1	14575.9	14220.9	14203.6	13923.9	15242.6	14585	15010.3	15463	15932	16831.1	16972.2	17092.1	17235.8	17389.9
1772283_at	YER061C	CEM1	983.378	971.636	987.483	971.394	969.956	1021.82	953.016	1001.12	1062.96	1544.16	1440.32	1460.82	751.325	547.193
1772284_at	YLR225C	YLR225C	2195.25	2206.82	2271.87	2326.58	2614.09	2370.3	2590.93	3545.54	3551.1	3915.7	3681.4	3620.53	4176.1	3220.19
1772287_at	YHR018C	ARG4	10566.4	10940.5	10603.3	10412	10616.7	11088.4	11124.6	11581.8	13350.9	19502.8	18181.1	19337.9	20397.4	14658.9
1772288_at	YOR038C	HIR2	2465.18	2336.61	2256.94	2515.17	2281.83	2574.24	2434	2230.25	2002.96	1859.59	1782.89	1619.63	2328.21	2034.88
1772289_at	YHR207C	SET5	1643.02	1724.13	1722.08	1850.84	1658.66	1807.57	1734.26	1795.14	1786.75	1986.74	2159	2038	2168.88	2503.98
1772292_at	YFL054C	YFL054C	693.023	764.214	797.647	787.544	1018.79	875.345	975.394	1696.59	1717.07	1483.3	1675.63	1611.25	2032.72	2470.3
1772294_at	YLR388W	RPS29A	16046.6	16543	16108.1	16489.9	15812.9	15914.3	15685.6	13946.5	13189.8	8417.34	10213.7	8810.19	1494.55	2628.42
1772298_at	YGL160W	AIM14	1792.91	1620.36	1854.9	2022.75	1848.78	1741.7	1909.63	2188.94	1975.18	1972.16	2015.98	1907.13	1884.71	2028.63
1772307_at	YML016C	PPZ1	1931.27	1901.87	1930.29	2133.15	1868.29	1764.88	1779.53	1716.49	1462.04	1901.08	1816.06	1883.82	2160.99	1645.29
1772308_at	YAL016C-B	#N/A	803.694	743.686	898.041	866.911	700.93	703.945	877.815	1021.87	1067.01	1069.24	1239.2	1131.87	1136.59	1244.97
1772310_at	YLR207W	HRD3	1165.28	1031.09	1072.58	1197.47	1141.81	1192.16	1050.58	1345.61	1282.97	1434.73	1391.26	1342.18	1232.06	1177.01
1772312_at	YLR415C	YLR415C	39.381	48.4544	48.0833	47.7468	66.6653	29.7663	52.7182	76.4056	77.4735	76.5694	73.1803	73.6541	57.9791	40.7242
1772313_at	YHR103W	SBE22	2765.54	2554.42	2723.1	2731.09	2595.8	2795.42	2488.51	2825.58	2507.47	2080.15	1783.07	1941.12	2071.3	2538.81
1772317_at	YGR264C	MES1	7714.05	7373.5	7335.57	7487.64	7017.67	8023.83	7037.88	6719.37	5183.52	3601.01	3429.68	3295	2624	2816.49
1772320_at	YPL048W	CAM1	7456.61	7307.11	7441.06	7466.82	7541.57	7290.42	7464.31	8133.83	7518.69	8875.66	7936.86	8427.27	10290.3	10645.4
1772321_at	YOL018C	TLG2	996.58	1087.18	1096.14	1160.17	1199.66	1209.65	1201.18	1291.65	1274.32	1578.43	1476.61	1400.24	1951.95	2008.21
1772326_at	YBR168W	PEX32	1305.22	1249.5	1379.21	1313.71	1256.82	1224.01	1342.55	1486.2	1441.86	1409.55	1505.62	1469.24	1112.94	989.672
1772327_at	YJR059W	PTK2	1845.52	2110.77	2219.42	1845.08	2748.22	2189.58	2886.86	4021.1	3995.68	3476.61	3809.8	3685.28	4070.3	3814.43
1772328_at	YBL039W-A	#N/A	1278.77	1215.91	1333.53	1481.65	1499.23	1406.43	1317.13	1654.93	1845.73	2281.27	2560.09	2357.26	3371.06	3661.77
1772330_at	YDR414C	ERD1	1252.4	1299.82	1342.37	1244.71	1142.17	1207.93	1136.34	984.454	904.717	937.713	981.844	971.186	871.554	624.909
1772331_at	YER016W	BIM1	1511.25	1677.16	1629.65	1600.67	1719.57	1684.82	1668.8	1683.44	1657.06	1769.29	1672.31	1730.61	1804.36	1544.52
1772333_at	YPL263C	KEL3	1925.98	1742.4	1831.73	1990.73	1595.26	1864.27	1574.17	1264.54	760.616	313.335	358.89	290.008	186.659	397.437
1772336_at	YLR056W	ERG3	6619.42	6867.99	6768.14	6651.49	6218.3	6553.78	6387.65	5372.36	4165.88	5283.33	4393.56	5322.11	8090.65	11463.6
1772338_at	YML070W	DAK1	5140.77	4864.3	4913.92	5394.04	5243.93	5140.48	5251.83	6080.57	6586.52	8116.04	7399.22	7549.49	9700.29	9995.91
1772341_at	YDR470C	UGO1	786.23	900.539	828.236	773.902	818.007	809.75	824.895	921.93	921.609	939.816	856.566	885.544	853.735	1058.18
1772342_at	YDL200C	MGT1	1736.29	1578.42	1630.56	2196.6	1933.7	1665.47	1642	2181.28	2447.04	3783.34	3477.3	3193.88	3988.69	3709.23
1772343_at	YGL229C	SAP4	1278.4	1311.7	1166.56	1280.21	1444.14	1253.67	1458.05	1924.89	1673.89	1081.89	1193.11	1108.02	1273.03	1399.72
1772344_at	YLR246W	ERF2	1166.5	1091.11	1206.3	1314.14	1801.39	1249.57	1422.86	2520.48	2866.69	3932.7	3252.66	3638.28	2710.51	2415.06
1772346_at	YBR223C	TDP1	276.083	188.676	197.378	249.343	322.339	237.343	236.508	496.179	468.009	668.839	527.161	571.559	468.988	373.879
1772347_at	YDR270W	CCC2	1286.79	1052.63	1215.95	1311.6	1261.41	1160.51	1001.94	1076.74	790.969	840.697	703.267	814.572	1072.15	1656
1772348_at	YBR235W	YBR235W	1029.9	937.42	1098.16	1044.89	1155.76	1026.06	995.864	1503.39	1776.81	2606.06	2251.81	2452.72	2418.73	2012.34
1772349_at	YNL182C	IPI3	1097.94	1014.83	1079.27	1211.34	679.875	1060.72	717.876	293.141	86.4043	109.417	62.1306	70.6597	85.9763	221.851
1772350_at	YGR175C	ERG1	6512.98	6562.96	6806.01	6232.94	6824.55	6223.05	7179.61	6226.44	5511.73	6321.07	6964.3	7132.42	8203.73	9281.21
1772352_at	YKR026C	GCN3	3016.66	3046.23	2992.8	2992.42	2727.15	2795.26	2671.39	2126.39	1493.64	1531.98	1650.2	1615.34	1231.04	1217.76
1772356_at	YAL064C-A	YAL064C-A	12.1574	12.3414	16.32	12.1754	11.7723	13.4852	10.9206	14.0563	12.8871	16.337	11.6866	13.356	12.6165	16.6234
1772358_at	YKL070W	YKL070W	170.291	171.873	145.847	155.728	141.106	154.959	182.627	110.257	140.518	159.641	115.359	168.87	115.659	112.796
1772361_at	YHR126C	ANS1	26.7659	16.4396	21.3142	24.2403	24.1852	25.5895	18.8106	15.3611	17.8213	21.5707	16.1611	21.3587	21.0362	20.9925
1772362_at	YJR075W	HOC1	4845.73	5044.94	5047.76	4959.62	4640.76	5065.4	4819.65	4601.6	4522.13	4511.32	4570.95	4453.57	4463.26	4861.65
1772365_at	YLR108C	YLR108C	3156.56	3000.77	3194.62	2835.63	3226.93	2980.13	3179.79	3111.43	2153.27	1977.89	1937.15	1883.08	2173.97	2544.13
1772366_at	YML063W	RPS1B	14761.1	15706.8	15803.6	14937.4	14528.7	14598.8	15010.7	13680.1	14382.2	12306.7	13375.5	12893.5	2485.72	3188.08
1772367_at	YMR091C	NPL6	3152.75	2983.87	3219.48	3256.51	3139.72	3185.24	3213.48	3230.5	3030.07	3181.03	3213.18	3044.83	2911.63	2477.34
1772369_at	YJL197W	UBP12	2738.53	2815.31	2638.37	3114.08	2652.6	3096.45	2520.24	2435.26	1889.26	1898.6	1880.11	1752.15	2258.7	2443.52
1772371_at	YJL048C	UBX6	814.291	808.837	802.844	898.488	1107.4	894.075	1008.1	1405.24	1533.58	1825.32	1560.78	1551.94	2450.02	2752.5
1772372_at	YNL016W	PUB1	5821.51	5684.36	6529.56	5314.6	5771.35	6263.04	5445.04	5934.24	5708.02	5285.96	5328.91	5997.46	5023.93	4805.75
1772373_at	YLL039C	UBI4	6726.38	6426.97	6260.14	6666.51	7966.27	6898.97	7731.15	10661.8	13050.7	15858.8	14355.6	14753.3	17303	18250.1
1772374_at	YJR054W	YJR054W	896.803	951.929	946.017	971.299	900.267	942.973	941.031	867.218	793.772	1106.12	1047.31	1049.42	1206.8	840.619
1772375_at	YOL140W	ARG8	4290.41	4152.28	4348.27	4338.01	3993.78	4418.97	4084.67	3494.73	2508.64	2455.16	2291.81	2253.08	2617.47	2365.08
1772376_at	YPL051W	ARL3	940.065	987.954	902.361	1120.82	1081.67	1062.54	1004.57	986.272	978.065	1105.07	1113.03	1034.17	1017.06	936.034
1772377_at	YPL121C	MEI5	13.7221	16.2807	17.5707	13.9398	14.8418	16.0689	13.9889	11.6284	13.0073	14.6291	17.1675	13.8905	12.9882	12.5014
1772384_at	YEL058W	PCM1	5401.06	4931.77	5083.77	5555.05	5472.61	5498.2	5224.65	6104.11	6184.24	9480.33	8266.55	8501.04	10579.3	6655.01
1772386_at	YAL015C	NTG1	865.097	1011.7	996.508	897.297	1018.23	907.12	966.962	1122.77	1289	1427.26	1698.45	1632.71	1285.09	947.797
1772391_at	YIL057C	YIL057C	46.8452	24.4147	28.0015	45.3467	49.7621	50.0695	28.8249	55.1401	61.3731	64.5151	42.344	36.3477	57.0549	68.3952
1772392_at	YDR211W	GCD6	4631.7	4040.98	4509.14	4562.38	4120.52	4583.58	3892.02	3515.67	2626.56	2232.72	2249.42	2220.33	3236.49	3107.01
1772393_at	YLR154W-E	#N/A	2328.23	800.047	1248.93	2196.4	2770.21	1523.73	1261.62	2095.08	1254.63	992.742	1248.58	759.652	770.742	656.925
1772394_at	YML118W	NGL3	133.445	122.441	202.746	162.17	267.91	168.034	146.998	353.66	420.74	484.914	529.609	516.153	535.154	396.296
1772396_at	YBR097W	VPS15	1744.94	1551.91	1661.56	1850.85	1627.19	1655.62	1580.21	1922.25	1998.73	2227.26	2083.69	2032.76	2525.95	2907.82
1772398_at	YKL060C	FBA1	21711.7	22470	23245.6	21268	21957.6	21736.2	23116.1	21908.3	22365.3	23393.1	24588.1	25275.9	23356.3	23622.6
1772399_at	YOL110W	SHR5	1613.91	1338.81	1375.43	1684.69	1815.57	1320.93	1470.76	1859.95	1582.76	1962.33	1699.81	1779.36	1619.86	2314.3
1772400_at	YMR079W	SEC14	5687.86	5244.49	4860.59	5193.27	5116.05	4984.56	4879.86	5027.04	4383.25	4600.13	3483.46	4003.59	4561.54	4681.7
1772401_at	YDR485C	VPS72	830.618	849.804	785.304	840.882	785.606	835.687	858.798	932.563	942.968	962.454	934.275	949.914	1063.17	1050.47
1772405_at	YLL029W	FRA1	2808.85	2702.47	2895.48	2906	2987.91	2906.8	2915.87	3351.01	2839.43	2678.29	2679.14	2725.93	3963.61	4638.53
1772407_at	YNL044W	YIP3	7086.37	6810.64	6817.44	7363.79	7379.09	6753.98	6646.6	7090.75	6694.23	8330.13	7402.34	8057.5	8323.88	6111.21
1772408_at	YPR073C	LTP1	4740.78	4809.48	4736.66	5409.29	4772.95	4188.73	4388.07	4305.89	4983.21	5739.31	5833.87	5674.65	6604.02	5653.96
1772410_at	YAL031C	GIP4	891.589	874.198	1040.52	911.474	1186.5	1081.82	1121.82	1453.64	1460.27	1572.71	1774.9	1682.77	1531.08	1260.95
1772412_at	YAL023C	PMT2	8494.78	8012.04	8528.77	8323.34	8356.37	8195.69	7945.64	8535.39	7332.22	6759.19	7031.76	7052.47	6470.79	6564.31
1772414_at	YLR298C	YHC1	770.818	853.624	899.117	936.824	1180.8	996.413	1057.85	1112.34	1056.44	1234.92	1333.5	1265.61	1441.16	1079.75
1772416_at	YGL257C	MNT2	1929.1	1840.11	1878.32	2092.39	1766.36	1972.29	1806.37	1816.65	1401.22	1793.9	1534.7	1629.75	1659.79	1688.62
1772418_at	YIL034C	CAP2	4616.29	4680.93	4300.51	4799.2	5031.11	4660.52	4716.25	5481.92	5680.96	7056.34	5994.71	6368.14	8175.1	6664.72
1772420_at	YBR228W	SLX1	957.22	873.562	896.244	985.917	1076.07	1066.66	1034.22	1251.86	1244.08	1772.1	1643.06	1635.44	1419.35	1194.74
1772421_at	YCL035C	GRX1	5370.65	5509.82	5518.11	5953.07	6781.1	6243.04	6550.16	7646.93	8877.06	10758.3	10155.9	10164.2	12911.7	14093.7
1772426_at	YEL020C	YEL020C	400.989	372.86	417.939	466.989	477.892	438.234	404.542	594.099	637.875	756.267	695.088	708.447	687.191	761.587
1772433_x_at	YLR388W	RPS29A	17879.9	18390.9	17965.8	18235.7	17408.5	17662.9	17959.8	16055.6	15667.1	10874.2	12489.9	10884.3	2312.64	4041.78
1772438_at	YOL006C	TOP1	1595.75	1428.72	1513.37	1641.8	1268.83	1470.44	1339.78	1059.9	872.052	890.12	814.484	846.592	1071.11	1494.21
1772442_at	YLR175W	CBF5	7184.74	8219.58	8287.93	7328.96	7287.36	7968.07	7040.34	5238.35	2820.81	511.463	895.246	641.629	610.594	1433.37
1772443_at	YOR036W	PEP12	1597.58	1932.52	1884.59	1935.51	2633.74	1996.01	2543.07	3451.22	3583.32	4171.28	4513.27	4430.31	4931.74	4420.58
1772446_at	YDL189W	RBS1	2917.75	2972.73	2965.52	2990.87	2849.81	3165.43	2892.65	2683.3	2435.38	2809.98	2606.32	2640.87	2849.19	2408.75
1772447_at	YLR251W	SYM1	1218.38	1155.81	1110.79	1155.76	2281.93	1166.35	1784.95	3730.24	4398.71	4144.19	4245.26	3974.49	4299.71	4454.43
1772448_at	YPL221W	FLC1	1929.84	1936.9	2064.24	2058.52	2074.87	1915.38	2094.42	1784.33	1399.99	1781.77	1735.88	1817.08	2245.82	1684.6
1772452_at	YOR054C	VHS3	774.212	793.308	946.577	938.547	1045.47	793.712	942.777	1370.67	1360.22	1088.78	1469.66	1319.79	1661.17	1627.03
1772456_at	YIR036C	IRC24	1831.9	1678.14	1783.93	1974.44	2214.5	1895.7	1968.05	2425.76	2569.07	3798.27	3523.4	3580.2	4943.84	6467.62
1772457_at	YNL189W	SRP1	6430.34	5850.06	6070.04	6633.14	5769.91	6171.84	5879.01	5904.98	5730.19	6460.15	5803.97	5823.02	7190.49	7488.76
1772459_at	YDL181W	INH1	2847.4	2928.4	2828.49	3346.38	3857.62	3185.15	3424.97	4740.04	5644.38	7742.61	7807.43	7342.89	8587.76	11362.5
1772460_at	YJR111C	YJR111C	1115.76	1236.13	1263.38	1178.24	935.846	1190.11	1038.99	681.792	673.904	1116.42	1134.79	1121.97	1348.55	936.618
1772463_at	YBL079W	NUP170	3172.32	2816.57	2917.36	2867.89	2525.64	2983.19	2616.62	2006.74	1839.16	1803	1561.16	1693.55	1999.91	2660.63
1772464_at	YOR035C	SHE4	1086.43	972.929	976.023	1049.64	1346.82	1130.13	1268.33	2016.12	2331.96	3181.2	2514.28	2730.87	1830.06	1582.2
1772465_at	YNL224C	SQS1	722.347	717.583	681.515	727.909	666.868	726.318	586.191	766.736	800.236	834.928	716.507	747.196	853.217	768.278
1772467_s_at	YHR054C	YHR054C	4297.88	3828.56	4027.78	4527.94	3931.11	4077.08	3799.06	3925.54	3492.05	3716.19	3245.27	3263.26	3609.62	4502.98
1772468_at	YKR094C	RPL40B	13964.1	14511	14271.9	14217.2	13380.3	13990.3	14044.4	12421.8	12664	10550.7	10858.8	10063.3	2101.92	3467.91
1772470_at	YGL065C	ALG2	2025.49	2159.63	2260.24	2223.31	2114.29	2142.18	1830.26	2159.5	1999.12	2121.2	1881.52	2110.61	2234.26	2336.3
1772473_at	YPR109W	YPR109W	1572.27	1443.33	1420.87	1636.35	1616.21	1430.12	1428.55	1620.95	1662.59	1918.63	1984.79	1910.31	1991.2	1808.24
1772475_at	YDL093W	PMT5	913.989	831.535	840.608	843.891	813.284	774.726	798.526	909.164	813.103	1030.24	815.74	952.386	849.632	975.558
1772477_at	YJR124C	YJR124C	2038.12	2043.28	2016.08	2126.94	1616.84	1959.7	1606.96	1212.69	668.242	516.401	474.613	488.626	407.548	464.477
1772483_at	YDL225W	SHS1	2616.42	2802.62	3021.97	2784.14	2759.24	3145.52	3062.2	2751.21	2652.4	2726.89	2985.71	2788.88	3259.73	3120.85
1772484_at	YLR242C	ARV1	862.037	774.532	759.251	930.133	730.294	732.327	601.52	616.91	510.918	525.868	384.165	420.013	504.946	645.357
1772485_at	YOR195W	SLK19	1760.63	1881.05	2227.55	1993.59	1435.17	1925.96	1769.29	1200.36	1325.58	1120.16	1474.33	1280.89	1840.96	2204.43
1772487_at	YLR148W	PEP3	1358.16	1334.13	1367.88	1538.9	1221.5	1270.97	1273.83	1383.8	1321.5	1277.76	1385.91	1298.39	1349.76	1368.86
1772491_at	YJR053W	BFA1	44.6542	52.358	44.0347	48.9645	55.6791	57.5159	41.6012	61.7174	63.8828	93.8642	51.6639	68.3414	44.9716	57.5402
1772496_at	YPR128C	ANT1	1371.52	1207.16	1212.64	1373.05	1407.93	1246.66	1201.88	1495.18	1367.18	1832.73	1355.7	1536.24	1334.18	1449.78
1772497_at	YBR102C	EXO84	1118	1019.3	1057.16	1195.25	1091.42	1164.07	1060.96	1134.29	1114.93	1289.92	1178.51	1160.89	1283.83	1369.55
1772499_at	YDL077C	VAM6	858.887	840.257	799.469	845.74	785.568	826.572	873.922	903.26	892.436	1048.98	906.644	942.134	859.397	773.556
1772500_at	YDR276C	PMP3	12835.1	13094.5	13282.5	13515.6	13667	13144.6	13946.5	13812.9	14429.9	15506	16195.4	15829	17585.9	17887.4
1772505_at	YGL101W	YGL101W	1312.14	1378.68	1311.74	1324.02	1318.28	1209.12	1265.75	1110.53	1206.79	1123.37	1164.29	1147.06	903.446	1089.91
1772508_at	YGR103W	NOP7	3298.79	3091.94	3386.98	3405.84	2593.95	3399.08	2681.75	2116.24	1119.16	215.708	337.58	192.208	66.9399	375.979
1772509_at	YEL007W	YEL007W	2735.46	2954.7	3105.93	2474.67	3149.53	3049.54	3420.97	3286.71	2827.94	2151.15	2339.1	2465.86	2818.34	4152.38
1772510_at	YDL185W	TFP1	10579	10119.2	10779.1	10434.3	10646.8	10768.5	10717.5	11299.6	11083.7	13285.9	12886.5	13214.6	15644	14984.3
1772511_at	YMR096W	SNZ1	1076.51	1303.21	1332.34	1121.72	1101.6	1186.59	1430.24	972.986	835.703	1132.66	1045.42	1219.9	1601.59	972.396
1772512_at	YGR133W	PEX4	650.122	712.455	734.355	752.132	813.849	725.646	768.338	753.708	635.123	745.106	834.835	754.722	1053.07	1137.84
1772514_at	YJL080C	SCP160	7730.95	7319.79	7325.01	7697.8	7418.78	8006.63	7379.76	7720.49	6566.21	6092.08	5377.15	5521.57	4730.9	3968.86
1772516_at	YDR096W	GIS1	1277.76	1371.66	1390.37	1235.17	1884.63	1425.98	1910.87	3324.52	2869.16	2004.17	2106.08	2069.99	2730.81	3226.99
1772517_at	YKL062W	MSN4	835.964	966.324	957.907	890.754	1309.06	947.225	1400.98	2296.57	2566.95	2874.91	2764.01	3108.64	3209.53	3407.02
1772521_at	YLR342W	FKS1	12571.6	12212.2	12056.8	12287	11599.2	12172.1	11136.6	12141.9	12023.5	13970.8	11441.7	13353.9	16084.2	10856.3
1772524_at	YML108W	YML108W	2941.6	2772.85	2586.53	3390.86	2356.49	2653.23	2220.56	1483.61	980.079	847.799	711.642	661.865	1107.79	1354.28
1772528_at	YAL064W	YAL064W	100.872	86.2659	101.631	105.292	106.808	104.045	92.4887	105.166	97.8528	140.769	127.075	121.695	146.438	119.042
1772529_at	YCL005W	LDB16	1374.49	1436.62	1302.31	1367.37	1386.47	1247.29	1204.26	1140.04	943.501	1012.54	1005.68	1019.9	966.484	917.887
1772533_at	YPL128C	TBF1	1268.51	1298.59	1172.87	1184.25	1083.85	1157.37	1279.9	1026.76	924.569	823.822	708.869	829.02	733.642	913.893
1772534_s_at	YAR066W	YAR066W	62.5097	62.5663	49.6503	60.4931	78.5672	61.7871	54.7578	61.958	51.5579	72.2738	39.1141	39.6613	31.2989	38.3764
1772536_at	YHL043W	ECM34	77.8708	52.1423	67.4001	53.8453	62.1909	57.9614	68.6328	66.5716	62.2428	63.3057	65.8129	55.0152	47.7534	69.6737
1772540_at	YER028C	MIG3	761.81	763.253	795.031	789.539	1162.57	968.806	1108.52	1065.19	501.211	609.605	469.857	580.309	1113.15	1112.32
1772541_at	YEL050C	RML2	1421.98	1357.98	1387.33	1354.07	1423.01	1300.35	1245.66	1382.95	1357.83	1502.81	1635.43	1599.21	1263.05	1202.95
1772545_at	YDR079C-A	TFB5	3608.02	3564.96	3635.42	4785.58	3753.67	3360.04	3395.5	3206.36	2982.43	3103.16	3296.94	2829.34	3891.25	3696.54
1772547_at	YDR412W	RRP17	1361.97	1345.74	1301.76	1498.5	1021.12	1302.15	996.977	504.44	202.78	203.603	146.799	153.495	193.702	444.925
1772548_at	YER085C	YER085C	45.3425	39.8202	33.471	60.0204	53.0138	37.457	48.4789	58.6871	64.3037	70.5036	39.6193	57.8993	41.743	37.3599
1772549_at	YAL062W	GDH3	190.769	155.352	159.81	199.971	442.257	201.552	288.541	1464.22	2677.93	5392.61	4641.44	5129.13	8328.22	7643.43
1772550_x_at	YMR230W	RPS10B	15177.7	13847	13594.8	15006.2	13547.8	14534.7	13318	12250.7	12278.6	9456.42	10431.4	8886.29	3237.77	4358.11
1772552_at	YDL064W	UBC9	3813.96	3833.52	3702.65	4222.77	3867.98	4076.25	3630.53	3252.96	2881.04	2461.02	2606.88	2343.96	2591.99	3032.03
1772554_at	YBR019C	GAL10	317.791	321.231	312.402	403.741	371.109	350.208	308.587	398.98	503.934	902.059	912.678	824.428	947.03	787.301
1772556_at	YKL164C	PIR1	9441.9	8688.25	8367.68	8772.46	8697.1	8810.92	8364.1	9173.46	8810.47	10684.8	8617.46	9510.69	7189.85	10512.9
1772558_at	YBR067C	TIP1	3795.84	3879.67	4128.59	3759.8	4440.06	4136.17	4450.69	4397.23	3505.61	3152.5	3388.14	3315.77	13658.4	17161.2
1772560_at	YJR068W	RFC2	2565.65	2830.51	3065.3	2739.98	3030.62	2982.77	2943.28	2577.41	2231.51	2094.06	2547.5	2448.58	2268.16	2347.16
1772562_at	YER052C	HOM3	8417.67	8644.63	8250.55	8308.08	7835.3	8487.76	7935.47	6521.44	5351	6276.94	6158.12	5912.1	9098.99	7331.76
1772563_at	YNL047C	SLM2	935.32	892.961	873.898	828.576	835.034	968.501	785.409	812.057	729.933	872.512	884.683	868.134	1116.07	1336.27
1772565_at	YLR199C	PBA1	1758.97	1800.43	1749.24	1720.64	1865.86	1698.53	1770.23	1713.03	1551.79	1836.04	1809.69	1876.58	2246.69	2365.75
1772566_at	YJR094C	IME1	526.659	559.388	596.336	533.829	661.256	608.797	710.461	726.152	623.851	495.354	493.955	544.457	486.629	432.793
1772567_at	YGR117C	YGR117C	1662.78	1524.65	1512.14	1650.72	1517.7	1640.45	1521.46	1547.35	1251.2	1194.67	1167.69	1164.57	1113.82	1033.66
1772570_at	YKR083C	DAD2	1662.88	1565.75	1607.83	2107.39	1617.87	1501.74	1423.63	1475.71	1529.71	1470.17	1814.77	1471.06	1430.56	1178.97
1772572_at	YOR332W	VMA4	12549.9	12327.2	12123.3	13168.5	13230.7	12846.4	12188.7	13532.1	13945.9	16548.4	14759.2	15349.8	18724.6	17687
1772573_at	YBR096W	YBR096W	7079.94	6551.34	6675.18	7419.21	7025.22	6644.08	6763.16	7261.61	6779.23	7844.86	7479.68	7527.81	9011.03	6206.22
1772574_at	YDR504C	SPG3	3611.98	3707.95	3787.6	3526.13	3629.65	3574.61	3888.94	4342.8	4723.04	4965.53	5148.87	4961.54	6315.43	6541.06
1772576_x_at	YAR020C	PAU7	349.25	330.851	394.037	311.684	365.303	379.651	325.315	484.426	519.684	539.678	518.588	482.476	730.756	511.628
1772579_at	YHR121W	LSM12	3587.84	3489.77	3280.78	4340.48	3592.43	3335.98	3126.09	3041.7	3015.17	3178.5	3226.79	2849.57	3341.96	3184.9
1772580_at	YDR424C	DYN2	4981.17	4537.77	4884.7	5478.71	4960.8	4541.32	4130.37	4582.92	4603.64	5384.81	6136.22	5301.91	6470.71	6007.28
1772581_at	YGR001C	YGR001C	5383.05	5330.08	5200.54	5808.8	5729.1	5599.8	5182.16	5132.11	4653.4	4775.39	4470.24	4504.74	5059.09	4827.74
1772583_s_at	YBR089C-A	NHP6B	5215.8	5114.19	5100.67	5558.04	5701.9	5384.21	5470.19	5802.7	5815.69	7492.11	6725.65	6753.62	8324.63	6033.97
1772586_at	YDR030C	RAD28	704.531	736.429	742.481	787.454	742.193	763.232	701.991	587.815	440.694	745.749	668.902	696.461	1304.96	2007.71
1772589_at	YGR068C	ART5	392.927	382.274	427.281	397.272	374.087	412.086	365.725	378.475	311.894	306.792	278.308	289.862	290.747	351.494
1772590_at	YER166W	DNF1	3768.49	3702.98	3904.76	4084.91	3628.6	3932.22	3784.59	3787.46	3383.79	3951.72	3599.89	3782.89	4740.77	4438.41
1772594_at	YNL087W	TCB2	4106.44	3741.35	4269.69	3994.71	3867.09	4198.29	3835.42	3941.61	3352.27	3043.67	3038.6	2947.69	3438.36	3860.66
1772597_at	YCR101C	YCR101C	27.2659	24.875	33.2647	35.3952	34.2141	26.3407	26.2235	59.1313	59.5656	90.0475	60.3287	60.0567	42.6629	50.8834
1772603_at	YMR067C	UBX4	1634.6	1736.63	1808.48	1640.63	1783.72	1908.26	1843.4	1968.82	2005.72	2465.43	2500.11	2590.91	3238.06	2372.95
1772605_at	YDL069C	CBS1	885.35	856.885	865.302	960.378	1066.01	899.614	913.491	1207	1494.62	1848.23	1897.85	1654.7	1116.33	826.6
1772606_at	YOR370C	MRS6	4409.13	4146.45	4255.56	4264.02	3753.15	4269.68	3811.32	3529.94	2503.72	2628.45	2453	2526.55	2594.21	2808.67
1772608_at	YPL192C	PRM3	1152.74	1401.84	1102.43	938.638	1278.93	1005.34	1776.91	996.287	1079.09	640.112	1396.69	748.217	563.477	641.665
1772609_at	YKR041W	YKR041W	68.7119	68.2886	95.4051	92.4283	93.1353	79.4101	59.1043	40.4836	60.6174	72.1986	60.2811	57.3754	60.7433	70.3958
1772610_at	YBR094W	PBY1	1631.57	1943.94	2065.6	1685.32	1691.26	1895.19	1926.96	1673.41	1587.47	1584.8	1888.98	1776.67	2501.67	3106.06
1772611_at	YLR404W	FLD1	809.554	812.031	835.488	906.868	966.061	797.481	889.3	913.122	844.596	988.994	960.979	961.952	761.046	730.064
1772612_at	YGR188C	BUB1	410.201	342.706	351.494	415.079	428.279	408.678	364.356	364.723	261.958	273.359	224.097	218.637	436.149	524.954
1772613_at	YLR253W	YLR253W	1382.37	1249.17	1399.83	1399.49	1438.65	1400.65	1342.53	1379.88	1286.89	1361.26	1435.1	1474.61	1122.31	1017.27
1772615_at	YPR145W	ASN1	14106	14634.1	14953.3	14671.3	16564.1	16715.6	16429.4	17340.5	17318.6	18989.9	19054.1	19002.6	19718.7	18332.8
1772617_at	YHR188C	GPI16	3109.02	3232.03	3440.63	3231.09	3167.73	3313.14	3365.29	3427.27	3151.58	3632.06	3611.09	3857.02	3966.58	3147.66
1772618_at	YLR351C	NIT3	5893.28	5805.92	5913.63	6133.45	6392.65	6425.53	6125.64	6721.07	7032.82	10159.5	8903.93	9496.76	13115.2	10074.2
1772620_at	YPL084W	BRO1	1814.03	1924.81	2015.57	1899.58	2019.32	1971.95	2230.19	2463.25	2537.52	2477.26	2595.15	2440.78	2519.59	2670.44
1772621_at	YDR405W	MRP20	1039.93	1292.17	1357.61	1009.13	1393.24	1190.99	1473.09	1342.45	1264.25	1308.8	1603.97	1643.21	1575.7	1655.19
1772622_at	YEL065W	SIT1	2319.94	1698.53	1930	2097.43	4051.63	3021.86	3265.1	4261.17	3133.49	1312.31	1520.34	1387.25	979.899	3125.24
1772624_at	YNL005C	MRP7	1885.69	1949.71	1843.02	1918.25	1804.19	1883.79	1804.26	1936.74	1891.84	2492.01	2235.36	2253.95	1955.96	1788.06
1772625_at	YEL046C	GLY1	2801.89	2412.37	2558.73	2705.04	1965.2	2354.96	2092.12	1186.39	840.072	1304.21	997.966	1219.74	1697.69	1865.57
1772626_at	YJR149W	YJR149W	406.448	287.001	274.077	343.145	493.355	352.965	318.95	826.535	1076.94	1504.56	1040.31	1148.19	1712.91	876.78
1772627_at	YLR210W	CLB4	1119	1179.62	1175.9	1205.7	1186.72	1219.24	1239.81	1151.44	1066.74	1073.46	1056.93	1051.61	1148.72	1198.49
1772631_at	YLR073C	RFU1	1678.34	1629.06	1641.32	2044.36	754.966	1363.16	719.712	321.207	196.553	255.391	174.065	174.985	208.18	213.648
1772632_at	YDR429C	TIF35	7400.4	6995.74	7270.28	7757.4	7168.79	7110.45	6607.77	5868.45	3895.91	3131.19	3295.21	3161.53	3058.94	3242.64
1772635_at	YNL314W	DAL82	810.251	832.215	876.153	892.219	1154.83	938.887	1042.23	1294.75	1371.37	1939.78	1991.39	1947.32	2237.04	1430.86
1772637_at	YIL041W	GVP36	7744.29	7511.48	7436.01	7872.42	8165.23	7880.8	7740.89	8661.18	8272.03	10425.2	9144.33	9232.88	11775.5	11946.7
1772638_at	YLR344W	RPL26A	14413.6	14320.2	14016.8	14746.7	14323.6	14344.2	14382.5	13706.9	11315.2	5926.06	7052.34	5795.54	1924.17	4017.3
1772640_at	YJR112W-A	YJR112W-A	2018.09	1930.25	2026.57	2436.78	2253.62	2068.8	2077.28	1895.23	1558.34	1599.04	1643.01	1505.64	1813.92	2117.73
1772642_at	YLR312C	YLR312C	359.708	333.488	369.646	373.896	907.072	484.838	695.161	1508.9	1759.79	1558.9	1605.75	1420.62	2485.9	4539.9
1772643_at	YHR039C-A	VMA10	12109.9	11835.1	11626.2	12918.2	11500.3	11885.3	11633.8	10928.3	12114.5	13500.1	12410.2	12753.3	14838.9	13873.3
1772646_at	YEL017W	GTT3	3489.14	3601.74	3563.58	3456.08	3942.18	3745.72	3951.15	4197.81	3906.56	3843.5	3869.49	3964.93	4177.08	4396.08
1772647_at	YDR018C	YDR018C	139.027	125.629	123.828	129.231	187.762	142.5	138.497	381.139	513.374	579.835	545.422	546.628	446.29	517.6
1772648_at	YIL046W	MET30	2395.45	2446.83	2334.59	2591.36	2438.27	2271.5	2336.93	2487.14	2443.59	2809.52	2602.72	2663.98	2910.76	3527.7
1772651_at	YDR222W	YDR222W	2205.17	1868.12	1923.85	2002.29	1997.66	2103.07	2079.98	1659.4	746.535	545.306	458.582	483.54	1223.49	820.992
1772654_at	YBL082C	ALG3	2846.09	2221.04	2399.68	2763.27	2611.75	2417.18	2300.33	2516.76	1727.3	1800.18	1566.3	1600.76	1221.11	1488.52
1772658_at	YOR020C	HSP10	9793.78	9874.75	10194	10700.4	10581.8	10247.9	10541.6	10164.4	10151.9	10225.6	11785.1	11050.3	13862.8	13028.8
1772665_at	YPL125W	KAP120	2407.4	2345.01	2442.73	2587.8	2076.73	2328.43	2138.45	1962.15	1375.63	1391.11	1296.59	1359.29	1767.45	1895.16
1772670_at	YIL017C	VID28	1039.21	1007.25	1113.82	1098.79	1324.85	1013.82	1173.08	2007.22	2010.7	2251.59	2163.89	2089.4	2528.6	2525.71
1772671_at	YPR166C	MRP2	3393.01	3261.84	3247.42	3944.02	3422.12	3506.09	3252.09	3147.29	3493.55	3837.51	4032.88	3778.53	3442.28	3805.36
1772672_at	YBR106W	PHO88	13299.8	13132.4	13166.4	14299	13526.3	13220.7	12794.8	13009.9	11987.1	13065	12377.4	12702.1	13656	13187.3
1772674_at	YFL018C	LPD1	9759.04	9006.98	9116.72	9633.33	9671.5	9825.08	9579.84	10662.3	10173.5	11947.4	10606.3	11056.6	12505.1	12962.5
1772675_at	YBR245C	ISW1	2413.67	2536.27	2388.52	2488.09	2226.25	2601.54	2421.97	2254.08	2150.48	2243.28	2153.69	2068.91	2087.99	2317.42
1772676_at	YHR089C	GAR1	10366.2	10806.6	10463.5	10763.6	9789.08	10483.5	9391.76	8214.1	5340.24	1164.46	1630.16	1209.46	640.084	2161.81
1772677_at	YBR286W	APE3	10481.1	10589.7	11220.7	10684.3	10837.9	10794.5	10894.6	12181	12563.9	14773.3	14433.1	15017.8	16356.6	17009.6
1772681_s_at	YOR394W	PAU21	37.2938	33.9511	32.3089	32.2485	36.3042	43.5195	30.2812	45.3503	47.2691	77.4587	49.3471	42.1615	182.734	138.938
1772682_at	YFL009W	CDC4	3423.32	3373.83	3091.67	3283.38	3122.64	3346.04	3221.57	3373.62	3246.77	3522.09	2843.18	3110.97	2933.81	2867.31
1772684_at	YJL154C	VPS35	2615.92	2575.5	2934.7	2700.79	2947.17	2783.51	2838.73	2954.62	2812.33	2736.42	3246.75	3006.14	3312.14	2921.87
1772686_at	YOL117W	RRI2	389.55	306.297	367.906	397.516	559.151	409.787	426.604	884.668	1034.48	1136.78	1183.84	1104.57	843.205	816.119
1772687_at	YIL105C	SLM1	2070.4	2096.06	2051.09	2122.51	2331.82	2164.83	2318.43	3111.61	2912.23	2342.17	2363.06	2210.41	2690.98	3167.29
1772689_at	YNL015W	PBI2	4196.6	4335.91	4204.44	4863.06	5465.24	4524.26	5325.15	6515.96	8711.91	12378	11410.9	11622.6	16154.2	17421.1
1772690_at	YGL023C	PIB2	1889.87	1916.69	2062.57	2076.18	2017.34	2122.72	2029	2012.17	1616.76	1813.56	1757.04	1763.88	2427.97	2297.77
1772692_at	YJL163C	YJL163C	654.376	618.706	638.065	702.406	1097.2	617.174	943.971	2500.73	3007.97	3308.1	3372.45	3167.91	3027.84	3845.43
1772693_at	YPL016W	SWI1	1630.95	1758.61	1758.21	1668.53	1651.74	1777.52	1827.59	1428.22	1147.73	1126.97	1010.91	1135.92	1675.22	1631.97
1772694_at	YKR067W	GPT2	2581.61	2941.6	3395.23	2474.15	3377.88	3198.83	3655.4	4460.3	4794.63	3490.41	5106.69	4279.3	5463.2	5817.66
1772696_at	YDR086C	SSS1	8947.06	9179.19	9548.2	8537.45	8766.13	9119.47	9135.33	7988.25	8466.72	8384.33	9334	9206.54	10495.3	9702.52
1772697_at	YKL193C	SDS22	1388.17	1492.1	1579.72	1453.25	1829.29	1557.03	1793.98	2529.81	2768.46	2716.79	2993.86	2795.13	3362.9	3420.93
1772699_at	YOL152W	FRE7	65.0656	50.0465	49.4561	62.6859	76.8957	55.9112	40.8785	68.2276	67.7313	67.7985	75.1004	63.1182	55.3612	46.1556
1772700_at	YCL050C	APA1	5878.13	5849.3	5953.97	5927.78	6178.9	6042.4	6320.41	6265.29	5826.39	6144.28	5915.82	5989.09	6971.64	7128.57
1772701_at	YGL186C	TPN1	5578.19	5292.28	5418.2	5473.73	5076.34	5416.23	5069.44	4807.26	4254.22	5222.68	4946.31	4824.83	4252.89	4176.81
1772703_at	YML098W	TAF13	1311.12	1281.58	1194.49	1548.74	1558.5	1293.77	1309.62	1384.77	1407.92	2079.13	1840.01	1894.6	2021.61	1649.64
1772706_at	YNL023C	FAP1	1190.2	1069.71	1126.49	1278.26	1063.84	1272.34	1007.64	675.478	343.754	595.349	496.077	510.26	848.755	1130.71
1772709_at	YKL138C-A	HSK3	2078.03	2243.29	2116.04	2465.6	2119.34	2310.57	2198.42	1962.59	2373.69	2840.12	2831.75	2579.17	3449.86	2848.01
1772710_at	YHR167W	THP2	631.511	554.524	651.811	705.978	696.602	694.197	531.239	501.249	482.643	449.743	508.579	463.229	431.906	438.367
1772712_at	YIL140W	AXL2	2331.82	2172.23	2421.66	2391.9	2260.67	2300.48	2281.75	2272.8	1966.44	2421.27	2174.76	2347.18	3484.93	1964.18
1772716_at	YNL108C	YNL108C	1668.24	1759.05	1632.98	1791.4	1801.92	1634	1627.64	1627.36	1399.21	1487.27	1434.57	1451.1	1299.78	1011.27
1772718_at	YKL080W	VMA5	8448.67	8519.63	8681.32	8420.52	8589.24	8725.54	8421.64	8884.9	8978.63	10752.8	10128.9	10506.2	12764.3	11219.1
1772719_at	YLR397C	AFG2	1231.96	1122.83	1214.87	1306.19	1075.29	1188	1047.45	809.413	464.238	494.205	429.777	462.482	575.017	598.569
1772720_at	YOL023W	IFM1	579.298	569.987	605.357	607.462	606.851	623.84	599.318	647.074	613.614	663.413	640.716	684.366	522.774	642.063
1772723_at	YNL062C	GCD10	2933.79	2658.2	2530.71	2856.95	2046.53	2675.86	2022.71	1441.49	681.837	285.737	253.755	196.282	156.921	691.092
1772726_at	YHL035C	VMR1	783.876	651.183	723.924	681.994	789.342	710.199	737.61	989.84	889.604	824.606	991.075	934.898	1124.42	941.394
1772729_at	YPR032W	SRO7	881.951	849.265	893.917	885.323	1003.74	990.163	1008.63	1012.46	866.874	916.907	997.18	1011.42	967.166	897.844
1772730_at	YLR213C	CRR1	37.7477	33.664	31.8513	40.0349	44.9897	43.634	32.2756	33.6548	30.4238	53.0527	32.5729	35.1397	45.6774	50.5941
1772731_at	YMR224C	MRE11	750.477	774.654	820.507	801.239	769.261	826.195	835.822	818.313	756.032	880.993	849.06	796.038	766.947	920.385
1772733_at	YMR164C	MSS11	402.553	387.148	423.168	391.985	399.077	454.456	463.465	479.136	486.102	510.985	478.485	509.692	527.361	555.214
1772734_at	YNL067W	RPL9B	9212.3	9377.17	9040.53	8782.4	8554.35	8505.01	8699.21	7486.76	6319.31	4001.89	4044.93	3937.35	1975.35	2368.57
1772736_at	YLR245C	CDD1	745.838	667.312	738.183	831.29	922.455	823.293	840.75	1110.09	1357.19	2340.3	1972.81	2203.24	2156.86	1310.9
1772737_s_at	YBL111C	YBL111C	981.093	1314.76	1943.98	1011.72	1400.6	1585.74	1735.15	1577.4	1631.67	1287.69	1947.84	2176.14	2582.06	2297.02
1772738_at	YHR176W	FMO1	577.726	612.082	664.859	607.906	748.593	629.939	723.933	1241.39	2266.02	2357.76	2946.14	2512.98	1914.42	2119.52
1772741_at	YDR448W	ADA2	763.651	707.191	848.05	716.571	905.417	1043.72	839.741	743.651	681.664	535.688	752.414	644.684	779.198	714.834
1772742_at	YLR048W	RPS0B	16194.7	15877.7	15337.4	15842.8	16193	15820.5	15279	15885	14319.3	9837.31	10191.1	9718.61	1005.94	1911.87
1772743_at	YDR369C	XRS2	426.765	419.826	437.67	478.668	516.141	474.547	475.479	623.395	665.733	808.437	785.153	754.896	912.292	839.365
1772744_at	YCL045C	EMC1	7262.98	7254.39	7536.14	7567.54	7216.43	7432.54	7403.36	7469.59	6488.92	7241.47	6858.27	7190.69	6582.38	6445.67
1772748_at	YLR262C-A	TMA7	10629.8	10310	10490.9	11320.1	10383.4	10088.5	9727.13	9981.78	9861.16	9854.73	9721.87	9013.1	9109.5	9316.29
1772749_at	YPR084W	YPR084W	834.045	844.181	838.787	883.876	869.127	897.432	887.032	826.723	721.126	742.593	736.374	739.054	876.473	884.501
1772750_at	YPR086W	SUA7	4074.41	3472.98	3738.54	3806.26	4126.77	3716.23	3643.26	3755.68	3317.9	3476.43	3264.82	3298.87	4254.94	3809.08
1772751_at	YBL008W-A	YBL008W-A	18.8577	20.5961	24.3647	20.4707	19.964	24.3913	25.3035	24.1614	26.7862	19.6611	25.7332	24.5167	25.0764	24.1369
1772752_at	YHR050W	SMF2	3114.05	3248.27	3290.96	3275.64	3264.09	3172.38	3247.75	3578.93	3250.07	3119.1	3335.7	3213.89	3165.58	3449.76
1772753_at	YOR083W	WHI5	158.679	135.208	118.23	146.742	159.275	126.292	175.587	181.651	166.84	189.831	185.962	181.541	115.449	142.348
1772755_at	YDL054C	MCH1	2491.22	2149.12	2610.71	2549.71	2717.41	2444.29	2413.6	2735.67	2534.15	3007.03	3213.57	3214.04	3340.37	2872.93
1772756_at	YGR146C	ECL1	181.715	206.249	225.837	192.684	264.835	245.212	224.125	197.851	153.404	174.187	185.886	185.148	1186.91	1167.17
1772763_at	YGL250W	RMR1	598.072	583.791	564.655	604.029	884.121	574.461	746.679	1283.5	1417.94	1457.32	1489.8	1492.98	1082.36	1310.72
1772766_at	YJL136W-A	YJL136W-A	56.4835	68.0235	81.3253	52.408	52.6534	79.9873	69.8207	58.5055	43.7735	58.6931	69.95	60.4645	56.6049	48.55
1772772_at	YKL146W	AVT3	2845.68	2709.58	2966.07	2745.05	3140.09	2999.66	2996.02	3337.15	2984.19	3295.21	3279.44	3518.37	3534.09	3749.38
1772774_at	YOL130W	ALR1	1523.8	1783.46	1692.59	1511.97	1324.64	1713.59	1503.65	1159.59	987.133	1078.06	951.034	1035.88	1365.67	1621.84
1772778_at	YBL078C	ATG8	1137.01	1260.59	1314.16	1190.2	2579.56	1562.11	2213.83	3570.69	4526.78	5570.29	6179.5	5877.12	8410.18	6125.36
1772779_at	YLR226W	BUR2	742.142	632.233	564.888	619.926	488.028	545.969	471.186	444.278	460.297	599.209	440.085	482.164	414.195	453.072
1772780_at	YNL306W	MRPS18	3055.6	3353.79	3208.33	3397.07	3323.97	3254.83	3229.03	2980.17	2877.34	3435.87	3330.27	3337.99	3686.83	3432.82
1772781_at	YOR056C	NOB1	2076.23	1887.11	2008.24	2345.74	1515.56	1973.69	1462.26	825.426	330.989	340.424	271.97	295.185	460.661	1017
1772783_at	YLR285W	NNT1	4222.57	3988.55	3938.05	4423.72	4145.32	4305.73	4022.39	3927.67	3330.19	4038.96	3508.17	3426.32	3602.1	2804.25
1772785_at	YER037W	PHM8	158.217	102.798	112.673	152.999	276.073	117.463	158.648	513.76	651.372	1028.1	696.349	751.995	2369.63	4037.49
1772786_at	YBR262C	AIM5	3260.11	3174.37	3518.4	3877.22	3688.48	3535.44	3183.12	2975.58	2607.8	3067.87	3637.32	3101.04	4421.03	4681.84
1772790_at	YPL170W	DAP1	2660.55	2520.41	2803.4	3124.52	3139.79	2658.07	2912.85	2925.59	2852.85	4096.2	3699.83	3921.15	6866.19	4676.66
1772791_at	YKR066C	CCP1	4793.82	4214.52	4589.55	4904.97	5599.65	4776.37	4998.47	6240.71	5856.5	6518.84	6133.26	6350.85	6909.97	7955.35
1772792_at	YDR477W	SNF1	2466.15	2141.07	2338.73	2307.83	2631.36	2375.91	2479.97	3007.13	2460.39	2132.48	2071.03	2130.83	2232.22	2769.19
1772793_at	YCR065W	HCM1	1834.19	1574.34	1536.98	1495.51	1608.78	1626.28	1572.35	1728.77	1448.69	1877.27	1256.2	1675.85	1932.36	1780.54
1772795_at	YJR135W-A	TIM8	4549.79	4563.54	4465.38	5036.39	4111.52	4208.05	4163.28	3617.9	4280.73	4491.85	4923.35	4387.64	4978.65	4708.37
1772796_at	YPL083C	SEN54	1035.7	942.983	959.591	991.537	960.401	999.134	974.808	1056.99	1019.16	1128.85	1029.55	986.496	686.581	677.351
1772797_at	YNL206C	RTT106	1602.88	1587.96	1491.52	1617.08	1409.46	1528.33	1362.46	1285.39	1148.05	1157.61	1119.78	1093.35	1141.96	1016.36
1772802_at	YLL004W	ORC3	1861.23	1888.3	2049.39	1645	1960.99	1716.03	2436.14	1542.24	1511.46	1147.61	1829.47	1705.91	1275.87	1549.36
1772804_at	YML101C	CUE4	3145.54	3265.59	3384.26	3735.9	3711.23	3502.11	3389.19	3536.95	3422.9	3695.3	3767.22	3316.49	4818.93	4439.64
1772805_at	YGR090W	UTP22	2543.08	2524.58	2661.21	2533.15	2135.14	2725.11	2257.46	1253.26	475.213	449.85	414.097	428.305	278.951	420.982
1772806_at	YOL138C	RTC1	1345.98	1285.27	1290.26	1417.01	1379.42	1438.5	1371.94	1412.49	1244.73	1833.38	1655.63	1701.18	2213.26	2115.93
1772807_at	YOR381W-A	YOR381W-A	50.8603	27.311	34.2816	51.8262	46.3408	49.5374	18.2256	43.2913	41.8212	54.3355	19.9909	27.5585	56.9985	57.126
1772809_at	YIL030C	SSM4	5139.72	4974.84	5366.96	5142.64	4853.8	5111.31	4958.57	4501.92	3541.87	3600.55	3379.56	3679.58	4534.43	4131.24
1772810_at	YKR090W	PXL1	989.744	1051.81	979.653	994.235	996.033	1054.25	1023.96	1110.22	962.978	842.5	878.065	813.282	593.435	672.202
1772812_at	YPL006W	NCR1	3050.19	2567.47	2847.01	2845.94	3009.57	2861.93	2902.1	3714.35	3852.23	5335.39	5463.68	5322.08	5583.22	5545.83
1772813_at	YOL155C	HPF1	6622.52	6524.09	6566.12	7058.79	7052.59	6679.8	6613.37	8356.28	8500.4	10593	11184.9	10840.4	7334.22	13885.7
1772816_at	YDR499W	LCD1	927.162	840.619	862.148	990.753	872.909	948.423	864.684	852.148	819.574	925.008	878.448	839.338	1130.01	1190.18
1772817_at	YGR159C	NSR1	6576.11	6098.42	6474.21	6914.08	5209.15	6402.11	5112.49	3135.61	727.335	256.025	111.73	70.8418	75.5335	305.744
1772819_at	YGL131C	SNT2	239.833	225.789	219.118	235.666	260.148	268.79	249.091	336.365	372.93	654.269	572.095	582.25	384.428	238.218
1772820_at	YFL013C	IES1	1634.28	1594.76	1691.47	1623.19	1609.76	1697.51	1784.14	1863.83	1860.6	2048.67	2028.77	1980.61	2166.18	1920.44
1772821_at	YBL034C	STU1	1580.5	1583.71	1660.47	1706.42	1536.92	1751.48	1672.33	1592.18	1344.82	1324.11	1299.6	1264.93	1620.85	1697.18
1772824_at	YDR169C	STB3	667.079	783.672	805.621	704.378	833.617	837.346	815.026	1034.51	1080.68	1210.9	1135.28	1202.15	1174.66	1079.29
1772826_at	YKR063C	LAS1	1419.16	1226.91	1406.62	1574.5	1105.95	1379.86	1086.58	642.327	405.075	631.306	658.777	613.645	725.713	1097.43
1772827_at	YDL201W	TRM8	1765.83	1876.16	1819.51	1872.23	1326.28	1790.65	1374.98	689.748	239.029	211.734	222.358	210.341	297.67	479.188
1772828_at	YMR014W	BUD22	730.498	800.129	830.389	868.91	488.723	836.575	493.599	149.405	45.4698	81.7175	34.081	56.9229	129.057	249.531
1772830_at	YGR199W	PMT6	2854.86	2915.48	3459.73	2775.21	3197.7	3053.02	3291.11	3081.83	2819.42	3133.03	4002.63	3600.38	3381.36	3489.83
1772831_at	YFR022W	ROG3	338.08	320.47	328.399	339.233	407.64	376.395	401.753	511.848	443.497	592.353	534.175	557.509	763.246	591.63
1772832_at	YFR009W	GCN20	5980.49	5673.22	5930.54	6125.25	5552.1	5798.19	5789.07	5793.87	4921.21	5321.14	5160.45	5269.1	4692.45	3709.4
1772833_at	YIR033W	MGA2	2218.34	1979.5	2190.75	2220.79	2095.53	2229.56	2126.59	2368.72	2338.2	2276.49	2249.94	2321.57	2950.44	1753.35
1772837_at	YBR173C	UMP1	2844.71	2832.3	2973.89	2945.03	3206.78	2913.48	3195.01	2901.06	2994.49	3586.36	4015.04	3859.06	5433.24	4665.52
1772838_at	YOR120W	GCY1	895.711	850.299	888.768	848.139	1092.76	880.662	1010	1891.45	2820.68	3343.61	3218.52	3463.72	4140.56	6548.57
1772839_at	YDR315C	IPK1	662.087	654.804	662.616	748.402	776.607	699.263	729.009	971.595	1183.49	1894.16	1661.32	1537.94	2165.05	1471.93
1772846_at	YKL203C	TOR2	2830.42	2390.7	2647.21	2566.49	2701.42	2772.08	2544.91	2518.16	2309.95	2112.98	2513.46	2152.55	2715.48	2769.24
1772847_at	YKL172W	EBP2	3462.77	3396.7	3807.94	3871.42	2553.6	3260.92	2633.85	1200.17	333.342	230.912	150.411	175.127	397.896	961.696
1772848_at	YAL028W	FRT2	615.463	594.728	649.388	684.147	1090.04	746.64	985.433	1776.26	1794.75	1695.35	1699.57	1624.71	2419.96	2324.08
1772850_at	YJR008W	YJR008W	953.217	975.804	1094.26	1009.62	1916.95	1167.16	1693.76	3203.25	4552.83	5214.51	5933.28	5458.01	6619.79	4857.09
1772852_at	YBR033W	EDS1	94.8259	81.8355	69.3605	119.543	151.439	112.606	84.2484	237.939	301.746	526.3	416.475	408.289	599.185	634.242
1772853_at	YMR319C	FET4	619.792	455.984	562.935	617.178	527.393	523.205	489.514	435.716	333.366	502.687	354.213	406.674	480.502	566.88
1772854_at	YOL017W	ESC8	851.517	764.402	838.417	829.811	924.556	865.311	904.398	955.787	809.003	1055.44	987.097	1036.16	1237.51	1099
1772855_at	YNL249C	MPA43	396.253	425.068	421.324	383.096	387.913	409.545	392.824	352.714	357.253	442.001	446.71	458.849	499.021	472.046
1772856_at	YKL204W	EAP1	1163.31	1190.35	1174.68	1138.6	1247.99	1264.52	1187.54	1373.26	1296.53	1288.36	1129.98	1301.61	1281.53	1392.61
1772857_at	YBL072C	RPS8A	17375.7	17940.3	16649	18124.1	17685.1	17466.8	16866.1	17185.1	16328.8	15435.3	13599.3	14429.4	3802.85	4415.64
1772863_at	YMR053C	STB2	289.448	276.073	270.246	314.156	393.362	287.342	321.394	725.366	837.543	929.852	904.362	876.121	1106.21	986.67
1772864_at	YKR100C	SKG1	1497.07	1669.13	1778.61	1534.06	1777.63	1672.48	1692.64	1899.09	1779.86	1678.86	1853.97	1838.3	1929.13	1638.39
1772865_at	YOL128C	YGK3	863.324	836.152	832.568	855.297	831.891	808.355	756.678	1174.87	1549.03	2402.61	2078.74	2158.45	1476.81	1493.25
1772868_at	YPL042C	SSN3	1063.34	971.53	1023.7	996.361	1040.06	928.308	1245.88	1020.36	981.087	886.23	1082.01	971.128	792.578	622.618
1772870_at	YNR012W	URK1	2036.24	1875.19	1775.03	2012.65	1631.34	1993.38	1587.31	1194.85	739.09	1070.78	808.026	879.536	748.659	1119.79
1772871_at	YDR291W	HRQ1	1095.63	1198.46	1176.76	1150.79	1147.72	1201.01	1193.98	1125.9	1056.28	1176.89	1126.81	1145.04	1188.44	1154.66
1772873_at	YGR288W	MAL13	214.799	202.147	206.05	201.245	296.743	234.689	226.433	409	379.208	476.448	370.132	460.288	383.158	360.595
1772874_at	YOR010C	TIR2	260.876	283.633	313.001	323.551	363.802	306.352	321.632	356.094	307.406	339.373	340.256	353.413	321.823	347.523
1772875_at	YDR012W	RPL4B	12174.2	12769.6	12713.3	12429.6	10814.7	12793	11519.4	9797.45	9144.36	6681.89	6373.97	5769.99	957.752	1660.81
1772876_at	YGL022W	STT3	6617.71	6617.42	6506.98	6790.18	6257.33	6690.07	6485.66	6381.7	6007.48	6454.58	6041.19	6234.37	6885.97	6195.46
1772880_at	YMR095C	SNO1	125.904	118.187	189.037	116.2	149.163	165.263	168.179	158.313	128.449	190.694	179.943	194.573	213.048	133.249
1772882_at	YNR016C	ACC1	14893.3	15701.4	15907.6	15052	15822.4	16084.3	15498.6	15762.4	16058.8	17038.4	18304.3	18157.3	20211.9	16762.6
1772883_at	YBL013W	FMT1	34.9528	24.1264	26.2003	25.014	41.274	23.5511	35.0097	53.2387	47.5938	44.3927	43.5819	33.6984	34.9247	35.1386
1772884_at	YPR013C	YPR013C	832.598	788.392	869.278	799.15	868.916	865.112	859.459	1020.33	880.634	952.243	903.44	962.684	924.691	953.092
1772887_at	YGL198W	YIP4	4371.8	4210.67	4346.71	4956.76	5130.54	4222.25	4365.68	5295.69	5099.66	5867.45	5413.97	5674.76	6269.73	5730.41
1772888_at	YLL048C	YBT1	3940.02	4016.57	4182.53	4164.53	3778.25	3938.89	3823.57	4038.05	3598.79	3820.18	3466.77	3627.84	4158.79	4006.19
1772890_at	YNL190W	YNL190W	8377.64	7680.56	7505.74	7126.85	7983.95	7580.75	7538.31	8676.16	7641.02	7781.81	6571.55	7398.31	8390.49	9633.74
1772891_at	YMR171C	EAR1	1866.47	1904.17	2135.86	1686.01	2245.83	1516.59	2547.29	2023.31	1916.79	1616.87	2613.65	2452.33	2339.61	2296.88
1772892_at	YBL024W	NCL1	5058.2	5623.97	6033.42	5433.88	4881.22	5975.81	5497.06	3428.6	1857.31	1271.69	1532.7	1463.62	1203.69	1732.11
1772893_at	YJL019W	MPS3	304.629	283.628	291.321	288.357	333.11	306.558	301.046	380.513	328.615	439.44	359.682	412.639	263.28	299.18
1772894_at	YBL097W	BRN1	150.459	120.914	100.137	156.863	160.25	143.261	129.478	177.508	170.596	267.124	193.331	185.672	132.11	127.573
1772896_at	YJL055W	YJL055W	6449.88	6244.36	6376.73	6996.63	7391.46	6941.89	6784.63	7949.97	7433.59	9198.96	8071.89	8261.3	10461.5	9692.03
1772901_at	YHR003C	YHR003C	2042.63	1989.39	1982.43	2099.66	1822.71	1921.17	1793.89	1674.12	1482.79	1898.36	1696.83	1714.97	1563.27	1381.27
1772902_at	YLL006W-A	YLL006W-A	17.1585	20.671	19.9592	16.6494	16.6568	14.2054	21.0152	16.9576	16.4483	24.3148	17.3341	16.8439	15.8028	16.9877
1772903_at	YOR034C	AKR2	1096.96	958.27	1008.07	1132.54	1065.58	1011.2	1027.21	1128.13	850.221	857.702	784.917	743.577	1513.25	1443.57
1772907_at	YNR034W	SOL1	588.709	702.902	707.74	597.97	743.924	715.475	860.135	1009.11	876.558	640.673	885.027	787.593	768.483	981.689
1772910_at	YLL052C	AQY2	194.061	138.518	146.793	165.481	177.255	186.342	162.833	181.606	119.348	105.036	103.835	84.2174	235.09	207.322
1772915_at	YAL054C	ACS1	1345.93	1326.78	1274.26	1402.58	1450.26	1308.68	1461.67	1456.06	1469.09	1865.15	1826.74	1805.84	2164.93	2293.51
1772916_at	YNR057C	BIO4	1504.47	1537	1409.72	1805.75	1544.63	1528.39	1251.89	1183.68	868.732	1028.96	1002.08	905.615	1581.8	875.892
1772919_at	YHR156C	LIN1	396.522	387.663	357.267	456.241	381.526	451.919	374.282	369.895	389.223	490.757	442.365	419.269	569.89	651.708
1772920_at	YDR236C	FMN1	1766.48	1699.23	1493.68	1908.14	1811.04	1572.87	1530.41	1772.33	1887.55	2603.98	2220.47	2418.04	2986.61	1967.58
1772921_at	YLR352W	YLR352W	783.444	831.678	887.901	843.061	906.001	953.019	883.13	1082.56	999.069	984.245	950.617	974.96	1251.5	1177.61
1772923_at	YDR117C	TMA64	2140.24	2066.75	2220.47	2172.66	2199.17	2262.9	2259.1	2487.02	2394.74	2437.42	2644.98	2626.65	1978.8	1925.35
1772925_at	YNR011C	PRP2	465.176	484.465	462.778	491.331	437.768	485.645	454.284	366.327	291.215	284.293	244.231	268.627	292.296	456.749
1772928_at	YLR098C	CHA4	1237.03	1082.83	1049.44	1280.19	1170.01	1196.48	1036.19	1208.86	1041.39	1302.01	1007.81	1065.77	1352.21	1424.03
1772930_at	YDR372C	VPS74	3952.54	3568.51	3733.12	4106.75	3729.23	3903.92	3639.17	3844.08	3562.17	4017.25	3396.09	3473.35	4222.43	3385.6
1772933_at	YOR147W	MDM32	1753.54	1663.25	1907.07	1948.44	1846.96	1733.83	1655.95	1677.79	1438.27	1263.28	1578.68	1415.97	1792.61	1967.2
1772934_at	YBR269C	FMP21	4186.92	4316.44	4168.53	4682.85	5273.84	4510.43	5009.96	5741.81	5793.28	7227.74	6300.82	6339.11	9881.74	10428.7
1772935_at	YHR199C-A	NBL1	122.4	113.769	108.229	106.78	158.547	130.464	137.368	181.154	197.842	230.894	138.431	180.31	223.491	181.835
1772939_at	YOR168W	GLN4	6908.9	6735.37	6868.93	7113.37	6097.28	6822.22	6231.71	5656.67	4722.08	3249.48	3739.48	3314.9	3069.74	4200.21
1772940_at	YNL001W	DOM34	2046.18	2105.16	2203.95	2255.73	1855.33	2135.18	1993.77	1513.15	1097.76	1092.59	1119.43	1158.15	1064.4	1293.46
1772942_at	YFR005C	SAD1	1462.51	1375.36	1466.2	1443.92	1300.77	1442.07	1390.1	1355.06	1118.93	1157.21	1086.81	1119.33	1064.26	920.129
1772944_at	YOR316C-A	YOR316C-A	19.9386	15.2716	21.3756	19.3097	31.8399	19.291	21.7514	28.9684	19.6335	19.1233	20.7281	22.9108	21.9076	20.6783
1772945_at	YBR230W-A	YBR230W-A	2358.2	1979.33	2374.4	2733.96	2872.17	2323	2340.54	3015.93	3218.77	4487.67	4485	4065.06	5788.43	3547.29
1772946_at	YEL052W	AFG1	2469.59	2558.69	2519	2491.45	2572.15	2617.96	2647.53	2879.23	2701.15	2981.63	2870.12	2965.53	2637.27	2676.84
1772947_at	YOR312C	RPL20B	14512.2	14776.2	14859	14908.1	14340.7	14698.6	14672.7	13429.7	13115.4	11061.7	11277	10641.2	2643.3	3961.53
1772948_at	YEL055C	POL5	2802.29	2949.62	2868.43	2735.01	2408.19	2908.88	2617.32	1884.17	1267.08	806.676	780.467	729.819	615.939	1060.58
1772949_at	YIL046W-A	YIL046W-A	118.104	137.47	107.779	148.531	134.203	157.548	104.734	118.558	95.0929	71.4412	91.8475	58.3538	61.4295	61.8954
1772950_at	YDL213C	NOP6	2205.97	2679.4	3257.68	2627.6	2419.84	2687.27	2555.87	1480.68	835.513	505.13	679.167	631.893	707.436	1250.51
1772952_at	YJR013W	GPI14	2568.36	2647.03	2754.91	2707.47	2739.19	2788.18	2593.09	2905.7	2743.56	2644.36	2725.39	2669.57	2642.62	2459.06
1772955_at	YBR062C	YBR062C	2716.92	2756.54	2804.12	3169.7	3292.82	2873.29	2956.47	3375.82	3519.76	4441.4	4702.76	4343.43	6173.12	5887.27
1772958_at	YGR052W	FMP48	670.485	598.934	632.577	413.487	1676.18	914.968	1342.58	1604.04	716.193	325.752	394.367	352.664	284.073	856.934
1772959_at	YBR213W	MET8	1778.22	1533.71	1676.39	1871.55	1112.8	1138.91	1170.02	911.363	1247.85	1120.36	1272.93	1166.12	858.794	1189.35
1772962_at	YFR008W	FAR7	407.246	432.921	343.134	354.729	500.556	433.851	425.677	688.771	842.925	1006.17	711.784	769.437	917.168	695.005
1772963_at	YOR172W	YRM1	879.487	783.525	905.652	831.383	892.854	949.884	901.253	955.542	868.933	992.497	980.898	972.224	1058.12	942.78
1772965_at	YKR077W	MSA2	1379.52	1387.25	1391.58	1313.05	1655.67	1603.14	1649.86	1835.24	1829.44	1973.53	1888.02	1972.27	2543.7	2820.77
1772967_at	YDR356W	SPC110	870.455	757.511	810.404	865.922	841.075	803.624	804.041	911.548	871.439	986.377	892.789	933.573	1029.85	1072.29
1772968_at	YJL187C	SWE1	1502.96	1314.03	1305.86	1402.83	1357.93	1437.06	1296.73	1335.33	1203.64	1250.52	1116.16	1119.71	1282.13	970.881
1772969_at	YPL168W	YPL168W	1105.94	1038.33	1080.03	1156.01	1150.95	1126.39	1166.47	1329.46	1305.15	1521.5	1586.94	1448.81	1556.01	1243.85
1772970_at	YPR045C	YPR045C	1567.65	1536.74	1502.56	1535.13	1531.59	1379.19	1502.51	1806.02	1920.14	2448	2028.05	2001.55	2426.19	2250.2
1772972_at	YMR219W	ESC1	1657.93	1792.44	1926.06	1857.65	1581.22	1952.51	1851	1810.21	2036.58	2227.1	2223.82	2279.68	3124.74	3372.57
1772973_at	YJL206C	YJL206C	321.62	341.028	336.638	362.549	368.092	388.38	320.942	404.072	424.738	645.581	546.105	577.667	981.866	810.74
1772974_at	YJL057C	IKS1	596.123	654.053	675.043	654.631	894.946	695.564	835.15	1405.15	1347.67	1470.51	1584.18	1557.2	2267.55	2508.05
1772975_at	YNL178W	RPS3	21360.5	21534.1	22078.6	21374.9	21864	21975.9	21661.8	20871.8	20839.1	19293.8	19227.5	19292.6	2700.62	3011.88
1772976_at	YBR164C	ARL1	5827.6	5498.25	5465.54	6462.02	6076.96	5611.4	5364.73	5776.06	5284.96	6081.24	5882.92	5773.05	5629.73	4940.94
1772977_at	YGL004C	RPN14	1086.64	1134.36	1104.18	1092.39	1320.03	1195.84	1328.38	1639.72	1766.36	1850.81	1877.25	1820.95	1841.68	1873.99
1772978_at	YDR430C	CYM1	888.822	902.524	956.503	915.083	968.819	956.531	963.758	1225.91	1186.42	1504.56	1587.18	1581.74	1693.75	1498.08
1772981_at	YHR154W	RTT107	1821.87	1772.33	1838.75	1750.6	1680.83	1912.35	1805.91	1500.85	1269.38	1090.12	1233.18	1207.63	1620.72	1664.61
1772983_at	YCR099C	YCR099C	277.357	258.753	262.475	278.389	324.943	297.422	327.884	472.48	494.193	701.888	603.431	615.126	579.231	340.978
1772985_at	YBR239C	ERT1	454.94	482.348	473.677	528.227	471.282	529.727	416.816	375.501	328.876	426.556	405.072	407.834	401.831	380.03
1772986_at	YDR219C	MFB1	1118.12	1108.21	1168.29	1131.88	1366.62	1329.04	1393.53	1679.68	1592.26	1656.06	1513.93	1514.98	1851.18	1888.18
1772992_s_at	YPL278C	YPL278C	414.833	463.947	501.833	454.864	435.356	451.287	434.766	436.321	412.544	610.337	546.696	614.455	674.253	697.591
1772995_at	YOR189W	IES4	1110.74	1209.03	1246.39	1300.42	1325.76	1366.37	1354.24	1372.26	1677.77	1974.07	2215.33	2050.13	1869.42	1591.61
1772997_at	YOL151W	GRE2	3154.59	3006.63	3513.1	3211.18	3295.18	3388.04	3630.24	3761.4	3923.28	4785.02	4333.54	4617.11	6126.56	8148.07
1772998_at	YLR341W	SPO77	109.604	116.084	148.302	119.695	121.876	128.194	158.545	114.041	110.408	128.893	238.123	201.036	129.901	98.9482
1772999_at	YMR205C	PFK2	11777.2	10766.7	11039.1	11800.4	11320.8	11597.4	11219.7	11403.9	9681.69	9314.6	8173.83	8431.09	8665.25	9939.13
1773001_at	YIL092W	YIL092W	528.997	548.717	539.697	543.227	485.291	578.7	515.069	391.815	347.089	683.451	659.007	610.95	472.307	512.419
1773002_at	YMR236W	TAF9	3951.47	4200.08	4049.6	4399.79	4385.18	4095.44	4225.77	3997.27	3826.88	5082.33	4698.31	4795.38	6163.17	4508.41
1773003_at	YLL013C	PUF3	1280.39	1255.58	1364.45	1300.83	1098.94	1323.72	1226.28	1361.7	1391.96	1620.88	1397.65	1442.8	1292.13	1378.55
1773010_at	YPL005W	AEP3	468.457	437.759	479.323	455.542	475.304	470.345	454.309	536	503.386	489.422	529.138	453.205	636.215	588.564
1773015_at	YER109C	FLO8	760.74	738.1	788.369	726.617	689.323	844.893	737.925	781.23	811.559	1129.98	918.661	1008.59	921.612	786.234
1773019_at	YBR010W	HHT1	11756	11449.9	11552.4	12246.4	12252	11785.9	11560.9	11362.2	10908.9	12031	11799.7	11758.7	12270.3	15266.8
1773020_at	YIL108W	YIL108W	1795.27	1701.48	1815.65	1887.31	2016.48	1852.92	1843.86	2261.02	2196.72	2297.05	2395.62	2267.59	3435.89	2649.68
1773022_at	YLR418C	CDC73	1606.86	1482.63	1469.5	1679.59	1658.53	1576.36	1504.2	1663.09	1529.28	1575.24	1406.06	1474.09	1501.25	1654.21
1773023_at	YDR512C	EMI1	2503.85	2401.23	2200.72	2774.29	2502.26	2637.69	2537.4	2510.1	3209.17	3357.95	3330.36	2881.46	4149.79	4766.59
1773028_at	YJR113C	RSM7	1510.59	1669.12	1747.2	1720.35	1822.31	1758.1	1769.47	1607.51	1542.88	1782.91	1939.76	1906.62	1739.35	1826.19
1773030_at	YGR041W	BUD9	1335.58	1196.98	1406.05	1243.85	1274.46	1470.67	1339.43	1217.11	953.739	1300.74	1206.13	1430.47	1062.96	1331.01
1773034_at	YCR048W	ARE1	1621.18	1802.13	1862.14	1639.97	1635.6	1693.52	1830.65	1564.42	1289.03	1387.53	1453.63	1511.71	1787.25	1857.82
1773035_at	YJL008C	CCT8	6281.2	5819.16	5800.9	6192.46	5645.76	6101.98	5469.77	5305.66	4757.75	5396.93	4329.39	4683.25	6055.71	5476.16
1773043_at	YPR071W	YPR071W	788.236	701.798	654.729	799.569	816.271	716.798	682.739	763.494	709.123	766.524	679.672	700.206	488.281	501.342
1773044_at	YLR055C	SPT8	1772.99	1811.32	1926.19	1794.95	1771.15	1891.21	1778.88	1645	1302.24	1296.13	1322.63	1364.14	1322.12	1496.71
1773046_at	YNL196C	SLZ1	45.6144	38.5794	37.608	48.2585	54.0335	46.0019	52.2322	69.4532	67.3929	99.6858	100.024	101.648	68.2486	68.0037
1773047_at	YMR158C-A	YMR158C-A	617.656	606.155	493.2	614.463	622.784	568.715	592.463	744.092	897.137	883.277	812.484	697.33	942.055	955.419
1773050_at	YGL215W	CLG1	2792.8	3488.89	4019.39	2480.57	3140.37	3458.75	3639.35	3016.32	2891.49	3191.04	3754.28	3902.03	6039.49	5919.41
1773052_at	YEL029C	BUD16	2020.81	1774.02	1817.11	2162.48	1652.17	1762.71	1610.38	1316.67	1034.93	1464.54	1122.32	1157.05	1217.34	1209.94
1773053_at	YER154W	OXA1	2834.01	2828.47	2641.64	2628.25	2696.79	2568.71	2860.82	2690.56	2616.14	2692.5	2428.07	2562.95	1735.73	1778.4
1773055_at	YDL067C	COX9	6398.06	5720.77	5675.01	6822.4	6627.06	6160.87	5938.5	6556.21	7053.91	8631.97	8748.71	7786.31	8365.7	8984.69
1773056_at	YOL019W	YOL019W	2405.88	2298.54	2368.83	2259.63	3475.91	2590.21	3098.92	4114.33	4315.18	5289.74	5142.66	5215.23	4537.47	4486.15
1773057_at	YLR383W	SMC6	2135.52	1830.83	2031.56	2241.84	2081.79	2020.58	1915.95	2176.35	1962.22	2127.39	2084.84	2027.49	2054.21	2248.79
1773058_at	YKR027W	BCH2	1001.67	1015.17	1057.9	1088.52	1069.89	1109.91	1125.74	1099.34	942.558	1030.2	1033.62	1070.61	1298.34	1188.2
1773059_at	YGL124C	MON1	796.95	706.47	739.485	824.428	684.632	750.402	701.27	743.18	760.333	938.944	808.538	848.683	1009.27	887.077
1773060_at	YER046W	SPO73	1085.68	961.546	1043.73	1198.06	1329.76	1172.28	1168.66	1529.93	1447.09	1919.42	1836.1	1645.65	1690.15	1721.93
1773061_s_at	YIL169C	YIL169C	4453.02	4075.57	4123.88	4293.03	4398.32	4308.88	4001.97	5468.86	6006.66	7847.94	7283.46	7597.87	4780.53	10237.7
1773062_at	YBR003W	COQ1	2289.74	2061.28	2151.97	2196.28	2642.61	2156.62	2379.63	3142.53	2806.6	2751.77	2915.88	2749.69	2285.61	2055.58
1773063_at	YMR304W	UBP15	1893.7	1909.49	1848.68	1875.47	1957.02	1958.76	2036.61	2770.43	3308.18	3853.15	3283.29	3353.66	3876.31	3843.3
1773065_at	YDR319C	YDR319C	1434.38	1449.17	1396.47	1425.78	1796.31	1426.4	1591.49	2130.99	2290.25	2946.05	3049.15	2913.14	2893.34	2954.87
1773066_at	YDL117W	CYK3	1869.68	1954.55	1898.9	1933.98	1819.92	1972.07	1818.16	1467.94	1374.75	1946.78	1819.96	1901.26	1518.22	1805.48
1773071_at	YPR156C	TPO3	594.243	427.787	432.923	480.18	368.078	653.084	458.271	341.948	482.847	290.28	250.294	216.818	374.084	682.8
1773073_at	YOR306C	MCH5	1560.38	1569.95	1720.99	1691.5	1320.03	1555.43	1339.17	895.374	565.166	690.218	436.079	608.461	1054.48	671.102
1773075_at	YGR281W	YOR1	5399.63	4753.78	5512.73	5488.95	5292.72	4964.72	5072.24	6506.98	6691.71	6961.78	5778	6637.82	7087.13	5093.64
1773078_at	YGR262C	BUD32	1974.87	1830.93	1758.75	2003.53	2116.4	1881.71	1786.27	1897.49	1619.8	1756.19	1535.57	1586.03	1551.74	1831.16
1773085_at	YOR040W	GLO4	460.275	437.712	448.21	487.319	628.944	493.761	532.999	746.893	735.894	1137.84	1080.95	1032.34	1551.6	1290.01
1773086_at	YDR165W	TRM82	4452.02	4477.36	4141.69	4470.03	3342.03	4410.59	3593.23	2239.35	1112.71	410.33	385.991	328.874	475.231	900.537
1773088_at	YMR229C	RRP5	5465.3	5231.62	5234.45	5136.8	5006.71	5498.25	4914.97	4187.57	2497.43	496.979	1071.32	521.509	240.433	904.317
1773089_at	YMR058W	FET3	6718.16	6689.81	6562.99	6665.12	6534.72	6896.03	6394.01	6199.85	4352.5	2059.12	2257.83	2091.01	1840.75	6031.94
1773091_at	YIL018W	RPL2B	16503.6	16339.2	16847.3	15884.8	16501.2	16309.5	16074.4	15830.7	15215.2	12872.6	14173.6	13643.5	2063.41	2534.88
1773092_at	YPL105C	SYH1	2643.72	2550.98	2563.02	2473.8	2341.81	2717.95	2508.68	2210.67	1973.29	2230.52	1997.35	2134.55	2414.26	2081.62
1773093_at	YPL208W	RKM1	1941.81	1716.49	1731.05	1879.7	1845.41	1747.86	1739.37	2089.44	2060.26	2333.67	1998.8	2080.19	1926.7	1643.38
1773094_at	YBR081C	SPT7	1423.21	1353.08	1496.41	1371.7	1365.96	1410.72	1546.43	1401.24	1260.82	1444.07	1442.96	1400.09	1459.98	1474.68
1773096_at	YLR081W	GAL2	81.9528	68.8369	69.3973	75.2788	96.8493	69.3598	90.1033	137.888	104.287	101.936	89.1004	87.4416	63.527	69.7367
1773097_at	YBR183W	YPC1	1533.02	1275.88	1411.59	1489.08	2835.7	1429.94	2000.93	4003.9	3589.45	2678.91	2876.21	2540.65	1687.66	1703.58
1773099_at	YNL132W	KRE33	3255.99	3220.69	3364.97	3298.47	2820.71	3527.6	3060.28	2133.7	1033.94	185.834	218.964	153.739	124.086	533.242
1773101_at	YPL214C	THI6	1621.99	1545.13	1527.41	1647.77	1841.78	1610.31	1778.41	2205.17	2315.95	3459.96	3199.37	3116.25	3602.27	3076.91
1773102_at	YKL130C	SHE2	1771.22	1720.83	1708.8	1965.24	1768	1831.59	1721.55	1657.81	1378.09	1400.45	1358.31	1330.03	1662.3	1891.9
1773104_s_at	YBL005W-A	YBL005W-A	125.547	119.849	156.285	98.5505	174.147	155.391	166.89	186.643	204.884	285.558	385.727	253.215	380.501	250.493
1773105_at	YNR035C	ARC35	6341.07	6101.85	6016.17	6439.21	6505.46	6551.57	6372.54	7007.24	7220.47	8214.08	7294	7651.83	9795.31	7972.48
1773106_at	YMR077C	VPS20	1094.68	1056.49	1153.47	1235.59	1397.21	1301.08	1315.27	1576.75	1602.69	1712.73	1929.72	1642.51	1893.24	1572.76
1773107_at	YPL234C	TFP3	11127.8	10969.9	11397	11682.5	12133.8	11453.3	11673.5	11834	11503.2	12521.1	13067	12735.6	14173.5	12096.7
1773109_at	YKR034W	DAL80	620.441	481.546	320.374	815.628	6234.4	2109.17	3373.02	11110.4	13489.4	12850.9	12282.1	12401	9557.62	11764.4
1773110_at	YMR264W	CUE1	3675.93	3545.66	3621.71	4037.29	4040.3	3505.83	3391.87	3643.7	3563.06	3871.93	3813.78	3849.99	4693.8	4380.18
1773112_at	YPL032C	SVL3	2264.46	2802.74	2993.46	2133.26	2365.63	3107.29	2957	2161	2363.81	2109.08	2596.18	2706.19	2685.39	2350.01
1773117_at	YHR037W	PUT2	4644.38	4151.35	3996.7	4261.56	5150.46	4552.77	4716.45	6739.47	7300.93	8943.46	7720.83	8126.54	6708.91	7974.96
1773118_at	YML080W	DUS1	1739.65	1578.28	1728.12	2075.35	1193.99	1718.87	1176.66	492.83	275.92	453.712	364.435	379.79	418.798	693.068
1773120_at	YER095W	RAD51	1547.93	1544.1	1588.71	1451.36	1767.09	1413.61	1729.66	2345.67	2216.08	2445.47	2297.18	2594.06	2745.97	2301.47
1773122_at	YLL043W	FPS1	4097.16	3692	3932.1	3822.29	4113.6	4026.39	3797.17	3784.35	3816.38	3231.96	3996.4	3385.69	3546.47	2960.33
1773123_at	YBR243C	ALG7	3259.44	3345.38	3306.55	3349.61	3343.57	3254.44	3354.63	3515.14	3229.82	3171.73	2998.85	3152.34	2419.58	2492.41
1773124_at	YDR179W-A	YDR179W-A	1226.2	1115.84	1260.68	1471.38	1176.38	1268.48	1105.63	939.764	769.759	1140.63	1067.23	1082.38	1388.53	1352.66
1773125_at	YGR283C	YGR283C	1302.28	1327.38	1352.53	1321.49	707.635	1201	796.137	224.805	157.094	290.35	502.337	517.152	476.844	243.808
1773126_at	YNL146C-A	YNL146C-A	1228.05	1205.01	1292.3	1516	1244.78	1178.68	1180.61	1280.85	1538.82	2860.2	2663.03	2504.32	3265.79	2419.8
1773127_at	YPL152W	RRD2	729.645	648.223	677.105	701.624	847.695	760.783	697.181	1027.9	949.86	995.547	875.04	907.434	1544.01	1454.47
1773128_at	YNL229C	URE2	1927.85	1808.39	2050.09	1976.08	1780.2	1709.66	1859.79	1615.09	1323.75	1674.8	1455.01	1612.58	2289.33	1692.21
1773129_at	YLL002W	RTT109	917.571	824.931	885.53	981.832	988.06	935.121	956.637	1028.7	894.156	904.099	878.656	879.744	836.23	664.872
1773132_at	YOR126C	IAH1	1323.9	1308.36	1411.17	1441.28	1473.09	1398.28	1384.88	1385.57	1197.06	1486.24	1361.28	1430.87	1677.29	1992.38
1773134_at	YMR089C	YTA12	2774.91	2656.1	2548.01	2901.21	2540.47	2693.81	2498.59	2708.79	2889.33	3510.28	3062.15	3220.28	3367.87	2935.14
1773135_at	YPL054W	LEE1	140.609	175.82	154.236	163.28	631.536	235.443	439.166	2438.07	3972.61	3280.19	3875.69	3442.86	5539.35	7631.19
1773136_at	YOR291W	YPK9	2379.44	2445.02	2413.41	2595.02	2342.13	2418.85	2263.71	2550.97	2099.13	1314.15	1535.54	1441.23	1445.73	2179.8
1773138_at	YPR190C	RPC82	2534.63	1964.76	2382.25	2354.71	2010.24	2300.31	1901.3	1179.55	576.715	451.675	539.845	487.09	683.166	1241.13
1773139_at	YCL057W	PRD1	4868.81	4507.73	4391.98	4331.75	4628.34	4528.48	4615.05	5000.85	5048.09	6536.81	5965.1	6173.03	7980.75	7492.21
1773140_s_at	YDR038C	ENA5	4656.61	4136.45	4209.94	4527.51	4405.6	4181.65	4088.89	4889.92	4942.23	5534.72	5163.87	5135.64	3984.55	4472.32
1773141_at	YOR002W	ALG6	3401.01	3110.66	3312.72	3157.2	3169.97	3032.15	3169.89	3256.49	3106.26	3492.54	3659.01	3607.83	3427.9	3356.19
1773143_at	YJL038C	LOH1	46.6138	53.4604	67.2883	69.7813	69.7157	72.3734	45.7011	70.2387	59.5363	81.8963	93.6954	81.3063	115.171	122.081
1773145_s_at	YGR109W-A	YGR109W-A	382.612	567.689	624.601	331.625	650.79	967.128	799.453	585.579	415.246	477.853	1430.46	648.464	1479.66	1683.39
1773147_at	YLR069C	MEF1	1681.95	1383.98	1644.55	1616.15	1713.72	1638.46	1565.8	1727.7	1626.51	1672.8	1812.87	1819.99	1310.6	1292.27
1773148_at	YNR010W	CSE2	709.647	793.266	779.736	852.191	818.713	817.327	812.169	840.958	864.425	961.09	967.943	861.998	945.863	814.092
1773150_at	YNL063W	MTQ1	1226.09	1360.96	1442.62	1372.41	1375.09	1369.27	1347.17	1320.71	1191	1250.86	1255.77	1272.95	2018.2	1725.29
1773151_at	YLR295C	ATP14	3645.2	3329.61	3339.71	3504.4	3855.92	3503.43	3480.4	3546.67	3848.69	3664.71	4008.75	3564.43	3626.98	6172.43
1773153_at	YDR034C	LYS14	2328.83	2002.64	1952.57	2198.25	2385.95	2413.73	2345.71	2547.19	2470.92	3070.49	2453.73	2490.2	2130.13	1815.5
1773154_at	YOL010W	RCL1	2043.82	1849.18	1707.48	2091.09	766.896	1572.12	895.366	198.34	88.6253	138.768	71.9871	57.0191	123.089	337.776
1773157_at	YFL026W	STE2	12838	13150.3	12961.2	12676.3	12383.6	12962.2	12508.1	12616.7	12774.4	15552.3	14147.6	15484.2	17423.5	17152.5
1773158_at	YOR359W	VTS1	920.169	873.307	937.314	972.806	334.295	752.532	378.246	103.397	71.5043	150.412	84.9072	70.6809	182.533	282.039
1773159_s_at	YDR261W-B	YDR261W-B	8245.12	8797.11	8172.92	7502.12	5745.49	8529.72	7487.09	5311.96	7939.22	7722.97	6631.17	6752.77	10258.4	12533.4
1773160_at	YNL250W	RAD50	581.197	566.863	563.791	608.047	573.888	609.801	566.225	624.89	732.183	1115.86	946.341	991.259	1191.26	1175.29
1773161_at	YJL096W	MRPL49	2576.03	2487.7	2525.25	2960.27	2396.54	2648.05	2391.82	2185.4	2215.66	2237.88	2376.19	2059.98	2153.26	2316.23
1773162_at	YJL079C	PRY1	4581.5	4282.33	4465.73	4194.88	4667.87	4489.02	4435.17	5036.47	4734.45	4912.52	4013.3	4832.55	6413.52	11251.9
1773165_at	YDR367W	KEI1	3611.3	3894.48	3743.61	3654.62	3696.95	3535.37	3698.03	3267.47	3300.61	3088.45	2994.08	3043.23	2742.21	3431.66
1773166_at	YDR307W	YDR307W	1970.36	1891.97	2005.52	1939.68	2009.69	1913.71	1969.12	2332.58	2309.21	2750.17	2705.83	2747.54	2495.95	2479.83
1773168_at	YGL162W	SUT1	819.393	740.188	761.734	847.223	644.884	737	640.588	540.663	351.912	344.323	341.371	317.314	326.947	345.464
1773170_at	YGL040C	HEM2	3164.81	3351.99	3422.39	3323.75	3305.96	3340.73	3191.95	3262.42	2929.8	2934.28	3142.25	3247.58	2994.25	3617.1
1773171_at	YPL173W	MRPL40	934.679	999.754	961.964	991.058	1050.2	945.868	995.392	1035.62	1128.31	1272.16	1225.28	1324.22	970.62	978.831
1773172_at	YJL124C	LSM1	3431.09	3612.49	3614.9	3610.16	3722.47	3541.33	3693.34	3484.82	2907.91	2963.22	2999.94	3055.41	3170.97	2645.59
1773173_at	YFR051C	RET2	4252.85	4409.84	4572.72	4312.65	4522.68	4661.7	4699.53	4729.31	4353.97	4637.83	4568.49	4769.47	4817.61	4463.34
1773176_at	YGR227W	DIE2	2063.99	2315.41	2245.25	2166.26	2104.9	2264.02	2180.63	2034.61	1954.91	2319.49	2200.25	2312.98	1998.14	2070.2
1773177_at	YIL016W	SNL1	2906.79	2929.46	3014.49	3411.08	2892.24	2956.31	2840.95	2557.87	2330.19	2300.21	2246.96	1967.37	1875.46	2079.77
1773179_at	YBR055C	PRP6	1668.87	1449.49	1502.53	1764.34	1423.43	1637.01	1448.33	1365.91	1044.96	1114.08	968.511	1029.21	1038.97	1134.86
1773180_at	YBL107C	YBL107C	1511.95	1604.29	1672.66	1706.48	1527.69	1663.83	1607.82	1299.98	1329.55	1850.42	1743.23	1798.25	1957.68	1627.75
[truncated: 3,717 more rows]

## Sheet: time_meaning
Time_reference_in_sample_name	Sampling time relative to time_of_shift (minutes)
T1	-10	note: approximate time; sample in steady-state before shift
T2	3
T3	7
T4	10
T5	14
T6	24
T7	56
T8	120

## Sheet: data_processing_description
The raw CEL files obtained from the Functional Genomic Center Zurich were normalized using R/Bioconductor, Affy package. Background correction was done RMA (Robust Multiarray Average method; code: bgcorrect.method="rma"). Only perfect-match probes were considered (PM-only; code: pmcorrect.method="pmonly). Probe intensities were normalized with QSPLINE (normalize.method="qspline"). Probes were con…
