# Supplementary material for: Inferring causal metabolic signals that regulate the dynamic TORC1-dependent transcriptome
Source: Mol Syst Biol. 2015 Apr 17;11(4):802. doi: 10.15252/msb.20145475 (PMC4422559; doi:10.15252/msb.20145475)
Supplement: Supplementary file 17 [file msb0011-0802-sd17.zip › Supplementary Data 1_MODEL/codeBayessianFramework/data/TranscriptsRaw/BY_affy_pro2gln_nqsp_rawdata.csv]

ProbeSetID (do not need it except when uploading data in gene expression repository)	YORF	GeneName	BY008_T1	BY003_T1	BY012_T1	BY008_T2	BY008_T3	BY003_T3	BY012_T3	BY008_T4	BY008_T5	BY008_T6	BY003_T6	BY012_T6	BY008_T7	BY008_T8
1769308_at	YKR009C	FOX2	1644.54216606361	1667.22341833628	3217.46661347008	1428.40202705648	935.445399186517	1100.99043454165	1344.33755704606	757.649323866267	754.008678167354	859.831859003844	897.750438168902	800.338924736124	1146.89676915184	1009.91971471847
1769311_at	YDL157C	YDL157C	4231.32236488943	3538.67969739243	1966.83055493185	4518.92257621206	4100.38592275256	3610.83686247992	2227.92066734342	3834.42051406146	4075.20027405095	3314.81988688292	3082.91262592771	2317.51491136216	5624.68595767219	5416.5504993052
1769312_at	YER059W	PCL6	3592.73660899874	3685.48349606451	4249.23289634452	3393.00267236931	1554.47579693239	1480.99692209002	1391.5954854763	1258.91094602855	1121.65364794326	791.8704527515	863.493013909734	694.442409511023	1004.71916215463	1434.83591776256
1769313_at	YGL059W	PKP2	1301.69279972069	2111.2733271679	3689.29804063342	1371.34097448976	803.38560033536	759.683605324624	689.959702400988	732.373243233527	731.410664395901	667.5415569911	1063.4145805921	2869.98599830624	2413.30505219655	1265.26306832956
1769314_at	YDR481C	PHO8	7913.56450936041	5355.65754204842	7966.00304226592	7013.61357705072	3907.47897674453	3483.8095920621	2362.55674720815	2206.89446160633	1255.58551682566	1524.75166198596	2079.02241711858	2938.06788136523	3807.40236547201	2885.27017307443
1769317_at	YML113W	DAT1	442.980334944822	749.36398927633	602.197711906127	1691.45522075835	2849.44175040984	3682.20585133597	3878.04465131275	3349.54166518019	3603.65239253047	4267.76347744353	3902.5641271177	4297.1303962814	2558.55675789817	1561.09208580633
1769319_at	YIL157C	COA1	2882.53350758669	2646.39959360452	2627.59274043306	2256.29539050773	1598.23932054887	1361.12094362064	996.647319478331	1427.35984541686	1307.83989992765	1026.24902355252	932.370379119356	723.492625428012	1340.30115800694	1708.68427796788
1769320_at	YPR003C	YPR003C	1373.14572009937	1087.22236325063	2029.87685853928	1108.5569712586	587.887896704936	670.652421406899	649.595420363398	438.323059446728	378.718469277848	464.289644300298	382.241595610946	350.185385423211	636.793723076782	821.619060531586
1769321_at	YNR074C	AIF1	2599.64910592912	1574.97240450447	1880.73993000356	1991.58557777258	1104.96859863387	969.396447779947	765.641756836461	1018.83181372222	903.686980173297	784.99545291313	739.46174085377	1004.07192906132	1713.27093314109	1774.23477556466
1769322_s_at	YLR154C-H	YLR154C-H	1202.84700709061	1341.8178190226	1092.89509879423	990.757562428567	891.707251902817	1123.40867866911	819.460096306614	997.488803812359	1221.69240962315	1351.49731649479	1586.75511639144	1442.00914767513	1271.14438410065	1053.13825321806
1769323_at	YKL012W	PRP40	2389.04538334025	2859.65934756821	3770.29795396458	2369.80403180095	1610.20091988464	1790.86837254112	1653.86329154619	1522.36425798164	1948.81421172353	2527.27182850748	2721.24778496957	2221.77674646825	3429.53824679096	2505.67072060827
1769324_at	YJL147C	YJL147C	935.682923421868	1025.30449035189	1077.31887307672	1056.84000908148	543.963758417426	570.071989951516	593.865460303407	580.959633544471	652.228364435229	676.658657997657	750.102246356114	893.299852369632	665.619342760657	588.212074235774
1769325_at	YDL216C	RRI1	927.126980768095	773.938569954989	1077.26031303831	682.935523607607	282.177780548106	289.322380604573	286.473233619501	224.623294944795	212.61725936067	227.419434053527	217.894777077517	154.085169514313	416.772542855354	294.093529277297
1769329_at	YNL320W	YNL320W	1885.65949399078	1193.50421280753	1086.76219764708	1494.12805599268	1093.8171821263	919.740693110265	776.022084383585	974.988834887536	930.484395160411	895.484381573834	720.62613909879	520.624205375763	1311.34551818628	1645.06166257771
1769331_at	YHL007C	STE20	2733.76549861966	2684.08107141023	2845.87436538497	3319.77657406728	5627.10020468455	6666.44866939769	7451.83396483713	6458.16223417118	6080.46626119494	6617.29420616617	6333.88781940818	6370.50773698574	5217.60685126139	4706.0825566677
1769333_at	YPL223C	GRE1	3812.37756312694	2598.12264537736	11749.2659689874	3131.77943898189	2018.83055076618	1650.94549865462	5208.28014609592	2004.82714561489	1683.98941955693	801.717041805729	730.986150981198	799.940911234059	663.050965111459	431.258240523592
1769335_at	YKL138C	MRPL31	2662.89163283033	3253.17366662011	2855.18345740227	2715.89946658134	1588.22685161575	1713.52348446537	1270.04985846275	1894.41017317736	2442.12374963101	2390.64810787191	2756.64146022814	2229.75021298163	2729.6208643086	2368.68120988304
1769336_at	YNL126W	SPC98	1733.72131140244	1756.08721980424	1786.42078132047	1806.79972659929	1207.34545313277	859.72142288412	659.058474716385	1140.49914787597	1127.52975976031	934.56806882057	429.963982506752	434.258928232729	587.330315333389	918.513367767921
1769338_at	YKL055C	OAR1	164.250234656713	168.785235778315	193.890962708715	215.417676900859	446.056171101774	546.910708292475	548.442166784994	561.256273639474	520.87903613828	519.189202772737	648.545330905096	543.31801659785	544.900725897366	202.338480960824
1769339_at	YML035C	AMD1	2177.27931170962	2316.5507089749	3995.56605484413	2385.12953852587	3215.20406688051	3752.36272187991	3935.8390413289	3597.50812404289	2879.89275116144	3416.15836981583	2572.90883621104	2061.82886932367	3190.77999669552	2610.44603715555
1769341_at	YER087C-B	SBH1	6586.7901100362	5669.5547003801	5385.36915240998	6427.87211833738	5532.69222095298	4737.22793053489	4178.87347826417	5066.48613560951	5356.68414202411	4978.6729537493	4451.86633092842	3887.28458010763	5905.52632312176	7497.46190238944
1769342_at	YIL160C	POT1	178.692966093882	230.759151468678	1268.12661104378	147.745077511623	109.951581772317	211.363626773286	599.099705301133	92.2745957446715	78.8863594812934	59.6940764758043	74.3293768178557	52.5796954440808	72.0483978431866	52.0170468180406
1769344_at	YLR050C	YLR050C	3796.57087138983	3093.93433284452	3664.83456354791	3846.5898354121	2711.2775975279	2556.08921569432	1818.34745133245	2326.72779731928	1793.0390455666	1180.68822189608	835.475094279339	570.795357691078	1148.4994367757	2755.12956502701
1769345_at	YOR037W	CYC2	1124.0584917857	1154.55672881586	1439.2054542295	1167.40466857694	965.714593767078	1120.54926031411	1051.65967522737	955.386020128106	953.290980359775	1070.98572849702	1260.47537425152	1064.34731745616	1116.57243670677	1067.14917989255
1769346_at	YOL008W	COQ10	1510.08635703121	1149.57119331527	1509.52852846018	1205.85617523024	796.153817178188	806.24908850409	758.445633753507	788.502307485643	904.962623193323	960.515452922888	728.898712043342	485.728932823441	952.068716435637	1248.41703491193
1769349_s_at	YOR072W-B	YOR072W-B	363.980975801242	552.244376251045	378.66220015624	414.307929882662	474.261914858524	771.065263372958	448.526691926133	634.728209545372	790.521506801598	792.305145696579	1020.97740979376	1118.21787367641	596.085413053305	904.98096730439
1769350_at	YPL253C	VIK1	1139.0194576893	1222.82965159288	914.493319310633	1126.11392750778	892.826827905268	956.286735774991	796.429399014083	927.758633863207	1149.37360904226	1033.89444397378	602.237369367093	498.695746442925	515.996399745085	639.53871624696
1769352_at	YDL048C	STP4	684.77760839181	818.630985065625	2076.64452212676	1490.82730520116	3137.75667409558	5678.52703902637	7335.11588227245	2686.04269415532	1956.16894520068	1198.00224951055	2453.18739409374	1550.94155969517	1044.50357810013	705.591603896855
1769356_at	YDR056C	YDR056C	4970.60148475214	4714.12488970739	3973.5025642438	4589.21106042245	4005.82950737364	3630.53231338329	3019.58534904974	3768.5033458459	3856.49923985377	3887.34525043388	4008.48401974254	3059.98186499073	4050.43399474174	3762.58227490679
1769358_at	YNL083W	SAL1	1004.94053073711	1088.74925336853	1356.73234817068	934.835640908294	604.339736025086	738.468904577982	713.250305420959	754.7794483734	961.946780427294	1032.49501184066	977.637566413993	964.79762821345	975.257489246939	862.822341664982
1769359_at	YCR081W	SRB8	517.038177163773	385.624167600704	556.1374773576	478.028205012653	552.135119957062	600.425309179396	652.13589109931	489.083515660379	344.689330634375	405.634559276837	333.881200695764	330.947479793683	477.700114798388	407.021455898793
1769361_at	YDL159W	STE7	1353.19238973074	1225.90810931945	2109.91062972013	1074.95302258042	598.399316256077	630.137840422204	638.838585426142	664.686702971043	693.255212186506	772.270108864358	686.88853299908	691.843296521503	1024.61547034535	874.001753112685
1769362_at	YCR024C-B	YCR024C-B	17023.1110370896	17304.1028064015	19391.6048425372	15807.4887586657	14916.9646994297	13966.2790908277	16291.0326926535	13125.3187810177	14060.3880212966	14874.7526247125	15037.0819969557	13953.0355050952	14516.3034363006	15511.9348587082
1769365_at	YPL154C	PEP4	19773.1902867812	18142.6812995332	19273.9436171995	18453.7679984983	15821.7004807368	13257.1281741639	11558.0124425671	13871.5896410316	10435.5334847215	5734.72515106256	4743.94750851784	2988.49039845707	10337.5473852491	10748.6742380758
1769366_at	YDR020C	DAS2	380.437981925391	370.833264298489	325.186595324382	554.975872207353	878.936044112644	1135.20300937852	1131.46351202299	1145.41600502128	1330.78144835172	1556.36542853916	1265.77455738588	1253.7776149422	812.757840615496	666.94912008652
1769368_at	YOR290C	SNF2	5467.1398892082	5073.63981842924	7032.432442848	5079.89449468884	4004.05093197096	4474.97530858047	4372.69872326822	3749.40614612552	3909.72473366006	4477.340494733	4048.93673064018	3915.38897891816	3947.60676378318	4125.84169427943
1769371_at	YGR267C	FOL2	7416.68342110065	8073.43591595548	7407.05414193679	7352.01717939463	7114.51627629757	6765.89835272503	6039.53235791428	7068.2815225241	7274.54904782111	7509.70930458908	9164.76136876323	10344.4167801266	11387.5187605769	8130.30482066399
1769373_at	YNL216W	RAP1	3315.76821027416	3344.56100462389	2855.17790264259	3132.90055948901	2683.47386221198	2685.23844656032	2272.70370601865	3053.80457497076	3161.74413290241	3154.64675117215	3012.8410437133	3154.7779030698	2624.3631590441	2634.94887780899
1769374_at	YFL034C-B	MOB2	1160.0509927227	972.5504894647	752.229149766243	1557.27657331355	1442.30745575659	1218.40257640182	1292.80280279976	1474.59902987947	1542.42351371237	1815.1846444279	1686.17036103127	1664.32385068424	1804.34002519433	1526.17325251149
1769375_at	YEL031W	SPF1	10646.4292070919	7871.5313774183	8407.36789350523	9872.88651119427	8835.58083151043	7288.95531942841	6444.40403385065	8461.0489497832	7383.22093832206	7042.74074757328	6084.36963994504	5805.72930453264	7521.23827726408	9451.59583559818
1769377_at	YBR238C	YBR238C	343.292141784758	216.958603328232	169.828199321002	697.071959599514	2022.66717960642	2930.75659783855	2355.01141819556	2991.13215593575	2862.6889463282	3082.68783743649	2425.65389507041	2685.28175172986	1864.80640639583	1180.89488758106
1769378_at	YFL045C	SEC53	16609.4595651808	11118.2467991948	10672.8543781877	15737.7171312502	13962.2394171062	10758.9234294519	8371.23564608222	13160.5243373578	11681.5707178306	11416.1536681291	10503.0763954585	9389.62568025187	12021.2388499468	13812.0230026635
1769379_at	YGL222C	EDC1	1997.66579930805	1634.88957788281	2336.38887902232	909.055955202577	674.49191461974	678.82931333646	711.089526958073	819.00386810791	977.77955554211	1134.71365968365	1194.51843634949	1216.57847722151	1329.15087894027	874.604865518274
1769383_at	YIR021W	MRS1	1578.70210065821	1547.89928931992	1282.21071136035	1568.53074271297	929.010911492422	1230.50115825832	1104.47314174299	1053.96909394883	1223.17621047071	1353.23264949772	1169.37823737291	987.715151324525	1491.12948265562	1523.28486349584
1769384_at	YHR014W	SPO13	55.7325546599848	56.4956001345061	49.4068549444373	72.0932861141421	61.6753337546495	62.9421829993272	60.9739034163116	47.68132682539	53.1304614017636	55.6644494430639	77.675376118819	58.4921013488106	61.1665293719743	55.4788503152794
1769385_at	YEL006W	YEA6	4538.31393555498	3477.97903732336	4218.23532685725	3603.60939508053	2088.62947033308	2325.15633994974	2393.46529428886	2017.36854380416	2109.92999316794	2486.01546284194	3029.20514264332	2767.25740991947	2668.29038208746	2549.95236806455
1769387_at	YDL029W	ARP2	6945.51933959595	5990.46227220367	6401.71760078827	6718.69109806331	5590.65870798623	4481.02369130881	3234.91775022702	5049.28332972639	4243.87041808968	3870.49471197042	3494.05575777529	2127.77769990072	7161.3668797985	6850.15779807373
1769388_at	YLR401C	DUS3	301.519258774664	446.722648653394	159.572131558594	650.969964916751	2051.36250835903	2867.92983000785	2697.74795476084	3157.20809061313	4115.62171364949	4637.39700908133	4812.18257196178	4855.12092535904	3091.19123019216	1859.11854377613
1769390_s_at	YDR447C	RPS17B	15016.3757250935	15289.0545468271	12266.4733663877	14052.93872712	16111.4772712243	15382.3479022415	16329.3876509614	15706.0350863579	17845.8414499123	17997.308202756	17912.1216461133	17506.1980743394	16376.9182258527	18899.8893849078
1769392_at	YOR192C-C	YOR192C-C	4804.28942542695	4241.86510562802	5022.13862033916	3823.58344475122	2106.72304737122	2282.0563499831	2330.36711219672	2085.54035199704	2207.56977156441	2459.55887610355	2591.6973483962	2619.93411784835	2152.31788038414	2711.81748433422
1769395_at	YER026C	CHO1	11305.1274294389	8760.21634871606	9069.91516791802	10158.0975682944	6354.06893354635	3547.57843728756	2159.74839777074	4503.37036272235	3788.04906347956	4015.25785790244	3948.2042330166	2296.96396745704	6582.69480228795	5903.59151425002
1769397_s_at	YLR287C-A	RPS30A	16481.6645057776	18255.3860160242	13876.5570126723	17734.9655913005	17647.0234273874	17409.388897342	17898.9969417726	17871.8456471761	18806.7473474955	19708.0447078082	20046.1797628267	20321.6246818317	19374.8848558787	19458.3999436556
1769403_at	YKL195W	MIA40	3084.67368452276	2539.71652015906	3213.23877767487	2659.9432813501	1713.36876808091	1209.33754312774	805.995338289145	1350.00480604839	1014.64826439029	807.549598203013	754.124421184655	411.025373624802	1952.621464406	2226.4439690058
1769406_at	YDR144C	MKC7	2305.1595785047	1120.40617913479	617.761252763623	2078.05876487589	1743.70467422522	1295.96318132571	763.923356080356	1837.91492734842	1683.86747104345	1998.38867069689	1056.04355288507	802.407656088773	1526.70771782229	2865.93977966602
1769407_at	YDR439W	LRS4	1194.56213188365	1004.95879489604	1129.96908992232	970.732999393116	702.904964477843	869.234277502015	816.624680241514	773.646510334469	921.266061939024	995.50854060345	1012.58955367776	1063.3161161261	931.899133169628	932.90724220819
1769411_at	YBR149W	ARA1	12925.1584457732	11035.8960936481	17458.1753679547	10677.1480365341	8614.02096445834	6512.85954497694	6798.71563398671	6884.03559863101	4700.61220911802	1461.88641057288	1179.3045130727	1160.87910023453	2743.66696655398	5365.97921382518
1769418_at	YER114C	BOI2	2670.8102808207	2741.33631246183	3780.73652517554	2981.00780802468	3306.39979435329	3980.97877329881	4368.80645889496	3549.89312940242	3590.72762318523	3872.78610883537	4122.02763222901	4311.07042693117	3086.06281604646	2264.12387260698
1769419_at	YMR247C	RKR1	3495.4225744371	4439.96477404084	3941.04645088908	4012.14957234706	3760.83326215594	5036.20770480435	4877.81603937335	4194.18215873659	4153.68752155668	4307.075339411	4854.22421068787	5390.37370605009	5138.61244672727	4296.80521845238
1769420_at	YMR076C	PDS5	3973.08063957062	2801.60544616469	2381.70215062784	4402.14891450916	2805.94313302854	1325.57048184354	854.503082895914	1793.54307727613	1224.7758852813	1120.00020430634	681.125662692065	726.738152136213	762.761068824115	2070.73684475932
1769421_at	YGR056W	RSC1	1975.12357814001	2220.44540664281	2701.58111285613	2067.99024077384	1999.75432314085	2530.71469351854	2512.48378197808	2304.33549758058	2783.09967149664	3082.94736986875	3349.13516177989	3226.05397561782	2643.88857044407	2155.29350052924
1769422_at	YAL013W	DEP1	1811.73020595119	1713.54247051072	2108.26184442862	1569.97452397985	1389.47792176554	1765.54432821657	1769.68702577598	1940.13686741498	2338.39433214644	2134.95290361635	2085.16982125344	2160.6726640595	1680.33262250135	1473.1613298175
1769426_at	YPR002W	PDH1	298.759721883121	278.928926988797	656.78774002592	306.167981534905	345.230558583139	661.592387237078	1858.37486542089	272.459331439972	150.124826779043	98.879687472263	144.408747006621	142.36396128342	168.81657726238	117.782248624972
1769428_at	YOR175C	ALE1	3774.91080771526	3622.57783057065	3401.19409252441	3416.88045422694	2543.85748228826	1923.21674038603	1415.31302650963	2000.03213202089	1299.51254061562	840.293642011665	599.622310174847	433.807315512696	1599.08519078284	2441.69635723561
1769431_at	YDL167C	NRP1	699.62157468565	1124.69169085549	706.056986039814	1893.45724345941	4751.64006847912	6398.37492539494	6495.19820810196	5562.61779261605	5416.00924455312	5006.10517908284	4630.80897851212	5455.43220070588	3919.22160247735	3611.52584788414
1769434_at	YDR465C	RMT2	566.490397534496	1709.00079138951	746.390547893202	2555.01091684447	5522.14230475151	7709.58991648794	7911.5555387395	6668.26590338521	7553.33847588183	6415.51411966633	7241.93932579093	8477.66437516443	5060.96598459263	3404.80581813546
1769435_at	YJL201W	ECM25	1354.7430356355	906.811215813305	775.256206991538	1221.70784626766	739.404658825767	614.80148966255	483.136163555183	798.944397802767	749.705043830887	1007.97574575095	602.794327679789	775.780782672704	924.705893137575	1054.26618756799
1769442_at	YDR495C	VPS3	1491.73610640072	1326.17400344821	2049.72544515428	1343.02923640663	1045.93334778798	1086.11654770174	1245.55325021154	895.250319838995	942.37726248605	1221.1846036527	1140.51901625789	1260.29558218736	1052.02412379183	1054.11605940079
1769443_at	YDR501W	PLM2	692.22719788525	399.167062157982	399.605917931987	621.086462105233	293.309323663744	228.200000446434	189.751127513927	252.337419634717	259.852562406049	263.808311780906	158.817327187536	104.037007947155	126.819096514213	351.961308407866
1769446_at	YHL010C	ETP1	976.739675127028	852.509343941468	1569.23484350293	821.76571146985	403.013635898975	438.084398350176	550.861155623941	290.55104775944	223.597216828583	286.159782530417	251.676974491203	203.157597801503	431.227283341202	338.833958669716
1769448_at	YHR152W	SPO12	1902.24559728846	2621.73344776216	1633.92131839546	1901.88163688727	1076.19511555929	1153.12943209799	569.113918772052	958.247460943493	1319.79792756457	1524.81619387364	1337.49955375752	532.837376138978	1188.5227176789	1101.80181578308
1769450_at	YER035W	EDC2	8100.1781742067	9406.92952908684	10552.8337988811	7034.18050787329	3851.56299523611	4519.28513571257	4271.23325231864	2635.15006585544	2075.924374723	1814.61941444383	2254.83732166156	2121.67992259073	2734.9076858355	2932.83878879026
1769451_at	YHR002W	LEU5	1078.45893037416	1215.7227085237	1683.52900553521	896.65612813621	519.734958067713	603.17974149706	620.943247221976	558.784823496916	673.909052565182	696.697856865317	707.265239245544	571.67961435372	623.403830647226	728.523788172338
1769452_at	YPL020C	ULP1	3910.85988782306	3740.43180025682	5025.32211131555	3757.335476267	2842.77817105671	3044.89676731645	3102.77776785942	2753.28458030548	3075.82762021527	3334.8855856153	3914.04878538536	3264.64424788432	3926.93392385388	3084.02030490733
1769455_at	YLR286C	CTS1	19271.0668101403	22890.9722548732	20842.3318733871	17714.4347304914	16051.3919960517	18758.9107801525	16671.3860045493	15649.3954923205	15024.4482428331	15192.7343197684	16689.862319671	17999.5323316414	13393.637032434	15488.3537489382
1769456_at	YKL061W	YKL061W	725.189714366394	702.177713408053	940.07664761692	636.917632582544	434.80667150019	414.704692652301	399.098666222804	385.144025603308	410.122092575271	526.708820681592	713.658549274618	528.890085997373	763.301806975293	446.841137788558
1769459_at	YHR131C	YHR131C	819.64378530598	649.916395005784	1160.76663745972	895.033900275146	892.53008682612	1059.25229147841	1143.05291634456	829.250589958153	747.748444858078	901.587463005149	1011.12780701996	901.407964811722	861.494409319697	752.775564956678
1769460_at	YJL185C	YJL185C	1420.69096693022	1740.40471453147	2633.27385884744	1187.34402598138	915.772689856849	1046.30101253433	974.947895561771	702.499438332186	537.065481811107	487.862830879964	456.014535396178	451.189588248935	433.21166396887	463.114894313709
1769461_at	YMR317W	YMR317W	139.508595588878	150.298147548451	98.2333195960244	169.917204589228	143.59954804775	117.049667328569	94.7038116583791	124.511230379743	153.220360647183	249.714332699804	182.769985921019	131.319556562418	271.804601013015	237.926702192881
1769462_at	YIL125W	KGD1	5022.75596959644	5245.1184310492	7772.44275169589	4540.7052514127	3369.96206674488	3841.71627253887	3726.85470155962	3209.80045302401	2365.86127650362	1691.68447536595	2036.79335854273	1934.54166318152	3356.13405299167	3495.44688976774
1769463_at	YPL065W	VPS28	2125.37628431811	1850.28926072497	2135.81504566323	2074.72997913455	1319.50167333937	1277.59122797596	1170.17351442862	1038.37962311792	794.300326149639	636.316038473654	433.269853784362	318.203493244245	794.489372919698	1147.34850487742
1769464_at	YGR130C	YGR130C	5323.48025285827	6106.72337314405	11513.8762124158	4471.69102125855	2231.64895820474	2304.26053787527	2577.48123872918	1206.76468938039	575.245351002604	583.518452805396	631.48100709302	667.835945543779	2124.63592213805	2223.5153843691
1769466_at	YDL049C	KNH1	1623.540833919	1967.58229465927	2483.38036834543	1938.76520030462	2061.405097171	2336.23256583798	3087.7247716053	1920.50925708868	1937.38886916465	2408.55949020572	2260.22770153217	1706.08433363791	1941.83996432383	1035.13275400964
1769467_at	YBR065C	ECM2	150.950588635529	276.881677264735	235.145851477775	265.487393105584	391.139974831006	516.309068517544	492.298058955336	410.51901020142	492.876335549694	661.337212463477	941.376285325916	904.440000374358	512.746810606984	136.883277284149
1769468_at	YJR082C	EAF6	1805.21772153681	2310.81955128023	2273.61038907424	1829.41405733486	1636.97312105878	2209.70538809265	2406.85162483134	1914.25805423477	2189.69731298517	2522.3066605648	3568.15310700465	3377.49356890302	3354.48960740082	2168.48471662911
1769472_at	YMR182C	RGM1	278.048262115941	319.848902198001	342.06287852771	532.279525894537	1029.64213560316	997.564507896927	1144.37821616641	823.632000661313	384.353845014843	454.320516439506	369.832632274365	395.995602092898	293.920103128613	199.959158238217
1769474_at	YPL264C	YPL264C	1584.32120622593	1445.74340939808	2057.7917650359	1494.70180210093	890.154426148958	917.366231188602	777.919464182242	944.442739079819	956.810023006347	1110.77995184163	1316.70805823356	2485.68391590661	3579.51725827096	1439.58548298405
1769478_at	YPL199C	YPL199C	2996.74054740645	3473.94820955369	2941.60372220477	3273.31880304483	3837.79148007497	5328.72823783601	5037.57953003366	4770.50502260874	5267.44339674623	4675.5362625294	5142.97110102881	5313.06621575886	3517.48947191175	3991.08575520766
1769481_at	YGR080W	TWF1	2475.07801563169	1700.87412298187	1634.20408728445	1672.89737439654	1119.93400002568	825.450982692459	551.556731989	813.219252725117	574.074524078708	581.243923871344	527.50248273775	370.98018342379	1405.45982485653	1532.49018528148
1769482_at	YLR125W	YLR125W	220.323089081206	375.614839231303	478.464071192775	366.146471149442	296.639858130351	290.546710978073	343.660471910437	279.95367048918	129.819496465793	163.363424812076	215.829373729721	219.172056801316	221.064855443306	120.805020424461
1769484_at	YNL292W	PUS4	622.60267863974	762.05641262407	602.279493072407	1027.73451228269	1520.67139980002	1848.12298549447	1792.0959735175	1843.95451457352	2039.13799398341	1992.70602945888	2034.995982262	1896.57153956073	1367.87821380395	1361.57369001089
1769485_s_at	YAR033W	MST28	948.97825754141	811.625180781002	704.329780558798	775.66944724248	671.500328016512	587.758687854403	420.715864355823	635.170452415656	705.026924598271	717.862552086483	645.428172590184	407.183153596554	842.453706476106	822.608968251108
1769487_at	YKL063C	YKL063C	2761.7241878706	2736.50050059724	2271.49793581483	3199.75850128307	2748.77502552131	2151.95365426337	2306.54730918001	2205.83256111756	1944.89126246445	1937.11396108225	1613.58619939801	1946.36544724875	2065.58226516006	2424.10302654492
1769495_at	YIL010W	DOT5	4370.28517205024	3162.93934876528	3421.45998563592	3555.62916307911	3292.66216916779	3121.34098311108	2443.49513968271	2901.14823870155	2412.94413268766	1671.08960227601	1559.3079520275	1072.65993708089	3012.88280436483	3305.49369570184
1769500_at	YGR113W	DAM1	2135.85344735607	2220.74423932385	2292.16480756221	2013.61866956734	1033.93014003706	794.268694389955	756.94069309718	1115.75920265176	1063.36438953389	1051.05686910604	824.075097454573	883.050541150544	1136.08464972987	1159.49224561559
1769501_at	YLR266C	PDR8	847.256082413946	681.3259807284	750.002245214919	662.142221925931	508.702786734106	496.745869970874	439.723256622523	428.495342481105	387.662646964938	288.996811691281	221.262180650786	258.207673143729	334.527604294729	539.053011189064
1769502_at	YPL050C	MNN9	5710.3364581712	4286.73063393299	3543.42140672727	6164.08488544552	5868.91082611372	5553.4388092351	5829.88380052347	5929.3790759324	5806.52784204653	6337.83517940951	5233.19472574181	5081.97916562479	5507.19615849163	5250.1566766481
1769503_at	YDR447C	RPS17B	9361.11431709663	11379.7802176849	7885.33336280531	12186.4733747472	14994.4777589956	17730.0142373235	15838.0021071202	17085.9767585147	19468.5957772393	20620.2782636886	20286.2395823454	17481.3699247919	18734.628805686	19782.1669587694
1769504_at	YML019W	OST6	4625.30414908914	2900.70580366886	2904.38116449145	3957.90943074343	3258.51181626894	2994.80059424253	2769.36534190839	3023.40496447791	2816.41470360909	2894.3261813326	3023.55090877458	2692.25803075434	3334.60293165498	3973.51741043157
1769506_at	YKL166C	TPK3	978.942244064848	1102.20172560239	862.128405730996	1096.13220675486	1256.88896532473	1330.96557263162	1428.79462312305	1587.65798839314	1679.43560385999	1894.66864315129	1495.22503337963	2067.50839688635	1406.51646038304	1673.92559656759
1769510_at	YJR139C	HOM6	19158.2396444578	18266.6020566533	13120.0244842278	17735.7589325927	16732.28846423	13513.2498543374	9320.2882724761	17275.8460357031	17148.0069849351	15344.8871899872	11879.8030830651	14722.8113886837	10953.4177961404	13649.453875637
1769511_at	YNR038W	DBP6	1037.68562128485	1469.80487593885	1355.19689455463	1640.68664635059	3056.90030577201	3931.80449562036	4142.34854152406	4090.67548491245	4916.60564482765	5604.07288537975	5404.72855934613	5512.56013363728	3627.48802485968	2650.48590776089
1769514_at	YJL165C	HAL5	2448.20498357082	3019.33574450376	4322.72780543883	2834.90409219049	2039.62460805624	2102.51141122063	2267.62860421467	1971.78694845333	1805.68445860314	2250.57853513689	2957.59810909429	2410.80273764938	3510.08247188946	2587.85017066663
1769515_at	YFL012W	YFL012W	149.868914423091	132.417431614942	131.684723613824	149.803358929522	130.850976597369	140.450818823453	107.259100598031	152.25911201172	155.367995975048	154.077757858317	164.081351051082	157.398180667562	133.911826369942	149.039049385429
1769516_at	YDL086W	YDL086W	9532.12851086656	9510.5125445662	10697.2523939428	10202.275513412	7693.51515405942	8089.44089237303	6962.21166351595	6920.21518739228	5967.88972187668	3996.49923855058	3594.83541683359	2611.39900286037	4339.42762336311	5302.40550170871
1769518_x_at	YIL176C	PAU14	1437.1588120436	1113.39095311091	998.677632651346	1401.738419376	745.496477858813	709.304042670593	636.081192256953	529.181244881725	496.491341613881	427.150209084678	455.395779626498	452.224630856422	590.665997929373	885.713620074965
1769519_at	YKL096W	CWP1	3386.84251376059	8274.8570029062	5133.03757412813	2919.29652709024	3421.36645226935	2251.88689381935	1846.5652364968	4303.25680289923	6315.02579538674	8393.30551604755	6823.53746042193	3862.04458355501	10554.9014691256	5468.1781092308
1769520_at	YLR064W	YLR064W	2627.87571037252	2526.05496807817	2938.99648153882	3831.03677294516	4391.53964993392	4771.53119297145	4699.61120681061	4041.10058294483	3542.14196475385	3551.23656002786	2838.83563910923	2360.41417756283	3396.72391200377	3487.66009304569
1769523_at	YBR194W	AIM4	828.557894697383	780.20387373297	785.939609570822	775.230608549002	409.518105437285	489.005022206804	381.016660959542	421.789098040956	546.649027188851	696.411828542726	707.994288887417	532.544948236035	979.960451856196	819.354788542707
1769525_at	YEL003W	GIM4	5641.56159917778	5803.04875272328	5621.77442472067	6176.43209131436	5342.89482392472	6162.53307603929	5235.90837340311	5602.84999718712	5619.6069212549	4619.81639131403	5060.20437128954	4457.57804058207	4218.78709492662	4620.55823277425
1769526_at	YDR205W	MSC2	1888.95161419323	1938.75888406285	2759.34540706886	1901.79476534051	1104.03126884949	1299.41905726318	1171.93205474329	1101.32988770465	1238.26641755755	1387.85753681501	1080.61107322909	1079.09659707034	1400.2149660755	1598.83164139347
1769527_at	YKL075C	YKL075C	1240.46777225311	1512.44735254033	1674.33276749711	1483.6438253417	1176.80179903863	1588.43302006614	1733.14029895815	1590.33546258158	1800.99799501342	1913.7904659869	1930.05020893833	2222.54102402749	1604.37634992975	1356.24752341318
1769528_at	YHR198C	AIM18	1832.64310233851	1818.27761875528	2832.84492327068	1502.42851546752	902.998253067951	860.766179465671	869.714647826504	843.270406792176	773.452363493792	675.776856203882	657.908336450051	644.126507055972	839.793322834796	1051.387580927
1769531_at	YGL138C	YGL138C	35.7976616803693	31.7193506831577	29.3115327834478	36.2075285942432	27.9984424822439	21.233552018286	28.1124374055354	18.7849938367682	18.2248031376264	18.4931501198587	18.7126466190988	13.442044868493	27.5340545876193	20.0650556159065
1769534_at	YMR212C	EFR3	1601.90834303709	1410.85675709794	1568.75481761834	1655.82722154784	2226.29969377249	2521.02217109313	2442.36979403404	2608.4393780543	2453.98739617387	2588.08284411471	2192.63923369483	2135.52554185434	2083.26719875215	2473.99308861744
1769538_at	YNR055C	HOL1	2368.82767794683	2601.99438355183	2765.99200183402	2254.63481562347	2632.83533832706	3758.83472481603	3561.47686495077	3123.04955340991	4111.50223704627	5497.25278162516	5087.28792767485	4677.72244811352	3704.40365730493	2840.46936607039
1769539_at	YNL222W	SSU72	2772.05935691474	1955.8016982462	1973.38677190462	1598.95544082305	910.497927614158	846.585699176294	721.43404566094	969.751257960972	961.09457813538	1077.53619434964	686.523151113293	628.604269087568	1355.57481971715	2283.67943813257
1769541_at	YPR042C	PUF2	1591.89837691675	1932.48737786034	2943.70591019209	1772.39081953551	1858.17109663605	2179.69722940067	2072.78115509498	1880.93287398803	1547.83275119285	1683.60991211808	1349.15426004975	1189.2896501939	1841.4329725036	1871.47265142252
1769544_at	YLR149C	YLR149C	2010.3541827303	2609.65732296358	4696.71440986736	1786.48183697346	702.464083170733	559.676978464419	826.492775008666	278.493736104462	122.422510370424	137.93638195181	163.728066532268	189.03926013411	217.630908604276	352.134678993392
1769549_at	YOR271C	FSF1	6841.16884988525	4551.20220797797	3584.15918342144	7044.67280236864	7276.41356529835	7876.6467604862	6734.64155660623	8378.84213386373	8839.82428286966	8268.8461434453	8863.83547657844	8338.58265979719	7512.31766290465	7753.96849595505
1769550_at	YHR197W	RIX1	319.615443859226	637.885634919002	410.326933944515	799.843907494607	3748.66929223095	5296.82099032317	5383.48704296198	5575.10582033556	5726.5021868857	6583.50539806873	5782.06744769996	6279.19134210183	4206.85797797028	2491.41809043152
1769551_at	YAL034C	FUN19	2671.32169318274	3734.05969111483	9691.6058956524	2565.88419551261	1380.81550497018	1853.76239855395	1829.44196616723	1680.91931530203	1809.78016563532	1733.54654053672	1829.24023754823	1771.26786969153	1411.62365849832	1366.72297080506
1769554_at	YOR084W	LPX1	2396.31817697221	2665.12283891335	3233.14067324049	2429.44000651265	1596.34243131123	1867.45256890935	1938.09793471374	1480.80994937488	1378.44188827006	1279.37525945811	995.879692893915	1030.17111644516	796.861714676199	1582.28766567766
1769555_at	YGL083W	SCY1	1607.53257242327	1721.8814945607	1725.53039886614	1784.36898120741	1187.43258012392	1053.95339074422	1047.87291229421	839.521729631152	548.166653501582	494.834326438064	508.268463842551	495.899639437014	893.165512360262	992.601413459004
1769556_at	YDR140W	MTQ2	2450.80425296871	2658.02794214933	3290.92038554268	2473.28604972006	1617.64190955956	1759.42488195356	1632.63603106914	1616.75592770985	1971.1359604666	2283.98642900265	2333.39120318805	2326.49362811778	1930.79948714548	1528.74500255088
1769557_at	YMR216C	SKY1	4401.72410426319	4086.12507875785	5129.45706082517	4979.53707910033	4742.29371319725	5720.43832409843	5426.50379673033	4743.08826111865	4468.20844232121	4269.96467153959	4609.85992024036	5100.71029704895	4063.67819031879	3211.83681361854
1769558_at	YJL042W	MHP1	5595.85649371198	6748.39619480359	10977.5672069827	5592.70249345059	4336.17974109525	4830.80818587386	5632.19738884543	3531.85514232015	2461.82071528641	2278.65796470513	2566.69162086843	2688.13543371983	2448.94587165376	3461.63676006117
1769562_at	YDR472W	TRS31	1424.44601826097	1342.93895284159	1374.66460220988	1546.23850433164	1486.30709562038	1791.93701810639	1697.85700620449	1731.76787841609	2305.77449972713	2589.27439021166	2384.51547695159	2409.83705892126	2144.70885100726	1655.50892554003
1769564_at	YDR207C	UME6	1343.46812252871	2176.12226643122	2407.77169794236	1551.81796336938	1685.24194064877	2239.06452722619	3184.50103000089	2230.65960185096	2394.12252742107	3095.15698945199	3678.60724656488	4379.3672889321	1795.92699576836	1652.54253135214
1769566_at	YIL075C	RPN2	8955.35667982446	8268.15003417183	8331.19047613377	9314.30453273637	7326.6058598893	5236.30373559846	4695.26936424484	6335.13165839922	5088.66475111346	4358.94528944196	4172.59067546005	3144.85925670785	7473.3587583881	8279.26247051494
1769568_at	YGR010W	NMA2	1376.05143662768	1202.65350613293	1461.25078051917	1279.51439136439	967.854358911966	1086.45867824857	1075.45766501292	936.684769151687	952.637438507265	707.396170895666	675.860412934013	753.937758012304	756.111866997493	945.517155961892
1769570_at	YDR245W	MNN10	6006.82088792016	4854.93401165571	4385.51793787537	6361.94227382533	5688.7096544467	5460.67220263545	5130.43272419486	6093.67125517467	6146.34310395402	6532.68034426967	6024.63309447641	5408.27666070396	5525.97337406378	5205.05154399667
1769571_at	YDR473C	PRP3	1263.8793018073	1625.45443812388	1922.86717091181	1555.00312914501	1424.06916570842	1690.20091670452	1816.04664710647	1410.37884781561	1572.62513945225	1605.56874374096	2063.59622558722	2547.56322682708	1897.7483413568	1375.88142911493
1769573_at	YOR187W	TUF1	6413.76172669063	6583.29108126045	5513.25292675947	5233.64882574833	3871.43044386207	3510.49771189426	2701.30191453469	4350.3419163725	5033.68145792754	4724.41329325629	5025.38963554594	4518.07672141506	5407.33071568671	6034.58325349255
1769575_at	YDR486C	VPS60	2173.70957323464	2331.85069990321	2519.85363179592	2104.97068504594	1670.94866638366	1883.6175815535	1508.56410832371	1608.99769565047	1689.6004048994	1610.11209267628	1765.66860475356	1323.73936061461	2424.2295752914	1946.7298915382
1769576_at	YMR003W	AIM34	4104.43474558062	4960.94759495273	2943.68980655968	4510.73648017732	2956.97377059791	1995.93890950706	1033.21708215524	2770.80588352518	2663.49384514171	1586.4163740879	946.72583547988	713.410828123221	1311.32626654445	2153.59750182438
1769579_at	YGL121C	GPG1	1241.67178843539	3369.34922854149	5680.75943041752	1303.88827140079	929.753228322365	2166.17559622661	3325.24895873314	806.430713180048	613.696600008934	172.34254662078	350.492979015361	347.374770195362	272.38515114021	405.471565821891
1769580_at	YJL186W	MNN5	5013.36744107074	3759.12908952632	4697.57985271468	5172.74788412432	4976.4017678136	4569.88340653515	5461.62159828526	4787.03711553872	3574.43290182076	3406.61706883781	2760.70362762178	2644.07829559132	3555.07771241195	3330.41340065636
1769585_at	YBR285W	YBR285W	3034.87936760665	1732.22809214228	3506.76720018839	2388.64177865228	888.585068719169	580.425656488941	268.665095747883	371.09884932136	73.3881270707767	38.8576312459027	51.2008185377022	36.5735495232468	88.6925865283222	122.010245079133
1769586_at	YOL028C	YAP7	509.518320428978	379.548559685728	275.489012354089	530.940321644286	662.454562275737	646.033588173898	599.450312507322	693.714949175034	635.623126969645	977.262567710466	927.457580598281	1045.42420539087	823.460828452043	629.53785483461
1769587_at	YMR220W	ERG8	5667.05901645198	5252.41097292577	6928.7740077507	5446.62258383237	3972.95995930976	4918.50838235966	5123.91537051957	3926.97838964205	4497.34182705226	4964.9944612836	4148.11336283223	5355.42569673339	4120.68833924271	5221.89108519725
1769591_at	YAR002W	NUP60	3361.88790415493	3287.10758158211	3472.5387147723	3960.1752787995	3621.84508971251	4745.67922046706	4641.02306328895	3984.65158582232	4073.65619007268	4312.66776968885	3815.69627587275	3937.08953745033	4006.60967952207	3888.02401942964
1769597_at	YMR049C	ERB1	1194.99194569166	2414.47201920356	1045.07512868631	3855.71885598419	8841.89526566363	11384.7154873659	11975.6805632715	11401.3822235035	12149.6776719715	12365.886232209	12280.7291849132	12597.996980485	9326.63361864385	5903.54642000772
1769598_at	YOR069W	VPS5	2281.18305861229	1871.23891885753	2267.39413649765	2125.3444997171	1327.55174446395	1389.77119634706	1359.71475781769	1098.50269935337	1213.99850883628	1313.96898002963	1295.80901689687	1173.88666323973	1319.26008954218	1346.04536314461
1769599_at	YDR479C	PEX29	2143.602189323	2424.25663932389	4137.18272495321	2013.26913445098	994.572641591164	898.348815163788	844.279568840917	795.885377305456	659.816750661781	528.373928087792	557.566100429253	504.957708268593	960.92055581573	1059.90752417014
1769600_at	YKR038C	KAE1	2911.8912638541	2782.04594721132	3147.01961304063	2446.07792660741	2231.20551972156	2463.40779930492	2597.44654639781	2849.54306390137	3248.02576579564	3904.92444761211	3475.58527546718	3683.80790089099	3135.89448319245	3718.60483834704
1769601_at	YPR106W	ISR1	3051.56679924315	4010.65305061656	5314.73221510726	2781.47163000456	1378.26694235716	1645.04891638823	1425.76180094712	1280.58598308257	1485.3738976945	1219.07538552251	974.112661971066	995.885706005852	835.30045996777	1286.76212059448
1769602_at	YBL031W	SHE1	806.154418744623	661.860757164673	546.906075488411	951.110832624406	599.237296352041	442.416859698713	249.117499666281	582.813789671798	544.338825891254	461.041401999053	196.962848034756	126.768555988263	377.857435516987	628.676390047566
1769603_at	YOR124C	UBP2	3759.51281328638	3776.66697582536	5088.47618746355	3757.47551560863	2419.00010468899	2510.87323659899	2391.44442801989	1850.51940627484	1232.66044503826	1136.31676141856	1154.17993201843	995.02945809684	2364.43981471085	1905.31292995971
1769604_at	YDL149W	ATG9	1540.5643927389	2342.3854776669	3305.99738376694	1349.28007963362	1051.05000356999	742.96061005715	1381.40888426143	875.164418198985	531.638443208172	172.582002064009	226.168039425617	246.256144448716	420.044641257693	512.488270710713
1769606_at	YDR072C	IPT1	3331.33340023824	3298.94077054038	4281.36897022902	3739.41369913704	3920.11355488609	4677.11664026057	4816.17328287581	3899.82170977368	2894.90255361591	3506.78478301887	3043.91186015259	2678.12492325299	3965.74087953248	3823.85910651145
1769607_at	YPL269W	KAR9	1421.42271724416	1259.78221064144	1397.88718830718	1093.94221650753	651.092556555726	691.86777862387	656.940182550086	667.038076362555	755.649328794048	691.932006998035	580.670838356801	709.03572364953	523.791245675021	625.730011785778
1769608_at	YGL107C	RMD9	1758.09701051925	2098.29420729073	2255.7041844571	1852.6639743624	1618.18123767442	2088.37369270806	2002.08978312755	2111.26937683556	2544.22719766642	2625.12130711778	2251.26661457064	2728.99496007196	1994.8898809873	2036.05666550264
1769609_at	YGR110W	CLD1	421.625579979048	971.125413990414	1969.10714752284	465.940665767405	417.641637613081	713.071938424707	1069.03715840709	453.129203776032	498.643832746949	493.94899475096	1113.12997388288	2066.54861547887	1852.407830081	648.08497735535
1769610_at	YOR394C-A	YOR394C-A	297.95265608975	254.113119476443	253.434357658291	232.476927115678	180.142023759046	266.443028541567	200.347754467269	170.033614331079	216.731823396283	149.494382481029	250.012253737689	303.541532197759	219.544187660939	316.168352871816
1769614_at	YNL291C	MID1	2740.25620084213	2167.32746875464	2068.17301821964	2586.07124435944	2146.29190535115	1880.12229040072	1942.63848840993	1811.22834120576	1502.41057824213	1608.37448916683	1370.09293300381	1215.11872667835	1742.59869758585	2427.72336199046
1769617_at	YBR157C	ICS2	2871.99835861557	2500.68996269147	4504.22969217061	1391.04396455746	780.75064769785	693.425402142887	1207.20458580638	1090.57152734635	1379.51593862885	1233.79712697257	1152.96670667134	2443.32184980628	1108.24125723691	1574.51723980079
1769620_at	YKL192C	ACP1	8410.16597517178	10018.409584659	9471.90533704881	8672.92384645856	6972.11366361655	7092.81361530674	5228.76653491231	6908.56041511983	6976.67473264876	5948.03727632215	6555.43297603693	6197.73466103664	8451.44565734513	8140.9989036393
1769621_at	YKR035W-A	DID2	2935.59634908543	2829.30603527323	3212.10302238287	2421.6955256201	1501.14768171143	1397.22039633927	1017.551606839	1427.81242262065	1483.44285401176	1586.41159778946	1602.15496869702	1027.99665280898	2341.90330580496	1968.36710074549
1769622_at	YJL047C-A	YJL047C-A	503.98602687327	398.452944268465	424.900488656528	386.53624144315	464.559826853946	458.777134284163	320.502578629796	516.462092700929	637.301747536592	594.929283852844	679.921790033684	647.113343553959	581.784598621175	4311.83222344758
1769624_at	YLR283W	YLR283W	1718.05037606635	1996.26894650384	2493.81371248392	1957.00539278299	1123.8239507375	1499.60906709012	1580.28725442672	880.23266939938	532.140169177726	266.125709218927	327.754597544509	297.292596529689	772.827671296677	1233.09237169135
1769626_at	YMR291W	YMR291W	3058.43835675476	3096.26816046928	5456.97767586439	3899.67256846708	5006.14697329015	4759.47204909121	4067.49066898127	3351.07300311235	1425.31358583519	1234.04087369648	1349.42603749208	768.587307382065	1896.88632241013	1304.99387012771
1769627_at	YLR151C	PCD1	681.862022816678	562.808262263143	870.792502051678	473.493985577024	401.095952222842	159.440371744968	249.829424247484	258.731195715314	184.196177601923	138.339864380859	140.044740876443	108.358246834305	212.235349477657	304.671530279751
1769628_at	YOR165W	SEY1	3246.91148706908	2976.44107006453	2740.01111059264	3160.25037476956	3374.25828059531	2870.4086659209	2649.71410246412	3132.02655324866	2923.51569620887	2854.94781737254	2610.01280882635	2580.62811931131	2524.01013858791	3020.21289686042
1769634_at	YHR079C	IRE1	2029.31355050826	1588.26415514639	2519.18791137564	1893.67541620804	2202.9783990795	2535.4952166555	2687.52429160389	2179.75092995128	2121.35959084957	2315.64030572081	2154.69220993949	2042.21792072295	2066.23454546013	1986.1017722366
1769635_at	YMR184W	ADD37	3938.62900605967	5062.42589606271	3652.7652246825	3429.073602831	2459.30516088909	1833.60853716042	1397.73352609554	2569.91358047067	2954.99625454245	2346.64815853815	2928.36579789077	2274.17713775103	3562.31394696178	2778.56837422817
1769637_at	YBL018C	POP8	4062.55992371438	4303.4225816471	3820.03944738146	4927.40463759263	4187.83191249212	4269.65451068719	3082.18042905376	4624.95320364073	5361.16275624706	5364.97894190242	5876.41522613497	5370.53015299931	6745.78494481042	4338.68963431142
1769638_at	YNL095C	YNL095C	458.985066173471	737.196638698336	837.191740562767	519.939607256292	1049.91868567046	1229.99183177943	1397.46959669191	1657.94181295892	2192.57003991585	2214.19119101931	2266.77748485579	2633.69917632531	2308.38486823871	1689.39103591461
1769640_at	YPL101W	ELP4	2085.64003475715	2479.82224438397	2977.33195714684	2270.71978485589	2200.44613490026	2533.14432477066	2217.57008215647	2680.56824059181	3238.42386333967	3068.3202282267	3159.29406424187	3158.45511841706	3021.50049985634	2438.69979857783
1769642_at	YGR124W	ASN2	6376.16795027517	4280.87727228206	2142.18624500457	6379.33703031375	7067.99748812115	7351.54721092925	6656.24046939487	8879.13763054905	9311.04799146605	9827.04166990738	11106.8182133828	11700.3345453133	14169.1827901501	12304.3476452456
1769643_at	YBR169C	SSE2	2681.08723056797	3159.41226705693	7916.09284225699	2144.40629578874	1464.009425215	1302.82186277373	2178.28932012571	982.185641819779	405.011606265822	428.288344432272	494.467504201842	513.690699679305	1298.02141110107	1795.17551203727
1769645_at	YMR069W	NAT4	180.055624282239	293.126904946864	402.856024811984	230.918832740438	545.804058363507	674.209490092257	1048.31207813142	595.170008584376	609.543246220142	908.133403184189	686.677717205576	967.113181965465	329.597125162311	463.798190414102
1769647_at	YDR068W	DOS2	2208.80005589044	1950.78547984764	1858.87893904873	2475.63906427578	2401.48700167699	2122.6468093312	1801.45860874771	2141.7074677552	1765.9842442643	1763.65474676717	2112.42263908987	1944.00866774543	2048.54327727686	2097.12082925853
1769648_at	YBR260C	RGD1	1920.85371868745	1791.20817787239	1918.73365016691	1918.71512261786	1433.98077531806	1493.04506335236	1401.9195069235	1409.04913187857	1547.09432536767	1682.90388622037	1714.56999363513	1544.87244829877	1894.65544544723	1596.79743437617
1769649_at	YML017W	PSP2	1583.7374175429	1041.37170562089	1284.86829019497	1225.30051303172	1305.60668516175	1432.57853487277	1202.07977882239	1325.23138723849	1054.04241162419	885.452021631393	672.420675890837	450.280305365958	978.56480830711	1196.80508166406
1769650_at	YDR466W	PKH3	1987.37585154597	2485.32687722356	3870.35108588979	2098.37734130834	1863.60550879365	2151.13380862578	2452.87466356096	1564.04364990768	1385.96670958522	1458.01568635843	1347.1935423647	1206.02039809682	1865.53540682289	1457.07874977525
1769653_s_at	YCL068C	YCL068C	207.732986702509	261.230410809577	271.119479097062	224.233322781618	198.344696614369	162.365935945447	156.572684417701	157.1479883106	144.977398784559	195.249742323763	211.642789385306	251.791858168447	232.602798075921	149.256577671671
1769654_at	YFL049W	SWP82	2088.04818182746	1823.34662994849	2251.95132138065	1826.7616027724	1286.28131372148	1379.19905046491	1463.47174924741	1492.03688656362	1638.41188581226	1867.30012465006	1830.10324163564	1612.60785869984	1586.64797602187	1361.44085737751
1769655_at	YKL167C	MRP49	3084.55528512778	3316.00209067769	3041.57795498912	2234.95058279709	1566.4736215154	1501.20288928415	1291.06510879149	1822.01843142135	2318.51361662211	2581.98813837292	2593.51096213547	2108.14690080048	3013.87770064937	2826.14319759116
1769657_at	YOR264W	DSE3	3622.262514175	4805.83423106962	4066.20245910567	4151.14127863796	3467.37314613164	5119.64098322364	6460.48362862922	4192.85568425499	4502.87835427612	4054.44291326541	4306.61579620419	6017.3344190334	2018.46812210359	2437.97507025097
1769659_at	YIR039C	YPS6	824.635969800862	1195.83890720395	1957.13693035661	668.979107051347	442.409562504981	611.782381124681	787.203932265174	397.491063577959	336.696924943577	386.555227896827	453.02600946633	360.381101039206	1224.03192903733	778.817869369239
1769663_at	YDL061C	RPS29B	17960.3594712453	18897.834242048	14390.4244913709	19601.9161898553	20053.8845955449	21347.2546302144	20569.2319336645	21749.6323719963	22585.1377377863	23059.5315371122	22874.8657486032	22823.3362906964	21210.8154258713	21969.1286063775
1769665_at	YKL108W	SLD2	1224.00406759622	900.394602134974	1213.26798806808	1160.82802646009	361.946103001717	297.064755401386	337.580480505897	315.113031653443	306.634956380602	327.334814234472	200.246022016584	200.522613721379	314.609633394091	485.077669702198
1769666_at	YLR127C	APC2	544.146841219441	573.337310004419	787.491401680955	539.219515514271	537.196865137716	610.502817057828	605.956955084626	528.586089258686	522.031655716805	659.436171099167	617.105257244087	513.538613860693	607.68920614098	541.222475980913
1769667_at	YOL122C	SMF1	1593.26198978333	1911.2405835641	1990.74849253452	1534.16672553029	1394.3747580151	1570.52623860696	1333.49833329467	1523.5582464802	2092.54584715799	3779.74860038192	4140.52040390633	2995.60616950237	4370.50177526266	3433.2323962199
1769670_at	YKL208W	CBT1	964.706981562722	960.772712146842	1004.72386659978	849.288512691505	478.43663741533	570.778028615766	486.294209678307	561.956697474327	672.153134991971	661.401285572463	783.247784544095	746.375975427702	876.782571683997	681.529118207672
1769671_at	YPR117W	YPR117W	2133.8596461333	2905.21713101859	3925.10199173396	2085.77904762118	2030.20918597821	2466.49589643459	3064.2505567016	1862.0454033599	1447.7209303233	1425.31514319399	1564.83963485791	1623.67172622328	1495.00692873893	1705.87764170188
1769674_at	YPL119C	DBP1	420.183489276359	457.455853057739	1275.43698064916	309.967286703105	187.698952617774	168.034922969932	211.834023467923	147.385880110589	115.754825974396	136.866432683885	105.352258632386	82.6957739024967	230.823428534591	181.671850520405
1769675_at	YDL177C	YDL177C	761.38402236646	931.512303079924	876.064820333359	973.519243174313	738.157080807785	949.821154024149	896.119303500417	916.462078035627	1172.76783612486	1078.32635939821	1238.97430221026	1281.21500894858	1065.3937546911	862.44219658885
1769677_at	YDR195W	REF2	2148.80431236342	2294.86296085874	3058.9307049489	1986.04651746477	1109.25403009784	1346.31684038053	2143.3896698245	961.053728131794	1128.83992895125	1580.12135257268	1337.84286498287	1174.1697746289	1704.06057883789	1542.38791058578
1769679_at	YER053C	PIC2	2561.3318146891	5751.05976717122	9388.72474425712	1908.92983384317	1075.76242307076	1342.93640280288	2423.12515402894	705.179444165365	444.591416178103	266.710336767639	528.739633773327	704.04801448619	641.849470552095	1588.43086862199
1769681_at	YOL105C	WSC3	2077.5943093091	1881.74846199035	2158.13976069741	1632.44617097133	1172.78889328508	1586.69600889168	1511.07303142497	1255.21455395624	1249.270948997	1504.22575248593	1379.82875583231	1245.82713297486	1474.04908349477	1451.52006641616
1769682_at	YOR104W	PIN2	1315.65652895044	1295.43311753276	995.235760736866	1214.60035271787	1098.58364567209	923.34276131829	783.65619092494	1285.65266371665	1471.4774752862	1948.52566948532	2269.48704452403	1811.63436323248	2316.18399901347	1261.01881867903
1769683_at	YCL018W	LEU2	7970.809475289	5270.21295861893	3733.54016451098	9579.63478147586	10639.2114790821	13001.177236009	8912.29562591798	11055.4140178269	9495.7335927088	6826.92040066325	8102.37242017405	6586.38572850673	7485.55864218226	8102.55096990592
1769684_at	YBR110W	ALG1	2880.272678219	2118.90927937725	1929.38226892975	2338.61931220598	1957.77939215339	1661.3649579403	1370.81380293791	1898.08436809428	2167.05417447478	2789.10030982372	2712.48319890692	1616.7307159859	3580.53884644189	3360.19589210512
1769685_at	YDR518W	EUG1	3531.11419186658	2016.48647893831	2052.99686047237	3449.50974191233	2474.89487520271	1809.41592656366	1302.52944388252	2097.04109369909	1584.90894824171	931.21136699476	623.162503517297	400.369951222624	1268.34692524967	2646.84350400905
1769688_at	YDR210W	YDR210W	3544.20687367978	2957.65924621945	1803.22067558884	3863.87878887651	3059.92134652362	2832.25532779389	2020.39095626161	2911.25368114767	3488.74608670145	5543.45318814612	8086.42826433509	6041.54629540925	12169.5783329258	8142.56107380259
1769690_at	YJR033C	RAV1	1575.4507471103	1550.71482779163	2024.51868209179	1448.97497785742	1072.4885396442	1115.78190193884	1186.16114451085	725.397311058828	428.614795629247	233.127157075751	245.107621059767	230.895574519005	655.977768732634	784.367328357885
1769691_at	YLR089C	ALT1	14359.4622346829	8468.38832492714	6866.74207516846	12222.0890969462	8553.22362907195	4737.75305927521	3486.10435155908	6113.6348826471	3986.35569938788	2640.61503269374	2811.28695612281	2286.7006095867	3265.5864067279	3400.53230057674
1769694_at	YBL036C	YBL036C	3839.89454977128	3220.60042233272	3728.66408532639	3573.88387550372	3413.96896368083	4062.93528218665	3834.52061069669	3629.25791230336	4027.2229219335	4376.86341790919	4370.02157152455	3656.35138299882	5003.30086885309	4588.17662225039
1769695_at	YDR363W	ESC2	484.497778575599	958.388881932018	611.626530372033	713.218207917545	808.494498005865	862.854171078398	851.391247165607	810.88278511037	846.794497560364	898.635113744576	1424.99534575081	1498.95128740518	1109.42423967557	421.556059402424
1769697_at	YBR002C	RER2	1176.65645633212	1206.39649741533	1105.83191619597	2539.62062189184	3265.25749461837	3609.82468794582	3467.47493375056	3194.84307410404	2820.81828859533	2677.66864727061	2919.85572865066	2862.43573758087	2360.46723730808	1917.15338428222
1769698_at	YMR227C	TAF7	748.253939498663	947.797723634562	1078.88460862675	830.353606716431	774.921863237733	994.3877598648	1109.03985120825	862.062279298984	1100.80783619281	1225.2912411363	1305.04211964665	1443.3167734086	769.79463741632	502.306374680538
1769703_at	YJL097W	PHS1	5897.54509842465	3982.38500942886	3735.1508460986	5752.07977698089	4734.50896960495	3672.29321219035	2638.93535350231	4359.40963326921	4120.29086037565	3740.68573424912	2776.76954649018	2094.83936502237	3776.29578739664	5014.97995099825
1769707_at	YNL118C	DCP2	3089.62120595436	3419.25668429259	4150.63704871491	3126.3806133945	2408.11782202598	2614.29708070084	2514.82197635721	2593.79560888702	2880.37410762596	3185.8579154715	3186.5361909637	3160.29643977866	3224.67976213085	2654.00266563428
1769708_at	YIL161W	YIL161W	1050.72338808619	1192.3237775179	1117.81618641249	1693.39962593262	1655.06019676225	2131.62665485791	2002.15554313793	1941.39347452313	2447.70875589273	2829.92957383817	3335.27117441597	2878.8070049299	2198.75847803399	1274.38404487352
1769709_at	YCL054W	SPB1	1059.61026531837	2221.85626792026	1147.0722228088	3203.11197801203	7404.30547235002	8888.13156844897	9544.9520217082	9039.1986464994	8843.23439800332	9075.52860082172	9417.62601616444	10257.6305426201	6878.68165499883	4228.55884638897
1769710_at	YDR006C	SOK1	3354.00168040152	4390.12599107757	6131.79245828747	5077.26837533295	6564.68971691662	7773.56463406584	8163.7685358315	6586.2324384721	5692.39817054975	5690.12661423505	5748.1062626091	6300.08174129467	4709.58171214828	3744.75115086474
1769711_at	YOL019W-A	YOL019W-A	32.1983893396377	31.4552700955332	29.3181967822438	37.2493227144207	37.6613496565442	34.491937679912	49.5259154992983	44.0654175380749	48.4058017204513	28.1210014101075	42.6761491675445	29.6885515295761	45.3211245811541	31.4495636601417
1769713_at	YOL162W	YOL162W	2864.4792473376	6155.17406785026	1886.03864755582	1683.78396934591	6125.70547788652	1966.57665950326	6378.19422696659	7112.57402423303	5281.49949841775	563.596760207997	838.600933788351	1474.36699058089	354.034507194353	453.434261185637
1769716_at	YPR121W	THI22	1959.24646808092	1751.443667776	2222.88456558558	1711.90970629751	722.329134185165	1113.75920910347	1090.54849599056	810.608530174337	1040.98559297405	1193.81723057025	1060.97337427823	1202.81440896928	1013.40543350163	3036.15203996621
1769717_at	YPR031W	NTO1	1057.59589438791	1273.35533341507	1593.64421963572	1154.41472051052	1134.33120063741	1143.45027650055	1366.11156231235	1131.03376863311	969.118665435444	1037.69538801072	682.059574404466	740.90954606838	822.825921866625	714.3692138306
1769719_at	YFL039C	ACT1	25894.7953363206	24066.0584640007	23743.9731589646	24327.8754197891	23758.0130356537	22036.527472266	19303.0582256619	22461.3924173157	21122.2681541813	20066.3022948789	19232.0097355537	16772.124074524	23123.2394619384	21670.6767189614
1769720_at	YFL047W	RGD2	1070.28096661209	1116.93023195125	981.59464096016	897.728573687059	734.213030076746	758.2380485141	675.65026691062	868.477775025679	1165.90739673067	1453.17483967037	1278.44610932731	1316.99133586279	1511.25984684817	1505.21697748641
1769721_at	YDR331W	GPI8	3361.53685109425	2839.10731805067	2889.06265234448	3901.508916839	2906.85755836511	2826.18123274227	2289.10896394706	3292.17589213336	3500.0183074157	3697.74767506778	3463.47220145917	3197.69331797762	3133.47414416179	3166.15644621707
1769723_at	YGR174W-A	YGR174W-A	1615.40716838281	1734.51236809795	3365.60001283835	1270.72396080672	474.235050705652	592.938659447231	708.776884486717	227.272526690525	117.005256945525	48.0108120973935	157.970859337488	140.33585739843	127.282895836558	101.007982195352
1769726_at	YDR515W	SLF1	611.253211912339	494.147409839349	397.277685594279	718.591298549617	721.055872223356	682.137417245516	770.019180878888	706.789873560286	700.7875783675	622.970664675348	621.363521998303	547.911671178665	530.087997442877	640.901741695027
1769727_s_at	YDL184C	RPL41A	141.882755887318	109.998275207744	21.0581876712989	137.878324312905	193.985224435673	62.1859894810652	88.9846977203739	214.053560571279	139.067404839484	385.009247203756	317.234571302453	432.562039192787	311.399374459228	172.206779163906
1769730_at	YHR128W	FUR1	1966.4817139012	1950.29120412268	1091.935058362	3271.39682501233	5984.91919323727	8913.38131986112	8236.92455439111	7514.0800163155	8255.99355678015	10008.7850689818	9142.49082314282	7691.46559079477	7678.40809087105	5644.73449803049
1769731_at	YDR261C	EXG2	2356.608134417	1675.24868018881	1447.07139967945	2197.80278122404	1686.19644425642	1416.3654060968	1016.93590778028	1588.70231635296	1403.63107675882	1402.41414121532	974.458174962875	801.429436633948	1250.91659674097	2089.53516432659
1769732_at	YOL077W-A	ATP19	7432.79803266978	9851.50016602768	8309.13423763158	7566.60470696343	6805.3453114229	7670.70622662749	7109.08354978951	6689.64163112779	7712.32368085152	7735.39063690308	8854.6955244555	9129.64273234322	8078.63789298329	6855.31552703116
1769735_at	YJR058C	APS2	3945.26182001909	4330.09530970021	5005.78504641719	3474.85277635702	2437.60359200822	2546.73973317404	1969.36491038833	2520.92487454161	2838.55013320808	2794.53719411803	2770.80167264029	2636.07239558856	3158.72338282238	3589.69023949025
1769740_at	YDR118W	APC4	1290.18269550133	1212.70315973832	1608.51571298665	1176.4100935866	588.799664213474	709.096087297172	685.235397940186	568.582835860833	640.11111914391	629.79972953474	457.213549243677	568.624389321979	566.737173626502	935.725921463586
1769741_at	YDR119W	VBA4	6512.53195898499	4230.44173113532	5135.74616198409	5487.77097754636	4266.79574093624	4537.3258090857	4570.69095191195	4233.14107556865	4190.74691109662	4389.32619130584	3540.27946691791	4072.02208888563	3678.18475322114	5552.86842035186
1769742_at	YDL125C	HNT1	12625.354860403	10324.5045261207	13323.7521048281	12195.2591811787	9687.7710323991	9414.32496331957	7473.30826271792	8956.5934381124	7617.12405635223	4480.27057267861	3544.42395279235	2477.01589402088	7078.04697690974	10397.8086847611
1769743_s_at	YDL191W	RPL35A	17568.2257443365	19411.8934247108	14642.0532176829	19675.0226645148	20879.5976554447	21493.582865702	21941.5563356632	21884.4043887155	23078.1110389724	23852.953439501	23858.5558611851	23828.543693248	21843.3104273447	22973.4633035123
1769745_at	YMR178W	YMR178W	3401.71063417246	2946.22339422818	2938.64932868889	2817.69607585971	2295.45766578169	1646.66718028914	1140.1659971496	2058.846275203	1809.50789385131	1283.95350147426	955.180700419968	676.444353945345	2080.6220292978	3041.57881916521
1769746_at	YGR083C	GCD2	1379.81246336063	1904.13764090356	1317.5562524916	2882.62194977732	4337.50962060377	4366.99970582801	4647.91687755633	4745.89446059263	3535.82618445361	3591.9738345943	4002.04301671873	5021.09962580087	4007.76206963749	2902.20375186634
1769750_at	YDR253C	MET32	3361.53245474419	7657.50480132793	1680.79843146799	3556.40562472436	11046.7121877632	6812.58724237448	9118.0758585763	11344.2925065763	6612.3814953611	722.145532898861	1205.4704353228	2588.3108122154	990.651927721398	2230.10905433997
1769751_at	YOR285W	RDL1	15886.686398804	16045.3297529375	19659.6452774589	15776.290699638	12618.284882561	12682.9175669748	13096.0277460258	11309.7047502781	9303.15979956898	3232.6639289844	3172.05741726543	2615.4113967053	4878.3043413476	6845.61681050752
1769756_at	YBR017C	KAP104	3289.46072949204	3262.68939696475	2946.81909253267	3592.95827424124	4473.76917402538	5478.08731767957	5797.84134326662	5382.1186910796	5775.89805036052	6124.01377989086	5822.12035844966	5727.39659464642	5560.01026339735	4859.83711808007
1769758_at	YPL235W	RVB2	3394.30486430785	3062.59660429749	2574.99072867956	3800.5449530009	4253.30328539309	4552.88783435082	4399.67221994282	5089.21950380442	4989.80659739684	4745.91284530019	4980.4587462813	4756.10913643812	4201.28873656367	3745.26224104378
1769759_at	YFL067W	YFL067W	265.356515670024	247.614790743965	259.093400505232	288.334899377406	207.248514850638	189.842796095054	179.201805572269	160.464055916738	124.351794456576	158.851905101632	203.183305947684	240.122808269281	174.775897244054	185.468556774964
1769760_at	YGR075C	PRP38	871.934702453854	730.589681360747	672.880821644248	729.947561974456	556.500307244859	743.131698382669	774.512868935235	724.89638878137	883.159133110848	914.610184231363	993.442276925986	1089.04363241302	771.298163348602	514.704635103656
1769764_at	YOR223W	YOR223W	1382.17880052512	1643.96233679143	1965.59134832138	1116.45424050049	509.911311157843	442.180576621492	429.90534485314	329.470538869414	319.955067939363	338.292255711181	381.927239184228	270.881141133796	829.19268109768	800.582529026305
1769765_at	YBR084C-A	RPL19A	8108.99033031834	9292.26577042514	7655.27118430124	9043.45506799851	10687.9691568012	11362.251838418	12055.3919609256	11740.4304734853	12888.8557255903	15011.2172330086	15065.5520647973	14519.6431718086	12924.2181562445	14592.4134138528
1769766_at	YBR296C	PHO89	538.192631197922	437.82542206923	528.38338391247	565.652663796283	1058.95568924619	735.909994878788	890.805364341885	1536.33584289017	1348.3676045553	1271.2299286701	1296.05691251804	1488.40899522612	1013.42892304045	521.319830636342
1769767_at	YIL132C	CSM2	613.58222785346	420.322261668788	526.534980485834	601.84606470126	560.129421643222	519.444278457528	530.623795639497	525.850883881036	481.543439190291	467.433150111183	394.465753702064	293.396847400084	265.879982927849	521.979758790816
1769770_at	YML064C	TEM1	1238.46133030979	1125.10595831411	955.090294294005	1317.99472945691	1394.2334185061	1405.60050858714	1516.40387502592	1576.52693816127	1503.37127399601	1563.07867331955	1206.51226354822	1154.99192667116	1179.39325676695	1290.28754582603
1769773_at	YDL176W	YDL176W	1059.92434917847	1125.89601916762	1382.32570325267	1052.44566384476	765.776691130896	798.30090071501	1082.95408909417	681.778220146055	805.242325600728	897.635101500393	953.826748644376	1197.07264939459	801.8285935337	652.201185302118
1769774_at	YGL114W	YGL114W	2829.24666444178	3440.05074196504	4554.86469124451	2902.67191638099	2219.13365912432	2816.83042802485	2708.55971103809	2273.09756284718	2722.27132140508	3145.83180342293	3755.92760745454	4100.63939398653	3703.38582747786	2651.83466564009
1769775_at	YJL192C	SOP4	5743.32315747365	5209.71720990671	4181.60049118514	5029.53964990281	4750.08586565181	5080.3863743491	4241.70286362096	4912.91255637319	4876.2586472769	5582.00841264811	5343.51697696451	4555.12347501686	6686.19378745187	6847.4968342599
1769776_at	YHR005C	GPA1	3599.22024446537	4457.82394926947	3497.62862075046	3009.61373076761	1867.45256095039	2465.95613577682	1876.09502593663	2213.65233821737	3328.84937802138	4401.24045280814	4011.01227484118	4379.20154124634	3317.4105597113	3985.55711844714
1769777_at	YPL130W	SPO19	39.949586849115	53.8014869535056	60.2527950912793	53.227085322853	51.9493657093805	66.5670104697279	83.4941772068694	46.9302142040987	42.6156952338702	50.5428142666234	52.9948685065603	53.6887521392433	52.1588760338206	44.0223446535831
1769778_at	YJR067C	YAE1	1020.18763833992	1419.68395753306	1299.47181047295	1601.44225366913	1798.34374209515	1956.88102788406	1750.76814765909	1968.50631026932	2123.35969649136	1994.81440290162	2558.00911830119	2391.59100515101	2080.83166451272	1452.66362513339
1769779_at	YCR088W	ABP1	5556.40198800698	5382.21407928983	4089.63668705835	5587.4939286369	4711.85384228814	3607.42147859023	2593.47333900789	4555.52299962906	3493.00461417393	1648.39258576246	1335.59861635815	1031.82849809667	3185.12207321803	4054.0055757322
1769781_at	YDR393W	SHE9	1133.77481188139	849.493624823756	858.707280850533	1057.87983930844	457.749616506029	476.757544049108	412.676497471889	577.825774185422	748.695124349664	682.234445618566	606.914251261217	669.17759185193	742.075075031897	959.72522350481
1769782_at	YPL215W	CBP3	1958.33994966705	1896.91384784687	1722.83024834888	1645.09358908388	1235.58637263433	1210.54074597217	1049.70239170258	1419.48984474093	1707.11398326603	1737.47447938565	1874.74587876929	1868.69539484256	2097.64878835959	1385.91989292565
1769783_at	YGR279C	SCW4	22752.0583990098	21637.1028225235	18887.3032620296	21530.4047162908	19896.8355671058	18498.4313943653	14854.8116889534	19571.3393797974	18179.1268976825	19373.8831918482	19302.4973777288	18085.8988224846	22354.4735545299	18793.4740760236
1769785_at	YAL003W	EFB1	20378.6522861847	20024.4524827719	19241.9391048884	20580.5725378444	21724.0135983547	22530.3845406925	23003.0440306627	21849.6238756548	22204.7128467356	23327.9936218088	22486.4781423117	21912.5591701144	23830.8129249638	22776.6384904856
1769786_at	YOR161C-C	YOR161C-C	130.765412919565	105.57700218251	181.059289481469	96.878511916191	80.8448936127482	77.6828346760193	99.3169342927822	65.9084342217918	64.2917797343992	66.899484746201	50.5888869445076	54.5648080296859	51.1362038201027	75.9935294613327
1769788_at	YML023C	NSE5	999.100336531685	1218.89163617406	1499.73798301281	1418.18369472559	1588.73481518857	2408.16043830443	2854.62484806466	1755.35245292007	1861.32070902445	1787.61752563109	1612.99165465089	2037.1877244813	1029.25577503073	1105.7996620641
1769791_at	YDR168W	CDC37	7744.58116391044	7079.09229729071	7451.29188136328	8349.70497750512	6168.76955169471	5517.52625711852	4281.84625083431	5728.15237286574	4892.25885136058	4070.44069257561	4531.03697124113	3686.16875170965	5590.26636924604	5303.13605406289
1769792_at	YGL196W	DSD1	13495.4849514111	5339.89999645894	11044.9217283717	10831.5040223434	3279.33750359723	2748.70210050573	1612.14079838958	1364.55282846219	691.102204706933	666.092206716448	972.190425251504	890.901079930309	786.038921822247	1299.17197935821
1769793_at	YFR036W	CDC26	1055.24048468942	1242.71192179409	1890.12302694063	1396.45290032837	1081.44603502736	1523.54402880745	1416.12315234339	1311.03433938658	1425.32138896679	1431.5625800088	1323.25140635949	1741.6486784717	1061.85589883298	1099.33677722441
1769795_at	YBL089W	AVT5	2437.91920134481	2224.45066282192	2159.95899815342	2766.5963207589	1304.54135933847	1482.617333876	1238.32824312562	1286.34602042376	1228.6563821063	1248.60991204689	1121.55545626514	1200.37339450038	1433.16146239375	1390.93031794508
1769796_at	YHR124W	NDT80	663.201177328639	713.327339021066	837.598257257307	691.586360627104	585.194806623457	803.489053276891	748.932997454432	630.338383462066	716.036186869979	731.709960039384	872.437948660304	760.741460621267	948.151776104584	605.151218939704
1769798_at	YGL036W	YGL036W	1794.70890629786	1844.99927550613	3231.68031452882	1439.23977156431	1047.10478787267	1156.41667137164	1491.49693791594	1337.74526828234	1841.29582429643	3391.48923445534	2675.57625142574	2031.43556543936	3392.04710226196	2032.96720284803
1769799_at	YJL134W	LCB3	3362.24887267525	3470.97217232614	3069.54571974289	3525.81746528242	3588.16039090163	3359.05741005369	3084.41799864126	3643.1250195472	3689.19397111498	2962.52417684267	2560.98157508036	2710.85845716251	1741.20634085279	3626.4647130897
1769800_at	YDR231C	COX20	1860.35083791934	2395.08050275467	3115.38571857066	1289.9035773582	550.682590715246	821.397905530138	845.157044952944	703.210248988403	884.382478127861	821.789678510246	800.628153111516	763.796336036723	1095.74137460727	1496.60015097171
1769801_at	YHR114W	BZZ1	1476.62002617313	1087.08711894349	1826.75381766751	1301.11716891861	1309.34269637305	1470.73202536159	1497.30201602502	1300.73927248776	1083.62320968417	942.421872655126	856.826128745621	702.167412486687	1018.86067939922	1199.43636104662
1769802_at	YML010W	SPT5	2423.84181445488	1861.6731160898	2296.72108716325	2221.29176428531	2107.93690586389	2416.57154586917	2375.75978015827	2499.27210908145	2690.94913762008	3297.43209685847	2906.03329253147	2914.65441806948	2688.28534404549	2375.52443314495
1769803_s_at	YHR053C	CUP1-1	27029.7148320464	31402.3509439807	33009.5667883547	28881.0292068333	28462.25215698	31955.0934459034	33325.6529749218	28911.1323135072	28361.1269169909	24630.1554585342	27687.3508956095	26497.8948387518	22724.5080072799	24597.6613100829
1769804_at	YGL104C	VPS73	1322.66296088182	1234.58130576623	1753.31163718031	866.471280628113	579.576088957148	591.590066779765	644.13210537388	449.830290228793	250.560155600227	222.294595671448	220.765812043781	182.172480338744	417.173539941985	803.478618994383
1769805_at	YMR169C	ALD3	1695.14609476852	2730.90006706075	10507.4504519931	1334.5386572944	675.585705020698	1212.08697180587	4567.2632154185	561.455982803678	474.327145558704	356.244232476478	461.148370890287	573.721375867895	563.330224872152	626.905734902489
1769806_at	YMR226C	YMR226C	21912.4204286652	19134.1236536871	23429.1139971235	22282.8883148709	18814.5326767089	16822.9063450816	15262.4734043149	17192.821860074	14640.4047844097	8981.58546623116	5526.10214874074	5184.94201371024	7556.86583498504	9198.75909285631
1769808_at	YOL071W	EMI5	3130.82619497103	3973.41805042973	4783.60311757509	2857.58104578078	1617.96512356911	1610.47395844373	1068.22712926768	1262.99558950449	1099.35325475192	897.505951566303	949.799781415576	597.426492137134	1926.53388701903	2616.25247135141
1769809_at	YDL012C	YDL012C	3560.36574392119	4048.12686604613	3184.17405128663	3434.67704095183	2849.47519333001	3616.50576619013	2496.80538901406	3250.81226914081	3821.03989932719	3984.20444497669	4461.78012995035	3863.37730661125	5397.32115911912	5201.60595869691
1769810_at	YDR206W	EBS1	1519.50680552156	1471.53353564632	1815.66429498364	1351.4051648742	1817.73279854834	2361.37605638606	2540.32830472199	2287.03763342647	2547.79578562338	2747.1700221969	2589.87938999566	2571.57327320685	2475.35960523115	2623.88963747222
1769812_at	YHR191C	CTF8	967.0707279546	1135.87956127504	1037.40443717896	933.551726775136	701.845364533873	728.009143945043	607.329275743778	869.865687574146	1244.73379001049	1248.61372871505	1272.64643704629	1085.5243956907	1347.9491370915	1326.09234630505
1769813_at	YOR329C	SCD5	1778.6894640609	1652.16729196945	2239.02316101556	1648.02652449232	1140.64804604016	1082.20128827558	948.444201782493	904.75971142753	747.272630451109	873.429056713588	631.036929695858	513.306113115556	1221.59039504548	1108.90279392132
1769818_at	YOL011W	PLB3	2444.85647962556	2008.93043701563	2970.19954019016	1216.46744578792	689.547212860986	755.728044135293	829.179480930358	810.202953332266	926.178077727741	1669.73320596261	1453.72152439211	1587.40308319334	1377.57644426232	1600.10553440406
1769819_at	YPL002C	SNF8	1464.86995539163	1281.49200164427	1611.7445877378	1180.29586379458	1025.42471543257	1072.21376056728	1093.89709870433	1001.3104552919	933.59691769474	1106.00513370035	1151.17330880481	893.304134618723	1526.51175123618	1374.59557034088
1769823_at	YER167W	BCK2	3309.48437132653	3968.71909395827	4969.75059983523	4217.14223936315	3868.95681051079	4458.53357155856	5401.77933021467	3502.33085629722	3562.58876188163	4215.61525309077	5494.3231119184	5230.75540134116	5461.95763839714	4022.81693720313
1769828_at	YKL194C	MST1	975.556682232323	792.079945341151	700.697497628404	812.637114857901	816.666863232431	764.53939813217	607.36825564863	803.38200844821	800.562148340759	842.730770349249	736.930362663235	751.508526082719	940.999090942432	973.598334428873
1769829_at	YDR450W	RPS18A	15202.4211241948	15311.1886583771	11177.5442436692	15404.6846405211	16799.1528459039	17520.2968499863	17833.1494373963	17947.8224295422	19797.3601875262	21470.7890114727	21422.167925976	21385.7822128546	19982.9277961213	20320.1748980048
1769832_at	YNR062C	YNR062C	41.3018736403763	50.7819910472418	25.3754265399169	46.8319159154006	38.5768548049524	41.9729503244667	34.9677173808541	34.6525103786407	39.7836044711654	51.2189977802522	37.9612140653834	35.836516197891	69.1185991884507	58.2373316781336
1769833_at	YHL020C	OPI1	3174.08007252421	3328.34132827397	3555.24369480802	3254.92880543777	2577.72882773031	3002.32494773051	2603.00920865312	3260.40365180288	3709.2088657678	4204.60724292367	4432.44216747729	3537.36095248667	3636.99209828664	3010.12427401766
1769834_at	YOR025W	HST3	1707.70664667832	2812.29439605862	1619.59413743648	1458.11499672341	538.570870739979	642.683703943076	391.865035047257	764.736331114783	1345.0366193044	1488.64086292418	1188.4996474172	580.050321159196	963.122829760497	881.106564099989
1769837_at	YGL179C	TOS3	999.593508581041	734.524662195857	1243.9003657904	692.511891827835	193.378464806179	208.424246855476	183.840224564809	141.507635270755	149.519299710905	222.227287180652	212.492054731253	120.327620897231	340.623007131453	513.999461565078
1769844_at	YFL046W	FMP32	2972.18243197023	2479.39554198392	2664.00295357969	3164.52321718873	2052.84438579387	1883.12024338909	1368.53119051729	1930.46152270303	1861.93769051979	1579.15081072071	1668.66028777108	2106.15991094581	2206.88340301916	2116.93516996775
1769845_at	YHL032C	GUT1	1764.23753909879	1452.30677535074	2623.77960294351	1608.03955692268	1873.53539857354	2347.93043955073	3026.19964478265	1793.4531853334	1362.26887727511	967.564984923583	974.409563326259	1009.49155944908	672.261883909642	1206.57401488883
1769848_at	YKL140W	TGL1	3991.63187462943	3758.42742975314	5006.63117807062	3651.29382760531	1859.28398479944	1752.90951403033	1627.97764269028	1367.20774831971	1085.74028017122	863.909588247447	607.859597201008	426.997930163601	1254.14526046629	2067.12407602624
1769850_at	YPL127C	HHO1	11416.7398875405	8207.400160906	10855.697716504	11920.8773769203	9481.68585942257	5571.21724271757	4683.52297069837	7752.21602184158	5274.15226372756	3234.79019028124	1629.49686592043	1212.7694681094	2123.82934269866	3268.35456907094
1769851_at	YKL211C	TRP3	2797.71172245629	2462.3989273145	1943.7892746728	2608.29724062669	2540.6663475304	2318.76662882274	1927.78555830811	2620.72615969032	2677.08118287481	2900.08512513196	3603.71111215369	5144.9160625221	5107.6394045841	3522.41589411718
1769852_at	YBR142W	MAK5	738.490966744011	1957.43547696395	1179.93521659201	2800.68250857391	7204.17541596151	7519.75371160753	9112.28693508705	8436.23034090709	6940.53876931605	7585.81992076806	8532.90822720274	10543.9824145562	6095.71548892211	3525.80351887036
1769853_at	YBR295W	PCA1	1492.26182086142	1312.15751359601	2338.5091129667	1408.96214932564	888.849628487688	1237.85698628517	1361.83197828327	868.787307579176	1549.43119501839	3582.37107575927	3967.05078194578	1880.59869055113	4584.05768865085	2780.32279279473
1769854_at	YDR223W	CRF1	214.934794970523	419.205589408542	573.497046221749	151.254041607612	172.669962644167	100.371757910183	229.919687068807	146.944189143596	86.3905870327637	47.5634707318977	50.2692884572412	58.3669602261183	76.4913432134416	69.4087956742843
1769857_at	YKL085W	MDH1	5996.37421125386	8197.46679478897	12858.7737578598	5789.49193411043	5729.65803808903	7959.2954521881	11102.1218573089	6432.26698369717	5697.14390320039	4144.84906121128	6062.99648872847	5363.10594624498	5328.57971391082	6010.59531048353
1769858_at	YLR029C	RPL15A	13798.9464464549	15303.1333423181	8585.96154617797	14322.5773641761	16032.0102862555	17627.7734111017	16998.8222639059	16867.1728117621	18253.131171193	17933.3864328461	19292.3636728991	19592.8859923115	17819.4050020476	19604.125873699
1769860_at	YCR020W-B	HTL1	433.748822818062	349.040701764586	365.186551344523	482.745834591349	467.807716406405	452.180256774	545.766054516475	520.096220274709	619.06057372458	640.868899951417	805.722161426401	788.282555929704	537.61511282089	337.098635807203
1769863_at	YJL025W	RRN7	499.460304437195	577.108109155298	663.460493541885	942.45149640529	1194.08847495563	1811.03598343072	2002.89163574914	1349.29780276954	1444.23935130742	1783.20242524482	1598.51073619721	1835.6431469185	1053.30703086308	681.354179008604
1769865_at	YMR048W	CSM3	1074.5743666814	648.15122804377	664.893825747046	847.516850431506	487.838841869252	273.076361570788	206.876932475182	378.369378231487	332.97875321295	298.887062348306	181.814751699538	168.858236299949	323.946723220829	698.498378143349
1769866_at	YLR312W-A	MRPL15	1751.53069613187	1484.29987639173	1129.12503438545	1549.98880595669	1370.09419739532	1348.10115461472	1294.9506030137	1622.57797382132	1702.93909643581	1515.53928319521	1451.8014251092	1454.45545285038	1476.01285271039	1430.68026182807
1769868_at	YML091C	RPM2	2470.34224693297	2937.384581752	4754.62457357209	2774.71437286419	4079.97991836074	7192.69410469538	10060.3474846876	5592.53064331497	5666.58803584441	2488.74218829043	3345.6611329192	3662.72583172283	3845.24940465965	2553.24107017566
1769870_at	YLR299W	ECM38	13964.5935349902	8599.00377148273	13303.0195078119	12186.0425198925	5836.09132542573	4183.09743616077	3083.8411021619	2774.76165491696	984.559247705685	720.535435180494	825.023534094093	819.39539226934	820.136778529235	2342.77728768772
1769871_at	YMR128W	ECM16	595.636561675658	1616.60738901624	1209.0593544206	1023.87409220902	3662.68373087663	5307.68923210505	5733.76526372931	5599.44302769372	6514.33562433755	7487.57209885193	7754.86538907491	8249.52557835167	5073.8074131147	2563.49461844055
1769874_at	YPR155C	NCA2	2312.35918568903	2256.14034778265	4088.65987260707	1762.46575643562	842.390247927255	754.680739580668	858.746863526724	636.541429996586	402.247562839451	241.791172498908	175.65150565252	139.98718103916	556.312384519126	784.93196776829
1769875_at	YLR240W	VPS34	2418.180812892	2536.03841103102	3497.1257845688	2403.28273183038	1812.41925760333	1964.96033209589	1930.49768038679	1437.28618381349	1333.9505121308	1281.24036635682	1181.01695240241	1319.96005210486	2452.40323784807	1926.85034617222
1769876_at	YOR338W	YOR338W	387.758025548617	374.030833094575	980.311295436453	2154.63021807331	5551.31866867328	8077.00244964247	10288.1134885432	6182.58679405024	4626.34132113376	3569.91149156623	4062.09156178457	4864.4580621282	891.27319825389	327.61623803103
1769877_at	YIL052C	RPL34B	11145.7901951871	14055.2103522898	8974.10300892375	13859.2715948618	15449.1799709557	16509.9151937628	16731.6866435849	16278.1571445562	17443.4565158369	17812.342335075	18851.1071217234	19214.4899105068	17212.8773683761	17539.1787741184
1769880_at	YLR137W	YLR137W	2800.65981220779	2539.74016550149	3835.89678334148	2001.57527655922	928.248607184892	854.040969861246	746.389971382396	919.14440624927	909.282614463219	989.065208817106	1029.58350862645	728.051689155904	1230.41841004063	1719.61134588441
1769885_at	YJL196C	ELO1	11583.1987426886	10309.9170913035	9999.72467975583	9410.27850937553	6170.07222897253	4888.72617953115	3288.71277619717	4445.68958124653	3655.23239442871	4136.80122782987	2782.61194361453	2101.1372887208	4640.53073423182	6722.19366817409
1769887_at	YHR133C	NSG1	4424.60893613117	2929.15403023316	2633.44537111127	4113.62705376556	4127.47453413114	4051.78283939036	3651.68965253154	4494.55061518578	4870.29490708392	5451.06729657858	5138.10868670184	4239.51888078897	5285.50048981614	5984.94648766103
1769888_at	YOR179C	SYC1	1016.90668285233	1117.88806955447	1223.76992781527	1193.03688669655	1077.77163481675	1102.04000294171	1098.10522914504	958.898590046488	842.331642928712	680.737160224647	706.717948913316	552.62666693245	476.862936177693	643.801557655781
1769890_at	YMR131C	RRB1	1074.47049207148	1904.93905576029	870.009848710421	4536.96362658916	9544.1147318758	12086.4786299731	12412.5708497694	12073.6504712086	12410.6768176395	12437.6620523708	11548.5236317328	11014.6376604325	8749.57670890177	6733.60234137049
1769891_at	YNL055C	POR1	20575.8755497691	20231.2532744091	20711.8977109856	19053.1901795923	18059.1165869732	15694.8066243249	14883.3451633799	15731.6443002325	14871.2381951748	12099.7893577216	10714.0694983421	8951.66622540114	14900.3533187311	15618.2175427972
1769892_at	YJR135C	MCM22	477.43874381543	613.040984334128	683.392647465025	645.468257320118	430.594640236951	529.408568394572	383.111628295951	481.37330354469	638.633190423625	827.613594869012	1078.20364717715	928.882776900267	802.884479891951	298.917832216977
1769895_at	YIL128W	MET18	2683.5683616871	2982.01284042858	2447.44141211032	3099.07350090538	2808.35456331912	2992.82923527087	3215.05056172163	3270.96311007922	3453.62590390449	3718.25809645153	4403.21621179371	4621.76462874486	4021.76961668197	2678.83844883541
1769900_at	YBR128C	ATG14	1177.60113793859	1128.813495062	2072.6900717304	730.812078504622	142.085467615507	168.822302060287	190.322045276227	75.1485449066289	66.1348581583829	64.4624529436811	92.5575863821504	123.446992241235	124.79294280415	177.33706617408
1769901_at	YCR094W	CDC50	2420.50605095227	2026.75935154566	1808.98393169219	2210.85052328286	1911.03047658949	1882.15113530098	1692.8222564773	1783.97309139757	1834.68518788762	1909.00584447752	1887.39685858771	1687.96718284945	2645.58799156882	2734.62085514536
1769903_at	YLR212C	TUB4	2966.1774355866	1912.98082096469	2225.02980683112	2694.61086672005	1527.39325070237	789.081342008559	561.533734444209	1150.71687695551	951.577712349879	765.327518658907	530.821675747934	424.343079069002	932.918976295175	2091.78852074482
1769904_at	YDL108W	KIN28	2066.78807792331	2568.79135350062	2702.65195617693	2205.46811686049	1865.48261393132	2162.26292617518	2157.63313322157	1946.97038660179	2145.61847562192	2166.96213604332	2351.09088405188	2549.16167476115	2258.26732850354	1962.39510614167
1769905_at	YJR151C	DAN4	1194.83056187435	1369.1388729523	1600.53097525426	1301.65228061451	934.023052265409	1000.83602768082	945.510646027817	689.705492210225	811.089768245797	992.470660817288	1066.77736085919	1043.37556245011	830.546346084561	781.270958645807
1769906_at	YOR042W	CUE5	3504.85299609355	3707.73466817935	4534.28428528051	2858.69491143292	2036.03287001481	2072.26658345032	1611.40352755584	1765.85359649888	1490.95442534337	1497.39724244176	1594.30771459569	1092.95204175496	3007.91066577608	2582.11653971912
1769907_at	YGL252C	RTG2	6468.0296236618	4830.40200302829	5927.38384527503	5861.42533107193	2966.93524338004	2980.22361311267	2527.64815812996	2548.18248379441	2735.12568142712	3348.63192445788	3557.0911185639	3629.24719654349	4111.83047003211	4384.85474963903
1769908_at	YLR262C	YPT6	2994.07578406215	2534.91818534346	2215.348406269	2534.35032539827	2319.54771423774	2107.52868223926	1954.76247236101	2323.68546279787	2256.21728809895	2525.91319523752	2330.21562343879	1949.6320809298	3333.12460416419	2483.24430567934
1769913_s_at	YDL244W	THI13	664.936604198608	706.223903814549	1463.45648121915	794.842738711407	598.953371456314	814.543746848972	850.964984827033	486.084570699201	439.654114247803	262.191999546148	300.966673625222	223.24212153161	235.365770570837	289.685548432839
1769914_at	YDR076W	RAD55	506.286745908985	745.84833261399	768.7652894852	719.464689182779	629.804496237133	387.851052281909	454.872535595279	535.162422387999	307.68581777339	384.921011562157	335.536123320391	549.524857113026	509.964300798678	303.194487213206
1769916_at	YLL050C	COF1	18697.9335816701	17987.7912316975	18553.4600995666	18434.5994334422	15927.4706831983	15615.3371715794	12856.7311063515	15336.2139559939	14556.9309741635	12143.8263297437	10918.6105307414	7347.78962846356	14257.7170612527	15362.9420185386
1769919_at	YPL131W	RPL5	18583.4517784462	18872.4649878945	9934.70850267634	19427.0129464713	22717.4403310476	23612.7197154979	24435.5482875274	24078.0638420445	24787.4484156125	24905.3996202703	24348.7381249276	24983.6333002494	22475.8401586887	25417.853967371
1769921_at	YMR221C	YMR221C	8336.24816883997	5697.26001272636	6639.76891387124	7238.77163080662	4028.09340360127	3556.08669684604	2538.11663009845	2791.91570476276	2388.04787429296	2996.22865404467	2830.93471396402	2608.4002192379	3726.23602281177	4150.84408349729
1769925_at	YBR215W	HPC2	1513.68371168333	1667.66062003242	1397.64266729828	1849.60055160167	1353.70250101146	1474.39466352482	1475.820152819	1267.24297982165	1208.15665992679	1254.8441159446	1457.5482664234	1842.30785403454	2005.41307275733	1329.61341407847
1769927_at	YBR258C	SHG1	632.90839915039	706.626802535454	644.059426965436	665.681290761485	443.861442061339	569.654248529731	418.408269608962	558.227284105861	884.348313402919	1188.17086787115	1456.76478066222	891.665175834186	1326.63283542321	582.227767003893
1769929_at	YFL034C-A	RPL22B	2441.54382663426	2387.89066548136	1555.65197858337	8661.47720979722	8775.92321111185	9192.3884695201	9458.49897529318	8828.43358481388	9404.42837430482	9535.41545824442	8646.99066228628	8641.46868109685	5652.86662163697	8498.54342657187
1769931_at	YKR068C	BET3	4489.20848768048	4409.28507283153	3964.37189439974	4122.09287862001	3441.61680995029	2796.15813625422	2746.20028938197	3288.1074871368	3624.95027597892	3053.50122069302	3103.36864709588	2919.28775784857	4542.53821434108	4416.90954810475
1769932_at	YDR252W	BTT1	488.815378550201	314.568363094906	452.987945476746	436.070928734416	352.146221631531	308.532529048102	266.815226863145	302.496337380933	258.496990490739	189.191282780433	251.517564858482	109.486381544939	339.762360812931	369.928638524869
1769935_at	YLL027W	ISA1	3347.86687774132	4702.7362062327	6847.68441702616	3445.36242696951	2843.49257179579	4911.39795301974	8278.5993607065	2529.90486634631	3520.84778668271	3097.83851301239	4599.55660445314	4839.36925513681	3653.73215533008	2726.20051863208
1769936_at	YDR069C	DOA4	2102.31437915528	2064.70539503192	3544.909599607	2169.28427937771	1451.31933247762	1708.05875525734	1723.19042034506	1112.91386827846	985.210811150797	1349.06734779841	1325.71980564276	902.653488659804	1724.45886807563	1368.35430673235
1769937_at	YBR084W	MIS1	1972.73102273043	2487.16170094379	947.200162720984	2562.03813795433	6233.83906422022	7510.3545276155	7697.87008386179	8341.04728041272	9147.78610024182	10824.8862390837	10133.7533531362	10297.0762701127	7556.89172551149	8151.90784067587
1769938_at	YKL132C	RMA1	411.596141340539	345.752294283789	534.652327931047	317.125593685863	243.11385235003	337.824385842916	310.715612096994	260.025170214996	340.693358497745	486.624005622258	569.959121400573	474.602657173585	413.521805840224	541.727651698096
1769942_at	YOL005C	RPB11	5877.92453073578	5055.33680906113	4345.63754867713	5668.21202632619	4252.32097070464	4525.13310164784	3189.3328102856	4614.52515473035	5107.31245768052	5611.02584591452	5318.07896173215	4529.65360465958	5854.35430644822	5945.41932189885
1769943_at	YJL200C	ACO2	3090.78470127389	3221.91721397429	1496.04102519427	2020.54757182477	4681.09875521599	5478.92561979827	4853.09445078551	7505.38724865437	9235.12844995137	11002.4319070918	12397.2078680413	13050.6158605121	10019.363802612	8518.72905170418
1769945_at	YKR092C	SRP40	624.639961190106	566.104466328707	375.396588268841	1413.93911783105	3937.88462870371	4771.94079541889	4762.4207979322	5681.1782043718	5205.56836509342	5803.3030820602	6286.16540574923	6753.86620007748	5125.76393204972	3285.34957287615
1769946_at	YKR042W	UTH1	19007.7427770859	15509.7823518313	13649.424966987	18032.1730385384	18815.7892603671	19747.1839454545	19511.1073743939	19590.807727057	21880.9962033737	24623.0468436243	24277.7183369701	25179.9057443062	25377.1735698529	22815.3971482934
1769948_at	YMR283C	RIT1	1512.15293649175	1475.48973616115	1573.78277566446	1782.01093493889	1375.66054972615	1675.909986908	1545.86141047839	1499.2529161679	1857.74261112749	2296.41513394322	2501.69220494972	2334.6183928097	1726.06546302219	1259.34365015265
1769951_at	YJL082W	IML2	3309.89843145622	2843.41670091478	5034.26291422635	3336.36786224314	2553.79194430012	2798.14614071642	2757.34251932749	2008.64985279595	1789.57199610276	2453.40674818418	2383.29687736866	1634.82442097948	3571.75741637598	3135.14548494826
1769952_at	YDL168W	SFA1	4028.33860454561	4100.26377380671	3787.91506298929	3783.5941503576	3999.35315391722	4023.30127348566	3814.80468416576	3776.96247274459	3761.58877627662	3648.66219327805	3550.07173747147	3520.09493182105	4334.33714635242	3927.33424169405
1769954_at	YGL195W	GCN1	4979.53915599491	4240.31938758628	3229.10638191582	4449.86036783165	4827.20975516422	4756.20086211941	4147.12629877064	5294.15901232714	5976.55653970306	7466.10657651847	6670.60793365874	6668.11727390304	6294.70375166363	6378.62743314937
1769955_at	YGR088W	CTT1	5703.88244132725	14549.6252504192	22612.9120619168	5000.89666871021	3017.365477856	5132.87788614895	11025.5967563289	2087.29447135631	1016.80404268388	489.013015003338	861.655101823379	1446.26159685686	775.187664420725	845.399910634998
1769958_at	YMR135C	GID8	3783.44743095967	3958.94398953685	5452.39206560255	3098.9829880891	2013.55146246827	1968.62888205974	2030.06535845995	1685.42564912146	1441.15905165578	1550.45973515094	2772.29383565514	3184.72761070359	2662.85724771256	2456.1513321655
1769959_at	YDL085W	NDE2	755.952386843111	1372.87657853338	9517.09259716968	713.03411992642	469.617357291305	1136.04784033785	3248.36961754808	383.562820217564	274.544029159034	131.716830036255	211.242760127318	305.821148995292	156.501273619244	115.128421305406
1769961_at	YDL236W	PHO13	9036.36559527403	5486.7382031984	5056.38810993927	7760.00880030123	6804.73765191396	5634.91355083277	4351.30782162346	6242.84545821585	5245.27839019995	4557.57423170684	4266.73949790411	3890.70372911437	5353.4028982393	5636.8002053635
1769962_at	YLR300W	EXG1	14270.7818718744	15533.9069588273	9450.87724661174	14539.6223236168	15147.3166959751	12620.5151349195	12195.8867234985	15327.495595713	15406.6463575462	12814.9298234751	12439.6732422776	12582.7710628851	14941.6424885041	10280.2769342534
1769967_at	YCR036W	RBK1	3244.89763589013	3063.04120046218	3518.77749364135	2759.43488858078	2172.61389942245	1891.13901618333	1600.99349115297	2302.37790678833	2607.51597950812	3181.7796977237	3153.57985295058	2117.06864823658	4213.15130997136	3325.55891707734
1769968_at	YPR184W	GDB1	3178.33616489492	5021.86465998445	10119.9445961	3131.89619066021	2084.0189117045	2680.86111687903	3507.20949285577	1302.59677418307	597.524891962084	418.565164167579	568.929699567838	609.795210738306	515.03153568761	915.646244832707
1769972_at	YHR046C	INM1	625.59383909884	772.52693068817	645.733067590632	1846.87451509847	3445.41289038401	4688.67782800575	4810.78906335081	3643.83808404801	3083.93685614248	2922.98066556858	3076.30996412161	3862.60618979104	3092.1745672601	1873.51198772007
1769973_at	YGR108W	CLB1	2323.76178646872	2933.68382364468	1954.2420434899	2563.34234147809	538.686076146127	746.519533263355	679.514255586813	567.065231455115	1791.01196327548	2679.6617752996	1899.60219300968	1112.16373445014	1673.2387455279	1688.52840661872
1769977_at	YPL078C	ATP4	7838.15967208261	9722.66134190912	9919.10311052516	6872.15569876855	6201.26944550654	6769.56548172652	6955.20120844664	6415.33497336852	7156.84068643869	6237.70254355806	7492.82473285503	7245.47782704176	7956.70500873198	7102.34071873265
1769978_at	YBR095C	RXT2	1578.98362537212	1701.90108409146	1979.96894722713	1573.42133363541	1467.36062387705	1543.51900302469	1428.39357118526	1640.83719507974	1835.86316093153	2013.0371188337	2122.99103219462	2050.55660450918	2400.68395461481	1542.84102072057
1769979_at	YCL032W	STE50	949.318948866365	969.673397569445	1520.86749456118	862.90768750778	481.233481641411	516.371380491921	527.688390487411	439.330853347317	506.249799834226	570.20056166675	627.409455564341	446.473831669532	831.469862750256	809.67907052577
1769981_at	YKL135C	APL2	4017.96699374494	3856.46525308656	4594.84821695107	3993.72902363609	2706.54339204618	2635.55097881843	2667.64785077833	2519.045314681	2645.43935239826	2750.47709597261	2957.7476061849	2939.20528088882	3499.57649060451	2730.77576767032
1769982_at	YBR076W	ECM8	68.3068340598372	74.1145363820114	119.793590609506	78.0222270270967	48.0611325037133	46.1119736739156	44.9913585154888	43.8292666799885	41.8105591222049	57.5061644131087	41.9671506569318	36.7368348136403	73.5965112735961	69.4506084294017
1769986_at	YDL223C	HBT1	961.349223560327	1093.5953862679	9538.64673095846	731.896245248784	635.072616500726	847.993216376451	3931.83568549021	602.009703397619	465.527168212292	412.681265080084	399.145986359204	364.074768271797	444.951887673307	372.418340195095
1769988_at	YNR067C	DSE4	6119.32100248568	8583.42481641863	7486.99469502543	8423.67547271522	7324.61683777173	10840.5228257545	13621.4626078569	8004.97987131007	7808.00516264102	6178.3632532465	6260.51444492078	6985.05252552168	2742.66369798425	3793.86699168732
1769992_at	YKR086W	PRP16	1314.84147591656	1456.05840575174	1674.9450204592	1315.13340262906	1446.16480840541	1507.73204548626	1834.6280421204	1552.80806948545	1500.19022998618	1829.67676110199	1479.80705630496	2124.9097412991	1578.17431853605	1196.21024165707
1769993_at	YBR186W	PCH2	74.9822069013011	91.9807619014383	134.897072574715	98.439755898033	73.5110044258964	82.9462931254323	99.6751695739589	73.1587918338472	105.701003848461	126.243607320284	83.873396075783	68.4166609111673	108.57898397006	117.904978449408
1769994_at	YGR104C	SRB5	1001.67566611885	1162.87046587219	1241.42835801971	1137.54270818028	794.781222564206	947.449295213411	943.395651952315	797.923565842614	882.420116891324	953.87234712251	853.750932358448	828.074360319547	847.539941808848	1014.7071925351
1769997_at	YAL067C	SEO1	2069.31674460313	14146.4748960727	543.443761865378	1384.09287717924	7524.77538673495	1573.21454967144	2615.74224187216	11151.366759485	9221.55859788622	616.886750879704	505.862572950241	2646.67899829135	235.26997612343	199.143512045662
1769998_at	YLR346C	YLR346C	4867.46571113303	7128.48493115375	13215.2577877071	5184.59395395289	2669.37033105038	4051.08354324544	5035.02953767256	1780.1563205321	1684.42443607908	1614.11483315408	1990.10523328874	2421.04142500186	1225.28245551825	613.756750858392
1770001_at	YDR516C	EMI2	4337.93108265261	3631.78161965861	5003.73900639745	3765.29892464524	2950.51321420119	1956.87912452748	1823.80599977277	2144.33753414567	581.859000502942	105.665760871143	150.668349439063	107.084446523409	392.302865515032	2068.53124497197
1770003_at	YDR239C	YDR239C	1064.83379200264	1407.67088487961	1891.23668400683	1143.63215714747	1098.16956129363	1397.58145114943	1549.29797671083	1186.57359983439	1219.05552970845	1308.24815897585	1021.00258319806	1442.13335813435	1244.32686795246	1229.51667242909
1770008_at	YIL019W	FAF1	215.001122348023	690.829525359623	709.217728081269	563.899366870668	1948.85736655966	2726.93843749674	3061.95002345472	3042.27839553999	3600.44409057048	4294.60042656597	4450.29787790286	5083.90201276216	2198.90320982584	1092.69745725429
1770009_at	YMR115W	MGR3	1634.73964533175	1641.99720984356	2047.44696550428	1619.06534446681	1203.48954358538	1177.78164611936	1098.751164816	1100.62438144275	916.081148997925	953.516585540012	1011.37109873634	1001.65819434687	1244.52424438795	1536.19421973509
1770010_at	YDL173W	PAR32	3434.7305308687	3325.1873409662	3209.50601003253	3342.23558873204	3113.79573686135	2298.83191297476	2287.11722971331	2761.80171102878	2862.33666124542	3496.2120407865	4346.09133746697	3852.20010811989	5751.02619960341	4382.82917595712
1770011_at	YOL066C	RIB2	1242.80810697455	1149.26212468577	1671.61752334109	1324.09759989965	1580.07016974384	2140.42297757001	2180.33964681529	1875.26141070507	1982.71818620042	2058.60583341427	1896.2490798976	2057.63729907392	1447.98385327596	1325.69848978316
1770012_at	YCL043C	PDI1	17646.7030704959	12939.1986175845	11736.8366957499	16843.7917287027	15023.298296784	10542.0710142298	8339.54493652306	14333.3846454259	12053.2944037836	9325.02917569941	7335.31889793508	5502.04523531977	11907.0988969411	15455.4293673952
1770013_at	YFL052W	YFL052W	41.8050823359682	45.150213951959	40.3918527983444	97.056913910261	90.556432341102	97.750277331543	93.2956217787007	77.1549910902268	28.6252281436189	20.7073595313531	41.8178981792352	144.541689676308	62.7950661285423	19.3575396631813
1770014_at	YEL051W	VMA8	10043.275907456	7687.06644236705	7584.35093458291	8804.53203609886	7940.23266095726	6906.86354019053	5507.63776063059	7772.2920654598	7309.90575041308	6308.82444748986	5091.31472554412	4248.05100366756	6016.99831931701	7305.26738385645
1770015_at	YOR011W-A	YOR011W-A	46.5841772312908	37.5604078381148	25.6484239015244	29.444348930574	20.6618865060705	16.5671913189268	21.6010274721156	18.4625213853609	28.0569430685685	28.4721009028363	22.3804609588069	22.2328015771897	19.5289557661343	21.0145942151696
1770016_at	YNL163C	RIA1	1443.46312940029	1822.49508809663	2376.17567498269	1656.53689778829	2690.90111051875	3704.22069311359	4328.15492924512	3166.57762776652	3071.81279782912	3305.23747635475	2575.38486440313	2560.18845528341	1944.31879888895	1931.11442195849
1770017_at	YGL006W	PMC1	5639.27147365273	5430.52108269135	9614.14689760993	5603.75888320191	3820.77308373272	3654.15713630396	4035.85525389618	2390.3301201678	1106.78277065536	502.412020335784	712.057939614386	527.8954724948	2831.5332981254	3163.55125950856
1770020_at	YGL211W	NCS6	828.95810185579	694.429689779213	873.099254004615	761.503132026443	1169.59609471329	1416.93868396296	1496.35186327524	1644.33422268329	1878.76322653896	2344.02050818674	1993.25636455728	1953.68081730725	1569.03421899956	1181.78126915803
1770023_at	YDL055C	PSA1	18117.7976754015	19482.5619054791	13878.7326681931	19134.6030573865	18569.5176234747	15890.2336178413	17534.2892998146	17845.5103124313	15981.5168112052	14446.9244755015	13892.5401420822	15921.8613983802	13075.7562283268	15677.2283317363
1770026_at	YBL017C	PEP1	5451.18982764128	5322.60544812415	7129.75295105462	5440.17425936091	4428.18979816439	4595.0978634417	4561.13210158323	4646.10504639973	4052.71497054196	4169.03469469058	3740.78358789823	3007.72270079196	4716.13995639133	5262.66086200188
1770027_at	YPL206C	PGC1	6381.65154141592	6039.95471695733	7177.08802564186	5726.07925804995	4470.46605279369	4322.04265414829	3840.52775814988	4082.28281374728	3532.45612493238	3081.16719644432	3334.76546820332	3037.81890634277	4573.21681671655	4994.4660906875
1770032_at	YPL095C	EEB1	1584.57125841067	2198.36956177975	5659.32599305772	2092.29261986261	1473.31058747481	3478.07891951377	5132.00902651284	1383.2121280013	2172.2993081589	3612.99139356948	7262.44737684225	9694.94556170383	4848.73950649816	2329.14669235763
1770034_at	YBR268W	MRPL37	2503.575659319	2979.02163146013	2085.17366137101	2798.87283221239	2108.55888686445	2507.75362800586	1879.22549412029	2526.38103875315	3296.39104921459	3219.75581886791	3223.67722202218	3253.83408370801	1848.72374220926	2717.27937630459
1770035_at	YGL084C	GUP1	4008.12675350768	3791.5343537309	3184.46277594489	3719.22393543488	3836.67988128194	3392.90365483514	3186.11270057818	3160.10977863896	3453.32727364122	3649.61949889575	3704.1858027867	3299.89927420097	4156.71346809165	4616.69857807421
1770036_at	YOL090W	MSH2	3222.55161635538	1471.86485660246	1334.93355961624	2971.69259633441	2268.58518719968	1183.17229426305	779.675014810857	1490.54267340827	1016.03527618017	959.111402356923	644.953066702618	566.468659764666	1506.6674297258	2652.38252019878
1770037_at	YGL228W	SHE10	4565.94560749752	4883.5592819761	6435.38185316779	3710.62778843196	2774.08798414006	2959.59705063546	2591.12844452766	2255.08417952146	2343.0368055403	2812.98143868756	2788.19129207259	2486.48141213663	3751.89881643334	3835.67159296142
1770039_at	YLL051C	FRE6	1077.30781223944	1455.41163436111	1341.59514899729	1217.00204583349	1726.58577322449	2051.26363455349	1697.05856821228	2393.31395257185	2933.68385207414	3220.30638434417	4033.69412660038	2532.57125421534	2882.22072344164	1908.85169779603
1770040_at	YLL014W	EMC6	9385.62942653275	7624.73229803586	6299.12416532299	8923.31312246519	6701.6860665278	6544.04169767687	4641.75060297108	6336.69699360264	6737.16785623604	7089.5755358378	7746.94533165668	6081.39583976718	7980.29264795499	7333.84318347276
1770043_at	YHR170W	NMD3	960.981651962537	2379.63092135208	1433.71230593079	4392.36103005569	8159.53840637967	10307.3399510343	10552.8926117289	10259.8397745899	9894.3418763094	10288.8624346338	9452.9145418741	10349.5945103265	6386.40428515135	4490.17880597043
1770044_at	YML124C	TUB3	4548.09927066544	3447.35924440367	2207.39479382375	4487.61318389618	4019.87744171214	3380.27067526747	2345.87938931964	3884.9646054615	3699.90504881315	3280.11906880955	2631.95909011139	2084.05568615331	4632.10999277008	5507.25558933779
1770047_at	YHR065C	RRP3	1133.55960480478	1180.16674630113	627.649905696872	1940.16911446102	3485.30501743922	4197.57923745373	4417.40500656846	4864.13597910493	4983.67270101801	5281.10709658017	4992.84449427434	5040.9463039769	4091.89167762663	3146.95273731071
1770048_at	YOR062C	YOR062C	1950.411878859	2960.93018995573	5635.95943115806	1573.27083467578	525.906726694148	668.27494925851	1166.5481708529	429.165683922091	468.228734372814	372.030731236481	469.123853291878	476.795454641841	758.507846036858	731.301394062842
1770049_at	YOR157C	PUP1	8099.32751631451	5424.28914182099	5970.90165242591	6618.45305571725	4539.8609353508	3447.42458604792	3088.58490822801	3624.70670679479	2936.89698828691	2270.27595968402	1830.28324956985	1529.35611557214	3997.90698753278	5728.01936241409
1770050_at	YOL036W	YOL036W	3027.21333720353	2737.89693788118	3454.38355196474	2584.10481853262	2578.652243234	3638.66655076085	3513.17027205811	3080.31529110753	3713.1120811202	4322.06335766711	3944.01099943525	4208.57637845943	4037.75609447515	3658.34845183687
1770054_at	YPL067C	YPL067C	1072.71859639371	1154.9041131479	786.247492282402	1011.9277933944	834.447451375841	1122.45637982838	715.996814219007	771.904486193313	983.999525109015	1486.87876926632	1884.69888144989	1303.56320456072	2789.8904522789	2616.74752457729
1770055_at	YMR306W	FKS3	252.507855312537	170.895639564667	261.189060073932	233.827021306343	174.052798628394	159.768352147992	162.574876997812	151.866754623086	144.111737837667	202.274217256657	125.845076279942	111.723899254469	221.546728379123	127.791379352094
1770056_at	YOL145C	CTR9	1807.61544286926	1762.19021344027	1473.94829662944	1985.44944433563	2249.18702620009	2073.44969581128	2166.47549808358	2168.6402317937	1900.41676969145	2245.89538135907	2172.975822119	2546.22096320622	1874.59495662662	1500.51259843288
1770058_at	YOL098C	YOL098C	2672.02730839749	1867.45751206248	2048.06166710358	2620.85484822979	2980.28979228812	3256.01633352498	3157.35119225905	3508.32103174752	3360.5791792124	3975.75816562611	3774.64061580091	3769.45541293953	3593.34463350593	3600.5094797463
1770059_at	YKL219W	COS9	1487.49559900915	1225.43260725479	1528.50788075552	1383.07838204875	937.413843743907	987.076059646365	855.427853047005	831.566491437455	841.80752702661	1054.29786584342	1337.47512893864	1132.59986252581	1592.99322836337	1465.0793353835
1770062_at	YGR178C	PBP1	3775.13172731181	3393.74440703506	3827.69900228249	3489.55044635876	3036.63984747122	3031.05349523474	3175.97558572479	3051.85945170805	2916.66514679893	2284.62926954868	2057.50171922724	2128.12288969268	2463.80987611612	3115.50090847839
1770063_at	YOL021C	DIS3	2630.52618026307	3061.85959553998	3345.96283895098	3051.60702874365	4062.43380375406	5161.30230500242	5234.78996043064	5338.65921888781	5897.81170780768	6948.3386117355	6370.66222205304	6245.44546660247	5216.66458504386	4265.75998672038
1770065_at	YBR011C	IPP1	22948.7921447174	22305.0473011851	17183.8988038471	22179.147914331	21968.9608406044	19266.3128402908	18107.8537454379	21341.1003659542	18915.7599413854	15959.5272757604	16415.5208639761	16564.8093551447	18750.456141188	18541.1762538188
1770067_at	YJR140C	HIR3	1559.60840397791	1317.01028803793	2062.52110169222	1517.36829170618	1467.20621117266	1570.02432458699	1546.0185679435	1417.01323678344	1275.61091479367	1495.9889568742	1060.80913369561	1137.54820147573	1286.70243993981	1560.3865173173
1770071_at	YGR144W	THI4	717.238220073594	944.53816620058	2494.99844431644	628.948785460516	425.273737282972	738.52378207995	1156.35904590436	356.222338334798	276.889820534907	302.811529853607	413.201667815047	363.932785626977	337.349298089014	337.19989320872
1770072_at	YMR008C	PLB1	6249.90562685591	6277.79484181906	8050.00903537803	5896.44372136263	5244.22359131979	5625.95902436966	5547.43559383838	4647.56001122851	3987.8162392768	4852.3071543096	5947.59658159078	3909.14014092486	8883.77436132029	6798.49668548645
1770073_s_at	YMR322C	SNO4	562.802248023058	1102.37308391195	4591.73593670569	458.818546664129	208.81567125965	361.707451317103	900.43736207727	131.655262702068	68.4325703679391	63.9428252206491	126.959633746325	189.427123307559	128.215363874055	60.3208297058985
1770074_at	YBR141C	YBR141C	220.729913688343	360.287559675542	282.530231313442	657.463859454816	1756.67916387246	2367.24180258564	2666.2413924477	2400.97361688647	2546.8337695029	2578.21069315907	2541.29079149549	2900.93242149871	1352.70543979309	767.23226088534
1770075_at	YJL133W	MRS3	1359.03213243553	1237.45751583817	1272.57975849925	2089.09062058624	1960.92115570618	2461.87610456017	2151.66887149295	1973.33302186691	2029.61802261089	2283.93139406453	2125.43412233477	2022.76940135884	1777.02434493815	1977.37491780819
1770079_at	YNR061C	YNR061C	2897.04014062422	1671.74130284444	1866.10360600844	2036.25731019281	1982.90837212275	1968.57123552039	1962.01211701424	2288.67022142632	2522.70728121069	3130.62570690825	2432.24779563653	2398.34977486991	2586.21656692778	3748.10294492565
1770080_at	YDR079W	PET100	2339.30306235059	2884.18127476144	2857.1631245137	2034.88749011439	1359.31922967826	1357.5891666218	983.356129074633	1154.12225145813	1257.3714039038	1277.54136633037	1562.31735804484	1267.04352982262	1903.83868905866	1362.62575188137
1770082_at	YDR454C	GUK1	11085.5971312798	9128.17851670436	6844.27133480123	10203.8623525176	10563.8663329411	11075.7863088081	9224.5948500838	11173.1431506074	11648.6096663988	13171.4543906562	12863.6954471639	11328.2965693711	12810.0958041484	12366.7400773533
1770084_at	YIL009W	FAA3	2326.07919637283	2015.06451192638	1818.68159543517	2604.91196340347	2490.56040963902	2731.21453761694	1891.26558322878	2458.75064479574	2309.35127306303	2884.99866858076	2632.36018682886	2405.23166465411	1806.3635542571	1848.0970094097
1770087_at	YPL262W	FUM1	8087.75412791426	7673.67226945373	9695.41908028194	7981.99614035668	6677.28553558442	6910.29159828102	9619.5264014294	6758.52264753917	6600.40035851495	5241.09345106358	6072.68035446532	6375.12677648711	4688.50667918867	6327.22608330333
1770088_at	YIL166C	YIL166C	258.481275986189	511.175067998958	217.020811980702	194.681784739164	317.398095563894	107.844270962028	136.902709645859	646.053336212098	612.643443957241	154.871907302665	185.188522426492	249.598173151351	144.784912922495	192.625952987596
1770089_at	YFR038W	IRC5	2591.57487866567	3008.2290942588	4256.19627789421	2781.23761507777	1870.15747027361	2470.14871824625	2581.07150565238	1767.76211754603	1976.6168799529	2288.38676194568	2326.26029294595	2181.16152236155	2563.68453755752	2290.50617217876
1770092_at	YDR266C	YDR266C	1646.26980877295	1476.05126125012	1254.70463421866	1887.46261778934	2301.11771138588	3025.35912897899	3280.310483224	2928.6762153199	3320.7136654383	4165.67001349201	4095.34652783755	4373.69129127671	3036.3247374217	2535.90581980705
1770093_at	YLR001C	YLR001C	3399.83355367092	3349.48273650459	5196.07925398119	3264.66771004773	1481.40878709288	1730.54574928356	1744.83192600755	948.060597752254	867.482157612056	953.716352054904	940.977281714133	879.419383073929	1350.70237581242	1656.39411528296
1770095_at	YER186C	YER186C	2567.9060151129	2594.04510871306	3237.15759019029	2593.50179573572	2156.87334199392	2837.78890234711	2561.75915166753	2456.56475433803	2829.98361210032	2835.83627913002	3247.55363002378	3011.18342135065	2085.91988590776	2715.10941210871
1770098_at	YML125C	PGA3	4156.35370197984	4050.15952869923	2986.9166739692	5255.29429995621	6174.71423104703	7145.69976306221	6071.51388348592	7803.38615126473	8695.40793388458	8954.35982677712	8459.38069582085	6921.54362798632	7897.86980288681	8047.82282476185
1770099_at	YGL048C	RPT6	9601.88358874668	7634.2126892681	9238.14788660728	8854.4785203789	6647.60978257931	5792.82998991134	4473.64407396882	5855.70292794041	4860.78346499401	3618.15675612047	3165.84101906976	2680.6739439086	4852.16727986168	7112.24591810949
1770101_at	YBR028C	YBR028C	1747.3801290492	1617.23732761698	1495.69593736309	2270.08982789392	2149.06310292113	2475.99328921703	2598.04608380373	2212.60811871314	2027.20157115027	1849.74942420709	1888.93221662581	2980.483554064	1626.53133912161	1356.9713350623
1770102_at	YHR118C	ORC6	1058.48227568366	1179.82345454998	889.18955921851	1408.24932657422	1296.66821865671	1341.96204563532	1470.07508209557	1490.0356145926	1589.26212816994	1678.1297674142	2095.81972305154	2081.86666853431	1321.72299722189	758.960657034936
1770106_at	YGR081C	SLX9	1109.16561947813	1665.80370199206	1737.60858070997	3657.84616013303	4205.14631992744	5413.91231904335	5294.34793072881	4547.48872368963	4515.16521393899	4878.32821798546	4734.65933118014	5336.66351916835	3285.65361820175	2377.45468716817
1770108_at	YKL047W	YKL047W	963.071681185757	873.293737107241	879.521152874073	806.435274283278	484.419942284986	487.185999527608	438.449554691575	451.870742779204	535.859713578886	757.598786303048	410.892067013779	516.709918313508	951.471392048106	1117.5378631743
1770109_at	YHL001W	RPL14B	6702.37330084942	6280.96239883257	4305.97387607021	8019.68483874385	10330.3865377372	11327.6816580168	10256.7728242306	11094.2916055985	12213.7831782964	11983.2112168193	11960.9451672125	11474.8152417062	10282.4942324723	12177.0401659277
1770112_at	YDR440W	DOT1	1312.89199142481	1320.627524234	1193.68075020458	1879.63586559424	1298.09404199227	938.50783711059	777.030155130255	1018.57774435582	806.362722663734	709.488848515626	470.190767339324	414.92511070663	1032.74109016825	1229.46284498132
1770113_at	YNL287W	SEC21	7179.89297073184	4955.77415149618	5562.5179544073	6129.78164842204	5214.8772227453	3923.77501961244	3265.60625087466	4597.12979757736	4041.77502812617	4283.01383826733	3444.72983233536	3056.0295265734	5318.76340713067	5943.25432088556
1770114_at	YDR460W	TFB3	1724.52444697182	1820.73369447726	2305.16990465555	1742.63587915114	947.350990999963	1224.75917336155	1312.96276797637	1093.47170990589	1406.70331865498	1554.26287157306	1860.50980641799	1977.60243185209	1569.2384887534	1270.99483131375
1770115_at	YLR313C	SPH1	1178.82019844694	579.734518929465	609.970397531058	901.44829271133	526.419625083507	286.684723589111	285.70658611725	366.762628801016	310.089348496474	300.673758616684	244.096860496597	193.288977147239	294.102397046776	782.747415540522
1770116_at	YDR062W	LCB2	4950.92501455684	4240.60821472206	3711.55334088111	4720.39380127723	5672.88140657245	5197.7966547935	5153.63967830789	6311.6167685266	5688.40439349126	6397.9170298649	5626.48847907439	5849.83841608017	6032.17234310641	6433.55850781013
1770118_at	YOR178C	GAC1	755.384938927948	766.859849855499	3490.58118664001	1062.55740307673	462.746405465224	583.155076768146	1307.5045628339	144.795361848379	116.675447172328	57.646631954538	70.8872388689866	71.8672896363641	75.9647457944889	49.408658445331
1770120_at	YJL016W	YJL016W	3305.14510436029	3281.20243919797	8449.44796381078	2670.81078594716	1449.42697058134	1682.27551076376	1836.65811297882	1065.33374990359	1036.34268198513	1476.88272925942	1587.0807278428	1060.14112037938	2515.67364152723	3343.04566741084
1770122_at	YOR279C	RFM1	810.183605704338	637.14794840773	887.572982188276	616.245754933083	236.900373885821	310.943949135911	283.050567411946	289.371128245431	397.0082165367	525.05631971173	517.44478428632	446.051570088312	489.101605254342	389.350381391481
1770123_at	YJL218W	YJL218W	428.047074968776	218.809717350425	214.567836617721	484.829486601941	484.798646800989	397.801422403505	171.311880698766	417.440687467794	230.827289336315	117.479516633506	126.668123982059	60.1666033567255	224.885019702434	276.986718015894
1770125_at	YDL218W	YDL218W	1889.26205234708	830.958338873252	2334.92317204671	1575.09776190401	1031.74119432114	828.562492169013	1121.43428246872	767.705303947714	510.692698504622	180.168698279768	147.459118613271	115.985136654273	307.716500521683	169.492386440106
1770127_at	YGR071C	YGR071C	1136.79054530249	815.674830556375	1104.6002751059	1078.30618671281	1020.61893069874	1161.45077377555	1231.82548581959	1035.12386152813	919.495988734044	952.907683532013	535.383458907109	598.941457294263	562.685366181929	652.302478817504
1770128_at	YLR256W	HAP1	5925.9355781929	7656.84533028828	10885.2756278023	5968.33760293004	4336.30523990399	5410.33753362824	7183.34009394614	3498.33079923003	3112.21436861743	3616.0865831513	3856.49683040487	4567.10335622889	4068.84828738187	4512.89578405048
1770129_at	YNL032W	SIW14	2551.97944958422	3266.44129825215	3710.25359986491	2551.2340500462	2185.31497747639	2725.17906688227	2709.32901537013	2418.32346636226	2699.05439501286	2746.23335791404	3315.92040940633	2796.67989900194	3380.75817277693	2700.52392881889
1770132_at	YJR100C	AIM25	2190.9938889668	2387.63564100562	2643.97141254909	2305.3330325989	1415.13317854416	1634.91393191355	1522.24801466947	1354.4136379551	1351.53518291106	1042.05718390127	1202.6834771131	1060.05477836874	1145.0443010955	1839.0271484008
1770133_at	YER111C	SWI4	2732.54041404731	1792.48843272592	2245.34151319031	2244.5921192323	1370.02693977566	970.380534202218	784.238373673125	557.349133078711	312.030686466045	322.825686006261	199.191774602932	139.347505827991	547.836164363002	1568.02701227634
1770134_at	YBL095W	YBL095W	4471.97423641727	4129.48929995706	5312.05449644284	3815.95686118265	3012.54881269808	3451.1206430098	3747.69776829807	2912.32426250174	2694.18986966846	2415.32639572874	1993.42208387177	2648.50290248895	2129.08002577043	2411.33605248512
1770136_at	YJR123W	RPS5	18965.5080193829	19188.9347607064	13901.3321524399	18736.4206824449	20525.9430308605	20877.8004178752	21912.3235521086	20588.9973373286	22804.8381254697	23605.871947075	23111.3491422176	23603.6052006929	22645.5411576621	24227.8790697442
1770137_at	YML083C	YML083C	68.6696640513791	87.437223665127	82.9486145216984	68.6087670973156	54.3593966935894	54.9613012790447	53.3960095067371	34.3268824040291	47.4279649166651	47.118125298719	46.8331622132996	47.0640144184115	49.9204010769905	90.4517869098834
1770139_at	YML072C	TCB3	12281.3485868391	12026.9187060134	12677.1651035314	12431.0484734588	10607.4269164434	9339.07761427615	8461.20491085633	10650.8399456947	9071.15102530903	7173.47035660497	4864.41405903236	3552.32959593026	5937.53831873655	8628.87547131341
1770140_x_at	YBL108C-A	PAU9	1514.9322170071	1657.895694206	2240.6117380544	1349.25809493039	996.908233157662	1322.70730457434	1146.54432111844	1066.43081921574	1109.29778780111	1035.62935318819	1088.89018858104	1056.41250942581	1229.54870692181	1360.59360388135
1770142_at	YEL021W	URA3	5012.06211676462	4243.2920417379	3947.59972748439	5355.58426608421	5271.39364512581	5540.64982805461	5464.36743486675	5695.69662655836	5995.29492918993	11838.2343311816	10214.3144288829	8065.95193514403	7746.35691420567	6717.62714461494
1770144_at	YLR343W	GAS2	745.026681372032	346.431262374862	443.415347142961	764.591303135085	691.338636407509	457.6681928728	420.541716351453	817.520366874432	721.792292185225	869.128857959831	391.031071094366	361.410398908258	682.27784135565	1825.2217800641
1770145_at	YGR183C	QCR9	8840.2506469726	9694.30140930489	12029.8296705403	7449.89504508589	4839.57808254759	6720.46941776634	6811.5311961399	5444.63712117089	6960.64188846928	5299.06496872995	6458.65885193277	5578.12317246389	7833.77917867327	6256.38050193744
1770147_at	YHR169W	DBP8	390.646228805149	784.997383304437	679.217348652277	1542.19447562403	3439.93766865571	4493.8513207799	4575.27943876398	4014.66170166715	4383.58713713854	4370.908237933	4546.27114792992	5547.7709775866	2659.17945560526	1526.46145921457
1770149_at	YIL143C	SSL2	2157.52720155431	2038.7762321889	3073.38195635479	1744.73784172081	1432.49355104876	1561.17523310778	1956.67471654045	1640.84462401661	1525.50177047295	1777.45362742704	1203.62994268795	1972.71878698263	1437.81587711097	1757.06923607085
1770150_at	YNL107W	YAF9	905.127730022764	1151.39874044884	1422.07630040585	966.503215401178	798.934547779043	924.879950250693	932.3137729294	826.778572016295	883.149105593335	980.77341792087	1115.86700725322	1121.46838172708	1156.76325450098	961.475651374564
1770154_at	YML102W	CAC2	1730.15229034472	1141.97632419727	1243.80438961722	1395.31212225841	801.812800596828	750.181900803663	741.598922948851	893.654772439624	964.361539815877	1086.45543698592	1061.95801706727	955.637649908931	1029.29596749401	1117.37356845612
1770155_at	YGR027C	RPS25A	15713.8026652319	16769.2808136061	11905.5438092605	15541.5969814516	15975.0540174746	16307.5812810095	16019.6868668268	15856.5583154044	16918.5759538917	17742.6258539528	17755.0379873986	18335.1144259805	17786.0788516729	19142.8363244467
1770156_at	YHR146W	CRP1	4753.88372989735	7620.21529136957	8559.98202048378	5058.28430935292	4292.70982466793	3924.57528976913	3664.47505698021	4363.47372515163	3987.91022500512	3764.94070225987	4509.82981974452	4259.59325468039	5405.52424024745	3691.29148307531
1770157_at	YDR361C	BCP1	1270.53400733712	1481.67344881904	1546.00970174921	1565.00724640795	2837.72440843766	3123.27626545505	3350.13622580732	3595.57000176949	3797.23039881384	4264.60881362226	3195.00011249998	3657.2683544029	2942.12713946503	2911.70282115656
1770159_at	YIL005W	EPS1	4075.10173142274	3647.57699670693	3924.09476957745	4006.22528877757	2763.73458161779	2603.55268098629	2429.08920934965	2347.67308201457	2158.57203415466	2741.21441755666	3162.16008138268	3072.60435106324	3220.45049970598	2842.4897883518
1770162_x_at	YBR301W	PAU24	254.355168959628	209.015541469873	313.36719907931	172.14514415662	110.732766712307	122.77353546218	134.539748446044	91.1610303893216	88.1467400724399	94.508322672711	116.79164945155	81.2019049601711	220.181934006708	267.178696902598
1770166_at	YHR097C	YHR097C	1823.58789806133	2865.99549868508	5167.50376908723	1538.26731190551	1050.57738654715	891.334001477032	1175.26629195247	825.564856076618	504.943821211248	584.522526635248	1086.54617590172	655.719393929423	2918.87875748451	2124.81317545245
1770167_at	YGL253W	HXK2	15534.6678548987	9240.09634325338	8090.16997258173	17351.3655442035	17642.6907445688	16290.3044954296	15733.2610911578	16408.861079213	12379.3912346059	6940.50282622167	6200.62223389968	4415.789939086	10397.202365285	14922.2043298825
1770168_s_at	YOR390W	YOR390W	2124.62843747019	1030.4602477303	1237.91221073512	1427.22316728798	1048.54694759186	866.674725942852	1027.04092699574	1046.92625765354	1188.31709878429	1689.16295345059	984.23070685173	1029.92940548641	1568.02112615271	2054.49775244944
1770170_at	YGR258C	RAD2	1776.44484560201	2353.41096677071	3294.44623902379	2319.85549268356	2740.4473648666	2967.78012529017	3706.45010957979	2277.3686465259	1749.16957667499	1065.39784411061	1097.03592417581	978.69027435108	1400.26798394575	1194.98738798839
1770173_at	YDL229W	SSB1	12810.4444833857	14304.9471252818	4277.53292993103	16914.5496320476	21960.5468089597	23293.7218669491	24169.9317753338	23845.6964155525	24282.5061653163	25597.4030250462	25219.9639996997	25290.344058198	24165.3662148844	23502.7256633539
1770178_at	YDL119C	YDL119C	719.66532322532	774.18075166955	772.275962475909	689.527515366373	363.073154032421	394.643659884747	312.660493977967	401.996144877449	602.784263477712	897.394500920857	827.02543062515	536.646141362569	1172.1314823032	817.307661118422
1770179_at	YJL108C	PRM10	759.343725898664	613.987506214187	747.412422530651	750.557192649325	492.629202554843	511.208879757746	406.671435900458	705.221293099675	1679.88297302519	3502.58096418426	4078.48294452544	3273.71446514614	4058.49373307539	1325.70716857033
1770182_at	YHR157W	REC104	321.918738155902	336.190417844671	533.85369014108	295.077134999712	163.318225468487	239.237142337207	269.982465553476	149.753901246815	160.773061574447	171.515156302663	191.635058870003	236.003086545883	205.448965120421	231.196563672972
1770183_at	YJL193W	YJL193W	1659.34004308065	1397.40705489892	1029.02589625998	2130.36158414056	1977.00353476289	2149.77953452613	2143.20372056057	2254.08576439953	2150.94011632299	2266.63177884391	1661.95976348137	1759.0730904507	2012.70977991032	2180.75957157367
1770184_at	YDL155W	CLB3	2677.10030272364	2320.45787262217	2192.50231312848	2851.7906528576	2168.0447547135	1782.76617938186	1732.69235771269	2169.60299107571	2359.70997523588	2301.19919826041	1754.799817872	2059.4551871491	1637.13630378792	2250.54986437683
1770189_at	YHR007C-A	YHR007C-A	183.892253253418	174.917627426588	357.149393014645	153.516368889575	124.272104633916	155.240584497822	197.234418029145	126.654819473062	108.870430848755	124.672522898561	104.052723592311	66.5793777166034	102.017376747282	151.163770437358
1770191_at	YER142C	MAG1	3523.46137756358	3069.9066976541	4332.87532079498	3107.99639923657	1706.26573735245	1114.21417841503	1213.64430426438	888.289193710594	425.749459506142	265.532552910348	371.522703249549	361.866204811429	649.069093244277	1094.27612711202
1770193_at	YMR190C	SGS1	1448.63447770235	1285.95917094241	1431.81029598615	1504.17071238386	1296.69944771182	1165.57898655088	1065.4355970472	1058.07563355884	829.583567734201	750.23243791037	569.915919469264	713.083445846209	708.76822566317	873.480935192123
1770200_at	YOR272W	YTM1	703.739930071969	1594.95712849466	890.175670111361	2586.99263601549	6133.39432503773	7576.9097752289	7888.74719919054	8041.54796629578	8605.44041567069	9017.70024993988	8586.95158280053	8458.93196154348	6971.81630237477	4491.95315092227
1770201_at	YHR057C	CPR2	3070.43758296317	3531.79289526024	5349.9038167625	3179.13854137439	2516.58080330598	3245.42955009419	3477.49559924901	2491.79107814776	2469.68108424485	1695.07626521406	1702.31904235876	1529.13167423504	2333.57454284179	2534.01452027707
1770202_at	YER103W	SSA4	1777.31152743557	2375.77242348195	4827.57403268532	1582.36864781446	1434.62159357602	1623.99993601732	2450.21764553188	1340.86083256829	1023.77065809566	871.126038093625	896.20057274429	920.020922144901	925.98458654811	1909.67592242651
1770203_at	YHR006W	STP2	3850.47532764503	3903.21413747634	5779.27648697942	3875.92613323493	3045.12720294744	3367.64715484051	3321.01439729726	3831.14848153689	4530.4535644979	5118.77307898061	5739.36572257079	5543.53243993528	4988.60549490069	3301.20561951914
1770205_at	YIR026C	YVH1	451.916367140977	956.706343558985	575.729773046482	983.611593519066	2284.32108042842	3325.54560591901	3183.59619338018	3459.61791233334	4565.98183199914	5032.61730978056	4807.74263117559	4644.6042763135	3326.63387899961	1825.14002683521
1770207_at	YBL090W	MRP21	1235.01726822914	1386.06386210433	1233.41012438483	1240.17344715117	1044.15323459198	1048.66793414881	796.159207875257	1295.30322642941	1452.21568151834	1405.9500831438	1491.5066766407	1225.11353761943	1391.77776224049	1264.79714568884
1770209_at	YHR024C	MAS2	1487.16355139556	1309.79924345493	958.854343097403	1779.29388998901	1997.07552413982	1940.22674677806	1722.1835911071	2546.3943463153	2479.37265704745	2347.70281925342	3165.77673282818	3690.02652828717	3968.33798861075	2120.42512913396
1770210_at	YOR045W	TOM6	7987.69666443892	7484.29459288794	5415.10837525115	8222.9986940728	7008.18417540057	6702.28540289844	4807.56026902084	7296.61596302062	8570.13445190413	8637.04965328197	8743.37125628093	7354.927810463	9076.0790779192	8671.64677823224
1770211_at	YEL062W	NPR2	2752.4266035119	2292.09853401637	3803.86507824536	1995.30683102719	714.77447556784	1041.66221855864	1178.03593030506	728.541641870013	785.763926553662	996.619778752913	1020.21631864845	1126.34688001989	1301.08232997284	1164.27426736221
1770212_at	YOR275C	RIM20	1160.48774173043	1078.02706316522	1372.72712801382	881.897237021373	521.568908831951	610.470559044984	562.335850273313	434.782055065329	388.008412358667	521.638001245269	547.958431958469	479.267237187509	1111.09971731871	892.669041823379
1770213_at	YKL125W	RRN3	1918.43910538071	2022.44273755446	4579.74714284401	2372.61675110094	2477.65642394776	2605.73964379985	3635.75190634777	2548.99810036728	2205.41954525756	3109.87605024765	1362.74991193771	1826.54790096538	1689.16580958931	2397.81719896165
1770216_at	YPL195W	APL5	3569.08642908866	3896.58746195614	2548.81479914806	3988.13616335365	3643.38073723289	3366.95332517618	3405.06831785064	2904.09211596454	2295.9144769783	1678.6821327387	2134.5328492436	2949.04566903111	2604.85898344972	2214.13314725684
1770217_at	YDR145W	TAF12	3020.98192588143	2580.73563285117	2813.72050760385	2535.42652421271	2183.52287548939	2091.28487710436	2014.50493007008	2303.04732353141	2608.53937714461	3010.66416391712	2782.91298439299	2719.47797204302	2837.45903192854	3343.98368767938
1770219_at	YGR140W	CBF2	1319.19833151768	1346.83453352743	1693.32198977707	1717.96231160431	1680.9228606806	1436.63338582122	1462.46090213053	1489.578527807	1553.99547372585	1398.86759292234	1069.12351155024	964.437330919321	817.409317732284	1063.21537024046
1770221_at	YJR057W	CDC8	1911.41223396314	1747.35075108742	1711.72492038065	1914.10300675234	1396.6892069141	1259.44866174775	1022.54365270192	1250.4448942787	1238.57041590246	1082.49620323972	905.10404520941	1017.61799964083	1160.67682338015	1456.57181963891
1770226_at	YIL151C	YIL151C	1412.32785627557	1384.04343225981	1950.65524909684	1283.60042326895	1353.8193087667	1671.85823705274	1990.98742091203	1332.99535929326	1362.04140201092	1766.150890496	1495.87080342724	1448.33111725387	1572.63123647753	1582.94571739001
1770227_at	YPL216W	YPL216W	651.077305563992	549.934478576407	872.771297651289	579.211345828295	433.098058727688	490.72835429153	538.57651633639	395.614876593893	404.649719729808	525.798354723489	393.339436593485	524.569279946139	403.074221827998	273.27048682475
1770228_at	YER172C	BRR2	2847.11604805604	3112.31563375155	4137.49573966735	2958.64346537099	2683.04198413466	3104.68311411273	3244.68604614489	2946.54533876177	3254.14661450143	3843.48972582873	3377.71505990608	3824.46140842254	2636.83727487085	2628.19360636379
1770230_at	YGR204C-A	YGR204C-A	87.282074854206	82.2377225856449	151.370900124163	101.671082327925	90.6719533689384	62.3496114674723	63.5603537063222	59.5554562853628	40.022391785483	34.4834072168077	27.4931417007254	29.0005470066049	52.9183396094827	66.68337943245
1770231_at	YKL110C	KTI12	1267.87930831087	1463.5179365362	1945.52414378806	2214.41161707833	3088.57471354828	3753.65288646163	3334.31377788822	3197.44527355646	3016.28232080718	2829.19533955452	2126.81064121512	2133.66718495101	3432.08114420838	3029.14067457807
1770236_at	YMR088C	VBA1	18523.1876246646	13350.2619395111	15017.3282418362	15532.4572585228	9278.64771800413	9105.94373157854	5385.18012169556	5410.78459859152	3166.7384933854	2533.86580309319	2969.29347228492	2595.54201724944	3621.94503276602	4024.34482575499
1770238_at	YDL028C	MPS1	1791.42644772103	1697.19626835524	2063.21947459741	1665.40360961868	1215.82777344867	1022.14047290027	900.135155440315	1176.35991144983	1271.45836145906	1540.97021397854	1081.8246704412	980.31570198168	1242.18459920075	1047.65873313729
1770239_at	YOR166C	SWT1	674.525427846884	464.621541874758	592.214841896925	725.333664426108	899.607485821902	889.345506479656	1181.34957570371	912.207611908082	969.58272296277	1253.31607539694	1188.15372160418	1221.49591564504	856.534686210588	794.768311244148
1770240_at	YJL205C	NCE101	3540.3000870275	4958.86138786771	5779.85370499349	3696.00312658407	2839.15327475813	3649.64267007662	3711.24418390659	2679.48815434726	2783.48651812101	2282.9505953138	2486.15586428728	2229.86127682801	2459.92387872019	2522.49743705624
1770243_at	YLR052W	IES3	1872.1885426795	1979.06609727695	1649.36261481714	2450.20258604932	2175.86582105409	2275.21238286699	2297.87453179936	2214.23638252649	2130.79315848726	2352.10232502507	2110.6620547082	2243.60863960462	1849.74429556989	1784.74971603004
1770245_at	YNR027W	BUD17	1511.55759409881	1203.94369795938	1285.85300445657	1948.44259480544	2116.08035169375	2341.26404951824	2390.4469153531	2353.06628151396	2133.40716910692	1834.11172585596	1648.73713170951	1929.93048952548	1203.78765113045	1435.02281037488
1770248_at	YNL011C	YNL011C	1823.20721151031	1871.97952958808	2282.48631134261	1440.46745030551	722.917000078801	832.961485431498	755.574643322313	706.78400153549	824.581523677743	880.778885233671	794.165145144962	867.332568863776	749.661641659994	962.799506297679
1770249_at	YLL049W	LDB18	1891.61622675499	1855.41685733114	2008.66550946247	1592.52255539719	1370.68722567684	1408.83164068283	1452.4946817679	1203.6244990268	1155.81684833667	990.422855773536	824.10870265706	632.406410441447	916.258529026129	1475.97594497341
1770250_at	YJR121W	ATP2	12462.8582201654	13587.4332073005	14614.463372754	11288.3123135261	10483.7261679248	11885.473560872	11772.7395819593	11234.1196460497	11081.7686905229	10077.823905103	10513.801207349	11318.5487015282	9789.04723203693	11774.9728438663
1770253_at	YDR539W	YDR539W	3037.57167357596	2227.24298378061	2055.17165514753	2767.31525533071	2040.89527540426	1914.57131399171	1291.48621778108	1814.5233905669	1373.89132159536	1210.50880279491	1073.49323170823	868.5737844894	1728.62086865894	1986.98858910935
1770256_at	YJR088C	EMC2	4439.073106694	3503.31836294901	3091.11360671075	4060.18245016596	3938.7154014025	3153.80633132658	2674.07147969965	3699.98404323119	3285.4149630351	3348.12241487139	3218.91784531895	2861.70429815401	4070.68666513904	3837.36122271887
1770257_at	YNL313C	YNL313C	1255.20033151997	1415.57651014821	1023.79782502667	2025.67510445075	3493.67367029384	4626.95770594321	4624.71928569823	4648.81667112956	4891.48310631426	4986.85786793317	5167.55049635284	5242.91183928768	4172.52143012265	2155.97375122288
1770258_at	YKL180W	RPL17A	14302.7662969949	13605.5968529403	7127.03472515886	14278.7123716333	17846.399429212	18935.2768603129	18834.6189741459	19142.0001402961	21353.9956972674	22394.3606464467	21329.3693264981	21128.1249294627	19976.199954541	21323.0680034655
1770259_at	YDL106C	PHO2	1637.58762991364	1409.91860473425	1789.01050303577	1467.22946894599	730.131247057458	619.729020361639	611.261297458698	698.937544395452	839.846013435355	908.600336346542	1012.79528576215	854.033123643365	1157.04432027607	1567.08737782743
1770261_at	YPL165C	SET6	58.7186312806082	57.4563971559102	89.5513613288152	65.3540311332731	25.4307210519608	38.287718498666	41.5679069332864	33.9981749416697	38.3209169546198	46.4452618263079	28.2295446092526	22.5182931009352	34.4430483555922	37.7172831917757
1770263_at	YKL116C	PRR1	1580.40455217118	1429.21623906565	1564.33312868791	1687.2118560071	995.717669861069	1073.19657715255	795.344766720176	858.53566619894	768.867849702141	904.915742922943	816.346306474436	391.353791171252	1085.21717638929	1192.1986957993
1770267_at	YMR301C	ATM1	1404.29611219027	3805.16740285237	1258.82596619006	1412.67890880935	2621.68460922277	1702.63804350649	1889.27805291905	4051.75041479044	4520.32652548965	1732.19181965982	2093.10922648693	3184.44179890395	1698.03749787099	1609.48529005051
1770269_at	YNR020C	ATP23	1508.54741299502	1932.57077544541	1527.20233006669	1999.0626632464	1372.92420449592	1707.41737117667	1471.20376963789	1659.56771306176	1976.67582338371	1776.14551189169	1989.92557134174	2168.40420688628	1630.34291625829	1459.4154024851
1770271_at	YER140W	YER140W	1385.87141745991	1417.7141166603	1790.7887561393	1296.37758868861	927.870092028132	1333.32605375037	1478.64513296486	1106.15910459713	1410.90914608919	1700.65253195684	1490.72265163908	1681.37549405874	1304.03635527589	1230.88375932726
1770276_at	YNR003C	RPC34	769.872019425643	1313.79994131891	1062.37495508511	1398.87390898543	1898.27381380261	2789.13838556133	2534.87641484694	2378.01416442121	2576.80828493973	2834.61218422809	2495.27679597225	2597.45119664693	2036.74956959292	1858.86730543113
1770277_at	YHR204W	MNL1	1770.88775025209	1627.97396029851	1813.19724836168	1867.82742835917	1722.56832731022	1957.8819575281	2253.24745137685	2100.13269663312	2478.87847068752	2689.41860960581	2486.38541130872	3243.10982490327	1676.14319574019	2606.75758181321
1770279_at	YIR034C	LYS1	3122.47049620163	3642.23175754349	3041.66934016788	2287.42093518918	2200.83086122092	2277.9034212327	1513.65219137967	3202.94102731837	4988.20577000999	7178.53741971217	13247.1719084918	14734.6558528419	8480.94896011288	6286.12807014372
1770280_at	YPL259C	APM1	2093.94198527047	1619.65260924233	1785.96494819903	2013.06052449555	1819.38521815415	1821.80395238182	1911.4426640411	2009.53066440352	1909.2509252562	2608.08349660863	2938.58135745377	2390.43412775541	3219.15419946291	2336.60113909766
1770281_at	YEL036C	ANP1	3703.62913588768	3961.40908046541	4437.7248276983	4017.96068209371	3564.9479881657	3950.97753944216	4374.98471740461	4159.87406230674	4014.81983903088	4316.26221652869	4037.28831194021	4062.23414849832	3887.54613497666	3401.61933862664
1770284_at	YLR185W	RPL37A	15743.9763905338	17369.0920104116	11696.2947594712	17476.1839351798	18958.6892114853	20893.7107394288	20370.8763933989	20695.7589230486	22142.1776286679	22219.8465201531	22564.8080870197	22761.7043159625	20465.9997974294	21407.6689606092
1770288_at	YBR240C	THI2	553.111551410231	511.469915044213	803.178321524247	605.268125535729	501.015869428729	635.010341058847	673.466855455034	483.034491640743	512.120103858174	408.53052293822	370.608259854368	427.23683662756	326.170326369357	390.214594058274
1770289_at	YPR178W	PRP4	1818.23553193672	1816.59527765506	2141.28930784053	1508.86056212551	854.685918403376	890.826715911427	920.725862846831	811.985506280655	934.975599798431	1070.51078197305	1055.50232382838	1354.6564075425	1000.18439924081	1219.45850894538
1770290_at	YMR257C	PET111	1047.08189168957	956.664987358967	1058.89927674027	835.5436582797	689.607439098639	827.2166842874	887.012372680145	791.33578003793	847.040795421182	942.174018764049	825.061630971457	795.916759921721	990.8559509401	644.723985882739
1770292_at	YOR016C	ERP4	4050.89593611881	3275.96896235697	3326.25082214297	3815.76844276805	2954.94265213907	2505.0019647474	2348.00482252265	2528.66959204606	2408.77841624814	2509.94249055413	2123.98356124909	1806.89558648443	3178.02600021116	3655.91948408865
1770294_at	YCR059C	YIH1	964.089582462953	1003.72629000946	814.240355364748	886.318013587987	1261.74722435973	1661.07690225038	1639.78985330663	1674.86125243964	2230.07268662443	3241.79771217563	3442.65861113909	3325.75445070817	3420.75491534978	2325.90555133423
1770297_at	YML093W	UTP14	550.649492243193	1151.49725727165	516.213819653117	1816.65699303889	4946.28570583443	6809.26158326282	7116.10148384272	6790.25728989942	7225.28074716452	7796.02635243001	7927.09885504697	8976.02934338908	4459.51529986918	2528.61375011124
1770298_at	YPL081W	RPS9A	4545.56037311945	3368.68795588058	2097.88990894617	8844.5021670345	11681.2987509707	10675.5069474897	12488.7350831975	10211.6178141808	8582.59519464697	9160.12232169939	8011.8342084551	9031.78404738704	5993.90577054433	8834.7932916545
1770300_at	YNL225C	CNM67	2932.42209057921	2112.06922236945	2712.53523697329	2767.38500900637	1368.98750234699	1088.37158990787	1113.85627198612	1339.49330524712	1422.01737350966	1458.23176527523	1301.69818781145	1042.98693311677	1635.88787698336	1957.65772731479
1770302_at	YHR087W	RTC3	2367.92027128105	6688.38744865325	12260.5449552818	1352.44158838114	557.110373930147	972.940604520566	1092.85068929623	340.826610384065	311.569148856668	214.04661059618	380.515509254747	326.92661861421	544.000734019774	1507.23228186541
1770303_at	YBR294W	SUL1	19253.2647288587	25409.0688316222	2411.23047194631	17153.0846015578	25825.794770257	15004.7833491701	15799.150695857	25397.6331968133	23561.1332141063	6204.46101135526	5854.09846334356	15776.5403347015	3550.42735121209	3426.79856032445
1770307_at	YDR055W	PST1	3754.38655389263	3741.71859362774	1464.61915418622	3492.70481376489	3111.62290219728	3276.92747138296	1059.2314206133	3366.77349257539	4363.51213243286	6924.37372860803	8857.13600117456	5080.93462273368	9585.60741425568	7855.7582034085
1770308_at	YER041W	YEN1	1089.54133192217	1056.43113252898	1640.5521289157	1087.97368309433	809.232778289223	1089.10902911923	1249.64120870412	740.777439888945	751.800629832756	812.276956405929	835.19082385995	849.039465257047	765.24948582611	741.26417621832
1770311_at	YHR038W	RRF1	669.413129208611	817.714702408494	897.900180746353	664.735270076056	456.857732541025	448.989927587721	364.733496219785	503.279566555518	589.506640715363	592.243832128462	593.479022907598	366.328305518114	765.565051266797	695.399939134472
1770312_at	YOR266W	PNT1	583.17889731954	575.460295533851	495.052035544486	582.063100810741	466.934254144427	520.953261514936	438.700305327226	438.452070991375	463.399695310274	418.616353957195	522.470375158575	504.310650678131	488.586976836359	473.421429459741
1770313_at	YOL063C	CRT10	1989.6058724963	2249.6936351807	2817.55562029545	2026.55032741287	1564.05401171555	2014.79959727248	1996.74220290611	1497.9994693662	1621.64848239743	1505.35300225919	1493.10794155831	1673.8241603123	1610.89186374245	1350.56962836163
1770315_at	YNR030W	ALG12	3543.3688323815	2265.88461947504	2028.97659232685	3342.62698157589	2844.8018812585	2792.29501332962	2388.89469163006	2683.4595254503	2093.31208423491	1632.80975501638	1347.49440700331	838.048779820724	2444.70482221371	3059.29107164851
1770317_at	YLL028W	TPO1	5103.59498156764	5710.31313381561	8926.96964562438	5706.36506768358	5406.29255420952	8805.22513140059	9579.33933333194	6122.02460604757	7548.85855718164	10065.7039723593	10753.4018528186	11409.1796964893	9174.34095388032	7114.79254885058
1770319_at	YFR030W	MET10	11112.7845112682	22606.695737975	3926.74468263296	9023.71961573452	17845.8793973447	11958.5903072274	14804.6628323582	19936.9082348747	19102.1184478575	6534.90958103501	8537.67244786543	15366.48815378	8458.57536077266	9981.06914967167
1770321_at	YHR005C-A	TIM10	10589.9605973035	11833.2732595487	9074.93937534158	12174.5453201667	11397.7891663635	11202.7591899759	9967.97013146258	11298.5340719595	11975.9206236577	11096.3630080357	11480.3397247053	11491.9663327945	10282.6450658694	10312.0840700543
1770323_at	YFR004W	RPN11	4952.31294982912	3794.40188117763	4814.0605271211	4645.19216764848	3710.22979476822	2582.21225040495	2135.57273566208	3241.70584488517	2652.21938992026	2004.87992125726	1907.76301828702	1658.96781445824	2892.01961113889	3894.89467150987
1770326_at	YDR459C	PFA5	2800.38599142038	2466.48168240907	2784.28510538199	2403.79284295312	1434.15114209839	1675.33746082921	1980.06540431943	1604.8836894848	1946.49360901361	2146.23079423002	2222.0418292412	2491.90399728473	1769.34944697366	1646.01178858851
1770332_at	YCR076C	YCR076C	2377.54225767993	2408.47193036253	3348.01522880448	2102.16763177779	1499.11902469048	1675.30525320399	1613.70068637465	1401.58805114283	1221.15995768564	861.163884782328	891.344307270116	751.7651827332	873.013025276635	1265.43927138355
1770333_at	YPR029C	APL4	3190.86499179912	2357.35693659978	3474.63809621514	2855.16142135002	2239.44048646793	1868.98174866108	2102.08253655792	1994.41647385718	1619.86702274746	1750.90588350491	1460.3387000232	1324.54043283037	2433.4921892428	2705.45736746598
1770335_at	YMR087W	YMR087W	2264.3582706158	1705.27995147776	3805.14003556332	1620.05706436317	656.333213006965	676.54019005883	776.897300866849	379.206868618051	305.428090067272	294.528664219152	285.664330845294	275.969805129213	644.092371726427	1362.7734659709
1770337_at	YKL059C	MPE1	842.506550294951	1064.65308175022	1185.54334400279	859.28977623167	510.126154195933	596.61943735298	557.064345750959	653.553925232298	851.817276475546	952.871508375912	1075.91389927153	1203.81026261483	1015.25929201275	941.945379838677
1770339_at	YKL081W	TEF4	8304.9834663273	8361.04170387504	4071.45022881984	10150.653777353	12615.458734462	13660.05329575	13561.8808482892	13567.8393807155	13868.2116461702	14558.4816536655	14053.9618918365	13833.9432745459	15345.3675984134	15111.9372925535
1770340_at	YLL058W	YLL058W	542.794271635568	748.757780021501	614.742371574345	399.112295772212	720.524627627473	458.212206332398	506.266021053035	1193.15131985796	1910.2576311849	316.876218356851	369.38695126609	1039.23891666041	447.759378805278	592.828690311841
1770342_at	YPR055W	SEC8	3155.41313527964	3595.74799027486	4295.80099714235	3450.71204438003	2453.43297658567	2722.90327621177	2372.03164799512	2121.22146822743	2279.02916947778	2272.92514054036	2048.95528761965	1991.01386724731	2654.64213284533	2215.52410079433
1770343_s_at	YFL059W	SNZ3	1099.12924716494	822.406134663063	840.514197097711	752.62275873991	957.900579162196	811.16289415971	948.918647849056	787.858259987044	1216.93191513645	1329.84142558231	1227.87584180737	1258.01476009816	1058.77424555876	1091.23141438773
1770344_at	YMR149W	SWP1	7039.0589571434	5649.70777434121	4656.50674534348	6239.22690397384	5539.45477831707	5110.38539227773	4339.36562391696	5414.60302957646	5461.78219775377	5756.03033259366	5339.62288644762	4197.03177808603	6537.9648909627	7445.0993208682
1770345_at	YNR017W	TIM23	4268.39001778239	4033.93659842051	3423.03572281685	4877.02411478087	4854.66849592776	5110.4639779745	5011.69128787317	5166.24941573272	5185.00162546978	5316.69217821061	5345.24432401378	5025.55728333712	4781.38604337963	4586.89890464668
1770347_at	YCR007C	YCR007C	723.354303165745	951.10287625051	1216.942213546	663.029972144134	413.766285371034	636.065023882949	694.896406275142	439.373874963436	443.277741448968	604.069474715911	598.495878523209	652.918737863025	1040.96780362738	548.346923009806
1770349_at	YDR146C	SWI5	2581.31450614169	3508.60542746758	1397.17369139236	2484.48115571023	1272.84657562484	1394.58432646315	684.09251417092	1064.70310770906	1530.75023254151	2175.55207535168	1908.93070614906	852.906106347987	1471.62388301246	776.300631775456
1770352_at	YJL088W	ARG3	4756.3601583577	7214.40932007161	3263.25076532846	4726.99896912349	3939.04642951145	5569.76226390773	6583.89443549223	4777.51066203652	4528.43939019128	3697.63670699618	4256.47107126698	9442.45795314766	4348.10075921524	4700.13934987218
1770353_at	YCR098C	GIT1	158.282955026597	84.5403237842954	93.7309934308361	99.2495309700696	67.6228516147397	44.7701744207263	63.6624818234148	43.9228421388605	44.5511086507818	47.4336880147533	60.4244443822484	39.6146727470253	60.2770142824235	62.4318958224794
1770357_at	YDR318W	MCM21	2377.57797081298	2298.89673168792	2668.56578368166	2227.20136299573	1087.55775707429	1176.07008227664	968.940789434625	1137.53444888252	1196.50921279058	1092.9213417569	963.974175069023	630.57111877439	1442.0651281293	1289.77010339523
1770362_s_at	YHR043C	DOG2	4444.29369999315	2451.6552159117	1690.86630614238	4596.58182576153	3847.66969010685	2651.04512682762	1812.76306825137	3413.08883251657	2598.5972224388	1048.66077873329	910.20002156929	882.132764938318	1316.97871025707	2223.32842215275
1770363_at	YPR048W	TAH18	845.835869003947	1006.39125716714	1070.68917818138	1241.82244605914	1714.05734347026	2399.21549226254	2510.466010681	2250.05047020147	2717.54768152973	3006.10766133303	2863.84090988899	3700.60172930043	2415.24190991026	1749.91516618378
1770364_at	YCR011C	ADP1	11490.0960168873	9210.4849527881	14349.1766278819	9878.75424218226	5524.92786167166	5872.08991809661	5825.07575206634	3513.41345876921	2405.47045859332	2423.67778903666	1792.4989782874	1493.76581301536	3943.14846359939	5674.22586852015
1770367_at	YFR035C	YFR035C	214.568040705769	272.996864624227	230.276421163592	293.810707667761	308.932362260149	393.668573329895	302.136306152534	364.520233586153	421.296350157367	505.309392228321	540.250981663736	411.783917862889	283.136437122126	298.761704262173
1770372_at	YLR181C	VTA1	2145.51398347893	1846.87621851981	2147.42278413229	2168.90902993113	1552.72252742579	1456.37642327507	1306.17501271398	1366.40471847196	1163.01153115212	978.670738766387	672.710628254734	509.864517403028	1023.83201343495	1985.0149058125
1770374_at	YOR321W	PMT3	3622.79009098821	1915.92774972325	2556.56458571728	3444.36035592333	2288.05698454592	1630.27869208426	1218.11917194522	1580.29441697329	1023.20097709043	438.987029635788	374.866446708285	320.654448093562	492.885434157467	1683.40268007553
1770376_at	YFL028C	CAF16	3421.40886493217	2808.92690460383	2288.65855310109	3562.85994626345	3467.20383961397	3413.50152225506	2787.05227308564	4004.09020368633	4211.87677607447	3764.61635562452	4222.43016006248	5056.88070362845	4952.22767224529	4155.74501072802
1770378_at	YKL188C	PXA2	1222.36733631912	895.892599468175	2434.41543332566	1022.4455611315	377.672294619916	373.263410395348	552.965568986739	248.171418883747	171.013009889788	185.765256509626	261.243071901872	286.412129781165	347.502976186168	206.442351014421
1770379_at	YBR108W	AIM3	560.473473408098	470.237892651635	681.653221485978	388.923999115333	252.542922831179	194.841065937433	221.350172171798	155.657596518665	120.961969138203	154.213713518819	148.939392456692	123.79770660016	393.558262225699	425.841998048083
1770381_at	YGL089C	MF(ALPHA)2	136.500798930927	144.490565338095	119.072288459697	121.652165002558	154.264544040828	168.007714337162	168.180112296918	179.951981186438	155.221402681619	189.317774070915	180.231499117343	169.461986666202	141.18175105005	89.5276849773395
1770383_at	YPR069C	SPE3	13407.1638064588	10412.248138222	8762.60374972472	13432.0707856668	11642.2406969515	10963.8341375262	9223.28727908183	11580.7635726817	11041.1490195966	11295.4446439866	9579.55333120073	8451.05114526206	11636.236538737	10933.0394811679
1770384_at	YDR415C	YDR415C	2632.48972479839	2736.23604977116	2123.89209133784	2615.53265056296	2231.65298074695	2437.11874010104	1893.85046977235	2091.82835110169	2271.96537125046	2249.07439044445	2236.76276356718	2128.14173776947	2025.06083413885	1578.13540332693
1770385_at	YOR355W	GDS1	5200.96716611855	4615.03960994609	7458.9727532773	5596.48309527137	5376.56731516437	5301.85047199368	6625.93968932205	5460.15148084397	4899.99340572695	5409.01390723997	4941.23628403855	5611.12028016174	4803.296483967	5371.55461320386
1770388_at	YDR243C	PRP28	783.66776384124	1144.6010520439	974.167994576144	910.211008205926	661.223762398184	833.890680665486	637.183884430513	909.95394930374	1266.0886826163	1497.73633701858	1997.46036797536	2081.44981507638	1238.33780237776	562.424727506785
1770393_at	YOR302W	YOR302W	3539.39803504043	4841.80984777133	7358.73968990271	3496.37908191664	5700.9577239192	5211.50135865364	8571.36036000822	5867.59173754348	4176.20385660816	3772.67231800207	3357.3531741096	5568.13754865769	4468.90261671159	2103.3899890715
1770394_at	YCR073C	SSK22	891.810717373244	1338.58140608872	1385.47016521527	1036.25428260809	1270.12710709814	1651.82109366673	1272.68222748987	1699.0887323427	2297.62150886819	2970.65217437331	2503.12351547942	1379.83406634167	3482.31079989465	1770.61995035288
1770395_at	YLR105C	SEN2	1448.4395428481	1304.47980395264	1682.62077266678	1259.30185299493	1113.84480384022	1365.08767179468	1430.82269986291	1092.70769417763	1121.89203421461	1359.55056994201	1051.8739914283	981.22818935733	1344.3937636241	1552.77602039792
1770397_at	YDR262W	YDR262W	4025.52105538433	6730.12785653789	10662.5752723438	3505.91529302093	2779.05536521698	4315.52055369018	5073.84968513781	2798.2124375951	3035.13619413803	3140.38121460713	3526.64364420729	3310.18270067798	3428.5201793368	3173.53313546791
1770399_at	YOL109W	ZEO1	22429.1106203855	25426.7665208227	26287.7120748546	22519.2300787981	21518.3990290288	22118.3367800486	21980.0473018507	22965.5369987597	22880.4041443229	22794.8271570405	24057.5030651418	21252.1410498777	26052.2928143653	22991.4977109468
1770400_at	YLR248W	RCK2	7404.10631132501	7131.95816550309	9440.42668703255	7062.40759038423	3345.39243277437	3682.97429768748	3600.55108418982	2820.62649090839	3042.96908159491	3802.31333371891	3889.55271174649	3630.85032044995	4543.84630742921	4236.86855633214
1770402_at	YDR530C	APA2	1395.06216174471	1790.88088727018	2469.19553945104	1250.74005772373	914.036355857971	1259.18219644507	1207.67742693227	1028.52976088214	1004.61025858387	692.387598340785	906.856952666184	1029.10619201983	1172.97209836932	1102.94459158088
1770404_at	YBR246W	RRT2	2245.56264897247	1488.22333701617	1381.15740208879	2691.07615693033	2207.74003547957	2366.19592011879	2399.04582636987	2381.79154876134	2175.61661671942	2197.99912661713	2082.42182761799	1965.10138356061	1933.57405512011	2115.05400715264
1770407_at	YKR056W	TRM2	1014.94798694377	2183.69356041118	2235.07910488575	2955.21235975578	4815.28019303451	6136.16350530276	6393.20957344926	6031.78556626631	6391.59130325085	6786.73883085264	6663.26489054442	7130.04413756678	4766.42689717735	2960.50947663442
1770409_at	YER137C	YER137C	408.005176766261	711.898663174076	832.91491747021	865.14977415304	1334.21924515391	1970.63236914801	2337.15627742892	1809.13971216561	2239.98853644879	2662.72128799869	2735.27912029637	3685.33600726396	1737.13596499518	923.328354125435
1770410_at	YGR210C	YGR210C	3361.87978060422	3628.09148578339	3385.81567165248	3598.51695841624	2864.04693484875	3694.68022492132	3489.16296620538	2928.74537083773	3037.26835079622	3251.95179671876	2754.43862672572	2737.69907591095	2627.28851060869	3749.44442738624
1770412_at	YML007C-A	YML007C-A	224.552707279726	247.570133541827	278.489786496542	197.681555268864	259.625666494345	303.597245622431	269.637769135593	303.021840295652	383.278254752139	542.984899795552	656.934493099443	484.809987498571	528.838172299785	268.243440583042
1770413_at	YGL031C	RPL24A	17950.1484803254	18225.5972699654	10957.4393110082	17612.4941730477	20045.9134879979	20673.4642562665	21121.4298588786	20834.0157754875	22981.3796146127	23978.7483774717	23785.3851945248	23869.935365313	22463.9144585118	23325.2235956308
1770414_at	YJL166W	QCR8	8520.94002185963	12181.8753210919	13358.7790983872	8398.4890496523	6412.91108065435	8267.77395205993	8166.99676979244	7221.38207161292	8328.04828099574	5161.40273338384	7525.5767798212	6990.87666509042	8615.77106586689	7518.81801030775
1770417_at	YNL329C	PEX6	1982.74298238408	2402.47835049483	2865.78494497322	1781.70547232857	1350.72835784062	1987.28902498044	1985.72712457585	1434.50850259765	1502.71490667235	1582.16375622734	1529.12167408751	1675.13585929049	1291.2409538827	1561.05649810231
1770419_at	YER013W	PRP22	2084.78215228427	2104.39803493514	3387.34178913275	2225.26645996583	1601.94847581593	2057.91878707542	2255.76079965106	1419.61216040885	1792.21605304473	2477.33109001656	2473.75841992258	2487.02432248853	2508.46261542227	1543.67785580249
1770423_at	YOR094W	ARF3	1837.77656568252	1760.92672601493	1501.43462615037	1878.80244285633	1585.37870560046	1669.87721891847	1386.00982675709	1708.14188237895	1861.00786675655	2064.35054134751	1911.55322546886	1874.27494788576	2063.29063469618	1952.30670156956
1770424_at	YGL013C	PDR1	3014.6166280557	3264.30161122794	3550.25838641814	3368.60873504316	2130.97339640411	2430.93413153881	2493.51081865789	1983.85749775824	2209.83519139103	2300.2421005136	2604.04763856974	2847.13750887162	2707.50731144506	2658.07735649691
1770427_at	YBR270C	BIT2	1022.67246499496	1329.03874848764	2262.31819291923	1085.5563729539	659.611651424394	1013.09688092098	1129.01057518733	728.740279341554	804.822624481022	837.240366059893	717.207923801838	840.44667336444	566.891217738094	571.779559767934
1770429_at	YOL112W	MSB4	1231.40737842793	1161.33918545595	1099.43244320132	1021.21004564422	981.604609061842	836.584517732845	692.34297685076	1026.11338654751	1109.61457298397	1254.08660746695	1198.28423219932	906.488963507075	1605.22336478758	1106.82412331118
1770430_at	YHR001W	OSH7	2117.94259922686	2206.75166718498	2727.78641481253	1622.90261751854	1303.78769139737	1221.76318177505	1043.93734007287	1187.02668533446	1040.66792788314	1016.0911565959	770.04190691437	635.427937426471	1268.33479544713	1399.95327516588
1770431_at	YKR062W	TFA2	1936.71265366323	1985.7369279817	2144.51110454614	2212.49217197317	1951.92220523881	2124.12269341329	2010.05062226256	2327.22869284245	2295.64607151871	2707.80342055687	2761.04464242929	3091.31338336286	2869.67848001118	2406.39030538643
1770435_at	YAL011W	SWC3	665.265217786179	685.399786600932	778.939015832254	662.313346490464	676.463176198376	900.869835392092	930.639830527159	659.643788917355	825.751318171013	918.342510087884	1083.38821698457	1182.15313318585	817.617952222265	529.006975676568
1770436_at	YML067C	ERV41	6709.92546047289	5983.44843239577	5728.55423672424	5882.73958471865	5254.72130666983	4906.12682152414	4519.17909925661	4881.34233317564	5199.92716973564	5137.89234112613	5244.24970775829	4667.22493585436	5280.53553980568	5967.07574015787
1770437_at	YPR015C	YPR015C	148.297433166264	152.468642716861	299.482722569051	164.497168709454	118.51074414628	158.895392619775	159.715878085782	99.697687646113	95.219113724979	79.0970576682161	105.091829254913	77.4705881900212	60.8880356465824	59.9397255705168
1770440_at	YIL094C	LYS12	4541.36662491102	5220.30094511293	3817.34633089403	3689.78209064012	5442.14629342397	6815.89120319844	7204.2888519878	7485.73482981366	9304.9764993821	12690.4863481833	19017.0571364367	18492.1043301733	12244.120725879	11393.1132896784
1770442_at	YIL159W	BNR1	1018.81399488844	694.527940231611	895.423029213272	1227.90817797528	1138.79909561882	952.852894948974	1121.53127675026	1052.37627549926	976.620681769144	1076.98614304804	937.742641113577	1075.25397197566	740.087038434015	840.49272328947
1770443_at	YJL085W	EXO70	2245.91497942819	2552.71526036053	2531.53374995838	2790.46506448168	1127.34307860122	1104.6831821926	1180.96782971711	1025.28806548515	832.413425608732	756.823360120543	789.582963582097	991.49072650767	1185.6660037305	1440.75050139781
1770447_s_at	YEL076C	YEL076C	92.7341373024441	139.188381196225	92.369673191319	141.742876614497	42.0202316757522	35.8582469248333	37.5632511562427	30.7033549657511	21.1362085574726	27.4817471527758	29.3534294886098	39.4935114879425	41.0215064624297	49.5107657088231
1770448_at	YOR074C	CDC21	2766.22349018359	857.000106848319	714.067416390969	2460.09031972996	1937.30333150081	652.463668621947	260.684181391046	1555.99311513512	954.783957341504	343.873857417831	177.672528845783	115.170614012871	319.160196596744	1512.29005564204
1770449_s_at	YBL072C	RPS8A	22366.954222272	21029.0994609615	16567.7108171344	22406.3167727799	24282.6923165244	25094.1239184595	25637.94284377	25183.9956643751	25665.3239880798	25432.2877781326	25576.751801353	26412.6087612886	25543.8802595677	26516.9132527421
1770450_at	YFR032C	RRT5	21.227291032491	18.7692189915503	29.0401840368532	39.3864141938145	66.1339909832415	74.3814084773575	91.1672750482954	60.141144910143	58.6422512252239	123.612136387163	59.0721753667303	57.6660622341007	51.9668217521296	81.227856211522
1770451_at	YER183C	FAU1	3454.44395109358	2620.78770749355	2737.91234356488	3237.79811243617	2182.2302950126	2303.91221960461	1832.52948148001	2181.52449030339	2633.03274420522	2959.48989513279	2767.25240365372	2616.9245854457	2706.96012654599	3160.03752829694
1770452_at	YKL069W	YKL069W	4146.27205233855	4728.64782352986	4240.05189494573	4489.20341643236	3253.80694989908	3440.1369884455	2521.89424488184	3500.66030139732	3811.13864753664	2865.98852258355	3132.96071666359	2506.39271444315	3868.12747749899	2555.44520233167
1770453_at	YKR037C	SPC34	1277.78747310781	1132.96707696178	1313.85902726066	1255.01029430637	1047.91533874189	835.804299452193	677.592145551606	983.334514171894	1029.45155460247	1032.77933570359	858.048164311358	851.461388357456	833.346287071027	862.297850806522
1770455_at	YER069W	ARG5,6	9736.26192327452	13637.3527980008	7073.79196615114	8592.57219346032	8705.61564509052	10946.0714113615	11530.6027752867	9957.9951064564	9678.43671713992	7884.37670101807	11430.2160287765	16859.6927622439	10637.8323304704	7997.8558925491
1770456_at	YDR001C	NTH1	7019.56607768727	8120.71692498487	12877.3910125105	7080.73597376163	4869.0677302616	5138.45706479393	5946.9483655242	3838.65169531118	3278.99786515076	3902.9570953265	3207.38521113495	2877.68659301196	5609.16161277534	4774.5849533189
1770458_at	YOR032C	HMS1	111.407808950119	227.740753095205	650.958196203925	166.945858916275	137.588244386763	266.394582733839	551.27168059836	118.158598679432	153.113529809876	209.326069119546	384.549868612232	467.434539666766	229.39487717832	104.252871642655
1770459_at	YNR075W	COS10	74.9896425447401	73.2870060879078	61.9431379933384	81.6441882617727	58.7716124310436	48.8265898350724	63.6925369362163	31.7938442971605	44.4163057322928	35.8654343837699	42.6362896948946	40.2966825964157	54.4741566470314	57.3980260679278
1770460_at	YPL097W	MSY1	1021.71523196665	1078.63540071659	1207.53455033054	1036.88518535693	758.763137606747	833.505100827611	885.413899023604	764.425626285973	904.98895558869	782.798150330134	830.201263674356	1079.3263369239	899.32725047135	920.210596221505
1770463_at	YHR166C	CDC23	811.258005911366	794.330411718636	1342.21775335922	862.143369128913	473.915537948606	574.38107575614	618.206801065935	493.227118945701	535.736412079816	660.291474208954	440.996847880636	585.751026952157	519.417646160354	525.336289817214
1770466_at	YGL143C	MRF1	1263.72929162111	1406.84086934352	1391.85852848218	1509.7700124148	974.13853385217	1121.25834594701	794.940545368423	886.88796585775	1087.59825716578	1089.87240926366	1391.96010905844	1381.72972934083	1077.38427880643	829.604007475237
1770478_at	YGL095C	VPS45	1340.46279591028	1397.54227841865	1597.09793445961	1140.97168818049	848.894849622619	956.960571559845	868.257599535134	697.10533630959	762.505734076915	718.897391795173	798.506175947129	789.899972195372	1038.97879891509	961.28487672775
1770480_at	YKR039W	GAP1	24032.9839635085	21834.4302660589	23310.2313748663	20978.0241060473	10967.0488108067	10551.0836359457	5976.23368499747	3869.19851782031	2842.9077584772	5675.39199074604	4525.84895016377	4272.58640541486	5490.51035544462	15406.9012614366
1770481_at	YNL307C	MCK1	3847.55723245485	2846.79472806495	4003.61733895335	3108.35422895735	3278.56840694594	2685.9538168274	2441.54297321589	3057.69972210982	2588.91000964635	2253.40481591831	1718.07060076235	1334.59165633362	3146.16116881165	3931.44222160462
1770483_at	YMR280C	CAT8	1126.63615963749	949.772515521486	2809.72508437753	1307.77292123321	981.790154523586	1094.44141436996	1385.77098982375	583.657775113528	213.221546785751	75.3330223243	83.4150437558534	92.2248780248901	182.527391261655	174.701268822363
1770485_at	YJL148W	RPA34	1297.11452917758	2113.16295000011	1001.87250964476	5620.80802893304	9480.92516110017	9583.05913153608	9699.6507922559	9921.94593623034	9108.82940917262	9979.98719848614	9691.06019199607	9854.238469955	7318.42516137139	5111.87334368196
1770487_at	YLR218C	YLR218C	1697.95483154073	2533.88102514927	2007.11490229137	1631.06825265019	702.933289154886	496.259577561196	219.426038154003	467.305829203461	419.11908793049	454.219683182174	549.955404153761	234.342458929827	1485.04943164554	839.158297586537
1770488_at	YHR158C	KEL1	2274.7808171686	1902.12558453527	2482.85410250809	2225.79788330491	1821.8786815823	1333.09769159068	1110.9243626448	1259.02813966337	895.670786166031	872.805318876372	576.804907683608	420.13386675628	768.889498044648	1203.65220329751
1770489_at	YER040W	GLN3	892.610525645072	947.530300856203	1191.49137080848	848.553023241348	980.700599197735	1150.07737642815	1183.79429557744	1303.78434110543	1436.96652575984	1779.73637511733	2116.63832878492	2699.54851821813	2285.04206766309	1133.38099489112
1770495_at	YJR032W	CPR7	1649.3359350937	1703.86662262884	1304.76989247173	1971.88454441444	2420.56575097308	1954.97859619721	1871.21478972811	2317.12164464973	2258.92024802279	2354.45929313826	2279.19641996826	2218.64069215927	2166.17024567857	1692.50469310468
1770500_at	YBL027W	RPL19B	13522.3918038634	13383.1106717793	10928.5411955975	13815.1541054768	15320.9252509377	15498.6337337133	16122.0258645679	15730.6573086818	16792.103757859	18548.7382564357	17953.1868000515	18161.135603875	15685.5651945348	17570.0523784691
1770501_at	YER102W	RPS8B	9483.24570766898	8791.74749853261	5362.15606424276	11471.2128745572	17403.4118727078	18637.5202679509	19487.1628359189	20084.2100327749	20508.7136043874	22757.6281057505	21657.5567365539	20692.6964419832	20506.7551284904	19946.3837972973
1770502_x_at	YGL189C	RPS26A	16770.6343498169	17531.0553519988	13112.9165104296	17606.7523676665	17970.535062553	18889.9422164932	18733.8427632603	18985.2856743747	19738.3678383716	21386.4457738387	21726.1083553033	22056.5154532366	20618.2409220481	20271.1243977983
1770503_at	YCL058C	FYV5	43.2280827845584	63.4807838605022	33.8903813735156	100.778436109502	143.113359028108	232.678545001442	158.951397146619	214.984687292697	209.061002540407	250.8303602635	243.28104912087	301.685847462627	122.613164297965	69.6234205197179
1770506_at	YIL162W	SUC2	1339.24266337748	1029.9959381893	1144.08817769835	1411.06642849555	1867.07216356724	2089.71237611854	1776.63968663708	2296.514738412	1831.31436648803	998.426289982702	918.58444851175	743.531909500905	704.746671974614	1342.29165690403
1770507_at	YJL125C	GCD14	1123.60313815401	1187.21190474062	1147.15399857641	2462.27586010292	3695.49991952021	3488.89789719555	3783.39512917304	3860.1917840035	3514.13379400223	3902.67771043003	3494.22055044447	3626.97520272647	2657.28593040141	2064.42536766325
1770508_at	YNL116W	DMA2	2473.41939497459	3170.96924671561	3751.24780569357	2149.51235370134	1656.34303718302	1935.56188661698	2011.40706462587	2048.29698030638	2455.39840344412	2501.86559683201	2673.3994160763	3592.47093503207	2694.10759263483	2350.82389164336
1770510_at	YLR233C	EST1	1247.65644253455	752.379241528892	1137.09593594094	1077.89316588607	475.121734929295	496.483573561152	454.11835808408	377.243228116927	366.390362091414	393.584122022979	361.058661917164	330.132457182216	378.740981982834	471.397739086155
1770512_at	YKR050W	TRK2	968.367078274213	1424.40664989403	2681.16037604275	971.423023935626	967.444820937833	1335.88180449574	1680.48722297015	1017.36596100483	1192.45222663563	1549.03298113433	1351.7884381594	1153.4167875226	1239.61269679803	1145.14164061716
1770513_at	YPL033C	SRL4	76.7574964415718	86.2717618062277	78.5922051448933	62.2265563564432	73.1064475154939	64.2090496904873	70.1718938690152	61.4220668458996	50.8641507814367	72.0566454303035	53.1359947846436	196.268928073767	80.6680984594297	22.7485644709464
1770514_at	YDL112W	TRM3	1697.433974354	2611.68740187056	1969.41464617936	1822.15827084411	3162.30839149814	3633.32625971429	3668.92367282487	4383.95297839203	5061.45289935053	5517.34059079857	4938.68341621318	5270.5891287477	4113.98376632234	3389.97605316151
1770515_x_at	YLR461W	PAU4	1475.475789044	1538.09162848661	1161.51597351069	1876.9385111258	978.80012541484	937.198296038862	830.907100956919	757.526952137899	669.386029404533	582.535335721747	633.169108055388	603.731379616334	733.822300950312	607.999122758243
1770517_at	YPL034W	YPL034W	2628.74762345238	2170.25176655977	2564.81716877776	2103.97185602429	969.551178892301	1283.17835118473	1292.1313862795	944.152820952944	1079.81048558658	1143.11713571323	1202.22977895747	1308.18790142049	1555.47926986232	1668.92757929261
1770518_at	YDL103C	QRI1	3306.00961603359	1941.08885571302	1724.00989675891	2774.8432308227	1984.440385142	1320.59727358974	952.21439306246	1676.40938995935	1224.75460374966	1012.4596363182	759.014910552508	610.310801472946	1336.66329105351	2347.8800850701
1770519_at	YHL018W	YHL018W	38.7005480482185	49.0828596839935	41.6385593888318	43.2432362077611	37.0587797285568	34.0813102821194	36.3876209841506	37.8414288347133	46.5903821835421	45.8380513044898	42.2587971718906	43.5227946553794	42.4417709361955	39.5141239434999
1770527_at	YFR048W	RMD8	2442.15961500005	3315.81834555541	2981.15897054262	3165.96033476156	2513.41824468938	3274.17619085442	3022.55551258294	2730.95224163584	2743.84402736583	2645.35377964029	3232.47139544692	4002.34057851122	3435.97130505249	2526.78842651306
1770529_at	YOL032W	OPI10	2605.85565771992	2895.64654033543	4645.1296598791	1803.30194100979	672.322648260605	693.781725937074	426.981554259762	566.783865816755	596.447102676186	529.980119277269	548.503009136952	276.022071032679	1192.44592754807	1718.60368094107
1770532_at	YLR303W	MET17	23235.5619521401	28119.4997876255	8407.65266606322	22005.1546163698	25305.3463225088	20395.4755811223	22286.7704667737	24627.2334562958	24771.0678886753	15752.7113293986	14906.1482191319	21001.9226593713	12862.4185013189	17928.8492738526
1770534_at	YJL100W	LSB6	1899.61402584174	2249.19157451737	3155.26155968036	1209.06858039884	763.547966942577	757.791161728327	876.415744682791	1094.89374561147	1311.35010715826	657.463427099789	815.031236519031	1117.45352899411	799.841498566194	935.878645637386
1770535_at	YCR042C	TAF2	3606.33486079394	4084.65084937734	4958.5072795912	3825.49730881296	2765.37688871457	3764.98336672713	3686.68362996617	2519.85497614768	3111.52746760147	3961.12135803365	4040.69484274959	3961.02632354596	4132.05420549658	3468.40106026376
1770536_at	YGL001C	ERG26	7252.91713441495	5061.06073196157	4759.23793308492	6394.91143376225	4888.69747103074	4494.59952161006	2659.53922350593	4157.90945320576	3568.29374922435	3629.87649846409	3420.15461407602	2849.81023544118	4650.84113038338	5153.36785235991
1770538_at	YPR200C	ARR2	690.891395528055	702.018627542857	960.615608741238	513.993030401438	363.535279093182	455.939627231185	444.008004712782	325.773989106179	338.034662387051	337.243954395775	337.436814874636	250.24224423458	356.034343655605	463.969409895339
1770539_at	YLR387C	REH1	2207.94551505331	1991.15340804128	2322.055968417	1755.13907777131	1338.3021122573	1401.49431076241	1418.74148449735	1770.7564749363	1880.27064381365	1881.63616514636	1825.68860671038	2227.52062250042	2775.68266065018	2690.17994124
1770540_at	YJL068C	YJL068C	7300.57551689623	6528.18537837912	8981.42356162322	7150.9772857177	4893.15512970228	4385.03585486024	3666.93944486818	4146.94622452833	3075.2036992695	978.243491207913	698.85500788119	529.162093745026	1479.05428237425	3129.80756290406
1770541_at	YGR272C	#N/A	386.846749129801	609.911391580625	408.272243505904	1536.39167144353	3070.91094144392	3107.11505160296	2963.98898723563	3501.54326404114	3396.10458988463	3402.35945076231	3862.48289827717	3850.45274098986	2144.37011384087	1072.32747681799
1770542_at	YJL158C	CIS3	13619.5152513318	12045.0543052346	6452.06915080704	14691.2933649329	14047.4967371202	12063.5510834674	8378.01768503308	14255.4521702118	15435.0545879316	16798.1451217092	16945.8148435931	14658.2271558032	16974.8683127071	16262.8790169901
1770543_at	YCR023C	YCR023C	2889.72314018645	2724.93683872113	2312.77542515176	2613.87919029106	1460.43589548128	1295.13158974972	1033.09440234171	1142.04694669335	1158.81064792237	1142.97341928706	1209.69994918149	2041.49465343169	2336.59191316033	2183.85000625245
1770548_at	YMR279C	YMR279C	256.190435118339	156.83002860152	190.229935124762	288.203641988187	167.122916031306	127.16631104471	126.802261995882	132.608027978201	121.742521877184	115.01271045971	96.2725253403568	61.2397450191629	106.434572131522	115.374406778148
1770549_at	YDL057W	YDL057W	1400.9528920641	1154.43047929754	1626.710064764	1005.24521680589	520.208335581161	554.972283462463	556.019169445655	397.032310011766	368.284770640141	388.888176195769	436.33117684448	318.137401857626	610.346932714677	460.434605554507
1770551_at	YGL038C	OCH1	3058.41929835782	2246.38284888898	2961.77830421289	2142.44197642878	701.813996006607	656.14926934899	622.292005977813	511.587488783751	529.685842310564	890.00178145869	965.343773907087	508.867619907562	2950.17665982716	2744.97970417528
1770554_at	YML117W	NAB6	3220.60632061464	3093.04429031942	4322.66319213121	3305.8104844387	2465.87079137486	2424.67125528014	2312.21605965958	2449.65366244696	2671.10263141291	3536.6650578438	3483.00624411008	2378.45936368207	4788.33065899686	3481.86569727312
1770556_at	YLL038C	ENT4	355.056468206255	428.492865772465	346.847143987123	467.325543946741	861.906506211786	688.572184346743	817.382071071638	807.116736100866	738.290134126896	910.800427799222	1127.17351732271	1313.90470244663	678.505656865352	451.613136218452
1770558_at	YDL105W	NSE4	719.229472700085	704.238561872443	690.637203751316	761.806220589505	412.036788717445	345.245100215968	316.252423820777	468.203971383074	484.568169241135	451.290749264828	398.745050888288	390.372807477319	475.541700939493	446.679642792106
1770559_at	YBR217W	ATG12	958.061436035596	1235.72453565207	1253.47788491239	1052.80616949293	804.472045666395	1074.86979794477	952.010965108698	865.596546168939	1097.98710832346	1102.20110922907	1274.41538989968	1141.03425763506	1246.32212090003	914.301599139954
1770562_at	YGR024C	THG1	3786.48817904893	4129.41883891217	3925.73809274079	3601.51996610157	3357.06781303724	3680.12156088127	3826.61035636707	3587.51685249328	3633.60750726229	3542.48216489229	3688.8727936946	3421.66998760882	2932.71551555956	3459.85041137132
1770565_at	YDR127W	ARO1	9441.60429275302	8535.37172694132	5185.69524534266	8583.56928290066	8986.25107009034	9678.56549811636	7649.25278083465	10352.4203895389	10256.87585929	9220.44119744838	11462.2344324227	13283.0909803805	12807.6837481406	11072.6216957147
1770566_at	YOR028C	CIN5	1092.84991995029	1473.88137260685	2512.48616413603	487.61526105534	203.359393321017	256.958243115727	245.442560392957	176.493047052602	180.433675435194	322.907016901515	207.121394249777	126.644992451975	360.57719058689	421.472710672569
1770567_at	YLR265C	NEJ1	1135.78093543535	1234.53003740135	1439.00260266836	1146.07646536231	1249.21448147599	1142.37222082874	1171.43094840194	1204.72455154575	935.011614333367	899.903813069085	833.953906361215	654.971695195079	1446.77921718246	1693.12580556807
1770569_at	YKR057W	RPS21A	19228.105032646	18377.0247629569	12753.49740491	20647.4605169778	21855.9768390685	23061.6600362757	22303.0976108457	23359.8759280431	24389.8053678779	24625.3678901293	25466.3415109498	25178.4304297506	26520.6056221437	25333.2159586636
1770571_at	YNR043W	MVD1	6081.04097081183	4827.10549054867	3864.49858418882	5443.25949080647	4823.10303591325	5077.31295879749	3459.75649994492	4741.32976999221	4831.04664691893	5366.63487418762	4953.02790501717	4168.39608289837	6713.21900549525	5495.78874630661
1770572_at	YMR237W	BCH1	4734.37535996016	3273.26893903439	4062.44380920169	4156.8546713032	3188.0604256778	2416.71973740935	1810.29513326867	2668.13985753178	2042.7287349845	1909.72094569289	1629.08797427647	1398.97382754621	2898.61975551285	3700.74039261484
1770575_at	YDR400W	URH1	1032.12290090189	511.323110507243	1044.66274598585	906.340764958425	941.510380452037	954.063793503417	999.827729348282	969.396821493495	764.965916569448	866.650295803085	623.191583647511	531.21026746064	679.639308411678	1237.80301872981
1770576_at	YPL036W	PMA2	800.882543340078	592.287500331194	4701.87660153943	582.006404522437	649.264230158685	686.71132037528	4023.27649324158	695.926763881213	585.307423121972	592.43004098093	536.421394423765	784.821312993888	471.173818342742	409.175459640455
1770577_at	YGR085C	RPL11B	16029.0247609187	16680.8810012127	13386.414716699	19716.3570790625	21966.1772227702	23298.8811407132	23568.1888290541	23173.8588980064	24364.7823411226	23985.1965256059	22918.1244335814	23240.3201264887	21264.9317508538	23329.0075471047
1770578_at	YFR050C	PRE4	6063.39211113867	5064.9867470289	5335.33522932513	5661.26024179799	4351.20421815809	3203.04501009482	2539.37209755994	3618.94656253442	2302.12893731988	1553.18691638305	1619.02774281577	1294.26268622917	4211.02185963923	6329.40254358206
1770580_at	YCR010C	ADY2	210.5487006869	227.797532073155	587.900271657163	204.712774898577	173.575708136201	225.420776094586	274.402732824557	131.618981767727	92.0126841002557	110.103444609027	146.761916548149	91.1441556780629	125.314609159884	118.271916043189
1770583_at	YDR353W	TRR1	10132.6496942841	7692.04108282267	7647.22315243342	9940.68639967468	8902.36066009384	8889.34986783964	7527.46547874817	9317.8472573053	9571.58938052175	11698.0934319612	11320.3280419905	10739.2330430928	11377.804634873	9617.72978259369
1770584_at	YOR125C	CAT5	2034.76057886735	1475.83292907722	1901.85596683748	1540.93844080454	688.582167978136	425.191312958929	379.639284747308	359.924689425488	266.064194184912	173.230261066529	127.806246707976	82.1016518062223	378.96489676127	673.643531229527
1770587_at	YLR307C-A	YLR307C-A	226.652590430017	289.767411811955	621.864799843982	251.024884666862	191.854640954061	308.791648560694	370.60528733531	186.331282508438	204.696091858154	261.121581802559	222.156678185568	155.278528242485	103.690634853185	29.965265038552
1770589_at	YOR252W	TMA16	698.520564046464	1068.45390086723	1063.98068873767	1605.95065038455	2835.75688434286	3677.27284558978	3768.81801562963	3740.61410544194	4649.62960306816	4648.38367171804	4366.71873765961	4639.10575374597	2495.97782974556	1524.24230451033
1770590_at	YGL108C	YGL108C	1353.39008037101	1439.01930296238	1335.43592795319	1527.86474897312	1256.26897240463	1537.38069293644	1247.94977056798	1413.9557915028	1490.19324702034	1740.79089766861	2096.99759679885	1912.57199148408	1607.5443930827	1133.3297739087
1770592_at	YJL089W	SIP4	187.871955215917	209.816909986599	622.465773438182	199.599850330465	154.724517193648	235.669183908883	327.227163646597	120.765481469786	120.760535683117	167.092208619567	244.330285133294	205.751781369401	458.371347827606	127.355844797199
1770593_at	YMR265C	YMR265C	1667.2230956071	1598.606815282	1865.47112311387	1928.844753108	1482.10250214462	1587.03744392863	2180.66165295185	1554.78227771927	2146.15902109351	2615.09440482584	2522.03203308286	2749.52000090708	1956.01596906891	1317.59104319867
1770594_at	YDR404C	RPB7	4443.68443966994	3951.80687351771	4039.07795677077	4597.59814447389	4141.11234321319	4315.60281553565	3825.10752058697	4509.40532492713	4828.12873702066	5051.58708530698	4491.33347643846	4057.76200343409	4816.93033505466	4866.90594091901
1770597_at	YKL027W	YKL027W	1023.17943073464	713.118879070644	638.919621814516	1413.98850380893	2198.98309482039	2709.36104143977	2759.97077438213	2557.3939987942	2571.43239148614	2893.89228571572	2746.81568169752	2522.61873465741	1846.02774613	1723.67648172816
1770599_at	YKL074C	MUD2	1628.92379269387	1887.57124842699	2161.10248523254	2081.4485838052	1990.73379672581	2589.64661302223	2585.98337775623	2337.63424665525	2863.44795439988	3123.37437607759	3450.51907128946	3213.02547999379	2699.38239449466	2324.45913199567
1770603_at	YPL189W	GUP2	598.750115872174	527.930769550531	651.595929730586	652.037600107935	659.605945549171	1186.64856870143	1276.08919895865	709.548161718722	683.871035156921	747.259701245933	701.138074996565	590.883512578584	267.148271003228	220.143452796377
1770604_at	YBR112C	CYC8	3405.42278651224	2726.39303677203	3324.14547313408	3573.67202600155	3815.40450302831	3430.93232835662	3717.86705840027	3346.67627255726	2550.64619165663	2826.22478557979	2199.71271259747	2011.70532710146	2770.6186007544	2191.50227508662
1770607_at	YLR336C	SGD1	1101.13888244834	1644.37447710673	1679.38210872085	1648.77767043019	4081.91549677194	4378.97189298749	4947.46622622618	4851.87857671325	5360.8994569036	6586.67626339963	6740.2534883271	6849.92122026795	3875.13427163081	2737.87587780029
1770610_at	YBR022W	POA1	1674.74616553442	1480.23882947278	1622.46111099452	1443.22565196928	1001.31250635012	931.45226416885	940.86082147514	1055.96405856508	1168.4947591092	1086.20562959318	1351.00355619858	1375.0188352803	1138.65667814242	1295.79853818299
1770611_at	YBR251W	MRPS5	1960.83393304487	2245.3995667262	2159.43262740895	2457.13591515873	2125.6394978254	2589.01642627915	2416.33203646125	2270.14722517738	2210.96055663799	1918.87649796572	1974.45908116594	1904.11016748838	1914.02762671971	1869.57464103414
1770612_at	YGR148C	RPL24B	15366.4453180825	15051.1358161364	11073.815198842	16860.9652208381	18717.0266897199	19809.0975313532	19771.6141137279	20213.258580479	22036.6108761846	22887.6686133682	22523.8673516121	21963.5357681806	20757.8203281147	22181.5021840332
1770615_at	YBR291C	CTP1	2426.3943107119	2400.6296780176	2464.58282552078	2334.80086893348	3838.72964604251	4717.26361418484	3386.99353848319	5843.3611437115	6780.29247937135	7560.25618192385	10215.1801200535	10687.7579765141	4351.36454307751	6274.47931137433
1770622_at	YAR014C	BUD14	3073.51129269429	2887.38340763865	2689.02239388554	3128.35200040153	2863.7730847823	3145.55937536238	3075.78571001602	3476.57512329754	3933.04119404852	4547.22055294094	4838.17415671373	4757.90254369176	3622.06814141653	3434.45821508641
1770623_at	YPL134C	ODC1	4633.04909982658	2259.13504270521	4651.15717765005	3782.82162663701	3119.91948701341	2886.16544297283	2574.36975160125	2608.5062569927	1793.27288345052	666.184921761466	504.303290734411	647.60173186166	685.60574866965	1039.96418874721
1770624_at	YGR078C	PAC10	1995.33124751456	2098.59018306187	1252.33324824733	2569.65331626421	3175.79852392496	3986.4001993251	3267.52309886702	4016.82563647587	4668.58341451774	4798.31450645484	4129.34730125388	4132.78129379854	3760.83657367317	3115.48747873071
1770625_x_at	YNR072W	HXT17	50.6103968669594	18.3351895550392	30.6159574591153	37.9001801328768	13.7912202191939	15.3857463699275	17.5423154816533	17.6164120494517	14.2594969119018	15.2320413487713	15.0521844999477	16.8731399089537	14.7945784523612	14.6421938453973
1770626_at	YGR092W	DBF2	4520.2387894669	5016.19349957249	5521.76069923704	4071.19234941535	1417.28801425668	1762.91880924885	985.92941872107	1290.32625211783	1859.06147800848	2242.99045689718	1993.45964230683	1038.17684456529	2101.70610954366	1792.78409462233
1770628_at	YLR018C	POM34	1210.72158925717	1642.18462701635	1215.44433997094	2091.61332582142	2374.41137323407	3342.67009354757	3120.23264899609	2854.31550718895	2831.80753331527	3046.37113817731	3197.87484631097	3348.45625479977	3290.03251124375	2509.63896605855
1770632_at	YAL044C	GCV3	19744.2470115297	12886.0105514784	10718.2207205579	18157.6283792205	15876.0538168766	12064.061283293	8847.13906749125	15651.7038676141	14313.0618013901	13264.0756999011	13802.2515273091	12725.2428919801	15495.9820062463	12512.3908291805
1770634_at	YJR074W	MOG1	5245.91554643487	4323.72264079258	5059.32970328931	4982.05583670661	3252.00941052734	2623.5292490896	2079.18890643347	2859.79561821301	2819.10409570926	2393.56201686589	2256.2236627194	1313.16845636142	3509.8295483421	3442.65331867555
1770635_at	YCR017C	CWH43	3931.50776168655	3310.00368609991	3180.2944942017	3495.43319654102	3071.3049072177	3189.44516444711	2813.16752326934	3109.89130902402	2813.88981125442	2447.90939891577	2308.89502016711	2010.3670388984	3373.98209377384	3975.47600817699
1770636_at	YGL240W	DOC1	52.7896314074773	63.7710112088445	64.1690002501765	70.7471584938878	51.5236832868797	74.9178842893996	67.1505622704876	54.6024009392775	58.9447641192662	60.702449342056	110.993356799163	86.8121492677157	58.7991972232424	87.7410618934114
1770637_at	YKR044W	UIP5	1092.40049705777	1287.22566461104	1105.26183517719	1536.76862584504	1604.37710455455	1811.17994963503	1533.41306968303	2149.40340095049	2687.13546983913	2815.17305952423	2803.00036889879	2401.68089384619	2220.23754232384	1534.9863717311
1770639_at	YFR045W	YFR045W	1442.81573818208	1854.20508824781	1777.06109836921	1237.7090298912	501.113014713166	659.478164389243	575.938071362847	412.081307470786	414.437677852111	310.105952511828	386.822114041763	333.923180539122	825.844082254377	762.935924649508
1770640_at	YCR014C	POL4	1476.80937143103	1313.50088786935	1496.59281779135	1497.81714182654	768.965601109529	938.08237460916	979.113796286742	875.358053282642	969.022656579453	1143.37952426915	967.441719705864	1147.18429069237	851.303836769154	770.440497493782
1770645_at	YPR175W	DPB2	1701.59372812172	744.851214542614	602.032147535107	1466.16470605055	1074.01146664459	543.824189255068	317.996424397949	901.527181712459	934.876883597146	796.065639757441	532.473056708958	558.809894563433	634.785960036704	1665.08617454729
1770650_at	YDR540C	IRC4	1666.63789255443	982.350722889216	718.267489581789	1673.95702598643	919.192369280687	731.676955829184	436.858437853788	493.417189675211	348.750434389809	318.969151816978	304.887193539292	128.181149529726	496.442841694388	606.466815939125
1770651_at	YBR296C-A	YBR296C-A	24.0827333746217	30.3435695979074	30.6038323830526	34.9402544249233	42.3855753613475	27.2740477111796	35.1552304076164	31.6620951221467	26.4008375562512	22.6806579173629	22.0828584067662	19.3184561720819	20.6608942714324	20.0758336616599
1770653_at	YGR214W	RPS0A	10693.914506207	10750.6529440963	7836.00263893105	10464.7588183241	12934.6718064718	14239.8174367414	14684.1426151694	15051.2820570633	15990.4832467784	18475.3041901865	18608.7374362819	17283.6109336566	17609.60275387	18674.9982901033
1770656_at	YBR053C	YBR053C	4860.76852197713	5804.72211003873	7657.9557599752	3715.51673170228	2489.41825576213	2571.9150975279	1819.72999540596	1688.61566252865	804.421983430783	261.279634365525	390.391841537652	355.433105546148	1321.61511332714	1980.81109060174
1770659_at	YPL017C	IRC15	341.283876010752	631.369202320892	1586.9540653237	243.005864471575	149.963979016433	330.072174664266	641.119386408422	128.14108493746	84.8924608813826	65.1400711919452	191.587694663474	377.805781074926	105.290890920051	116.292689275261
1770660_at	YDR397C	NCB2	4216.97658585836	6523.2707118459	7991.79524556733	8051.65889451437	7816.46286876499	9922.55602394607	10135.1719703266	7038.15451360175	6207.09063843737	6226.75703784831	6748.17644987718	6066.65109963186	5870.63001198765	4399.05020419239
1770662_at	YJR014W	TMA22	3135.44968427256	4130.45402816364	2764.72095042271	3780.02345270758	4879.14993951416	5968.14457496684	5339.42154662444	5439.36355266836	5624.52182553687	5841.52238099408	6899.30020724095	6357.21050162892	5231.60006581311	4080.69970539765
1770666_at	YHR040W	BCD1	546.731188150895	945.315144799481	1035.35937853443	1291.38193226397	2165.3537516549	3090.21594553586	3495.36539202944	2958.98001446593	3513.53186237575	4053.5916507727	3736.66118207349	4391.67380617752	2145.77350067471	1477.42402547986
1770668_at	YJR079W	YJR079W	70.5602434259717	87.0303836706556	105.60548847269	87.4654052653256	85.7030092763803	85.3451092976168	65.4680472593641	67.8519554281401	18.6136829108533	19.0634325387877	38.2863507802566	48.7516011568245	79.9129522773245	59.55086545512
1770671_at	YJL043W	YJL043W	109.713629535316	106.53951664177	147.607071609522	106.437371563313	93.6023009016746	118.425935994713	129.746167584003	89.6558666300606	60.1228078870829	93.133881466946	88.1643328042024	80.2575853388762	88.5225803819434	131.837882009294
1770672_at	YER123W	YCK3	1016.70101926155	739.042169707881	960.755775181372	910.166108582867	835.290637755066	977.628538456143	954.60375068422	880.396823296774	906.217018781153	1070.19086101793	798.48187289926	991.907954383245	1270.44288837069	1061.92226612755
1770674_at	YDL044C	MTF2	1123.88952043194	1095.5561483611	1175.99398969907	1190.28736150723	922.17456003756	1105.488775491	1167.08120071381	1091.39597336796	1080.0378723639	1109.18612082479	1099.00825048235	1439.75449137368	1067.04101211439	1048.85323088364
1770677_at	YCR063W	BUD31	809.833135548927	936.716965543741	750.124082542427	1187.18056365864	1959.56192778018	2260.13604114817	2577.91410410795	2188.97336636789	2267.84416645508	2625.46408554309	2590.31169009239	2726.41217634758	1775.96231918261	1148.68184233269
1770680_at	YGL169W	SUA5	746.11004372293	942.124736904818	771.825895800082	926.720288574187	1616.44515327354	1789.44991049938	2090.21956388762	2180.31729785509	2325.02516164392	3038.61387512192	3008.73199695482	3001.63366235899	2266.72074177137	1471.67818809669
1770682_at	YDR345C	HXT3	16404.8639893207	12364.2581490532	16783.1073823164	21419.9039508146	24905.8267301796	24500.0555597514	25177.9335847578	23404.120374831	20334.8843340483	5227.73265900412	5697.6889895474	5581.41791067207	10137.1596994183	12869.821777981
1770683_at	YDR489W	SLD5	786.775329374885	574.451268690634	723.054938559203	945.69561180375	842.61368373463	987.727484223084	939.137170585063	1005.36089949379	977.276776773883	1037.80520422549	819.451084372911	952.728970548427	555.768415320143	773.847088153138
1770684_at	YLR026C	SED5	537.384100494338	453.462784353266	449.795826270385	584.289473998169	490.784311127069	579.197859833162	526.048309126569	617.664681308042	772.180083417805	944.763574254586	1093.85299873723	1025.23250217394	996.81445694916	650.769324823922
1770685_at	YGR198W	YPP1	3448.4435207402	3257.06295090322	2756.52635751699	3595.95358777052	3317.54775961195	4168.7068972403	3877.95792342053	3912.99180084986	3580.62837135076	3114.10581886614	2071.99710286504	2617.05953163417	1795.69944696603	2921.56840024782
1770686_at	YIL042C	PKP1	2499.01987059225	2387.60608150769	3548.60339669308	2049.16534381191	962.865201743045	964.588691774814	855.75973982496	778.071985468232	590.529481267729	378.380735211361	420.397840796095	364.109615312247	800.983317930366	675.174618024622
1770687_at	YLR364W	GRX8	3178.33576815142	10712.8617359481	700.04841565449	3297.76342200581	7610.71788207584	4405.68391361684	6538.25390351892	9810.72066700037	11625.3181015268	7696.24187626072	6872.72541248078	10837.571899135	2210.74568786102	3033.05957619957
1770690_at	YDL033C	SLM3	706.64744706573	881.417143247908	833.576542636888	923.348649215446	988.409365710414	1203.24794321791	1296.27763719858	1058.39798724565	1043.9474915639	1103.45030974288	1185.67850181804	1325.99687517259	779.118387604618	727.512246356837
1770692_at	YML123C	PHO84	164.18429921452	183.158237841836	219.804019741649	179.704620819739	481.065388649098	472.559727948268	1528.58514494216	959.599613357292	1471.02358635077	2539.84288516075	2446.85310143418	6129.32468469282	1946.00306117119	512.867616188555
1770695_at	YCR083W	TRX3	3939.81875455232	6853.83328357523	11775.1895877105	4035.44713582139	3217.06651062497	5595.41617072449	6456.45524878248	3172.94737525817	3211.25060509647	2059.0431380226	2059.56130911158	1559.96078642563	2955.87590801278	3292.70341998123
1770696_at	YHR011W	DIA4	741.31660808625	962.556230329936	1218.33372419634	974.778699627943	664.041296315634	943.06346292571	1037.90786103761	652.271082094021	607.164396694248	639.94643263637	433.977863904011	416.40945650886	422.878156490259	792.847938452928
1770697_at	YOR090C	PTC5	2402.84017066216	2025.24704798353	2849.00676481251	1965.00965467658	1519.12291740398	1282.67207373846	1423.46670043833	1235.66916472955	1100.207596151	1040.72662842695	769.747869319681	646.161690647763	1355.21481468124	1594.37339728652
1770699_at	YDR192C	NUP42	944.498549262629	1020.11888932008	1195.90271439317	1250.52052974878	1028.21449003112	1182.74609842597	1197.776213065	1043.83635541497	1186.53334440867	1236.66174033095	1288.10293868229	1321.10972507516	1132.53388315687	1100.59350434618
1770700_at	YPL258C	THI21	1747.05028081459	1494.86331613167	2325.70196482747	1088.73590744737	676.563953021311	1021.79030777376	1024.51209079278	790.248098696098	907.064459105424	1108.88328283672	988.902250272296	1139.40775595819	879.452208524333	1667.88941249952
1770701_at	YJL140W	RPB4	5380.69444305084	5026.94181604786	5104.39084251019	5367.15390909873	3873.45528758355	3560.84690938515	3249.32815335449	3749.95328915514	3474.55203250983	3217.1829818941	2631.58891824456	3259.19381167479	3094.37188810231	4405.05141059683
1770705_at	YDR416W	SYF1	803.580343025481	752.796566301881	1009.56007075963	729.266325616549	823.799130053914	1029.48411180426	1026.7016432157	935.16158111042	1209.11623408089	1368.99422275826	1330.06903596636	1455.94810996901	879.932647697839	756.612808218451
1770706_at	YAL042W	ERV46	6525.31488146945	5271.4155938141	5042.92793991273	5589.11729768401	5183.89409806341	4650.6246313175	4072.34659964198	4390.15374909176	5175.59399481538	5048.11898971482	4810.12332171003	4168.08339444884	5949.82968368846	6705.55185607002
1770707_at	YGR205W	YGR205W	2320.78656597246	2269.87346790843	3575.26998914127	2256.98673431894	2027.85104943132	2145.55044230117	2288.53080387392	1620.76424709143	701.635892062178	68.7350760636942	130.89486950558	144.102620397299	390.336670773647	849.834577841427
1770708_at	YPL178W	CBC2	4550.95837890458	4173.16372338266	3790.8360041226	4273.87069924054	3486.02686916152	3770.2695023071	3428.18416921619	3662.20853382374	3938.28981006247	3958.23428513316	3884.1987343179	3426.88873078029	4283.2400788257	3875.29334240142
1770709_at	YER007C-A	TMA20	5008.04538825298	5106.00535011181	3347.10430995556	5854.82934809162	5957.42734564015	6940.42234649425	6333.95048367727	7029.90552378688	6930.22845234311	7559.93765993572	8131.02799344556	7628.14542379527	7523.90847845563	6454.74075033737
1770710_at	YLL033W	IRC19	553.405438111514	645.240935382392	558.913683938695	589.943644317653	482.003815815558	700.912291750072	750.229248805433	602.752842224152	809.410421940496	994.505807228473	1249.1156015952	1349.73184517987	834.54924388513	547.48059351794
1770713_at	YKL190W	CNB1	5862.89677562999	5751.9364794847	6192.85444055316	5739.47491444881	5002.47196032913	4819.4339325117	4373.33642856939	4637.61051879852	4161.79016067532	3572.99340242172	3747.36831322016	3467.92078157977	5323.16845354441	5558.53712520447
1770716_at	YBR197C	YBR197C	631.904404963713	756.203360407547	818.196810915746	692.732887000668	861.57558609556	1107.29445204841	1264.10171410501	1115.72083877276	1243.02399029816	1460.87276997782	1688.93102789838	1630.7484911805	1395.64572071722	942.304496765155
1770717_at	YMR044W	IOC4	2720.02798796126	2443.36161469873	3131.6896778453	2456.62930939269	1559.74171156577	1529.47398533076	1702.45035788018	1679.86310133026	1939.28467821972	2195.58197175085	2269.28478401374	2164.02337104221	2094.16210294514	2205.97801878229
1770718_at	YOR076C	SKI7	1549.25495502507	1715.9973221063	2153.38719767542	1461.89129012903	698.821025205077	903.257739695581	893.934579832983	758.200570269403	896.534335108134	1057.97832831567	1126.53017482946	1220.02416066123	1485.84574557711	1482.29845799528
1770720_at	YLR020C	YEH2	1969.07895628958	1632.06190372781	1239.78794267769	2196.04945986829	2129.51572743574	1978.15266273647	2072.86508322384	2247.54435621636	2121.24327181531	2592.49873474398	2736.8584010405	2694.96587829067	2454.59945746571	2528.78484972443
1770721_at	YPR062W	FCY1	12166.1376726376	10585.8815679266	11222.3627113926	12693.7580024724	11721.6357807472	12905.8738494578	11480.6679081175	12238.7247347903	13208.269490866	12548.6077870664	11958.4683383149	10999.2683114334	10204.5216404641	10066.7589358119
1770725_at	YEL061C	CIN8	2179.28563102219	2189.09197977743	2062.00799900776	2405.6396878005	1939.43619571785	1263.93935400843	1077.54579236513	1712.34205832894	1536.85196341068	1373.53332533487	832.495814197928	696.145699029042	764.431484436258	951.863733987121
1770727_at	YLR260W	LCB5	1055.99727959067	1073.69959055935	1412.02185402562	927.980114829339	706.506974408434	954.051627034917	814.160011436089	709.816915011737	935.812694536406	1189.9601653661	1089.41144002618	725.398250245407	1359.65037892213	1543.71959043967
1770730_at	YOR209C	NPT1	3921.09319143089	2988.06433439884	1781.51351362312	3853.40992510091	4499.34295699548	4371.17099922744	4296.65858803272	4948.5636507941	4945.07110612409	5501.35255047827	6756.41706201612	6043.93294400532	6796.36026952969	5842.61506246043
1770736_at	YLR396C	VPS33	1563.82114270332	1885.91315322233	1701.15241923897	1531.64794484261	1097.25128077239	1597.00991977229	1384.75216794546	1237.27213145903	1679.01863696529	1579.09719053653	1936.03821802733	1864.52715411127	1890.80238254792	1653.52746957564
1770737_at	YMR294W	JNM1	648.193632409334	724.274102353686	970.541963885765	661.423996159307	527.42901461259	628.183927345146	611.499939754236	494.033300194236	592.759745641057	652.862540946796	596.699878642918	575.00935088427	689.55266627715	476.230831231885
1770739_at	YLR166C	SEC10	2128.4092066345	1773.32042486305	2058.53169815513	1590.98859037444	1431.99365664041	1193.08104164467	1343.96081803041	1250.92545707941	1253.19725890055	1542.94658263979	1221.29125809409	1095.10484379688	1444.94524014858	1492.05205320911
1770740_at	YIL044C	AGE2	2229.80280618643	1301.60279724276	1125.02646178189	1834.65067737667	1389.01007258248	1149.62272907464	974.21929153402	1395.97967161468	1646.51976505263	1904.6151766781	1778.4846729516	1772.49122900373	2531.32924751837	2674.27382382501
1770742_at	YOR003W	YSP3	6250.61153945167	2828.49438750749	7455.35471567326	5163.05976188372	3139.68291759044	2592.8693345011	2256.04264691897	1965.6774879696	865.791617181284	351.138220896803	458.065017199328	394.218284578275	442.9839794579	631.583234421462
1770743_at	YNL233W	BNI4	3364.31892454632	2044.6095979276	2437.15906299856	3491.11735870373	1653.90879477311	1248.8752011593	1286.25087426265	1174.61972733047	1172.86586621895	1494.36137862753	1393.13393958817	1566.61246655879	1462.79914989884	1783.25442416053
1770744_at	YKL035W	UGP1	13779.2747549884	12509.5552726394	15513.2980000681	11065.6907993694	6542.38832043998	4940.33442433391	4922.61625041537	4245.85906331638	2363.6442627949	1591.66173768478	1849.2672345659	1871.63854389197	3108.67298424321	6967.22149867228
1770746_at	YGL057C	GEP7	2523.54683458112	2346.23997282616	2430.47610305522	2208.57971321523	2041.99526067267	2345.98220094796	2258.15608008034	1919.56364028946	1855.20503603699	1717.08836565007	1586.51125809147	1858.02053654075	1288.0428524667	1699.75130193855
1770747_at	YOL061W	PRS5	4643.16964685722	4729.56978733354	3856.22797719447	5178.85025782182	6543.70515881917	7340.67656267204	7207.72687283753	7637.23026603749	7733.97777097627	7699.74700943185	7314.58942136217	7141.50598014594	6283.8676721644	5895.27881782419
1770748_at	YKL053C-A	MDM35	3324.54046895853	5021.26708565898	3033.97871449139	3078.98034345766	2100.50882828826	2226.56081508134	1663.29152240312	2417.58953272381	3225.57846960878	2732.60089455849	4886.48162529965	3980.76110966954	4583.17442348166	3465.36209589024
1770749_at	YER124C	DSE1	5142.15059906058	8424.93105997739	7975.55060134192	5060.25067525588	5030.48948947225	6336.5610844085	7613.14510049296	5216.56427863201	5987.77110519515	6231.33102636168	6404.13467096243	9161.50080769797	3192.20574234756	4352.30785667297
1770750_at	YBL068W	PRS4	1547.26552924495	1909.05456261017	1249.81437173633	2741.56102330545	4770.00628846816	6017.65944112068	5626.27645957603	5898.97284555975	6978.92572840415	7375.5704997778	7213.4713729938	6876.58375948118	6235.1437436246	5214.61195744024
1770751_at	YPL272C	YPL272C	1176.14670086493	1113.94646302963	1720.58153841897	610.224620396467	281.132400892889	535.607435877359	642.100469173111	360.197489055307	467.185558023283	589.768163047754	569.94454473955	709.711861400108	1251.41812744439	1355.41408023494
1770753_at	YDR099W	BMH2	13597.1202763329	9676.53952625897	12836.9657218577	10683.7315685436	8481.7921183778	6808.36346537267	6202.58919426181	6658.88472573435	4228.77579282443	2769.35876709839	2341.28536846859	1936.78163871938	7447.86365512002	8891.12004906278
1770754_at	YMR318C	ADH6	7721.00019077789	5253.71289108006	4550.84170942887	7838.22934351082	7469.15211915576	7836.61132225892	6953.34664169885	7992.4356255829	8378.35773955036	9403.11008173678	7863.93473533097	8001.38769469958	8704.14834110619	8289.81883591215
1770758_at	YGL153W	PEX14	1966.60833191463	2700.99291747531	2828.5347681797	1886.24929739573	1448.74120981871	1719.63814068676	1619.04198287321	1423.47107063983	1525.37851845824	1426.64245050704	1794.91405077752	2364.91437333815	2223.93451319781	2521.86690881076
1770759_at	YKR088C	TVP38	4335.76583019507	3460.81766875914	3877.44643820493	3892.47913164652	3049.53962048884	2743.32771242342	2191.53220871539	2967.46722049967	2719.20817394373	2724.95792482243	2894.60896445507	2097.55465805773	3487.58122339175	3596.51232479215
1770760_at	YGR168C	YGR168C	983.789028648864	1067.17267560486	1320.46706015728	816.297849081399	594.935918440546	786.831319427231	723.320858933113	640.764122233168	762.405660251285	1058.41589146128	1060.82058812848	848.487008836784	1373.70461271712	1065.70982243275
1770764_at	YDL199C	YDL199C	1060.15376016121	1469.28105046373	2904.0649483396	899.725077995242	376.360119999633	441.944043029933	529.061861708505	236.361610631988	170.243699473128	114.422651271483	132.962037586876	115.62696884242	251.748857778682	334.99622539252
1770765_at	YKL045W	PRI2	3399.82588660439	1721.3017298911	1553.19594473383	2624.99595162864	1289.11606202122	701.009073787763	541.866685838718	895.13533421076	782.968126391145	705.609276615545	656.545421104833	599.946887721475	793.461511369355	2108.2242233424
1770766_at	YIL009C-A	EST3	1848.60688601224	1891.72099779955	1854.93430062284	1739.47645309316	947.13717039683	1038.40768984033	835.186465212206	900.561961166227	1105.77456168661	1142.7419641229	1277.00219103409	1110.8928473434	2159.24890452206	1848.56984404782
1770767_at	YFL030W	AGX1	1664.54273439224	3191.97976910071	7610.31816384981	1461.1085931141	943.899712500421	1989.22719058734	2813.44249668218	749.785311670798	612.169239961223	433.563238636823	930.297810950044	1248.73724920272	689.567634483876	619.745938212907
1770768_at	YER139C	RTR1	646.65119867941	593.099700757886	806.549768407677	514.504648073328	444.092539601011	446.127042519121	449.913201870617	443.991487716404	432.306620632008	580.481419444215	626.176616366895	328.301819976754	910.26882733939	505.074382014804
1770773_at	YKL015W	PUT3	1602.26985220194	1566.74476205444	1940.08947010703	1690.26807687145	1563.54624114138	1539.76449685081	1597.56778686075	1660.02930341903	1672.120080443	1683.94624223694	1965.687797498	3063.30314748582	2524.8201952537	1889.46249455721
1770776_at	YER019C-A	SBH2	10912.3196305538	10628.9511550468	10499.9357131009	11392.0828671996	9894.3244034355	10242.4621726589	8948.01553159591	10114.3538235542	10812.3810942711	10871.7455558381	11164.9664598592	10081.1159897505	11942.336928043	11599.5575562117
1770777_at	YPR187W	RPO26	5978.77674382777	6220.35594921924	4711.63911751102	8834.67987938701	10484.5559909239	11943.663665249	11647.1850057457	12180.8930330396	12649.420042199	12786.7418749643	12364.9605293914	11808.7092419711	10055.6077061208	9298.30654416344
1770778_at	YCL039W	GID7	3801.13713641276	3904.80686897081	6092.53215688233	3017.84865953184	1358.06949000299	1288.91891231168	1311.58884258964	881.869654785538	659.186624514098	635.985695030712	783.582098762971	819.862940406103	1152.28298736181	1515.35356683735
1770780_at	YCL037C	SRO9	1289.11754137031	1264.41749547454	670.122811021663	3174.56116387225	8600.99867875937	9119.31238393795	9754.9107154659	10096.6482551592	9113.48413998162	10494.3393016911	10529.9303696256	10984.6846653451	9057.91112601258	6890.696693898
1770783_at	YLR139C	SLS1	803.288423559674	744.571152128917	740.671403908095	782.721976670313	719.322943845932	967.001387089326	1093.75689891639	777.971670941915	749.558785789451	859.96395106372	673.11533692217	788.034047695133	572.964439129579	514.595389422287
1770785_at	YPR193C	HPA2	903.228233656952	1340.15981975374	1672.8602430586	770.103336585453	341.051256613037	421.980039421617	646.491092825867	256.477380056362	226.890265395946	175.768675250444	361.01073430738	605.509419448358	453.861053064073	330.881594772118
1770788_at	YOR319W	HSH49	1101.09036005891	1736.96006008238	1708.07471472068	1427.72766567118	1414.25662290085	1922.99286889594	1782.23654600869	1619.82595770885	1958.41397748173	2277.05152646496	2700.85900288878	2153.09905285691	2491.409010478	1276.92744296216
1770790_at	YHR149C	SKG6	3273.63481908944	2358.91788255062	1746.5329879822	3495.41925850342	2165.69364602585	2077.17216778697	1647.58980003328	1842.53007640789	1834.77171970723	2371.70425080352	1545.42821020611	1268.04210151401	1752.81675028132	2853.16378044325
1770791_at	YNL263C	YIF1	5185.88331095377	3812.74512855106	3792.98551550331	4734.13844181863	3732.21010478563	2601.45743191692	2187.1617012998	3258.97207083162	2955.80752262119	2753.89117767161	2464.03404082728	2559.3547758586	3651.13527477201	5013.60057521511
1770792_at	YLR237W	THI7	1968.92864998764	1632.23634899456	2498.48484959546	1810.83452285942	2397.62272350844	4436.177308428	9815.480958086	2603.85150130197	2961.17875550902	4738.80642542375	5155.26888998873	8316.32760551883	2975.16616707275	2368.02465082353
1770793_at	YLR454W	FMP27	7666.3640773325	8148.07989866051	10918.7201929783	7661.15363963511	5675.97537845045	5784.75893018072	6367.60387294297	4756.63325511962	2903.02255235327	1323.18293456973	1187.24802006358	1109.60279990469	2799.07685036401	4071.46617070345
1770795_at	YKL162C	YKL162C	659.329229521067	931.89426507084	1701.87721767811	743.638698563667	274.082172242602	274.038251924215	276.239819537138	176.138599952672	140.925488918994	83.2541532660338	86.279504529215	70.1282520460583	195.527226280989	242.343326015447
1770797_at	YDR100W	TVP15	5839.00881848043	4798.746804922	6637.99145641593	5385.22107658243	4031.6083275804	3117.90581995463	2485.80462681497	2988.07313507617	2203.10232818273	1127.1396696529	901.889417060722	637.00501828791	2492.63509520664	3647.9644643636
1770799_at	YDR322C-A	TIM11	9058.64463325569	8515.3130767577	8824.65310880516	8270.17573681385	5386.69105037639	6193.49712683511	5341.69569533092	5156.80154394269	5701.63669074858	4743.11773383344	5612.68023483936	5141.59470654943	5878.07773643959	5660.36699607598
1770802_at	YGL094C	PAN2	3017.45070217664	3014.13619618349	3021.89820894353	3377.98719614515	2809.43212592717	2127.23631698164	2277.69164117411	2299.44053711703	1652.42775899104	1500.48764892667	1425.80377794397	1470.13749023912	1777.65649978276	1874.54132431162
1770806_at	YPL245W	YPL245W	1612.65115276415	1459.53436566284	1225.28513727444	1975.83230649429	2038.87200525537	2469.422124794	2177.23326891919	2564.41740850505	2684.1423630848	3352.18188994543	2467.85442146316	2417.16597925781	3588.61959069786	3346.91392470952
1770808_at	YHR036W	BRL1	632.547727266934	532.553224804532	680.092020583068	546.876825858671	495.184505827245	681.601317229116	802.861768280558	560.712087894262	547.158415733834	537.260071454792	320.751498329492	469.504338971026	305.160053851097	560.415743115167
1770809_at	YPR174C	YPR174C	2123.54255727278	1735.48608692284	1557.84546097272	1999.92830341086	1203.68169456133	791.534888543166	679.73595319868	1156.34073340438	1234.78764231872	1097.83728037146	887.222333072765	842.86099910917	1557.47384859922	2066.44228571091
1770812_at	YJL056C	ZAP1	678.403267560021	997.738846522023	1346.93709215866	604.019624308921	697.045348763022	1244.33579999453	1424.98385655546	901.228816005575	1051.48871048101	1434.10432974062	1574.0130922488	1467.54392784282	1623.15689057775	731.045748211629
1770816_at	YML065W	ORC1	1634.09292024402	1722.17731434416	2190.69815917598	1722.58984255724	1732.16325899468	1679.09818774866	1596.11947937111	1717.88234659701	1736.95882900194	2020.27664870122	1718.55103450913	1617.77980373656	1445.85416945267	1363.90380145325
1770817_at	YMR282C	AEP2	1337.41343982452	1227.60768813484	1559.55083154481	1114.34613839003	949.360730332053	1133.87664140491	1114.25860107884	1028.51622284375	1190.04513072607	1167.49329323523	822.283368078478	1024.67600681801	884.352127785113	1194.42280325078
1770818_at	YAL017W	PSK1	4356.93789473046	4766.38834892078	7628.75743261423	4295.67776330102	2772.31451745732	2771.21990991747	3284.65836182977	1396.29723167786	752.498109875786	524.908404631047	496.892687797006	421.305322115623	1820.0557056841	2099.37130943267
1770820_at	YOL097C	WRS1	4189.2671021057	3635.00983091671	1860.86001991143	5649.74858588124	6891.41104248368	7685.40076043728	7272.65960398733	8091.17986755771	7901.47961447533	7969.7705695364	8079.66897659455	8650.78553908054	8024.11011235544	7314.23357235805
1770821_at	YKR087C	OMA1	1853.06892996652	1325.48047459651	1900.81750228277	1719.46107907427	1347.30998164569	1422.2683349061	1369.76720949156	1348.77052185677	1427.02458432399	1521.43356742722	1633.82535263764	1564.43045881109	1409.36197117388	1305.56643146534
1770824_at	YOR341W	RPA190	1734.9676300072	4094.58822019723	1742.19012155014	2264.61755864013	7804.7788471976	10043.3933419797	10998.0586744331	10346.3610388198	11262.3139408443	12461.5684793764	11939.3979318217	12365.0201071571	10238.860188688	7523.773462889
1770825_at	YJL083W	TAX4	788.000196308298	675.561248405823	1239.69326763158	467.52523926813	474.24692074202	615.026970061955	669.799393272839	436.397294937286	367.536643553141	388.875171114851	447.101528444986	519.741993981578	424.747397438474	354.825861378919
1770828_at	YKL002W	DID4	6246.00954997019	5285.87295326785	7507.33375473038	5241.19753379195	2929.52300929971	2397.74222041282	1774.44091567601	2311.92539289281	1887.49488055269	1747.7669637861	1792.46507775715	1104.51233872	3298.78853062974	3795.9740678364
1770829_at	YCR075W-A	YCR075W-A	4859.76119433241	4114.36980330875	4087.47626374355	5158.79728048155	3003.86867929269	2598.47619749601	1819.97842175047	2192.20983319663	1597.86837745308	1031.24833152582	814.374721567246	614.069505669531	1545.53455517864	1875.80759316338
1770832_at	YDR364C	CDC40	740.775399523802	873.468696965654	1298.96942353275	1036.02310467735	1471.19299547367	1815.54653039217	2198.69141215687	1820.44889110674	1948.04856845243	2330.812717766	2284.48066759744	2468.08516182334	1248.41463853537	1094.71421306385
1770834_at	YKL089W	MIF2	1912.40563755344	1770.82360207525	1877.45963970436	2025.10968060537	952.367844885117	732.897720940376	677.170751585989	948.537281945182	1174.44016366819	1093.14522210686	967.795580081553	1172.63555010011	1550.06900850143	1382.26079758079
1770835_at	YJR083C	ACF4	1308.68259553374	1153.67985555237	1314.82704138556	1001.431364092	481.209009078412	524.331590785495	509.573827149645	479.870775432323	517.143034866419	423.021104224058	287.447055090048	205.334908707784	555.500260653385	682.413970350026
1770836_at	YLR433C	CNA1	1117.55581047924	933.898798623927	1117.8217979793	950.930727936253	1004.04348162407	1066.68703528813	1061.71516546294	882.95775408924	828.272522456159	1143.61100079968	745.678133019422	782.561807355931	1023.0314304308	1250.1376713422
1770837_at	YGR266W	YGR266W	3030.7548429056	3524.91726034001	4592.03737860251	2729.46210648732	2105.85415635889	2267.52991446813	2666.03428449525	1687.93818212381	1468.03859992368	1552.2325656873	1564.01377553686	1622.20611431873	2468.13665343192	2060.37507304629
1770839_at	YOR174W	MED4	1724.16791741201	1726.19752706273	1500.666306252	1591.74239727039	1087.37614998956	1068.3768686922	993.955235074349	1101.76830132885	1289.34284593054	1311.02862117707	1264.22659895036	1240.88910621622	1711.5743173615	1760.88519272369
1770841_at	YHR129C	ARP1	1218.25142303256	1288.18456589837	1308.26286968108	1351.17188925237	955.88876287295	928.337361272251	755.597840483714	887.17741892457	844.204309441916	778.293377080317	649.90022214039	485.18721979	693.56723316902	882.6729117093
1770843_at	YOL015W	IRC10	405.528715177533	485.74160758428	878.234776807857	333.938324800294	137.350542778001	189.636606370263	188.133333310855	120.085969008966	134.244885962602	156.259653561718	218.694712643735	204.210509059838	246.022095346526	164.745969523666
1770848_at	YKL191W	DPH2	1654.06669070787	2734.93554259996	3032.2568721659	2714.5825296716	4690.481077498	7076.42672020033	6771.65053518696	6701.4399124809	8049.13589807705	8552.47772397467	7946.07847894134	8140.63698235213	6501.1764453056	4889.01711685126
1770850_at	YHR214C-D	YHR214C-D	287.82638390052	182.84696030134	146.128089665725	243.586684348313	399.756185420891	292.954166799259	298.10971005651	440.987333722716	416.747602644086	525.759012010007	495.518797314157	646.694348547933	427.233382177639	279.918196662922
1770851_at	YKR101W	SIR1	1172.26913207315	1227.7678281098	1380.15627377992	1291.4962777485	709.083911848171	729.522953883869	730.585075754052	797.816025973354	986.660535334297	1141.57789858325	1108.04493415506	1796.33855237384	1171.10751171553	859.429196224874
1770852_at	YER093C	TSC11	1855.94595109268	1920.74192310991	2972.48806440783	1711.21481571954	1309.85970481894	1759.13763075417	1998.64442642526	1258.9536281175	1532.23624697302	1728.02153569376	1571.18366609375	1711.4524877441	1293.28553812336	1432.81712488689
1770854_at	YAL001C	TFC3	3497.17024750305	3522.95092935433	3937.46444337023	3360.56948439131	2356.98919704424	2115.69312686208	2147.42901926495	1758.52374990498	1568.37074480769	1374.37141489757	1160.44254294958	1253.84238397235	1542.74518772846	1742.61479907321
1770855_at	YMR156C	TPP1	735.226178926239	596.662307657929	883.876785204031	587.630570083742	477.722255442812	528.970035445095	525.70962963908	398.312551521476	411.506101399594	447.727970740864	475.74866108048	320.315718954008	642.683158233848	459.332661649093
1770856_at	YDR090C	YDR090C	9595.73125135803	5675.69976519636	5375.98974957695	7093.41052055276	1513.43765663962	1322.05526657204	1069.32212361234	810.555428039745	1019.7966591252	1439.19120637387	1887.81738870845	1947.52467909908	2154.89516558726	1883.48867050427
1770858_at	YFR033C	QCR6	6972.61984437283	9312.33504763274	9435.69266116448	7653.41112165959	6446.55799193423	8815.96134203344	9101.49357290896	7132.02078525395	7691.62150491652	6638.5184606898	8220.48205409251	9282.81612568077	6461.26020598025	5793.70599696008
1770859_at	YGR287C	YGR287C	385.462978164086	231.196970786669	261.522116645584	403.418012578272	343.014878536488	290.083757183822	186.146807943986	263.865266425029	140.878273276147	64.096556755006	100.352554329163	93.6200052422043	153.961712340091	177.236701314113
1770861_at	YJL109C	UTP10	1216.31662824218	2837.36230094787	1595.60424368275	2025.33775953734	7993.71638598447	10240.4457008999	10724.8125265439	11041.9386424652	11331.1374061267	10755.9546868909	10850.1685921479	11222.6672636132	7292.44241881662	5224.07383945333
1770862_at	YPL204W	HRR25	3507.55659512526	3505.16358157482	4115.32573520709	4207.72150326866	4428.77750699838	5414.61212130376	5307.53666045776	4783.00588567062	4620.62385770859	4857.31032172123	5019.18137876722	5255.99817000947	4114.03987575423	3470.51344754693
1770863_at	YDR137W	RGP1	2732.98775901852	2568.54810999875	3127.93271493843	2492.65492595044	1830.3608643254	2306.83678184142	2122.72802898107	1941.10214499534	2151.92628112324	2306.16680515761	2322.99114367968	2069.93426605261	2283.98436422248	2506.56115498495
1770864_at	YPL153C	RAD53	1097.183974114	576.292410087566	765.147241304773	1025.7702716028	430.010704753315	185.933549983367	166.885095230009	287.086172890084	253.076122155334	181.615197842778	115.956060562796	74.675930429697	200.421553776357	664.059622655668
1770865_at	YER149C	PEA2	1571.43329819684	1935.22740980979	1605.23574165486	2128.92621082733	2345.0587420566	2180.71358772925	2170.31698854552	2536.28625662873	2432.555097874	1476.41241749567	1623.93211091768	1727.52017153845	1619.98709632139	1956.06435742349
1770867_at	YDL237W	AIM6	6271.53850142587	4787.56691167879	5758.3588613759	4703.85634006938	2974.83967869164	3458.7464123213	2794.67738976189	2430.36114761333	1936.61429904006	1555.55819129222	1715.54823445593	1629.55898626802	3207.41134378225	4128.7389957253
1770868_at	YLR275W	SMD2	2108.16536398108	2351.46378669473	2622.9075850716	2483.00044370672	1979.25628140947	2108.46833266948	2122.60270466828	2196.44219463214	2391.63595345133	2570.91084955538	2391.41226323827	2425.91411746507	2612.9899033342	2117.73339533117
1770871_at	YBR135W	CKS1	3106.27824767819	3122.73086431639	2525.71948756708	3352.54497753987	2436.33282637761	2333.57248881087	2162.84506530209	2737.35690426803	3005.28473037926	2950.01818744576	2624.60915652382	2772.27218742095	2293.42182130899	2530.41128832192
1770876_at	YDL148C	NOP14	342.395685932421	818.049140716317	316.225961288978	870.135913429906	3809.06591286775	4330.35646729078	5285.51195735246	4968.59605462239	4782.7044207158	5995.63794958566	5943.45062295869	6343.49721021412	4481.40974887955	2505.56196110725
1770878_at	YOR144C	ELG1	2081.77920580097	1548.74834115537	2086.80306691207	2067.25106247979	1308.44481121141	1129.56589294767	1221.26018660006	1050.34556315767	1107.31287622525	1268.32625031666	876.437223130789	833.559760274581	1052.72155837278	1954.76489970913
1770879_at	YDR381C-A	YDR381C-A	3471.84034190032	4694.3876016686	4512.44566173054	3313.44295789757	2207.21227393251	2850.33467345063	2144.63409531703	2398.34722392249	2641.47874080357	2107.07201964081	2399.21944796246	2173.85253104277	2226.35095752763	2207.27962044907
1770882_at	YMR142C	RPL13B	13577.7091738562	12699.6772622883	9286.03447269514	12721.2219537608	15275.9433915985	16165.4448404433	16499.1397660787	16017.2171839893	17568.7445939528	19430.8862277211	19075.8867597432	18389.6750248601	18569.9493959987	19895.9499565482
1770883_at	YOR228C	YOR228C	2396.29112652352	3191.59531330114	5141.7535720954	2566.45643679191	1277.80856960618	1543.22400319545	1523.559700175	1152.76176866963	1103.25279558338	858.727930853309	973.47604113176	858.813541092744	1404.31617650073	1588.03152575749
1770884_s_at	YDL229W	SSB1	19717.0423830171	20687.7277600963	12744.545711578	21760.3066575243	24649.8128659932	25614.4846636404	25863.2523995395	25394.2752331758	25845.0518148689	26733.09247435	26162.4867060001	26613.1321848829	25710.5625852028	25479.2727515504
1770885_at	YDR387C	YDR387C	2860.07528317026	2854.21086756011	3841.57979290259	2661.08261779758	1316.02729357576	1693.89692007448	1487.82792434005	1006.92686374652	1137.70960936145	1240.70114163589	1374.06345584219	1339.59674220373	1895.47685739109	2200.37940341143
1770886_at	YLR030W	YLR030W	127.519774466577	179.974558991281	396.912288759846	117.212031856024	52.0376053764085	56.9324466781629	97.9989057357564	36.1407457610628	27.7193506905109	43.5535200064828	36.3284929700674	52.9135372210963	67.4087124137902	82.0917244615626
1770887_at	YKL187C	YKL187C	63.0365501051359	73.056929731318	158.079148227316	88.348247578805	77.0714848726351	67.8931424900306	74.7175197268647	64.8783273448806	63.5982351383649	75.2763239545299	79.054333935694	52.4177447975714	77.2467164055268	59.7893527987304
1770888_at	YKL039W	PTM1	4700.14590268364	4517.70507291088	4136.36075778576	4167.90132259471	3123.1408096864	2905.82010445723	2591.69222507928	2817.57132092217	2928.49668088314	3318.60543347773	3500.07223484794	2694.74366249334	5330.89168005236	4687.27935829813
1770889_at	YLL040C	VPS13	6329.47889895993	5619.61950075562	9435.25780701783	6445.27480774271	5125.15185513107	6238.11264468956	6026.84432142265	4414.52257017232	3386.66574716889	1172.06727818874	902.168888305379	650.661572116992	2081.21951279132	3397.87327955896
1770890_at	YML008C	ERG6	16961.1673785295	13492.1863175949	15319.2531761842	15976.2304385906	12970.2926393089	12070.9475924061	9244.43644741837	11400.1539742721	9878.09327272891	9225.43479341135	7798.11616406043	6191.25616468794	11379.9917538851	10431.6290148807
1770891_at	YLR165C	PUS5	1468.8843498877	1567.91324856345	2101.80702409766	1207.69313421578	575.296294714218	699.852070279345	654.513974526478	592.365575680107	526.025597360061	506.671844045953	360.602579532091	308.19594333652	658.104624096772	1029.49498903128
1770892_at	YBR138C	YBR138C	1805.01638411766	1933.11200196749	2014.64333377878	1165.68707559999	340.344107402844	390.691173032356	230.749974493878	313.885489298385	528.846404459403	604.261599665116	621.121786974665	198.203558881721	521.094181557032	513.209877499491
1770896_at	YPL115C	BEM3	3861.01071080388	2672.45145597127	3437.1259057009	3565.68826663754	2361.90773229467	1959.52595054819	2228.6912436943	1825.52016039232	1857.00417927698	2062.90928583094	1803.43171720117	2042.92168649542	1870.51245512165	2564.19116940888
1770897_x_at	YFL020C	PAU5	711.493750339091	797.9125387068	1417.48889186242	562.780561723978	303.831178851869	388.533346988208	419.042380213395	297.619751806331	282.181479459133	292.821379466988	370.976797851923	381.081800851226	410.00325354117	669.66914271675
1770898_at	YAL010C	MDM10	1082.96820776027	1279.00073555464	1205.67383444829	1368.53500157967	984.88720928769	1028.86277450145	767.113045678388	908.813539157465	895.758918481856	759.356897902824	779.06072583503	387.992698492958	1171.34396281906	999.35339896823
1770899_at	YNL167C	SKO1	3919.5293974017	3744.69776168364	5085.32192471425	3598.21567745725	2230.73956443825	2325.30549102606	2083.41550524351	1836.85552564751	2037.7032290849	2434.15669558521	2629.20287445983	2015.8887946573	3670.5795884349	3161.16600038229
1770900_at	YCR091W	KIN82	924.886696631533	1036.95431449222	1626.27571451094	977.561298812144	503.349542029822	529.254598742668	507.710150692306	295.283753165861	171.405758523375	225.144653053598	212.728476599477	263.268805912377	296.56115334129	276.666101476362
1770902_at	YKL037W	AIM26	113.432064123333	80.473629768342	76.8570306555792	90.3857793626176	71.8238478590612	49.9210946327978	75.9881790759308	66.5718761405132	61.5652579837306	105.458011190141	87.740506248175	51.6873250480397	80.2038986283503	55.8647605168951
1770908_at	YML015C	TAF11	1260.65309856506	1549.00585795941	1577.67192538799	1688.06020868581	1561.50205017402	2060.77877251899	2047.11683833037	1927.98306337448	2438.93094921868	2897.92096530952	3184.49299211026	2929.1951265705	2874.21279187645	1802.34485473473
1770911_at	YIR011C	STS1	2660.34276741392	2900.98168387881	3149.77961572766	3790.9280567107	4379.68204017317	4875.93758334178	4743.54249314418	4605.98108702807	4315.7802153613	4235.6176890491	4350.47155474919	4821.44650047294	3707.6517562755	2961.74709658321
1770913_at	YGR240C-A	YGR240C-A	1115.35612763679	1335.47212222733	1621.16090332916	1044.19451068058	528.977775390777	608.661064523935	647.62581824733	467.295379904539	366.421156360884	434.138165367684	343.914800021492	389.066589496889	422.426699996771	924.856704031435
1770916_at	YBL050W	SEC17	6572.23751143008	5638.29995203981	8156.05944660298	5729.80863751595	4228.64451445648	3862.10434346225	2973.78424359118	3229.53336933549	2577.24960019977	2439.2776381101	2520.52309417426	2276.90083410767	3427.81048230112	3658.09843851976
1770917_at	YHL030W	ECM29	3830.88932686194	1979.79851647228	3737.91638663641	3989.80783166595	2443.90422815353	2101.79868943149	1857.40789096623	1601.76528631566	829.35693057981	432.682573394476	347.51741293022	207.264496311468	630.429115213809	1905.78342055592
1770920_at	YPL189C-A	COA2	1239.00023155963	1796.87796854792	2112.48231746765	1587.59077869532	2136.0758949167	2406.17066338611	2351.90176785845	2222.62423640269	2307.09174689265	2127.64898181474	2137.75514010186	2099.8805739644	2216.34829648019	1964.31095366554
1770922_at	YMR298W	LIP1	6952.87184631734	6444.29970770274	6171.54957961084	7299.09920685822	6170.81708407145	5388.32938418449	4438.47114645339	6112.1674867293	5835.46734876837	4332.8424767243	3044.02624875735	2045.63246854607	4105.13767162024	5126.58121311817
1770923_at	YOL055C	THI20	1984.7570717387	2433.63373156686	2957.840645351	2057.68513381584	1387.12571245819	1665.47814125869	1984.15960412947	1205.2272679624	1183.53987272873	1219.61915322857	1447.46978735162	2180.91963480762	1393.05409471965	1255.57319559486
1770924_at	YMR132C	JLP2	695.186904649413	523.814983456515	467.364580344669	854.532285209543	706.557127433205	611.570808912953	565.237388428371	741.450433285253	843.241099454812	865.55383414686	753.140410355539	740.031377171872	692.044350003531	542.877801356821
1770925_at	YHR049W	FSH1	2552.9912131043	1279.40243237375	355.495400066337	3876.93036092962	5527.66439021747	8327.51001258266	5519.9653159326	6496.46335967939	6852.67644679939	5926.06885766219	4830.47776532871	5946.82363413988	3115.77858147177	3951.66099934558
1770927_at	YJL030W	MAD2	2842.39476908866	2890.1381322535	2261.99559828368	3337.39832074404	2276.82213887127	1953.62421715196	1821.69996071868	2158.7857180911	1918.867548647	1519.76970472805	1778.43416318784	1453.26666632833	2486.98733132082	2031.26599340183
1770928_at	YDR325W	YCG1	2495.22752990212	2516.99693203194	2238.83324384127	2675.0536378538	1818.79758037528	1871.15935222965	1745.28147135133	1580.57784164205	1808.62269014713	2012.37547445857	1805.61376904663	1796.66215404242	1397.46150579543	1294.70526249804
1770933_at	YMR275C	BUL1	2472.89067954495	1990.25683910879	2539.65896819777	2415.45976396002	1533.85095074427	2138.32267243952	1466.67118183685	1210.7796252231	1397.85617300711	1905.88873482194	1765.33772602393	1923.81686349412	2103.71555672234	1781.42068370594
1770935_at	YJL207C	LAA1	4235.12501298927	4006.15105439431	4823.50229048351	4726.08117923981	3690.90792338336	3238.15086929929	3449.86561470024	3656.44367099584	3337.74109077464	3424.82067954508	2629.30623920899	3224.01468149838	2585.93403673727	3514.41575290312
1770936_at	YDR363W-A	SEM1	8281.01278229819	8294.56277817405	7677.77890493391	8099.90651501843	5869.13066030975	5572.18068051298	4159.78517184142	5497.00071883579	5110.22206338682	4018.12499751835	4742.44620114738	3974.50909165339	7240.77180324356	7074.7408775668
1770938_at	YDR038C	ENA5	1937.69702713596	1778.6886858822	2267.76515259172	1971.12253736354	1554.04841078917	1980.40540673835	1829.96607561269	1406.43587744926	1472.03887416373	1781.84298858412	1546.68491775067	1614.87266520153	1234.18291986298	1427.51357542174
1770941_at	YKL048C	ELM1	1553.53742288908	1601.45929498537	1809.66329671856	1680.28247463275	1428.61764653118	1449.09668307598	1321.02541021478	1641.88003928255	1906.04792236046	1999.57256324791	2066.07781040801	2047.06459197822	1583.78394807754	988.809326532112
1770942_at	YPL045W	VPS16	1491.19924469589	1255.01663825126	1776.55726674543	1259.14526550487	1098.24440052345	1116.29526017479	1116.83218632113	849.997172132405	844.024505266589	873.818063664737	770.298983464415	542.437289173318	1135.71567410132	1164.8068065653
1770943_at	YMR239C	RNT1	412.806631686626	525.799989009023	601.734948204113	1085.71959151373	2404.92185038026	3226.23954842945	3376.99282465709	3319.26815204714	3667.14742492892	4283.33506675606	3865.67814449214	3825.07338024584	2312.55414089155	1480.23143974821
1770945_at	YLR363C	NMD4	1749.28360554091	1490.77575980328	1844.27869414152	1119.67464646008	881.159932734495	931.464524093135	1139.10683390508	1107.48022132243	1163.72146613974	1347.72084371743	1373.81741702366	1192.06746986202	1801.56981068319	1532.71911795463
1770947_at	YPR006C	ICL2	2233.78837306355	1888.30268910539	2653.15149966973	2493.06622309681	1828.59665689555	1967.44103262686	2718.81394101271	1611.82187643382	1164.16611271344	599.924544860522	615.303687378155	365.720189906798	729.234470140755	940.399427964487
1770948_at	YLR075W	RPL10	23042.9073673801	23102.7473024379	16628.6410811462	23195.8635823339	25155.6645127593	25811.5566056324	26030.3181313387	25974.301311416	26455.8557119959	26485.5062964713	25875.5351365885	25741.0374392358	25129.8424984936	26524.7826374524
1770949_at	YMR043W	MCM1	1809.5654826231	1927.54193904433	2651.51977232699	2147.95610638468	2258.05480480815	2851.98883323921	2861.31914940708	2447.60701499774	2715.94817137651	3636.89116075854	4255.8078236217	3603.70675330843	3261.82111539466	2326.98435867165
1770952_at	YNL008C	ASI3	3470.80890415559	3537.2493747559	4166.57958450246	3161.94679800005	1811.12390344648	2128.25451951605	1791.10398806279	1680.29981199823	1785.01757055946	1771.7898727494	1491.58265462641	1399.41044080603	1963.47038030891	2779.58818119635
1770954_at	YLR363W-A	YLR363W-A	744.182245708742	1358.75272270936	785.904984654021	1153.00786061401	2373.92480133122	3209.83266770489	2949.93435643285	3445.18387966562	4845.91851641739	5856.72119391238	6431.22890111292	6253.83696956187	4430.14312445744	1956.59724194585
1770957_at	YOR378W	YOR378W	168.441587888108	169.855326552447	164.224124064257	197.537789682302	260.698562091934	178.036191736685	124.2857711649	296.997270677705	376.084638439511	243.976732210781	183.108849938071	119.382258459879	147.525271192375	155.765675924757
1770958_at	YBR273C	UBX7	1560.04062392589	1789.32500079144	2532.45201978637	1446.70820500366	1096.22021318699	1023.72388718877	990.17136657446	1009.64115948502	901.617055044738	1015.65348354134	1017.3316089447	744.578108385585	1399.46681227598	1249.07034808118
1770962_at	YAL038W	CDC19	31057.8882386634	29017.3449900735	28780.9629530522	29755.1508308307	30224.9359183303	30302.552026039	29181.0906130052	29249.8628540755	28613.69432838	28024.9040048598	28600.2159420671	27267.5676705663	28601.3287769666	29230.8820242559
1770963_at	YHR070W	TRM5	493.88018541279	700.673828045468	478.274741707367	884.961440499999	2420.11573074593	3128.49617109046	3336.24634338722	3224.51775475507	3179.71228572908	3440.87470141841	3500.42107135723	3473.98045894471	2546.05575594685	1674.52573510854
1770964_at	YPR068C	HOS1	685.592216709829	612.634251952863	615.568627837098	674.287790134803	376.157494706613	478.787378155883	514.481879570962	336.137922689657	323.304714098748	305.539760361132	247.045798484191	270.828575805081	367.431880941177	463.076801018549
1770966_at	YJR120W	YJR120W	27.5150268672739	27.1251489725259	24.7452599916646	29.7838507775375	23.2884072853659	16.7586469325736	20.6900511698149	18.7620596708604	19.0744220867148	23.4165084075142	20.2889572126401	21.3733335800804	18.3168273066052	19.729058390902
1770967_at	YIL096C	YIL096C	195.923449369108	392.008741325617	398.559318465573	780.865801107763	2387.66615788478	3306.82892547375	3462.03341401485	3087.81375161615	3038.55944762501	3008.44441977119	2583.0571936612	2818.53589227914	1570.29720696124	1052.3341143907
1770968_at	YLR038C	COX12	10831.7529635924	11486.8409796622	13804.7448740062	10518.2942357758	7521.68024734023	8538.742123983	8203.79794111818	6867.39580992878	7006.07538130737	5449.48470882804	6377.11404699658	5660.24019661445	7720.57341044185	7099.70517489493
1770971_at	YDR064W	RPS13	19848.1019710253	19445.3850329286	11527.8036733931	21856.8527694935	23009.6562268716	24360.0511657572	24560.1974432429	24220.6528220779	24634.8707833985	24676.5258648023	24998.8576747005	24550.1632347764	25079.6370880435	25611.2417638425
1770974_at	YNR004W	SWM2	289.416547391465	306.362588260299	280.859331981986	307.662931512461	362.506389082852	493.00535301408	438.530604402661	404.412825281911	619.462995890752	831.2608374406	867.50332115027	684.575467131537	694.78036166147	879.74115828525
1770979_at	YIL134W	FLX1	781.286723641454	700.914673132073	642.017192816132	1024.05249580603	1013.71984507196	1246.14856217267	960.290978172623	1158.08352248423	1453.32277663231	1856.84267240724	2229.7336359745	1933.90313106697	1575.0287364319	1214.84458642951
1770981_at	YIL121W	QDR2	15321.7016871783	12913.1762423127	14162.9392300154	12319.786364545	8177.21901319048	8547.41068024472	8485.0999346315	7059.46757163361	6920.86995444822	8234.7069167716	7673.9014245476	8476.01369930173	9175.72843017835	10819.9194777559
1770987_at	YLR268W	SEC22	4680.27110228037	3816.07467642204	3059.11771647737	4408.82611985775	3382.51181675006	2627.24115098294	1789.04158367597	2678.88014282572	2432.11955708082	1833.22309395539	1680.28673584379	1448.11851520817	3033.49424355022	3540.60639702157
1770988_at	YMR161W	HLJ1	1811.99526967779	1170.16245690352	1641.43983436546	1315.18419210493	1210.27460708041	1231.65069829586	1266.87984864988	1393.92822056568	1665.70029788471	1832.17145786946	1760.30633788379	1566.61887097707	1712.30263029278	1974.77673456424
1770990_at	YER064C	YER064C	358.370548116954	284.383415271256	332.070329913588	449.356690179488	478.881385586168	606.518770817167	665.756686967722	607.392469425202	767.072552405457	1887.30424596412	1617.22838354582	1508.1060958272	1273.02955537253	449.80080442129
1770995_at	YBR077C	SLM4	4647.97263068266	4178.68035526343	4588.23469173652	3678.86552869221	2172.84708294821	1947.6046271204	1709.20289736812	2191.42924219682	2616.32856832286	2910.20263785213	3059.70169455709	2369.69369365128	3496.03898303815	3089.09191492973
1770996_at	YCR054C	CTR86	608.230217260441	706.957550609778	1033.16699906154	794.061131778221	1119.89035574936	1378.30334059938	1429.06841370287	1071.1594139521	1035.53165503331	1150.40717443631	814.57708203357	739.116621353363	833.293906154005	754.534529350893
1770998_at	YNR066C	YNR066C	49.2968893209632	64.5802768976478	38.7991371541267	47.5497765988175	61.5080141175566	45.5084533295702	55.9414539578204	43.5675176087365	72.576453143997	103.409846755151	108.412625680818	76.0336579509577	263.692611782238	151.354477358814
1771000_at	YIL006W	YIA6	1297.00425004985	1046.62925223592	1457.41042499287	593.402782622808	323.751971781961	395.814512753608	474.666603840481	375.28422785499	411.543505475704	394.110731796215	502.192606237692	461.735983522224	687.884926250184	538.381171557707
1771002_at	YLR007W	NSE1	2027.72909681218	2365.59150735707	3395.06902267423	2236.3151572547	1466.24541248725	1922.23384185339	1952.27646415879	1568.29093099579	1711.0584554549	1933.43628338812	1474.28088123136	1780.42042680283	1558.61444675297	2111.47961228247
1771004_at	YDR175C	RSM24	1710.13921124054	1707.82442576612	1837.10246899118	1569.31129471145	1247.31478735848	1377.38690882786	1400.9133017243	1616.84318226756	1799.62344705657	1891.32975559459	1878.0127970516	1822.41574240455	2042.37215731508	1858.11812836448
1771005_at	YMR025W	CSI1	577.553338668959	726.827879456733	762.80511927845	693.134036904056	431.583555811928	471.444999551914	424.248310856868	371.928153470016	439.730556386126	443.117738816317	450.299278182048	357.192123446397	463.869003155624	314.868498086416
1771006_at	YDR375C	BCS1	1568.91296509319	1880.05886428015	2181.42293063604	1590.75329506449	1089.25316926506	1304.56244854938	1267.62462160634	1331.27437594334	1558.94887457937	1628.56380100392	1825.16149547207	1938.88771680764	1980.03596066435	1511.12460306739
1771007_at	YER176W	ECM32	1218.88294725295	1459.09235839376	1487.49086042942	1308.5776583457	1150.13923199921	1665.10112518549	1533.52227102516	1391.46816720301	1778.85559316779	2595.8664176072	2719.88891788078	2894.11684059309	2393.52376559489	2015.91297164536
1771009_at	YHR113W	YHR113W	9578.70595196508	6899.0271370682	9545.0563892933	8472.64259559482	5574.77027700815	4243.87466663115	3615.95151258881	4068.17184249436	2504.34257617511	774.294409916006	1205.66901789141	1347.91437939806	1650.0575570653	3076.3355011981
1771012_at	YDL060W	TSR1	750.526204750807	1680.32720832035	1120.22459177163	1929.07866066054	5665.2995569265	7476.7579346782	8010.31321484268	7381.57048042279	7974.53564740534	8057.08294899683	6997.18123957689	7876.58459662973	4722.22329072182	4176.97510322667
1771013_at	YLR271W	YLR271W	1244.39530119051	1700.69855317861	1646.93368602304	1360.29314180253	936.498333765886	916.661203317173	738.535759718755	656.298370871516	617.293412889918	539.041312604691	599.212313418482	373.409625349362	1164.16764614709	540.844691954187
1771015_at	YPR179C	HDA3	697.852526125699	721.003767513096	817.936118295603	668.878435605956	477.58179370362	546.810228597262	550.286113292493	508.495255684981	516.02334581286	688.051131803468	698.461900832218	700.251715534901	543.937834331481	366.368562019236
1771019_at	YOR137C	SIA1	1217.25638040034	1118.01443845211	1660.17466497695	1046.31093015495	475.804214455356	544.067981879019	457.548516442535	436.546254131057	544.721951573758	842.984017724883	993.846718044802	494.078244908809	2183.55763716108	1270.20996865982
1771020_at	YJL063C	MRPL8	2841.45325413386	3319.33998432713	2747.30581667303	2963.78808062199	2006.51016566318	2147.5831984754	1807.1910105949	2385.71331404771	2930.99235616518	2699.44304659594	2855.55182713804	2750.71529171647	2696.24257668762	2654.63336648892
1771022_at	YBR056W	YBR056W	3986.5152412208	5073.76077299297	7514.44136590592	3363.94522302808	2298.91884166935	1925.54458109013	1703.32325946461	1701.90775457027	1019.02515225115	399.657109052847	547.45014099447	339.371496939347	2365.33441036421	3131.79272354603
1771023_at	YDR191W	HST4	926.830246265539	1232.1308255474	1105.57333664878	713.30657401519	303.085276077133	408.976032139713	343.807315758726	365.509884673152	572.560601076552	720.057333905553	815.272727963117	549.86176055531	914.298131047417	724.191622622584
1771027_at	YPR163C	TIF3	4185.73716629279	4385.67533204428	2702.57558333653	5743.43341961223	8405.08647941079	9083.90784600932	9294.57257284324	9860.8841888376	10233.5654551056	11178.4666570645	10841.9683355055	10659.3048843187	10104.7968091655	7200.89710024035
1771031_at	YGL178W	MPT5	1008.92703498687	1250.44502829047	1307.67639474428	1448.99063279217	2588.34513897096	2603.56530693769	3482.26328265224	2616.33398323232	1933.08655336657	2994.03408275309	3163.41669745206	3300.98197552323	3235.71701919139	2065.10196019025
1771040_at	YLR189C	ATG26	3083.76580958414	3768.14967147648	6492.99279122697	2730.28309088888	1584.75258091197	1978.35740895221	2241.66586169104	1004.07666008729	875.96517440278	1124.69938821025	1145.63787430519	1145.72882608022	2344.14042381961	1694.72406377284
1771041_at	YOR152C	YOR152C	2109.05093877443	2647.03337572906	4857.39604359717	1611.83666808684	819.295564764633	590.803881366489	706.480130203023	417.425547252927	329.199564295698	473.634413115186	309.481705467236	237.134861138494	871.89820970203	920.752337065291
1771042_at	YML021C	UNG1	1661.26318178604	1073.21624800995	974.51731750147	1512.67296808819	1191.27270481143	862.952480392133	728.804961090536	1069.03344222891	1058.04182755398	793.504237493396	581.925388826103	686.382685507052	884.14814442806	1539.6145282009
1771045_at	YFL050C	ALR2	554.605902705822	588.28394021497	905.550753909922	623.240391889415	482.570004249579	750.517082906929	783.8446185825	629.612074711982	747.884806089887	1091.67465807377	1095.51851507855	1088.61908084886	891.121535096292	548.368295222724
1771046_at	YNL295W	YNL295W	1219.09404506153	1250.43649100272	1739.43678877464	1010.15653117692	518.581565966947	607.68176387601	644.887343254814	555.171392214504	791.019695099248	897.862583920259	1060.92336793258	1087.579435508	1067.2393923858	960.86049453527
1771051_at	YDR234W	LYS4	2520.15766401204	2778.88371819066	1630.43450359764	1796.49986107456	3006.73294632938	3647.49137792544	3531.5305082723	4646.33016554291	6265.57980029472	8159.36909273923	10700.6771649787	11289.4615281157	8572.29315593735	6938.16128670946
1771052_at	YDL222C	FMP45	546.37420592988	1196.10063097525	8487.18466449385	314.112258605421	281.758945538345	476.523932396257	1570.05458849272	231.460908292538	145.375288379512	166.128873121328	225.869449875613	197.186334617264	297.83002872306	175.425346549564
1771055_at	YNL301C	RPL18B	3567.65037324887	2509.06266955958	1928.36948776431	3592.78446828981	4637.92978284661	4937.49636061707	4996.66352810724	5529.36261131383	6488.04029173829	9726.6579178138	7698.75186893155	7000.2247025673	4851.28561349994	8329.87763927365
1771057_at	YMR274C	RCE1	1299.3811482733	1152.24618920324	809.746381591314	1203.05059694937	803.818636976867	846.150086318466	709.988497297324	874.136040387878	1075.36924034474	1125.86522640603	972.01487545066	917.495016908235	1052.25393442356	1100.88145036972
1771061_at	YNL073W	MSK1	2295.44162624013	2562.19826767422	3061.79269777606	1752.22204826232	811.776684676323	973.588988185936	892.112226207107	896.571702447863	1163.28497935864	1422.09444412223	1462.57006501094	1330.2947933277	1913.72884562004	2273.32049122806
1771064_at	YBR275C	RIF1	1386.93398218979	820.265031924842	1240.67070966109	1401.22187969407	1212.71569347668	1032.3606975974	861.000555135052	1078.9859933344	852.603979607796	828.820168583408	529.000838784766	502.331855384576	655.049093103648	983.77361760801
1771065_at	YER093C-A	AIM11	1610.05511763414	1475.69367320957	1735.3598574929	1234.84485189944	735.06930621068	908.188828688137	751.678853553773	834.933552785253	1022.53370508482	1028.23363446086	1000.62281139024	687.858221908211	1053.60406386776	2059.73852268342
1771067_at	YKL112W	ABF1	2982.7479916691	2771.14745067899	2774.49829630706	2850.95877653206	2378.67756449244	2220.8024204132	2193.22299801205	2363.22126462826	2378.36732524101	2796.71899958075	2671.45473854214	2498.29774402377	2447.30318958305	2463.07606301611
1771068_at	YMR137C	PSO2	1193.01778918831	1960.84678719983	2372.94240805617	1385.64127499407	1279.46421441938	1435.71694548422	1546.64370559931	1130.93748278823	1086.95774937243	1159.62482063042	1514.40526352043	1728.4954220144	1328.07158808379	922.230732649875
1771069_at	YLR063W	YLR063W	192.256837065242	322.574782741044	196.040278974811	844.353741831918	2270.56094516717	3083.91672704793	3410.41664551703	2656.74235415928	2377.50525169109	2721.17549179872	2594.0194767091	3413.31371139558	1192.85284905793	803.401699472086
1771070_at	YIR007W	YIR007W	2233.75409195332	1639.77564079675	2340.13358678268	1842.54431090494	797.265725125662	736.146064480492	658.195384855636	338.184310246844	154.581885960403	118.414415419335	113.246072540536	94.7730032342463	248.4403602768	526.96391361212
1771072_at	YMR159C	ATG16	133.400947261825	161.877707279142	193.248203848122	120.412644192503	70.4689651246738	49.8393148133025	66.979811846368	45.6429422926789	26.8708606834097	38.1407640679336	33.8666596487844	24.60418614578	87.3203613201776	50.2700763268071
1771073_at	YIR030C	DCG1	4532.59432832523	3526.39130123043	3142.14600478436	3413.91105803191	1295.5300174614	931.783161347878	819.21077550192	959.244634781092	994.132832981252	819.180014793942	592.575243390845	713.831424742826	615.888053922119	1348.94626824807
1771075_at	YKR085C	MRPL20	1383.12051398912	1309.17251152086	1017.33545618816	1227.88087017395	991.277035838793	1134.11367226969	756.963368682158	1269.98732535503	1836.17918339279	1831.83949771425	1710.93112932508	1440.5906003638	1539.06076765537	2016.04722160342
1771076_at	YGL068W	MNP1	2657.61368296693	2466.18535431279	1443.34448015668	2651.85195072856	2513.56393609099	2424.03544584771	1843.85618059868	2824.84066654759	3411.18186239099	3386.4823240837	3345.22505983982	2875.40743513898	3226.33973869193	3327.11328501158
1771078_at	YCL026C-A	FRM2	99.757559650758	95.352653288533	87.873742651809	98.357552922218	122.416740387014	165.585871987563	117.684475413649	156.10916650445	112.58798499861	80.8863185222023	137.248988385984	225.291158991874	197.421702398362	99.657114215058
1771079_at	YOL068C	HST1	5087.0897603474	4860.49735055106	5854.58502530463	5063.71149348945	4213.06516614186	5125.01711250679	5343.09463143636	5050.92328286298	5218.5510864043	5676.50384238461	5964.69291212939	6417.46196119329	4795.99563705535	4035.14435040789
1771081_at	YER170W	ADK2	703.232336369133	409.851690951621	386.756463539507	499.71788431302	216.603323927471	100.115618042916	75.2697964895933	113.450589502226	99.3255700411089	64.0043507361206	59.3803959331762	46.5751162290572	189.455929469144	378.62267183095
1771083_at	YGL259W	YPS5	44.2024480529535	47.1372311748341	68.7168221625857	32.1786874725656	28.5526781259506	29.8368219458208	24.8753646231109	27.6708704436445	26.3039175632825	33.5716199677383	28.8770666016584	24.8906169814188	45.9110576148653	229.852268139957
1771084_at	YIL150C	MCM10	141.879738060801	235.533238711915	213.892185075698	287.977584305215	316.137863766687	271.527040360836	279.902249389784	262.932720356271	254.069497553579	382.822002163321	592.291374900105	591.831948862556	383.995429296485	125.57776695559
1771085_at	YOL120C	RPL18A	14743.4976720665	14059.120373368	8064.22049547303	14840.06970164	16707.5991113118	17842.6407812395	18299.7307383261	17924.8583415421	18618.9450863594	20122.3998114865	20299.0386748409	20412.0764886972	20219.3615258841	19512.8157458951
1771088_at	YJR099W	YUH1	2213.06160171461	2230.97635758971	2478.64352830249	2316.28205465079	1660.00417301878	1658.88827863237	1257.50503466786	1379.99748733436	1086.10520423358	700.65197158875	714.134542793623	510.175500741966	793.418818372543	1147.04337268493
1771090_at	YKL220C	FRE2	455.008589966987	364.174547515438	623.377212148453	360.937805692634	223.682598514187	336.496970845725	362.797137020492	212.072369314355	237.986560540742	284.983045422285	262.342669598633	255.667390414808	339.04370834409	303.065239733064
1771091_at	YJR150C	DAN1	22.372192552306	25.7106037073514	29.1978580391945	23.0010987945602	22.7265249686467	27.061566323538	33.8152169425435	26.3178361295135	24.6419522763402	36.0136196602496	30.8835864332737	28.6838585043214	47.1598026583036	17.8427827853162
1771095_at	YLR071C	RGR1	2427.22242186171	2355.49804760721	2531.3994035975	2414.81719841213	2392.65817168475	2963.67911071878	3012.84469187527	2709.75540558062	3378.7330114582	3942.98663169657	3472.3346499168	3759.54067621726	2479.76467824517	2783.63668258064
1771100_at	YGL254W	FZF1	632.449722982069	540.389818837118	594.854458590181	734.105322708433	956.645703603503	1002.07669263663	987.308691042996	990.600084823931	908.919248745936	861.578549915206	929.424857329367	774.865639015924	681.618742340272	584.114262787388
1771101_at	YKL168C	KKQ8	1928.66903173393	2084.33529584783	2895.8782224533	1805.43195632522	878.363319507766	871.286182357702	841.874932395622	599.132193302075	456.27207963729	539.023785561657	519.582421673547	364.63682590508	1207.06874994564	1037.02546970168
1771103_at	YHR051W	COX6	6336.99109418817	6747.2916404763	7306.32671131315	5371.30796055202	3885.48428816099	4869.89561550672	4769.48321404446	4480.73181671494	5504.78266272645	4730.19754508337	5464.41955409413	4998.6910604753	5971.29220575929	4783.43982805622
1771104_at	YIL073C	SPO22	688.854255075394	498.860114282008	851.375729821195	743.629322736205	420.157088494145	533.238195981786	472.317148223716	389.769394706666	382.191601584575	316.376543860456	422.22724764497	355.211730411112	479.264766525403	414.737794010778
1771106_at	YBR162C	TOS1	15838.4082012921	14812.3844650193	11291.3017233494	15445.7135548826	14263.3546579426	13007.5874391445	9928.73862998916	13741.4561552127	12341.147094148	11654.6043764713	11648.4355330861	10913.1212525768	14474.1179106111	12259.441059217
1771108_at	YHR123W	EPT1	4239.7145625368	2996.77189369138	2410.76367277818	3730.50393808231	2641.71660027392	1872.80523579982	1304.13320176657	2313.15744793318	2248.87937012263	2079.23579309728	2195.43287701267	1551.31558277879	3059.47082945808	3235.11291556143
1771109_at	YHL028W	WSC4	4488.65301191311	3866.37383749535	2767.43135250875	3247.453555691	316.369344752128	461.840619382121	326.050764494359	225.17716678836	298.218011337081	158.789198890174	256.671371201651	233.782153729845	235.357957186241	591.010004288384
1771112_at	YNL265C	IST1	4521.90418999	3364.8402136481	3827.02457467751	3903.88105785968	2609.07304543589	2251.5838675581	1804.9886000155	1732.4269064175	1189.11646016189	1005.21377502992	867.327969406198	725.851160488629	1366.86824368975	1877.72771772386
1771117_at	YGR197C	SNG1	2335.80225117977	2158.64782598474	2615.36527792313	2032.72437196155	1410.27296934241	1685.73907293785	1786.36180859826	1135.01561009937	1151.21301749356	1113.95368162064	1362.76122613464	1769.54006128604	2214.89226471348	2232.23174829504
1771119_at	YKL022C	CDC16	2183.91191774301	2914.47998092297	3110.65439297993	2513.09620998019	1883.56573939866	2147.61488174463	2207.93868691988	2127.24111442831	2506.82324833986	2625.10260516163	2536.01077859518	3485.85005526475	2280.13673449439	1581.53350025383
1771120_at	YPR181C	SEC23	7245.2842793925	5671.27825590753	6737.7555212825	7117.7040393389	6457.93745356568	6290.2286212061	5545.3425558901	6837.69887240983	6275.59995540565	6081.97404752406	5215.17038649422	4512.88778810477	6209.33083851688	7165.74746723856
1771125_at	YDR538W	PAD1	758.25535627585	763.032478765722	1126.56669609248	771.223158639753	636.686801303913	664.317626225864	640.881754108474	625.231074904858	621.184584256307	593.384048427576	554.719270946812	520.381082456149	580.123491277702	679.289745233536
1771126_at	YDR496C	PUF6	1200.38105998776	1964.39164484855	1637.57840353177	5166.33360436324	10195.44440187	11630.9453621182	11887.5995793217	11472.0211324972	10412.7786877129	10595.384979288	10163.025529679	10106.9749292959	7275.29524095321	5123.81563901893
1771133_at	YDL031W	DBP10	1564.33933442055	3137.26381828102	3018.8655924395	3018.73028363563	5523.56225320641	7146.2238784307	7305.20414247103	7481.0191915472	7903.08108185475	9343.49654289361	9522.6809644445	10261.6023258783	7264.4820703414	3912.26670174718
1771135_at	YDR188W	CCT6	7323.68338337937	6135.12390639997	6130.31421874503	7458.25484737872	7742.86999542811	7777.23505823837	7071.37778629622	8367.2901421974	8437.73262049799	9118.41965829581	8187.41836888542	8243.65472451824	7353.35568157961	7599.81277282381
1771137_at	YLR360W	VPS38	987.707810725402	1239.09707440495	1378.82986881088	1093.67757879452	622.331685776001	779.569503793117	718.751847387937	607.129401421444	728.123379166874	792.159266657329	814.774157556765	715.178485391363	655.735017672533	785.351489824661
1771138_at	YBR219C	YBR219C	137.083219267432	102.223620139707	57.6437607536123	120.387876241394	65.6209531843133	71.9283178057198	72.299010667555	47.1103051402251	42.7329357183245	38.6065050209085	30.464608835706	30.8304603868318	66.4507895282501	79.3677862841601
1771139_at	YIL004C	BET1	2110.51401760498	2408.47744051596	2030.07629777409	2156.84360212256	1775.61699279711	1888.07030465517	1449.58666367633	2031.19907375349	2430.28540424205	2345.75340519433	2438.60072116496	2266.03568105084	1709.01300991451	1747.77313349737
1771140_at	YDR337W	MRPS28	2228.06944562416	2295.30433584559	1821.14605370378	2031.6518121553	1589.26128806621	1557.11608894908	1385.55172330769	1683.82179658106	1881.82353472833	1823.73678607185	1979.82921012178	1925.08448427983	1479.43343612276	1326.4550234958
1771141_at	YPR125W	YLH47	1752.38195107715	1621.54613523092	1482.00093064541	2568.97400224561	3130.66532075301	3920.80458063257	3594.97426568853	3533.62889608333	3506.38674373829	3428.51226448511	3470.16322751588	3798.78446058472	2761.4402603823	2494.79680460218
1771143_at	YML054C	CYB2	2146.25538199024	3135.42412774031	4468.34468500373	1826.84736156795	925.295877524919	1144.64709046711	1296.02549556142	662.686094578914	555.105177229426	344.201489295668	516.34366402804	563.279169519588	724.250298941734	952.841120722035
1771145_at	YIL038C	NOT3	2239.9870449043	2545.01866206413	2421.56628603562	3022.50022019009	3094.57314966078	3043.3460709292	3472.04781402309	3407.91738591143	3219.42566638922	3696.72175907877	4086.19223052497	4191.34658186334	4099.20761153058	2673.12188593016
1771147_at	YJR134C	SGM1	1273.62151173751	755.001870287004	811.240541857207	927.82202137106	1077.32385390572	969.203221405277	861.715748323942	1040.7461382729	1121.00455949175	1327.86527773566	1240.67363938366	915.872781733688	1332.1064497436	1227.52182978995
1771148_at	YDR336W	YDR336W	1303.97125724705	1402.66324806625	1551.98873151914	1408.93424621572	965.985033006324	1320.8369232392	1383.45871502528	1041.27718043506	1166.25949512914	1259.08873603639	1336.77599408282	1327.11446352465	1091.5131251062	1224.63136239903
1771150_at	YPL107W	YPL107W	2071.06462959463	1975.43327502413	2343.88244723356	1907.57272056927	1341.43931066887	1591.45926769209	1751.63295299882	1107.9869224606	1159.44319514711	1437.38246369062	1986.56629560456	2013.00305157311	1649.46557410005	1166.76319192561
1771151_at	YPR081C	GRS2	1845.88764835023	1974.6765181781	2412.53007505016	1737.53067234993	1173.14182759722	1168.1694125818	1111.56015500583	952.77030485718	643.166434579657	402.886783394886	404.938565229413	378.412134384266	780.768866675082	1133.41050210573
1771153_at	YKL103C	LAP4	16048.0216705056	12351.0774559951	14996.6358503753	15452.5448045452	11449.3022360716	8430.64693879669	5733.18573587686	9654.65229020677	6896.35643579367	2369.03554016493	979.83489598612	563.54111254308	1140.60584021983	971.814071077076
1771154_at	YIR023W	DAL81	2114.50357524466	1580.13456656785	2100.72268998376	1661.25594466261	1154.76804678539	1370.06711601451	1412.36031205244	1259.45012469346	1500.66395415215	1950.89062298652	1869.47986635043	2041.85143979722	1616.3888558098	1174.95999623324
1771157_at	YDR524C-B	YDR524C-B	28697.0603467726	28175.310355365	26781.4537277457	28623.8626651522	27857.772306186	27077.97618952	27451.7806955953	27312.1783091374	26719.678752626	24544.9970187393	26113.5457120631	26632.0936211376	27332.2940017525	27034.7807458769
1771158_at	YLR342W-A	YLR342W-A	1411.01908631695	993.236358372583	591.260700618984	1536.42960757722	1453.29554936959	1053.09882819769	907.31274148116	1524.95131424023	1695.9781767338	2069.58373824481	1344.41129389817	1347.68307531645	1079.16041548633	2247.21896176343
1771159_at	YGL111W	NSA1	802.051962428375	1335.31649634112	997.78433301981	2085.30379992259	4409.33830160491	5491.46175663273	5528.29725329704	5517.19970180722	5845.71547314968	6416.87841293029	6608.31448936132	6884.94929841555	4326.47831230774	2960.23724788398
1771160_at	YML049C	RSE1	2071.12083707977	1756.24723091833	2763.21151370536	1807.02843771194	1417.92133101741	1540.69088081994	1596.94101894579	1389.12259724098	1277.78450282366	1042.6021174911	672.208545805915	665.679439224272	1290.90106149333	1777.72869747658
1771162_at	YJL162C	JJJ2	296.433853013897	334.559233031968	477.365449080875	334.049973553181	398.672549416078	490.572988062733	574.921656832909	407.545735375819	430.948246870559	554.340212709501	421.216186615652	457.120154591622	414.052834099599	349.680991179823
1771165_x_at	YEL069C	HXT13	27.4707287053853	25.3140927458435	37.1189847105959	27.9382834184872	32.0838168602385	30.0128019289478	30.9207516935052	30.519215581578	41.8093324376062	28.113976344229	33.096425374701	36.999891031194	41.3371306358162	45.778556527231
1771167_at	YGL091C	NBP35	1567.34946382697	1357.44694626425	1463.0748204036	1519.50426388454	1128.60545130693	1103.00977843233	1044.21966727445	1209.97142567376	1429.80084796356	1584.89102396132	1891.77247703549	1721.15399158908	1784.05561034574	1445.60262950459
1771169_at	YLR249W	YEF3	19621.1231902831	21400.0342029857	15349.1246278478	21300.6265218828	24663.5596599783	25537.3085229386	26350.1696857038	24557.4046763643	24684.2656253489	25608.3497137243	25322.1401725721	25811.1633284206	24463.0920161233	22702.482054116
1771170_at	YLR316C	TAD3	515.215908481011	506.712937488871	453.975303812777	620.593348063758	762.556496052856	989.982139094099	962.096514206429	967.35204215545	1104.50931883176	1176.46049876626	980.914757128004	1205.33620565336	1141.32276402251	1103.98878653487
1771171_at	YHR072W	ERG7	4468.23297980156	4034.36811894642	4114.39106808145	4302.41058865669	3820.55408341668	4750.7826770945	4411.84754594614	3930.66185119953	4184.44012123357	5126.11398893894	5320.23531644851	5658.7939380263	5087.87110922978	4639.74581153633
1771172_at	YLR328W	NMA1	1325.73910008832	1124.7275868457	850.182719777765	1315.60255511749	1715.82034377927	1790.70761323199	1662.01678346317	1902.43357938049	2020.85948953161	2468.81525584014	2735.43626747002	2327.4547215303	2511.99944479478	2324.95377111136
1771173_at	YGL070C	RPB9	1908.13068223902	1600.68656503497	1004.07171077921	2384.72524783126	2949.84914545516	3404.3083441353	3087.19867519021	3252.66113081632	3718.36497314458	4124.89983402749	4075.45888898699	3668.14103726258	3501.0049271691	2648.42190140769
1771176_at	YBR023C	CHS3	4473.08393311471	2833.50342582574	2836.99051420535	4249.02288205503	4093.15040648687	3705.83611525202	3344.88373716459	4341.3976392647	5351.19663812578	8799.31980813059	8114.85829794987	5585.11705518943	8947.48485765905	6766.32686335543
1771177_at	YLR224W	YLR224W	4438.90612571626	4568.07872084689	7107.8071486273	5335.04162228943	4582.1771727419	5446.75913869059	5792.50644699191	4445.525844364	3946.51148106049	4049.68504397049	4072.47233190918	4218.0788492321	4059.64600169911	3302.77966073627
1771179_at	YEL038W	UTR4	3804.61021678771	3598.24593763578	4257.53949870821	4188.21243839462	3619.09496316668	3899.89024619549	2829.52966065192	3535.48629925612	3092.09926108988	1849.25615369426	1029.19612598976	857.360578957907	1357.36387243558	2108.90862942558
1771183_at	YMR202W	ERG2	14893.686515209	11955.1344121643	11693.0154254221	14445.7711596562	10921.4907835603	10768.1392946603	7617.18556978788	9951.7821554981	9361.58687739434	9288.43895604171	8479.44284399176	7225.44535669761	11168.0592190916	10909.7625190532
1771184_at	YDR200C	VPS64	2650.68122388013	3105.44170492259	3389.29218524754	2585.68409515728	1517.29996614857	1497.7650175774	1428.55942585374	1345.40309101228	1358.29561675202	1376.75135896968	1328.2217074832	1468.52193137863	1472.08835182583	1845.93906706895
1771186_at	YFR016C	YFR016C	2596.94771156374	2226.4961875024	3122.67412273163	2547.86371669149	1751.24948488408	1774.18573889184	1827.36545101683	1341.99163780486	821.309891603818	752.047403044259	593.872654911424	378.695075390536	1225.83230568599	1507.66870413253
1771187_at	YGR141W	VPS62	2387.71758339912	3363.94067608772	4221.0119274385	2283.09554345022	1683.03343485604	1881.30775431365	1709.82388147975	1412.83091569557	1451.13621652629	1408.95976870599	1614.33778179918	1252.84292255001	2346.29972091023	1917.65618878903
1771188_at	YNL217W	YNL217W	1849.38561409577	1428.06212698832	1268.26673665605	1701.39845183274	1139.39236867427	1230.17808450339	1054.72006260102	1154.27257809047	1612.31570011454	1812.24335629394	1781.83818821494	1465.22260006265	1600.39045537845	1693.80573451845
1771189_at	YKL121W	DGR2	1651.03999273138	2169.11048871052	3343.51431218811	1525.05242228328	979.08591169091	1368.153665061	1487.70113543196	796.356121614712	807.329706588929	971.175745954013	1081.92941208059	786.501231951426	1128.14686126444	1224.92557353026
1771190_at	YGR177C	ATF2	398.087304137075	250.628189966541	256.47023286799	326.282796255901	221.935661544205	377.350465624574	342.276942529327	286.432415470744	350.569745076973	539.636532213319	265.683895669387	335.972056017871	439.667595813554	524.674027249461
1771191_at	YCL034W	LSB5	6325.92066134813	5070.78065047561	7627.47947499646	4814.90548397233	1718.07524116603	1411.79204764959	1217.35274172281	1399.00748839744	1246.09590179427	1052.81127072307	1132.37698602613	1050.11349372109	1773.9698613165	1906.62655277201
1771192_at	YAL067W-A	YAL067W-A	45.7457005038029	74.9015448672653	92.6258789998747	55.0837814870699	19.9384398582318	32.96973310279	33.3408083762936	19.0852068840963	14.457879693957	16.8398351676847	19.9379669048613	21.6548072699441	23.7106194075238	31.7849514685265
1771193_at	YOL020W	TAT2	280.774168790236	174.68694691592	172.852226279696	418.35126297503	666.777078282728	639.753494931444	497.820815642264	1632.7635128341	3216.32720565854	5543.37775355556	4653.5125553542	4515.95413016888	5429.29461341616	4249.70276607314
1771195_at	YCR026C	NPP1	1530.65813202947	1336.13211978664	1706.18721950031	1550.71727514193	1156.60171025884	1384.85260822642	1376.26637602049	1228.75627979123	1379.57811638542	1672.57596879023	1698.27411038285	1673.39892301211	1508.53221032689	1003.36602669632
1771196_at	YBR136W	MEC1	1238.50234335963	1392.15032897108	2900.76026009395	1180.68021835038	1196.32828072265	1848.51555809105	2253.39686475603	1317.84418908757	1396.16678241207	1801.53189785434	1556.8045379902	1675.09852754882	1165.53352428171	1255.38757389211
1771197_at	YOR155C	ISN1	2765.9121903553	2240.13432699149	3347.91940243793	2570.47021724319	1642.84758127825	1328.40075316616	995.351780107638	1357.3038086335	869.38566609219	520.166808084511	513.612039240588	315.952877610286	954.920882590482	1536.87992124759
1771199_at	YGL122C	NAB2	3156.66853863088	3858.88677506379	3613.86909952739	3836.24105696223	4681.60092548689	4785.70139214377	5431.34512504975	5648.68088689579	5643.98542791854	5704.65774866053	5885.3031626454	6505.4739785317	5592.05421702141	4409.21455738309
1771200_at	YOR258W	HNT3	821.515332689261	1003.7890901799	1233.40435097895	899.049162301429	663.817514430647	729.028770059401	586.71978304451	614.634339293048	725.692677276567	700.465157591756	719.669066735938	621.810636709923	704.154673616639	588.330376128948
1771202_at	YKL034W	TUL1	3652.67013186536	3963.57597092348	5729.42413671955	3417.67665441548	1704.87699931445	2089.33698661096	1752.85263081982	1306.52616710181	1051.74630847754	848.348422092503	867.828823747543	723.244352728499	2224.05049121247	2392.35205374265
1771204_at	YHR050W-A	YHR050W-A	167.798466221013	126.071347129093	164.289891893003	113.892556407979	86.0604471642195	87.3943211121614	95.79258980715	60.7346903343998	60.9443200636344	49.5458199717534	26.0212514215722	39.5420791157302	82.4126394453583	108.534634645026
1771206_at	YKL165C	MCD4	5177.51715385611	2820.82163465176	2132.56242637183	5112.81220139076	3552.5197559855	2076.01669118323	1134.32515489809	2804.614106199	1937.60345999166	1384.6278610078	768.633469187111	595.40157158063	1484.39885079088	3631.3123356965
1771209_at	YKL122C	SRP21	3584.6803609557	4386.40450407303	2894.56002356683	4239.58957878956	3742.90266710422	3956.18495884865	3357.13985523484	4255.85303145158	4480.98451327378	4478.93811767645	4491.15287211127	4623.48083178185	4452.39201411424	4313.90480397046
1771211_at	YLR037C	PAU23	9780.25433873018	10382.8345372512	7403.5466887452	9673.3990751934	10878.9045107885	11429.5288313316	10083.3665511753	9883.4433789813	11994.7358754153	12993.4549654547	13119.7617474545	12056.1608954987	14015.6780617782	13554.0845905112
1771212_at	YLR306W	UBC12	1279.61035716036	1520.6900461576	1744.37220770392	1224.10629191336	754.183411084511	1017.19056774852	753.170063900504	734.359292682657	649.061680825302	531.720391423045	403.698900842117	292.286634661611	624.551466379458	911.025500807474
1771214_at	YOR347C	PYK2	1441.55772969619	2203.39497050084	1362.46473950905	1752.99541044499	1042.75430202881	928.189984432617	579.750764825648	772.332128362548	393.27846734685	238.37884425717	400.094358579661	404.721805858107	1392.67245701852	1017.86010291497
1771215_at	YOL064C	MET22	6553.35194943734	9896.34463541981	3778.12282255097	6428.01261171553	9682.1670500627	5832.72989820405	4997.42315780376	11472.3309546666	10262.4206354291	2837.29195609457	4279.68673414348	7184.26093418217	6068.56310515572	5712.7345468239
1771217_at	YDR452W	PPN1	5766.15723446962	6230.19858364544	5988.71250490391	5459.69451272077	3576.28072685644	3162.09761107912	3034.23280629776	2832.9657354095	2063.14405630085	2094.71905031937	1812.71339756031	1495.13156219645	4422.2693896809	5012.22111129985
1771218_at	YDR349C	YPS7	3243.49210450818	3601.72045789191	3173.5061311083	3592.62368903395	3119.62556504547	3686.0455491572	3646.73862340833	3455.10466752561	3626.77681444971	4088.95625159738	5127.55582099445	5123.40353330859	5923.16496872644	4551.40033041348
1771219_at	YFR019W	FAB1	4254.65260227911	4608.05078329231	5029.6149888713	4683.185642588	3510.55929056927	3901.11956725572	3236.19539978657	2762.03456619182	1800.19753797046	998.940005803758	758.200062368305	712.027375701287	1697.51200560079	2364.40426648293
1771220_at	YKL033W	TTI1	716.233263607864	606.258251727434	741.336053595238	561.802138416388	630.533570766196	798.864628093215	860.373437654811	682.599508906435	847.206387036034	1110.85693417284	763.767038302576	909.028484892121	742.755523815354	980.683366443699
1771222_at	YGL096W	TOS8	1403.16334082556	2488.85417862288	5968.19755239342	1416.75275755535	564.825334577951	855.681174450546	1236.29003435507	407.579055721985	341.076608370372	532.760030381821	682.335085321965	1015.18000890774	639.946888553272	577.46546120884
1771227_at	YCL011C	GBP2	8640.94163506751	8497.60692478552	9666.98146382806	8618.15205361916	8325.51837331166	8630.54081304341	8933.7301811173	8675.18014765848	9230.6603680035	9716.90551419384	9012.88834290113	9184.17178241477	8200.63669950022	9117.47155672753
1771230_at	YDR288W	NSE3	1615.76853375979	1137.64747370007	1851.01024290024	1393.51327811624	1099.58107599119	1183.18998589099	1395.36522231259	1330.75727322914	1396.17705964433	1686.45150398352	1596.29264108855	1356.56599806295	1600.03471563353	1314.73458896173
1771231_at	YPL180W	TCO89	1711.11672783964	1761.81831152365	2597.13535886934	1536.9794376011	1104.81797960834	1349.28403083292	1326.80627117568	1114.05435253473	1242.48447205822	1510.6185542967	1647.98764328933	1699.48898531243	1744.43175207895	1148.48251734282
1771233_at	YDL104C	QRI7	608.383545612238	899.175458924847	823.122007473318	696.54075675438	482.397041218763	659.44569362745	637.35738884154	562.199048729731	754.088739921531	524.299608372543	712.532403756444	711.948058962542	856.690182493525	596.585124482617
1771234_at	YGR218W	CRM1	3257.47269590521	2878.40795927191	3633.80329860851	3236.75586043058	2746.80625732168	2852.18598143525	2996.68493399824	2642.98978165723	2551.22151383323	3066.71555509812	2782.05113386681	2604.52969971194	2926.08081043325	3494.72021482481
1771236_at	YGR036C	CAX4	530.126155246628	408.886733651633	458.622900041551	677.508373133372	787.210271316688	695.219411175305	689.504109789147	790.158158953818	688.496914347508	683.606419631868	564.711948735718	377.5917722488	624.489367044852	613.281722222186
1771240_at	YDR109C	YDR109C	888.060705689038	804.728265656126	1187.192388042	915.584232813976	828.17190744666	913.005023069687	1164.63772818226	833.116976780878	775.994559290715	680.182712358052	661.797021296417	733.559747138171	752.736319168463	816.390090185498
1771246_at	YBR252W	DUT1	5955.66864797326	4809.93997078513	3544.70403242827	6590.87350502837	5466.30444576583	5862.41468386739	4111.42458257089	5498.37040859135	5932.05294694896	5761.19807855418	4720.78112831279	3975.69799312541	5136.04467450128	6672.04990898809
1771249_at	YDL008W	APC11	3956.28083657252	3177.69613292601	3552.26253858338	3750.18012442771	2466.45016138793	2427.35495067819	1572.46799806337	2080.59229610303	1794.31467018209	1400.04465986567	1349.74034728452	980.78179550001	1855.90177955468	2081.01515329951
1771252_at	YDL139C	SCM3	620.742522024934	703.330288191537	851.397329064866	549.829545828164	264.314376288033	268.186695156645	249.78396053003	221.240251699768	265.13687668876	325.500286723945	256.872753057005	130.23749406162	470.976817360186	339.444056372314
1771253_at	YOR022C	YOR022C	1173.75480912084	1385.73394771429	1579.76717099671	1237.21487669951	716.624497871065	783.95193169339	684.261039588809	557.165354323968	574.222241469157	599.452641047621	600.176540318605	460.003379417589	629.314869528853	717.439121156903
1771258_at	YPL066W	YPL066W	2868.56866074548	3053.44586549703	3385.99559410169	2623.03547410606	1682.06809140068	2178.22797925055	2281.34950153189	1715.79063532104	1967.74059396235	2615.91497967686	3092.60675178698	2833.15323837264	3228.10665585875	2668.50875836408
1771260_at	YPR005C	HAL1	763.864746351408	753.76719331191	1297.07100011931	632.912464041587	378.224962163667	380.634775399056	418.879114978817	261.093144953803	250.968266539708	338.708661850157	325.77773343754	255.481978507249	722.349481986284	422.925934643451
1771261_at	YHR155W	YSP1	1418.82777926141	1233.68433561864	2086.94516637481	1370.23562547972	931.853665116316	1000.34259518074	1123.67106617016	815.727573750207	798.133245079016	929.453177184056	635.156522826518	657.648422971013	971.366030755426	1268.65778700819
1771262_at	YDL043C	PRP11	797.16931450829	799.375816971616	805.38765108203	1301.54106451024	2001.46860309536	2361.64711365604	2587.7203084136	2265.56911474999	2091.76051507856	2317.57679686274	2667.23237080575	2428.24513210201	1911.84650056271	1416.13674496067
1771265_at	YKR049C	FMP46	2429.51579269026	4977.70968592031	8944.77209246864	2414.334741642	1628.3387637781	3073.84783119481	4112.54779420109	1703.45520660009	1603.36192603355	1162.93286131926	1342.41644844777	1216.51881232084	1755.47071489273	1888.92352384086
1771266_at	YER036C	ARB1	4606.64344725563	5645.86968267218	6526.0368627291	7092.31531553887	10317.1353439776	12005.1955060385	13248.4580815032	11791.5927922351	11676.1977767607	11930.1235099783	10685.6154276679	10612.411411175	9523.58211088303	8783.51958668158
1771269_at	YLR103C	CDC45	2003.51311121536	993.43853141386	905.779508785316	1841.60685664354	794.268444440846	383.110928461721	299.891734693904	604.324019669383	539.371752849602	468.960749166039	269.917652772698	204.918041032627	420.564184619604	1739.50251627671
1771271_at	YKR043C	YKR043C	6742.81216197024	5489.71086088987	3097.21352721071	6982.49312925724	6853.23528663795	6797.76372033941	5771.45125103997	7474.5397116473	8203.28791576588	8066.74795688286	7671.34323281512	6893.30196800164	7209.35601377669	7428.48155727897
1771272_at	YPR182W	SMX3	3303.51686515012	4110.8998227506	3600.10742662525	3604.52024945873	2843.89963432144	3575.23418768537	2812.14058340345	3184.12434196128	3405.81878592362	3211.2735974613	3475.10866545455	3272.06820853784	4310.69446677316	3357.7951454021
1771274_at	YOR351C	MEK1	68.2540462991148	79.8322747901205	112.068567863921	44.8345466307852	43.0196266889179	32.7248797656494	48.8071789515172	67.8590227127943	36.6693552737341	71.1718101590721	41.4403928854603	33.8883922932636	53.1308818448969	20.2386466063656
1771276_at	YPL057C	SUR1	3323.61808601077	2349.38477926323	3230.32286324599	4297.76966230357	4341.47133064581	3269.76444781553	4575.01621133025	2730.72738088715	1421.74270296481	1415.48847441029	2239.91481439491	1697.63112218777	2025.71210749769	1538.13893057371
1771278_at	YOR171C	LCB4	1181.86106474852	1468.41434675157	1016.26987050153	1092.8852571493	979.52301408818	1053.25904712222	1125.48489829301	938.830440154445	925.744624307478	1066.27252612315	1553.510110802	1787.05551947389	1937.42421325636	1385.63029205735
1771279_at	YBR143C	SUP45	6875.1026908716	6139.58227646467	3873.7413409034	7560.75685359282	10365.2545106452	9886.51656054934	10716.8248263125	10487.9857485899	11385.8939916246	11459.5498180615	11336.2257004299	11453.5610534729	11420.1548492931	9950.97165536652
1771282_at	YDR002W	YRB1	10273.9824762934	10495.9235457299	8515.5317145221	12544.2038430718	13193.3062065202	14223.9148427722	13341.8341626373	13977.2692876949	14380.502950974	14067.8268951068	14000.9358341625	13129.8533955685	13508.1020224976	11582.2629066486
1771286_at	YDR541C	YDR541C	1090.20298497561	1025.7918878739	1052.9736490827	1115.02791484939	958.175497984791	1021.99539422383	957.719126063425	1025.72580137379	973.329214317725	998.2369744476	903.42588347079	731.857203849595	1072.88651528257	1105.9559663663
1771287_at	YGL012W	ERG4	12563.6417936387	7398.13158144713	4393.55240046222	10477.4210614879	8469.612767888	7238.05063796801	4572.20140714079	7945.5351924524	7515.01533256054	10776.2235408584	9496.62619960947	9388.11645561907	11950.9794172493	11309.6631826819
1771288_at	YGR053C	YGR053C	807.17032227861	1277.17590149551	1940.88635735662	805.888642191648	184.957886852474	159.162581661501	86.6642480263867	97.334185722994	78.8556090938539	40.8839168834087	46.7516351882066	37.1827969250047	128.440561443002	224.491957425275
1771289_at	YDR531W	CAB1	4472.18071485176	4148.24439034063	4546.68763333215	4476.41304001748	3779.22963125803	4099.28883073516	3457.53995863804	3793.49833724885	3850.97729752642	3186.67026076487	3298.90130322647	4204.47685105829	6441.47488394662	5615.01825665747
1771291_at	YAL037C-A	YAL037C-A	311.364939973982	109.576981459566	219.912151047223	318.537414641853	171.861828186608	110.333720244104	92.9828033606665	117.458677730649	71.421857890736	83.9570280859838	118.938989312663	54.9346572652987	65.4609009753332	59.8976815408509
1771292_at	YDR224C	HTB1	23678.8570819077	22653.0132464	24392.0254150382	25212.2303819737	24099.9772115316	19646.6526716945	18387.8932017014	22335.8050100246	19897.205574074	18581.3877635865	12774.6707414374	10774.0877255947	14699.347738366	14491.461220251
1771293_at	YER168C	CCA1	1512.34744211252	1603.85829710699	1169.87173817169	1623.12438493321	1723.85411722956	1774.34582649353	1739.66393252212	1978.67445881214	2191.02360058767	2493.31865777367	2225.42395451314	2490.41699847053	2115.24794720897	1856.54073144001
1771296_at	YLR091W	GEP5	275.389421251382	252.502648753939	432.506874839783	271.818063314693	265.129227112736	322.888430917429	322.940371978717	271.023594334447	260.422875520917	181.236354263314	223.443253220295	104.173312795889	308.121417852	266.045970715241
1771299_at	YDR347W	MRP1	2274.76792537753	2941.3953649994	2329.34553091814	2571.44844773458	2084.735137001	2212.67066390213	2055.33312353343	2523.45567427691	2801.04785824813	2899.9031946551	2891.8500510971	3078.56242805301	2800.71391178607	2565.0494423703
1771302_at	YOR246C	YOR246C	4368.78985650842	4195.18702357897	2953.78289261358	3887.12403733936	3640.72687512395	3438.0277225634	3165.88568210278	3737.84240850902	4387.66371567642	4645.56497310976	4179.02801901067	3956.09161524795	4129.14616126688	4719.43938933163
1771304_at	YLR222C	UTP13	627.096683171387	1164.25542710093	349.01700447661	2318.22795733111	5659.56008778894	6694.51617222208	7017.39489803351	6448.83536819098	7001.35330797902	6784.40664087775	7371.15833588023	8059.40409603718	5341.29516458883	3414.23186907546
1771305_at	YGR282C	BGL2	20164.4180517558	17909.1845290691	14632.2068957726	18616.3205230757	19437.9585590648	17135.946195266	14478.2512584203	19041.0593119742	19289.8820069767	20320.3624214933	20116.8059032878	18402.1795762172	23003.2424437614	21152.8224511316
1771310_at	YMR241W	YHM2	8880.80943460336	7006.02669382558	4540.99734919334	7366.765174858	6199.80399076755	6687.00196019875	5385.25488443594	6092.51095256663	6858.74747868802	8321.52959362551	7757.89265232614	8064.74115517202	6046.22546851364	8161.14192835416
1771312_at	YLR131C	ACE2	1958.3481244051	2343.19419178385	1498.0503243171	1683.56819719526	787.432001304302	1006.22859505163	610.018851987438	769.163242915965	1072.2050302358	1334.65817123576	1359.13665263299	525.774623385127	1183.46433866706	851.220692577332
1771313_at	YML075C	HMG1	5448.79167139951	4521.51168666433	6459.92356706366	5102.35988341454	3556.37026188396	4880.04575442702	3739.02869287434	2727.09184380245	2667.08131584568	3406.22694802244	2544.98833664409	1497.5916154643	3521.93125941132	4431.05181480149
1771315_at	YPL096C-A	ERI1	3163.95141309282	3104.54822393023	3375.98162133156	3555.48955639903	2660.12313652867	2954.6037445961	2504.55039493935	2539.63903387757	2945.5697504191	3101.59859039156	3186.14960599237	3317.59603005222	3531.98314784472	3250.64241425624
1771317_at	YMR071C	TVP18	7409.9283364009	7951.81483361302	9267.25445043553	8265.10193835262	6683.61001501353	5982.84502622921	5827.86085141966	6041.50269317231	5280.02809468614	3580.92734504196	3266.99082250487	2099.85892350056	4776.68710458523	5146.4050024541
1771319_at	YPR093C	ASR1	565.854277370339	851.563483913387	1071.2404556582	828.057097475312	764.15765089717	954.985279592387	907.914636420768	792.226955187112	1068.89338221957	1272.59132632328	1883.18592468049	1777.78992947205	1282.66442946568	499.825772241589
1771320_at	YER006W	NUG1	1345.56497517948	2623.25746469326	1324.74510781345	2998.6668197875	7252.61651816105	8662.12464701148	8972.59150074017	9324.61062906681	9730.13505729967	9520.90243234266	10049.5657703825	10008.7079607614	8394.96000534697	6415.78598620742
1771321_at	YCR052W	RSC6	2042.52840786402	1467.63398414458	1354.03529943921	1889.91717888253	1785.63578583238	1920.0474488002	1826.21978938406	2056.01687952238	2383.74079885329	2880.93869616049	2815.14092861791	2634.62844285715	2886.69408820814	2573.07244175737
1771323_at	YFL020C	PAU5	765.403871376283	827.720226496199	1498.73943987735	619.688781134579	314.302164000734	410.826602882843	427.116604235564	286.81008762391	310.938081231607	295.659351627301	316.176744425451	398.59417594027	403.509188480397	739.339883507959
1771324_at	YCL059C	KRR1	706.042423824561	1526.65681348697	887.521501223671	1656.90836768978	3486.70158151975	4538.67549733831	4680.58349182733	4877.2035465914	5189.71056214834	5480.97806171876	5450.74758319153	5350.70408732839	4109.15607719463	2710.21293216485
1771326_at	YOR190W	SPR1	240.862977030812	173.485626676737	223.490147126094	178.156198786996	102.569544778568	115.331467894101	117.132039118695	69.2491984965264	66.7662774571523	52.5517263184018	49.5111107762838	72.9878022665175	180.53777002001	156.189820684278
1771328_at	YHR200W	RPN10	6790.6671494319	5183.08089331972	6218.60878451555	5704.44730792772	3732.57001599299	3134.02560103655	2587.67189868535	3154.59902409712	2885.19466916525	2197.16605607808	2128.27431600865	1946.50763174955	3179.97679053067	4981.9550565953
1771329_at	YOR257W	CDC31	3388.07911467747	3371.31754889268	4060.8112135991	3582.0280081713	2991.74090339359	3075.44253422013	2772.07542449826	2772.88241282988	2930.06299751297	2752.06721949234	3096.55052552476	2827.52502652165	2728.13733525197	2503.79286828241
1771330_at	YDR235W	PRP42	1839.5520020367	1892.84006394894	1965.97107201006	1929.7464875207	1531.04268511821	2081.93559574575	1957.55753439419	1748.34659749196	2211.35514879604	2627.96524076533	2364.2217059388	2445.23635121893	2419.74815580659	2266.92930932284
1771331_at	YGL238W	CSE1	5287.75742810214	5118.32460613899	5157.11515891603	5368.3162109458	5930.7716425161	5801.26616880697	6247.50502691438	6222.99183915566	5983.76999456552	6376.93470388622	5498.57282237371	5545.68059356984	5266.4424080013	5962.70765223375
1771334_at	YGR166W	KRE11	952.744064314216	954.626682061708	860.148978670662	1101.64131882739	1119.83328141578	1371.43769581739	1184.78619983346	1394.99337114983	1880.02951985851	2403.75631201195	2343.08405157358	1932.81943543529	3600.69435128655	2938.92811254147
1771337_at	YDL046W	NPC2	14504.543883149	11146.3084476468	16005.9059753691	12612.5562312904	10037.8392982657	9465.62911498089	9154.98427532581	8713.14104359068	6567.33680053988	5408.05341324533	5319.74467508772	4215.99252370842	7839.89068252819	6983.81461808104
1771340_at	YLR267W	BOP2	246.187019802464	305.867065725844	757.189780017463	222.633699233268	134.466949662053	207.319906299131	219.101814599555	108.608806300555	82.3710122654775	84.4398307690368	100.083322946814	60.0392793480143	129.66004110231	60.050429618322
1771341_at	YOL154W	ZPS1	1212.23571890424	1001.37789346803	1706.93677420964	946.602165629621	765.350081872254	1158.20726404168	1220.00338249995	855.994889744676	1016.57115206083	1253.0689136347	1718.50812969081	1361.34893698972	1015.59503811038	1199.30821736499
1771344_at	YDR534C	FIT1	458.637685182174	481.125279358767	901.761607739757	342.264033818759	214.188793196946	395.389079476384	428.218035532554	191.296795632125	140.349871888646	142.055777887807	227.717887467715	253.806294565129	225.255468970344	262.605247876087
1771346_at	YDR354W	TRP4	3549.75844046233	2082.7336633182	2323.6102411726	3665.54169739457	2615.34091729017	2339.89389697399	1886.88687039156	2484.92222063328	2014.30776664671	1506.73264332897	1837.48904278513	3834.76058230035	4109.25994984453	3347.63270143634
1771348_at	YLR040C	YLR040C	648.871429335207	539.154368639859	458.283982902358	636.01413756433	635.871865887334	784.659441760371	489.582640608152	693.689774655887	741.6921607904	737.279509126988	843.89118323691	671.621085064894	657.689046939363	499.783227821382
1771349_at	YMR037C	MSN2	3045.22981775668	3070.76293895076	4604.93259656938	3110.39747439643	1750.64027002073	1821.59078367128	2032.96468702722	1496.99240977408	1512.25766453217	1723.60898700143	1786.07593490941	1600.43651231989	1889.54535751481	1718.5400291626
1771353_at	YBR121C	GRS1	10733.8702945825	9762.11760386221	5333.63217831674	11478.0938820235	11913.5133882942	12048.7041833923	11111.7281861993	12710.072308104	13327.2770560476	14865.0419275422	14263.8526890119	14154.6564342454	13903.2457555395	12950.2299263764
1771355_at	YLR457C	NBP1	614.060336457648	564.881163861346	807.98463735634	583.133256241499	282.13900589657	278.270949715882	296.278591804219	261.247421093167	325.380201169588	321.818116252713	303.981604049091	335.568548589396	407.112558882729	529.26410439495
1771358_at	YHR178W	STB5	781.722907309517	957.955384474897	1349.92291161088	716.853436672001	414.339635674684	564.640279748644	622.903413246003	384.022946672278	399.550176361269	465.102735937296	385.450655816487	390.328680354723	339.146625171279	469.696715879252
1771359_at	YHR085W	IPI1	571.467359916556	993.60012358616	910.523057126828	1804.58054556886	3025.03790376913	3872.51184926444	4266.89853043503	3573.13322200337	4171.16341145191	4865.80896584326	4925.0250276843	5038.05284501899	2984.56407409579	1785.85046238657
1771363_at	YGR213C	RTA1	199.710318502848	216.425303312184	233.625489937666	208.133801633707	178.026834045421	204.409377890509	161.727331772719	158.9813120963	198.894179875732	458.919653458222	624.765866430849	209.98302088801	2814.77647532596	3075.90262948664
1771364_at	YHR140W	YHR140W	4596.63417894753	3035.39126256556	4997.40508451541	3698.75270741179	2011.49161969234	1943.9161449524	1426.71489394989	1001.21928256406	370.087169745314	184.987533446782	169.267662886532	142.623452011891	580.467636802866	1046.18146547982
1771367_at	YHR062C	RPP1	754.859937063964	773.916201926287	598.010519862174	1184.9113654025	1749.56831235267	2111.88370749165	1936.58458132376	2305.68127186617	2503.49765300655	2606.12223051371	2217.27233239191	2176.8213276822	1789.9534057642	1658.52960132134
1771372_at	YOL142W	RRP40	1835.57435118989	2240.06118216904	2169.52020304414	2634.33008477914	3831.37382107641	4103.80496046965	3618.22603218684	4512.7772721237	4759.02528370559	4891.12586816189	3657.72494780461	3450.36605437002	3875.68622975612	2992.07592912095
1771373_at	YHR139C	SPS100	1112.48220803503	904.673779685352	1794.36927557867	839.369436505738	548.23283501093	327.062247144074	616.669872240665	600.023485722846	525.547977744867	347.834150872669	288.19040760094	411.126872309942	226.444458487378	250.676743836211
1771375_at	YBL049W	MOH1	1683.27295455419	1915.64726148539	4462.6450781914	1441.55413214655	920.605705463619	1300.1896275878	1647.96500015804	533.639168527249	403.227884310033	285.639165727919	359.899663487568	309.104551692325	368.984944909744	284.12220289598
1771376_at	YLR231C	BNA5	3480.249669206	3302.76939714146	4029.76321333782	3338.90316272556	2493.70952270694	2449.27800858543	1790.81888640411	2184.62625686218	1732.56429607359	1250.33694737324	1340.17354476571	1164.94489000181	1603.98571922484	2124.19491205864
1771378_at	YOR047C	STD1	2017.41570747554	2289.56803875417	3574.66664661695	3333.67349182479	3284.64572462058	3819.07694662657	4100.6272681954	3183.31601056878	3264.46995376418	4060.53018278007	4199.65849063035	3951.55064727412	3441.70924242716	2574.35721640592
1771382_at	YDR370C	YDR370C	1142.18894388511	1315.09658082886	1620.43836752096	1140.7890830068	904.092398977553	1062.88458111391	1202.04849881956	1051.65366276882	1046.89291229008	1352.91503628779	1303.68472700195	1399.40798574505	1426.35854472131	1310.78319914191
1771383_at	YPR107C	YTH1	1733.50001090006	1462.94270313838	1645.03362128425	1198.33062216798	695.958734456884	759.97592349537	681.976554189216	710.830134292525	818.496909394204	742.48536138441	614.558936271972	478.91575998907	1130.55892335954	1409.45751852399
1771387_at	YKR003W	OSH6	4340.79415569248	4304.49024397403	4672.08121843461	3929.26491379277	2248.7832898799	1931.57842770676	1551.75626635801	1633.78416349587	1126.02952051703	936.783399077893	829.28394562242	541.256815510919	3062.85543342944	3082.4142398451
1771388_at	YLR437C	DIF1	2953.12190679183	2674.58490591531	2648.44717870786	3804.78577045794	3093.71346565665	2745.76088663646	2202.40411476831	2916.83305914238	2858.46271362904	2547.24627008261	1558.0992690262	1188.24715113122	1642.23108049684	2012.04207927454
1771389_at	YOR353C	SOG2	1259.21954692393	1213.73484137157	1234.54626543976	1182.73177046052	1234.29313717127	1707.05185272853	1757.17407521065	1270.65860361646	1282.49837586027	1357.08084382337	1405.04177896566	1253.66957460685	1995.90797308597	1677.04273279311
1771390_at	YLR274W	MCM5	2639.89159751792	2093.78664037359	1480.27117023107	2225.27375175443	1884.17627910271	1991.1688674376	2183.80152905908	1854.81285947898	1818.64199714001	1724.29499478001	2116.48687173164	1795.36289285808	1780.1939617533	1960.69901167354
1771391_at	YDR490C	PKH1	2319.13719941774	2905.76478042204	4057.18341488287	2136.89285145391	1055.45007753138	1086.35354451686	1191.51919315609	669.06525203013	487.278580081829	518.063319640045	550.715512194428	668.550535328427	865.827596750053	1092.09123188051
1771392_at	YLR214W	FRE1	632.117940526146	506.956607732436	552.57551150868	403.151646572875	551.1325239	566.754029666132	408.529085491012	1066.19659880921	1925.37044353357	4096.50920152409	3375.36860961925	1324.18107687542	1963.90867917346	1058.40810257101
1771393_at	YFR039C	YFR039C	2187.85536338906	2454.10586571699	2044.22884730967	2006.51737325546	1563.4507466022	1367.40183221907	1457.45105815767	1627.60495436487	1901.64857997541	1843.52010137187	2812.15969382049	2633.03283307799	3190.8975879187	2221.23059508372
1771395_at	YBR151W	APD1	5769.22449874894	4835.02394864005	5821.92848097527	4693.57981775543	3315.48230571631	2800.20908554839	2083.37622270323	3053.40179155028	2776.38601410348	3006.79002774428	2806.04514328149	2114.05962562164	3894.21919693784	4692.32584023375
1771396_at	YOL077C	BRX1	2108.98642869966	4281.61467431277	1566.95176914059	6804.37997411367	11072.4759576974	13000.6355118834	12869.0864286747	12811.0183652355	13327.4754364929	12898.3262870717	12921.7972768704	13562.0731465385	11449.8840083345	9430.68814710705
1771397_at	YDR458C	HEH2	2051.70771802051	1993.0968429973	2562.57592017558	1895.50916781234	1696.18040934163	1821.36103739207	1938.31795908095	1689.99793698164	1812.01106881007	2256.91914130429	2289.13986487126	2191.2894635569	2096.15882109477	1765.86621080064
1771399_at	YPL019C	VTC3	2403.65985543164	2145.43042930477	2811.87640545877	2079.13037035286	1799.00594986953	1466.4643373697	1523.66947757951	1994.53164128623	2075.6926518099	1812.78881299586	1667.87956519045	2275.78345718792	1873.06792445308	1998.27611156055
1771401_at	YPR140W	TAZ1	2421.93487194173	2171.13511419695	2806.86772095178	2319.94280899653	1631.61811735713	1654.24283082699	1570.70043370028	1419.37585522956	1227.93611741599	1147.91458892284	1146.77063181776	1162.68856601933	1155.61814642445	1449.91042957063
1771402_at	YDR502C	SAM2	18539.8075798724	20308.3218994267	3934.56336998653	15834.2035223444	18558.511482491	9441.03586815542	13281.3956378393	19867.5456646416	19115.8066440268	11876.9011676784	9192.66537135696	13072.2247154215	7618.4621089441	11391.1063930317
1771403_at	YKR104W	YKR104W	459.781529775802	271.222215340933	482.462316954491	368.783855057945	239.918150960493	305.394387356515	341.30488523004	270.002711824987	218.11189908737	252.263350399614	164.74112429295	171.795708931065	209.53980365601	370.262349782408
1771404_at	YDL025C	YDL025C	2613.40190020849	2708.55843722189	3431.36331254997	2445.48709126972	1981.22298343581	1868.94456260959	1566.57916027228	1933.51161557426	1385.74812547233	1408.81013834061	2316.52324642984	2383.43274442433	3731.56272707151	2450.94464971698
1771405_at	YHR063C	PAN5	11260.0265593276	7302.36753181865	7581.4081201045	10299.967357202	7122.78308754863	5357.82451446797	3372.54638826371	5969.69490312436	4508.93892977105	3778.96319216902	3671.50753482471	3585.38575470495	3668.58493123287	5150.57616430032
1771408_at	YLL015W	BPT1	4019.75161850563	3670.74997055672	6367.4583298932	4029.01945589693	2975.45666170754	3486.30319529741	3563.47078405666	2607.22825412864	2178.59955980878	2316.12113174875	1882.41729786488	1138.85397834625	4064.21515857273	4019.64637955849
1771410_at	YKR098C	UBP11	2019.9457522816	1602.51763464737	2136.45730467885	2406.67737552266	2423.86550557771	2534.83742125033	2279.44333030093	1696.11857754088	820.591990093266	222.788713265462	296.889647566768	300.43943393861	642.339356230777	835.854640526816
1771413_at	YOL155W-A	YOL155W-A	273.432819577425	247.309135671005	171.175172367768	348.237456352131	159.566493171084	134.735761086902	92.1925048715173	111.60652114326	128.44417524914	133.983551590956	87.6318303735943	69.8925296052648	84.1714053280944	113.707624218737
1771415_at	YDR061W	YDR061W	1789.28143024932	2145.85203836201	1980.97763620021	1610.28090410322	1009.11548573912	953.883442275136	1094.4158482259	1062.09599899207	1499.08288859669	1328.08384530782	1273.33800139989	1475.70709314128	995.995375031116	1551.96781843116
1771416_at	YOR389W	YOR389W	532.550710543641	650.979146994989	861.91435353419	368.812904510618	675.780065459629	1120.47030840433	1590.04976922354	696.566596212862	591.42846007616	709.83306271133	596.213910029012	418.095131457686	340.67858570962	359.549637050963
1771417_at	YER136W	GDI1	7720.12475862924	5327.36534510092	8292.36981255609	5675.29594303912	4476.90080472936	3536.90822271229	3696.98894019311	3346.11078531331	1858.78697449028	1714.63461301889	1620.00473707146	1286.19337286142	3078.62523743982	4010.60626011956
1771419_at	YPL026C	SKS1	2147.29361063003	3078.01673889838	3933.89329548433	4166.4965779659	4407.05567383895	6647.65345855914	8706.41337260378	4188.57198688088	3266.5029056875	2909.03226741538	3799.20777630837	5655.66407694927	2572.03403309073	1553.3686053218
1771422_at	YDL047W	SIT4	2865.10120807463	3124.95330002245	3185.96447692221	4209.80241770962	5340.74717823021	4533.93505591696	4895.29035561827	4954.12729400868	3633.38267275548	3822.96888557201	4022.53153113756	4440.50129153164	3918.18093327368	3215.84005598553
1771426_at	YNL049C	SFB2	1335.60581871765	1546.49562529637	1915.59165060406	1325.37694902547	1227.82926158134	1440.80748069396	1274.74881742483	1306.29878873905	1381.88480977134	1664.46231363094	1565.76761763018	1735.64463318714	2300.40868209504	1886.41031539909
1771429_at	YLR208W	SEC13	5820.40848478437	4855.13489142215	4738.8668574384	5623.46323284584	5522.61722890968	4584.09748855237	4187.7398786561	5485.01860564287	4958.08804221617	4931.63419631083	4293.89835646472	3896.80899171353	5644.79329302214	6336.28809276135
1771432_at	YGR149W	YGR149W	3785.09410148127	4199.85172953806	4489.20008745359	2888.82077589778	930.947534885927	839.400399401741	849.67289398976	656.390049715664	779.926043807846	1298.25230534117	1544.18231941883	991.742837517146	3598.3400881126	2559.82959083096
1771433_at	YPL151C	PRP46	1260.81186310962	1182.56148310458	1614.42154736208	1126.17276764472	937.90236223463	1214.2716721361	1364.02111961058	1370.00007942278	1697.58594126523	2084.26146312469	2091.03714150421	2054.46647190514	1602.6963801724	1236.55449605594
1771435_at	YDR043C	NRG1	1618.08654164061	3178.34728293171	5042.92689579359	593.981273714734	283.344410180782	383.614686277398	558.776732287934	658.820683653626	1633.34901712964	3804.38249870398	5221.55421849686	5037.89965563674	2709.90309905604	1349.73627206467
1771438_at	YOR217W	RFC1	1776.45530746841	1579.81924079104	1749.14220133899	1789.53449136637	1929.57614794579	1834.92307624201	1863.09709327067	1937.51760081396	1919.44760387851	1950.88523211469	1593.68739784435	1573.36581092846	1665.78843746479	1964.03790608243
1771440_at	YGL171W	ROK1	473.997847207524	1091.68524305376	609.256844447227	1916.96731918765	4969.36424693456	5636.26996413102	5990.8669448295	5909.58253846494	6031.85641027835	6387.57654894088	7051.10488745199	7711.03522249557	4802.22075224339	2581.76890134684
1771442_at	YLR376C	PSY3	879.011694802277	630.233368745108	699.312937983834	619.511163629542	231.718249649562	226.607620814138	249.916451854901	194.316855220112	184.766400602617	229.516945931928	176.021630480268	166.820015047272	447.583806004756	398.850498012976
1771443_at	YML099C	ARG81	1537.34315690442	1109.26070057095	1784.13019793845	1257.21896450046	768.544571206293	1154.71832894182	1389.40106480743	838.943454115136	1087.3160227573	1352.48318713999	1405.59218411093	1737.87708459529	968.979140912489	584.006643109318
1771444_at	YBR079C	RPG1	3811.63797737571	3848.8196506193	2323.00511049106	5173.16385593364	8238.88276959269	10703.215762006	10875.5635581001	10469.502084255	10614.3649345379	12189.2036403521	12434.2333479497	12337.1376439057	9854.8047642706	7670.35828067171
1771446_at	YDL076C	RXT3	1660.1300202495	1500.46947847258	1864.68160489107	1291.88209902465	874.764031902513	768.10029958526	882.12271135112	633.853184098616	912.228821663474	1041.63885055847	1051.18095214801	891.15541608446	1510.72501334862	1305.66416533893
1771447_at	YML105C	SEC65	5172.95412040913	3705.50674803243	3679.75577160044	5275.43091401632	4519.49284820628	4468.75423335629	4014.80759292861	4791.32541484131	4936.51880138725	4738.35329726222	4177.90187945807	3905.62221728268	4271.24058581918	4367.53536097911
1771449_at	YPR135W	CTF4	3578.80945346553	2645.58187210949	3384.09947417862	3806.7792956675	2344.30333173977	1661.4352211851	1512.12273035434	1749.64990270623	1365.74131454614	1294.62948916918	1217.75073819724	1199.36422044048	1299.99924125242	2327.53834888259
1771450_at	YDL089W	NUR1	1924.28282721453	1654.89090640931	1878.1268045551	1512.32362947495	680.280590975745	558.810376771874	507.339742824484	507.334917081988	504.914855951251	792.720135285782	714.948480608291	597.830291003326	1505.13594278517	1555.6888560624
1771451_at	YOR080W	DIA2	1627.07193292757	1211.69982942621	1472.12394738151	1321.96115687695	868.003788457725	970.328047555425	869.60900015195	1038.5239240206	1190.15319065186	1554.49497603937	1051.29540599825	920.837691591874	1783.76479219005	1531.56806569812
1771458_at	YGR208W	SER2	3146.21115630991	2112.37194610141	1201.24350188031	3956.47622643039	6449.50973298061	6254.95638128903	5118.74276867621	6928.27984274303	6294.70650140211	6876.023965855	7634.65564817177	6617.60518117516	6645.2032424681	4958.21267538595
1771459_at	YBR131W	CCZ1	1470.26702777846	2266.46930325227	2568.72332624546	1583.4774867553	1303.26921542832	1643.2715840067	1587.67160587705	1478.08011716894	1676.4651015146	1772.51214178388	2074.50778536562	2365.51682439414	2295.71423358173	1584.96295853844
1771460_at	YOR049C	RSB1	167.033659313688	204.286546321994	735.149172076344	192.647345835211	108.883860657593	195.856201026478	394.269087472992	73.4643800645531	60.6303990029912	89.838548371948	119.309242407881	108.184863812854	308.614602662716	422.067519525535
1771461_at	YLL006W	MMM1	866.004722003693	1079.95452638407	831.874896853983	965.03848969646	867.24740497969	915.371173202943	660.856686095484	904.90760309514	975.852708430382	1189.19814582556	1628.05110139458	1035.21766559992	2591.56708218173	1133.81947735472
1771462_at	YLR234W	TOP3	190.258167194472	153.227260405129	207.514308235912	234.088886335773	152.553957951117	109.252718273391	113.340230306899	101.065254576578	110.705527339612	63.3769737743849	68.1101782678476	65.2054577078368	95.0123535681536	89.3525395663458
1771463_at	YPR010C	RPA135	1567.82419640081	3693.19888548201	1352.43823529822	3617.67468791228	11831.3861976369	15410.2386649822	16197.6031228409	15621.447685403	16202.7998102702	16591.784534537	15547.7569203925	15396.8398494508	11766.4989641711	9316.70154979876
1771464_at	YAL035W	FUN12	6833.76531195132	7558.5892601401	6077.11539100863	8009.07470793744	11089.3026590335	13017.6577354425	13037.8636348804	13121.1716699341	13885.5501467867	14169.8337373052	13607.346376713	13562.6140378838	12661.287006075	11311.4906941873
1771468_at	YMR123W	PKR1	4245.88703167533	5129.91894862248	3480.73959540995	4663.42900038345	4401.19130256656	5182.27353001013	3808.75444621163	5059.81274753384	5577.66011331177	5613.4294603816	5162.69213523284	4238.44866618587	6265.73672484668	5576.4818315143
1771469_at	YDR292C	SRP101	2819.65907496215	2521.87726947073	2283.52707138866	2627.19007536142	2609.82681280637	2527.19438371391	2284.44903183996	2799.91412751321	3216.227938005	3201.29700968955	3324.80963111447	3183.43067196301	2719.69808620846	2825.24642044574
1771470_at	YMR010W	YMR010W	3485.54726829667	2616.50122004275	2601.02030458816	4225.7943197872	3411.67544977231	3302.86304470294	2811.25606960349	3496.16208675117	3524.32236237142	3807.70902782993	3068.49591767199	2470.27369358278	3976.59296233372	3142.57797225842
1771472_at	YKL019W	RAM2	2730.77782228219	2289.4851381644	2669.021524607	2246.25565069547	2023.5012674309	2156.69946363406	1803.7449297358	2167.27518149733	2435.86581340465	2627.62548128588	2376.50483108918	2085.04550030743	2418.83108435575	2941.38069515069
1771473_at	YOR238W	YOR238W	2985.54104653965	2361.09335272096	2421.94837226515	2893.82455467086	1943.38345988833	2212.7219053754	1847.60953173253	1837.65110407102	1858.20666466025	1987.33661309093	1826.12767742503	1470.39567459199	2437.99843897773	2655.48615882883
1771475_at	YDR390C	UBA2	2057.20112430261	2079.9621735307	1926.05395563031	2313.56322808369	2438.00444463089	2126.82057614199	1830.27824961554	2434.61724276538	2311.87217685218	2492.19541517961	2236.29947623146	2238.54536752247	2783.19218618592	1885.12181579842
1771479_at	YNL259C	ATX1	6497.53223299227	7868.69917520266	5900.39136966788	6738.58130778219	5674.05257492375	5823.65579352272	4795.38937540641	6498.1057741018	7129.71809755153	5624.24187301497	5490.36991562342	4026.10791299745	3655.50367700828	5536.62940753376
1771489_at	YOL132W	GAS4	330.777392273306	256.686339439284	303.352671147666	319.255165898787	291.631327383815	393.463217321335	296.788346020543	358.112770282281	487.810192868987	547.281324632653	677.420932796711	502.91005107619	297.610533505996	253.119548895006
1771490_at	YER126C	NSA2	1301.93057482488	2529.65917011548	989.817665075481	5322.70973843699	10437.4665400591	12338.3908112499	12367.5277335663	11742.591825209	11638.8957490967	11853.4596203015	12011.6611640187	11209.9733956857	10396.5899982266	6270.36362001052
1771492_at	YGL189C	RPS26A	17052.218029319	18153.5723179277	13722.0462900633	17624.6759977125	18115.1373984034	18635.2544662983	18876.5979366552	18485.8917617176	19755.4586294318	20655.3753774285	20607.8719249812	21665.3539795046	20046.1103068249	20799.3524116279
1771493_at	YIL115C	NUP159	6550.0003038586	5978.33072069837	7828.84585685432	6471.66368999562	5321.02329370354	6032.14269632773	5733.86278369441	5595.79223305918	5033.24840731143	4602.79886797778	3633.82959481646	3101.91353401016	3981.77967421056	5355.02503764511
1771495_at	YDR528W	HLR1	3681.58636868259	4131.52261061303	2224.39835880158	2559.39621825154	572.553733041912	365.655052407039	513.41430100553	580.824367484976	1142.61594786586	1509.34977639952	1053.63084487454	1187.08924441923	1976.36448511349	2775.47966089429
1771497_at	YIL069C	RPS24B	9036.2782529985	8715.48949334324	6362.72525749695	12650.37594624	17254.2365826427	18817.854989023	19422.4887276465	18531.8700841268	19737.3566498561	20008.4768564815	18914.6219603445	17990.8756421917	16665.8960622579	19665.753344579
1771498_at	YGL156W	AMS1	3620.57185046937	3497.62704772858	6514.97127515883	3540.21687572074	2723.33478026613	2571.03552325107	3007.36371676934	1893.47710198529	560.033562842788	133.922584459969	194.386235060492	141.828567461571	758.499300056086	1033.59882462283
1771499_at	YNL111C	CYB5	3638.75703102443	2847.87203058915	2673.59584363457	3712.7510367338	3567.93533832171	4461.83829869104	4322.07768416224	3259.78585661846	4100.58316244373	5181.71163948164	4196.48654481002	2695.7435556436	4078.68939335092	4081.38077617012
1771500_at	YMR078C	CTF18	1686.30164485669	1277.71909849967	870.032163978452	1755.98262848477	1097.93680880344	692.741259643185	507.370847538558	969.379967269972	934.458540329261	859.402922650497	493.314431183545	513.404348953844	685.514858721322	1468.47347735591
1771501_at	YPR017C	DSS4	1855.82557699139	1692.85454280654	1694.75710482423	1671.20762403438	1122.34606887139	1113.04278848953	1044.97281356143	1094.56231721536	1276.71713162482	1548.53984705888	1544.69755111566	1770.32150967965	1341.86735953614	1535.95022460439
1771502_at	YPR043W	RPL43A	21759.6098978792	22276.0147556468	17678.7278006516	22136.6846527116	23090.5919354069	23209.2130798915	23610.5214534448	23232.4600275896	25026.4672206353	25514.3134754272	25694.0183631407	25992.289327422	25168.7824341745	25240.7754400323
1771503_at	YAR035C-A	YAR035C-A	482.199240636778	455.451859112047	459.505979418808	373.217892968787	227.320770380637	215.402794975172	241.845179331301	140.132433549982	113.213811395161	102.072597010356	107.186027438	202.060405104075	86.2002583660653	93.368079617233
1771505_at	YCR090C	YCR090C	2573.18831323358	2018.40961831825	1549.31809872072	2641.36089800355	2522.52302816859	2789.90307569861	2033.14904142341	2562.33725256175	2690.03720939182	2286.79839716973	2002.20032535377	1693.00824979072	1691.17005018828	2957.79853521732
1771507_at	YNL152W	INN1	2136.45406389368	1750.57085801809	2201.26912648904	1786.80810602266	1152.15340180073	1223.54612242578	1320.65982810264	1137.60749072451	1210.03288586894	1251.3700870218	1474.40078026673	1545.23192885802	1562.69030434543	1600.3105111862
1771508_at	YGL168W	HUR1	1317.10566925575	1799.07452867824	615.060571285426	1484.54926244011	1638.59104384363	2119.5702204793	2065.83619408811	1173.06764854573	1776.85328488692	540.142922362432	1487.81821746624	2664.49744193608	1608.88074601373	1480.10986592109
1771509_at	YGL055W	OLE1	11101.3101341609	14929.9993017208	19416.3080017411	12109.9299701017	10708.5522671019	12796.4336357393	14844.9955006837	8988.46385834155	5708.70688597154	3361.40080311711	3161.53852940557	2893.56067727578	7268.93456712014	8390.7634522999
1771510_at	YGR170W	PSD2	1408.10918246589	1443.32865718163	1846.92921477516	1320.07542259875	1262.35005589772	1311.00498205754	1429.47261493274	1140.60649297384	1056.35700287467	1321.60092347461	1148.59271754278	1272.41456936183	1490.47711022193	1120.28862732228
1771512_at	YMR225C	MRPL44	2903.36744608029	3535.18853507036	2683.792715178	2948.01734564032	1722.01578279635	1794.9657904869	1189.78716464166	1672.58523981114	2055.24462435735	1964.24815860343	2046.5980131032	1737.02915663016	2320.21574727159	2719.21347443021
1771513_at	YER089C	PTC2	3381.21587883073	2223.96678575305	2049.23135371602	2885.3635494167	2665.08865698007	2672.61516001973	2395.8859558009	2672.4115389659	2315.15430770394	1958.01678912958	1404.75750053753	1423.89068844466	3099.20482840851	3123.44095607816
1771514_at	YOR349W	CIN1	1641.72448573992	1133.40423290009	1754.44486493076	1558.57097951196	662.182057246847	820.987549989585	921.113180618632	665.409570063102	764.616111055905	1131.41432436021	816.241656981308	836.270857240562	1090.8517780787	1203.1740138991
1771515_at	YML131W	YML131W	1200.8429020016	1629.67619730322	5266.68745554335	1291.58188882933	1163.20365639602	1734.83291965082	2871.72158106286	1047.15196600201	816.88793614714	691.433373892527	559.062845934566	465.749421047962	560.965991876994	374.318211412163
1771518_at	YOL144W	NOP8	300.824014511356	576.919728179443	458.129644080964	1244.26189611397	3245.88508690313	4554.9821083928	4671.56072034816	3875.21127435204	4052.64386261272	4143.05206845456	4510.60657993646	4997.32501557311	2871.49317512035	1620.67437089798
1771519_at	YAR027W	UIP3	5629.43202440724	4827.50467535842	5351.43050597925	4107.08956201907	2537.04707311164	2084.44312326894	1949.84957388116	1589.34823707988	1265.59994585464	1445.55990745008	2184.20147743619	1068.54558965615	4238.19938850263	4854.65069247919
1771520_at	YNL149C	PGA2	5227.62807216451	5313.87239696196	5322.9666930961	5559.57071329336	4649.26423137346	4755.87236286872	3988.33132770494	5139.87525377264	5695.08760083453	5535.10926842238	5495.07163985712	5600.08522743798	5164.92354097097	5731.69735648083
1771521_at	YOR099W	KTR1	9519.49607130932	6203.2566675874	6758.31885071738	9049.79905236806	7733.19739905483	5656.04291151638	4807.8928507042	7075.25785647574	5988.71547790215	4769.62423187792	4601.04217621776	3485.29743905833	6712.82521622801	8345.95957916191
1771522_at	YLR239C	LIP2	931.641246448803	865.351967034094	993.308107261462	864.465906628294	546.670775811764	547.111065874549	480.480274136834	549.425143157375	604.127479801977	581.198564370786	611.623907303449	688.229739723121	1013.89672324979	909.125364910867
1771523_at	YDL160C-A	YDL160C-A	1378.33690287621	1251.79011343829	998.12280852841	1595.59919056235	1295.32713291466	1244.90551702688	815.231807546562	1295.25910831379	1604.2253474885	1771.27748862274	2174.40292014948	1589.49139804129	1933.05687236705	1412.22526371491
1771525_at	YNL161W	CBK1	2766.01166668971	2419.50087339827	3121.03344400097	2757.58204495859	2040.6186207692	2468.47985448165	2577.27912764029	1987.20455313107	2333.62067686365	2914.79282233732	2598.67684466897	2491.55898360665	3058.23461508482	2483.46834232278
1771526_at	YPL132W	COX11	1165.2934300225	1508.88133810154	1595.04093659298	1221.05781883811	773.897871846784	689.166872715196	637.157061936267	846.130945658696	892.368570030857	889.997380189398	757.132878839054	658.736812793426	823.221724847459	951.730331665606
1771527_at	YER088C	DOT6	3843.82417645236	4290.57955997717	6094.991321406	3804.16314548613	3808.3136128808	4379.67846482975	6508.78086325197	3910.97709420431	3791.9621311214	4500.84110556792	5312.50019028215	6663.3135646704	3892.86854183714	3906.61106989744
1771529_at	YDR380W	ARO10	185.259771911722	167.647417749674	1579.27489636196	230.842988833365	127.244821650003	133.55647393813	231.557951522629	72.2368920387317	55.2542351147244	50.2482319303172	69.0912570886928	42.4346565912152	119.349149117717	84.5334541470324
1771530_at	YCR093W	CDC39	4819.50428931696	4906.40805371907	6414.12764786087	5635.42488625926	5313.82913471804	4925.41123506263	5010.0266924844	5560.28326183755	4139.60070721568	3779.86702459018	3401.76698448977	3594.22341822387	3621.77769489523	3813.27769066991
1771531_at	YJL139C	YUR1	516.497293861012	511.85512087281	536.703860450808	606.084515203184	637.675730459528	810.091602571115	811.48759543201	755.752828850082	944.272190429033	1072.54994569651	1535.98830770709	1266.8840331913	1113.12657799338	832.81157102288
1771533_at	YAR031W	PRM9	183.253751807339	115.771936730797	102.661435456307	158.666538711068	140.688112423766	88.9786131566037	74.4640959441984	132.179376731575	131.089412957701	172.699786893162	107.900372251475	53.5047466697491	122.02270653572	199.340552549132
1771534_at	YPL193W	RSA1	241.39868524831	353.911369299361	490.440620787448	409.919578321768	722.898356601833	899.811983453159	1092.47838035834	902.939961716194	1010.88398812589	1302.1448645014	1419.79322454806	1566.65952885698	663.665996562492	290.807596401416
1771536_at	YER101C	AST2	997.398163274475	1433.47635073634	2065.5798708349	866.514961833788	534.126401168249	634.527322859071	643.663650163032	437.519685068879	439.616431294604	441.726581797166	304.599743474188	282.881801541247	537.329818277907	800.582457571986
1771539_at	YNL242W	ATG2	1715.29977906323	1253.28025898385	2871.33645365807	1788.5633808451	1192.43263720482	1310.95722763975	1534.59128957458	609.1349653451	265.860975781069	166.508575250859	180.256437332755	133.975758672239	287.710242463643	465.269526533513
1771540_at	YNL121C	TOM70	4734.5707695551	4323.09298259576	3941.14524789926	4533.01521477003	4676.12420330865	4468.70271565102	3947.85614226043	5099.02397007463	5101.97931473189	4977.85347088774	4757.48873891578	3994.16465903192	5610.30240911369	5768.24536616067
1771542_at	YNL113W	RPC19	1569.08051035877	2599.28511673884	1560.43083784435	3968.02592393897	7316.64454929225	8846.9321896046	8748.70043859749	8963.40911745685	9667.11059728053	10068.0084644525	9801.69612515985	9479.54241400895	8283.0630029282	5451.10040262691
1771544_at	YDR395W	SXM1	2027.76255950741	2099.1465754495	1546.97813018411	2549.46498807492	5301.04461412154	5182.46910686941	5732.70535258927	6531.88911014048	6551.13518911725	5957.65467725901	6134.84056371066	6476.31892248052	4644.45300520222	3991.18911593202
1771546_at	YMR004W	MVP1	2835.60839128416	3273.37555651101	4005.46091203998	2767.10350229711	1672.36878963493	1418.78380631863	1397.02653941065	1338.43714334893	1253.13934388251	1222.50349652979	1066.98460457212	685.958088532491	2214.44949566233	2326.06183736494
1771549_at	YNR031C	SSK2	4168.6955766287	3901.94268486228	5020.87187275705	4934.10636564981	3430.89760207088	3350.93715134122	3360.61948002577	2654.29937970154	1997.14986975623	1717.78149316331	1778.61506832801	1772.59291617862	2551.72248042012	2292.82954632021
1771550_at	YAL064W-B	YAL064W-B	94.9537172228735	89.2302868223224	89.0958693351595	97.3207275973693	103.445575989321	83.7603766414401	100.865253274162	84.3951246153435	98.897982983469	107.888610828706	120.212918981568	90.2673588146437	107.168594827557	200.896634880519
1771551_at	YDR520C	URC2	1110.6416978355	1398.38315437141	1867.77576035575	1140.19053109578	1049.36942164395	1440.15529206059	1500.78821447883	1125.61447628349	1424.25991815933	1695.74574277101	1739.33935117494	1737.7629678446	1737.65084146573	1336.19873539553
1771552_at	YDR217C	RAD9	1996.13556400014	2185.1416575588	3013.48322058683	2402.30221395311	2321.64578173883	2353.20872996866	2673.40911047233	2161.65511076813	1937.6275635844	1914.88015427968	2162.80144648176	2634.06829706533	2088.49098022522	1514.56152010448
1771554_at	YOL104C	NDJ1	115.487395658832	156.625590314497	101.902983495744	152.908134633258	97.9328029489707	149.686121746812	85.9438137396348	90.0819598349675	73.0086759122643	88.130762242397	95.7746625769066	62.6253460782367	79.026167465651	50.670793145699
1771557_at	YIR031C	DAL7	14660.9988947322	9131.1038991727	13234.9559112498	12077.0830304851	8279.46093527064	9336.02230335462	3698.88236259242	6047.53166805659	3112.08077236171	766.832669406218	1135.62455343875	1295.04728988264	918.269741335267	3046.45143838082
1771559_at	YHR122W	YHR122W	1324.7332232415	2015.9328175548	1831.48614567254	1381.78359472031	1258.79611774707	1569.10779094429	1376.80689728163	1703.1746788433	2441.06774277171	2823.89435814061	3303.6939901803	4751.45172202525	4121.36613440667	2271.32288811151
1771561_at	YPL141C	YPL141C	1051.71826080904	1351.62974539251	702.944700652066	1131.84490170566	769.517581536488	620.560866804863	379.70367883975	535.455243993775	569.080490823197	525.581667500595	459.593688093664	173.956770632687	543.912438001384	341.414436174005
1771562_at	YDR067C	OCA6	2528.02982378871	2365.50032820415	3181.295182387	2757.03348011755	2075.76247921354	2081.43803010636	2199.65147039809	1869.35582835812	2036.02675163433	2399.88503847919	3280.07819678078	2240.37243821169	3008.43730204914	2397.60420959211
1771565_at	YDR184C	ATC1	204.70138805299	340.141013583227	151.182687729578	1096.45597415556	2963.86370616261	3297.97873689454	3391.17556968712	3111.78495667642	3129.28807467704	2964.64713751659	3613.04765761411	4055.4581790538	2618.49403997772	1407.71122141787
1771566_at	YAR002C-A	ERP1	10759.1281457778	7535.05055659369	5643.84002101287	10115.1110514822	8893.93213812535	7092.35938597368	5381.72155881342	8356.53997227737	8339.56381020748	7535.49993939774	6355.62805826419	5498.58651103845	8074.62395862086	9796.51779253237
1771567_at	YDR524C	AGE1	1843.15199656207	1252.60116560341	1900.96655727975	1328.61707380737	1034.5282375151	1094.21279880425	1190.51298728589	1042.55454307996	1100.80060450991	1738.04244967262	1082.03212719409	1142.95221322678	1575.76832806447	1502.64416185928
1771568_at	YBL067C	UBP13	1638.15296551389	1516.78954468451	2447.21290737066	1567.89123377128	1828.8513021805	1766.52129320735	1942.41342602543	1774.82490180572	1617.16919745565	1881.81493125871	1667.57811625391	1427.90124654087	2134.76654380944	2027.3759237875
1771569_at	YDR428C	BNA7	1078.6517591492	1363.43837406125	1072.26418081112	1299.50903741717	1850.32433215858	2662.0355717385	2537.72949580021	2375.96953407585	2637.21717082432	2296.31794802696	2322.63190352506	2571.97090568692	1301.17852667286	1469.62749051524
1771574_at	YDR213W	UPC2	1503.07836325151	2952.47237489736	2226.50811202762	1521.18442425862	1531.79564432108	2348.43343762518	2168.6477017267	1509.46683633557	2191.70701178049	2448.59536693099	2427.94316708806	2020.47914949507	2092.43104398076	1973.57226171299
1771575_at	YGR089W	NNF2	1623.25104300755	1485.46699625404	1449.29372102763	1636.72960353804	1595.53943428831	2037.37596039582	1914.17744997115	1885.87164087127	2092.38273506326	2844.19630048936	2456.56488590897	2296.51549778002	2270.39353127222	1677.66723630752
1771577_at	YBR015C	MNN2	6452.88820042999	4872.42839657712	5054.19292091833	6395.2718521729	6461.25908352549	5638.79116658332	5763.82403952457	6288.79418111851	5522.36561568077	5253.81250131157	4383.05134258504	4144.62661497019	4594.84830485506	5698.13839226417
1771578_at	YDR036C	EHD3	2018.92599010446	2270.54161332744	3373.64592588322	1777.39428118782	1374.89417289642	1849.5621604706	1810.53685676736	1437.27819996573	1504.39836654312	1668.64023255751	1885.54980216849	2283.5264543213	2245.32457505561	1951.87373874928
1771579_at	YOL127W	RPL25	20350.2383642899	21387.1755150644	16408.9406122102	20861.1450439464	22242.2745755724	22765.1513750398	23285.2356387201	22692.3226398135	24055.358270671	24718.1239338712	24545.0029242069	24960.5498856431	24730.1765599718	24895.3415404291
1771580_at	YKL161C	YKL161C	730.095154465232	590.484799562954	775.535870895018	540.608287922823	388.603673301107	554.681989889918	467.624405715121	660.679444198492	1499.02662054357	3777.46025687174	2915.89413762347	1542.66456709674	4267.57704789925	2164.70867648301
1771585_at	YOR008C	SLG1	2806.77286337324	2155.55830484955	3217.11871800685	2402.02137601601	2564.17680531653	2143.45416920152	2407.21386310635	2231.23692648269	1998.2745971141	2002.47153518075	1891.56639491891	1779.49495920845	1964.420318117	2426.17205166115
1771588_at	YMR179W	SPT21	684.371313241533	383.621829076837	425.896651959219	644.00286110822	254.128639665699	171.693226197574	123.028037963002	178.902118673941	172.072481612042	127.567633726076	82.0025293899488	54.3531721602199	128.385198055235	633.759491658096
1771591_at	YDR297W	SUR2	3028.76438036394	1874.93252082077	3558.33162484712	4698.87095613709	5825.95900663363	5067.26350005204	6608.84091497555	5108.35685677935	2752.21787111494	1692.64540455188	1307.73747787809	1213.50989273534	1170.65695887828	2915.40013138042
1771596_at	YOR298C-A	MBF1	13483.1792394192	13394.700873492	18106.0024740573	12464.4850221785	7214.71653306576	5934.0380449082	5138.62824776328	5764.17625864878	5726.55847619048	5000.33261981954	5706.47121127966	4498.99196734775	9192.91555011333	12230.4536980053
1771598_at	YOR061W	CKA2	4880.10061153278	3042.45502619212	3332.55997245366	4863.44543051931	5051.28019972944	4896.43073113345	4707.09074169499	5026.25882578628	4611.38184413097	4839.99837234744	4679.04657890227	3912.2955356263	4633.00908801405	3777.56203106487
1771599_at	YIL112W	HOS4	1643.049601915	1926.02058705852	2448.51644057056	1740.80768210258	1491.22611657819	1815.46702905618	1706.90875993228	1414.94137510853	1545.56277018128	1762.33576777373	1793.79418748137	1752.7767706251	1665.56504882236	1134.06688048253
1771602_at	YGL172W	NUP49	3046.31866777804	2510.51468281272	2839.8757431404	2825.85447897905	2547.59934463902	2452.12517695789	2444.5131597062	2878.00701172363	3143.96504241449	3449.9603898691	3143.47826327225	3228.11656449332	2995.59558878582	3421.56166338273
1771609_at	YFR025C	HIS2	7658.64712664078	5576.20954453136	5988.02710041067	6920.9293553901	4440.4003811336	3724.67261833921	2848.32662639729	3325.62139798123	3005.68315177148	2926.53430999102	3297.77397518748	3634.57426123893	4794.83363332829	4386.44934759448
1771611_at	YIR004W	DJP1	2616.86023429978	2341.37300651924	2689.28420952989	2372.804784905	2005.80091905222	2026.8774454734	1947.77820652455	2113.98104535748	2400.71549556902	2569.19701999864	2761.60156384005	2353.30590086695	2470.09004399021	2042.47870700232
1771612_at	YPL138C	SPP1	968.525276902806	1096.98202264218	1476.00304715688	1041.83085671479	769.983570243108	937.673787632964	886.629227917116	844.681760579631	1055.68738587488	1171.49276682871	1190.08173487985	1183.49890012336	1093.63084688947	792.714739604402
1771614_at	YDR306C	YDR306C	1910.45251990319	2893.63134402223	3884.33087457634	1907.83472373788	1249.50218870235	1501.045088392	1640.85897610507	940.563538242389	1157.4145669513	1143.62703429458	1518.23433937424	1503.25077709132	2303.01275202397	1677.85725642026
1771615_at	YKL183C-A	YKL183C-A	110.170915075676	106.825286591402	82.2360944533013	112.662563938703	86.2216568393978	79.5172497962185	77.0292868930793	66.0497307082973	71.0860711838211	136.56406428696	121.28593579459	129.151742890906	108.890725020384	70.9579954333662
1771619_at	YGL047W	ALG13	1740.63718150135	1694.52096661196	2001.16480173856	1470.31766997022	1052.02219370361	893.109820988442	671.991267037836	843.86709950978	591.511335436976	266.482303673299	256.222061357647	142.023834009093	560.390738750084	897.31749782545
1771620_at	YPR162C	ORC4	1375.34562755237	1567.30767481472	1476.05943507201	1717.12230455186	1434.12896159764	2028.14218446139	2074.0158060629	1574.23122617514	1851.19694791248	1900.40559629661	1800.04340249411	2386.80095985106	1359.54726939401	1020.16977250891
1771624_at	YDR453C	TSA2	531.349161803336	1274.64689940452	4080.6399733896	452.690290158769	393.127818354819	920.078429123859	2284.37419600118	425.328442790831	430.056398666384	416.568539259936	421.669131524306	384.292422904652	337.47484706884	232.971609605768
1771626_at	YKR081C	RPF2	723.168331977171	1745.52927524277	871.915845291876	3572.32110040171	7731.33420836611	9950.01358103377	10478.657669323	10105.0143564165	10989.4416595522	10929.6546411785	10153.7149622646	10838.4263623051	7389.40723244034	4971.15738289414
1771627_at	YGR295C	COS6	5453.98850127143	4462.40243722761	6494.763951954	5071.91990893897	3986.06122479032	3461.18032317593	3177.65969417666	2977.23281237248	1706.2685086774	1064.48273773957	700.212319291774	507.969318134857	1894.03041282932	4379.47026988688
1771629_at	YOR213C	SAS5	577.345364818601	664.734292477253	797.354038035068	650.389541505113	1085.77242094529	955.19101293127	1144.62746546565	1300.99558814565	1295.38093214138	1281.95868575316	1445.66418907275	1498.243976502	1756.83424553864	1214.20213992913
1771630_at	YDR272W	GLO2	5183.7864545006	5025.60888001601	5715.8934970405	4849.4697955965	4122.91151618028	3990.93540774749	3693.75533466944	3767.56356696502	3431.10781110393	2723.4492097527	2533.830596016	2123.2380042335	3773.61669784928	3425.30646505544
1771632_at	YDR273W	DON1	972.03043448746	870.736859206194	2153.40848114722	795.063597913064	467.2734815567	632.580654417304	771.713697609486	443.856685943168	431.142983079131	362.268191461197	277.504952366305	296.728034457627	423.179732018821	808.708907066819
1771633_at	YPR191W	QCR2	5095.91721082808	5782.33224955201	5954.65363663846	4833.98416319543	4333.27636205449	5695.74771665371	5584.91626018327	4752.87746726662	5029.35596756352	3450.13573268705	3938.6988470634	3995.91855296002	5855.17412497543	4548.46672622663
1771634_at	YJR046W	TAH11	1159.8019580757	1467.36479493676	1900.68437663713	1031.62933653104	920.719721659726	1283.3941397629	1264.60814987126	1152.81363884655	1659.76656330735	2227.24348085004	2267.9437408316	2236.07760358733	1933.1550641474	1864.8889639833
1771636_at	YNL212W	VID27	3032.03778965145	3112.91080663929	4128.23875928826	2753.19077014837	2018.44650785027	1785.417694249	1590.02909986881	1617.86054640591	1483.92972103264	1454.64411547244	1334.88884116286	942.097852693497	1826.39806392525	1810.36411668891
1771638_at	YDR237W	MRPL7	1800.62129421289	1770.49617131156	1420.30013204552	1701.30256005314	1190.32522535482	1247.35576640053	1021.86545406393	1396.07927346823	1832.14206824278	1835.47913507721	1918.19583052742	1790.06712668995	1747.81507546843	1738.24087790334
1771639_at	YLR410W	VIP1	4335.73567977873	4175.4237644982	4551.06571155721	4206.67075031482	3783.26705557715	4065.59128434835	4174.3651119003	4141.68772050126	4030.51551394522	4082.00386752897	3987.92067131461	4403.16310755401	3939.69151176173	3549.12825625274
1771643_at	YGR223C	HSV2	1693.83232274511	1563.79443028822	2687.08586620227	1195.42201227309	575.086731580688	638.32017579703	659.897095823473	529.277579845613	509.179592774217	459.227437096472	592.042985529903	557.95074327379	894.355822372027	1044.60450489306
1771644_at	YOL133W	HRT1	2118.49064679691	1940.90808393747	2631.58986809722	1640.87727544186	1072.56306294846	1183.68333323438	1226.5594921995	1076.70673077129	1182.74323762809	1313.16889946263	1268.66459080155	913.426379398181	2114.84897512444	2026.56351848736
1771645_at	YPR151C	SUE1	1266.01719267753	2151.614962335	5963.50809042306	1129.80160599047	408.125801570276	406.647068055031	527.946224453964	218.712512147132	160.251963407572	94.7583470174514	137.388958581469	145.049944580775	137.008556916928	136.877827959751
1771648_at	YML032C	RAD52	1541.6616324733	1238.81684659279	1576.96730866367	1550.7230004315	939.263020092821	786.59638917003	668.100499867403	938.682517382416	921.060117356755	843.552330275746	589.081969507453	538.584855345092	1052.3634596658	1357.22794078635
1771649_at	YGL242C	YGL242C	5018.94376862577	3665.68811284252	3848.71444578687	5160.52589968258	3821.87249799676	2633.78190624369	1726.90207338754	3098.25510846623	2309.39908648486	1218.95428320383	966.136126582144	422.802739868913	2583.91387192514	3300.91011171035
1771650_at	YBR267W	REI1	408.491712627328	813.531060727775	779.435733931637	1906.97124824251	4240.18301818276	5862.34456021404	6200.57356346905	5225.14699491177	5554.31649825738	6236.66843479244	6029.23290814248	6595.3749592118	3396.37525607833	2022.49120752981
1771651_at	YER100W	UBC6	3206.23052490903	2358.75072500345	2698.12534078948	2782.36998352258	2452.74735074415	2050.95108987606	2050.00135128462	2273.65729938391	2006.8256697771	1799.30856262407	1525.77708790696	1350.52379692198	1734.13703160451	2204.66268584823
1771652_at	YML096W	YML096W	947.089120415377	835.909586508333	666.562713305108	1555.60728070883	1691.94689316619	1881.91014938838	2021.78065372097	1859.20570819182	2080.48532691014	2205.18689681862	1928.37040276841	2308.90076036725	1792.95681301247	1608.62683882516
1771655_at	YDR227W	SIR4	2241.92133224397	2311.64742399803	2743.55868993776	1969.95509676853	2297.22114406909	2285.40940255592	2622.52399400445	2142.14820143606	2409.01719415699	2793.20410749956	2750.48616508973	2891.59502980902	2901.54531484522	2082.64400912021
1771657_at	YDR525W-A	SNA2	9504.6565248471	9014.77060979556	11577.4724998105	9442.66983536546	8304.60776956824	7520.78702206976	7932.2024475776	6875.65346184398	5191.73616707788	2801.13808855326	3080.79032814785	2903.84735426973	5160.6340682931	4876.57156590602
1771658_at	YMR309C	NIP1	2694.78366287613	2400.570663128	1597.9509705873	4156.53020062001	8603.37012006363	9328.39155073913	9830.37992900555	9569.280306485	8973.36574438596	9993.17911105363	10002.8829773448	10093.5034208673	7469.59377254776	7475.93366159502
1771664_at	YMR315W	YMR315W	6795.6856380472	5951.08556039466	7889.59004970496	5387.76897974487	5083.35647100167	4799.68286213232	4152.56443237197	4445.31412588738	3056.59054310017	1758.03653304951	1226.13305898156	896.34391770618	3529.03242429457	5848.4583465707
1771670_at	YDR506C	YDR506C	644.124066675839	747.986733082086	934.417810661345	626.948901091719	678.732687149642	739.023364583886	777.994778468845	514.513177118779	429.857659308218	468.453207751298	478.326380749179	385.727212159001	686.419291624538	391.607023368622
1771671_at	YDL159W-A	YDL159W-A	23.7985274338878	20.3148854081956	22.6475671696539	36.6753848036839	32.1395003807272	25.4028740199355	21.5236862283534	35.6841096802178	25.7163273166054	22.0772446342731	22.4359748192102	17.8205661274003	29.850509271534	37.7999134180204
1771675_at	YFR002W	NIC96	2579.47302826298	2417.59390955138	2447.19961534809	2520.49860974342	2935.36898876637	3218.19209498239	3593.57890794668	3116.52451360143	3233.81533832496	3958.65021159978	3479.85179105507	3547.26136796594	3229.76938426236	2875.45097084155
1771677_at	YHR060W	VMA22	3737.26163826908	3725.35409716707	3316.69795215644	3883.88943066904	3149.05576679116	3323.79221884321	2664.59724217103	3176.58967413567	3071.32266240024	2642.76128331054	2814.07013463216	2446.19028736198	2911.09907263919	3131.10492045829
1771678_at	YDL133W	YDL133W	2175.31333299329	2521.71648332364	3641.67074486259	1953.17416251454	1251.70537192489	1551.47477318327	1507.08792646287	1426.79227704732	1645.24340235686	1884.6379084529	1982.70472185719	1794.45047762338	2570.76337575305	2445.35595285129
1771679_at	YIL090W	ICE2	2177.74058956423	2546.8147116382	3295.24126087237	2536.09458290937	3960.73938542839	4239.36280334297	5146.45270082765	4286.27419579924	4320.25825650624	5553.36583710945	5258.05093220071	4932.2252539576	3889.20795860489	3727.07070830203
1771682_at	YOR344C	TYE7	1293.70476254208	1788.07440836111	2271.39798929276	2256.51266201802	2219.85037489359	2623.16030984602	2727.28987987799	2062.76475649953	2536.27267798273	2524.95346804818	2960.38999432822	3123.83686609979	1087.13470461872	890.523310742175
1771685_at	YLR077W	FMP25	1312.86422261822	1363.04059335259	1766.64566475541	1474.92249324187	1501.68603822362	1777.80530108331	1919.83814296956	1528.38305914843	1430.32604026563	1284.73155712266	1287.09646931039	1220.50593794294	1140.88864845253	1527.28432088015
1771686_at	YIR006C	PAN1	6954.82611163457	5747.86712598734	5992.52393544583	5784.03817837398	4614.53115803158	4287.70843174942	4145.4256025257	4493.95738988362	3845.82411512364	3200.96657561414	3237.58218352795	3066.04234511796	3879.25843969278	4324.54323009887
1771687_at	YGR204W	ADE3	11760.5206915757	12132.6368728972	6946.64245396398	10651.9272068864	14358.428301431	12185.1869907942	11745.8464569834	16078.4473029272	16163.6529369744	12518.8509509681	14136.2099041438	15203.3907386409	15376.2265903451	14137.5841813402
1771691_at	YHL048C-A	YHL048C-A	1928.22324883275	2256.28769152077	1840.44005680226	1245.16545315293	388.069752492802	436.522165495456	444.907400158353	381.364238229162	465.741722750204	395.321092812492	428.072524438107	415.307293599679	443.441501074456	608.119174193207
1771692_at	YGR087C	PDC6	10281.4609480857	24959.3514019357	20333.0308251921	10981.928141239	12066.0604830799	9898.93940039007	14286.6445194048	15068.9637847116	14491.5832705099	6526.00001575282	3753.03553974387	8678.86087662404	1818.942510736	1342.86055303842
1771693_at	YHL006C	SHU1	570.32817853991	546.286582111206	519.177941286746	522.324134934929	380.634942967206	372.387213229086	372.610888360185	318.896393334822	362.546877794583	327.40490491207	343.079282413187	358.594525502062	320.875241809224	409.3748125146
1771695_at	YPR001W	CIT3	216.950082832737	203.010619494516	220.690010085208	227.376511690251	212.18925607491	233.960431381931	210.076632568224	204.45392147063	160.807597716104	111.159275485501	114.838974814184	60.4902585955046	214.264098721005	114.386821016359
1771696_at	YOL148C	SPT20	1673.71402364062	1977.66710025864	1991.56796830983	1788.33133368227	1212.39754898268	1225.36265157567	1203.68058027592	1227.97008068077	1459.14905376011	1543.30184819929	1748.78124148225	1947.6005799345	1621.84022251081	1346.8955723598
1771700_at	YNR047W	FPK1	2614.16804773889	2468.4703100646	3865.73579588018	2253.34509523082	1807.22036222192	1783.39692709979	1920.7485405779	1567.5767247591	1523.24015464882	1907.48284795873	2222.82422557789	1941.40995678818	2714.08529395162	2187.38069806877
1771702_at	YJR152W	DAL5	27998.6407590157	24492.5256647014	22332.6865811026	25506.5214673008	22699.5970344597	19666.0390546909	12617.2414966883	14389.8032366904	6328.83388810787	2126.646324802	3299.48190424146	2493.93245420093	2521.41826984675	2833.98863257974
1771703_at	YDL182W	LYS20	3069.8168663588	4728.34701146223	5643.42642720181	2134.92650123197	2144.70718062319	2529.2071953341	2359.79829228215	3969.0155891121	7192.92610669165	10704.9739941534	15261.7727936446	19063.3571271925	8261.09767258915	7903.10172506312
1771705_at	YER150W	SPI1	3613.12787124153	9247.8851824416	15343.2882547355	3226.60310418164	2431.26314447692	6206.57680484107	8609.93119335577	2195.03949582216	1691.18221685995	712.34886781949	839.306951805977	863.11587126307	953.66543276779	1384.9240348065
1771706_at	YBR154C	RPB5	2434.34672465369	2590.03925699612	1344.17230026508	5350.36726561852	8345.65602443055	9602.10524930186	9625.06977085564	9395.0222840458	9019.10328136652	8823.42398139325	8392.59028233154	8198.13530996687	7533.42799241782	5845.83950891287
1771708_at	YDR081C	PDC2	1480.01877851686	1522.37278259752	1793.29375349385	1630.43819373133	2218.03608050601	2473.36059655742	2538.62234425802	2575.36383835947	2985.1699301607	3525.10626730548	3632.78643990632	3533.72681832976	2881.46608210493	1910.31701880402
1771710_at	YDR083W	RRP8	371.145878165596	626.572020568149	423.926536581955	1169.17234875907	3580.72379284334	4563.76245466848	4671.77215206194	4739.47938600665	4883.32930797001	5666.02717645034	5531.35339515694	5783.19471343603	3558.96716860186	2119.83392473185
1771711_at	YAR008W	SEN34	2262.30416459834	1119.17848257031	1157.79008400651	2092.34797288503	1186.22217886353	520.662468507707	286.43939899492	892.117832307866	728.082981144976	560.48451566499	317.817317242112	202.249736860061	628.607716327258	1945.33968354444
1771712_at	YER066W	RRT13	1480.5307749806	1289.60466142133	2290.43769432465	1093.48305216596	395.624499512663	603.041409711251	729.361101410702	324.749504362662	228.278528741015	223.102838069746	282.418818143311	316.356598085853	309.19379348565	517.223178273677
1771713_at	YBR257W	POP4	798.39941029894	1201.4104498972	1310.46333176869	1311.01833336308	1421.20132472062	1631.35404169584	1725.43932196585	1572.02981267537	1785.11664639419	1933.45728539894	2130.57288556296	2293.09203783443	1811.25986817125	931.474838387124
1771714_at	YGL190C	CDC55	3742.9846537627	3330.40465488955	5437.48639736345	3987.21283037473	3160.07726071163	3205.49059847295	3618.2399266231	2730.18800793267	2243.21177884343	2714.36139402735	1959.53053714725	1557.59190417228	2263.54072981808	2480.79871562455
1771716_s_at	YDL243C	AAD4	2990.50964452624	4277.52857745444	3870.30205972492	2632.89285154114	5164.80490331471	3043.3391920453	4509.43831147926	6295.43350455864	4264.62433213144	1574.15971217686	1922.30135077144	2110.17827172483	2311.57805456995	2535.09065640414
1771719_at	YMR180C	CTL1	1382.70474410476	965.301495020899	1583.89913669203	898.026081747936	868.832427139595	1010.9650866604	950.277276507284	964.987530068312	1264.85453403899	1677.31045006756	1443.52373577199	987.370242280196	1771.78432387351	1635.69864132307
1771722_at	YDL230W	PTP1	1503.56286259129	1751.91981731694	1969.93803708371	1403.81552330538	825.565265532143	875.298528663163	635.31529564753	749.583174814813	772.829155199629	860.3278428751	829.314098206787	701.672407265974	1360.00132419525	1283.08783678824
1771724_at	YAL053W	FLC2	4727.10438221425	3998.47791526294	4872.93646875307	5180.35134003703	5015.47923706711	5211.80253889771	4805.86680267904	6054.27670621077	6979.58567135779	9484.08083188968	9778.04245807686	7190.79362479475	10757.8988050174	7440.30981242041
1771725_at	YLR243W	YLR243W	752.610167239735	965.200983842531	809.721204318417	1719.21070984888	2949.50931491716	3533.36102579884	3703.19654952876	3337.63752211558	3353.40725225833	3501.1536277983	3445.63247883341	3674.74638408587	2459.88149462068	1848.01071095032
1771726_at	YJR010C-A	SPC1	2842.16205369335	1738.68224510592	2843.46704048547	2165.39206503467	1380.18444659344	1510.9370870713	1554.42380638553	1080.77273903917	1090.55634212564	1630.38791170363	1801.56797277151	1320.70951122573	2629.01063929734	2655.30072062353
1771729_at	YDR186C	YDR186C	3465.18399796905	4576.10110197814	6142.378098319	4392.77378834037	4067.72925122352	5059.83666093616	5601.62678919358	3962.24779093343	4125.02652579351	4380.19814647903	4986.29716263869	5781.02000415217	4542.72160180626	3086.60093042452
1771731_at	YLR436C	ECM30	3492.87276809701	3512.20456019539	6323.2684405315	3762.65404346203	2704.63774436854	2770.21200320015	3194.77352595018	2152.64842330194	1782.19162475009	1851.6523811749	1763.93429694853	1880.67753059017	1490.95409331875	1898.13776353539
1771733_at	YGR084C	MRP13	1496.64251135062	1759.88533568216	1133.42856063168	1801.16402846921	1653.61150749914	1693.0675253289	1696.8116735115	2042.40186922269	1878.05189446331	1780.39299593493	2050.46681287789	2344.82913199698	2312.88596210217	1921.1291769665
1771734_at	YKL011C	CCE1	1425.36179925535	1416.02423116425	1244.90437893735	1464.3830879148	1180.07893733279	1117.38247930302	863.377698778092	1146.60367467966	1211.15295827081	1219.65826931544	1109.19897580146	854.94251187373	1339.84677443372	1099.8355247748
1771735_at	YCR024C-A	PMP1	12276.159808115	12895.0241083305	13478.7902989155	11017.1316404274	11228.2275624161	10992.43207967	12477.1491065978	9775.2446963836	11926.1477391935	13060.4197993779	12853.9065268034	11270.7326535325	10820.0946049883	13140.1129151171
1771736_at	YDL095W	PMT1	7827.63287796987	4796.32937301158	3839.12260989256	6648.94467731713	6490.79516602094	4695.72024845505	3740.2318698939	6591.43929279756	5698.43325787115	5605.73066882387	4633.1671951355	3868.43341568545	5389.94036781982	7824.0257885727
1771737_at	YNL153C	GIM3	2486.41553110519	2122.14917582416	1574.59710948926	3176.29348181654	4313.33151500348	5941.83106475714	4871.47526510874	5508.84472361963	6142.94089023872	5503.53630933667	5647.6605024198	5241.52320360333	5184.48768533437	5299.51815157531
1771738_at	YNL270C	ALP1	154.202318480597	235.369078687483	737.958346072202	128.887670039675	110.514415304346	321.902759956601	496.335451542989	101.112362868532	79.623859137144	104.547558796205	224.468760585538	209.295414900422	75.0651641110254	113.20231574885
1771743_at	YJL208C	NUC1	811.875780626663	848.006722901063	524.641351005098	1781.76217804584	2739.40289366336	3231.83035384363	3073.67574899857	3397.23269890853	3330.77634660016	3175.43176501249	2905.39560077278	3353.2976355293	2521.63236266768	2079.28444121813
1771744_at	YKR052C	MRS4	1033.97083396996	846.770913193625	1353.49366005854	647.801799173041	368.396908361933	434.493457547532	354.935468055639	484.842044914648	591.21138070418	1004.44953653662	1181.24177100061	1131.39674361366	954.237345485297	876.626176341525
1771745_at	YFL004W	VTC2	8018.00235169427	5459.84131772733	6461.86659221979	7123.98479198847	5204.28503268649	3922.98395837934	3345.60281852618	4210.56621795883	3601.92899619525	3479.77446356686	3127.89355645409	3253.25310230626	3525.45948785594	3945.0024405824
1771748_at	YNL240C	NAR1	1105.34189660426	1742.86445020188	2648.70552195085	1172.29562997872	1840.95446740616	2567.35741528237	2660.67752020398	2640.57777742962	2804.86812352811	2636.99565102993	2678.90966082552	3652.43268080207	2306.2193234216	2029.96999756288
1771751_at	YBR175W	SWD3	1513.11084148945	1309.81517892667	1175.05299477894	1207.60910991115	994.814504271094	1388.85533972812	1475.89539680995	1470.01252576332	1808.54015091351	1933.28227455291	1794.27135253715	1908.31570121282	1894.85143564702	2238.23718329037
1771752_at	YCL027W	FUS1	661.633713612735	699.084748923487	595.653245712983	723.893925827011	719.989700130575	659.078071526654	334.0571156334	878.388120989486	1156.22322782494	1681.92401008215	1587.72045737408	1385.33911020866	1394.1719695131	952.11884838525
1771757_at	YER024W	YAT2	972.136568738664	1158.60897643358	1766.58619342863	1106.31951801511	879.18579812696	1164.04306869838	1384.1615895741	890.949133296857	893.290027239734	974.244429901438	1009.63734098863	1638.82201823133	1282.78230373978	710.844493422198
1771758_at	YCR095C	OCA4	1564.83730083859	1994.03368944356	2082.79688933218	1870.21397420943	1422.6680791834	1517.61589684494	1298.23618862611	1537.20200857195	1691.55196118429	1554.05841446808	1782.96530159468	1650.42065529334	1626.24004587508	1589.23800918527
1771762_at	YMR187C	YMR187C	1223.45973300449	1295.91054707318	1334.03729062174	1208.28216523366	1189.06046586164	1272.18225947509	1147.88868004635	1203.18758090662	1392.88893174451	1509.01791427151	1601.22376878075	1923.41529551984	1433.24693582627	1379.8031998187
1771763_at	YER163C	YER163C	2916.85803823168	2341.21945355929	2148.8161403196	2744.01996583999	2049.4839344035	2083.90261606528	1485.0919733886	1900.87888681112	1926.64046001288	2014.96090139938	1992.20157977388	1527.60390773686	3423.95692744053	3335.80798265739
1771764_at	YOR101W	RAS1	774.342235241489	1676.5866681108	1539.17832265935	1642.43061671306	4122.83091130244	5487.89097743169	6108.6662805169	4767.07812861887	3880.3232873075	3974.28844079353	3442.54124627299	3366.35783287588	3159.19600602713	2475.21674543644
1771766_at	YLR244C	MAP1	5758.39115042683	5962.99450732373	6368.590286166	6947.53815217564	7761.36071047642	10369.620903864	11640.2531383885	9583.1738005559	10265.9450559668	11284.9301914704	10209.4730442945	10791.2540765975	9870.81273779457	8481.96536895585
1771772_at	YGL119W	ABC1	1742.46817351434	1875.99969533577	2060.31754043663	1870.10954168896	1992.67582484095	2298.07870248828	2219.54108966988	2199.67982739014	2219.23868766146	2153.35245938137	1656.81668957944	1416.42719975518	1940.03594368816	1462.93172867538
1771773_at	YNR037C	RSM19	1687.46308858142	2670.98081911313	1476.55705867256	1702.43245884155	1214.74477340605	1653.92522246316	1308.35453822628	1511.37758071973	2040.23429647216	2649.6529369526	3609.39096315597	3338.18040985742	3656.48999098882	2705.80749707238
1771775_at	YOL047C	YOL047C	417.435734460515	404.594233441388	486.769954328618	503.88523621489	544.045942074205	475.396510095828	460.053220603303	582.665537848448	589.71198817639	787.274667924535	933.708873846996	1577.74776806045	675.024551006212	350.020170929736
1771776_at	YPR025C	CCL1	1178.32454800944	1273.39413962673	1351.0916014385	1070.66580513692	942.411453998905	832.727627546984	801.14864642275	1094.81211571281	1025.7677304348	1235.99844759146	1133.01368902591	1228.89882729605	1568.17675488705	1465.29515848839
1771778_at	YJR143C	PMT4	5717.03805710116	3006.00413741357	1775.36443048812	5323.84147558222	4736.68100607957	3459.2346144828	2536.82587676775	4475.2215243665	4119.5531977491	4054.39011281109	3090.43335950925	2969.6120273138	3249.7470257822	6032.32811339539
1771781_at	YLR172C	DPH5	2456.11734207458	3427.20363189133	2388.01888838008	2648.45113379876	4101.86866723958	6449.40670986201	5974.6127199795	6027.39440753544	7568.57409368055	8509.61849676562	7554.84077617275	6693.5038992001	6215.38517658612	6297.6073371452
1771782_at	YDL130W-A	STF1	6346.25540409522	8191.4037079708	11734.2671306359	6422.87806050449	3854.91515519607	4444.88467442368	4664.63870552177	2710.97408073623	1140.46070617515	399.808752974642	523.048439123788	447.034511877021	1581.2600931462	2696.36667806398
1771787_at	YBR165W	UBS1	2013.52948586569	2437.35135394759	2464.3296187418	2022.67020365359	1220.35721843342	1412.99379533566	1264.11453063784	1590.51402177784	1865.70679708112	1978.31605947475	2401.24087019774	2366.53657233584	2607.99253798307	2093.95502749076
1771788_at	YAL007C	ERP2	5944.6058494073	3613.99913128917	2151.70052192087	5837.76493000751	5028.88027050567	3129.38800986988	1984.55573131675	4474.65784293805	3675.95137533213	2973.37353208056	1993.21954219169	1390.94495205253	3601.55540889641	6234.61488033622
1771789_at	YGR211W	ZPR1	1661.56872122828	2566.75813567676	3203.2737040909	3060.2023596312	5481.51279669461	7206.38798566212	7451.88620577948	6801.83027754834	6419.62090059396	6742.21860270432	6030.01372829833	6170.99773974817	5388.97520697217	5547.4469578373
1771791_s_at	YBL101W-A	#N/A	1961.30841128607	4687.40343208636	2663.02193227074	3560.45115600278	5212.15492311439	2554.48457117046	2535.73310740698	3141.43184770106	1943.54780712898	3404.88430635617	4475.94958197154	3665.07346558522	3580.03648051277	1188.4023983497
1771792_at	YLR120C	YPS1	1856.46742873114	1550.03393789937	1973.22684625012	1591.8892960166	1395.64719224851	1244.62786958176	1046.27067767272	1284.86039990608	1133.51660412798	1921.37930863035	3062.18166436991	1669.04221523531	3794.38391016987	3273.10757423625
1771794_at	YEL030W	ECM10	360.254684325843	437.221430099333	558.26679634738	320.345561475109	223.832739979928	267.935778992814	290.919163346145	180.541597742849	196.615947104372	211.036900840949	282.307149253399	245.752827044329	239.627147481616	186.391797152889
1771795_at	YDL145C	COP1	8283.9925440452	5465.40934710154	4871.04274085564	8076.06778084101	6983.93477089491	5263.5988216319	4295.47142142853	6644.1143815131	5672.94412477105	5453.36808475711	4406.50293051682	4062.40738656048	5507.8272601213	6817.10477653307
1771799_at	YDR159W	SAC3	1855.9634984054	2082.59202417965	2645.88437297697	2000.11538732948	1745.28712362144	2327.08445840483	2328.41008422448	1704.15807827149	1768.68488102941	2035.95801607745	1733.95753552461	1811.78628327383	1826.79062967753	1905.19538476892
1771800_at	YPL260W	YPL260W	7070.47740279348	6247.51401077413	7280.45479182153	6296.57416591096	4467.40359757097	3837.57468785409	3104.52304046717	3700.43452038432	3721.19906310969	4091.37088062885	4623.43363514632	3847.27889411904	5662.25115352651	4592.5952589412
1771801_at	YLR356W	ATG33	4408.86967759267	4061.73967236267	6487.58130038436	3702.36891061536	2885.6389520899	2894.65873976373	2950.39230432307	2236.04557608223	1590.62337870498	538.178313119952	429.679207393259	382.992197754411	1730.55243091078	1844.7490856957
1771802_at	YER054C	GIP2	389.318116010296	842.871660670998	3278.01315079257	348.27787380936	132.696086202868	142.328271046786	212.071051845041	72.7429466545323	68.0967703993728	68.485170939191	60.1386229188212	73.0864344912147	119.821613849383	119.392612575709
1771803_at	YMR023C	MSS1	1253.24251256791	1193.56282732873	1365.36611589716	1081.09163876216	570.52392476923	877.305969140555	974.340788530396	558.133563760341	711.434908028935	1002.01739219235	1095.55580317903	1185.06852125139	1162.27538873651	907.772307203735
1771804_at	YOL022C	TSR4	807.035713757886	1284.88474284961	1102.01223792313	1262.60695243487	2216.34991907991	3154.84787502066	3167.3767845644	2999.04278202601	3608.09338295556	3909.27537295877	4052.80458343492	4003.35398719679	2595.83512667018	2253.79020123786
1771805_at	YKL174C	TPO5	2242.62586740993	2261.35225236792	2931.10061684048	2416.87411288164	2465.81462914459	2817.75484732643	2719.58622095294	2548.33248051367	2697.92161009896	2921.76080375825	3437.93761573357	2672.08692277482	3462.27362418134	2820.06162586927
1771806_at	YDR374C	YDR374C	159.050728189216	155.476737491038	130.630191171912	170.135259055598	134.050789353543	104.801179063651	78.953787747766	97.2152064965556	107.268491042409	101.385720553029	128.014661541654	91.4779731211575	183.731336679935	54.6478946164248
1771809_at	YJL052C-A	YJL052C-A	74.8707639418495	58.4741537025456	58.2538975041551	45.8109095923383	60.6339221566226	55.4279871700092	50.7072997268823	62.5575286404468	63.6320918698311	102.783500193828	94.2014803854813	64.2724155113961	96.857917423301	89.0761060188648
1771810_at	YLR049C	YLR049C	3992.38515970437	3232.34601189686	2042.54124093252	3324.58058643388	1253.88113323397	1124.26370349562	512.708711557492	1044.57509885742	1146.57437902958	1240.44675909965	1334.03404681605	519.242078057919	1147.3857297798	2280.87573256143
1771812_at	YMR263W	SAP30	2000.40639541626	1901.29584377106	1479.10941624099	1815.92496432884	1325.2634849827	1231.52830249173	1319.8365562272	1551.92972720816	1834.42108814123	1753.86969313806	1628.97966884786	1378.86779111897	1489.03182010826	1413.33754271172
1771813_at	YNL045W	LAP2	4089.57603868638	3815.4622972725	4598.40131463735	3706.61764266859	2924.68864080298	2840.87544637763	2552.8319962144	2559.01680151871	1944.54375166688	784.078952252781	724.258735774119	642.404157008057	2229.52323073163	3962.27807204338
1771814_at	YHR067W	HTD2	1457.55608636703	1530.98156589117	2156.75981728834	784.620091527457	380.318088866311	465.872038757274	498.439692047831	372.505801171748	345.244583687794	426.068724390487	446.369444274221	488.058319789624	422.560932837282	493.306538873021
1771816_at	YPR118W	MRI1	2966.34657641569	2751.74857920259	2535.55870251943	2959.16424131163	2733.10953059464	2892.19379579894	2431.40478053273	2905.58054259049	3063.719805585	3030.47246916813	2297.14255421706	1977.53442289513	3100.49274193495	4376.59047745641
1771817_at	YNL169C	PSD1	3699.02457689962	2508.67118653267	2364.43844893925	2867.36281511982	1294.87452238126	1037.47032010854	877.527460787151	1354.54253194932	1779.81548345189	2479.91782959093	2081.52705501597	1298.73321695431	2691.7325440218	2659.25820712024
1771819_at	YCR057C	PWP2	391.148020920555	643.534296214829	350.257521523798	1427.31417708703	5267.30468333635	5853.50047209956	6994.98569888023	6269.011232864	6103.05411522733	6708.79253590955	6234.10991505046	7321.39544914994	3554.91165665706	2328.69492706615
1771820_at	YHR143W-A	RPC10	2814.46138264737	3066.63583919204	2078.5452493953	4479.99545864101	6274.56559322249	7543.00091849915	7508.85914637026	7288.54653630575	8355.34579463865	9631.84676924335	10012.6562999505	9233.51558063899	9313.61726054437	5914.67531395355
1771822_at	YML025C	YML6	1139.47166089756	1410.88973900463	1324.35669131923	1254.05033654438	1183.74411677179	1474.95536504139	1464.39753079772	1457.60275639293	1683.11871942571	1669.13113278743	1893.84287346635	2236.06603936676	1809.53659216459	1603.80916520967
1771824_at	YPL250C	ICY2	1541.97736760451	3243.37998945741	1719.27530961675	5788.07174489513	14701.3562291898	10497.5302071478	10252.9353720641	13535.2285918035	8900.10757149138	2656.20329242598	4620.96750051318	6769.04001024035	5911.10364188212	3861.00564686634
1771826_at	YOL043C	NTG2	1323.09778394742	1382.07263192332	1988.89822385346	1149.34035247125	932.282553625695	1305.36492469737	1409.30693223829	1040.71813089729	1283.74374275122	1499.26031859723	1785.47974098875	1764.11454738222	1457.88833408072	1250.71274180978
1771827_at	YKL206C	ADD66	2142.56102575832	1464.19933493565	1479.18691744529	1763.01949358007	1378.63727158053	1163.49305190285	1079.11861089299	1359.27715538167	1227.62085207175	1240.80611743925	1086.26273436381	1218.43590296003	2014.04538962041	1894.09176598331
1771828_at	YBL001C	ECM15	10079.1824022798	10992.5107434594	12120.14336819	9346.32796812404	7817.76598714337	7679.08188843544	7785.43621336448	7115.57150865694	6777.76629700402	4809.63090500462	4241.94606789673	3292.04353871562	4747.67423881452	7274.82722715927
1771829_at	YGR253C	PUP2	8946.07451437345	6801.81010880705	7588.53658375958	7709.81838223416	6543.26109631195	5137.77294956403	3990.78076761091	5556.8890986895	4461.01529875606	3118.60407452402	2618.17543208801	2042.70257639947	4969.25385315797	5937.07030777694
1771830_at	YLR291C	GCD7	2124.35518531708	2583.06721949639	2073.95856523773	3340.84800221948	4082.40617341946	4930.8490485236	4589.57792216124	5223.50874675335	4497.24678904496	4225.43772055372	4691.02402938394	5026.23894344344	4630.05613319269	4370.90704516711
1771831_at	YLR430W	SEN1	2329.7987291069	2648.71367014543	3184.10129518692	2332.11980315862	2230.73084353733	2955.59367975491	2953.10098035078	2538.02817477579	2603.1575166138	2783.77489050528	2277.50349531652	2482.20843882448	2194.25301431598	2758.74364982488
1771832_at	YEL054C	RPL12A	6775.07365528783	7364.10863943397	4116.79162498375	9509.77606317552	13223.2002018415	14099.2852519843	14569.5822972627	14867.4648520893	16368.628444865	17661.6909716156	17022.5187629826	16234.4559916589	15332.5802932485	16489.0751970201
1771833_at	YOL038C-A	YOL038C-A	851.030232559386	798.517671028643	770.982998609275	1038.43616877484	507.800549679164	570.369200108312	485.137355178226	402.422584561587	336.843238357306	295.154636460026	399.186811406385	265.813843572389	599.122024863888	447.091446043934
1771835_at	YIL091C	YIL091C	568.544071074727	1174.47439670712	796.591085883977	2360.14575910533	5852.08732316469	7412.49971960195	8234.59591122508	6621.9778205319	6534.48016447329	7143.98919576467	7638.23022082454	8591.17871333858	5239.66172718255	3012.16804854322
1771836_at	YER146W	LSM5	5658.86879496002	5325.06710151514	4296.45147227752	6570.78779019773	5697.73206427289	5641.47941201905	4900.2827587344	5935.03956935632	6202.3168467624	5660.57121792719	5756.89575537662	5179.5152192842	5043.80919880876	5847.65681533532
1771837_at	YKL186C	MTR2	3230.44200291769	4295.82223061251	3327.41651093578	4384.79579083328	4299.49323767435	4173.75377584088	3823.48861123177	4902.92724517928	4784.3789892108	5324.21722169873	5121.78936897236	4269.741152625	5574.51154718009	4616.31413592663
1771840_at	YEL047C	YEL047C	5790.33367043699	4746.55266435949	7269.83001956839	6376.78861611247	5445.36287785324	4747.12274544618	5370.28956081012	5121.92520719745	3983.45705495028	1663.42910884245	1075.48509521498	1129.05461369432	754.140347512753	3601.88003441459
1771841_at	YJL024C	APS3	1423.29518922276	1297.43845677956	1092.51554471341	1326.19419591003	1261.16850299224	1418.14929584974	1175.20558920243	1382.27831289157	1597.47276387308	1883.6106725744	1848.30945137394	1716.96664668446	1997.72330313642	1605.95790114682
1771842_at	YML057W	CMP2	4433.70991093411	4152.15310716068	5218.48974353345	3819.130039182	2524.42175116585	2222.61345699698	1917.90727331743	2135.27606363976	2020.97545124594	2578.01752684297	2654.77088913243	1960.44083655978	4196.12882302807	3743.95865704229
1771843_at	YNL199C	GCR2	1642.59067065175	1775.42191250599	2357.45658155063	2305.12953758338	2545.5539744241	3244.42741224932	3213.81351504947	2871.41004321747	3010.27784785476	3389.23148224966	3639.92922144964	3675.932908369	2747.11164210047	2025.45733918965
1771849_at	YPR020W	ATP20	6976.53809675031	7906.72749315653	6890.84466243281	5627.27918997004	6014.76050953494	6460.38186210951	7468.57275661376	6667.86629669782	8267.04144449518	7339.10803829936	8081.20834880575	8621.41016006044	7288.06157320186	6607.89971151024
1771851_at	YHR181W	SVP26	6041.31077473649	4459.89327041193	4241.94362190435	5514.89700570741	4127.83774019585	3745.62517434948	3499.50441254779	3595.85070089654	3628.02468211356	3663.9172527757	3152.34668991681	2737.98348016152	4776.69171648459	5380.10670263901
1771853_at	YGL041C-B	YGL041C-B	182.785913941931	173.606577059215	142.961200589443	180.561741438626	134.185158824807	159.160290065755	165.915248253461	149.989013340994	117.616931174993	108.490414160773	60.6579272670525	106.002128993159	92.8151583074878	125.948561437516
1771855_at	YNL252C	MRPL17	1245.28269040243	1364.12266251701	1178.26427218607	1893.18584839424	1788.56526316107	2011.06198780648	1799.74608430846	2008.6682182243	2183.50134831264	2450.03647762876	2487.36766114027	2223.09311284668	2185.262657716	1518.89917473568
1771857_at	YDR129C	SAC6	7038.74971186485	6501.97453954072	7792.5385946216	6547.14504772448	5665.95201259168	4676.1925920138	4276.30264032368	5381.13330246387	4043.82896176094	3052.8256107473	3646.82470110884	2774.60918159491	7118.0420418169	6024.35696631252
1771859_at	YHR186C	KOG1	2166.73419708606	1704.25947491742	2361.03471634933	1929.89100004145	1723.81555135086	2191.49132563173	1964.3021639219	1549.59944828023	1528.11317746208	1787.19503299196	1609.70110109345	1668.68177199613	1497.34043205868	1624.82478619597
1771860_at	YAL005C	SSA1	19680.5910199572	20600.9405325501	25520.8028612408	19574.7092819903	16191.9499092261	16648.5226450247	19345.449628655	14707.0699909884	11280.0972144796	5123.47846397839	4683.1928969698	4608.35394143843	10914.4358405747	14305.5207436053
1771862_at	YGL092W	NUP145	3564.14074978505	3658.54814023612	3446.74178573752	4315.90866688926	5440.07418681287	5512.28569615158	5856.15510868144	6019.44847580216	5339.78892476976	5062.67888353416	5433.24398549552	5986.96191513085	4744.10918223808	3948.53694861603
1771863_at	YFL017C	GNA1	5817.48710075215	6831.7334925508	6353.80374108647	6317.80666181127	4404.69305319229	4589.48561829665	3874.34064924511	4349.44490980306	3828.95878962685	2408.96778330204	2312.07084672562	2364.01891552556	2535.40882348866	3465.56737590789
1771868_at	YOR385W	YOR385W	967.161837042113	1248.52368409348	1154.11806293533	788.53841926181	735.119511238737	741.318117144284	677.604858417505	794.697416286884	790.68408853398	1534.81526304722	4086.51251477609	2533.45582289096	6278.58102263268	2896.2578252767
1771870_at	YGL085W	YGL085W	1374.7015480298	924.214239395519	1106.19083444768	1297.11649065093	1043.54850849184	1192.00417771452	1247.38472483945	1168.70625206483	1242.35367221818	1277.40448502616	1260.90282137807	1132.11667485655	1187.62265084642	1093.86946981657
1771871_at	YAL029C	MYO4	4078.05615218219	4248.16943819464	3501.07380465146	4259.04627213926	4802.59840209992	6167.9419523297	5708.98733377055	5425.70732822631	5391.63995823514	5141.11671841559	4174.22073591217	3865.03037384017	4162.39919499832	4630.69669985169
1771880_at	YKL149C	DBR1	865.846068003596	974.767087431408	1149.32013553847	1001.53510472172	858.930687750938	859.721641093343	779.191750576807	866.686939957501	857.989057970747	788.843296636554	802.224041106528	693.501689221867	985.519092648902	1125.50352145202
1771881_at	YFR001W	LOC1	1630.93135515031	2957.01860689819	2149.27404784942	3563.74898846475	5308.40545653322	6647.42398950987	5803.38779015225	6449.1109678823	6108.64210609413	5838.26074951223	6048.671813833	5185.79612615562	5259.13610534536	3801.11374623093
1771884_at	YGL063W	PUS2	345.680519780371	401.185234798428	456.190593696031	354.470088081277	486.974255217027	665.258098253036	737.756758824732	618.596686464963	604.96514714175	695.722704518624	600.548815874891	610.114297531097	389.636832044579	585.340403960782
1771886_at	YBR016W	YBR016W	9631.19672417386	9659.42794483807	10464.5439361265	10039.240374179	7031.04982537109	6459.15048224033	5334.18612266156	5811.59100634848	5061.02710336089	4876.59345195243	7734.98964520161	6164.97836669868	9465.98080194748	6378.37938717536
1771887_at	YMR125W	STO1	4544.98812639183	3827.29770747833	2865.2195604929	4982.38397943815	4573.02845101136	4415.57307004715	4053.17269880781	4820.68342958491	4719.52973943777	4789.10469803342	4465.42760533665	4398.49417009923	4186.98859985973	4157.21486444592
1771892_at	YDR519W	FPR2	5905.6307814469	4585.69194332446	4066.08645389636	5430.79326276606	4511.04119857074	4484.05467264404	3271.34140792026	4263.61899857963	4183.03964490257	3444.9061845897	3132.89045639217	2148.43105311367	4531.52631540476	4837.47652453722
1771893_at	YNL251C	NRD1	5409.94392957209	2691.41717413383	5362.64528586729	4176.13318991197	776.823548540481	786.46120207333	793.010537006389	551.601330130082	510.730469859227	972.742540322045	587.557607169966	645.436693511422	1671.76010313273	2939.14754612255
1771894_at	YJL131C	AIM23	1305.53422571808	2300.62174887235	2291.01230328845	1458.92968422074	763.577360658572	715.291140672083	706.645731220503	592.266689116646	524.770380621418	513.009148906497	658.957111229528	582.072487892425	816.873448504619	796.963298678634
1771896_at	YPL092W	SSU1	2733.09882430415	3109.53334083539	10181.3135596504	3632.12843957405	4412.72023158429	4623.62048789074	5577.69903042928	4388.07361793918	4269.69075303013	6001.97204932518	6619.53002244396	9921.2691828982	7323.67224699392	2456.26610441813
1771897_at	YPR165W	RHO1	12498.5013928706	10201.2350969022	10841.8917395601	11575.1183819911	9435.39286220978	7791.41570773089	6601.83172332736	9162.30938318246	8241.12962412418	8825.22781281418	9125.6223169279	7172.83555931501	11950.8534142262	10508.5199414385
1771900_at	YFL008W	SMC1	3813.72157798616	2018.85683560997	2800.60588336125	3280.19508287587	1803.33997173157	1267.38645526894	1044.63019339918	1254.11054354861	1277.36084454248	1489.70113957137	972.586863534771	1002.11312424883	1333.10545079055	2019.13748338678
1771901_at	YKL205W	LOS1	974.706826702203	862.606440564286	927.546730888693	1064.82561616046	2109.84809445807	2539.06346810919	3288.81848041172	3041.18386387502	2951.45004969285	3279.9642704934	2333.02112715726	3465.92536933616	2304.68658513794	2117.01744964786
1771902_at	YGL066W	SGF73	1328.02902906602	1554.82219030379	2067.7558291182	1312.40352368943	986.462065523586	1211.2289624232	1344.40213166153	1116.82478502289	1227.09027256702	1238.03940679643	1347.20078318016	1928.40609098191	1876.19754458936	1223.61626817869
1771904_at	YGL235W	YGL235W	35.7542444113077	37.2342781871857	30.486108966442	27.5911968224921	26.0820129824065	24.8449738696831	30.2065071071878	26.3977764388195	28.3629765213479	28.7684020899683	32.7041290060297	31.6915734775647	44.8039247064135	41.3629581478786
1771906_at	YML026C	RPS18B	9950.43033332618	11555.4005225576	6637.99683057201	12488.8866489594	15774.0031071291	18186.2298974735	18061.9817652402	19217.0355716897	21358.7631777917	23353.8447045565	22982.2182458861	21308.1600918061	18797.234969432	18948.4403904826
1771908_at	YNL160W	YGP1	2135.03446883318	13019.9964970192	20339.5307430386	1567.07096854916	1176.28442594717	4639.29553595243	13893.4972332506	1130.83814831106	754.287955795386	562.041161822307	1299.0887234966	1389.3991857757	1548.18637799174	2682.46828585436
1771910_at	YDR052C	DBF4	2489.83534237807	1549.67421339062	1981.70271208951	2168.3171833306	1575.42200204164	1591.6687912995	1698.89106813393	1538.37715193229	1603.42425551561	2010.37918053825	1592.48859928107	1491.12981364195	1640.82659105766	1611.68088475805
1771911_at	YMR242C	RPL20A	10428.4367359123	11628.0677586719	6641.25996059975	12483.7200022556	14819.1708605508	15843.6344187012	16590.7837870107	16528.5469257565	17486.870993851	18126.0840292106	18661.2401347553	18893.1074221068	16504.8923346143	18429.3158882516
1771914_at	YKL072W	STB6	417.535611166561	603.868099614599	575.76942901538	497.250239826868	568.890472907735	573.053636781183	647.802021634337	545.320944870988	636.246398109925	618.929506996701	751.726535586063	1312.89434227593	907.874833712987	497.954407000725
1771915_at	YGL062W	PYC1	16441.8674459943	13868.5548583305	18158.3721624765	16112.1205451062	13466.8392272312	13124.0128282554	13583.9362901761	11564.6269247321	8588.69549863297	5727.64917567915	6210.3457392674	8904.57205862938	7792.1668067664	2495.93706633533
1771916_at	YBR293W	VBA2	1101.41707934569	1650.26290938947	1003.36761187136	975.595935157397	4648.438699499	2206.66877031483	3222.4096209834	4535.2879771776	2503.01082994298	1038.99244366612	1541.26840600081	1498.13835300241	1755.86061690169	1422.16613212228
1771920_at	YMR116C	ASC1	18181.0182415249	15748.2381184826	7842.06090880797	17337.7433337764	21621.896833182	22371.8574438409	23375.2525298546	22834.7425979366	23902.2679772006	24699.7399678039	24341.3036599527	23875.8750953871	24068.9526545163	23307.583312206
1771921_at	YDR141C	DOP1	3390.00277643856	2734.31630738362	3963.71427741276	3181.44319260275	2775.97242703963	2685.16428316665	2552.39966368884	2614.28258403737	2198.31633627049	2404.96328906682	2055.40098470194	1740.54979694995	2506.95390795009	2598.76327410059
1771925_at	YJL164C	TPK1	5770.81583158835	6279.53003356319	9823.96727478304	5073.07976032399	2910.18340756389	2605.36264193967	2731.38434409364	1502.48224792435	419.540085768188	211.266919360485	433.63987199323	526.190091579114	849.582507935124	1751.79742951453
1771926_at	YNL068C	FKH2	850.837146131034	869.078377929362	1082.89537317432	947.798316706747	1308.57086498269	1464.04143659988	1920.54886210039	1389.11186767257	1518.35441360838	1747.57901954126	1813.03706186006	1820.02167354237	1114.694474705	981.248689152543
1771929_at	YKR022C	NTR2	1524.56559819172	1710.42550651245	1692.31445897127	1496.80919868771	1281.33095091191	1473.24059054481	1455.44142012292	1261.20831042757	1423.55498837262	1655.39761200168	1805.76529497424	1810.10853410787	1808.31362352335	1221.98931839337
1771930_at	YLR204W	QRI5	3168.4752771514	4310.02811548327	3746.15115895363	2992.70825105837	1939.17735687505	2132.31796803179	1761.25565781302	2106.47923977827	2540.21734585608	2240.91157368095	2654.01386452263	2503.98348712352	2461.05338512526	2494.11721329076
1771931_at	YPR141C	KAR3	1823.50914005038	1534.29514813572	1464.41995585526	1980.89758562224	1257.84447048319	856.07370666927	749.898692333647	1171.3939290088	1238.61098139348	1154.68467331738	883.064632042796	837.612518703876	962.117498678267	1060.89937427981
1771934_at	YOR365C	YOR365C	87.6718288787314	83.4205968813703	102.285570576579	73.029934152244	45.9381820466654	51.1713176541066	37.1555810071576	38.4336605704768	40.7628751712927	41.3659984466473	53.7713407535509	50.1942930877342	79.0005737182296	58.8925712808342
1771935_at	YDR147W	EKI1	1784.87151259561	1696.39377705567	1660.90446259065	1446.17979916957	745.788461440905	768.935735572429	688.665290150358	829.11694111315	1106.02543939224	1112.53548461749	960.28010109241	967.532696824496	886.97078569168	938.288604781687
1771937_at	YLR323C	CWC24	503.244562850835	646.510610974176	1063.14049690035	532.316539370864	543.880609976492	667.41499923986	678.378232014271	613.081937779611	670.705654009098	718.943528366648	650.278909435414	688.519324638994	665.97837421728	601.933206760604
1771940_at	YGR239C	PEX21	977.48470862904	1656.48754989494	2508.7860934579	1341.36462468241	1366.17798290337	3056.26794250712	4929.44737837231	2199.75750757884	3676.28301000359	2940.53839667215	4821.3199428955	5803.30435798294	2247.44936528165	1120.88422388208
1771943_at	YER073W	ALD5	6172.24461628697	5059.71717150899	5105.43113379089	8919.4122455174	10863.0756589389	10937.7226285093	11449.1514559505	11864.6106679796	10463.8146304995	11415.6782851113	12210.3247635953	15513.6993003092	14843.1315343436	8919.99387736393
1771944_at	YIL013C	PDR11	1052.81038777602	1017.63641052848	1434.72042881041	938.158124542263	540.279851995784	685.04903469527	708.923763237077	585.027454869926	578.79564113096	640.077099068024	657.362263808106	702.627417799805	614.870988200839	557.771576495026
1771948_at	YOR308C	SNU66	726.95903648689	729.931340062767	909.366526703223	950.041709570605	978.376479177341	965.918635272111	1223.29052083345	954.806782340087	930.523769139178	1158.8014415321	1134.04901143572	1274.50034628457	822.263846357667	504.598976733055
1771949_at	YMR196W	YMR196W	7550.84448516147	8136.31662290872	16933.3140989044	7701.86334457206	4991.45131138124	4965.98125638311	6417.36258768624	3614.93469631614	1710.67693615561	403.739774055189	585.092635997339	698.525736590232	466.097538549123	801.448337933506
1771951_at	YJL144W	YJL144W	2319.54026896372	2836.09661985116	6467.00493723078	1461.11570703174	323.204199949161	351.61647083694	307.572327569683	276.761447329841	297.472676060538	291.26888349053	330.439338883283	249.655742615361	699.547473287034	941.815033671484
1771952_at	YJL123C	MTC1	2786.57510922736	3071.27873575017	3412.75191845226	3057.41473640297	3433.23764886976	2974.92501795938	2901.89991851334	3166.01152234672	2296.80533327101	2016.14674651847	2156.1074145914	1835.13039019436	2667.88803381407	2605.37697303279
1771954_at	YBL105C	PKC1	2911.42623324793	2797.44338711756	3074.66901182904	3015.36524836618	2539.80723056609	2728.20789179825	2695.89124373842	2282.75612082456	2433.56560270166	2643.16610525135	2278.7158389503	2269.78353425886	2228.28939984481	2176.24524776219
1771955_at	YBR111C	YSA1	8868.76963575121	9898.67132727466	12180.2217501336	8251.3701427983	5969.63304284588	6384.95154563136	5714.47997775519	5286.58738919222	4679.93300846115	2861.68791998331	2410.9460291032	1640.44774704495	5265.21032683481	6107.21827368692
1771956_at	YML022W	APT1	2401.65955768988	3295.70888877344	1797.89559588606	2981.08233803595	5129.58270512637	7609.70817388567	7546.75422541824	6523.94766377066	8196.13100283414	8901.05766854435	9772.30141499357	9634.3986742741	7749.78983992211	5856.4374997632
1771957_at	YGR031W	YGR031W	1267.96939383062	1421.79924074329	2047.82083097558	1374.18558292644	1529.84334957609	1873.36725740656	2185.03731631683	1396.58689342873	721.123813394804	440.442285277556	588.732184416465	642.422660267952	1069.47286565804	1076.44005252012
1771958_at	YKL124W	SSH4	1598.23801375209	1483.5295078694	2744.77872245912	1332.23114521576	571.636296668461	520.4293894487	607.518944837085	415.924946231764	290.06751588012	382.996448601637	321.121584674183	371.356312515121	879.873688396724	986.771959126927
1771959_at	YJL041W	NSP1	5047.82060453204	5086.21650224096	5587.39913632663	4957.69349935994	5187.37489954201	5640.51779841774	5602.51697005636	5402.92309722726	5809.09606702953	6117.26684031152	6144.88059816445	5991.25765991469	6195.1679573429	5289.32366460316
1771960_at	YDL109C	YDL109C	198.068412674518	127.853216912035	175.842673995116	182.855923736992	186.023972086495	213.104589731885	220.757035695509	256.930253300012	262.229982214428	341.854227901404	374.370540361164	313.45186315819	231.504673825357	155.461208781776
1771961_at	YPR111W	DBF20	1322.86650127301	1290.73820837385	1365.91107730274	1376.90038555184	1008.54758039284	1077.32581907733	1167.76145081549	1167.47292034087	1448.67808979084	1676.89670504872	1902.41036803692	2518.98849347917	2093.98146617538	1018.4725017223
1771962_at	YPR060C	ARO7	4793.58391480108	2936.96155604583	2091.82383583667	4876.86054631373	2988.3570257931	3522.63450473259	2613.38260514686	3217.36688239672	3202.53867344753	3368.33502911404	2971.84311442756	3265.82698523876	2642.85722978091	3348.83295678067
1771963_at	YHR209W	CRG1	886.395877895995	863.630907707872	1155.87333640811	731.090174785506	634.301128027699	500.820548325754	475.912471756089	566.16425903492	720.436239339385	1398.76738908504	1424.80325886167	635.407365300518	2939.82466717134	2368.90287528829
1771966_at	YAL058W	CNE1	1413.19586529592	1791.33097942181	1382.29553785478	1446.37748576145	1333.39712611022	1912.01829790642	1618.59076707868	1551.77772868614	1699.58988704225	1857.6414444789	2100.33504673036	1932.26716686869	1752.85566026896	1274.92658314146
1771967_at	YMR242W-A	YMR242W-A	37.6024518510368	33.3700445407224	38.7113173518572	44.3541562556556	40.1922355851948	38.8366400906495	38.3161240105008	37.4546525256625	41.0566808704113	31.7400856783379	24.6026072358915	21.6216279481552	30.5083941573714	31.0296085398222
1771972_at	YHR189W	PTH1	59.5981337128586	73.9040197135451	73.343144990323	53.6072795221786	53.7812162641607	46.6139802545512	49.4601406213208	47.4910401181854	44.9697317275606	50.7338411772704	57.3140283038992	58.4128529511558	51.7675927341994	61.4682179022665
1771973_at	YIR012W	SQT1	1856.59985971651	2431.14796872431	1546.16766555388	4146.29159255417	6541.45852685737	7913.97208947624	7364.99723141823	8205.91027546165	8551.89285460718	8079.79352533492	7672.98629164011	8629.854747145	6449.46023135524	4711.56080388869
1771975_at	YMR055C	BUB2	764.993194756218	940.052910616984	891.022447217053	1063.01020621542	907.037656474469	1097.84443777527	1168.72170056669	989.518670689903	1123.97298961726	1310.68842644769	1326.89464826535	1162.50645034249	773.640033369114	452.568536914643
1771976_at	YNL309W	STB1	737.465309685336	464.357336507868	605.219107807624	585.144447797126	268.25842170138	216.474840173046	197.907557783028	249.680524412673	227.858081767498	231.786513484548	162.679976109189	172.995183822569	267.392608287182	429.121813195491
1771977_at	YBR085C-A	YBR085C-A	13920.4351618144	13148.0827317934	17255.5903610956	12533.5870197642	7795.84710766292	6718.91342145494	8868.11289260877	4574.40107234776	3082.48886479677	2276.87792216541	3407.15213445484	2112.70311462379	7440.68278968938	5191.6346926592
1771978_at	YGR252W	GCN5	1524.25905868462	1277.69315310399	1359.99648533048	1324.6849714312	1147.86630060692	1109.94592540127	1026.49832961764	1247.62734959085	1360.01409580516	1519.91083560631	1411.38326732283	1234.53932013764	1334.37835345477	1146.33298243188
1771980_at	YKL084W	HOT13	6426.78752505596	5264.17154004642	6376.14550806599	7172.61230090991	5234.896353737	5057.37806184367	3841.9272836993	4600.68955876888	4113.79717545284	2676.23023392672	2378.65133441055	1752.86857222798	2956.90559705863	2918.59537815518
1771981_at	YGL110C	CUE3	1190.53926528928	1550.06163111524	1609.41194598123	1242.93115202397	1063.06578952205	1253.59185262374	1333.46387722842	1147.95916937014	1182.23845969026	1548.58723588761	1655.68078121845	1714.85071379303	1457.16072955854	1056.72099906741
1771982_at	YMR170C	ALD2	7854.82955507426	5885.49303211556	9566.8703455496	7877.57242770043	5520.64127759203	4302.94399962916	4108.98767500593	4182.77497674775	2725.07838520303	656.244265479047	821.88565681798	940.60830123728	522.620542730992	834.905029402953
1771986_at	YGR201C	YGR201C	1959.28464368461	3153.31126593278	9516.51359366625	1855.88701774978	1676.92417120013	2446.92223888349	5557.4270360769	1753.42988603946	1780.58399342541	1648.14361660145	1618.18945842001	1889.03483153859	1146.90555712849	1331.76464956574
1771988_at	YGL175C	SAE2	73.7624494123319	91.5126703065368	54.47840707188	74.477023193137	84.0380412817064	47.6159237169991	61.8683282893013	57.5022468639813	53.6902260563643	40.6837267342378	98.304265470988	84.5062433692617	95.0887874971374	50.4496521883696
1771990_at	YDR379C-A	YDR379C-A	2756.51729778518	3766.22983588818	5153.76518275532	2644.32721023415	1606.08550339691	1773.4653552649	1471.21958085492	1187.16367258764	608.363246172842	180.403159098879	264.705989536888	144.455073337111	763.438292919256	831.997257929488
1771992_at	YPL043W	NOP4	1261.67540038235	2733.80617796963	1636.74567914377	3649.16570555065	7684.45267058643	8138.93382907943	9140.1698906958	8914.21408241591	7526.55265068405	7970.10497661168	8622.1235179122	9024.03435675962	6514.4954837203	3847.20528570736
1771993_at	YBL051C	PIN4	3509.73727042969	3688.67839922924	4748.51159603444	3490.15577346069	4474.47438242961	4660.77587206494	4690.42287897259	4687.90006925433	3636.73177832469	3834.25877596685	4293.51465828651	4097.62165081269	4528.34524272962	3813.60120307906
1771997_at	YGL185C	YGL185C	778.306295905231	1111.73510901144	1843.97327144918	858.37693817958	883.551316296736	1140.98024563454	1542.5099339518	949.685264256367	830.33303623891	651.975618206518	1147.19230166383	1259.41486419565	1095.46915421898	920.2394233514
1771999_at	YOL053W	AIM39	1458.85678977321	1408.92002350263	1915.66185959443	1365.37791978405	953.707868466883	966.50040031974	892.036942846459	739.670035754136	463.230920062941	200.570278885735	186.588674419994	140.982526600342	582.677497495023	926.716231677148
1772001_at	YOR336W	KRE5	2636.42640575788	2153.88490445754	2431.13077270574	2606.07628333477	2196.94888339682	2574.84385541246	2087.25742737628	2072.63113413316	1908.98025216158	1740.43814614384	1639.35301132418	1458.84472514285	2299.93767658077	2309.53725641817
1772003_at	YNR050C	LYS9	12895.0578408723	10221.0803405702	6036.26718138958	7310.8479101708	5880.65128426269	4935.25919348566	4038.93199607385	6325.55968091597	7200.77982558875	10404.8035586673	17353.2136825365	16887.6042267471	11403.9050306847	9886.780512866
1772005_at	YBL101C	ECM21	4249.85235267477	4094.00063512882	7612.82863519786	3806.99185444109	2636.28090161342	3196.76161201608	3581.08115101865	2105.00577215274	1901.39354800229	2563.73230390498	3442.4647581198	2489.09119905815	5545.33907032388	3834.68348795087
1772006_at	YDR383C	NKP1	979.261893596374	1147.37651005732	1221.77993074391	1025.34099846546	560.403189559083	562.72283927986	594.401264086829	533.080043881062	547.47234045522	640.842920501367	556.678552113397	517.875777896979	988.029879481724	814.248303371977
1772007_at	YIL029C	YIL029C	603.349473155433	616.522787997618	744.06310691008	375.030286651654	260.596115566337	255.505140702333	234.806721668211	238.975571966731	286.195768878882	476.532293732715	502.395751871637	163.506559289415	1066.99160773516	632.8613327896
1772009_at	YLR270W	DCS1	4898.09933356832	5621.24039012497	8633.62623460177	3480.61810184671	2796.09308261164	2551.57314745419	2709.62816045908	1937.09938378934	973.153271059455	310.808333695056	386.161331395418	406.897678291571	902.308290972227	1533.6058537839
1772010_at	YCR012W	PGK1	29939.9185775722	28269.980005582	28508.6145493147	27336.1335725197	28091.8358371704	28301.4513347076	27296.1349084476	27021.1514118902	25721.9633949563	23698.2652683953	22965.0413309956	19205.3083417896	22395.6830188976	26114.7470540525
1772015_at	YDR346C	SVF1	3394.74705765329	3726.70605685691	4069.85532189045	4121.51950457904	5034.75963295038	4938.57117066472	4983.08767248353	5376.35259566336	5290.01901544481	5290.53985443872	4471.98183366855	4615.46594726375	4792.60380323852	4842.67946619987
1772016_at	YIL070C	MAM33	2935.00703476062	3074.4345580026	1968.06478952403	2885.59549370701	2097.54524269836	1666.78205919702	1395.25364190282	2079.35059862149	2309.75611030029	1993.87895787184	1984.01183525876	1784.90711283742	1888.70305903746	2196.82881505324
1772017_at	YDR246W-A	YDR246W-A	206.776190537431	164.889129152771	295.065222858804	150.671838318297	109.822242238683	114.988964946466	134.974873897376	68.8948922489481	80.5860034627955	85.9484692527006	75.6261659789908	55.5791996886932	108.623862581338	176.091451469744
1772019_at	YJR025C	BNA1	9008.38082916685	8278.6323511337	8550.25620035222	8737.9841074123	6445.62355803485	6915.30963763652	4910.95392507962	5762.84092300095	5209.79925008312	3499.05444912847	5803.70667475624	5028.91350323165	5917.42801836782	5798.08544926842
1772020_at	YKR010C	TOF2	2136.70516538753	1888.33820758681	1908.02222536803	2350.95378254338	1602.74020318264	1649.23237981142	1528.15354524546	1714.8178382499	1712.58203235575	1891.20677759231	1255.80312984888	1317.81712772193	1154.32786641188	1159.16431669599
1772022_at	YLR150W	STM1	15764.1298097375	13880.979003694	10056.9842761665	14346.3263907781	16775.8471875932	17688.9578729866	17573.2518893708	18084.2652328815	18561.414592936	21047.4998222334	20485.6488871272	18846.0693294409	22144.6084245329	20834.3073455974
1772023_at	YKL091C	YKL091C	4307.39490515307	4988.46918991817	10984.7973596088	3557.23534861914	2122.58528163124	1762.96038870715	1480.86941896127	1249.74616697316	705.763005256532	517.587264474178	530.425276750071	565.321743853788	959.233426719765	1494.18997766785
1772025_at	YOR151C	RPB2	6630.61829343312	5767.47784930983	5109.72047770968	6790.81087873683	7075.04709362638	7067.18691495836	7102.88759021907	7420.83311478878	7457.4788812678	8122.88183297428	8112.67245409592	8139.6518369905	7553.3239222733	6408.99375118922
1772027_at	YKR016W	FCJ1	2724.08922528818	2907.90758047383	2521.34818324817	2442.90328671714	1672.20436629565	2019.93472769869	2014.58589709452	1945.51284672904	2246.67277276729	1885.9022432417	2203.86052195087	1762.78652367741	2757.25997046121	2103.89618497105
1772029_at	YMR075W	RCO1	1066.18230942427	1072.22934492016	1314.56529555089	1123.27686570872	797.427223209071	847.229075298867	821.226280108549	760.060560676066	906.191797904262	1220.920488229	1111.76652098678	959.202606555993	1098.28245219784	819.03576567585
1772030_at	YKL185W	ASH1	6688.86167829608	8446.51505964328	6632.74250157924	6622.60117645903	3031.04071539063	4091.10316234124	3763.82338620353	3080.97790632991	3998.6107325529	4018.75735279047	4791.44409343255	4048.37576997161	3477.20901066468	3441.1624700669
1772031_at	YJR045C	SSC1	9198.99280938631	8517.16162390218	8765.22149692881	7135.21869232298	6931.18308160103	5655.428123001	5206.83026923324	6517.12330894101	6631.60018325327	8101.37890354404	7718.83770170676	6719.04653174926	9961.2404465212	10352.944586373
1772032_at	YIR010W	DSN1	2957.77348355837	3139.58697359542	2993.16755351014	3010.38453406658	2037.774366378	2074.53589055724	1971.79260159917	2622.35692966223	2481.82706087878	2427.17753132687	2140.6913775706	2755.34811247386	1549.79192141981	1455.30736478921
1772033_at	YOR128C	ADE2	8182.68663057906	7891.2632654206	5375.19324744975	8804.2089497714	14347.8143674147	15119.9748647666	14068.3070562447	14966.7833329974	11575.1983876149	12067.5526232145	15476.0493094957	15550.6841583376	13529.7905718336	8719.08995598878
1772035_at	YJR022W	LSM8	1150.40246946464	1238.1481546557	1199.41240547215	1080.69135662428	482.565647850828	438.062211567533	324.474367151254	438.839096197468	414.92713261789	359.433125040375	357.141149635026	245.656102756697	832.844033584643	690.439302881876
1772041_at	YDR432W	NPL3	6825.34901804755	8460.38715367344	5146.89764578301	7509.06939498713	8924.97573784984	9008.63112726352	8062.82028043656	9627.44846897256	10027.8072436353	12008.4039953425	14600.697834091	14602.6437970469	15183.8547591156	7213.11176863046
1772043_at	YDL235C	YPD1	3240.28218021937	2320.1231429663	2320.85907389376	2586.13782169498	2141.78578780413	2070.59451347658	1956.42262885789	2410.24695201824	2854.17019558496	3165.48638523232	2603.69882176844	2307.7562451032	2838.18938533026	2393.97131348604
1772045_at	YGR233C	PHO81	6227.72272200333	6037.35869946698	7831.5637285951	6838.36125564696	3879.67421077493	4805.6211238597	4429.81358377813	2478.93621118987	2497.46185009058	2720.7649955115	2651.56664951648	2403.36486921769	3935.96631544419	3526.75384929694
1772047_at	YNL101W	AVT4	5510.82269586549	4463.81440534972	5671.32089262196	4338.27726776204	1804.81174281885	1954.93270650212	1912.44794356765	1012.23559023386	1087.76703692119	1576.44684325275	1912.82117629971	2210.6565744022	2157.51885038173	2753.9969090132
1772048_at	YLR337C	VRP1	3839.45510549742	3765.35834898521	4962.31594228861	3484.20377484147	2484.62152751122	2224.04041752389	2219.25260552842	2204.9886506774	2052.27527905542	2641.09654677422	2504.28473802034	1689.32129963527	4696.39731054163	3653.3351478155
1772049_s_at	YDR261C-D	YDR261C-D	8510.11179799405	8674.56984020969	9011.68470900865	7965.27771551358	7747.81976564569	6098.22248123725	7080.06205014225	7199.5257832232	5670.33704029724	7269.04596342578	7364.61680366234	7527.00745223148	7026.05576219411	5407.71997399997
1772051_at	YEL011W	GLC3	8104.21160016046	9435.43616243873	13229.2714918066	7232.03527343174	1559.32000038854	1118.65968081954	1398.24110416862	456.818574776973	302.986470794092	245.080188780785	724.49041251257	1119.15379092829	931.005504736379	1750.3629743738
1772052_at	YLR321C	SFH1	1418.53812298127	1493.33685487292	1219.41036358273	1790.92799215347	2103.01561158562	1745.999082491	1933.89065205024	2027.94272143691	1670.44507751307	1762.08140755428	1760.32729037454	2052.07604079334	1533.39603801414	1200.66983944598
1772054_at	YJR078W	BNA2	1687.35282900094	2024.00859383221	3128.49218901259	1630.34574435965	1512.34823546632	1868.49665178979	2122.28365613554	1564.57661868616	1318.82838841972	785.95354334571	1296.28627902489	1319.93702126118	798.284094638447	577.764102152871
1772055_at	YDR247W	VHS1	897.921211167853	671.776571030225	1828.76686276096	836.206405713003	577.528379293017	596.394751202201	1212.43193381463	413.983634759153	330.938339981616	303.883812966606	354.728104555764	279.41358099526	378.788637418259	452.185490147694
1772057_s_at	YDL248W	COS7	995.093784162753	980.594805055893	1400.30647552588	873.398141632315	641.580674209997	661.259489073872	675.665965508793	480.619322093437	388.802003624196	473.137511608468	572.638436778704	370.676397309499	544.534921472733	509.71917339874
1772060_at	YFL017W-A	SMX2	3624.84976890219	4452.63915887311	3918.90741625402	3821.88232589833	2979.09640727848	3228.56277216788	2810.2069988973	3461.12068343916	3891.18853279275	3532.13554147961	3636.78998314299	3536.29917865878	3571.55931906017	3380.60167666079
1772062_s_at	YFL061W	DDI2	284.322418693563	251.936949172086	500.981549984852	261.242472355665	174.322595559359	235.131775103887	316.343004693954	201.748809273082	301.741317534859	608.727577398985	334.946515530373	224.242344278439	511.325131174234	257.135503665098
1772064_at	YLR368W	MDM30	1001.8560958942	1013.53969594685	1290.9816603894	1042.83882920799	1030.92844852624	1341.16173502522	1515.03245276973	1074.77431936774	1270.40421147911	1439.53737115196	1489.68004349693	1676.30980754759	1011.86955318667	881.699933642764
1772065_at	YDR418W	RPL12B	14321.6915919251	13143.3897223173	9469.1767809715	14876.769791111	17016.8956836509	17847.6931157462	18141.3094857632	17490.5923432644	20045.9595093318	21914.7355115723	21052.7657238796	20632.8376755488	18975.0831878891	21423.6815527885
1772066_at	YHL042W	YHL042W	220.333704215751	299.368600305984	278.259977319955	207.095327940496	161.363626008845	212.937744785604	155.293071574412	155.182531485277	213.375543405161	348.351598011179	422.584015110859	197.787741717745	556.670335251598	227.998633297379
1772068_at	YJR138W	IML1	5589.94499342767	3711.73064413683	6080.87307291932	4743.85708144528	2761.34707891654	3041.02862130532	2872.40496641124	1386.87181248243	1312.35937980268	1263.73340210404	1181.74212647448	1449.97446196957	1712.79826397789	1773.90269813125
1772070_at	YCL063W	VAC17	1452.2502064948	1077.49564544389	967.331049998222	1315.81167995585	987.602130698811	716.271895832175	494.381527110663	1104.33888544864	1277.15127457989	1510.8675750598	950.21191577374	952.76037575347	927.416227343513	883.770196998756
1772073_at	YPL196W	OXR1	1915.05436743655	2167.68235642793	3603.93890707978	2050.46981702417	1470.23925373224	1313.13928600454	1078.27275126147	1049.28585948256	990.915754177175	803.259930201183	774.805583533296	604.57619201495	1451.81250944191	1761.34757554324
1772075_at	YJR055W	HIT1	294.786597843209	430.112815829168	582.114865109986	540.564060375788	851.518485923393	944.395497699877	1087.65556019419	1108.08021365159	1252.1746779396	1315.04336136428	1235.49588322077	1233.04979212199	871.810057468184	548.299304387607
1772076_at	YGL090W	LIF1	221.803843909805	335.889195969018	352.183938456272	311.572813866491	326.205424708526	345.359270205611	352.649452533726	309.851435326333	340.765490961894	442.977017428452	732.922066807731	619.16727012396	496.685094793259	143.898619023211
1772079_at	YLR016C	PML1	604.597964637286	817.553407852293	658.917667682163	962.702757899304	1102.91337089637	1466.63839932937	1259.03315570195	1278.68554004575	1433.00650390672	1166.50204376355	1458.60060595732	1440.5252730766	975.614912513367	779.725942796734
1772084_at	YBL016W	FUS3	738.594441725777	772.268053396025	863.682346998522	700.17910331685	1276.29932188729	1700.2168686795	1494.09759359573	1655.35161733854	1954.46759091983	2910.28871846463	2584.88641553545	2475.17378931862	1613.32042040008	1591.12708226208
1772087_at	YBR255W	MTC4	1224.02345196862	1626.11428314377	2362.12042541796	1421.66139483678	950.69769034544	1152.3675954403	1150.37062252263	863.307397659512	857.122239687775	916.549184624076	1024.11490185239	944.610037252703	1679.22987763253	1028.9379361703
1772089_at	YAL002W	VPS8	2059.69549122358	1981.7753933598	3030.76396538591	1976.35657419273	1349.13351885359	1710.23066102353	1848.45576804636	1119.93661179841	1011.05993157565	1100.49021326349	923.765667852174	1043.58831545861	890.15219172866	1268.25899071825
1772091_at	YDR505C	PSP1	3773.5374730725	2926.05731867286	4458.36091647085	3784.86548558876	2920.29290855133	2553.87757130943	2656.38849828438	2305.48559984612	1635.76028083022	1499.89174623762	1585.26568939882	1433.96635595344	2032.41764950339	1981.90331040059
1772092_at	YLR147C	SMD3	1910.62930915106	2354.32959880041	2023.86208450538	2194.17659834285	1832.59128768228	2092.09013455145	1862.45934463601	1925.80980879711	2335.26614854732	2352.04498990312	2776.29568563186	2713.59516049251	2434.08119250527	1809.90850305069
1772095_at	YIL110W	MNI1	1229.57588353881	1130.55862284862	899.613467047553	1824.42586650348	2451.21309708522	2402.65011363364	2336.37174836991	2763.71684441786	3062.2962501281	3561.33604527777	3029.66919330221	2989.18229214302	2611.79057849027	2424.24983420612
1772098_at	YMR005W	TAF4	3362.90270454353	3712.32411805934	3749.70492610906	3404.16600512199	2590.07696392517	3104.76761517056	3130.80176454662	2988.38017143306	3183.61850069552	3813.59928378475	4413.92424977254	4714.85779744448	4561.79205515606	3685.95973958098
1772100_at	YGR274C	TAF1	2428.88990737621	2779.0909524456	3654.25558204266	2906.06672523062	1985.80599118644	2343.4406129835	2521.63822010381	1992.22926972155	2211.10722397838	2489.6537138405	2594.06653046469	2720.71257166074	2187.70065718249	1727.00956248381
1772101_at	YML060W	OGG1	1163.51830966836	706.831947904903	651.937299906859	1396.21330835679	1637.94273874025	1459.46963620461	1416.97161882563	1607.70881706983	1649.45070472154	1784.35400025815	1342.46847158907	1394.64047564997	966.672513594252	1558.12882493072
1772103_at	YIL083C	CAB2	2654.04041290598	2776.41705360521	3517.91052830004	2694.84070635564	2573.08435880043	3270.22913027157	3418.79359539743	2767.31120720644	2510.32564379081	1997.39924638207	1494.09979170773	1662.2168032737	2065.13067454083	2499.39133949072
1772104_at	YJR110W	YMR1	1858.88694723822	1848.70983589846	1673.04234256814	1889.88295352987	1908.04029426755	2017.30396791097	1701.77713868151	1762.82629175388	2279.80012154084	2866.71856964421	2995.60911033967	2867.11359733302	3216.16631047676	2680.47203105435
1772105_at	YNL166C	BNI5	2597.53857175511	1892.65960266814	1372.35495928742	2726.80703665652	2351.44441958721	1635.52779884266	1417.23019986842	2146.57512021664	2258.36670201286	2222.78819008754	1788.00621014245	1656.44590113684	1625.0263534766	1940.68251144536
1772112_at	YGR028W	MSP1	2904.69958000433	2844.8821729547	2957.19013306423	2602.85862344381	984.052975757869	823.836611816007	695.970602801327	703.839174866178	729.872363040525	818.297425555583	1131.67129042587	1060.45492436092	1270.87770500981	1125.60427724392
1772114_at	YBR172C	SMY2	1040.17595117712	978.316935607962	861.222624802094	2394.26544613635	4625.09896808935	5905.27856075008	6478.11136352896	4782.41879530184	4499.36823328771	4819.89196218284	4872.01398939989	4844.41201119088	3196.24871448994	2823.9954633374
1772116_at	YLR429W	CRN1	2910.94225993168	1867.56955698649	1645.78071324337	2619.85135294084	2318.20683619423	2395.45310222991	1624.69129794398	2435.12680570984	2346.06019704053	3022.88144208037	2871.89004964932	2120.02502285447	3762.3165707761	3292.29380862181
1772120_at	YMR083W	ADH3	15027.3439682057	14461.3145088558	13962.0045661003	14103.4740209541	13503.3371012265	12980.0919512546	11702.6084831536	12659.4944598801	11967.1163553699	11273.6521895591	12102.7238465661	10663.6130656379	12176.6248811019	12727.2706117662
1772121_at	YER148W	SPT15	5587.74332718978	4427.75983379487	4803.95639660432	6130.54936165709	7014.73578334338	7156.03031469188	7653.20967225097	7608.76490981794	7548.91633566845	8453.40354682076	8499.30966278194	7830.84084596348	7789.60519684691	6666.42958587882
1772122_s_at	YFL064C	YFL064C	727.747577996614	1092.36235534119	666.271648750225	1040.88357858618	249.603187849038	281.119078520141	225.875686340191	210.147824162555	320.975616991548	490.64767397142	718.118518899835	491.542296416428	1299.17651826869	795.167691626659
1772126_at	YBR040W	FIG1	123.625770234367	97.7319429233553	79.2943154197247	120.608348420992	96.3200822178513	80.1343892428673	55.1408734481705	61.583976623371	52.8399791466687	64.4132937951314	49.8769844368317	36.2854615447125	54.4313301351847	36.4035355830301
1772130_at	YDR155C	CPR1	25217.203948546	25415.9301256811	28445.9891029899	24196.8323420123	21916.9103627236	22572.2769864973	23058.8917803444	20377.5992174188	18954.5378907377	14231.171317298	12835.9845509343	9738.33288705104	20199.2541172955	22329.4898733478
1772131_s_at	YNL033W	YNL033W	133.122385063875	137.761344897206	123.28221266831	128.068618024765	95.0812522762788	84.9533697690586	68.8005571183917	80.1007273003362	107.311610793286	154.526723018252	182.105685443618	138.331602299168	180.341582516473	90.841761144469
1772133_at	YDR244W	PEX5	1564.17706218968	1733.45900884976	2669.972501522	1316.71171578967	845.806781491403	1149.76092829457	1151.89988425676	1042.41115919601	1346.29522431914	1694.55499487991	2131.99380562738	2642.81332200443	2003.53580048037	1210.20963734594
1772134_at	YKL178C	STE3	480.95788690419	289.342272301151	339.074838346673	371.268035923028	467.868287685892	444.464277758262	340.446317740315	468.490801100334	369.783490367893	405.629712277829	384.724755036468	262.478133603201	290.957456962857	263.051699435219
1772137_at	YGR033C	TIM21	1986.83052494097	1621.42814347961	2146.83324888964	1985.37312976631	1909.99287786012	1876.70328564648	2054.69901577917	1928.32172463057	1979.67711939579	2567.19119777759	2206.07407959869	2281.4606132702	2179.55972422577	2179.24654554975
1772138_s_at	YBL101W-B	#N/A	12482.7977462759	13076.2213551832	12048.8217643043	10562.6895849286	12568.5334240529	9154.08976528463	11239.4444793944	10098.120308907	10266.4028681476	10900.3058794576	11276.2325169741	11391.4002576281	10313.1458649829	10637.96734757
1772139_at	YHR030C	SLT2	3145.30914637593	2627.01438060189	2839.39219484212	2756.75133297734	2175.34482621484	1984.07292259914	1233.3324687272	3858.74462623278	7563.92781026048	13241.6626950987	15549.2553936121	11627.4845731652	13701.1306092018	7435.49042117552
1772142_at	YGR026W	YGR026W	8767.05488422613	6781.30303366752	8152.03460594587	7385.47199366826	6407.30020816117	4876.79747161643	4393.63140536216	5509.04890922957	4148.44809812267	2833.91106151878	1631.18295611469	889.829162565822	4007.35647849394	6220.55561973543
1772145_at	YLR371W	ROM2	4939.40007361863	4684.45965847521	6842.83454978056	5007.06840449398	3815.41909324451	3845.7980338609	3695.86146784577	3304.78075520843	3351.08486771439	3316.09992624492	3689.10264981161	3059.79773485949	4364.56219471492	3897.3017361215
1772146_at	YDR352W	YDR352W	3834.74135803874	2561.30935988054	3711.94228988696	2633.08122426763	1346.54655781306	1459.30663408123	1563.82576077637	1196.88308574863	1513.9461719089	1983.23783558209	1794.38959090656	1465.56164693403	1918.03002488686	1599.08444571037
1772147_at	YDL175C	AIR2	975.485280032497	839.16209805041	986.545850173242	803.453066778916	530.485309626414	724.924759485287	657.99242359081	591.511454899429	674.524783629508	828.469053508263	706.89346774388	758.220844917568	1188.95225060126	1114.13990939446
1772148_at	YKR031C	SPO14	4658.11766374419	5583.82297971333	6932.73246781505	4214.71037809586	2801.65734556274	2533.87246841784	3011.36320878831	2105.48805480687	2073.78805051948	2009.67246221333	1842.05480856406	1965.4203737813	2617.70912093874	3250.84957386291
1772156_s_at	YGR118W	RPS23A	23175.947220754	23585.5693771674	22116.4784712179	22852.3661378049	23906.7277004147	23584.4708796703	24057.778610232	23317.5712158214	24839.3547704925	24801.4390312681	24226.1813518817	25204.0724825718	23645.8116630911	25643.0762037998
1772162_at	YGR015C	YGR015C	952.011093530892	793.901727410116	921.374536707566	806.805929565147	500.981036297803	599.829685159903	596.682951073935	546.178716718613	660.267543508415	667.479277412332	727.975987293841	597.275357126435	780.900172173268	703.724553809156
1772164_at	YBL014C	RRN6	1241.64562950344	1537.90902703245	1989.77886618718	1477.57285970439	1935.91386912618	2547.86542179669	2708.69939710163	2810.078909538	3171.76510986217	3847.58388979979	3866.03795555497	3821.97284784419	2525.35057136108	1678.29285931228
1772165_at	YOR073W	SGO1	2499.0718254293	2812.38696438419	1778.25775344991	2846.68841947447	2015.59859418291	1442.89452247179	1480.65752233904	1916.07164771873	1488.93628408218	1254.50189346236	723.032662634895	845.517274945482	972.144025705654	1565.17548101038
1772166_at	YDR323C	PEP7	802.693332283388	788.33750893984	1103.31463420538	623.71476485285	337.163066122819	478.8975386637	513.902697256669	436.909242997477	507.432456421127	482.893358861988	423.352132929142	423.360696238042	430.790547791086	589.365241520348
1772167_at	YKL018C-A	YKL018C-A	2951.57281604966	3127.31214702382	3391.71322463022	3385.9831982627	2579.06246880166	3038.40761735483	2752.84208455914	2633.43808513747	2668.02404211277	2151.82346907866	2251.56799415298	2000.11804814784	2044.80347740018	1848.35061343571
1772170_at	YGR217W	CCH1	1921.06479904046	2264.93927158535	2482.11441010263	2239.18518220161	2280.01171433248	2779.15869244447	2672.53914324235	2387.1826404638	2455.18554321058	3415.59397319921	3278.74045936585	3072.38140204146	3208.27967292086	2418.89023209407
1772171_at	YLR152C	YLR152C	2395.84477871209	3860.05134495307	5997.62940726953	1943.18187633501	1037.34612655542	1792.99201961806	2119.89907498138	835.289017153296	1049.43806371664	1790.75828560281	1855.49480655147	3487.93582209647	2494.45034334167	2353.46349958129
1772172_at	YJR002W	MPP10	635.833315670969	956.459439909035	930.018434894661	1292.48545583053	2905.99395059649	3725.6939123973	3788.97595265093	3942.24864257449	3921.70346177759	4418.02181886816	4745.24215043729	4586.31903331595	2835.05403655885	1443.83328862992
1772174_at	YKL082C	RRP14	1433.89414727916	2750.51859705101	2432.13865683756	4551.42729808474	6973.43020051672	7799.80852263034	8132.15014629113	7948.19655522503	7543.3730755538	8524.4165567598	8987.27652218756	10129.9248463328	6454.90097155929	3672.88609037998
1772181_at	YKL133C	YKL133C	1353.93320391525	1582.13994812997	2589.52964408702	1162.83766867545	653.757696818745	798.520804699037	1109.71674549326	521.58255276822	434.877995902457	429.119581880601	404.626081424624	365.243267052182	648.805349918624	506.231842547778
1772183_at	YML030W	AIM31	2879.19309663438	3006.03223234846	3363.54847040621	2294.01639464068	1409.31853380805	1330.36811379186	901.76403517872	1150.38965381945	1071.97232917588	954.033201470874	686.387721775906	530.088250438372	1409.4688893845	1862.89687396844
1772185_at	YNL051W	COG5	2099.04261548559	1890.5472916194	2249.28336009193	2212.23619302348	1327.30619271854	1460.79203467181	1428.44911705647	1393.66401719226	1385.88124296769	1400.91043536729	1312.73504971397	1114.03999876335	1802.70290403502	1604.85643162399
1772186_at	YER105C	NUP157	3831.75790296116	3959.42615112711	3957.91729290648	4048.74398592543	3497.18578753143	4186.77216214344	3702.09976254706	3657.69703529333	4108.27881202511	4540.35126136369	4229.74084962414	4219.4204221623	4368.00536345774	4184.94342097572
1772188_at	YOR059C	YOR059C	3002.02667620377	3279.50401829114	3952.51629292464	3795.73202253419	2064.85373445048	2731.53619213501	2747.80435026875	2196.63906351398	2427.73520354106	2447.39220472787	2388.68094607466	2373.07266516654	2223.81268651978	2061.40146951995
1772190_at	YGL128C	CWC23	1068.58003059712	1468.24802954426	1325.61592037625	1066.33522142191	836.69528836601	1031.51842872548	1123.96502070323	847.344976657716	815.165218612962	329.471856867385	648.109617525134	693.371971523217	879.838383033716	1028.92214176553
1772192_at	YKR071C	DRE2	1778.69104968772	1202.65506203852	983.92272813693	2922.27634409706	3828.49213946902	5046.70857836981	4346.67799774217	3860.78345285418	3844.01031122379	3841.58990581421	3862.14076329106	3831.21037186567	3200.66856060568	2913.64588610135
1772193_at	YLR297W	YLR297W	756.772115047162	1263.05658731751	3223.0459989651	979.738742001797	684.203330984644	1196.69356737522	1806.45412196278	451.59127560325	560.440909577079	389.144171162032	371.367849645517	223.714137051007	296.96061361325	518.999380916361
1772195_at	YPR169W	JIP5	3438.00040594344	5410.81348301849	3343.31168842911	3880.33725884198	6756.5902278119	7456.91544104407	8581.97608201614	6864.02070629443	5114.93661030319	4942.90723711041	6225.36635525942	5915.75881484811	6450.48085175486	4825.38020492586
1772196_at	YLR259C	HSP60	14518.2784172347	13566.1324993088	14658.7733426085	13368.3634318874	10573.1596648175	10221.7291193366	8301.65914080702	10498.483640238	10326.9216077563	10426.7676221077	10437.8436691653	8951.5856603922	14389.5213623388	14637.206518627
1772198_at	YCR102C	YCR102C	388.652767245899	506.852190629293	791.76752630757	427.845943751054	252.420911629818	354.308140703912	309.239683105648	249.221694142215	281.94826905032	264.221058170161	349.369261616515	290.403720744483	302.087994581806	200.527339194704
1772199_at	YNR058W	BIO3	668.459200584258	534.458271201987	615.691797436267	572.206851209446	469.232377310216	595.908887404687	628.557968985114	584.404842419877	837.612167911385	1101.84296385633	1263.36209646907	2243.20386049246	1342.20285071278	785.803788278781
1772201_at	YOR098C	NUP1	1143.03502539077	1301.88991442915	1409.1857680758	1327.94515706135	2400.96537777572	3050.87983460509	3158.31186389853	3029.09362641496	3378.14927238488	4021.8519025887	3921.2195101348	3822.01076400683	2967.37124086365	2267.20973377761
1772202_at	YKL148C	SDH1	4838.03668434171	5062.74953568511	7722.8102665734	4610.69965098852	2908.59137432279	3366.46436788371	3245.99387555693	2408.19262260695	2075.12277836387	969.159767764646	1210.53026178985	1557.77639442604	1572.70096688616	1997.86893067132
1772203_at	YFL023W	BUD27	646.026037349986	1553.67147208737	1543.91022755013	893.060964085508	1873.01208827443	2886.96251368326	2991.10207108231	2518.13764146652	3314.77078989086	3836.94352221712	3948.12934913511	3970.6025490489	2809.99894572857	1733.17361353486
1772204_at	YER178W	PDA1	19709.9991915177	16179.1721056287	18580.0089678814	17931.4004946514	15579.0501241024	13597.7098564868	12236.4608121949	14666.8638202093	12111.0796767543	9399.8936748382	6457.74627049447	4906.97663465072	9722.55787845142	12598.2918118955
1772205_at	YLR319C	BUD6	1096.2848490338	920.44612689191	1255.14017356802	1023.75083042173	805.833681866817	1060.60134188084	1003.98644117098	813.313366712392	935.70065289823	1006.54001459519	933.797782865994	914.238165113768	732.644484253172	754.567738498699
1772207_at	YBL037W	APL3	1774.00614054141	1744.5866911383	2065.04344381767	1999.98870162216	1732.91383523707	1608.55629962283	1580.3745049397	1475.5367656681	1137.94970945534	1048.42643347289	728.945199096114	569.880125949473	1369.66661821496	1636.19382386598
1772208_at	YBR048W	RPS11B	8656.54003156757	8655.59649704132	4771.06719474116	9173.74408242536	11459.3978382972	12835.1967437792	12607.5618136054	12784.8854015863	14014.8960396453	15608.5695012565	15663.5568313575	15588.653679791	15703.5339549624	15583.322013363
1772209_at	YIL104C	SHQ1	447.13191853951	536.452310990984	597.999141370211	871.378351653485	1624.47903297895	2027.73175319128	2400.48871510845	2061.82099171152	2403.12128779918	2812.71606828977	2800.6781753793	3067.68408266668	1516.42003284118	1067.07080003028
1772212_at	YKL119C	VPH2	2248.62557646235	2155.73453935249	1723.97784463415	2210.48735364268	1752.25772672532	1807.62948844484	1243.49970045369	1640.2209739789	1459.63311560821	1431.74532197178	1565.05995461427	1254.26258226673	2251.03554120023	2487.32672848997
1772214_at	YGL015C	YGL015C	31.9481749335633	39.0069980321117	31.083800768008	50.6494647350605	47.4773447724899	52.4936223464727	48.0308105418612	48.6626467785366	57.7279061522785	66.0222700301873	78.4024571018774	74.4115067337927	82.9026219571054	38.5125731633213
1772218_at	YMR063W	RIM9	63.4901071783764	71.072561459943	86.201419884767	69.2381411564091	46.9332699510165	55.9803394034229	44.7060228856509	60.5943513555009	48.1629825912784	79.6740007695653	134.697289856676	112.65799655506	162.784708757957	36.4407357847793
1772220_at	YDR178W	SDH4	5693.67561064847	6351.03494730027	8840.31565517312	5040.60174438176	4412.36411329418	5392.54903977692	5599.49151073243	3826.29259687256	3099.13733854995	1181.07000964358	1779.03262993175	2112.54237041829	3232.88186927918	3435.51296571106
1772222_at	YMR208W	ERG12	3701.29126409674	2697.78466509362	3047.39644533633	2922.04596341707	2960.26296816783	2678.88218268036	1902.74840621639	2671.68559170975	2020.91547029597	1929.1362993338	1948.43689957982	1544.38624348732	2464.47724539512	2803.50758841038
1772223_at	YDL066W	IDP1	11047.7827431577	8334.90811453537	8819.76745062082	9101.69866017686	7862.87578821007	7326.02022046511	6314.69273800392	7517.04858572445	7330.66685257697	7225.99653691313	7293.81464737957	7436.72450980909	8503.18433551227	7967.03337952104
1772224_at	YDR202C	RAV2	1984.93519970349	2373.6573755519	3746.45393860935	1523.30104273152	971.824130408848	911.967349625532	719.137830168315	831.297472730782	774.785568200459	720.780935787684	692.600002664844	448.85366215431	1383.8040626282	1360.81284086321
1772225_at	YPL212C	PUS1	870.86499448435	1360.6318645221	952.552300505222	2617.57135657791	5009.22476932195	6395.4715068763	6852.49747280217	6083.81544279955	5637.66842339432	5923.70513192059	6478.06205901399	7986.41700549275	5722.2200368794	3277.72596467781
1772226_at	YAL026C	DRS2	3077.93887727426	2549.36174301705	2213.05457513532	3019.71129220783	3017.94318404406	2384.12231056725	2169.9262330804	2813.79424690265	2278.98122444982	2440.53577175828	2119.27917531296	2281.91553508212	3049.96441905782	3049.16503511358
1772227_at	YJL137C	GLG2	1461.25858531098	1738.66643883973	3380.6567820984	1471.53780004971	805.42122923456	661.197774026183	589.064952561409	600.356351393299	526.317639248673	475.296156103858	323.707191082964	307.912873626823	385.453470383681	432.626137763691
1772228_at	YJR039W	YJR039W	1290.13602580963	1703.29245233555	3653.06919815986	1097.43828404395	427.149031577074	633.234923688992	799.356528520535	359.110685415132	355.465667178256	311.498195516767	405.085402786174	543.686144980702	368.656799328814	1228.87886842942
1772229_at	YKL163W	PIR3	1482.87592004881	1621.29721457161	1309.09139776913	1028.35910215673	1291.79996601041	1153.40328074211	780.177465657927	1412.36308447913	2036.2310847909	3109.67397411595	3389.76667793526	2288.06494993017	4141.97811396661	4963.99655409544
1772231_at	YHR201C	PPX1	3210.19432143998	3318.42423494065	2926.1828655385	3559.19111355441	3573.37461782703	4691.08428737091	3750.75408522797	4090.67133757148	4174.890816124	3899.16552374173	3508.56659366985	3159.05545467222	2941.99361614275	3208.50147313775
1772232_at	YLR179C	YLR179C	20835.7994503829	18703.1368322292	14157.5278998944	19275.0658909194	17961.2704256464	15871.1125071249	16087.2109511072	17768.5286204208	17862.5193360593	16318.9852103114	14595.0681704079	14536.6212822779	14096.9550610331	16024.6861634654
1772233_at	YGL136C	MRM2	1721.07659953449	2168.75414675014	2160.39839184156	1655.16904048076	1327.69264183578	1723.45103688702	1783.34705584897	1369.60516744805	1611.17417598029	1713.73395462445	1907.26325456853	2073.31594409833	1541.08818171573	1425.98617526499
1772234_at	YGR232W	NAS6	4226.44494863731	2993.6278572037	2913.94404479568	3465.00467613866	2654.0685283155	2125.33590045798	1297.83354769568	2285.28665218496	1885.51540055679	1489.5937208335	1078.92238023306	689.310837274917	3013.25064092676	3492.64747063331
1772238_at	YEL016C	NPP2	1938.22904928198	2116.26538246646	1606.09073648044	1867.76474901817	1580.67953692685	1886.08812849175	1737.07195852283	1415.60845994715	1654.13164938941	1522.74641635511	1553.286384556	1958.22740271691	1439.93384589097	1289.23573811279
1772239_at	YNL002C	RLP7	1441.65991480722	2585.62463793799	1677.55561571999	4240.45788562218	7788.17454220336	9577.10104943447	9896.95048079677	9335.43308768252	10128.2918673427	10341.3900644331	9440.14912078964	9559.09038191637	6837.17571300314	5619.40182680714
1772240_at	YLR422W	YLR422W	4207.4768223941	5295.02950204259	8993.90425073179	4566.82346856206	3191.98465789283	4007.96261551122	4569.19347399558	2524.35595256592	2028.26668582653	1903.57093369601	1345.60619579249	1284.9091960107	2467.24910424832	3072.84462341425
[truncated: 4,202 more rows]
