# Supplementary material for: Inferring causal metabolic signals that regulate the dynamic TORC1-dependent transcriptome
Source: Mol Syst Biol. 2015 Apr 17;11(4):802. doi: 10.15252/msb.20145475 (PMC4422559; doi:10.15252/msb.20145475)
Supplement: Supplementary file 17 [file msb0011-0802-sd17.zip › Supplementary Data 1_MODEL/codeBayessianFramework/data/TranscriptsRaw/BY_affy_pro2gln_nqsp_rawdata.xlsx]

## Sheet: AllBYpro2gln_nqsp
ProbeSetID (do not need it except when uploading data in gene expression repository)	YORF	GeneName	BY008_T1	BY003_T1	BY012_T1	BY008_T2	BY008_T3	BY003_T3	BY012_T3	BY008_T4	BY008_T5	BY008_T6	BY003_T6	BY012_T6	BY008_T7	BY008_T8
1769308_at	YKR009C	FOX2	1644.54	1667.22	3217.47	1428.4	935.445	1100.99	1344.34	757.649	754.009	859.832	897.75	800.339	1146.9	1009.92
1769311_at	YDL157C	YDL157C	4231.32	3538.68	1966.83	4518.92	4100.39	3610.84	2227.92	3834.42	4075.2	3314.82	3082.91	2317.51	5624.69	5416.55
1769312_at	YER059W	PCL6	3592.74	3685.48	4249.23	3393	1554.48	1481	1391.6	1258.91	1121.65	791.87	863.493	694.442	1004.72	1434.84
1769313_at	YGL059W	PKP2	1301.69	2111.27	3689.3	1371.34	803.386	759.684	689.96	732.373	731.411	667.542	1063.41	2869.99	2413.31	1265.26
1769314_at	YDR481C	PHO8	7913.56	5355.66	7966	7013.61	3907.48	3483.81	2362.56	2206.89	1255.59	1524.75	2079.02	2938.07	3807.4	2885.27
1769317_at	YML113W	DAT1	442.98	749.364	602.198	1691.46	2849.44	3682.21	3878.04	3349.54	3603.65	4267.76	3902.56	4297.13	2558.56	1561.09
1769319_at	YIL157C	COA1	2882.53	2646.4	2627.59	2256.3	1598.24	1361.12	996.647	1427.36	1307.84	1026.25	932.37	723.493	1340.3	1708.68
1769320_at	YPR003C	YPR003C	1373.15	1087.22	2029.88	1108.56	587.888	670.652	649.595	438.323	378.718	464.29	382.242	350.185	636.794	821.619
1769321_at	YNR074C	AIF1	2599.65	1574.97	1880.74	1991.59	1104.97	969.396	765.642	1018.83	903.687	784.995	739.462	1004.07	1713.27	1774.23
1769322_s_at	YLR154C-H	YLR154C-H	1202.85	1341.82	1092.9	990.758	891.707	1123.41	819.46	997.489	1221.69	1351.5	1586.76	1442.01	1271.14	1053.14
1769323_at	YKL012W	PRP40	2389.05	2859.66	3770.3	2369.8	1610.2	1790.87	1653.86	1522.36	1948.81	2527.27	2721.25	2221.78	3429.54	2505.67
1769324_at	YJL147C	YJL147C	935.683	1025.3	1077.32	1056.84	543.964	570.072	593.865	580.96	652.228	676.659	750.102	893.3	665.619	588.212
1769325_at	YDL216C	RRI1	927.127	773.939	1077.26	682.936	282.178	289.322	286.473	224.623	212.617	227.419	217.895	154.085	416.773	294.094
1769329_at	YNL320W	YNL320W	1885.66	1193.5	1086.76	1494.13	1093.82	919.741	776.022	974.989	930.484	895.484	720.626	520.624	1311.35	1645.06
1769331_at	YHL007C	STE20	2733.77	2684.08	2845.87	3319.78	5627.1	6666.45	7451.83	6458.16	6080.47	6617.29	6333.89	6370.51	5217.61	4706.08
1769333_at	YPL223C	GRE1	3812.38	2598.12	11749.3	3131.78	2018.83	1650.95	5208.28	2004.83	1683.99	801.717	730.986	799.941	663.051	431.258
1769335_at	YKL138C	MRPL31	2662.89	3253.17	2855.18	2715.9	1588.23	1713.52	1270.05	1894.41	2442.12	2390.65	2756.64	2229.75	2729.62	2368.68
1769336_at	YNL126W	SPC98	1733.72	1756.09	1786.42	1806.8	1207.35	859.721	659.058	1140.5	1127.53	934.568	429.964	434.259	587.33	918.513
1769338_at	YKL055C	OAR1	164.25	168.785	193.891	215.418	446.056	546.911	548.442	561.256	520.879	519.189	648.545	543.318	544.901	202.338
1769339_at	YML035C	AMD1	2177.28	2316.55	3995.57	2385.13	3215.2	3752.36	3935.84	3597.51	2879.89	3416.16	2572.91	2061.83	3190.78	2610.45
1769341_at	YER087C-B	SBH1	6586.79	5669.55	5385.37	6427.87	5532.69	4737.23	4178.87	5066.49	5356.68	4978.67	4451.87	3887.28	5905.53	7497.46
1769342_at	YIL160C	POT1	178.693	230.759	1268.13	147.745	109.952	211.364	599.1	92.2746	78.8864	59.6941	74.3294	52.5797	72.0484	52.017
1769344_at	YLR050C	YLR050C	3796.57	3093.93	3664.83	3846.59	2711.28	2556.09	1818.35	2326.73	1793.04	1180.69	835.475	570.795	1148.5	2755.13
1769345_at	YOR037W	CYC2	1124.06	1154.56	1439.21	1167.4	965.715	1120.55	1051.66	955.386	953.291	1070.99	1260.48	1064.35	1116.57	1067.15
1769346_at	YOL008W	COQ10	1510.09	1149.57	1509.53	1205.86	796.154	806.249	758.446	788.502	904.963	960.515	728.899	485.729	952.069	1248.42
1769349_s_at	YOR072W-B	YOR072W-B	363.981	552.244	378.662	414.308	474.262	771.065	448.527	634.728	790.522	792.305	1020.98	1118.22	596.085	904.981
1769350_at	YPL253C	VIK1	1139.02	1222.83	914.493	1126.11	892.827	956.287	796.429	927.759	1149.37	1033.89	602.237	498.696	515.996	639.539
1769352_at	YDL048C	STP4	684.778	818.631	2076.64	1490.83	3137.76	5678.53	7335.12	2686.04	1956.17	1198	2453.19	1550.94	1044.5	705.592
1769356_at	YDR056C	YDR056C	4970.6	4714.12	3973.5	4589.21	4005.83	3630.53	3019.59	3768.5	3856.5	3887.35	4008.48	3059.98	4050.43	3762.58
1769358_at	YNL083W	SAL1	1004.94	1088.75	1356.73	934.836	604.34	738.469	713.25	754.779	961.947	1032.5	977.638	964.798	975.257	862.822
1769359_at	YCR081W	SRB8	517.038	385.624	556.137	478.028	552.135	600.425	652.136	489.084	344.689	405.635	333.881	330.947	477.7	407.021
1769361_at	YDL159W	STE7	1353.19	1225.91	2109.91	1074.95	598.399	630.138	638.839	664.687	693.255	772.27	686.889	691.843	1024.62	874.002
1769362_at	YCR024C-B	YCR024C-B	17023.1	17304.1	19391.6	15807.5	14917	13966.3	16291	13125.3	14060.4	14874.8	15037.1	13953	14516.3	15511.9
1769365_at	YPL154C	PEP4	19773.2	18142.7	19273.9	18453.8	15821.7	13257.1	11558	13871.6	10435.5	5734.73	4743.95	2988.49	10337.5	10748.7
1769366_at	YDR020C	DAS2	380.438	370.833	325.187	554.976	878.936	1135.2	1131.46	1145.42	1330.78	1556.37	1265.77	1253.78	812.758	666.949
1769368_at	YOR290C	SNF2	5467.14	5073.64	7032.43	5079.89	4004.05	4474.98	4372.7	3749.41	3909.72	4477.34	4048.94	3915.39	3947.61	4125.84
1769371_at	YGR267C	FOL2	7416.68	8073.44	7407.05	7352.02	7114.52	6765.9	6039.53	7068.28	7274.55	7509.71	9164.76	10344.4	11387.5	8130.3
1769373_at	YNL216W	RAP1	3315.77	3344.56	2855.18	3132.9	2683.47	2685.24	2272.7	3053.8	3161.74	3154.65	3012.84	3154.78	2624.36	2634.95
1769374_at	YFL034C-B	MOB2	1160.05	972.55	752.229	1557.28	1442.31	1218.4	1292.8	1474.6	1542.42	1815.18	1686.17	1664.32	1804.34	1526.17
1769375_at	YEL031W	SPF1	10646.4	7871.53	8407.37	9872.89	8835.58	7288.96	6444.4	8461.05	7383.22	7042.74	6084.37	5805.73	7521.24	9451.6
1769377_at	YBR238C	YBR238C	343.292	216.959	169.828	697.072	2022.67	2930.76	2355.01	2991.13	2862.69	3082.69	2425.65	2685.28	1864.81	1180.89
1769378_at	YFL045C	SEC53	16609.5	11118.2	10672.9	15737.7	13962.2	10758.9	8371.24	13160.5	11681.6	11416.2	10503.1	9389.63	12021.2	13812
1769379_at	YGL222C	EDC1	1997.67	1634.89	2336.39	909.056	674.492	678.829	711.09	819.004	977.78	1134.71	1194.52	1216.58	1329.15	874.605
1769383_at	YIR021W	MRS1	1578.7	1547.9	1282.21	1568.53	929.011	1230.5	1104.47	1053.97	1223.18	1353.23	1169.38	987.715	1491.13	1523.28
1769384_at	YHR014W	SPO13	55.7326	56.4956	49.4069	72.0933	61.6753	62.9422	60.9739	47.6813	53.1305	55.6644	77.6754	58.4921	61.1665	55.4789
1769385_at	YEL006W	YEA6	4538.31	3477.98	4218.24	3603.61	2088.63	2325.16	2393.47	2017.37	2109.93	2486.02	3029.21	2767.26	2668.29	2549.95
1769387_at	YDL029W	ARP2	6945.52	5990.46	6401.72	6718.69	5590.66	4481.02	3234.92	5049.28	4243.87	3870.49	3494.06	2127.78	7161.37	6850.16
1769388_at	YLR401C	DUS3	301.519	446.723	159.572	650.97	2051.36	2867.93	2697.75	3157.21	4115.62	4637.4	4812.18	4855.12	3091.19	1859.12
1769390_s_at	YDR447C	RPS17B	15016.4	15289.1	12266.5	14052.9	16111.5	15382.3	16329.4	15706	17845.8	17997.3	17912.1	17506.2	16376.9	18899.9
1769392_at	YOR192C-C	YOR192C-C	4804.29	4241.87	5022.14	3823.58	2106.72	2282.06	2330.37	2085.54	2207.57	2459.56	2591.7	2619.93	2152.32	2711.82
1769395_at	YER026C	CHO1	11305.1	8760.22	9069.92	10158.1	6354.07	3547.58	2159.75	4503.37	3788.05	4015.26	3948.2	2296.96	6582.69	5903.59
1769397_s_at	YLR287C-A	RPS30A	16481.7	18255.4	13876.6	17735	17647	17409.4	17899	17871.8	18806.7	19708	20046.2	20321.6	19374.9	19458.4
1769403_at	YKL195W	MIA40	3084.67	2539.72	3213.24	2659.94	1713.37	1209.34	805.995	1350	1014.65	807.55	754.124	411.025	1952.62	2226.44
1769406_at	YDR144C	MKC7	2305.16	1120.41	617.761	2078.06	1743.7	1295.96	763.923	1837.91	1683.87	1998.39	1056.04	802.408	1526.71	2865.94
1769407_at	YDR439W	LRS4	1194.56	1004.96	1129.97	970.733	702.905	869.234	816.625	773.647	921.266	995.509	1012.59	1063.32	931.899	932.907
1769411_at	YBR149W	ARA1	12925.2	11035.9	17458.2	10677.1	8614.02	6512.86	6798.72	6884.04	4700.61	1461.89	1179.3	1160.88	2743.67	5365.98
1769418_at	YER114C	BOI2	2670.81	2741.34	3780.74	2981.01	3306.4	3980.98	4368.81	3549.89	3590.73	3872.79	4122.03	4311.07	3086.06	2264.12
1769419_at	YMR247C	RKR1	3495.42	4439.96	3941.05	4012.15	3760.83	5036.21	4877.82	4194.18	4153.69	4307.08	4854.22	5390.37	5138.61	4296.81
1769420_at	YMR076C	PDS5	3973.08	2801.61	2381.7	4402.15	2805.94	1325.57	854.503	1793.54	1224.78	1120	681.126	726.738	762.761	2070.74
1769421_at	YGR056W	RSC1	1975.12	2220.45	2701.58	2067.99	1999.75	2530.71	2512.48	2304.34	2783.1	3082.95	3349.14	3226.05	2643.89	2155.29
1769422_at	YAL013W	DEP1	1811.73	1713.54	2108.26	1569.97	1389.48	1765.54	1769.69	1940.14	2338.39	2134.95	2085.17	2160.67	1680.33	1473.16
1769426_at	YPR002W	PDH1	298.76	278.929	656.788	306.168	345.231	661.592	1858.37	272.459	150.125	98.8797	144.409	142.364	168.817	117.782
1769428_at	YOR175C	ALE1	3774.91	3622.58	3401.19	3416.88	2543.86	1923.22	1415.31	2000.03	1299.51	840.294	599.622	433.807	1599.09	2441.7
1769431_at	YDL167C	NRP1	699.622	1124.69	706.057	1893.46	4751.64	6398.37	6495.2	5562.62	5416.01	5006.11	4630.81	5455.43	3919.22	3611.53
1769434_at	YDR465C	RMT2	566.49	1709	746.391	2555.01	5522.14	7709.59	7911.56	6668.27	7553.34	6415.51	7241.94	8477.66	5060.97	3404.81
1769435_at	YJL201W	ECM25	1354.74	906.811	775.256	1221.71	739.405	614.801	483.136	798.944	749.705	1007.98	602.794	775.781	924.706	1054.27
1769442_at	YDR495C	VPS3	1491.74	1326.17	2049.73	1343.03	1045.93	1086.12	1245.55	895.25	942.377	1221.18	1140.52	1260.3	1052.02	1054.12
1769443_at	YDR501W	PLM2	692.227	399.167	399.606	621.086	293.309	228.2	189.751	252.337	259.853	263.808	158.817	104.037	126.819	351.961
1769446_at	YHL010C	ETP1	976.74	852.509	1569.23	821.766	403.014	438.084	550.861	290.551	223.597	286.16	251.677	203.158	431.227	338.834
1769448_at	YHR152W	SPO12	1902.25	2621.73	1633.92	1901.88	1076.2	1153.13	569.114	958.247	1319.8	1524.82	1337.5	532.837	1188.52	1101.8
1769450_at	YER035W	EDC2	8100.18	9406.93	10552.8	7034.18	3851.56	4519.29	4271.23	2635.15	2075.92	1814.62	2254.84	2121.68	2734.91	2932.84
1769451_at	YHR002W	LEU5	1078.46	1215.72	1683.53	896.656	519.735	603.18	620.943	558.785	673.909	696.698	707.265	571.68	623.404	728.524
1769452_at	YPL020C	ULP1	3910.86	3740.43	5025.32	3757.34	2842.78	3044.9	3102.78	2753.28	3075.83	3334.89	3914.05	3264.64	3926.93	3084.02
1769455_at	YLR286C	CTS1	19271.1	22891	20842.3	17714.4	16051.4	18758.9	16671.4	15649.4	15024.4	15192.7	16689.9	17999.5	13393.6	15488.4
1769456_at	YKL061W	YKL061W	725.19	702.178	940.077	636.918	434.807	414.705	399.099	385.144	410.122	526.709	713.659	528.89	763.302	446.841
1769459_at	YHR131C	YHR131C	819.644	649.916	1160.77	895.034	892.53	1059.25	1143.05	829.251	747.748	901.587	1011.13	901.408	861.494	752.776
1769460_at	YJL185C	YJL185C	1420.69	1740.4	2633.27	1187.34	915.773	1046.3	974.948	702.499	537.065	487.863	456.015	451.19	433.212	463.115
1769461_at	YMR317W	YMR317W	139.509	150.298	98.2333	169.917	143.6	117.05	94.7038	124.511	153.22	249.714	182.77	131.32	271.805	237.927
1769462_at	YIL125W	KGD1	5022.76	5245.12	7772.44	4540.71	3369.96	3841.72	3726.85	3209.8	2365.86	1691.68	2036.79	1934.54	3356.13	3495.45
1769463_at	YPL065W	VPS28	2125.38	1850.29	2135.82	2074.73	1319.5	1277.59	1170.17	1038.38	794.3	636.316	433.27	318.203	794.489	1147.35
1769464_at	YGR130C	YGR130C	5323.48	6106.72	11513.9	4471.69	2231.65	2304.26	2577.48	1206.76	575.245	583.518	631.481	667.836	2124.64	2223.52
1769466_at	YDL049C	KNH1	1623.54	1967.58	2483.38	1938.77	2061.41	2336.23	3087.72	1920.51	1937.39	2408.56	2260.23	1706.08	1941.84	1035.13
1769467_at	YBR065C	ECM2	150.951	276.882	235.146	265.487	391.14	516.309	492.298	410.519	492.876	661.337	941.376	904.44	512.747	136.883
1769468_at	YJR082C	EAF6	1805.22	2310.82	2273.61	1829.41	1636.97	2209.71	2406.85	1914.26	2189.7	2522.31	3568.15	3377.49	3354.49	2168.48
1769472_at	YMR182C	RGM1	278.048	319.849	342.063	532.28	1029.64	997.565	1144.38	823.632	384.354	454.321	369.833	395.996	293.92	199.959
1769474_at	YPL264C	YPL264C	1584.32	1445.74	2057.79	1494.7	890.154	917.366	777.919	944.443	956.81	1110.78	1316.71	2485.68	3579.52	1439.59
1769478_at	YPL199C	YPL199C	2996.74	3473.95	2941.6	3273.32	3837.79	5328.73	5037.58	4770.51	5267.44	4675.54	5142.97	5313.07	3517.49	3991.09
1769481_at	YGR080W	TWF1	2475.08	1700.87	1634.2	1672.9	1119.93	825.451	551.557	813.219	574.075	581.244	527.502	370.98	1405.46	1532.49
1769482_at	YLR125W	YLR125W	220.323	375.615	478.464	366.146	296.64	290.547	343.66	279.954	129.819	163.363	215.829	219.172	221.065	120.805
1769484_at	YNL292W	PUS4	622.603	762.056	602.279	1027.73	1520.67	1848.12	1792.1	1843.95	2039.14	1992.71	2035	1896.57	1367.88	1361.57
1769485_s_at	YAR033W	MST28	948.978	811.625	704.33	775.669	671.5	587.759	420.716	635.17	705.027	717.863	645.428	407.183	842.454	822.609
1769487_at	YKL063C	YKL063C	2761.72	2736.5	2271.5	3199.76	2748.78	2151.95	2306.55	2205.83	1944.89	1937.11	1613.59	1946.37	2065.58	2424.1
1769495_at	YIL010W	DOT5	4370.29	3162.94	3421.46	3555.63	3292.66	3121.34	2443.5	2901.15	2412.94	1671.09	1559.31	1072.66	3012.88	3305.49
1769500_at	YGR113W	DAM1	2135.85	2220.74	2292.16	2013.62	1033.93	794.269	756.941	1115.76	1063.36	1051.06	824.075	883.051	1136.08	1159.49
1769501_at	YLR266C	PDR8	847.256	681.326	750.002	662.142	508.703	496.746	439.723	428.495	387.663	288.997	221.262	258.208	334.528	539.053
1769502_at	YPL050C	MNN9	5710.34	4286.73	3543.42	6164.08	5868.91	5553.44	5829.88	5929.38	5806.53	6337.84	5233.19	5081.98	5507.2	5250.16
1769503_at	YDR447C	RPS17B	9361.11	11379.8	7885.33	12186.5	14994.5	17730	15838	17086	19468.6	20620.3	20286.2	17481.4	18734.6	19782.2
1769504_at	YML019W	OST6	4625.3	2900.71	2904.38	3957.91	3258.51	2994.8	2769.37	3023.4	2816.41	2894.33	3023.55	2692.26	3334.6	3973.52
1769506_at	YKL166C	TPK3	978.942	1102.2	862.128	1096.13	1256.89	1330.97	1428.79	1587.66	1679.44	1894.67	1495.23	2067.51	1406.52	1673.93
1769510_at	YJR139C	HOM6	19158.2	18266.6	13120	17735.8	16732.3	13513.2	9320.29	17275.8	17148	15344.9	11879.8	14722.8	10953.4	13649.5
1769511_at	YNR038W	DBP6	1037.69	1469.8	1355.2	1640.69	3056.9	3931.8	4142.35	4090.68	4916.61	5604.07	5404.73	5512.56	3627.49	2650.49
1769514_at	YJL165C	HAL5	2448.2	3019.34	4322.73	2834.9	2039.62	2102.51	2267.63	1971.79	1805.68	2250.58	2957.6	2410.8	3510.08	2587.85
1769515_at	YFL012W	YFL012W	149.869	132.417	131.685	149.803	130.851	140.451	107.259	152.259	155.368	154.078	164.081	157.398	133.912	149.039
1769516_at	YDL086W	YDL086W	9532.13	9510.51	10697.3	10202.3	7693.52	8089.44	6962.21	6920.22	5967.89	3996.5	3594.84	2611.4	4339.43	5302.41
1769518_x_at	YIL176C	PAU14	1437.16	1113.39	998.678	1401.74	745.496	709.304	636.081	529.181	496.491	427.15	455.396	452.225	590.666	885.714
1769519_at	YKL096W	CWP1	3386.84	8274.86	5133.04	2919.3	3421.37	2251.89	1846.57	4303.26	6315.03	8393.31	6823.54	3862.04	10554.9	5468.18
1769520_at	YLR064W	YLR064W	2627.88	2526.05	2939	3831.04	4391.54	4771.53	4699.61	4041.1	3542.14	3551.24	2838.84	2360.41	3396.72	3487.66
1769523_at	YBR194W	AIM4	828.558	780.204	785.94	775.231	409.518	489.005	381.017	421.789	546.649	696.412	707.994	532.545	979.96	819.355
1769525_at	YEL003W	GIM4	5641.56	5803.05	5621.77	6176.43	5342.89	6162.53	5235.91	5602.85	5619.61	4619.82	5060.2	4457.58	4218.79	4620.56
1769526_at	YDR205W	MSC2	1888.95	1938.76	2759.35	1901.79	1104.03	1299.42	1171.93	1101.33	1238.27	1387.86	1080.61	1079.1	1400.21	1598.83
1769527_at	YKL075C	YKL075C	1240.47	1512.45	1674.33	1483.64	1176.8	1588.43	1733.14	1590.34	1801	1913.79	1930.05	2222.54	1604.38	1356.25
1769528_at	YHR198C	AIM18	1832.64	1818.28	2832.84	1502.43	902.998	860.766	869.715	843.27	773.452	675.777	657.908	644.127	839.793	1051.39
1769531_at	YGL138C	YGL138C	35.7977	31.7194	29.3115	36.2075	27.9984	21.2336	28.1124	18.785	18.2248	18.4932	18.7126	13.442	27.5341	20.0651
1769534_at	YMR212C	EFR3	1601.91	1410.86	1568.75	1655.83	2226.3	2521.02	2442.37	2608.44	2453.99	2588.08	2192.64	2135.53	2083.27	2473.99
1769538_at	YNR055C	HOL1	2368.83	2601.99	2765.99	2254.63	2632.84	3758.83	3561.48	3123.05	4111.5	5497.25	5087.29	4677.72	3704.4	2840.47
1769539_at	YNL222W	SSU72	2772.06	1955.8	1973.39	1598.96	910.498	846.586	721.434	969.751	961.095	1077.54	686.523	628.604	1355.57	2283.68
1769541_at	YPR042C	PUF2	1591.9	1932.49	2943.71	1772.39	1858.17	2179.7	2072.78	1880.93	1547.83	1683.61	1349.15	1189.29	1841.43	1871.47
1769544_at	YLR149C	YLR149C	2010.35	2609.66	4696.71	1786.48	702.464	559.677	826.493	278.494	122.423	137.936	163.728	189.039	217.631	352.135
1769549_at	YOR271C	FSF1	6841.17	4551.2	3584.16	7044.67	7276.41	7876.65	6734.64	8378.84	8839.82	8268.85	8863.84	8338.58	7512.32	7753.97
1769550_at	YHR197W	RIX1	319.615	637.886	410.327	799.844	3748.67	5296.82	5383.49	5575.11	5726.5	6583.51	5782.07	6279.19	4206.86	2491.42
1769551_at	YAL034C	FUN19	2671.32	3734.06	9691.61	2565.88	1380.82	1853.76	1829.44	1680.92	1809.78	1733.55	1829.24	1771.27	1411.62	1366.72
1769554_at	YOR084W	LPX1	2396.32	2665.12	3233.14	2429.44	1596.34	1867.45	1938.1	1480.81	1378.44	1279.38	995.88	1030.17	796.862	1582.29
1769555_at	YGL083W	SCY1	1607.53	1721.88	1725.53	1784.37	1187.43	1053.95	1047.87	839.522	548.167	494.834	508.268	495.9	893.166	992.601
1769556_at	YDR140W	MTQ2	2450.8	2658.03	3290.92	2473.29	1617.64	1759.42	1632.64	1616.76	1971.14	2283.99	2333.39	2326.49	1930.8	1528.75
1769557_at	YMR216C	SKY1	4401.72	4086.13	5129.46	4979.54	4742.29	5720.44	5426.5	4743.09	4468.21	4269.96	4609.86	5100.71	4063.68	3211.84
1769558_at	YJL042W	MHP1	5595.86	6748.4	10977.6	5592.7	4336.18	4830.81	5632.2	3531.86	2461.82	2278.66	2566.69	2688.14	2448.95	3461.64
1769562_at	YDR472W	TRS31	1424.45	1342.94	1374.66	1546.24	1486.31	1791.94	1697.86	1731.77	2305.77	2589.27	2384.52	2409.84	2144.71	1655.51
1769564_at	YDR207C	UME6	1343.47	2176.12	2407.77	1551.82	1685.24	2239.06	3184.5	2230.66	2394.12	3095.16	3678.61	4379.37	1795.93	1652.54
1769566_at	YIL075C	RPN2	8955.36	8268.15	8331.19	9314.3	7326.61	5236.3	4695.27	6335.13	5088.66	4358.95	4172.59	3144.86	7473.36	8279.26
1769568_at	YGR010W	NMA2	1376.05	1202.65	1461.25	1279.51	967.854	1086.46	1075.46	936.685	952.637	707.396	675.86	753.938	756.112	945.517
1769570_at	YDR245W	MNN10	6006.82	4854.93	4385.52	6361.94	5688.71	5460.67	5130.43	6093.67	6146.34	6532.68	6024.63	5408.28	5525.97	5205.05
1769571_at	YDR473C	PRP3	1263.88	1625.45	1922.87	1555	1424.07	1690.2	1816.05	1410.38	1572.63	1605.57	2063.6	2547.56	1897.75	1375.88
1769573_at	YOR187W	TUF1	6413.76	6583.29	5513.25	5233.65	3871.43	3510.5	2701.3	4350.34	5033.68	4724.41	5025.39	4518.08	5407.33	6034.58
1769575_at	YDR486C	VPS60	2173.71	2331.85	2519.85	2104.97	1670.95	1883.62	1508.56	1609	1689.6	1610.11	1765.67	1323.74	2424.23	1946.73
1769576_at	YMR003W	AIM34	4104.43	4960.95	2943.69	4510.74	2956.97	1995.94	1033.22	2770.81	2663.49	1586.42	946.726	713.411	1311.33	2153.6
1769579_at	YGL121C	GPG1	1241.67	3369.35	5680.76	1303.89	929.753	2166.18	3325.25	806.431	613.697	172.343	350.493	347.375	272.385	405.472
1769580_at	YJL186W	MNN5	5013.37	3759.13	4697.58	5172.75	4976.4	4569.88	5461.62	4787.04	3574.43	3406.62	2760.7	2644.08	3555.08	3330.41
1769585_at	YBR285W	YBR285W	3034.88	1732.23	3506.77	2388.64	888.585	580.426	268.665	371.099	73.3881	38.8576	51.2008	36.5735	88.6926	122.01
1769586_at	YOL028C	YAP7	509.518	379.549	275.489	530.94	662.455	646.034	599.45	693.715	635.623	977.263	927.458	1045.42	823.461	629.538
1769587_at	YMR220W	ERG8	5667.06	5252.41	6928.77	5446.62	3972.96	4918.51	5123.92	3926.98	4497.34	4964.99	4148.11	5355.43	4120.69	5221.89
1769591_at	YAR002W	NUP60	3361.89	3287.11	3472.54	3960.18	3621.85	4745.68	4641.02	3984.65	4073.66	4312.67	3815.7	3937.09	4006.61	3888.02
1769597_at	YMR049C	ERB1	1194.99	2414.47	1045.08	3855.72	8841.9	11384.7	11975.7	11401.4	12149.7	12365.9	12280.7	12598	9326.63	5903.55
1769598_at	YOR069W	VPS5	2281.18	1871.24	2267.39	2125.34	1327.55	1389.77	1359.71	1098.5	1214	1313.97	1295.81	1173.89	1319.26	1346.05
1769599_at	YDR479C	PEX29	2143.6	2424.26	4137.18	2013.27	994.573	898.349	844.28	795.885	659.817	528.374	557.566	504.958	960.921	1059.91
1769600_at	YKR038C	KAE1	2911.89	2782.05	3147.02	2446.08	2231.21	2463.41	2597.45	2849.54	3248.03	3904.92	3475.59	3683.81	3135.89	3718.6
1769601_at	YPR106W	ISR1	3051.57	4010.65	5314.73	2781.47	1378.27	1645.05	1425.76	1280.59	1485.37	1219.08	974.113	995.886	835.3	1286.76
1769602_at	YBL031W	SHE1	806.154	661.861	546.906	951.111	599.237	442.417	249.117	582.814	544.339	461.041	196.963	126.769	377.857	628.676
1769603_at	YOR124C	UBP2	3759.51	3776.67	5088.48	3757.48	2419	2510.87	2391.44	1850.52	1232.66	1136.32	1154.18	995.029	2364.44	1905.31
1769604_at	YDL149W	ATG9	1540.56	2342.39	3306	1349.28	1051.05	742.961	1381.41	875.164	531.638	172.582	226.168	246.256	420.045	512.488
1769606_at	YDR072C	IPT1	3331.33	3298.94	4281.37	3739.41	3920.11	4677.12	4816.17	3899.82	2894.9	3506.78	3043.91	2678.12	3965.74	3823.86
1769607_at	YPL269W	KAR9	1421.42	1259.78	1397.89	1093.94	651.093	691.868	656.94	667.038	755.649	691.932	580.671	709.036	523.791	625.73
1769608_at	YGL107C	RMD9	1758.1	2098.29	2255.7	1852.66	1618.18	2088.37	2002.09	2111.27	2544.23	2625.12	2251.27	2728.99	1994.89	2036.06
1769609_at	YGR110W	CLD1	421.626	971.125	1969.11	465.941	417.642	713.072	1069.04	453.129	498.644	493.949	1113.13	2066.55	1852.41	648.085
1769610_at	YOR394C-A	YOR394C-A	297.953	254.113	253.434	232.477	180.142	266.443	200.348	170.034	216.732	149.494	250.012	303.542	219.544	316.168
1769614_at	YNL291C	MID1	2740.26	2167.33	2068.17	2586.07	2146.29	1880.12	1942.64	1811.23	1502.41	1608.37	1370.09	1215.12	1742.6	2427.72
1769617_at	YBR157C	ICS2	2872	2500.69	4504.23	1391.04	780.751	693.425	1207.2	1090.57	1379.52	1233.8	1152.97	2443.32	1108.24	1574.52
1769620_at	YKL192C	ACP1	8410.17	10018.4	9471.91	8672.92	6972.11	7092.81	5228.77	6908.56	6976.67	5948.04	6555.43	6197.73	8451.45	8141
1769621_at	YKR035W-A	DID2	2935.6	2829.31	3212.1	2421.7	1501.15	1397.22	1017.55	1427.81	1483.44	1586.41	1602.15	1028	2341.9	1968.37
1769622_at	YJL047C-A	YJL047C-A	503.986	398.453	424.9	386.536	464.56	458.777	320.503	516.462	637.302	594.929	679.922	647.113	581.785	4311.83
1769624_at	YLR283W	YLR283W	1718.05	1996.27	2493.81	1957.01	1123.82	1499.61	1580.29	880.233	532.14	266.126	327.755	297.293	772.828	1233.09
1769626_at	YMR291W	YMR291W	3058.44	3096.27	5456.98	3899.67	5006.15	4759.47	4067.49	3351.07	1425.31	1234.04	1349.43	768.587	1896.89	1304.99
1769627_at	YLR151C	PCD1	681.862	562.808	870.793	473.494	401.096	159.44	249.829	258.731	184.196	138.34	140.045	108.358	212.235	304.672
1769628_at	YOR165W	SEY1	3246.91	2976.44	2740.01	3160.25	3374.26	2870.41	2649.71	3132.03	2923.52	2854.95	2610.01	2580.63	2524.01	3020.21
1769634_at	YHR079C	IRE1	2029.31	1588.26	2519.19	1893.68	2202.98	2535.5	2687.52	2179.75	2121.36	2315.64	2154.69	2042.22	2066.23	1986.1
1769635_at	YMR184W	ADD37	3938.63	5062.43	3652.77	3429.07	2459.31	1833.61	1397.73	2569.91	2955	2346.65	2928.37	2274.18	3562.31	2778.57
1769637_at	YBL018C	POP8	4062.56	4303.42	3820.04	4927.4	4187.83	4269.65	3082.18	4624.95	5361.16	5364.98	5876.42	5370.53	6745.78	4338.69
1769638_at	YNL095C	YNL095C	458.985	737.197	837.192	519.94	1049.92	1229.99	1397.47	1657.94	2192.57	2214.19	2266.78	2633.7	2308.38	1689.39
1769640_at	YPL101W	ELP4	2085.64	2479.82	2977.33	2270.72	2200.45	2533.14	2217.57	2680.57	3238.42	3068.32	3159.29	3158.46	3021.5	2438.7
1769642_at	YGR124W	ASN2	6376.17	4280.88	2142.19	6379.34	7068	7351.55	6656.24	8879.14	9311.05	9827.04	11106.8	11700.3	14169.2	12304.3
1769643_at	YBR169C	SSE2	2681.09	3159.41	7916.09	2144.41	1464.01	1302.82	2178.29	982.186	405.012	428.288	494.468	513.691	1298.02	1795.18
1769645_at	YMR069W	NAT4	180.056	293.127	402.856	230.919	545.804	674.209	1048.31	595.17	609.543	908.133	686.678	967.113	329.597	463.798
1769647_at	YDR068W	DOS2	2208.8	1950.79	1858.88	2475.64	2401.49	2122.65	1801.46	2141.71	1765.98	1763.65	2112.42	1944.01	2048.54	2097.12
1769648_at	YBR260C	RGD1	1920.85	1791.21	1918.73	1918.72	1433.98	1493.05	1401.92	1409.05	1547.09	1682.9	1714.57	1544.87	1894.66	1596.8
1769649_at	YML017W	PSP2	1583.74	1041.37	1284.87	1225.3	1305.61	1432.58	1202.08	1325.23	1054.04	885.452	672.421	450.28	978.565	1196.81
1769650_at	YDR466W	PKH3	1987.38	2485.33	3870.35	2098.38	1863.61	2151.13	2452.87	1564.04	1385.97	1458.02	1347.19	1206.02	1865.54	1457.08
1769653_s_at	YCL068C	YCL068C	207.733	261.23	271.119	224.233	198.345	162.366	156.573	157.148	144.977	195.25	211.643	251.792	232.603	149.257
1769654_at	YFL049W	SWP82	2088.05	1823.35	2251.95	1826.76	1286.28	1379.2	1463.47	1492.04	1638.41	1867.3	1830.1	1612.61	1586.65	1361.44
1769655_at	YKL167C	MRP49	3084.56	3316	3041.58	2234.95	1566.47	1501.2	1291.07	1822.02	2318.51	2581.99	2593.51	2108.15	3013.88	2826.14
1769657_at	YOR264W	DSE3	3622.26	4805.83	4066.2	4151.14	3467.37	5119.64	6460.48	4192.86	4502.88	4054.44	4306.62	6017.33	2018.47	2437.98
1769659_at	YIR039C	YPS6	824.636	1195.84	1957.14	668.979	442.41	611.782	787.204	397.491	336.697	386.555	453.026	360.381	1224.03	778.818
1769663_at	YDL061C	RPS29B	17960.4	18897.8	14390.4	19601.9	20053.9	21347.3	20569.2	21749.6	22585.1	23059.5	22874.9	22823.3	21210.8	21969.1
1769665_at	YKL108W	SLD2	1224	900.395	1213.27	1160.83	361.946	297.065	337.58	315.113	306.635	327.335	200.246	200.523	314.61	485.078
1769666_at	YLR127C	APC2	544.147	573.337	787.491	539.22	537.197	610.503	605.957	528.586	522.032	659.436	617.105	513.539	607.689	541.222
1769667_at	YOL122C	SMF1	1593.26	1911.24	1990.75	1534.17	1394.37	1570.53	1333.5	1523.56	2092.55	3779.75	4140.52	2995.61	4370.5	3433.23
1769670_at	YKL208W	CBT1	964.707	960.773	1004.72	849.289	478.437	570.778	486.294	561.957	672.153	661.401	783.248	746.376	876.783	681.529
1769671_at	YPR117W	YPR117W	2133.86	2905.22	3925.1	2085.78	2030.21	2466.5	3064.25	1862.05	1447.72	1425.32	1564.84	1623.67	1495.01	1705.88
1769674_at	YPL119C	DBP1	420.183	457.456	1275.44	309.967	187.699	168.035	211.834	147.386	115.755	136.866	105.352	82.6958	230.823	181.672
1769675_at	YDL177C	YDL177C	761.384	931.512	876.065	973.519	738.157	949.821	896.119	916.462	1172.77	1078.33	1238.97	1281.22	1065.39	862.442
1769677_at	YDR195W	REF2	2148.8	2294.86	3058.93	1986.05	1109.25	1346.32	2143.39	961.054	1128.84	1580.12	1337.84	1174.17	1704.06	1542.39
1769679_at	YER053C	PIC2	2561.33	5751.06	9388.72	1908.93	1075.76	1342.94	2423.13	705.179	444.591	266.71	528.74	704.048	641.849	1588.43
1769681_at	YOL105C	WSC3	2077.59	1881.75	2158.14	1632.45	1172.79	1586.7	1511.07	1255.21	1249.27	1504.23	1379.83	1245.83	1474.05	1451.52
1769682_at	YOR104W	PIN2	1315.66	1295.43	995.236	1214.6	1098.58	923.343	783.656	1285.65	1471.48	1948.53	2269.49	1811.63	2316.18	1261.02
1769683_at	YCL018W	LEU2	7970.81	5270.21	3733.54	9579.63	10639.2	13001.2	8912.3	11055.4	9495.73	6826.92	8102.37	6586.39	7485.56	8102.55
1769684_at	YBR110W	ALG1	2880.27	2118.91	1929.38	2338.62	1957.78	1661.36	1370.81	1898.08	2167.05	2789.1	2712.48	1616.73	3580.54	3360.2
1769685_at	YDR518W	EUG1	3531.11	2016.49	2053	3449.51	2474.89	1809.42	1302.53	2097.04	1584.91	931.211	623.163	400.37	1268.35	2646.84
1769688_at	YDR210W	YDR210W	3544.21	2957.66	1803.22	3863.88	3059.92	2832.26	2020.39	2911.25	3488.75	5543.45	8086.43	6041.55	12169.6	8142.56
1769690_at	YJR033C	RAV1	1575.45	1550.71	2024.52	1448.97	1072.49	1115.78	1186.16	725.397	428.615	233.127	245.108	230.896	655.978	784.367
1769691_at	YLR089C	ALT1	14359.5	8468.39	6866.74	12222.1	8553.22	4737.75	3486.1	6113.63	3986.36	2640.62	2811.29	2286.7	3265.59	3400.53
1769694_at	YBL036C	YBL036C	3839.89	3220.6	3728.66	3573.88	3413.97	4062.94	3834.52	3629.26	4027.22	4376.86	4370.02	3656.35	5003.3	4588.18
1769695_at	YDR363W	ESC2	484.498	958.389	611.627	713.218	808.494	862.854	851.391	810.883	846.794	898.635	1425	1498.95	1109.42	421.556
1769697_at	YBR002C	RER2	1176.66	1206.4	1105.83	2539.62	3265.26	3609.82	3467.47	3194.84	2820.82	2677.67	2919.86	2862.44	2360.47	1917.15
1769698_at	YMR227C	TAF7	748.254	947.798	1078.88	830.354	774.922	994.388	1109.04	862.062	1100.81	1225.29	1305.04	1443.32	769.795	502.306
1769703_at	YJL097W	PHS1	5897.55	3982.39	3735.15	5752.08	4734.51	3672.29	2638.94	4359.41	4120.29	3740.69	2776.77	2094.84	3776.3	5014.98
1769707_at	YNL118C	DCP2	3089.62	3419.26	4150.64	3126.38	2408.12	2614.3	2514.82	2593.8	2880.37	3185.86	3186.54	3160.3	3224.68	2654
1769708_at	YIL161W	YIL161W	1050.72	1192.32	1117.82	1693.4	1655.06	2131.63	2002.16	1941.39	2447.71	2829.93	3335.27	2878.81	2198.76	1274.38
1769709_at	YCL054W	SPB1	1059.61	2221.86	1147.07	3203.11	7404.31	8888.13	9544.95	9039.2	8843.23	9075.53	9417.63	10257.6	6878.68	4228.56
1769710_at	YDR006C	SOK1	3354	4390.13	6131.79	5077.27	6564.69	7773.56	8163.77	6586.23	5692.4	5690.13	5748.11	6300.08	4709.58	3744.75
1769711_at	YOL019W-A	YOL019W-A	32.1984	31.4553	29.3182	37.2493	37.6613	34.4919	49.5259	44.0654	48.4058	28.121	42.6761	29.6886	45.3211	31.4496
1769713_at	YOL162W	YOL162W	2864.48	6155.17	1886.04	1683.78	6125.71	1966.58	6378.19	7112.57	5281.5	563.597	838.601	1474.37	354.035	453.434
1769716_at	YPR121W	THI22	1959.25	1751.44	2222.88	1711.91	722.329	1113.76	1090.55	810.609	1040.99	1193.82	1060.97	1202.81	1013.41	3036.15
1769717_at	YPR031W	NTO1	1057.6	1273.36	1593.64	1154.41	1134.33	1143.45	1366.11	1131.03	969.119	1037.7	682.06	740.91	822.826	714.369
1769719_at	YFL039C	ACT1	25894.8	24066.1	23744	24327.9	23758	22036.5	19303.1	22461.4	21122.3	20066.3	19232	16772.1	23123.2	21670.7
1769720_at	YFL047W	RGD2	1070.28	1116.93	981.595	897.729	734.213	758.238	675.65	868.478	1165.91	1453.17	1278.45	1316.99	1511.26	1505.22
1769721_at	YDR331W	GPI8	3361.54	2839.11	2889.06	3901.51	2906.86	2826.18	2289.11	3292.18	3500.02	3697.75	3463.47	3197.69	3133.47	3166.16
1769723_at	YGR174W-A	YGR174W-A	1615.41	1734.51	3365.6	1270.72	474.235	592.939	708.777	227.273	117.005	48.0108	157.971	140.336	127.283	101.008
1769726_at	YDR515W	SLF1	611.253	494.147	397.278	718.591	721.056	682.137	770.019	706.79	700.788	622.971	621.364	547.912	530.088	640.902
1769727_s_at	YDL184C	RPL41A	141.883	109.998	21.0582	137.878	193.985	62.186	88.9847	214.054	139.067	385.009	317.235	432.562	311.399	172.207
1769730_at	YHR128W	FUR1	1966.48	1950.29	1091.94	3271.4	5984.92	8913.38	8236.92	7514.08	8255.99	10008.8	9142.49	7691.47	7678.41	5644.73
1769731_at	YDR261C	EXG2	2356.61	1675.25	1447.07	2197.8	1686.2	1416.37	1016.94	1588.7	1403.63	1402.41	974.458	801.429	1250.92	2089.54
1769732_at	YOL077W-A	ATP19	7432.8	9851.5	8309.13	7566.6	6805.35	7670.71	7109.08	6689.64	7712.32	7735.39	8854.7	9129.64	8078.64	6855.32
1769735_at	YJR058C	APS2	3945.26	4330.1	5005.79	3474.85	2437.6	2546.74	1969.36	2520.92	2838.55	2794.54	2770.8	2636.07	3158.72	3589.69
1769740_at	YDR118W	APC4	1290.18	1212.7	1608.52	1176.41	588.8	709.096	685.235	568.583	640.111	629.8	457.214	568.624	566.737	935.726
1769741_at	YDR119W	VBA4	6512.53	4230.44	5135.75	5487.77	4266.8	4537.33	4570.69	4233.14	4190.75	4389.33	3540.28	4072.02	3678.18	5552.87
1769742_at	YDL125C	HNT1	12625.4	10324.5	13323.8	12195.3	9687.77	9414.32	7473.31	8956.59	7617.12	4480.27	3544.42	2477.02	7078.05	10397.8
1769743_s_at	YDL191W	RPL35A	17568.2	19411.9	14642.1	19675	20879.6	21493.6	21941.6	21884.4	23078.1	23853	23858.6	23828.5	21843.3	22973.5
1769745_at	YMR178W	YMR178W	3401.71	2946.22	2938.65	2817.7	2295.46	1646.67	1140.17	2058.85	1809.51	1283.95	955.181	676.444	2080.62	3041.58
1769746_at	YGR083C	GCD2	1379.81	1904.14	1317.56	2882.62	4337.51	4367	4647.92	4745.89	3535.83	3591.97	4002.04	5021.1	4007.76	2902.2
1769750_at	YDR253C	MET32	3361.53	7657.5	1680.8	3556.41	11046.7	6812.59	9118.08	11344.3	6612.38	722.146	1205.47	2588.31	990.652	2230.11
1769751_at	YOR285W	RDL1	15886.7	16045.3	19659.6	15776.3	12618.3	12682.9	13096	11309.7	9303.16	3232.66	3172.06	2615.41	4878.3	6845.62
1769756_at	YBR017C	KAP104	3289.46	3262.69	2946.82	3592.96	4473.77	5478.09	5797.84	5382.12	5775.9	6124.01	5822.12	5727.4	5560.01	4859.84
1769758_at	YPL235W	RVB2	3394.3	3062.6	2574.99	3800.54	4253.3	4552.89	4399.67	5089.22	4989.81	4745.91	4980.46	4756.11	4201.29	3745.26
1769759_at	YFL067W	YFL067W	265.357	247.615	259.093	288.335	207.249	189.843	179.202	160.464	124.352	158.852	203.183	240.123	174.776	185.469
1769760_at	YGR075C	PRP38	871.935	730.59	672.881	729.948	556.5	743.132	774.513	724.896	883.159	914.61	993.442	1089.04	771.298	514.705
1769764_at	YOR223W	YOR223W	1382.18	1643.96	1965.59	1116.45	509.911	442.181	429.905	329.471	319.955	338.292	381.927	270.881	829.193	800.583
1769765_at	YBR084C-A	RPL19A	8108.99	9292.27	7655.27	9043.46	10688	11362.3	12055.4	11740.4	12888.9	15011.2	15065.6	14519.6	12924.2	14592.4
1769766_at	YBR296C	PHO89	538.193	437.825	528.383	565.653	1058.96	735.91	890.805	1536.34	1348.37	1271.23	1296.06	1488.41	1013.43	521.32
1769767_at	YIL132C	CSM2	613.582	420.322	526.535	601.846	560.129	519.444	530.624	525.851	481.543	467.433	394.466	293.397	265.88	521.98
1769770_at	YML064C	TEM1	1238.46	1125.11	955.09	1317.99	1394.23	1405.6	1516.4	1576.53	1503.37	1563.08	1206.51	1154.99	1179.39	1290.29
1769773_at	YDL176W	YDL176W	1059.92	1125.9	1382.33	1052.45	765.777	798.301	1082.95	681.778	805.242	897.635	953.827	1197.07	801.829	652.201
1769774_at	YGL114W	YGL114W	2829.25	3440.05	4554.86	2902.67	2219.13	2816.83	2708.56	2273.1	2722.27	3145.83	3755.93	4100.64	3703.39	2651.83
1769775_at	YJL192C	SOP4	5743.32	5209.72	4181.6	5029.54	4750.09	5080.39	4241.7	4912.91	4876.26	5582.01	5343.52	4555.12	6686.19	6847.5
1769776_at	YHR005C	GPA1	3599.22	4457.82	3497.63	3009.61	1867.45	2465.96	1876.1	2213.65	3328.85	4401.24	4011.01	4379.2	3317.41	3985.56
1769777_at	YPL130W	SPO19	39.9496	53.8015	60.2528	53.2271	51.9494	66.567	83.4942	46.9302	42.6157	50.5428	52.9949	53.6888	52.1589	44.0223
1769778_at	YJR067C	YAE1	1020.19	1419.68	1299.47	1601.44	1798.34	1956.88	1750.77	1968.51	2123.36	1994.81	2558.01	2391.59	2080.83	1452.66
1769779_at	YCR088W	ABP1	5556.4	5382.21	4089.64	5587.49	4711.85	3607.42	2593.47	4555.52	3493	1648.39	1335.6	1031.83	3185.12	4054.01
1769781_at	YDR393W	SHE9	1133.77	849.494	858.707	1057.88	457.75	476.758	412.676	577.826	748.695	682.234	606.914	669.178	742.075	959.725
1769782_at	YPL215W	CBP3	1958.34	1896.91	1722.83	1645.09	1235.59	1210.54	1049.7	1419.49	1707.11	1737.47	1874.75	1868.7	2097.65	1385.92
1769783_at	YGR279C	SCW4	22752.1	21637.1	18887.3	21530.4	19896.8	18498.4	14854.8	19571.3	18179.1	19373.9	19302.5	18085.9	22354.5	18793.5
1769785_at	YAL003W	EFB1	20378.7	20024.5	19241.9	20580.6	21724	22530.4	23003	21849.6	22204.7	23328	22486.5	21912.6	23830.8	22776.6
1769786_at	YOR161C-C	YOR161C-C	130.765	105.577	181.059	96.8785	80.8449	77.6828	99.3169	65.9084	64.2918	66.8995	50.5889	54.5648	51.1362	75.9935
1769788_at	YML023C	NSE5	999.1	1218.89	1499.74	1418.18	1588.73	2408.16	2854.62	1755.35	1861.32	1787.62	1612.99	2037.19	1029.26	1105.8
1769791_at	YDR168W	CDC37	7744.58	7079.09	7451.29	8349.7	6168.77	5517.53	4281.85	5728.15	4892.26	4070.44	4531.04	3686.17	5590.27	5303.14
1769792_at	YGL196W	DSD1	13495.5	5339.9	11044.9	10831.5	3279.34	2748.7	1612.14	1364.55	691.102	666.092	972.19	890.901	786.039	1299.17
1769793_at	YFR036W	CDC26	1055.24	1242.71	1890.12	1396.45	1081.45	1523.54	1416.12	1311.03	1425.32	1431.56	1323.25	1741.65	1061.86	1099.34
1769795_at	YBL089W	AVT5	2437.92	2224.45	2159.96	2766.6	1304.54	1482.62	1238.33	1286.35	1228.66	1248.61	1121.56	1200.37	1433.16	1390.93
1769796_at	YHR124W	NDT80	663.201	713.327	837.598	691.586	585.195	803.489	748.933	630.338	716.036	731.71	872.438	760.741	948.152	605.151
1769798_at	YGL036W	YGL036W	1794.71	1845	3231.68	1439.24	1047.1	1156.42	1491.5	1337.75	1841.3	3391.49	2675.58	2031.44	3392.05	2032.97
1769799_at	YJL134W	LCB3	3362.25	3470.97	3069.55	3525.82	3588.16	3359.06	3084.42	3643.13	3689.19	2962.52	2560.98	2710.86	1741.21	3626.46
1769800_at	YDR231C	COX20	1860.35	2395.08	3115.39	1289.9	550.683	821.398	845.157	703.21	884.382	821.79	800.628	763.796	1095.74	1496.6
1769801_at	YHR114W	BZZ1	1476.62	1087.09	1826.75	1301.12	1309.34	1470.73	1497.3	1300.74	1083.62	942.422	856.826	702.167	1018.86	1199.44
1769802_at	YML010W	SPT5	2423.84	1861.67	2296.72	2221.29	2107.94	2416.57	2375.76	2499.27	2690.95	3297.43	2906.03	2914.65	2688.29	2375.52
1769803_s_at	YHR053C	CUP1-1	27029.7	31402.4	33009.6	28881	28462.3	31955.1	33325.7	28911.1	28361.1	24630.2	27687.4	26497.9	22724.5	24597.7
1769804_at	YGL104C	VPS73	1322.66	1234.58	1753.31	866.471	579.576	591.59	644.132	449.83	250.56	222.295	220.766	182.172	417.174	803.479
1769805_at	YMR169C	ALD3	1695.15	2730.9	10507.5	1334.54	675.586	1212.09	4567.26	561.456	474.327	356.244	461.148	573.721	563.33	626.906
1769806_at	YMR226C	YMR226C	21912.4	19134.1	23429.1	22282.9	18814.5	16822.9	15262.5	17192.8	14640.4	8981.59	5526.1	5184.94	7556.87	9198.76
1769808_at	YOL071W	EMI5	3130.83	3973.42	4783.6	2857.58	1617.97	1610.47	1068.23	1263	1099.35	897.506	949.8	597.426	1926.53	2616.25
1769809_at	YDL012C	YDL012C	3560.37	4048.13	3184.17	3434.68	2849.48	3616.51	2496.81	3250.81	3821.04	3984.2	4461.78	3863.38	5397.32	5201.61
1769810_at	YDR206W	EBS1	1519.51	1471.53	1815.66	1351.41	1817.73	2361.38	2540.33	2287.04	2547.8	2747.17	2589.88	2571.57	2475.36	2623.89
1769812_at	YHR191C	CTF8	967.071	1135.88	1037.4	933.552	701.845	728.009	607.329	869.866	1244.73	1248.61	1272.65	1085.52	1347.95	1326.09
1769813_at	YOR329C	SCD5	1778.69	1652.17	2239.02	1648.03	1140.65	1082.2	948.444	904.76	747.273	873.429	631.037	513.306	1221.59	1108.9
1769818_at	YOL011W	PLB3	2444.86	2008.93	2970.2	1216.47	689.547	755.728	829.179	810.203	926.178	1669.73	1453.72	1587.4	1377.58	1600.11
1769819_at	YPL002C	SNF8	1464.87	1281.49	1611.74	1180.3	1025.42	1072.21	1093.9	1001.31	933.597	1106.01	1151.17	893.304	1526.51	1374.6
1769823_at	YER167W	BCK2	3309.48	3968.72	4969.75	4217.14	3868.96	4458.53	5401.78	3502.33	3562.59	4215.62	5494.32	5230.76	5461.96	4022.82
1769828_at	YKL194C	MST1	975.557	792.08	700.697	812.637	816.667	764.539	607.368	803.382	800.562	842.731	736.93	751.509	940.999	973.598
1769829_at	YDR450W	RPS18A	15202.4	15311.2	11177.5	15404.7	16799.2	17520.3	17833.1	17947.8	19797.4	21470.8	21422.2	21385.8	19982.9	20320.2
1769832_at	YNR062C	YNR062C	41.3019	50.782	25.3754	46.8319	38.5769	41.973	34.9677	34.6525	39.7836	51.219	37.9612	35.8365	69.1186	58.2373
1769833_at	YHL020C	OPI1	3174.08	3328.34	3555.24	3254.93	2577.73	3002.32	2603.01	3260.4	3709.21	4204.61	4432.44	3537.36	3636.99	3010.12
1769834_at	YOR025W	HST3	1707.71	2812.29	1619.59	1458.11	538.571	642.684	391.865	764.736	1345.04	1488.64	1188.5	580.05	963.123	881.107
1769837_at	YGL179C	TOS3	999.594	734.525	1243.9	692.512	193.378	208.424	183.84	141.508	149.519	222.227	212.492	120.328	340.623	513.999
1769844_at	YFL046W	FMP32	2972.18	2479.4	2664	3164.52	2052.84	1883.12	1368.53	1930.46	1861.94	1579.15	1668.66	2106.16	2206.88	2116.94
1769845_at	YHL032C	GUT1	1764.24	1452.31	2623.78	1608.04	1873.54	2347.93	3026.2	1793.45	1362.27	967.565	974.41	1009.49	672.262	1206.57
1769848_at	YKL140W	TGL1	3991.63	3758.43	5006.63	3651.29	1859.28	1752.91	1627.98	1367.21	1085.74	863.91	607.86	426.998	1254.15	2067.12
1769850_at	YPL127C	HHO1	11416.7	8207.4	10855.7	11920.9	9481.69	5571.22	4683.52	7752.22	5274.15	3234.79	1629.5	1212.77	2123.83	3268.35
1769851_at	YKL211C	TRP3	2797.71	2462.4	1943.79	2608.3	2540.67	2318.77	1927.79	2620.73	2677.08	2900.09	3603.71	5144.92	5107.64	3522.42
1769852_at	YBR142W	MAK5	738.491	1957.44	1179.94	2800.68	7204.18	7519.75	9112.29	8436.23	6940.54	7585.82	8532.91	10544	6095.72	3525.8
1769853_at	YBR295W	PCA1	1492.26	1312.16	2338.51	1408.96	888.85	1237.86	1361.83	868.787	1549.43	3582.37	3967.05	1880.6	4584.06	2780.32
1769854_at	YDR223W	CRF1	214.935	419.206	573.497	151.254	172.67	100.372	229.92	146.944	86.3906	47.5635	50.2693	58.367	76.4913	69.4088
1769857_at	YKL085W	MDH1	5996.37	8197.47	12858.8	5789.49	5729.66	7959.3	11102.1	6432.27	5697.14	4144.85	6063	5363.11	5328.58	6010.6
1769858_at	YLR029C	RPL15A	13798.9	15303.1	8585.96	14322.6	16032	17627.8	16998.8	16867.2	18253.1	17933.4	19292.4	19592.9	17819.4	19604.1
1769860_at	YCR020W-B	HTL1	433.749	349.041	365.187	482.746	467.808	452.18	545.766	520.096	619.061	640.869	805.722	788.283	537.615	337.099
1769863_at	YJL025W	RRN7	499.46	577.108	663.46	942.451	1194.09	1811.04	2002.89	1349.3	1444.24	1783.2	1598.51	1835.64	1053.31	681.354
1769865_at	YMR048W	CSM3	1074.57	648.151	664.894	847.517	487.839	273.076	206.877	378.369	332.979	298.887	181.815	168.858	323.947	698.498
1769866_at	YLR312W-A	MRPL15	1751.53	1484.3	1129.13	1549.99	1370.09	1348.1	1294.95	1622.58	1702.94	1515.54	1451.8	1454.46	1476.01	1430.68
1769868_at	YML091C	RPM2	2470.34	2937.38	4754.62	2774.71	4079.98	7192.69	10060.3	5592.53	5666.59	2488.74	3345.66	3662.73	3845.25	2553.24
1769870_at	YLR299W	ECM38	13964.6	8599	13303	12186	5836.09	4183.1	3083.84	2774.76	984.559	720.535	825.024	819.395	820.137	2342.78
1769871_at	YMR128W	ECM16	595.637	1616.61	1209.06	1023.87	3662.68	5307.69	5733.77	5599.44	6514.34	7487.57	7754.87	8249.53	5073.81	2563.49
1769874_at	YPR155C	NCA2	2312.36	2256.14	4088.66	1762.47	842.39	754.681	858.747	636.541	402.248	241.791	175.652	139.987	556.312	784.932
1769875_at	YLR240W	VPS34	2418.18	2536.04	3497.13	2403.28	1812.42	1964.96	1930.5	1437.29	1333.95	1281.24	1181.02	1319.96	2452.4	1926.85
1769876_at	YOR338W	YOR338W	387.758	374.031	980.311	2154.63	5551.32	8077	10288.1	6182.59	4626.34	3569.91	4062.09	4864.46	891.273	327.616
1769877_at	YIL052C	RPL34B	11145.8	14055.2	8974.1	13859.3	15449.2	16509.9	16731.7	16278.2	17443.5	17812.3	18851.1	19214.5	17212.9	17539.2
1769880_at	YLR137W	YLR137W	2800.66	2539.74	3835.9	2001.58	928.249	854.041	746.39	919.144	909.283	989.065	1029.58	728.052	1230.42	1719.61
1769885_at	YJL196C	ELO1	11583.2	10309.9	9999.72	9410.28	6170.07	4888.73	3288.71	4445.69	3655.23	4136.8	2782.61	2101.14	4640.53	6722.19
1769887_at	YHR133C	NSG1	4424.61	2929.15	2633.45	4113.63	4127.47	4051.78	3651.69	4494.55	4870.29	5451.07	5138.11	4239.52	5285.5	5984.95
1769888_at	YOR179C	SYC1	1016.91	1117.89	1223.77	1193.04	1077.77	1102.04	1098.11	958.899	842.332	680.737	706.718	552.627	476.863	643.802
1769890_at	YMR131C	RRB1	1074.47	1904.94	870.01	4536.96	9544.11	12086.5	12412.6	12073.7	12410.7	12437.7	11548.5	11014.6	8749.58	6733.6
1769891_at	YNL055C	POR1	20575.9	20231.3	20711.9	19053.2	18059.1	15694.8	14883.3	15731.6	14871.2	12099.8	10714.1	8951.67	14900.4	15618.2
1769892_at	YJR135C	MCM22	477.439	613.041	683.393	645.468	430.595	529.409	383.112	481.373	638.633	827.614	1078.2	928.883	802.884	298.918
1769895_at	YIL128W	MET18	2683.57	2982.01	2447.44	3099.07	2808.35	2992.83	3215.05	3270.96	3453.63	3718.26	4403.22	4621.76	4021.77	2678.84
1769900_at	YBR128C	ATG14	1177.6	1128.81	2072.69	730.812	142.085	168.822	190.322	75.1485	66.1349	64.4625	92.5576	123.447	124.793	177.337
1769901_at	YCR094W	CDC50	2420.51	2026.76	1808.98	2210.85	1911.03	1882.15	1692.82	1783.97	1834.69	1909.01	1887.4	1687.97	2645.59	2734.62
1769903_at	YLR212C	TUB4	2966.18	1912.98	2225.03	2694.61	1527.39	789.081	561.534	1150.72	951.578	765.328	530.822	424.343	932.919	2091.79
1769904_at	YDL108W	KIN28	2066.79	2568.79	2702.65	2205.47	1865.48	2162.26	2157.63	1946.97	2145.62	2166.96	2351.09	2549.16	2258.27	1962.4
1769905_at	YJR151C	DAN4	1194.83	1369.14	1600.53	1301.65	934.023	1000.84	945.511	689.705	811.09	992.471	1066.78	1043.38	830.546	781.271
1769906_at	YOR042W	CUE5	3504.85	3707.73	4534.28	2858.69	2036.03	2072.27	1611.4	1765.85	1490.95	1497.4	1594.31	1092.95	3007.91	2582.12
1769907_at	YGL252C	RTG2	6468.03	4830.4	5927.38	5861.43	2966.94	2980.22	2527.65	2548.18	2735.13	3348.63	3557.09	3629.25	4111.83	4384.85
1769908_at	YLR262C	YPT6	2994.08	2534.92	2215.35	2534.35	2319.55	2107.53	1954.76	2323.69	2256.22	2525.91	2330.22	1949.63	3333.12	2483.24
1769913_s_at	YDL244W	THI13	664.937	706.224	1463.46	794.843	598.953	814.544	850.965	486.085	439.654	262.192	300.967	223.242	235.366	289.686
1769914_at	YDR076W	RAD55	506.287	745.848	768.765	719.465	629.804	387.851	454.873	535.162	307.686	384.921	335.536	549.525	509.964	303.194
1769916_at	YLL050C	COF1	18697.9	17987.8	18553.5	18434.6	15927.5	15615.3	12856.7	15336.2	14556.9	12143.8	10918.6	7347.79	14257.7	15362.9
1769919_at	YPL131W	RPL5	18583.5	18872.5	9934.71	19427	22717.4	23612.7	24435.5	24078.1	24787.4	24905.4	24348.7	24983.6	22475.8	25417.9
1769921_at	YMR221C	YMR221C	8336.25	5697.26	6639.77	7238.77	4028.09	3556.09	2538.12	2791.92	2388.05	2996.23	2830.93	2608.4	3726.24	4150.84
1769925_at	YBR215W	HPC2	1513.68	1667.66	1397.64	1849.6	1353.7	1474.39	1475.82	1267.24	1208.16	1254.84	1457.55	1842.31	2005.41	1329.61
1769927_at	YBR258C	SHG1	632.908	706.627	644.059	665.681	443.861	569.654	418.408	558.227	884.348	1188.17	1456.76	891.665	1326.63	582.228
1769929_at	YFL034C-A	RPL22B	2441.54	2387.89	1555.65	8661.48	8775.92	9192.39	9458.5	8828.43	9404.43	9535.42	8646.99	8641.47	5652.87	8498.54
1769931_at	YKR068C	BET3	4489.21	4409.29	3964.37	4122.09	3441.62	2796.16	2746.2	3288.11	3624.95	3053.5	3103.37	2919.29	4542.54	4416.91
1769932_at	YDR252W	BTT1	488.815	314.568	452.988	436.071	352.146	308.533	266.815	302.496	258.497	189.191	251.518	109.486	339.762	369.929
1769935_at	YLL027W	ISA1	3347.87	4702.74	6847.68	3445.36	2843.49	4911.4	8278.6	2529.9	3520.85	3097.84	4599.56	4839.37	3653.73	2726.2
1769936_at	YDR069C	DOA4	2102.31	2064.71	3544.91	2169.28	1451.32	1708.06	1723.19	1112.91	985.211	1349.07	1325.72	902.653	1724.46	1368.35
1769937_at	YBR084W	MIS1	1972.73	2487.16	947.2	2562.04	6233.84	7510.35	7697.87	8341.05	9147.79	10824.9	10133.8	10297.1	7556.89	8151.91
1769938_at	YKL132C	RMA1	411.596	345.752	534.652	317.126	243.114	337.824	310.716	260.025	340.693	486.624	569.959	474.603	413.522	541.728
1769942_at	YOL005C	RPB11	5877.92	5055.34	4345.64	5668.21	4252.32	4525.13	3189.33	4614.53	5107.31	5611.03	5318.08	4529.65	5854.35	5945.42
1769943_at	YJL200C	ACO2	3090.78	3221.92	1496.04	2020.55	4681.1	5478.93	4853.09	7505.39	9235.13	11002.4	12397.2	13050.6	10019.4	8518.73
1769945_at	YKR092C	SRP40	624.64	566.104	375.397	1413.94	3937.88	4771.94	4762.42	5681.18	5205.57	5803.3	6286.17	6753.87	5125.76	3285.35
1769946_at	YKR042W	UTH1	19007.7	15509.8	13649.4	18032.2	18815.8	19747.2	19511.1	19590.8	21881	24623	24277.7	25179.9	25377.2	22815.4
1769948_at	YMR283C	RIT1	1512.15	1475.49	1573.78	1782.01	1375.66	1675.91	1545.86	1499.25	1857.74	2296.42	2501.69	2334.62	1726.07	1259.34
1769951_at	YJL082W	IML2	3309.9	2843.42	5034.26	3336.37	2553.79	2798.15	2757.34	2008.65	1789.57	2453.41	2383.3	1634.82	3571.76	3135.15
1769952_at	YDL168W	SFA1	4028.34	4100.26	3787.92	3783.59	3999.35	4023.3	3814.8	3776.96	3761.59	3648.66	3550.07	3520.09	4334.34	3927.33
1769954_at	YGL195W	GCN1	4979.54	4240.32	3229.11	4449.86	4827.21	4756.2	4147.13	5294.16	5976.56	7466.11	6670.61	6668.12	6294.7	6378.63
1769955_at	YGR088W	CTT1	5703.88	14549.6	22612.9	5000.9	3017.37	5132.88	11025.6	2087.29	1016.8	489.013	861.655	1446.26	775.188	845.4
1769958_at	YMR135C	GID8	3783.45	3958.94	5452.39	3098.98	2013.55	1968.63	2030.07	1685.43	1441.16	1550.46	2772.29	3184.73	2662.86	2456.15
1769959_at	YDL085W	NDE2	755.952	1372.88	9517.09	713.034	469.617	1136.05	3248.37	383.563	274.544	131.717	211.243	305.821	156.501	115.128
1769961_at	YDL236W	PHO13	9036.37	5486.74	5056.39	7760.01	6804.74	5634.91	4351.31	6242.85	5245.28	4557.57	4266.74	3890.7	5353.4	5636.8
1769962_at	YLR300W	EXG1	14270.8	15533.9	9450.88	14539.6	15147.3	12620.5	12195.9	15327.5	15406.6	12814.9	12439.7	12582.8	14941.6	10280.3
1769967_at	YCR036W	RBK1	3244.9	3063.04	3518.78	2759.43	2172.61	1891.14	1600.99	2302.38	2607.52	3181.78	3153.58	2117.07	4213.15	3325.56
1769968_at	YPR184W	GDB1	3178.34	5021.86	10119.9	3131.9	2084.02	2680.86	3507.21	1302.6	597.525	418.565	568.93	609.795	515.032	915.646
1769972_at	YHR046C	INM1	625.594	772.527	645.733	1846.87	3445.41	4688.68	4810.79	3643.84	3083.94	2922.98	3076.31	3862.61	3092.17	1873.51
1769973_at	YGR108W	CLB1	2323.76	2933.68	1954.24	2563.34	538.686	746.52	679.514	567.065	1791.01	2679.66	1899.6	1112.16	1673.24	1688.53
1769977_at	YPL078C	ATP4	7838.16	9722.66	9919.1	6872.16	6201.27	6769.57	6955.2	6415.33	7156.84	6237.7	7492.82	7245.48	7956.71	7102.34
1769978_at	YBR095C	RXT2	1578.98	1701.9	1979.97	1573.42	1467.36	1543.52	1428.39	1640.84	1835.86	2013.04	2122.99	2050.56	2400.68	1542.84
1769979_at	YCL032W	STE50	949.319	969.673	1520.87	862.908	481.233	516.371	527.688	439.331	506.25	570.201	627.409	446.474	831.47	809.679
1769981_at	YKL135C	APL2	4017.97	3856.47	4594.85	3993.73	2706.54	2635.55	2667.65	2519.05	2645.44	2750.48	2957.75	2939.21	3499.58	2730.78
1769982_at	YBR076W	ECM8	68.3068	74.1145	119.794	78.0222	48.0611	46.112	44.9914	43.8293	41.8106	57.5062	41.9672	36.7368	73.5965	69.4506
1769986_at	YDL223C	HBT1	961.349	1093.6	9538.65	731.896	635.073	847.993	3931.84	602.01	465.527	412.681	399.146	364.075	444.952	372.418
1769988_at	YNR067C	DSE4	6119.32	8583.42	7486.99	8423.68	7324.62	10840.5	13621.5	8004.98	7808.01	6178.36	6260.51	6985.05	2742.66	3793.87
1769992_at	YKR086W	PRP16	1314.84	1456.06	1674.95	1315.13	1446.16	1507.73	1834.63	1552.81	1500.19	1829.68	1479.81	2124.91	1578.17	1196.21
1769993_at	YBR186W	PCH2	74.9822	91.9808	134.897	98.4398	73.511	82.9463	99.6752	73.1588	105.701	126.244	83.8734	68.4167	108.579	117.905
1769994_at	YGR104C	SRB5	1001.68	1162.87	1241.43	1137.54	794.781	947.449	943.396	797.924	882.42	953.872	853.751	828.074	847.54	1014.71
1769997_at	YAL067C	SEO1	2069.32	14146.5	543.444	1384.09	7524.78	1573.21	2615.74	11151.4	9221.56	616.887	505.863	2646.68	235.27	199.144
1769998_at	YLR346C	YLR346C	4867.47	7128.48	13215.3	5184.59	2669.37	4051.08	5035.03	1780.16	1684.42	1614.11	1990.11	2421.04	1225.28	613.757
1770001_at	YDR516C	EMI2	4337.93	3631.78	5003.74	3765.3	2950.51	1956.88	1823.81	2144.34	581.859	105.666	150.668	107.084	392.303	2068.53
1770003_at	YDR239C	YDR239C	1064.83	1407.67	1891.24	1143.63	1098.17	1397.58	1549.3	1186.57	1219.06	1308.25	1021	1442.13	1244.33	1229.52
1770008_at	YIL019W	FAF1	215.001	690.83	709.218	563.899	1948.86	2726.94	3061.95	3042.28	3600.44	4294.6	4450.3	5083.9	2198.9	1092.7
1770009_at	YMR115W	MGR3	1634.74	1642	2047.45	1619.07	1203.49	1177.78	1098.75	1100.62	916.081	953.517	1011.37	1001.66	1244.52	1536.19
1770010_at	YDL173W	PAR32	3434.73	3325.19	3209.51	3342.24	3113.8	2298.83	2287.12	2761.8	2862.34	3496.21	4346.09	3852.2	5751.03	4382.83
1770011_at	YOL066C	RIB2	1242.81	1149.26	1671.62	1324.1	1580.07	2140.42	2180.34	1875.26	1982.72	2058.61	1896.25	2057.64	1447.98	1325.7
1770012_at	YCL043C	PDI1	17646.7	12939.2	11736.8	16843.8	15023.3	10542.1	8339.54	14333.4	12053.3	9325.03	7335.32	5502.05	11907.1	15455.4
1770013_at	YFL052W	YFL052W	41.8051	45.1502	40.3919	97.0569	90.5564	97.7503	93.2956	77.155	28.6252	20.7074	41.8179	144.542	62.7951	19.3575
1770014_at	YEL051W	VMA8	10043.3	7687.07	7584.35	8804.53	7940.23	6906.86	5507.64	7772.29	7309.91	6308.82	5091.31	4248.05	6017	7305.27
1770015_at	YOR011W-A	YOR011W-A	46.5842	37.5604	25.6484	29.4443	20.6619	16.5672	21.601	18.4625	28.0569	28.4721	22.3805	22.2328	19.529	21.0146
1770016_at	YNL163C	RIA1	1443.46	1822.5	2376.18	1656.54	2690.9	3704.22	4328.15	3166.58	3071.81	3305.24	2575.38	2560.19	1944.32	1931.11
1770017_at	YGL006W	PMC1	5639.27	5430.52	9614.15	5603.76	3820.77	3654.16	4035.86	2390.33	1106.78	502.412	712.058	527.895	2831.53	3163.55
1770020_at	YGL211W	NCS6	828.958	694.43	873.099	761.503	1169.6	1416.94	1496.35	1644.33	1878.76	2344.02	1993.26	1953.68	1569.03	1181.78
1770023_at	YDL055C	PSA1	18117.8	19482.6	13878.7	19134.6	18569.5	15890.2	17534.3	17845.5	15981.5	14446.9	13892.5	15921.9	13075.8	15677.2
1770026_at	YBL017C	PEP1	5451.19	5322.61	7129.75	5440.17	4428.19	4595.1	4561.13	4646.11	4052.71	4169.03	3740.78	3007.72	4716.14	5262.66
1770027_at	YPL206C	PGC1	6381.65	6039.95	7177.09	5726.08	4470.47	4322.04	3840.53	4082.28	3532.46	3081.17	3334.77	3037.82	4573.22	4994.47
1770032_at	YPL095C	EEB1	1584.57	2198.37	5659.33	2092.29	1473.31	3478.08	5132.01	1383.21	2172.3	3612.99	7262.45	9694.95	4848.74	2329.15
1770034_at	YBR268W	MRPL37	2503.58	2979.02	2085.17	2798.87	2108.56	2507.75	1879.23	2526.38	3296.39	3219.76	3223.68	3253.83	1848.72	2717.28
1770035_at	YGL084C	GUP1	4008.13	3791.53	3184.46	3719.22	3836.68	3392.9	3186.11	3160.11	3453.33	3649.62	3704.19	3299.9	4156.71	4616.7
1770036_at	YOL090W	MSH2	3222.55	1471.86	1334.93	2971.69	2268.59	1183.17	779.675	1490.54	1016.04	959.111	644.953	566.469	1506.67	2652.38
1770037_at	YGL228W	SHE10	4565.95	4883.56	6435.38	3710.63	2774.09	2959.6	2591.13	2255.08	2343.04	2812.98	2788.19	2486.48	3751.9	3835.67
1770039_at	YLL051C	FRE6	1077.31	1455.41	1341.6	1217	1726.59	2051.26	1697.06	2393.31	2933.68	3220.31	4033.69	2532.57	2882.22	1908.85
1770040_at	YLL014W	EMC6	9385.63	7624.73	6299.12	8923.31	6701.69	6544.04	4641.75	6336.7	6737.17	7089.58	7746.95	6081.4	7980.29	7333.84
1770043_at	YHR170W	NMD3	960.982	2379.63	1433.71	4392.36	8159.54	10307.3	10552.9	10259.8	9894.34	10288.9	9452.91	10349.6	6386.4	4490.18
1770044_at	YML124C	TUB3	4548.1	3447.36	2207.39	4487.61	4019.88	3380.27	2345.88	3884.96	3699.91	3280.12	2631.96	2084.06	4632.11	5507.26
1770047_at	YHR065C	RRP3	1133.56	1180.17	627.65	1940.17	3485.31	4197.58	4417.41	4864.14	4983.67	5281.11	4992.84	5040.95	4091.89	3146.95
1770048_at	YOR062C	YOR062C	1950.41	2960.93	5635.96	1573.27	525.907	668.275	1166.55	429.166	468.229	372.031	469.124	476.795	758.508	731.301
1770049_at	YOR157C	PUP1	8099.33	5424.29	5970.9	6618.45	4539.86	3447.42	3088.58	3624.71	2936.9	2270.28	1830.28	1529.36	3997.91	5728.02
1770050_at	YOL036W	YOL036W	3027.21	2737.9	3454.38	2584.1	2578.65	3638.67	3513.17	3080.32	3713.11	4322.06	3944.01	4208.58	4037.76	3658.35
1770054_at	YPL067C	YPL067C	1072.72	1154.9	786.247	1011.93	834.447	1122.46	715.997	771.904	984	1486.88	1884.7	1303.56	2789.89	2616.75
1770055_at	YMR306W	FKS3	252.508	170.896	261.189	233.827	174.053	159.768	162.575	151.867	144.112	202.274	125.845	111.724	221.547	127.791
1770056_at	YOL145C	CTR9	1807.62	1762.19	1473.95	1985.45	2249.19	2073.45	2166.48	2168.64	1900.42	2245.9	2172.98	2546.22	1874.59	1500.51
1770058_at	YOL098C	YOL098C	2672.03	1867.46	2048.06	2620.85	2980.29	3256.02	3157.35	3508.32	3360.58	3975.76	3774.64	3769.46	3593.34	3600.51
1770059_at	YKL219W	COS9	1487.5	1225.43	1528.51	1383.08	937.414	987.076	855.428	831.566	841.808	1054.3	1337.48	1132.6	1592.99	1465.08
1770062_at	YGR178C	PBP1	3775.13	3393.74	3827.7	3489.55	3036.64	3031.05	3175.98	3051.86	2916.67	2284.63	2057.5	2128.12	2463.81	3115.5
1770063_at	YOL021C	DIS3	2630.53	3061.86	3345.96	3051.61	4062.43	5161.3	5234.79	5338.66	5897.81	6948.34	6370.66	6245.45	5216.66	4265.76
1770065_at	YBR011C	IPP1	22948.8	22305	17183.9	22179.1	21969	19266.3	18107.9	21341.1	18915.8	15959.5	16415.5	16564.8	18750.5	18541.2
1770067_at	YJR140C	HIR3	1559.61	1317.01	2062.52	1517.37	1467.21	1570.02	1546.02	1417.01	1275.61	1495.99	1060.81	1137.55	1286.7	1560.39
1770071_at	YGR144W	THI4	717.238	944.538	2495	628.949	425.274	738.524	1156.36	356.222	276.89	302.812	413.202	363.933	337.349	337.2
1770072_at	YMR008C	PLB1	6249.91	6277.79	8050.01	5896.44	5244.22	5625.96	5547.44	4647.56	3987.82	4852.31	5947.6	3909.14	8883.77	6798.5
1770073_s_at	YMR322C	SNO4	562.802	1102.37	4591.74	458.819	208.816	361.707	900.437	131.655	68.4326	63.9428	126.96	189.427	128.215	60.3208
1770074_at	YBR141C	YBR141C	220.73	360.288	282.53	657.464	1756.68	2367.24	2666.24	2400.97	2546.83	2578.21	2541.29	2900.93	1352.71	767.232
1770075_at	YJL133W	MRS3	1359.03	1237.46	1272.58	2089.09	1960.92	2461.88	2151.67	1973.33	2029.62	2283.93	2125.43	2022.77	1777.02	1977.37
1770079_at	YNR061C	YNR061C	2897.04	1671.74	1866.1	2036.26	1982.91	1968.57	1962.01	2288.67	2522.71	3130.63	2432.25	2398.35	2586.22	3748.1
1770080_at	YDR079W	PET100	2339.3	2884.18	2857.16	2034.89	1359.32	1357.59	983.356	1154.12	1257.37	1277.54	1562.32	1267.04	1903.84	1362.63
1770082_at	YDR454C	GUK1	11085.6	9128.18	6844.27	10203.9	10563.9	11075.8	9224.59	11173.1	11648.6	13171.5	12863.7	11328.3	12810.1	12366.7
1770084_at	YIL009W	FAA3	2326.08	2015.06	1818.68	2604.91	2490.56	2731.21	1891.27	2458.75	2309.35	2885	2632.36	2405.23	1806.36	1848.1
1770087_at	YPL262W	FUM1	8087.75	7673.67	9695.42	7982	6677.29	6910.29	9619.53	6758.52	6600.4	5241.09	6072.68	6375.13	4688.51	6327.23
1770088_at	YIL166C	YIL166C	258.481	511.175	217.021	194.682	317.398	107.844	136.903	646.053	612.643	154.872	185.189	249.598	144.785	192.626
1770089_at	YFR038W	IRC5	2591.57	3008.23	4256.2	2781.24	1870.16	2470.15	2581.07	1767.76	1976.62	2288.39	2326.26	2181.16	2563.68	2290.51
1770092_at	YDR266C	YDR266C	1646.27	1476.05	1254.7	1887.46	2301.12	3025.36	3280.31	2928.68	3320.71	4165.67	4095.35	4373.69	3036.32	2535.91
1770093_at	YLR001C	YLR001C	3399.83	3349.48	5196.08	3264.67	1481.41	1730.55	1744.83	948.061	867.482	953.716	940.977	879.419	1350.7	1656.39
1770095_at	YER186C	YER186C	2567.91	2594.05	3237.16	2593.5	2156.87	2837.79	2561.76	2456.56	2829.98	2835.84	3247.55	3011.18	2085.92	2715.11
1770098_at	YML125C	PGA3	4156.35	4050.16	2986.92	5255.29	6174.71	7145.7	6071.51	7803.39	8695.41	8954.36	8459.38	6921.54	7897.87	8047.82
1770099_at	YGL048C	RPT6	9601.88	7634.21	9238.15	8854.48	6647.61	5792.83	4473.64	5855.7	4860.78	3618.16	3165.84	2680.67	4852.17	7112.25
1770101_at	YBR028C	YBR028C	1747.38	1617.24	1495.7	2270.09	2149.06	2475.99	2598.05	2212.61	2027.2	1849.75	1888.93	2980.48	1626.53	1356.97
1770102_at	YHR118C	ORC6	1058.48	1179.82	889.19	1408.25	1296.67	1341.96	1470.08	1490.04	1589.26	1678.13	2095.82	2081.87	1321.72	758.961
1770106_at	YGR081C	SLX9	1109.17	1665.8	1737.61	3657.85	4205.15	5413.91	5294.35	4547.49	4515.17	4878.33	4734.66	5336.66	3285.65	2377.45
1770108_at	YKL047W	YKL047W	963.072	873.294	879.521	806.435	484.42	487.186	438.45	451.871	535.86	757.599	410.892	516.71	951.471	1117.54
1770109_at	YHL001W	RPL14B	6702.37	6280.96	4305.97	8019.68	10330.4	11327.7	10256.8	11094.3	12213.8	11983.2	11960.9	11474.8	10282.5	12177
1770112_at	YDR440W	DOT1	1312.89	1320.63	1193.68	1879.64	1298.09	938.508	777.03	1018.58	806.363	709.489	470.191	414.925	1032.74	1229.46
1770113_at	YNL287W	SEC21	7179.89	4955.77	5562.52	6129.78	5214.88	3923.78	3265.61	4597.13	4041.78	4283.01	3444.73	3056.03	5318.76	5943.25
1770114_at	YDR460W	TFB3	1724.52	1820.73	2305.17	1742.64	947.351	1224.76	1312.96	1093.47	1406.7	1554.26	1860.51	1977.6	1569.24	1270.99
1770115_at	YLR313C	SPH1	1178.82	579.735	609.97	901.448	526.42	286.685	285.707	366.763	310.089	300.674	244.097	193.289	294.102	782.747
1770116_at	YDR062W	LCB2	4950.93	4240.61	3711.55	4720.39	5672.88	5197.8	5153.64	6311.62	5688.4	6397.92	5626.49	5849.84	6032.17	6433.56
1770118_at	YOR178C	GAC1	755.385	766.86	3490.58	1062.56	462.746	583.155	1307.5	144.795	116.675	57.6466	70.8872	71.8673	75.9647	49.4087
1770120_at	YJL016W	YJL016W	3305.15	3281.2	8449.45	2670.81	1449.43	1682.28	1836.66	1065.33	1036.34	1476.88	1587.08	1060.14	2515.67	3343.05
1770122_at	YOR279C	RFM1	810.184	637.148	887.573	616.246	236.9	310.944	283.051	289.371	397.008	525.056	517.445	446.052	489.102	389.35
1770123_at	YJL218W	YJL218W	428.047	218.81	214.568	484.829	484.799	397.801	171.312	417.441	230.827	117.48	126.668	60.1666	224.885	276.987
1770125_at	YDL218W	YDL218W	1889.26	830.958	2334.92	1575.1	1031.74	828.562	1121.43	767.705	510.693	180.169	147.459	115.985	307.717	169.492
1770127_at	YGR071C	YGR071C	1136.79	815.675	1104.6	1078.31	1020.62	1161.45	1231.83	1035.12	919.496	952.908	535.383	598.941	562.685	652.302
1770128_at	YLR256W	HAP1	5925.94	7656.85	10885.3	5968.34	4336.31	5410.34	7183.34	3498.33	3112.21	3616.09	3856.5	4567.1	4068.85	4512.9
1770129_at	YNL032W	SIW14	2551.98	3266.44	3710.25	2551.23	2185.31	2725.18	2709.33	2418.32	2699.05	2746.23	3315.92	2796.68	3380.76	2700.52
1770132_at	YJR100C	AIM25	2190.99	2387.64	2643.97	2305.33	1415.13	1634.91	1522.25	1354.41	1351.54	1042.06	1202.68	1060.05	1145.04	1839.03
1770133_at	YER111C	SWI4	2732.54	1792.49	2245.34	2244.59	1370.03	970.381	784.238	557.349	312.031	322.826	199.192	139.348	547.836	1568.03
1770134_at	YBL095W	YBL095W	4471.97	4129.49	5312.05	3815.96	3012.55	3451.12	3747.7	2912.32	2694.19	2415.33	1993.42	2648.5	2129.08	2411.34
1770136_at	YJR123W	RPS5	18965.5	19188.9	13901.3	18736.4	20525.9	20877.8	21912.3	20589	22804.8	23605.9	23111.3	23603.6	22645.5	24227.9
1770137_at	YML083C	YML083C	68.6697	87.4372	82.9486	68.6088	54.3594	54.9613	53.396	34.3269	47.428	47.1181	46.8332	47.064	49.9204	90.4518
1770139_at	YML072C	TCB3	12281.3	12026.9	12677.2	12431	10607.4	9339.08	8461.2	10650.8	9071.15	7173.47	4864.41	3552.33	5937.54	8628.88
1770140_x_at	YBL108C-A	PAU9	1514.93	1657.9	2240.61	1349.26	996.908	1322.71	1146.54	1066.43	1109.3	1035.63	1088.89	1056.41	1229.55	1360.59
1770142_at	YEL021W	URA3	5012.06	4243.29	3947.6	5355.58	5271.39	5540.65	5464.37	5695.7	5995.29	11838.2	10214.3	8065.95	7746.36	6717.63
1770144_at	YLR343W	GAS2	745.027	346.431	443.415	764.591	691.339	457.668	420.542	817.52	721.792	869.129	391.031	361.41	682.278	1825.22
1770145_at	YGR183C	QCR9	8840.25	9694.3	12029.8	7449.9	4839.58	6720.47	6811.53	5444.64	6960.64	5299.06	6458.66	5578.12	7833.78	6256.38
1770147_at	YHR169W	DBP8	390.646	784.997	679.217	1542.19	3439.94	4493.85	4575.28	4014.66	4383.59	4370.91	4546.27	5547.77	2659.18	1526.46
1770149_at	YIL143C	SSL2	2157.53	2038.78	3073.38	1744.74	1432.49	1561.18	1956.67	1640.84	1525.5	1777.45	1203.63	1972.72	1437.82	1757.07
1770150_at	YNL107W	YAF9	905.128	1151.4	1422.08	966.503	798.935	924.88	932.314	826.779	883.149	980.773	1115.87	1121.47	1156.76	961.476
1770154_at	YML102W	CAC2	1730.15	1141.98	1243.8	1395.31	801.813	750.182	741.599	893.655	964.362	1086.46	1061.96	955.638	1029.3	1117.37
1770155_at	YGR027C	RPS25A	15713.8	16769.3	11905.5	15541.6	15975.1	16307.6	16019.7	15856.6	16918.6	17742.6	17755	18335.1	17786.1	19142.8
1770156_at	YHR146W	CRP1	4753.88	7620.22	8559.98	5058.28	4292.71	3924.58	3664.48	4363.47	3987.91	3764.94	4509.83	4259.59	5405.52	3691.29
1770157_at	YDR361C	BCP1	1270.53	1481.67	1546.01	1565.01	2837.72	3123.28	3350.14	3595.57	3797.23	4264.61	3195	3657.27	2942.13	2911.7
1770159_at	YIL005W	EPS1	4075.1	3647.58	3924.09	4006.23	2763.73	2603.55	2429.09	2347.67	2158.57	2741.21	3162.16	3072.6	3220.45	2842.49
1770162_x_at	YBR301W	PAU24	254.355	209.016	313.367	172.145	110.733	122.774	134.54	91.161	88.1467	94.5083	116.792	81.2019	220.182	267.179
1770166_at	YHR097C	YHR097C	1823.59	2866	5167.5	1538.27	1050.58	891.334	1175.27	825.565	504.944	584.523	1086.55	655.719	2918.88	2124.81
1770167_at	YGL253W	HXK2	15534.7	9240.1	8090.17	17351.4	17642.7	16290.3	15733.3	16408.9	12379.4	6940.5	6200.62	4415.79	10397.2	14922.2
1770168_s_at	YOR390W	YOR390W	2124.63	1030.46	1237.91	1427.22	1048.55	866.675	1027.04	1046.93	1188.32	1689.16	984.231	1029.93	1568.02	2054.5
1770170_at	YGR258C	RAD2	1776.44	2353.41	3294.45	2319.86	2740.45	2967.78	3706.45	2277.37	1749.17	1065.4	1097.04	978.69	1400.27	1194.99
1770173_at	YDL229W	SSB1	12810.4	14304.9	4277.53	16914.5	21960.5	23293.7	24169.9	23845.7	24282.5	25597.4	25220	25290.3	24165.4	23502.7
1770178_at	YDL119C	YDL119C	719.665	774.181	772.276	689.528	363.073	394.644	312.66	401.996	602.784	897.395	827.025	536.646	1172.13	817.308
1770179_at	YJL108C	PRM10	759.344	613.988	747.412	750.557	492.629	511.209	406.671	705.221	1679.88	3502.58	4078.48	3273.71	4058.49	1325.71
1770182_at	YHR157W	REC104	321.919	336.19	533.854	295.077	163.318	239.237	269.982	149.754	160.773	171.515	191.635	236.003	205.449	231.197
1770183_at	YJL193W	YJL193W	1659.34	1397.41	1029.03	2130.36	1977	2149.78	2143.2	2254.09	2150.94	2266.63	1661.96	1759.07	2012.71	2180.76
1770184_at	YDL155W	CLB3	2677.1	2320.46	2192.5	2851.79	2168.04	1782.77	1732.69	2169.6	2359.71	2301.2	1754.8	2059.46	1637.14	2250.55
1770189_at	YHR007C-A	YHR007C-A	183.892	174.918	357.149	153.516	124.272	155.241	197.234	126.655	108.87	124.673	104.053	66.5794	102.017	151.164
1770191_at	YER142C	MAG1	3523.46	3069.91	4332.88	3108	1706.27	1114.21	1213.64	888.289	425.749	265.533	371.523	361.866	649.069	1094.28
1770193_at	YMR190C	SGS1	1448.63	1285.96	1431.81	1504.17	1296.7	1165.58	1065.44	1058.08	829.584	750.232	569.916	713.083	708.768	873.481
1770200_at	YOR272W	YTM1	703.74	1594.96	890.176	2586.99	6133.39	7576.91	7888.75	8041.55	8605.44	9017.7	8586.95	8458.93	6971.82	4491.95
1770201_at	YHR057C	CPR2	3070.44	3531.79	5349.9	3179.14	2516.58	3245.43	3477.5	2491.79	2469.68	1695.08	1702.32	1529.13	2333.57	2534.01
1770202_at	YER103W	SSA4	1777.31	2375.77	4827.57	1582.37	1434.62	1624	2450.22	1340.86	1023.77	871.126	896.201	920.021	925.985	1909.68
1770203_at	YHR006W	STP2	3850.48	3903.21	5779.28	3875.93	3045.13	3367.65	3321.01	3831.15	4530.45	5118.77	5739.37	5543.53	4988.61	3301.21
1770205_at	YIR026C	YVH1	451.916	956.706	575.73	983.612	2284.32	3325.55	3183.6	3459.62	4565.98	5032.62	4807.74	4644.6	3326.63	1825.14
1770207_at	YBL090W	MRP21	1235.02	1386.06	1233.41	1240.17	1044.15	1048.67	796.159	1295.3	1452.22	1405.95	1491.51	1225.11	1391.78	1264.8
1770209_at	YHR024C	MAS2	1487.16	1309.8	958.854	1779.29	1997.08	1940.23	1722.18	2546.39	2479.37	2347.7	3165.78	3690.03	3968.34	2120.43
1770210_at	YOR045W	TOM6	7987.7	7484.29	5415.11	8223	7008.18	6702.29	4807.56	7296.62	8570.13	8637.05	8743.37	7354.93	9076.08	8671.65
1770211_at	YEL062W	NPR2	2752.43	2292.1	3803.87	1995.31	714.774	1041.66	1178.04	728.542	785.764	996.62	1020.22	1126.35	1301.08	1164.27
1770212_at	YOR275C	RIM20	1160.49	1078.03	1372.73	881.897	521.569	610.471	562.336	434.782	388.008	521.638	547.958	479.267	1111.1	892.669
1770213_at	YKL125W	RRN3	1918.44	2022.44	4579.75	2372.62	2477.66	2605.74	3635.75	2549	2205.42	3109.88	1362.75	1826.55	1689.17	2397.82
1770216_at	YPL195W	APL5	3569.09	3896.59	2548.81	3988.14	3643.38	3366.95	3405.07	2904.09	2295.91	1678.68	2134.53	2949.05	2604.86	2214.13
1770217_at	YDR145W	TAF12	3020.98	2580.74	2813.72	2535.43	2183.52	2091.28	2014.5	2303.05	2608.54	3010.66	2782.91	2719.48	2837.46	3343.98
1770219_at	YGR140W	CBF2	1319.2	1346.83	1693.32	1717.96	1680.92	1436.63	1462.46	1489.58	1554	1398.87	1069.12	964.437	817.409	1063.22
1770221_at	YJR057W	CDC8	1911.41	1747.35	1711.72	1914.1	1396.69	1259.45	1022.54	1250.44	1238.57	1082.5	905.104	1017.62	1160.68	1456.57
1770226_at	YIL151C	YIL151C	1412.33	1384.04	1950.66	1283.6	1353.82	1671.86	1990.99	1333	1362.04	1766.15	1495.87	1448.33	1572.63	1582.95
1770227_at	YPL216W	YPL216W	651.077	549.934	872.771	579.211	433.098	490.728	538.577	395.615	404.65	525.798	393.339	524.569	403.074	273.27
1770228_at	YER172C	BRR2	2847.12	3112.32	4137.5	2958.64	2683.04	3104.68	3244.69	2946.55	3254.15	3843.49	3377.72	3824.46	2636.84	2628.19
1770230_at	YGR204C-A	YGR204C-A	87.2821	82.2377	151.371	101.671	90.672	62.3496	63.5604	59.5555	40.0224	34.4834	27.4931	29.0005	52.9183	66.6834
1770231_at	YKL110C	KTI12	1267.88	1463.52	1945.52	2214.41	3088.57	3753.65	3334.31	3197.45	3016.28	2829.2	2126.81	2133.67	3432.08	3029.14
1770236_at	YMR088C	VBA1	18523.2	13350.3	15017.3	15532.5	9278.65	9105.94	5385.18	5410.78	3166.74	2533.87	2969.29	2595.54	3621.95	4024.34
1770238_at	YDL028C	MPS1	1791.43	1697.2	2063.22	1665.4	1215.83	1022.14	900.135	1176.36	1271.46	1540.97	1081.82	980.316	1242.18	1047.66
1770239_at	YOR166C	SWT1	674.525	464.622	592.215	725.334	899.607	889.346	1181.35	912.208	969.583	1253.32	1188.15	1221.5	856.535	794.768
1770240_at	YJL205C	NCE101	3540.3	4958.86	5779.85	3696	2839.15	3649.64	3711.24	2679.49	2783.49	2282.95	2486.16	2229.86	2459.92	2522.5
1770243_at	YLR052W	IES3	1872.19	1979.07	1649.36	2450.2	2175.87	2275.21	2297.87	2214.24	2130.79	2352.1	2110.66	2243.61	1849.74	1784.75
1770245_at	YNR027W	BUD17	1511.56	1203.94	1285.85	1948.44	2116.08	2341.26	2390.45	2353.07	2133.41	1834.11	1648.74	1929.93	1203.79	1435.02
1770248_at	YNL011C	YNL011C	1823.21	1871.98	2282.49	1440.47	722.917	832.961	755.575	706.784	824.582	880.779	794.165	867.333	749.662	962.8
1770249_at	YLL049W	LDB18	1891.62	1855.42	2008.67	1592.52	1370.69	1408.83	1452.49	1203.62	1155.82	990.423	824.109	632.406	916.259	1475.98
1770250_at	YJR121W	ATP2	12462.9	13587.4	14614.5	11288.3	10483.7	11885.5	11772.7	11234.1	11081.8	10077.8	10513.8	11318.5	9789.05	11775
1770253_at	YDR539W	YDR539W	3037.57	2227.24	2055.17	2767.32	2040.9	1914.57	1291.49	1814.52	1373.89	1210.51	1073.49	868.574	1728.62	1986.99
1770256_at	YJR088C	EMC2	4439.07	3503.32	3091.11	4060.18	3938.72	3153.81	2674.07	3699.98	3285.41	3348.12	3218.92	2861.7	4070.69	3837.36
1770257_at	YNL313C	YNL313C	1255.2	1415.58	1023.8	2025.68	3493.67	4626.96	4624.72	4648.82	4891.48	4986.86	5167.55	5242.91	4172.52	2155.97
1770258_at	YKL180W	RPL17A	14302.8	13605.6	7127.03	14278.7	17846.4	18935.3	18834.6	19142	21354	22394.4	21329.4	21128.1	19976.2	21323.1
1770259_at	YDL106C	PHO2	1637.59	1409.92	1789.01	1467.23	730.131	619.729	611.261	698.938	839.846	908.6	1012.8	854.033	1157.04	1567.09
1770261_at	YPL165C	SET6	58.7186	57.4564	89.5514	65.354	25.4307	38.2877	41.5679	33.9982	38.3209	46.4453	28.2295	22.5183	34.443	37.7173
1770263_at	YKL116C	PRR1	1580.4	1429.22	1564.33	1687.21	995.718	1073.2	795.345	858.536	768.868	904.916	816.346	391.354	1085.22	1192.2
1770267_at	YMR301C	ATM1	1404.3	3805.17	1258.83	1412.68	2621.68	1702.64	1889.28	4051.75	4520.33	1732.19	2093.11	3184.44	1698.04	1609.49
1770269_at	YNR020C	ATP23	1508.55	1932.57	1527.2	1999.06	1372.92	1707.42	1471.2	1659.57	1976.68	1776.15	1989.93	2168.4	1630.34	1459.42
1770271_at	YER140W	YER140W	1385.87	1417.71	1790.79	1296.38	927.87	1333.33	1478.65	1106.16	1410.91	1700.65	1490.72	1681.38	1304.04	1230.88
1770276_at	YNR003C	RPC34	769.872	1313.8	1062.37	1398.87	1898.27	2789.14	2534.88	2378.01	2576.81	2834.61	2495.28	2597.45	2036.75	1858.87
1770277_at	YHR204W	MNL1	1770.89	1627.97	1813.2	1867.83	1722.57	1957.88	2253.25	2100.13	2478.88	2689.42	2486.39	3243.11	1676.14	2606.76
1770279_at	YIR034C	LYS1	3122.47	3642.23	3041.67	2287.42	2200.83	2277.9	1513.65	3202.94	4988.21	7178.54	13247.2	14734.7	8480.95	6286.13
1770280_at	YPL259C	APM1	2093.94	1619.65	1785.96	2013.06	1819.39	1821.8	1911.44	2009.53	1909.25	2608.08	2938.58	2390.43	3219.15	2336.6
1770281_at	YEL036C	ANP1	3703.63	3961.41	4437.72	4017.96	3564.95	3950.98	4374.98	4159.87	4014.82	4316.26	4037.29	4062.23	3887.55	3401.62
1770284_at	YLR185W	RPL37A	15744	17369.1	11696.3	17476.2	18958.7	20893.7	20370.9	20695.8	22142.2	22219.8	22564.8	22761.7	20466	21407.7
1770288_at	YBR240C	THI2	553.112	511.47	803.178	605.268	501.016	635.01	673.467	483.034	512.12	408.531	370.608	427.237	326.17	390.215
1770289_at	YPR178W	PRP4	1818.24	1816.6	2141.29	1508.86	854.686	890.827	920.726	811.986	934.976	1070.51	1055.5	1354.66	1000.18	1219.46
1770290_at	YMR257C	PET111	1047.08	956.665	1058.9	835.544	689.607	827.217	887.012	791.336	847.041	942.174	825.062	795.917	990.856	644.724
1770292_at	YOR016C	ERP4	4050.9	3275.97	3326.25	3815.77	2954.94	2505	2348	2528.67	2408.78	2509.94	2123.98	1806.9	3178.03	3655.92
1770294_at	YCR059C	YIH1	964.09	1003.73	814.24	886.318	1261.75	1661.08	1639.79	1674.86	2230.07	3241.8	3442.66	3325.75	3420.75	2325.91
1770297_at	YML093W	UTP14	550.649	1151.5	516.214	1816.66	4946.29	6809.26	7116.1	6790.26	7225.28	7796.03	7927.1	8976.03	4459.52	2528.61
1770298_at	YPL081W	RPS9A	4545.56	3368.69	2097.89	8844.5	11681.3	10675.5	12488.7	10211.6	8582.6	9160.12	8011.83	9031.78	5993.91	8834.79
1770300_at	YNL225C	CNM67	2932.42	2112.07	2712.54	2767.39	1368.99	1088.37	1113.86	1339.49	1422.02	1458.23	1301.7	1042.99	1635.89	1957.66
1770302_at	YHR087W	RTC3	2367.92	6688.39	12260.5	1352.44	557.11	972.941	1092.85	340.827	311.569	214.047	380.516	326.927	544.001	1507.23
1770303_at	YBR294W	SUL1	19253.3	25409.1	2411.23	17153.1	25825.8	15004.8	15799.2	25397.6	23561.1	6204.46	5854.1	15776.5	3550.43	3426.8
1770307_at	YDR055W	PST1	3754.39	3741.72	1464.62	3492.7	3111.62	3276.93	1059.23	3366.77	4363.51	6924.37	8857.14	5080.93	9585.61	7855.76
1770308_at	YER041W	YEN1	1089.54	1056.43	1640.55	1087.97	809.233	1089.11	1249.64	740.777	751.801	812.277	835.191	849.039	765.249	741.264
1770311_at	YHR038W	RRF1	669.413	817.715	897.9	664.735	456.858	448.99	364.733	503.28	589.507	592.244	593.479	366.328	765.565	695.4
1770312_at	YOR266W	PNT1	583.179	575.46	495.052	582.063	466.934	520.953	438.7	438.452	463.4	418.616	522.47	504.311	488.587	473.421
1770313_at	YOL063C	CRT10	1989.61	2249.69	2817.56	2026.55	1564.05	2014.8	1996.74	1498	1621.65	1505.35	1493.11	1673.82	1610.89	1350.57
1770315_at	YNR030W	ALG12	3543.37	2265.88	2028.98	3342.63	2844.8	2792.3	2388.89	2683.46	2093.31	1632.81	1347.49	838.049	2444.7	3059.29
1770317_at	YLL028W	TPO1	5103.59	5710.31	8926.97	5706.37	5406.29	8805.23	9579.34	6122.02	7548.86	10065.7	10753.4	11409.2	9174.34	7114.79
1770319_at	YFR030W	MET10	11112.8	22606.7	3926.74	9023.72	17845.9	11958.6	14804.7	19936.9	19102.1	6534.91	8537.67	15366.5	8458.58	9981.07
1770321_at	YHR005C-A	TIM10	10590	11833.3	9074.94	12174.5	11397.8	11202.8	9967.97	11298.5	11975.9	11096.4	11480.3	11492	10282.6	10312.1
1770323_at	YFR004W	RPN11	4952.31	3794.4	4814.06	4645.19	3710.23	2582.21	2135.57	3241.71	2652.22	2004.88	1907.76	1658.97	2892.02	3894.89
1770326_at	YDR459C	PFA5	2800.39	2466.48	2784.29	2403.79	1434.15	1675.34	1980.07	1604.88	1946.49	2146.23	2222.04	2491.9	1769.35	1646.01
1770332_at	YCR076C	YCR076C	2377.54	2408.47	3348.02	2102.17	1499.12	1675.31	1613.7	1401.59	1221.16	861.164	891.344	751.765	873.013	1265.44
1770333_at	YPR029C	APL4	3190.86	2357.36	3474.64	2855.16	2239.44	1868.98	2102.08	1994.42	1619.87	1750.91	1460.34	1324.54	2433.49	2705.46
1770335_at	YMR087W	YMR087W	2264.36	1705.28	3805.14	1620.06	656.333	676.54	776.897	379.207	305.428	294.529	285.664	275.97	644.092	1362.77
1770337_at	YKL059C	MPE1	842.507	1064.65	1185.54	859.29	510.126	596.619	557.064	653.554	851.817	952.872	1075.91	1203.81	1015.26	941.945
1770339_at	YKL081W	TEF4	8304.98	8361.04	4071.45	10150.7	12615.5	13660.1	13561.9	13567.8	13868.2	14558.5	14054	13833.9	15345.4	15111.9
1770340_at	YLL058W	YLL058W	542.794	748.758	614.742	399.112	720.525	458.212	506.266	1193.15	1910.26	316.876	369.387	1039.24	447.759	592.829
1770342_at	YPR055W	SEC8	3155.41	3595.75	4295.8	3450.71	2453.43	2722.9	2372.03	2121.22	2279.03	2272.93	2048.96	1991.01	2654.64	2215.52
1770343_s_at	YFL059W	SNZ3	1099.13	822.406	840.514	752.623	957.901	811.163	948.919	787.858	1216.93	1329.84	1227.88	1258.01	1058.77	1091.23
1770344_at	YMR149W	SWP1	7039.06	5649.71	4656.51	6239.23	5539.45	5110.39	4339.37	5414.6	5461.78	5756.03	5339.62	4197.03	6537.96	7445.1
1770345_at	YNR017W	TIM23	4268.39	4033.94	3423.04	4877.02	4854.67	5110.46	5011.69	5166.25	5185	5316.69	5345.24	5025.56	4781.39	4586.9
1770347_at	YCR007C	YCR007C	723.354	951.103	1216.94	663.03	413.766	636.065	694.896	439.374	443.278	604.069	598.496	652.919	1040.97	548.347
1770349_at	YDR146C	SWI5	2581.31	3508.61	1397.17	2484.48	1272.85	1394.58	684.093	1064.7	1530.75	2175.55	1908.93	852.906	1471.62	776.301
1770352_at	YJL088W	ARG3	4756.36	7214.41	3263.25	4727	3939.05	5569.76	6583.89	4777.51	4528.44	3697.64	4256.47	9442.46	4348.1	4700.14
1770353_at	YCR098C	GIT1	158.283	84.5403	93.731	99.2495	67.6229	44.7702	63.6625	43.9228	44.5511	47.4337	60.4244	39.6147	60.277	62.4319
1770357_at	YDR318W	MCM21	2377.58	2298.9	2668.57	2227.2	1087.56	1176.07	968.941	1137.53	1196.51	1092.92	963.974	630.571	1442.07	1289.77
1770362_s_at	YHR043C	DOG2	4444.29	2451.66	1690.87	4596.58	3847.67	2651.05	1812.76	3413.09	2598.6	1048.66	910.2	882.133	1316.98	2223.33
1770363_at	YPR048W	TAH18	845.836	1006.39	1070.69	1241.82	1714.06	2399.22	2510.47	2250.05	2717.55	3006.11	2863.84	3700.6	2415.24	1749.92
1770364_at	YCR011C	ADP1	11490.1	9210.48	14349.2	9878.75	5524.93	5872.09	5825.08	3513.41	2405.47	2423.68	1792.5	1493.77	3943.15	5674.23
1770367_at	YFR035C	YFR035C	214.568	272.997	230.276	293.811	308.932	393.669	302.136	364.52	421.296	505.309	540.251	411.784	283.136	298.762
1770372_at	YLR181C	VTA1	2145.51	1846.88	2147.42	2168.91	1552.72	1456.38	1306.18	1366.4	1163.01	978.671	672.711	509.865	1023.83	1985.01
1770374_at	YOR321W	PMT3	3622.79	1915.93	2556.56	3444.36	2288.06	1630.28	1218.12	1580.29	1023.2	438.987	374.866	320.654	492.885	1683.4
1770376_at	YFL028C	CAF16	3421.41	2808.93	2288.66	3562.86	3467.2	3413.5	2787.05	4004.09	4211.88	3764.62	4222.43	5056.88	4952.23	4155.75
1770378_at	YKL188C	PXA2	1222.37	895.893	2434.42	1022.45	377.672	373.263	552.966	248.171	171.013	185.765	261.243	286.412	347.503	206.442
1770379_at	YBR108W	AIM3	560.473	470.238	681.653	388.924	252.543	194.841	221.35	155.658	120.962	154.214	148.939	123.798	393.558	425.842
1770381_at	YGL089C	MF(ALPHA)2	136.501	144.491	119.072	121.652	154.265	168.008	168.18	179.952	155.221	189.318	180.231	169.462	141.182	89.5277
1770383_at	YPR069C	SPE3	13407.2	10412.2	8762.6	13432.1	11642.2	10963.8	9223.29	11580.8	11041.1	11295.4	9579.55	8451.05	11636.2	10933
1770384_at	YDR415C	YDR415C	2632.49	2736.24	2123.89	2615.53	2231.65	2437.12	1893.85	2091.83	2271.97	2249.07	2236.76	2128.14	2025.06	1578.14
1770385_at	YOR355W	GDS1	5200.97	4615.04	7458.97	5596.48	5376.57	5301.85	6625.94	5460.15	4899.99	5409.01	4941.24	5611.12	4803.3	5371.55
1770388_at	YDR243C	PRP28	783.668	1144.6	974.168	910.211	661.224	833.891	637.184	909.954	1266.09	1497.74	1997.46	2081.45	1238.34	562.425
1770393_at	YOR302W	YOR302W	3539.4	4841.81	7358.74	3496.38	5700.96	5211.5	8571.36	5867.59	4176.2	3772.67	3357.35	5568.14	4468.9	2103.39
1770394_at	YCR073C	SSK22	891.811	1338.58	1385.47	1036.25	1270.13	1651.82	1272.68	1699.09	2297.62	2970.65	2503.12	1379.83	3482.31	1770.62
1770395_at	YLR105C	SEN2	1448.44	1304.48	1682.62	1259.3	1113.84	1365.09	1430.82	1092.71	1121.89	1359.55	1051.87	981.228	1344.39	1552.78
1770397_at	YDR262W	YDR262W	4025.52	6730.13	10662.6	3505.92	2779.06	4315.52	5073.85	2798.21	3035.14	3140.38	3526.64	3310.18	3428.52	3173.53
1770399_at	YOL109W	ZEO1	22429.1	25426.8	26287.7	22519.2	21518.4	22118.3	21980	22965.5	22880.4	22794.8	24057.5	21252.1	26052.3	22991.5
1770400_at	YLR248W	RCK2	7404.11	7131.96	9440.43	7062.41	3345.39	3682.97	3600.55	2820.63	3042.97	3802.31	3889.55	3630.85	4543.85	4236.87
1770402_at	YDR530C	APA2	1395.06	1790.88	2469.2	1250.74	914.036	1259.18	1207.68	1028.53	1004.61	692.388	906.857	1029.11	1172.97	1102.94
1770404_at	YBR246W	RRT2	2245.56	1488.22	1381.16	2691.08	2207.74	2366.2	2399.05	2381.79	2175.62	2198	2082.42	1965.1	1933.57	2115.05
1770407_at	YKR056W	TRM2	1014.95	2183.69	2235.08	2955.21	4815.28	6136.16	6393.21	6031.79	6391.59	6786.74	6663.26	7130.04	4766.43	2960.51
1770409_at	YER137C	YER137C	408.005	711.899	832.915	865.15	1334.22	1970.63	2337.16	1809.14	2239.99	2662.72	2735.28	3685.34	1737.14	923.328
1770410_at	YGR210C	YGR210C	3361.88	3628.09	3385.82	3598.52	2864.05	3694.68	3489.16	2928.75	3037.27	3251.95	2754.44	2737.7	2627.29	3749.44
1770412_at	YML007C-A	YML007C-A	224.553	247.57	278.49	197.682	259.626	303.597	269.638	303.022	383.278	542.985	656.934	484.81	528.838	268.243
1770413_at	YGL031C	RPL24A	17950.1	18225.6	10957.4	17612.5	20045.9	20673.5	21121.4	20834	22981.4	23978.7	23785.4	23869.9	22463.9	23325.2
1770414_at	YJL166W	QCR8	8520.94	12181.9	13358.8	8398.49	6412.91	8267.77	8167	7221.38	8328.05	5161.4	7525.58	6990.88	8615.77	7518.82
1770417_at	YNL329C	PEX6	1982.74	2402.48	2865.78	1781.71	1350.73	1987.29	1985.73	1434.51	1502.71	1582.16	1529.12	1675.14	1291.24	1561.06
1770419_at	YER013W	PRP22	2084.78	2104.4	3387.34	2225.27	1601.95	2057.92	2255.76	1419.61	1792.22	2477.33	2473.76	2487.02	2508.46	1543.68
1770423_at	YOR094W	ARF3	1837.78	1760.93	1501.43	1878.8	1585.38	1669.88	1386.01	1708.14	1861.01	2064.35	1911.55	1874.27	2063.29	1952.31
1770424_at	YGL013C	PDR1	3014.62	3264.3	3550.26	3368.61	2130.97	2430.93	2493.51	1983.86	2209.84	2300.24	2604.05	2847.14	2707.51	2658.08
1770427_at	YBR270C	BIT2	1022.67	1329.04	2262.32	1085.56	659.612	1013.1	1129.01	728.74	804.823	837.24	717.208	840.447	566.891	571.78
1770429_at	YOL112W	MSB4	1231.41	1161.34	1099.43	1021.21	981.605	836.585	692.343	1026.11	1109.61	1254.09	1198.28	906.489	1605.22	1106.82
1770430_at	YHR001W	OSH7	2117.94	2206.75	2727.79	1622.9	1303.79	1221.76	1043.94	1187.03	1040.67	1016.09	770.042	635.428	1268.33	1399.95
1770431_at	YKR062W	TFA2	1936.71	1985.74	2144.51	2212.49	1951.92	2124.12	2010.05	2327.23	2295.65	2707.8	2761.04	3091.31	2869.68	2406.39
1770435_at	YAL011W	SWC3	665.265	685.4	778.939	662.313	676.463	900.87	930.64	659.644	825.751	918.343	1083.39	1182.15	817.618	529.007
1770436_at	YML067C	ERV41	6709.93	5983.45	5728.55	5882.74	5254.72	4906.13	4519.18	4881.34	5199.93	5137.89	5244.25	4667.22	5280.54	5967.08
1770437_at	YPR015C	YPR015C	148.297	152.469	299.483	164.497	118.511	158.895	159.716	99.6977	95.2191	79.0971	105.092	77.4706	60.888	59.9397
1770440_at	YIL094C	LYS12	4541.37	5220.3	3817.35	3689.78	5442.15	6815.89	7204.29	7485.73	9304.98	12690.5	19017.1	18492.1	12244.1	11393.1
1770442_at	YIL159W	BNR1	1018.81	694.528	895.423	1227.91	1138.8	952.853	1121.53	1052.38	976.621	1076.99	937.743	1075.25	740.087	840.493
1770443_at	YJL085W	EXO70	2245.91	2552.72	2531.53	2790.47	1127.34	1104.68	1180.97	1025.29	832.413	756.823	789.583	991.491	1185.67	1440.75
1770447_s_at	YEL076C	YEL076C	92.7341	139.188	92.3697	141.743	42.0202	35.8582	37.5633	30.7034	21.1362	27.4817	29.3534	39.4935	41.0215	49.5108
1770448_at	YOR074C	CDC21	2766.22	857	714.067	2460.09	1937.3	652.464	260.684	1555.99	954.784	343.874	177.673	115.171	319.16	1512.29
1770449_s_at	YBL072C	RPS8A	22367	21029.1	16567.7	22406.3	24282.7	25094.1	25637.9	25184	25665.3	25432.3	25576.8	26412.6	25543.9	26516.9
1770450_at	YFR032C	RRT5	21.2273	18.7692	29.0402	39.3864	66.134	74.3814	91.1673	60.1411	58.6423	123.612	59.0722	57.6661	51.9668	81.2279
1770451_at	YER183C	FAU1	3454.44	2620.79	2737.91	3237.8	2182.23	2303.91	1832.53	2181.52	2633.03	2959.49	2767.25	2616.92	2706.96	3160.04
1770452_at	YKL069W	YKL069W	4146.27	4728.65	4240.05	4489.2	3253.81	3440.14	2521.89	3500.66	3811.14	2865.99	3132.96	2506.39	3868.13	2555.45
1770453_at	YKR037C	SPC34	1277.79	1132.97	1313.86	1255.01	1047.92	835.804	677.592	983.335	1029.45	1032.78	858.048	851.461	833.346	862.298
1770455_at	YER069W	ARG5,6	9736.26	13637.4	7073.79	8592.57	8705.62	10946.1	11530.6	9958	9678.44	7884.38	11430.2	16859.7	10637.8	7997.86
1770456_at	YDR001C	NTH1	7019.57	8120.72	12877.4	7080.74	4869.07	5138.46	5946.95	3838.65	3279	3902.96	3207.39	2877.69	5609.16	4774.58
1770458_at	YOR032C	HMS1	111.408	227.741	650.958	166.946	137.588	266.395	551.272	118.159	153.114	209.326	384.55	467.435	229.395	104.253
1770459_at	YNR075W	COS10	74.9896	73.287	61.9431	81.6442	58.7716	48.8266	63.6925	31.7938	44.4163	35.8654	42.6363	40.2967	54.4742	57.398
1770460_at	YPL097W	MSY1	1021.72	1078.64	1207.53	1036.89	758.763	833.505	885.414	764.426	904.989	782.798	830.201	1079.33	899.327	920.211
1770463_at	YHR166C	CDC23	811.258	794.33	1342.22	862.143	473.916	574.381	618.207	493.227	535.736	660.291	440.997	585.751	519.418	525.336
1770466_at	YGL143C	MRF1	1263.73	1406.84	1391.86	1509.77	974.139	1121.26	794.941	886.888	1087.6	1089.87	1391.96	1381.73	1077.38	829.604
1770478_at	YGL095C	VPS45	1340.46	1397.54	1597.1	1140.97	848.895	956.961	868.258	697.105	762.506	718.897	798.506	789.9	1038.98	961.285
1770480_at	YKR039W	GAP1	24033	21834.4	23310.2	20978	10967	10551.1	5976.23	3869.2	2842.91	5675.39	4525.85	4272.59	5490.51	15406.9
1770481_at	YNL307C	MCK1	3847.56	2846.79	4003.62	3108.35	3278.57	2685.95	2441.54	3057.7	2588.91	2253.4	1718.07	1334.59	3146.16	3931.44
1770483_at	YMR280C	CAT8	1126.64	949.773	2809.73	1307.77	981.79	1094.44	1385.77	583.658	213.222	75.333	83.415	92.2249	182.527	174.701
1770485_at	YJL148W	RPA34	1297.11	2113.16	1001.87	5620.81	9480.93	9583.06	9699.65	9921.95	9108.83	9979.99	9691.06	9854.24	7318.43	5111.87
1770487_at	YLR218C	YLR218C	1697.95	2533.88	2007.11	1631.07	702.933	496.26	219.426	467.306	419.119	454.22	549.955	234.342	1485.05	839.158
1770488_at	YHR158C	KEL1	2274.78	1902.13	2482.85	2225.8	1821.88	1333.1	1110.92	1259.03	895.671	872.805	576.805	420.134	768.889	1203.65
1770489_at	YER040W	GLN3	892.611	947.53	1191.49	848.553	980.701	1150.08	1183.79	1303.78	1436.97	1779.74	2116.64	2699.55	2285.04	1133.38
1770495_at	YJR032W	CPR7	1649.34	1703.87	1304.77	1971.88	2420.57	1954.98	1871.21	2317.12	2258.92	2354.46	2279.2	2218.64	2166.17	1692.5
1770500_at	YBL027W	RPL19B	13522.4	13383.1	10928.5	13815.2	15320.9	15498.6	16122	15730.7	16792.1	18548.7	17953.2	18161.1	15685.6	17570.1
1770501_at	YER102W	RPS8B	9483.25	8791.75	5362.16	11471.2	17403.4	18637.5	19487.2	20084.2	20508.7	22757.6	21657.6	20692.7	20506.8	19946.4
1770502_x_at	YGL189C	RPS26A	16770.6	17531.1	13112.9	17606.8	17970.5	18889.9	18733.8	18985.3	19738.4	21386.4	21726.1	22056.5	20618.2	20271.1
1770503_at	YCL058C	FYV5	43.2281	63.4808	33.8904	100.778	143.113	232.679	158.951	214.985	209.061	250.83	243.281	301.686	122.613	69.6234
1770506_at	YIL162W	SUC2	1339.24	1030	1144.09	1411.07	1867.07	2089.71	1776.64	2296.51	1831.31	998.426	918.584	743.532	704.747	1342.29
1770507_at	YJL125C	GCD14	1123.6	1187.21	1147.15	2462.28	3695.5	3488.9	3783.4	3860.19	3514.13	3902.68	3494.22	3626.98	2657.29	2064.43
1770508_at	YNL116W	DMA2	2473.42	3170.97	3751.25	2149.51	1656.34	1935.56	2011.41	2048.3	2455.4	2501.87	2673.4	3592.47	2694.11	2350.82
1770510_at	YLR233C	EST1	1247.66	752.379	1137.1	1077.89	475.122	496.484	454.118	377.243	366.39	393.584	361.059	330.132	378.741	471.398
1770512_at	YKR050W	TRK2	968.367	1424.41	2681.16	971.423	967.445	1335.88	1680.49	1017.37	1192.45	1549.03	1351.79	1153.42	1239.61	1145.14
1770513_at	YPL033C	SRL4	76.7575	86.2718	78.5922	62.2266	73.1064	64.209	70.1719	61.4221	50.8642	72.0566	53.136	196.269	80.6681	22.7486
1770514_at	YDL112W	TRM3	1697.43	2611.69	1969.41	1822.16	3162.31	3633.33	3668.92	4383.95	5061.45	5517.34	4938.68	5270.59	4113.98	3389.98
1770515_x_at	YLR461W	PAU4	1475.48	1538.09	1161.52	1876.94	978.8	937.198	830.907	757.527	669.386	582.535	633.169	603.731	733.822	607.999
1770517_at	YPL034W	YPL034W	2628.75	2170.25	2564.82	2103.97	969.551	1283.18	1292.13	944.153	1079.81	1143.12	1202.23	1308.19	1555.48	1668.93
1770518_at	YDL103C	QRI1	3306.01	1941.09	1724.01	2774.84	1984.44	1320.6	952.214	1676.41	1224.75	1012.46	759.015	610.311	1336.66	2347.88
1770519_at	YHL018W	YHL018W	38.7005	49.0829	41.6386	43.2432	37.0588	34.0813	36.3876	37.8414	46.5904	45.8381	42.2588	43.5228	42.4418	39.5141
1770527_at	YFR048W	RMD8	2442.16	3315.82	2981.16	3165.96	2513.42	3274.18	3022.56	2730.95	2743.84	2645.35	3232.47	4002.34	3435.97	2526.79
1770529_at	YOL032W	OPI10	2605.86	2895.65	4645.13	1803.3	672.323	693.782	426.982	566.784	596.447	529.98	548.503	276.022	1192.45	1718.6
1770532_at	YLR303W	MET17	23235.6	28119.5	8407.65	22005.2	25305.3	20395.5	22286.8	24627.2	24771.1	15752.7	14906.1	21001.9	12862.4	17928.8
1770534_at	YJL100W	LSB6	1899.61	2249.19	3155.26	1209.07	763.548	757.791	876.416	1094.89	1311.35	657.463	815.031	1117.45	799.841	935.879
1770535_at	YCR042C	TAF2	3606.33	4084.65	4958.51	3825.5	2765.38	3764.98	3686.68	2519.85	3111.53	3961.12	4040.69	3961.03	4132.05	3468.4
1770536_at	YGL001C	ERG26	7252.92	5061.06	4759.24	6394.91	4888.7	4494.6	2659.54	4157.91	3568.29	3629.88	3420.15	2849.81	4650.84	5153.37
1770538_at	YPR200C	ARR2	690.891	702.019	960.616	513.993	363.535	455.94	444.008	325.774	338.035	337.244	337.437	250.242	356.034	463.969
1770539_at	YLR387C	REH1	2207.95	1991.15	2322.06	1755.14	1338.3	1401.49	1418.74	1770.76	1880.27	1881.64	1825.69	2227.52	2775.68	2690.18
1770540_at	YJL068C	YJL068C	7300.58	6528.19	8981.42	7150.98	4893.16	4385.04	3666.94	4146.95	3075.2	978.243	698.855	529.162	1479.05	3129.81
1770541_at	YGR272C	#N/A	386.847	609.911	408.272	1536.39	3070.91	3107.12	2963.99	3501.54	3396.1	3402.36	3862.48	3850.45	2144.37	1072.33
1770542_at	YJL158C	CIS3	13619.5	12045.1	6452.07	14691.3	14047.5	12063.6	8378.02	14255.5	15435.1	16798.1	16945.8	14658.2	16974.9	16262.9
1770543_at	YCR023C	YCR023C	2889.72	2724.94	2312.78	2613.88	1460.44	1295.13	1033.09	1142.05	1158.81	1142.97	1209.7	2041.49	2336.59	2183.85
1770548_at	YMR279C	YMR279C	256.19	156.83	190.23	288.204	167.123	127.166	126.802	132.608	121.743	115.013	96.2725	61.2397	106.435	115.374
1770549_at	YDL057W	YDL057W	1400.95	1154.43	1626.71	1005.25	520.208	554.972	556.019	397.032	368.285	388.888	436.331	318.137	610.347	460.435
1770551_at	YGL038C	OCH1	3058.42	2246.38	2961.78	2142.44	701.814	656.149	622.292	511.587	529.686	890.002	965.344	508.868	2950.18	2744.98
1770554_at	YML117W	NAB6	3220.61	3093.04	4322.66	3305.81	2465.87	2424.67	2312.22	2449.65	2671.1	3536.67	3483.01	2378.46	4788.33	3481.87
1770556_at	YLL038C	ENT4	355.056	428.493	346.847	467.326	861.907	688.572	817.382	807.117	738.29	910.8	1127.17	1313.9	678.506	451.613
1770558_at	YDL105W	NSE4	719.229	704.239	690.637	761.806	412.037	345.245	316.252	468.204	484.568	451.291	398.745	390.373	475.542	446.68
1770559_at	YBR217W	ATG12	958.061	1235.72	1253.48	1052.81	804.472	1074.87	952.011	865.597	1097.99	1102.2	1274.42	1141.03	1246.32	914.302
1770562_at	YGR024C	THG1	3786.49	4129.42	3925.74	3601.52	3357.07	3680.12	3826.61	3587.52	3633.61	3542.48	3688.87	3421.67	2932.72	3459.85
1770565_at	YDR127W	ARO1	9441.6	8535.37	5185.7	8583.57	8986.25	9678.57	7649.25	10352.4	10256.9	9220.44	11462.2	13283.1	12807.7	11072.6
1770566_at	YOR028C	CIN5	1092.85	1473.88	2512.49	487.615	203.359	256.958	245.443	176.493	180.434	322.907	207.121	126.645	360.577	421.473
1770567_at	YLR265C	NEJ1	1135.78	1234.53	1439	1146.08	1249.21	1142.37	1171.43	1204.72	935.012	899.904	833.954	654.972	1446.78	1693.13
1770569_at	YKR057W	RPS21A	19228.1	18377	12753.5	20647.5	21856	23061.7	22303.1	23359.9	24389.8	24625.4	25466.3	25178.4	26520.6	25333.2
1770571_at	YNR043W	MVD1	6081.04	4827.11	3864.5	5443.26	4823.1	5077.31	3459.76	4741.33	4831.05	5366.63	4953.03	4168.4	6713.22	5495.79
1770572_at	YMR237W	BCH1	4734.38	3273.27	4062.44	4156.85	3188.06	2416.72	1810.3	2668.14	2042.73	1909.72	1629.09	1398.97	2898.62	3700.74
1770575_at	YDR400W	URH1	1032.12	511.323	1044.66	906.341	941.51	954.064	999.828	969.397	764.966	866.65	623.192	531.21	679.639	1237.8
1770576_at	YPL036W	PMA2	800.883	592.288	4701.88	582.006	649.264	686.711	4023.28	695.927	585.307	592.43	536.421	784.821	471.174	409.175
1770577_at	YGR085C	RPL11B	16029	16680.9	13386.4	19716.4	21966.2	23298.9	23568.2	23173.9	24364.8	23985.2	22918.1	23240.3	21264.9	23329
1770578_at	YFR050C	PRE4	6063.39	5064.99	5335.34	5661.26	4351.2	3203.05	2539.37	3618.95	2302.13	1553.19	1619.03	1294.26	4211.02	6329.4
1770580_at	YCR010C	ADY2	210.549	227.798	587.9	204.713	173.576	225.421	274.403	131.619	92.0127	110.103	146.762	91.1442	125.315	118.272
1770583_at	YDR353W	TRR1	10132.6	7692.04	7647.22	9940.69	8902.36	8889.35	7527.47	9317.85	9571.59	11698.1	11320.3	10739.2	11377.8	9617.73
1770584_at	YOR125C	CAT5	2034.76	1475.83	1901.86	1540.94	688.582	425.191	379.639	359.925	266.064	173.23	127.806	82.1017	378.965	673.644
1770587_at	YLR307C-A	YLR307C-A	226.653	289.767	621.865	251.025	191.855	308.792	370.605	186.331	204.696	261.122	222.157	155.279	103.691	29.9653
1770589_at	YOR252W	TMA16	698.521	1068.45	1063.98	1605.95	2835.76	3677.27	3768.82	3740.61	4649.63	4648.38	4366.72	4639.11	2495.98	1524.24
1770590_at	YGL108C	YGL108C	1353.39	1439.02	1335.44	1527.86	1256.27	1537.38	1247.95	1413.96	1490.19	1740.79	2097	1912.57	1607.54	1133.33
1770592_at	YJL089W	SIP4	187.872	209.817	622.466	199.6	154.725	235.669	327.227	120.765	120.761	167.092	244.33	205.752	458.371	127.356
1770593_at	YMR265C	YMR265C	1667.22	1598.61	1865.47	1928.84	1482.1	1587.04	2180.66	1554.78	2146.16	2615.09	2522.03	2749.52	1956.02	1317.59
1770594_at	YDR404C	RPB7	4443.68	3951.81	4039.08	4597.6	4141.11	4315.6	3825.11	4509.41	4828.13	5051.59	4491.33	4057.76	4816.93	4866.91
1770597_at	YKL027W	YKL027W	1023.18	713.119	638.92	1413.99	2198.98	2709.36	2759.97	2557.39	2571.43	2893.89	2746.82	2522.62	1846.03	1723.68
1770599_at	YKL074C	MUD2	1628.92	1887.57	2161.1	2081.45	1990.73	2589.65	2585.98	2337.63	2863.45	3123.37	3450.52	3213.03	2699.38	2324.46
1770603_at	YPL189W	GUP2	598.75	527.931	651.596	652.038	659.606	1186.65	1276.09	709.548	683.871	747.26	701.138	590.884	267.148	220.143
1770604_at	YBR112C	CYC8	3405.42	2726.39	3324.15	3573.67	3815.4	3430.93	3717.87	3346.68	2550.65	2826.22	2199.71	2011.71	2770.62	2191.5
1770607_at	YLR336C	SGD1	1101.14	1644.37	1679.38	1648.78	4081.92	4378.97	4947.47	4851.88	5360.9	6586.68	6740.25	6849.92	3875.13	2737.88
1770610_at	YBR022W	POA1	1674.75	1480.24	1622.46	1443.23	1001.31	931.452	940.861	1055.96	1168.49	1086.21	1351	1375.02	1138.66	1295.8
1770611_at	YBR251W	MRPS5	1960.83	2245.4	2159.43	2457.14	2125.64	2589.02	2416.33	2270.15	2210.96	1918.88	1974.46	1904.11	1914.03	1869.57
1770612_at	YGR148C	RPL24B	15366.4	15051.1	11073.8	16861	18717	19809.1	19771.6	20213.3	22036.6	22887.7	22523.9	21963.5	20757.8	22181.5
1770615_at	YBR291C	CTP1	2426.39	2400.63	2464.58	2334.8	3838.73	4717.26	3386.99	5843.36	6780.29	7560.26	10215.2	10687.8	4351.36	6274.48
1770622_at	YAR014C	BUD14	3073.51	2887.38	2689.02	3128.35	2863.77	3145.56	3075.79	3476.58	3933.04	4547.22	4838.17	4757.9	3622.07	3434.46
1770623_at	YPL134C	ODC1	4633.05	2259.14	4651.16	3782.82	3119.92	2886.17	2574.37	2608.51	1793.27	666.185	504.303	647.602	685.606	1039.96
1770624_at	YGR078C	PAC10	1995.33	2098.59	1252.33	2569.65	3175.8	3986.4	3267.52	4016.83	4668.58	4798.31	4129.35	4132.78	3760.84	3115.49
1770625_x_at	YNR072W	HXT17	50.6104	18.3352	30.616	37.9002	13.7912	15.3857	17.5423	17.6164	14.2595	15.232	15.0522	16.8731	14.7946	14.6422
1770626_at	YGR092W	DBF2	4520.24	5016.19	5521.76	4071.19	1417.29	1762.92	985.929	1290.33	1859.06	2242.99	1993.46	1038.18	2101.71	1792.78
1770628_at	YLR018C	POM34	1210.72	1642.18	1215.44	2091.61	2374.41	3342.67	3120.23	2854.32	2831.81	3046.37	3197.87	3348.46	3290.03	2509.64
1770632_at	YAL044C	GCV3	19744.2	12886	10718.2	18157.6	15876.1	12064.1	8847.14	15651.7	14313.1	13264.1	13802.3	12725.2	15496	12512.4
1770634_at	YJR074W	MOG1	5245.92	4323.72	5059.33	4982.06	3252.01	2623.53	2079.19	2859.8	2819.1	2393.56	2256.22	1313.17	3509.83	3442.65
1770635_at	YCR017C	CWH43	3931.51	3310	3180.29	3495.43	3071.3	3189.45	2813.17	3109.89	2813.89	2447.91	2308.9	2010.37	3373.98	3975.48
1770636_at	YGL240W	DOC1	52.7896	63.771	64.169	70.7472	51.5237	74.9179	67.1506	54.6024	58.9448	60.7024	110.993	86.8121	58.7992	87.7411
1770637_at	YKR044W	UIP5	1092.4	1287.23	1105.26	1536.77	1604.38	1811.18	1533.41	2149.4	2687.14	2815.17	2803	2401.68	2220.24	1534.99
1770639_at	YFR045W	YFR045W	1442.82	1854.21	1777.06	1237.71	501.113	659.478	575.938	412.081	414.438	310.106	386.822	333.923	825.844	762.936
1770640_at	YCR014C	POL4	1476.81	1313.5	1496.59	1497.82	768.966	938.082	979.114	875.358	969.023	1143.38	967.442	1147.18	851.304	770.44
1770645_at	YPR175W	DPB2	1701.59	744.851	602.032	1466.16	1074.01	543.824	317.996	901.527	934.877	796.066	532.473	558.81	634.786	1665.09
1770650_at	YDR540C	IRC4	1666.64	982.351	718.267	1673.96	919.192	731.677	436.858	493.417	348.75	318.969	304.887	128.181	496.443	606.467
1770651_at	YBR296C-A	YBR296C-A	24.0827	30.3436	30.6038	34.9403	42.3856	27.274	35.1552	31.6621	26.4008	22.6807	22.0829	19.3185	20.6609	20.0758
1770653_at	YGR214W	RPS0A	10693.9	10750.7	7836	10464.8	12934.7	14239.8	14684.1	15051.3	15990.5	18475.3	18608.7	17283.6	17609.6	18675
1770656_at	YBR053C	YBR053C	4860.77	5804.72	7657.96	3715.52	2489.42	2571.92	1819.73	1688.62	804.422	261.28	390.392	355.433	1321.62	1980.81
1770659_at	YPL017C	IRC15	341.284	631.369	1586.95	243.006	149.964	330.072	641.119	128.141	84.8925	65.1401	191.588	377.806	105.291	116.293
1770660_at	YDR397C	NCB2	4216.98	6523.27	7991.8	8051.66	7816.46	9922.56	10135.2	7038.15	6207.09	6226.76	6748.18	6066.65	5870.63	4399.05
1770662_at	YJR014W	TMA22	3135.45	4130.45	2764.72	3780.02	4879.15	5968.14	5339.42	5439.36	5624.52	5841.52	6899.3	6357.21	5231.6	4080.7
1770666_at	YHR040W	BCD1	546.731	945.315	1035.36	1291.38	2165.35	3090.22	3495.37	2958.98	3513.53	4053.59	3736.66	4391.67	2145.77	1477.42
1770668_at	YJR079W	YJR079W	70.5602	87.0304	105.605	87.4654	85.703	85.3451	65.468	67.852	18.6137	19.0634	38.2864	48.7516	79.913	59.5509
1770671_at	YJL043W	YJL043W	109.714	106.54	147.607	106.437	93.6023	118.426	129.746	89.6559	60.1228	93.1339	88.1643	80.2576	88.5226	131.838
1770672_at	YER123W	YCK3	1016.7	739.042	960.756	910.166	835.291	977.629	954.604	880.397	906.217	1070.19	798.482	991.908	1270.44	1061.92
1770674_at	YDL044C	MTF2	1123.89	1095.56	1175.99	1190.29	922.175	1105.49	1167.08	1091.4	1080.04	1109.19	1099.01	1439.75	1067.04	1048.85
1770677_at	YCR063W	BUD31	809.833	936.717	750.124	1187.18	1959.56	2260.14	2577.91	2188.97	2267.84	2625.46	2590.31	2726.41	1775.96	1148.68
1770680_at	YGL169W	SUA5	746.11	942.125	771.826	926.72	1616.45	1789.45	2090.22	2180.32	2325.03	3038.61	3008.73	3001.63	2266.72	1471.68
1770682_at	YDR345C	HXT3	16404.9	12364.3	16783.1	21419.9	24905.8	24500.1	25177.9	23404.1	20334.9	5227.73	5697.69	5581.42	10137.2	12869.8
1770683_at	YDR489W	SLD5	786.775	574.451	723.055	945.696	842.614	987.727	939.137	1005.36	977.277	1037.81	819.451	952.729	555.768	773.847
1770684_at	YLR026C	SED5	537.384	453.463	449.796	584.289	490.784	579.198	526.048	617.665	772.18	944.764	1093.85	1025.23	996.814	650.769
1770685_at	YGR198W	YPP1	3448.44	3257.06	2756.53	3595.95	3317.55	4168.71	3877.96	3912.99	3580.63	3114.11	2072	2617.06	1795.7	2921.57
1770686_at	YIL042C	PKP1	2499.02	2387.61	3548.6	2049.17	962.865	964.589	855.76	778.072	590.529	378.381	420.398	364.11	800.983	675.175
1770687_at	YLR364W	GRX8	3178.34	10712.9	700.048	3297.76	7610.72	4405.68	6538.25	9810.72	11625.3	7696.24	6872.73	10837.6	2210.75	3033.06
1770690_at	YDL033C	SLM3	706.647	881.417	833.577	923.349	988.409	1203.25	1296.28	1058.4	1043.95	1103.45	1185.68	1326	779.118	727.512
1770692_at	YML123C	PHO84	164.184	183.158	219.804	179.705	481.065	472.56	1528.59	959.6	1471.02	2539.84	2446.85	6129.32	1946	512.868
1770695_at	YCR083W	TRX3	3939.82	6853.83	11775.2	4035.45	3217.07	5595.42	6456.46	3172.95	3211.25	2059.04	2059.56	1559.96	2955.88	3292.7
1770696_at	YHR011W	DIA4	741.317	962.556	1218.33	974.779	664.041	943.063	1037.91	652.271	607.164	639.946	433.978	416.409	422.878	792.848
1770697_at	YOR090C	PTC5	2402.84	2025.25	2849.01	1965.01	1519.12	1282.67	1423.47	1235.67	1100.21	1040.73	769.748	646.162	1355.21	1594.37
1770699_at	YDR192C	NUP42	944.499	1020.12	1195.9	1250.52	1028.21	1182.75	1197.78	1043.84	1186.53	1236.66	1288.1	1321.11	1132.53	1100.59
1770700_at	YPL258C	THI21	1747.05	1494.86	2325.7	1088.74	676.564	1021.79	1024.51	790.248	907.064	1108.88	988.902	1139.41	879.452	1667.89
1770701_at	YJL140W	RPB4	5380.69	5026.94	5104.39	5367.15	3873.46	3560.85	3249.33	3749.95	3474.55	3217.18	2631.59	3259.19	3094.37	4405.05
1770705_at	YDR416W	SYF1	803.58	752.797	1009.56	729.266	823.799	1029.48	1026.7	935.162	1209.12	1368.99	1330.07	1455.95	879.933	756.613
1770706_at	YAL042W	ERV46	6525.31	5271.42	5042.93	5589.12	5183.89	4650.62	4072.35	4390.15	5175.59	5048.12	4810.12	4168.08	5949.83	6705.55
1770707_at	YGR205W	YGR205W	2320.79	2269.87	3575.27	2256.99	2027.85	2145.55	2288.53	1620.76	701.636	68.7351	130.895	144.103	390.337	849.835
1770708_at	YPL178W	CBC2	4550.96	4173.16	3790.84	4273.87	3486.03	3770.27	3428.18	3662.21	3938.29	3958.23	3884.2	3426.89	4283.24	3875.29
1770709_at	YER007C-A	TMA20	5008.05	5106.01	3347.1	5854.83	5957.43	6940.42	6333.95	7029.91	6930.23	7559.94	8131.03	7628.15	7523.91	6454.74
1770710_at	YLL033W	IRC19	553.405	645.241	558.914	589.944	482.004	700.912	750.229	602.753	809.41	994.506	1249.12	1349.73	834.549	547.481
1770713_at	YKL190W	CNB1	5862.9	5751.94	6192.85	5739.47	5002.47	4819.43	4373.34	4637.61	4161.79	3572.99	3747.37	3467.92	5323.17	5558.54
1770716_at	YBR197C	YBR197C	631.904	756.203	818.197	692.733	861.576	1107.29	1264.1	1115.72	1243.02	1460.87	1688.93	1630.75	1395.65	942.304
1770717_at	YMR044W	IOC4	2720.03	2443.36	3131.69	2456.63	1559.74	1529.47	1702.45	1679.86	1939.28	2195.58	2269.28	2164.02	2094.16	2205.98
1770718_at	YOR076C	SKI7	1549.25	1716	2153.39	1461.89	698.821	903.258	893.935	758.201	896.534	1057.98	1126.53	1220.02	1485.85	1482.3
1770720_at	YLR020C	YEH2	1969.08	1632.06	1239.79	2196.05	2129.52	1978.15	2072.87	2247.54	2121.24	2592.5	2736.86	2694.97	2454.6	2528.78
1770721_at	YPR062W	FCY1	12166.1	10585.9	11222.4	12693.8	11721.6	12905.9	11480.7	12238.7	13208.3	12548.6	11958.5	10999.3	10204.5	10066.8
1770725_at	YEL061C	CIN8	2179.29	2189.09	2062.01	2405.64	1939.44	1263.94	1077.55	1712.34	1536.85	1373.53	832.496	696.146	764.431	951.864
1770727_at	YLR260W	LCB5	1056	1073.7	1412.02	927.98	706.507	954.052	814.16	709.817	935.813	1189.96	1089.41	725.398	1359.65	1543.72
1770730_at	YOR209C	NPT1	3921.09	2988.06	1781.51	3853.41	4499.34	4371.17	4296.66	4948.56	4945.07	5501.35	6756.42	6043.93	6796.36	5842.62
1770736_at	YLR396C	VPS33	1563.82	1885.91	1701.15	1531.65	1097.25	1597.01	1384.75	1237.27	1679.02	1579.1	1936.04	1864.53	1890.8	1653.53
1770737_at	YMR294W	JNM1	648.194	724.274	970.542	661.424	527.429	628.184	611.5	494.033	592.76	652.863	596.7	575.009	689.553	476.231
1770739_at	YLR166C	SEC10	2128.41	1773.32	2058.53	1590.99	1431.99	1193.08	1343.96	1250.93	1253.2	1542.95	1221.29	1095.1	1444.95	1492.05
1770740_at	YIL044C	AGE2	2229.8	1301.6	1125.03	1834.65	1389.01	1149.62	974.219	1395.98	1646.52	1904.62	1778.48	1772.49	2531.33	2674.27
1770742_at	YOR003W	YSP3	6250.61	2828.49	7455.35	5163.06	3139.68	2592.87	2256.04	1965.68	865.792	351.138	458.065	394.218	442.984	631.583
1770743_at	YNL233W	BNI4	3364.32	2044.61	2437.16	3491.12	1653.91	1248.88	1286.25	1174.62	1172.87	1494.36	1393.13	1566.61	1462.8	1783.25
1770744_at	YKL035W	UGP1	13779.3	12509.6	15513.3	11065.7	6542.39	4940.33	4922.62	4245.86	2363.64	1591.66	1849.27	1871.64	3108.67	6967.22
1770746_at	YGL057C	GEP7	2523.55	2346.24	2430.48	2208.58	2042	2345.98	2258.16	1919.56	1855.21	1717.09	1586.51	1858.02	1288.04	1699.75
1770747_at	YOL061W	PRS5	4643.17	4729.57	3856.23	5178.85	6543.71	7340.68	7207.73	7637.23	7733.98	7699.75	7314.59	7141.51	6283.87	5895.28
1770748_at	YKL053C-A	MDM35	3324.54	5021.27	3033.98	3078.98	2100.51	2226.56	1663.29	2417.59	3225.58	2732.6	4886.48	3980.76	4583.17	3465.36
1770749_at	YER124C	DSE1	5142.15	8424.93	7975.55	5060.25	5030.49	6336.56	7613.15	5216.56	5987.77	6231.33	6404.13	9161.5	3192.21	4352.31
1770750_at	YBL068W	PRS4	1547.27	1909.05	1249.81	2741.56	4770.01	6017.66	5626.28	5898.97	6978.93	7375.57	7213.47	6876.58	6235.14	5214.61
1770751_at	YPL272C	YPL272C	1176.15	1113.95	1720.58	610.225	281.132	535.607	642.1	360.197	467.186	589.768	569.945	709.712	1251.42	1355.41
1770753_at	YDR099W	BMH2	13597.1	9676.54	12837	10683.7	8481.79	6808.36	6202.59	6658.88	4228.78	2769.36	2341.29	1936.78	7447.86	8891.12
1770754_at	YMR318C	ADH6	7721	5253.71	4550.84	7838.23	7469.15	7836.61	6953.35	7992.44	8378.36	9403.11	7863.93	8001.39	8704.15	8289.82
1770758_at	YGL153W	PEX14	1966.61	2700.99	2828.53	1886.25	1448.74	1719.64	1619.04	1423.47	1525.38	1426.64	1794.91	2364.91	2223.93	2521.87
1770759_at	YKR088C	TVP38	4335.77	3460.82	3877.45	3892.48	3049.54	2743.33	2191.53	2967.47	2719.21	2724.96	2894.61	2097.55	3487.58	3596.51
1770760_at	YGR168C	YGR168C	983.789	1067.17	1320.47	816.298	594.936	786.831	723.321	640.764	762.406	1058.42	1060.82	848.487	1373.7	1065.71
1770764_at	YDL199C	YDL199C	1060.15	1469.28	2904.06	899.725	376.36	441.944	529.062	236.362	170.244	114.423	132.962	115.627	251.749	334.996
1770765_at	YKL045W	PRI2	3399.83	1721.3	1553.2	2625	1289.12	701.009	541.867	895.135	782.968	705.609	656.545	599.947	793.462	2108.22
1770766_at	YIL009C-A	EST3	1848.61	1891.72	1854.93	1739.48	947.137	1038.41	835.186	900.562	1105.77	1142.74	1277	1110.89	2159.25	1848.57
1770767_at	YFL030W	AGX1	1664.54	3191.98	7610.32	1461.11	943.9	1989.23	2813.44	749.785	612.169	433.563	930.298	1248.74	689.568	619.746
1770768_at	YER139C	RTR1	646.651	593.1	806.55	514.505	444.093	446.127	449.913	443.991	432.307	580.481	626.177	328.302	910.269	505.074
1770773_at	YKL015W	PUT3	1602.27	1566.74	1940.09	1690.27	1563.55	1539.76	1597.57	1660.03	1672.12	1683.95	1965.69	3063.3	2524.82	1889.46
1770776_at	YER019C-A	SBH2	10912.3	10629	10499.9	11392.1	9894.32	10242.5	8948.02	10114.4	10812.4	10871.7	11165	10081.1	11942.3	11599.6
1770777_at	YPR187W	RPO26	5978.78	6220.36	4711.64	8834.68	10484.6	11943.7	11647.2	12180.9	12649.4	12786.7	12365	11808.7	10055.6	9298.31
1770778_at	YCL039W	GID7	3801.14	3904.81	6092.53	3017.85	1358.07	1288.92	1311.59	881.87	659.187	635.986	783.582	819.863	1152.28	1515.35
1770780_at	YCL037C	SRO9	1289.12	1264.42	670.123	3174.56	8601	9119.31	9754.91	10096.6	9113.48	10494.3	10529.9	10984.7	9057.91	6890.7
1770783_at	YLR139C	SLS1	803.288	744.571	740.671	782.722	719.323	967.001	1093.76	777.972	749.559	859.964	673.115	788.034	572.964	514.595
1770785_at	YPR193C	HPA2	903.228	1340.16	1672.86	770.103	341.051	421.98	646.491	256.477	226.89	175.769	361.011	605.509	453.861	330.882
1770788_at	YOR319W	HSH49	1101.09	1736.96	1708.07	1427.73	1414.26	1922.99	1782.24	1619.83	1958.41	2277.05	2700.86	2153.1	2491.41	1276.93
1770790_at	YHR149C	SKG6	3273.63	2358.92	1746.53	3495.42	2165.69	2077.17	1647.59	1842.53	1834.77	2371.7	1545.43	1268.04	1752.82	2853.16
1770791_at	YNL263C	YIF1	5185.88	3812.75	3792.99	4734.14	3732.21	2601.46	2187.16	3258.97	2955.81	2753.89	2464.03	2559.35	3651.14	5013.6
1770792_at	YLR237W	THI7	1968.93	1632.24	2498.48	1810.83	2397.62	4436.18	9815.48	2603.85	2961.18	4738.81	5155.27	8316.33	2975.17	2368.02
1770793_at	YLR454W	FMP27	7666.36	8148.08	10918.7	7661.15	5675.98	5784.76	6367.6	4756.63	2903.02	1323.18	1187.25	1109.6	2799.08	4071.47
1770795_at	YKL162C	YKL162C	659.329	931.894	1701.88	743.639	274.082	274.038	276.24	176.139	140.925	83.2542	86.2795	70.1283	195.527	242.343
1770797_at	YDR100W	TVP15	5839.01	4798.75	6637.99	5385.22	4031.61	3117.91	2485.8	2988.07	2203.1	1127.14	901.889	637.005	2492.64	3647.96
1770799_at	YDR322C-A	TIM11	9058.64	8515.31	8824.65	8270.18	5386.69	6193.5	5341.7	5156.8	5701.64	4743.12	5612.68	5141.59	5878.08	5660.37
1770802_at	YGL094C	PAN2	3017.45	3014.14	3021.9	3377.99	2809.43	2127.24	2277.69	2299.44	1652.43	1500.49	1425.8	1470.14	1777.66	1874.54
1770806_at	YPL245W	YPL245W	1612.65	1459.53	1225.29	1975.83	2038.87	2469.42	2177.23	2564.42	2684.14	3352.18	2467.85	2417.17	3588.62	3346.91
1770808_at	YHR036W	BRL1	632.548	532.553	680.092	546.877	495.185	681.601	802.862	560.712	547.158	537.26	320.751	469.504	305.16	560.416
1770809_at	YPR174C	YPR174C	2123.54	1735.49	1557.85	1999.93	1203.68	791.535	679.736	1156.34	1234.79	1097.84	887.222	842.861	1557.47	2066.44
1770812_at	YJL056C	ZAP1	678.403	997.739	1346.94	604.02	697.045	1244.34	1424.98	901.229	1051.49	1434.1	1574.01	1467.54	1623.16	731.046
1770816_at	YML065W	ORC1	1634.09	1722.18	2190.7	1722.59	1732.16	1679.1	1596.12	1717.88	1736.96	2020.28	1718.55	1617.78	1445.85	1363.9
1770817_at	YMR282C	AEP2	1337.41	1227.61	1559.55	1114.35	949.361	1133.88	1114.26	1028.52	1190.05	1167.49	822.283	1024.68	884.352	1194.42
1770818_at	YAL017W	PSK1	4356.94	4766.39	7628.76	4295.68	2772.31	2771.22	3284.66	1396.3	752.498	524.908	496.893	421.305	1820.06	2099.37
1770820_at	YOL097C	WRS1	4189.27	3635.01	1860.86	5649.75	6891.41	7685.4	7272.66	8091.18	7901.48	7969.77	8079.67	8650.79	8024.11	7314.23
1770821_at	YKR087C	OMA1	1853.07	1325.48	1900.82	1719.46	1347.31	1422.27	1369.77	1348.77	1427.02	1521.43	1633.83	1564.43	1409.36	1305.57
1770824_at	YOR341W	RPA190	1734.97	4094.59	1742.19	2264.62	7804.78	10043.4	10998.1	10346.4	11262.3	12461.6	11939.4	12365	10238.9	7523.77
1770825_at	YJL083W	TAX4	788	675.561	1239.69	467.525	474.247	615.027	669.799	436.397	367.537	388.875	447.102	519.742	424.747	354.826
1770828_at	YKL002W	DID4	6246.01	5285.87	7507.33	5241.2	2929.52	2397.74	1774.44	2311.93	1887.49	1747.77	1792.47	1104.51	3298.79	3795.97
1770829_at	YCR075W-A	YCR075W-A	4859.76	4114.37	4087.48	5158.8	3003.87	2598.48	1819.98	2192.21	1597.87	1031.25	814.375	614.07	1545.53	1875.81
1770832_at	YDR364C	CDC40	740.775	873.469	1298.97	1036.02	1471.19	1815.55	2198.69	1820.45	1948.05	2330.81	2284.48	2468.09	1248.41	1094.71
1770834_at	YKL089W	MIF2	1912.41	1770.82	1877.46	2025.11	952.368	732.898	677.171	948.537	1174.44	1093.15	967.796	1172.64	1550.07	1382.26
1770835_at	YJR083C	ACF4	1308.68	1153.68	1314.83	1001.43	481.209	524.332	509.574	479.871	517.143	423.021	287.447	205.335	555.5	682.414
1770836_at	YLR433C	CNA1	1117.56	933.899	1117.82	950.931	1004.04	1066.69	1061.72	882.958	828.273	1143.61	745.678	782.562	1023.03	1250.14
1770837_at	YGR266W	YGR266W	3030.75	3524.92	4592.04	2729.46	2105.85	2267.53	2666.03	1687.94	1468.04	1552.23	1564.01	1622.21	2468.14	2060.38
1770839_at	YOR174W	MED4	1724.17	1726.2	1500.67	1591.74	1087.38	1068.38	993.955	1101.77	1289.34	1311.03	1264.23	1240.89	1711.57	1760.89
1770841_at	YHR129C	ARP1	1218.25	1288.18	1308.26	1351.17	955.889	928.337	755.598	887.177	844.204	778.293	649.9	485.187	693.567	882.673
1770843_at	YOL015W	IRC10	405.529	485.742	878.235	333.938	137.351	189.637	188.133	120.086	134.245	156.26	218.695	204.211	246.022	164.746
1770848_at	YKL191W	DPH2	1654.07	2734.94	3032.26	2714.58	4690.48	7076.43	6771.65	6701.44	8049.14	8552.48	7946.08	8140.64	6501.18	4889.02
1770850_at	YHR214C-D	YHR214C-D	287.826	182.847	146.128	243.587	399.756	292.954	298.11	440.987	416.748	525.759	495.519	646.694	427.233	279.918
1770851_at	YKR101W	SIR1	1172.27	1227.77	1380.16	1291.5	709.084	729.523	730.585	797.816	986.661	1141.58	1108.04	1796.34	1171.11	859.429
1770852_at	YER093C	TSC11	1855.95	1920.74	2972.49	1711.21	1309.86	1759.14	1998.64	1258.95	1532.24	1728.02	1571.18	1711.45	1293.29	1432.82
1770854_at	YAL001C	TFC3	3497.17	3522.95	3937.46	3360.57	2356.99	2115.69	2147.43	1758.52	1568.37	1374.37	1160.44	1253.84	1542.75	1742.61
1770855_at	YMR156C	TPP1	735.226	596.662	883.877	587.631	477.722	528.97	525.71	398.313	411.506	447.728	475.749	320.316	642.683	459.333
1770856_at	YDR090C	YDR090C	9595.73	5675.7	5375.99	7093.41	1513.44	1322.06	1069.32	810.555	1019.8	1439.19	1887.82	1947.52	2154.9	1883.49
1770858_at	YFR033C	QCR6	6972.62	9312.34	9435.69	7653.41	6446.56	8815.96	9101.49	7132.02	7691.62	6638.52	8220.48	9282.82	6461.26	5793.71
1770859_at	YGR287C	YGR287C	385.463	231.197	261.522	403.418	343.015	290.084	186.147	263.865	140.878	64.0966	100.353	93.62	153.962	177.237
1770861_at	YJL109C	UTP10	1216.32	2837.36	1595.6	2025.34	7993.72	10240.4	10724.8	11041.9	11331.1	10756	10850.2	11222.7	7292.44	5224.07
1770862_at	YPL204W	HRR25	3507.56	3505.16	4115.33	4207.72	4428.78	5414.61	5307.54	4783.01	4620.62	4857.31	5019.18	5256	4114.04	3470.51
1770863_at	YDR137W	RGP1	2732.99	2568.55	3127.93	2492.65	1830.36	2306.84	2122.73	1941.1	2151.93	2306.17	2322.99	2069.93	2283.98	2506.56
1770864_at	YPL153C	RAD53	1097.18	576.292	765.147	1025.77	430.011	185.934	166.885	287.086	253.076	181.615	115.956	74.6759	200.422	664.06
1770865_at	YER149C	PEA2	1571.43	1935.23	1605.24	2128.93	2345.06	2180.71	2170.32	2536.29	2432.56	1476.41	1623.93	1727.52	1619.99	1956.06
1770867_at	YDL237W	AIM6	6271.54	4787.57	5758.36	4703.86	2974.84	3458.75	2794.68	2430.36	1936.61	1555.56	1715.55	1629.56	3207.41	4128.74
1770868_at	YLR275W	SMD2	2108.17	2351.46	2622.91	2483	1979.26	2108.47	2122.6	2196.44	2391.64	2570.91	2391.41	2425.91	2612.99	2117.73
1770871_at	YBR135W	CKS1	3106.28	3122.73	2525.72	3352.54	2436.33	2333.57	2162.85	2737.36	3005.28	2950.02	2624.61	2772.27	2293.42	2530.41
1770876_at	YDL148C	NOP14	342.396	818.049	316.226	870.136	3809.07	4330.36	5285.51	4968.6	4782.7	5995.64	5943.45	6343.5	4481.41	2505.56
1770878_at	YOR144C	ELG1	2081.78	1548.75	2086.8	2067.25	1308.44	1129.57	1221.26	1050.35	1107.31	1268.33	876.437	833.56	1052.72	1954.76
1770879_at	YDR381C-A	YDR381C-A	3471.84	4694.39	4512.45	3313.44	2207.21	2850.33	2144.63	2398.35	2641.48	2107.07	2399.22	2173.85	2226.35	2207.28
1770882_at	YMR142C	RPL13B	13577.7	12699.7	9286.03	12721.2	15275.9	16165.4	16499.1	16017.2	17568.7	19430.9	19075.9	18389.7	18569.9	19895.9
1770883_at	YOR228C	YOR228C	2396.29	3191.6	5141.75	2566.46	1277.81	1543.22	1523.56	1152.76	1103.25	858.728	973.476	858.814	1404.32	1588.03
1770884_s_at	YDL229W	SSB1	19717	20687.7	12744.5	21760.3	24649.8	25614.5	25863.3	25394.3	25845.1	26733.1	26162.5	26613.1	25710.6	25479.3
1770885_at	YDR387C	YDR387C	2860.08	2854.21	3841.58	2661.08	1316.03	1693.9	1487.83	1006.93	1137.71	1240.7	1374.06	1339.6	1895.48	2200.38
1770886_at	YLR030W	YLR030W	127.52	179.975	396.912	117.212	52.0376	56.9324	97.9989	36.1407	27.7194	43.5535	36.3285	52.9135	67.4087	82.0917
1770887_at	YKL187C	YKL187C	63.0366	73.0569	158.079	88.3482	77.0715	67.8931	74.7175	64.8783	63.5982	75.2763	79.0543	52.4177	77.2467	59.7894
1770888_at	YKL039W	PTM1	4700.15	4517.71	4136.36	4167.9	3123.14	2905.82	2591.69	2817.57	2928.5	3318.61	3500.07	2694.74	5330.89	4687.28
1770889_at	YLL040C	VPS13	6329.48	5619.62	9435.26	6445.27	5125.15	6238.11	6026.84	4414.52	3386.67	1172.07	902.169	650.662	2081.22	3397.87
1770890_at	YML008C	ERG6	16961.2	13492.2	15319.3	15976.2	12970.3	12070.9	9244.44	11400.2	9878.09	9225.43	7798.12	6191.26	11380	10431.6
1770891_at	YLR165C	PUS5	1468.88	1567.91	2101.81	1207.69	575.296	699.852	654.514	592.366	526.026	506.672	360.603	308.196	658.105	1029.49
1770892_at	YBR138C	YBR138C	1805.02	1933.11	2014.64	1165.69	340.344	390.691	230.75	313.885	528.846	604.262	621.122	198.204	521.094	513.21
1770896_at	YPL115C	BEM3	3861.01	2672.45	3437.13	3565.69	2361.91	1959.53	2228.69	1825.52	1857	2062.91	1803.43	2042.92	1870.51	2564.19
1770897_x_at	YFL020C	PAU5	711.494	797.913	1417.49	562.781	303.831	388.533	419.042	297.62	282.181	292.821	370.977	381.082	410.003	669.669
1770898_at	YAL010C	MDM10	1082.97	1279	1205.67	1368.54	984.887	1028.86	767.113	908.814	895.759	759.357	779.061	387.993	1171.34	999.353
1770899_at	YNL167C	SKO1	3919.53	3744.7	5085.32	3598.22	2230.74	2325.31	2083.42	1836.86	2037.7	2434.16	2629.2	2015.89	3670.58	3161.17
1770900_at	YCR091W	KIN82	924.887	1036.95	1626.28	977.561	503.35	529.255	507.71	295.284	171.406	225.145	212.728	263.269	296.561	276.666
1770902_at	YKL037W	AIM26	113.432	80.4736	76.857	90.3858	71.8238	49.9211	75.9882	66.5719	61.5653	105.458	87.7405	51.6873	80.2039	55.8648
1770908_at	YML015C	TAF11	1260.65	1549.01	1577.67	1688.06	1561.5	2060.78	2047.12	1927.98	2438.93	2897.92	3184.49	2929.2	2874.21	1802.34
1770911_at	YIR011C	STS1	2660.34	2900.98	3149.78	3790.93	4379.68	4875.94	4743.54	4605.98	4315.78	4235.62	4350.47	4821.45	3707.65	2961.75
1770913_at	YGR240C-A	YGR240C-A	1115.36	1335.47	1621.16	1044.19	528.978	608.661	647.626	467.295	366.421	434.138	343.915	389.067	422.427	924.857
1770916_at	YBL050W	SEC17	6572.24	5638.3	8156.06	5729.81	4228.64	3862.1	2973.78	3229.53	2577.25	2439.28	2520.52	2276.9	3427.81	3658.1
1770917_at	YHL030W	ECM29	3830.89	1979.8	3737.92	3989.81	2443.9	2101.8	1857.41	1601.77	829.357	432.683	347.517	207.264	630.429	1905.78
1770920_at	YPL189C-A	COA2	1239	1796.88	2112.48	1587.59	2136.08	2406.17	2351.9	2222.62	2307.09	2127.65	2137.76	2099.88	2216.35	1964.31
1770922_at	YMR298W	LIP1	6952.87	6444.3	6171.55	7299.1	6170.82	5388.33	4438.47	6112.17	5835.47	4332.84	3044.03	2045.63	4105.14	5126.58
1770923_at	YOL055C	THI20	1984.76	2433.63	2957.84	2057.69	1387.13	1665.48	1984.16	1205.23	1183.54	1219.62	1447.47	2180.92	1393.05	1255.57
1770924_at	YMR132C	JLP2	695.187	523.815	467.365	854.532	706.557	611.571	565.237	741.45	843.241	865.554	753.14	740.031	692.044	542.878
1770925_at	YHR049W	FSH1	2552.99	1279.4	355.495	3876.93	5527.66	8327.51	5519.97	6496.46	6852.68	5926.07	4830.48	5946.82	3115.78	3951.66
1770927_at	YJL030W	MAD2	2842.39	2890.14	2262	3337.4	2276.82	1953.62	1821.7	2158.79	1918.87	1519.77	1778.43	1453.27	2486.99	2031.27
1770928_at	YDR325W	YCG1	2495.23	2517	2238.83	2675.05	1818.8	1871.16	1745.28	1580.58	1808.62	2012.38	1805.61	1796.66	1397.46	1294.71
1770933_at	YMR275C	BUL1	2472.89	1990.26	2539.66	2415.46	1533.85	2138.32	1466.67	1210.78	1397.86	1905.89	1765.34	1923.82	2103.72	1781.42
1770935_at	YJL207C	LAA1	4235.13	4006.15	4823.5	4726.08	3690.91	3238.15	3449.87	3656.44	3337.74	3424.82	2629.31	3224.01	2585.93	3514.42
1770936_at	YDR363W-A	SEM1	8281.01	8294.56	7677.78	8099.91	5869.13	5572.18	4159.79	5497	5110.22	4018.12	4742.45	3974.51	7240.77	7074.74
1770938_at	YDR038C	ENA5	1937.7	1778.69	2267.77	1971.12	1554.05	1980.41	1829.97	1406.44	1472.04	1781.84	1546.68	1614.87	1234.18	1427.51
1770941_at	YKL048C	ELM1	1553.54	1601.46	1809.66	1680.28	1428.62	1449.1	1321.03	1641.88	1906.05	1999.57	2066.08	2047.06	1583.78	988.809
1770942_at	YPL045W	VPS16	1491.2	1255.02	1776.56	1259.15	1098.24	1116.3	1116.83	849.997	844.025	873.818	770.299	542.437	1135.72	1164.81
1770943_at	YMR239C	RNT1	412.807	525.8	601.735	1085.72	2404.92	3226.24	3376.99	3319.27	3667.15	4283.34	3865.68	3825.07	2312.55	1480.23
1770945_at	YLR363C	NMD4	1749.28	1490.78	1844.28	1119.67	881.16	931.465	1139.11	1107.48	1163.72	1347.72	1373.82	1192.07	1801.57	1532.72
1770947_at	YPR006C	ICL2	2233.79	1888.3	2653.15	2493.07	1828.6	1967.44	2718.81	1611.82	1164.17	599.925	615.304	365.72	729.234	940.399
1770948_at	YLR075W	RPL10	23042.9	23102.7	16628.6	23195.9	25155.7	25811.6	26030.3	25974.3	26455.9	26485.5	25875.5	25741	25129.8	26524.8
1770949_at	YMR043W	MCM1	1809.57	1927.54	2651.52	2147.96	2258.05	2851.99	2861.32	2447.61	2715.95	3636.89	4255.81	3603.71	3261.82	2326.98
1770952_at	YNL008C	ASI3	3470.81	3537.25	4166.58	3161.95	1811.12	2128.25	1791.1	1680.3	1785.02	1771.79	1491.58	1399.41	1963.47	2779.59
1770954_at	YLR363W-A	YLR363W-A	744.182	1358.75	785.905	1153.01	2373.92	3209.83	2949.93	3445.18	4845.92	5856.72	6431.23	6253.84	4430.14	1956.6
1770957_at	YOR378W	YOR378W	168.442	169.855	164.224	197.538	260.699	178.036	124.286	296.997	376.085	243.977	183.109	119.382	147.525	155.766
1770958_at	YBR273C	UBX7	1560.04	1789.33	2532.45	1446.71	1096.22	1023.72	990.171	1009.64	901.617	1015.65	1017.33	744.578	1399.47	1249.07
1770962_at	YAL038W	CDC19	31057.9	29017.3	28781	29755.2	30224.9	30302.6	29181.1	29249.9	28613.7	28024.9	28600.2	27267.6	28601.3	29230.9
1770963_at	YHR070W	TRM5	493.88	700.674	478.275	884.961	2420.12	3128.5	3336.25	3224.52	3179.71	3440.87	3500.42	3473.98	2546.06	1674.53
1770964_at	YPR068C	HOS1	685.592	612.634	615.569	674.288	376.157	478.787	514.482	336.138	323.305	305.54	247.046	270.829	367.432	463.077
1770966_at	YJR120W	YJR120W	27.515	27.1251	24.7453	29.7839	23.2884	16.7586	20.6901	18.7621	19.0744	23.4165	20.289	21.3733	18.3168	19.7291
1770967_at	YIL096C	YIL096C	195.923	392.009	398.559	780.866	2387.67	3306.83	3462.03	3087.81	3038.56	3008.44	2583.06	2818.54	1570.3	1052.33
1770968_at	YLR038C	COX12	10831.8	11486.8	13804.7	10518.3	7521.68	8538.74	8203.8	6867.4	7006.08	5449.48	6377.11	5660.24	7720.57	7099.71
1770971_at	YDR064W	RPS13	19848.1	19445.4	11527.8	21856.9	23009.7	24360.1	24560.2	24220.7	24634.9	24676.5	24998.9	24550.2	25079.6	25611.2
1770974_at	YNR004W	SWM2	289.417	306.363	280.859	307.663	362.506	493.005	438.531	404.413	619.463	831.261	867.503	684.575	694.78	879.741
1770979_at	YIL134W	FLX1	781.287	700.915	642.017	1024.05	1013.72	1246.15	960.291	1158.08	1453.32	1856.84	2229.73	1933.9	1575.03	1214.84
1770981_at	YIL121W	QDR2	15321.7	12913.2	14162.9	12319.8	8177.22	8547.41	8485.1	7059.47	6920.87	8234.71	7673.9	8476.01	9175.73	10819.9
1770987_at	YLR268W	SEC22	4680.27	3816.07	3059.12	4408.83	3382.51	2627.24	1789.04	2678.88	2432.12	1833.22	1680.29	1448.12	3033.49	3540.61
1770988_at	YMR161W	HLJ1	1812	1170.16	1641.44	1315.18	1210.27	1231.65	1266.88	1393.93	1665.7	1832.17	1760.31	1566.62	1712.3	1974.78
1770990_at	YER064C	YER064C	358.371	284.383	332.07	449.357	478.881	606.519	665.757	607.392	767.073	1887.3	1617.23	1508.11	1273.03	449.801
1770995_at	YBR077C	SLM4	4647.97	4178.68	4588.23	3678.87	2172.85	1947.6	1709.2	2191.43	2616.33	2910.2	3059.7	2369.69	3496.04	3089.09
1770996_at	YCR054C	CTR86	608.23	706.958	1033.17	794.061	1119.89	1378.3	1429.07	1071.16	1035.53	1150.41	814.577	739.117	833.294	754.535
1770998_at	YNR066C	YNR066C	49.2969	64.5803	38.7991	47.5498	61.508	45.5085	55.9415	43.5675	72.5765	103.41	108.413	76.0337	263.693	151.354
1771000_at	YIL006W	YIA6	1297	1046.63	1457.41	593.403	323.752	395.815	474.667	375.284	411.544	394.111	502.193	461.736	687.885	538.381
1771002_at	YLR007W	NSE1	2027.73	2365.59	3395.07	2236.32	1466.25	1922.23	1952.28	1568.29	1711.06	1933.44	1474.28	1780.42	1558.61	2111.48
1771004_at	YDR175C	RSM24	1710.14	1707.82	1837.1	1569.31	1247.31	1377.39	1400.91	1616.84	1799.62	1891.33	1878.01	1822.42	2042.37	1858.12
1771005_at	YMR025W	CSI1	577.553	726.828	762.805	693.134	431.584	471.445	424.248	371.928	439.731	443.118	450.299	357.192	463.869	314.868
1771006_at	YDR375C	BCS1	1568.91	1880.06	2181.42	1590.75	1089.25	1304.56	1267.62	1331.27	1558.95	1628.56	1825.16	1938.89	1980.04	1511.12
1771007_at	YER176W	ECM32	1218.88	1459.09	1487.49	1308.58	1150.14	1665.1	1533.52	1391.47	1778.86	2595.87	2719.89	2894.12	2393.52	2015.91
1771009_at	YHR113W	YHR113W	9578.71	6899.03	9545.06	8472.64	5574.77	4243.87	3615.95	4068.17	2504.34	774.294	1205.67	1347.91	1650.06	3076.34
1771012_at	YDL060W	TSR1	750.526	1680.33	1120.22	1929.08	5665.3	7476.76	8010.31	7381.57	7974.54	8057.08	6997.18	7876.58	4722.22	4176.98
1771013_at	YLR271W	YLR271W	1244.4	1700.7	1646.93	1360.29	936.498	916.661	738.536	656.298	617.293	539.041	599.212	373.41	1164.17	540.845
1771015_at	YPR179C	HDA3	697.853	721.004	817.936	668.878	477.582	546.81	550.286	508.495	516.023	688.051	698.462	700.252	543.938	366.369
1771019_at	YOR137C	SIA1	1217.26	1118.01	1660.17	1046.31	475.804	544.068	457.549	436.546	544.722	842.984	993.847	494.078	2183.56	1270.21
1771020_at	YJL063C	MRPL8	2841.45	3319.34	2747.31	2963.79	2006.51	2147.58	1807.19	2385.71	2930.99	2699.44	2855.55	2750.72	2696.24	2654.63
1771022_at	YBR056W	YBR056W	3986.52	5073.76	7514.44	3363.95	2298.92	1925.54	1703.32	1701.91	1019.03	399.657	547.45	339.371	2365.33	3131.79
1771023_at	YDR191W	HST4	926.83	1232.13	1105.57	713.307	303.085	408.976	343.807	365.51	572.561	720.057	815.273	549.862	914.298	724.192
1771027_at	YPR163C	TIF3	4185.74	4385.68	2702.58	5743.43	8405.09	9083.91	9294.57	9860.88	10233.6	11178.5	10842	10659.3	10104.8	7200.9
1771031_at	YGL178W	MPT5	1008.93	1250.45	1307.68	1448.99	2588.35	2603.57	3482.26	2616.33	1933.09	2994.03	3163.42	3300.98	3235.72	2065.1
1771040_at	YLR189C	ATG26	3083.77	3768.15	6492.99	2730.28	1584.75	1978.36	2241.67	1004.08	875.965	1124.7	1145.64	1145.73	2344.14	1694.72
1771041_at	YOR152C	YOR152C	2109.05	2647.03	4857.4	1611.84	819.296	590.804	706.48	417.426	329.2	473.634	309.482	237.135	871.898	920.752
1771042_at	YML021C	UNG1	1661.26	1073.22	974.517	1512.67	1191.27	862.952	728.805	1069.03	1058.04	793.504	581.925	686.383	884.148	1539.61
1771045_at	YFL050C	ALR2	554.606	588.284	905.551	623.24	482.57	750.517	783.845	629.612	747.885	1091.67	1095.52	1088.62	891.122	548.368
1771046_at	YNL295W	YNL295W	1219.09	1250.44	1739.44	1010.16	518.582	607.682	644.887	555.171	791.02	897.863	1060.92	1087.58	1067.24	960.86
1771051_at	YDR234W	LYS4	2520.16	2778.88	1630.43	1796.5	3006.73	3647.49	3531.53	4646.33	6265.58	8159.37	10700.7	11289.5	8572.29	6938.16
1771052_at	YDL222C	FMP45	546.374	1196.1	8487.18	314.112	281.759	476.524	1570.05	231.461	145.375	166.129	225.869	197.186	297.83	175.425
1771055_at	YNL301C	RPL18B	3567.65	2509.06	1928.37	3592.78	4637.93	4937.5	4996.66	5529.36	6488.04	9726.66	7698.75	7000.22	4851.29	8329.88
1771057_at	YMR274C	RCE1	1299.38	1152.25	809.746	1203.05	803.819	846.15	709.988	874.136	1075.37	1125.87	972.015	917.495	1052.25	1100.88
1771061_at	YNL073W	MSK1	2295.44	2562.2	3061.79	1752.22	811.777	973.589	892.112	896.572	1163.28	1422.09	1462.57	1330.29	1913.73	2273.32
1771064_at	YBR275C	RIF1	1386.93	820.265	1240.67	1401.22	1212.72	1032.36	861.001	1078.99	852.604	828.82	529.001	502.332	655.049	983.774
1771065_at	YER093C-A	AIM11	1610.06	1475.69	1735.36	1234.84	735.069	908.189	751.679	834.934	1022.53	1028.23	1000.62	687.858	1053.6	2059.74
1771067_at	YKL112W	ABF1	2982.75	2771.15	2774.5	2850.96	2378.68	2220.8	2193.22	2363.22	2378.37	2796.72	2671.45	2498.3	2447.3	2463.08
1771068_at	YMR137C	PSO2	1193.02	1960.85	2372.94	1385.64	1279.46	1435.72	1546.64	1130.94	1086.96	1159.62	1514.41	1728.5	1328.07	922.231
1771069_at	YLR063W	YLR063W	192.257	322.575	196.04	844.354	2270.56	3083.92	3410.42	2656.74	2377.51	2721.18	2594.02	3413.31	1192.85	803.402
1771070_at	YIR007W	YIR007W	2233.75	1639.78	2340.13	1842.54	797.266	736.146	658.195	338.184	154.582	118.414	113.246	94.773	248.44	526.964
1771072_at	YMR159C	ATG16	133.401	161.878	193.248	120.413	70.469	49.8393	66.9798	45.6429	26.8709	38.1408	33.8667	24.6042	87.3204	50.2701
1771073_at	YIR030C	DCG1	4532.59	3526.39	3142.15	3413.91	1295.53	931.783	819.211	959.245	994.133	819.18	592.575	713.831	615.888	1348.95
1771075_at	YKR085C	MRPL20	1383.12	1309.17	1017.34	1227.88	991.277	1134.11	756.963	1269.99	1836.18	1831.84	1710.93	1440.59	1539.06	2016.05
1771076_at	YGL068W	MNP1	2657.61	2466.19	1443.34	2651.85	2513.56	2424.04	1843.86	2824.84	3411.18	3386.48	3345.23	2875.41	3226.34	3327.11
1771078_at	YCL026C-A	FRM2	99.7576	95.3527	87.8737	98.3576	122.417	165.586	117.684	156.109	112.588	80.8863	137.249	225.291	197.422	99.6571
1771079_at	YOL068C	HST1	5087.09	4860.5	5854.59	5063.71	4213.07	5125.02	5343.09	5050.92	5218.55	5676.5	5964.69	6417.46	4796	4035.14
1771081_at	YER170W	ADK2	703.232	409.852	386.756	499.718	216.603	100.116	75.2698	113.451	99.3256	64.0044	59.3804	46.5751	189.456	378.623
1771083_at	YGL259W	YPS5	44.2024	47.1372	68.7168	32.1787	28.5527	29.8368	24.8754	27.6709	26.3039	33.5716	28.8771	24.8906	45.9111	229.852
1771084_at	YIL150C	MCM10	141.88	235.533	213.892	287.978	316.138	271.527	279.902	262.933	254.069	382.822	592.291	591.832	383.995	125.578
1771085_at	YOL120C	RPL18A	14743.5	14059.1	8064.22	14840.1	16707.6	17842.6	18299.7	17924.9	18618.9	20122.4	20299	20412.1	20219.4	19512.8
1771088_at	YJR099W	YUH1	2213.06	2230.98	2478.64	2316.28	1660	1658.89	1257.51	1380	1086.11	700.652	714.135	510.176	793.419	1147.04
1771090_at	YKL220C	FRE2	455.009	364.175	623.377	360.938	223.683	336.497	362.797	212.072	237.987	284.983	262.343	255.667	339.044	303.065
1771091_at	YJR150C	DAN1	22.3722	25.7106	29.1979	23.0011	22.7265	27.0616	33.8152	26.3178	24.642	36.0136	30.8836	28.6839	47.1598	17.8428
1771095_at	YLR071C	RGR1	2427.22	2355.5	2531.4	2414.82	2392.66	2963.68	3012.84	2709.76	3378.73	3942.99	3472.33	3759.54	2479.76	2783.64
1771100_at	YGL254W	FZF1	632.45	540.39	594.854	734.105	956.646	1002.08	987.309	990.6	908.919	861.579	929.425	774.866	681.619	584.114
1771101_at	YKL168C	KKQ8	1928.67	2084.34	2895.88	1805.43	878.363	871.286	841.875	599.132	456.272	539.024	519.582	364.637	1207.07	1037.03
1771103_at	YHR051W	COX6	6336.99	6747.29	7306.33	5371.31	3885.48	4869.9	4769.48	4480.73	5504.78	4730.2	5464.42	4998.69	5971.29	4783.44
1771104_at	YIL073C	SPO22	688.854	498.86	851.376	743.629	420.157	533.238	472.317	389.769	382.192	316.377	422.227	355.212	479.265	414.738
1771106_at	YBR162C	TOS1	15838.4	14812.4	11291.3	15445.7	14263.4	13007.6	9928.74	13741.5	12341.1	11654.6	11648.4	10913.1	14474.1	12259.4
1771108_at	YHR123W	EPT1	4239.71	2996.77	2410.76	3730.5	2641.72	1872.81	1304.13	2313.16	2248.88	2079.24	2195.43	1551.32	3059.47	3235.11
1771109_at	YHL028W	WSC4	4488.65	3866.37	2767.43	3247.45	316.369	461.841	326.051	225.177	298.218	158.789	256.671	233.782	235.358	591.01
1771112_at	YNL265C	IST1	4521.9	3364.84	3827.02	3903.88	2609.07	2251.58	1804.99	1732.43	1189.12	1005.21	867.328	725.851	1366.87	1877.73
1771117_at	YGR197C	SNG1	2335.8	2158.65	2615.37	2032.72	1410.27	1685.74	1786.36	1135.02	1151.21	1113.95	1362.76	1769.54	2214.89	2232.23
1771119_at	YKL022C	CDC16	2183.91	2914.48	3110.65	2513.1	1883.57	2147.61	2207.94	2127.24	2506.82	2625.1	2536.01	3485.85	2280.14	1581.53
1771120_at	YPR181C	SEC23	7245.28	5671.28	6737.76	7117.7	6457.94	6290.23	5545.34	6837.7	6275.6	6081.97	5215.17	4512.89	6209.33	7165.75
1771125_at	YDR538W	PAD1	758.255	763.032	1126.57	771.223	636.687	664.318	640.882	625.231	621.185	593.384	554.719	520.381	580.123	679.29
1771126_at	YDR496C	PUF6	1200.38	1964.39	1637.58	5166.33	10195.4	11630.9	11887.6	11472	10412.8	10595.4	10163	10107	7275.3	5123.82
1771133_at	YDL031W	DBP10	1564.34	3137.26	3018.87	3018.73	5523.56	7146.22	7305.2	7481.02	7903.08	9343.5	9522.68	10261.6	7264.48	3912.27
1771135_at	YDR188W	CCT6	7323.68	6135.12	6130.31	7458.25	7742.87	7777.24	7071.38	8367.29	8437.73	9118.42	8187.42	8243.65	7353.36	7599.81
1771137_at	YLR360W	VPS38	987.708	1239.1	1378.83	1093.68	622.332	779.57	718.752	607.129	728.123	792.159	814.774	715.178	655.735	785.351
1771138_at	YBR219C	YBR219C	137.083	102.224	57.6438	120.388	65.621	71.9283	72.299	47.1103	42.7329	38.6065	30.4646	30.8305	66.4508	79.3678
1771139_at	YIL004C	BET1	2110.51	2408.48	2030.08	2156.84	1775.62	1888.07	1449.59	2031.2	2430.29	2345.75	2438.6	2266.04	1709.01	1747.77
1771140_at	YDR337W	MRPS28	2228.07	2295.3	1821.15	2031.65	1589.26	1557.12	1385.55	1683.82	1881.82	1823.74	1979.83	1925.08	1479.43	1326.46
1771141_at	YPR125W	YLH47	1752.38	1621.55	1482	2568.97	3130.67	3920.8	3594.97	3533.63	3506.39	3428.51	3470.16	3798.78	2761.44	2494.8
1771143_at	YML054C	CYB2	2146.26	3135.42	4468.34	1826.85	925.296	1144.65	1296.03	662.686	555.105	344.201	516.344	563.279	724.25	952.841
1771145_at	YIL038C	NOT3	2239.99	2545.02	2421.57	3022.5	3094.57	3043.35	3472.05	3407.92	3219.43	3696.72	4086.19	4191.35	4099.21	2673.12
1771147_at	YJR134C	SGM1	1273.62	755.002	811.241	927.822	1077.32	969.203	861.716	1040.75	1121	1327.87	1240.67	915.873	1332.11	1227.52
1771148_at	YDR336W	YDR336W	1303.97	1402.66	1551.99	1408.93	965.985	1320.84	1383.46	1041.28	1166.26	1259.09	1336.78	1327.11	1091.51	1224.63
1771150_at	YPL107W	YPL107W	2071.06	1975.43	2343.88	1907.57	1341.44	1591.46	1751.63	1107.99	1159.44	1437.38	1986.57	2013	1649.47	1166.76
1771151_at	YPR081C	GRS2	1845.89	1974.68	2412.53	1737.53	1173.14	1168.17	1111.56	952.77	643.166	402.887	404.939	378.412	780.769	1133.41
1771153_at	YKL103C	LAP4	16048	12351.1	14996.6	15452.5	11449.3	8430.65	5733.19	9654.65	6896.36	2369.04	979.835	563.541	1140.61	971.814
1771154_at	YIR023W	DAL81	2114.5	1580.13	2100.72	1661.26	1154.77	1370.07	1412.36	1259.45	1500.66	1950.89	1869.48	2041.85	1616.39	1174.96
1771157_at	YDR524C-B	YDR524C-B	28697.1	28175.3	26781.5	28623.9	27857.8	27078	27451.8	27312.2	26719.7	24545	26113.5	26632.1	27332.3	27034.8
1771158_at	YLR342W-A	YLR342W-A	1411.02	993.236	591.261	1536.43	1453.3	1053.1	907.313	1524.95	1695.98	2069.58	1344.41	1347.68	1079.16	2247.22
1771159_at	YGL111W	NSA1	802.052	1335.32	997.784	2085.3	4409.34	5491.46	5528.3	5517.2	5845.72	6416.88	6608.31	6884.95	4326.48	2960.24
1771160_at	YML049C	RSE1	2071.12	1756.25	2763.21	1807.03	1417.92	1540.69	1596.94	1389.12	1277.78	1042.6	672.209	665.679	1290.9	1777.73
1771162_at	YJL162C	JJJ2	296.434	334.559	477.365	334.05	398.673	490.573	574.922	407.546	430.948	554.34	421.216	457.12	414.053	349.681
1771165_x_at	YEL069C	HXT13	27.4707	25.3141	37.119	27.9383	32.0838	30.0128	30.9208	30.5192	41.8093	28.114	33.0964	36.9999	41.3371	45.7786
1771167_at	YGL091C	NBP35	1567.35	1357.45	1463.07	1519.5	1128.61	1103.01	1044.22	1209.97	1429.8	1584.89	1891.77	1721.15	1784.06	1445.6
1771169_at	YLR249W	YEF3	19621.1	21400	15349.1	21300.6	24663.6	25537.3	26350.2	24557.4	24684.3	25608.3	25322.1	25811.2	24463.1	22702.5
1771170_at	YLR316C	TAD3	515.216	506.713	453.975	620.593	762.556	989.982	962.097	967.352	1104.51	1176.46	980.915	1205.34	1141.32	1103.99
1771171_at	YHR072W	ERG7	4468.23	4034.37	4114.39	4302.41	3820.55	4750.78	4411.85	3930.66	4184.44	5126.11	5320.24	5658.79	5087.87	4639.75
1771172_at	YLR328W	NMA1	1325.74	1124.73	850.183	1315.6	1715.82	1790.71	1662.02	1902.43	2020.86	2468.82	2735.44	2327.45	2512	2324.95
1771173_at	YGL070C	RPB9	1908.13	1600.69	1004.07	2384.73	2949.85	3404.31	3087.2	3252.66	3718.36	4124.9	4075.46	3668.14	3501	2648.42
1771176_at	YBR023C	CHS3	4473.08	2833.5	2836.99	4249.02	4093.15	3705.84	3344.88	4341.4	5351.2	8799.32	8114.86	5585.12	8947.48	6766.33
1771177_at	YLR224W	YLR224W	4438.91	4568.08	7107.81	5335.04	4582.18	5446.76	5792.51	4445.53	3946.51	4049.69	4072.47	4218.08	4059.65	3302.78
1771179_at	YEL038W	UTR4	3804.61	3598.25	4257.54	4188.21	3619.09	3899.89	2829.53	3535.49	3092.1	1849.26	1029.2	857.361	1357.36	2108.91
1771183_at	YMR202W	ERG2	14893.7	11955.1	11693	14445.8	10921.5	10768.1	7617.19	9951.78	9361.59	9288.44	8479.44	7225.45	11168.1	10909.8
1771184_at	YDR200C	VPS64	2650.68	3105.44	3389.29	2585.68	1517.3	1497.77	1428.56	1345.4	1358.3	1376.75	1328.22	1468.52	1472.09	1845.94
1771186_at	YFR016C	YFR016C	2596.95	2226.5	3122.67	2547.86	1751.25	1774.19	1827.37	1341.99	821.31	752.047	593.873	378.695	1225.83	1507.67
1771187_at	YGR141W	VPS62	2387.72	3363.94	4221.01	2283.1	1683.03	1881.31	1709.82	1412.83	1451.14	1408.96	1614.34	1252.84	2346.3	1917.66
1771188_at	YNL217W	YNL217W	1849.39	1428.06	1268.27	1701.4	1139.39	1230.18	1054.72	1154.27	1612.32	1812.24	1781.84	1465.22	1600.39	1693.81
1771189_at	YKL121W	DGR2	1651.04	2169.11	3343.51	1525.05	979.086	1368.15	1487.7	796.356	807.33	971.176	1081.93	786.501	1128.15	1224.93
1771190_at	YGR177C	ATF2	398.087	250.628	256.47	326.283	221.936	377.35	342.277	286.432	350.57	539.637	265.684	335.972	439.668	524.674
1771191_at	YCL034W	LSB5	6325.92	5070.78	7627.48	4814.91	1718.08	1411.79	1217.35	1399.01	1246.1	1052.81	1132.38	1050.11	1773.97	1906.63
1771192_at	YAL067W-A	YAL067W-A	45.7457	74.9015	92.6259	55.0838	19.9384	32.9697	33.3408	19.0852	14.4579	16.8398	19.938	21.6548	23.7106	31.785
1771193_at	YOL020W	TAT2	280.774	174.687	172.852	418.351	666.777	639.753	497.821	1632.76	3216.33	5543.38	4653.51	4515.95	5429.29	4249.7
1771195_at	YCR026C	NPP1	1530.66	1336.13	1706.19	1550.72	1156.6	1384.85	1376.27	1228.76	1379.58	1672.58	1698.27	1673.4	1508.53	1003.37
1771196_at	YBR136W	MEC1	1238.5	1392.15	2900.76	1180.68	1196.33	1848.52	2253.4	1317.84	1396.17	1801.53	1556.8	1675.1	1165.53	1255.39
1771197_at	YOR155C	ISN1	2765.91	2240.13	3347.92	2570.47	1642.85	1328.4	995.352	1357.3	869.386	520.167	513.612	315.953	954.921	1536.88
1771199_at	YGL122C	NAB2	3156.67	3858.89	3613.87	3836.24	4681.6	4785.7	5431.35	5648.68	5643.99	5704.66	5885.3	6505.47	5592.05	4409.21
1771200_at	YOR258W	HNT3	821.515	1003.79	1233.4	899.049	663.818	729.029	586.72	614.634	725.693	700.465	719.669	621.811	704.155	588.33
1771202_at	YKL034W	TUL1	3652.67	3963.58	5729.42	3417.68	1704.88	2089.34	1752.85	1306.53	1051.75	848.348	867.829	723.244	2224.05	2392.35
1771204_at	YHR050W-A	YHR050W-A	167.798	126.071	164.29	113.893	86.0604	87.3943	95.7926	60.7347	60.9443	49.5458	26.0213	39.5421	82.4126	108.535
1771206_at	YKL165C	MCD4	5177.52	2820.82	2132.56	5112.81	3552.52	2076.02	1134.33	2804.61	1937.6	1384.63	768.633	595.402	1484.4	3631.31
1771209_at	YKL122C	SRP21	3584.68	4386.4	2894.56	4239.59	3742.9	3956.18	3357.14	4255.85	4480.98	4478.94	4491.15	4623.48	4452.39	4313.9
1771211_at	YLR037C	PAU23	9780.25	10382.8	7403.55	9673.4	10878.9	11429.5	10083.4	9883.44	11994.7	12993.5	13119.8	12056.2	14015.7	13554.1
1771212_at	YLR306W	UBC12	1279.61	1520.69	1744.37	1224.11	754.183	1017.19	753.17	734.359	649.062	531.72	403.699	292.287	624.551	911.026
1771214_at	YOR347C	PYK2	1441.56	2203.39	1362.46	1753	1042.75	928.19	579.751	772.332	393.278	238.379	400.094	404.722	1392.67	1017.86
1771215_at	YOL064C	MET22	6553.35	9896.34	3778.12	6428.01	9682.17	5832.73	4997.42	11472.3	10262.4	2837.29	4279.69	7184.26	6068.56	5712.73
1771217_at	YDR452W	PPN1	5766.16	6230.2	5988.71	5459.69	3576.28	3162.1	3034.23	2832.97	2063.14	2094.72	1812.71	1495.13	4422.27	5012.22
1771218_at	YDR349C	YPS7	3243.49	3601.72	3173.51	3592.62	3119.63	3686.05	3646.74	3455.1	3626.78	4088.96	5127.56	5123.4	5923.16	4551.4
1771219_at	YFR019W	FAB1	4254.65	4608.05	5029.61	4683.19	3510.56	3901.12	3236.2	2762.03	1800.2	998.94	758.2	712.027	1697.51	2364.4
1771220_at	YKL033W	TTI1	716.233	606.258	741.336	561.802	630.534	798.865	860.373	682.6	847.206	1110.86	763.767	909.028	742.756	980.683
1771222_at	YGL096W	TOS8	1403.16	2488.85	5968.2	1416.75	564.825	855.681	1236.29	407.579	341.077	532.76	682.335	1015.18	639.947	577.465
1771227_at	YCL011C	GBP2	8640.94	8497.61	9666.98	8618.15	8325.52	8630.54	8933.73	8675.18	9230.66	9716.91	9012.89	9184.17	8200.64	9117.47
1771230_at	YDR288W	NSE3	1615.77	1137.65	1851.01	1393.51	1099.58	1183.19	1395.37	1330.76	1396.18	1686.45	1596.29	1356.57	1600.03	1314.73
1771231_at	YPL180W	TCO89	1711.12	1761.82	2597.14	1536.98	1104.82	1349.28	1326.81	1114.05	1242.48	1510.62	1647.99	1699.49	1744.43	1148.48
1771233_at	YDL104C	QRI7	608.384	899.175	823.122	696.541	482.397	659.446	637.357	562.199	754.089	524.3	712.532	711.948	856.69	596.585
1771234_at	YGR218W	CRM1	3257.47	2878.41	3633.8	3236.76	2746.81	2852.19	2996.68	2642.99	2551.22	3066.72	2782.05	2604.53	2926.08	3494.72
1771236_at	YGR036C	CAX4	530.126	408.887	458.623	677.508	787.21	695.219	689.504	790.158	688.497	683.606	564.712	377.592	624.489	613.282
1771240_at	YDR109C	YDR109C	888.061	804.728	1187.19	915.584	828.172	913.005	1164.64	833.117	775.995	680.183	661.797	733.56	752.736	816.39
1771246_at	YBR252W	DUT1	5955.67	4809.94	3544.7	6590.87	5466.3	5862.41	4111.42	5498.37	5932.05	5761.2	4720.78	3975.7	5136.04	6672.05
1771249_at	YDL008W	APC11	3956.28	3177.7	3552.26	3750.18	2466.45	2427.35	1572.47	2080.59	1794.31	1400.04	1349.74	980.782	1855.9	2081.02
1771252_at	YDL139C	SCM3	620.743	703.33	851.397	549.83	264.314	268.187	249.784	221.24	265.137	325.5	256.873	130.237	470.977	339.444
1771253_at	YOR022C	YOR022C	1173.75	1385.73	1579.77	1237.21	716.624	783.952	684.261	557.165	574.222	599.453	600.177	460.003	629.315	717.439
1771258_at	YPL066W	YPL066W	2868.57	3053.45	3386	2623.04	1682.07	2178.23	2281.35	1715.79	1967.74	2615.91	3092.61	2833.15	3228.11	2668.51
1771260_at	YPR005C	HAL1	763.865	753.767	1297.07	632.912	378.225	380.635	418.879	261.093	250.968	338.709	325.778	255.482	722.349	422.926
1771261_at	YHR155W	YSP1	1418.83	1233.68	2086.95	1370.24	931.854	1000.34	1123.67	815.728	798.133	929.453	635.157	657.648	971.366	1268.66
1771262_at	YDL043C	PRP11	797.169	799.376	805.388	1301.54	2001.47	2361.65	2587.72	2265.57	2091.76	2317.58	2667.23	2428.25	1911.85	1416.14
1771265_at	YKR049C	FMP46	2429.52	4977.71	8944.77	2414.33	1628.34	3073.85	4112.55	1703.46	1603.36	1162.93	1342.42	1216.52	1755.47	1888.92
1771266_at	YER036C	ARB1	4606.64	5645.87	6526.04	7092.32	10317.1	12005.2	13248.5	11791.6	11676.2	11930.1	10685.6	10612.4	9523.58	8783.52
1771269_at	YLR103C	CDC45	2003.51	993.439	905.78	1841.61	794.268	383.111	299.892	604.324	539.372	468.961	269.918	204.918	420.564	1739.5
1771271_at	YKR043C	YKR043C	6742.81	5489.71	3097.21	6982.49	6853.24	6797.76	5771.45	7474.54	8203.29	8066.75	7671.34	6893.3	7209.36	7428.48
1771272_at	YPR182W	SMX3	3303.52	4110.9	3600.11	3604.52	2843.9	3575.23	2812.14	3184.12	3405.82	3211.27	3475.11	3272.07	4310.69	3357.8
1771274_at	YOR351C	MEK1	68.254	79.8323	112.069	44.8345	43.0196	32.7249	48.8072	67.859	36.6694	71.1718	41.4404	33.8884	53.1309	20.2386
1771276_at	YPL057C	SUR1	3323.62	2349.38	3230.32	4297.77	4341.47	3269.76	4575.02	2730.73	1421.74	1415.49	2239.91	1697.63	2025.71	1538.14
1771278_at	YOR171C	LCB4	1181.86	1468.41	1016.27	1092.89	979.523	1053.26	1125.48	938.83	925.745	1066.27	1553.51	1787.06	1937.42	1385.63
1771279_at	YBR143C	SUP45	6875.1	6139.58	3873.74	7560.76	10365.3	9886.52	10716.8	10488	11385.9	11459.5	11336.2	11453.6	11420.2	9950.97
1771282_at	YDR002W	YRB1	10274	10495.9	8515.53	12544.2	13193.3	14223.9	13341.8	13977.3	14380.5	14067.8	14000.9	13129.9	13508.1	11582.3
1771286_at	YDR541C	YDR541C	1090.2	1025.79	1052.97	1115.03	958.175	1022	957.719	1025.73	973.329	998.237	903.426	731.857	1072.89	1105.96
1771287_at	YGL012W	ERG4	12563.6	7398.13	4393.55	10477.4	8469.61	7238.05	4572.2	7945.54	7515.02	10776.2	9496.63	9388.12	11951	11309.7
1771288_at	YGR053C	YGR053C	807.17	1277.18	1940.89	805.889	184.958	159.163	86.6642	97.3342	78.8556	40.8839	46.7516	37.1828	128.441	224.492
1771289_at	YDR531W	CAB1	4472.18	4148.24	4546.69	4476.41	3779.23	4099.29	3457.54	3793.5	3850.98	3186.67	3298.9	4204.48	6441.47	5615.02
1771291_at	YAL037C-A	YAL037C-A	311.365	109.577	219.912	318.537	171.862	110.334	92.9828	117.459	71.4219	83.957	118.939	54.9347	65.4609	59.8977
1771292_at	YDR224C	HTB1	23678.9	22653	24392	25212.2	24100	19646.7	18387.9	22335.8	19897.2	18581.4	12774.7	10774.1	14699.3	14491.5
1771293_at	YER168C	CCA1	1512.35	1603.86	1169.87	1623.12	1723.85	1774.35	1739.66	1978.67	2191.02	2493.32	2225.42	2490.42	2115.25	1856.54
1771296_at	YLR091W	GEP5	275.389	252.503	432.507	271.818	265.129	322.888	322.94	271.024	260.423	181.236	223.443	104.173	308.121	266.046
1771299_at	YDR347W	MRP1	2274.77	2941.4	2329.35	2571.45	2084.74	2212.67	2055.33	2523.46	2801.05	2899.9	2891.85	3078.56	2800.71	2565.05
1771302_at	YOR246C	YOR246C	4368.79	4195.19	2953.78	3887.12	3640.73	3438.03	3165.89	3737.84	4387.66	4645.56	4179.03	3956.09	4129.15	4719.44
1771304_at	YLR222C	UTP13	627.097	1164.26	349.017	2318.23	5659.56	6694.52	7017.39	6448.84	7001.35	6784.41	7371.16	8059.4	5341.3	3414.23
1771305_at	YGR282C	BGL2	20164.4	17909.2	14632.2	18616.3	19438	17135.9	14478.3	19041.1	19289.9	20320.4	20116.8	18402.2	23003.2	21152.8
1771310_at	YMR241W	YHM2	8880.81	7006.03	4541	7366.77	6199.8	6687	5385.25	6092.51	6858.75	8321.53	7757.89	8064.74	6046.23	8161.14
1771312_at	YLR131C	ACE2	1958.35	2343.19	1498.05	1683.57	787.432	1006.23	610.019	769.163	1072.21	1334.66	1359.14	525.775	1183.46	851.221
1771313_at	YML075C	HMG1	5448.79	4521.51	6459.92	5102.36	3556.37	4880.05	3739.03	2727.09	2667.08	3406.23	2544.99	1497.59	3521.93	4431.05
1771315_at	YPL096C-A	ERI1	3163.95	3104.55	3375.98	3555.49	2660.12	2954.6	2504.55	2539.64	2945.57	3101.6	3186.15	3317.6	3531.98	3250.64
1771317_at	YMR071C	TVP18	7409.93	7951.81	9267.25	8265.1	6683.61	5982.85	5827.86	6041.5	5280.03	3580.93	3266.99	2099.86	4776.69	5146.41
1771319_at	YPR093C	ASR1	565.854	851.563	1071.24	828.057	764.158	954.985	907.915	792.227	1068.89	1272.59	1883.19	1777.79	1282.66	499.826
1771320_at	YER006W	NUG1	1345.56	2623.26	1324.75	2998.67	7252.62	8662.12	8972.59	9324.61	9730.14	9520.9	10049.6	10008.7	8394.96	6415.79
1771321_at	YCR052W	RSC6	2042.53	1467.63	1354.04	1889.92	1785.64	1920.05	1826.22	2056.02	2383.74	2880.94	2815.14	2634.63	2886.69	2573.07
1771323_at	YFL020C	PAU5	765.404	827.72	1498.74	619.689	314.302	410.827	427.117	286.81	310.938	295.659	316.177	398.594	403.509	739.34
1771324_at	YCL059C	KRR1	706.042	1526.66	887.522	1656.91	3486.7	4538.68	4680.58	4877.2	5189.71	5480.98	5450.75	5350.7	4109.16	2710.21
1771326_at	YOR190W	SPR1	240.863	173.486	223.49	178.156	102.57	115.331	117.132	69.2492	66.7663	52.5517	49.5111	72.9878	180.538	156.19
1771328_at	YHR200W	RPN10	6790.67	5183.08	6218.61	5704.45	3732.57	3134.03	2587.67	3154.6	2885.19	2197.17	2128.27	1946.51	3179.98	4981.96
1771329_at	YOR257W	CDC31	3388.08	3371.32	4060.81	3582.03	2991.74	3075.44	2772.08	2772.88	2930.06	2752.07	3096.55	2827.53	2728.14	2503.79
1771330_at	YDR235W	PRP42	1839.55	1892.84	1965.97	1929.75	1531.04	2081.94	1957.56	1748.35	2211.36	2627.97	2364.22	2445.24	2419.75	2266.93
1771331_at	YGL238W	CSE1	5287.76	5118.32	5157.12	5368.32	5930.77	5801.27	6247.51	6222.99	5983.77	6376.93	5498.57	5545.68	5266.44	5962.71
1771334_at	YGR166W	KRE11	952.744	954.627	860.149	1101.64	1119.83	1371.44	1184.79	1394.99	1880.03	2403.76	2343.08	1932.82	3600.69	2938.93
1771337_at	YDL046W	NPC2	14504.5	11146.3	16005.9	12612.6	10037.8	9465.63	9154.98	8713.14	6567.34	5408.05	5319.74	4215.99	7839.89	6983.81
1771340_at	YLR267W	BOP2	246.187	305.867	757.19	222.634	134.467	207.32	219.102	108.609	82.371	84.4398	100.083	60.0393	129.66	60.0504
1771341_at	YOL154W	ZPS1	1212.24	1001.38	1706.94	946.602	765.35	1158.21	1220	855.995	1016.57	1253.07	1718.51	1361.35	1015.6	1199.31
1771344_at	YDR534C	FIT1	458.638	481.125	901.762	342.264	214.189	395.389	428.218	191.297	140.35	142.056	227.718	253.806	225.255	262.605
1771346_at	YDR354W	TRP4	3549.76	2082.73	2323.61	3665.54	2615.34	2339.89	1886.89	2484.92	2014.31	1506.73	1837.49	3834.76	4109.26	3347.63
1771348_at	YLR040C	YLR040C	648.871	539.154	458.284	636.014	635.872	784.659	489.583	693.69	741.692	737.28	843.891	671.621	657.689	499.783
1771349_at	YMR037C	MSN2	3045.23	3070.76	4604.93	3110.4	1750.64	1821.59	2032.96	1496.99	1512.26	1723.61	1786.08	1600.44	1889.55	1718.54
1771353_at	YBR121C	GRS1	10733.9	9762.12	5333.63	11478.1	11913.5	12048.7	11111.7	12710.1	13327.3	14865	14263.9	14154.7	13903.2	12950.2
1771355_at	YLR457C	NBP1	614.06	564.881	807.985	583.133	282.139	278.271	296.279	261.247	325.38	321.818	303.982	335.569	407.113	529.264
1771358_at	YHR178W	STB5	781.723	957.955	1349.92	716.853	414.34	564.64	622.903	384.023	399.55	465.103	385.451	390.329	339.147	469.697
1771359_at	YHR085W	IPI1	571.467	993.6	910.523	1804.58	3025.04	3872.51	4266.9	3573.13	4171.16	4865.81	4925.03	5038.05	2984.56	1785.85
1771363_at	YGR213C	RTA1	199.71	216.425	233.625	208.134	178.027	204.409	161.727	158.981	198.894	458.92	624.766	209.983	2814.78	3075.9
1771364_at	YHR140W	YHR140W	4596.63	3035.39	4997.41	3698.75	2011.49	1943.92	1426.71	1001.22	370.087	184.988	169.268	142.623	580.468	1046.18
1771367_at	YHR062C	RPP1	754.86	773.916	598.011	1184.91	1749.57	2111.88	1936.58	2305.68	2503.5	2606.12	2217.27	2176.82	1789.95	1658.53
1771372_at	YOL142W	RRP40	1835.57	2240.06	2169.52	2634.33	3831.37	4103.8	3618.23	4512.78	4759.03	4891.13	3657.72	3450.37	3875.69	2992.08
1771373_at	YHR139C	SPS100	1112.48	904.674	1794.37	839.369	548.233	327.062	616.67	600.023	525.548	347.834	288.19	411.127	226.444	250.677
1771375_at	YBL049W	MOH1	1683.27	1915.65	4462.65	1441.55	920.606	1300.19	1647.97	533.639	403.228	285.639	359.9	309.105	368.985	284.122
1771376_at	YLR231C	BNA5	3480.25	3302.77	4029.76	3338.9	2493.71	2449.28	1790.82	2184.63	1732.56	1250.34	1340.17	1164.94	1603.99	2124.19
1771378_at	YOR047C	STD1	2017.42	2289.57	3574.67	3333.67	3284.65	3819.08	4100.63	3183.32	3264.47	4060.53	4199.66	3951.55	3441.71	2574.36
1771382_at	YDR370C	YDR370C	1142.19	1315.1	1620.44	1140.79	904.092	1062.88	1202.05	1051.65	1046.89	1352.92	1303.68	1399.41	1426.36	1310.78
1771383_at	YPR107C	YTH1	1733.5	1462.94	1645.03	1198.33	695.959	759.976	681.977	710.83	818.497	742.485	614.559	478.916	1130.56	1409.46
1771387_at	YKR003W	OSH6	4340.79	4304.49	4672.08	3929.26	2248.78	1931.58	1551.76	1633.78	1126.03	936.783	829.284	541.257	3062.86	3082.41
1771388_at	YLR437C	DIF1	2953.12	2674.58	2648.45	3804.79	3093.71	2745.76	2202.4	2916.83	2858.46	2547.25	1558.1	1188.25	1642.23	2012.04
1771389_at	YOR353C	SOG2	1259.22	1213.73	1234.55	1182.73	1234.29	1707.05	1757.17	1270.66	1282.5	1357.08	1405.04	1253.67	1995.91	1677.04
1771390_at	YLR274W	MCM5	2639.89	2093.79	1480.27	2225.27	1884.18	1991.17	2183.8	1854.81	1818.64	1724.29	2116.49	1795.36	1780.19	1960.7
1771391_at	YDR490C	PKH1	2319.14	2905.76	4057.18	2136.89	1055.45	1086.35	1191.52	669.065	487.279	518.063	550.716	668.551	865.828	1092.09
1771392_at	YLR214W	FRE1	632.118	506.957	552.576	403.152	551.133	566.754	408.529	1066.2	1925.37	4096.51	3375.37	1324.18	1963.91	1058.41
1771393_at	YFR039C	YFR039C	2187.86	2454.11	2044.23	2006.52	1563.45	1367.4	1457.45	1627.6	1901.65	1843.52	2812.16	2633.03	3190.9	2221.23
1771395_at	YBR151W	APD1	5769.22	4835.02	5821.93	4693.58	3315.48	2800.21	2083.38	3053.4	2776.39	3006.79	2806.05	2114.06	3894.22	4692.33
1771396_at	YOL077C	BRX1	2108.99	4281.61	1566.95	6804.38	11072.5	13000.6	12869.1	12811	13327.5	12898.3	12921.8	13562.1	11449.9	9430.69
1771397_at	YDR458C	HEH2	2051.71	1993.1	2562.58	1895.51	1696.18	1821.36	1938.32	1690	1812.01	2256.92	2289.14	2191.29	2096.16	1765.87
1771399_at	YPL019C	VTC3	2403.66	2145.43	2811.88	2079.13	1799.01	1466.46	1523.67	1994.53	2075.69	1812.79	1667.88	2275.78	1873.07	1998.28
1771401_at	YPR140W	TAZ1	2421.93	2171.14	2806.87	2319.94	1631.62	1654.24	1570.7	1419.38	1227.94	1147.91	1146.77	1162.69	1155.62	1449.91
1771402_at	YDR502C	SAM2	18539.8	20308.3	3934.56	15834.2	18558.5	9441.04	13281.4	19867.5	19115.8	11876.9	9192.67	13072.2	7618.46	11391.1
1771403_at	YKR104W	YKR104W	459.782	271.222	482.462	368.784	239.918	305.394	341.305	270.003	218.112	252.263	164.741	171.796	209.54	370.262
1771404_at	YDL025C	YDL025C	2613.4	2708.56	3431.36	2445.49	1981.22	1868.94	1566.58	1933.51	1385.75	1408.81	2316.52	2383.43	3731.56	2450.94
1771405_at	YHR063C	PAN5	11260	7302.37	7581.41	10300	7122.78	5357.82	3372.55	5969.69	4508.94	3778.96	3671.51	3585.39	3668.58	5150.58
1771408_at	YLL015W	BPT1	4019.75	3670.75	6367.46	4029.02	2975.46	3486.3	3563.47	2607.23	2178.6	2316.12	1882.42	1138.85	4064.22	4019.65
1771410_at	YKR098C	UBP11	2019.95	1602.52	2136.46	2406.68	2423.87	2534.84	2279.44	1696.12	820.592	222.789	296.89	300.439	642.339	835.855
1771413_at	YOL155W-A	YOL155W-A	273.433	247.309	171.175	348.237	159.566	134.736	92.1925	111.607	128.444	133.984	87.6318	69.8925	84.1714	113.708
1771415_at	YDR061W	YDR061W	1789.28	2145.85	1980.98	1610.28	1009.12	953.883	1094.42	1062.1	1499.08	1328.08	1273.34	1475.71	995.995	1551.97
1771416_at	YOR389W	YOR389W	532.551	650.979	861.914	368.813	675.78	1120.47	1590.05	696.567	591.428	709.833	596.214	418.095	340.679	359.55
1771417_at	YER136W	GDI1	7720.12	5327.37	8292.37	5675.3	4476.9	3536.91	3696.99	3346.11	1858.79	1714.63	1620	1286.19	3078.63	4010.61
1771419_at	YPL026C	SKS1	2147.29	3078.02	3933.89	4166.5	4407.06	6647.65	8706.41	4188.57	3266.5	2909.03	3799.21	5655.66	2572.03	1553.37
1771422_at	YDL047W	SIT4	2865.1	3124.95	3185.96	4209.8	5340.75	4533.94	4895.29	4954.13	3633.38	3822.97	4022.53	4440.5	3918.18	3215.84
1771426_at	YNL049C	SFB2	1335.61	1546.5	1915.59	1325.38	1227.83	1440.81	1274.75	1306.3	1381.88	1664.46	1565.77	1735.64	2300.41	1886.41
1771429_at	YLR208W	SEC13	5820.41	4855.13	4738.87	5623.46	5522.62	4584.1	4187.74	5485.02	4958.09	4931.63	4293.9	3896.81	5644.79	6336.29
1771432_at	YGR149W	YGR149W	3785.09	4199.85	4489.2	2888.82	930.948	839.4	849.673	656.39	779.926	1298.25	1544.18	991.743	3598.34	2559.83
1771433_at	YPL151C	PRP46	1260.81	1182.56	1614.42	1126.17	937.902	1214.27	1364.02	1370	1697.59	2084.26	2091.04	2054.47	1602.7	1236.55
1771435_at	YDR043C	NRG1	1618.09	3178.35	5042.93	593.981	283.344	383.615	558.777	658.821	1633.35	3804.38	5221.55	5037.9	2709.9	1349.74
1771438_at	YOR217W	RFC1	1776.46	1579.82	1749.14	1789.53	1929.58	1834.92	1863.1	1937.52	1919.45	1950.89	1593.69	1573.37	1665.79	1964.04
1771440_at	YGL171W	ROK1	473.998	1091.69	609.257	1916.97	4969.36	5636.27	5990.87	5909.58	6031.86	6387.58	7051.1	7711.04	4802.22	2581.77
1771442_at	YLR376C	PSY3	879.012	630.233	699.313	619.511	231.718	226.608	249.916	194.317	184.766	229.517	176.022	166.82	447.584	398.85
1771443_at	YML099C	ARG81	1537.34	1109.26	1784.13	1257.22	768.545	1154.72	1389.4	838.943	1087.32	1352.48	1405.59	1737.88	968.979	584.007
1771444_at	YBR079C	RPG1	3811.64	3848.82	2323.01	5173.16	8238.88	10703.2	10875.6	10469.5	10614.4	12189.2	12434.2	12337.1	9854.8	7670.36
1771446_at	YDL076C	RXT3	1660.13	1500.47	1864.68	1291.88	874.764	768.1	882.123	633.853	912.229	1041.64	1051.18	891.155	1510.73	1305.66
1771447_at	YML105C	SEC65	5172.95	3705.51	3679.76	5275.43	4519.49	4468.75	4014.81	4791.33	4936.52	4738.35	4177.9	3905.62	4271.24	4367.54
1771449_at	YPR135W	CTF4	3578.81	2645.58	3384.1	3806.78	2344.3	1661.44	1512.12	1749.65	1365.74	1294.63	1217.75	1199.36	1300	2327.54
1771450_at	YDL089W	NUR1	1924.28	1654.89	1878.13	1512.32	680.281	558.81	507.34	507.335	504.915	792.72	714.948	597.83	1505.14	1555.69
1771451_at	YOR080W	DIA2	1627.07	1211.7	1472.12	1321.96	868.004	970.328	869.609	1038.52	1190.15	1554.49	1051.3	920.838	1783.76	1531.57
1771458_at	YGR208W	SER2	3146.21	2112.37	1201.24	3956.48	6449.51	6254.96	5118.74	6928.28	6294.71	6876.02	7634.66	6617.61	6645.2	4958.21
1771459_at	YBR131W	CCZ1	1470.27	2266.47	2568.72	1583.48	1303.27	1643.27	1587.67	1478.08	1676.47	1772.51	2074.51	2365.52	2295.71	1584.96
1771460_at	YOR049C	RSB1	167.034	204.287	735.149	192.647	108.884	195.856	394.269	73.4644	60.6304	89.8385	119.309	108.185	308.615	422.068
1771461_at	YLL006W	MMM1	866.005	1079.95	831.875	965.038	867.247	915.371	660.857	904.908	975.853	1189.2	1628.05	1035.22	2591.57	1133.82
1771462_at	YLR234W	TOP3	190.258	153.227	207.514	234.089	152.554	109.253	113.34	101.065	110.706	63.377	68.1102	65.2055	95.0124	89.3525
1771463_at	YPR010C	RPA135	1567.82	3693.2	1352.44	3617.67	11831.4	15410.2	16197.6	15621.4	16202.8	16591.8	15547.8	15396.8	11766.5	9316.7
1771464_at	YAL035W	FUN12	6833.77	7558.59	6077.12	8009.07	11089.3	13017.7	13037.9	13121.2	13885.6	14169.8	13607.3	13562.6	12661.3	11311.5
1771468_at	YMR123W	PKR1	4245.89	5129.92	3480.74	4663.43	4401.19	5182.27	3808.75	5059.81	5577.66	5613.43	5162.69	4238.45	6265.74	5576.48
1771469_at	YDR292C	SRP101	2819.66	2521.88	2283.53	2627.19	2609.83	2527.19	2284.45	2799.91	3216.23	3201.3	3324.81	3183.43	2719.7	2825.25
1771470_at	YMR010W	YMR010W	3485.55	2616.5	2601.02	4225.79	3411.68	3302.86	2811.26	3496.16	3524.32	3807.71	3068.5	2470.27	3976.59	3142.58
1771472_at	YKL019W	RAM2	2730.78	2289.49	2669.02	2246.26	2023.5	2156.7	1803.74	2167.28	2435.87	2627.63	2376.5	2085.05	2418.83	2941.38
1771473_at	YOR238W	YOR238W	2985.54	2361.09	2421.95	2893.82	1943.38	2212.72	1847.61	1837.65	1858.21	1987.34	1826.13	1470.4	2438	2655.49
1771475_at	YDR390C	UBA2	2057.2	2079.96	1926.05	2313.56	2438	2126.82	1830.28	2434.62	2311.87	2492.2	2236.3	2238.55	2783.19	1885.12
1771479_at	YNL259C	ATX1	6497.53	7868.7	5900.39	6738.58	5674.05	5823.66	4795.39	6498.11	7129.72	5624.24	5490.37	4026.11	3655.5	5536.63
1771489_at	YOL132W	GAS4	330.777	256.686	303.353	319.255	291.631	393.463	296.788	358.113	487.81	547.281	677.421	502.91	297.611	253.12
1771490_at	YER126C	NSA2	1301.93	2529.66	989.818	5322.71	10437.5	12338.4	12367.5	11742.6	11638.9	11853.5	12011.7	11210	10396.6	6270.36
1771492_at	YGL189C	RPS26A	17052.2	18153.6	13722	17624.7	18115.1	18635.3	18876.6	18485.9	19755.5	20655.4	20607.9	21665.4	20046.1	20799.4
1771493_at	YIL115C	NUP159	6550	5978.33	7828.85	6471.66	5321.02	6032.14	5733.86	5595.79	5033.25	4602.8	3633.83	3101.91	3981.78	5355.03
1771495_at	YDR528W	HLR1	3681.59	4131.52	2224.4	2559.4	572.554	365.655	513.414	580.824	1142.62	1509.35	1053.63	1187.09	1976.36	2775.48
1771497_at	YIL069C	RPS24B	9036.28	8715.49	6362.73	12650.4	17254.2	18817.9	19422.5	18531.9	19737.4	20008.5	18914.6	17990.9	16665.9	19665.8
1771498_at	YGL156W	AMS1	3620.57	3497.63	6514.97	3540.22	2723.33	2571.04	3007.36	1893.48	560.034	133.923	194.386	141.829	758.499	1033.6
1771499_at	YNL111C	CYB5	3638.76	2847.87	2673.6	3712.75	3567.94	4461.84	4322.08	3259.79	4100.58	5181.71	4196.49	2695.74	4078.69	4081.38
1771500_at	YMR078C	CTF18	1686.3	1277.72	870.032	1755.98	1097.94	692.741	507.371	969.38	934.459	859.403	493.314	513.404	685.515	1468.47
1771501_at	YPR017C	DSS4	1855.83	1692.85	1694.76	1671.21	1122.35	1113.04	1044.97	1094.56	1276.72	1548.54	1544.7	1770.32	1341.87	1535.95
1771502_at	YPR043W	RPL43A	21759.6	22276	17678.7	22136.7	23090.6	23209.2	23610.5	23232.5	25026.5	25514.3	25694	25992.3	25168.8	25240.8
1771503_at	YAR035C-A	YAR035C-A	482.199	455.452	459.506	373.218	227.321	215.403	241.845	140.132	113.214	102.073	107.186	202.06	86.2003	93.3681
1771505_at	YCR090C	YCR090C	2573.19	2018.41	1549.32	2641.36	2522.52	2789.9	2033.15	2562.34	2690.04	2286.8	2002.2	1693.01	1691.17	2957.8
1771507_at	YNL152W	INN1	2136.45	1750.57	2201.27	1786.81	1152.15	1223.55	1320.66	1137.61	1210.03	1251.37	1474.4	1545.23	1562.69	1600.31
1771508_at	YGL168W	HUR1	1317.11	1799.07	615.061	1484.55	1638.59	2119.57	2065.84	1173.07	1776.85	540.143	1487.82	2664.5	1608.88	1480.11
1771509_at	YGL055W	OLE1	11101.3	14930	19416.3	12109.9	10708.6	12796.4	14845	8988.46	5708.71	3361.4	3161.54	2893.56	7268.93	8390.76
1771510_at	YGR170W	PSD2	1408.11	1443.33	1846.93	1320.08	1262.35	1311	1429.47	1140.61	1056.36	1321.6	1148.59	1272.41	1490.48	1120.29
1771512_at	YMR225C	MRPL44	2903.37	3535.19	2683.79	2948.02	1722.02	1794.97	1189.79	1672.59	2055.24	1964.25	2046.6	1737.03	2320.22	2719.21
1771513_at	YER089C	PTC2	3381.22	2223.97	2049.23	2885.36	2665.09	2672.62	2395.89	2672.41	2315.15	1958.02	1404.76	1423.89	3099.2	3123.44
1771514_at	YOR349W	CIN1	1641.72	1133.4	1754.44	1558.57	662.182	820.988	921.113	665.41	764.616	1131.41	816.242	836.271	1090.85	1203.17
1771515_at	YML131W	YML131W	1200.84	1629.68	5266.69	1291.58	1163.2	1734.83	2871.72	1047.15	816.888	691.433	559.063	465.749	560.966	374.318
1771518_at	YOL144W	NOP8	300.824	576.92	458.13	1244.26	3245.89	4554.98	4671.56	3875.21	4052.64	4143.05	4510.61	4997.33	2871.49	1620.67
1771519_at	YAR027W	UIP3	5629.43	4827.5	5351.43	4107.09	2537.05	2084.44	1949.85	1589.35	1265.6	1445.56	2184.2	1068.55	4238.2	4854.65
1771520_at	YNL149C	PGA2	5227.63	5313.87	5322.97	5559.57	4649.26	4755.87	3988.33	5139.88	5695.09	5535.11	5495.07	5600.09	5164.92	5731.7
1771521_at	YOR099W	KTR1	9519.5	6203.26	6758.32	9049.8	7733.2	5656.04	4807.89	7075.26	5988.72	4769.62	4601.04	3485.3	6712.83	8345.96
1771522_at	YLR239C	LIP2	931.641	865.352	993.308	864.466	546.671	547.111	480.48	549.425	604.127	581.199	611.624	688.23	1013.9	909.125
1771523_at	YDL160C-A	YDL160C-A	1378.34	1251.79	998.123	1595.6	1295.33	1244.91	815.232	1295.26	1604.23	1771.28	2174.4	1589.49	1933.06	1412.23
1771525_at	YNL161W	CBK1	2766.01	2419.5	3121.03	2757.58	2040.62	2468.48	2577.28	1987.2	2333.62	2914.79	2598.68	2491.56	3058.23	2483.47
1771526_at	YPL132W	COX11	1165.29	1508.88	1595.04	1221.06	773.898	689.167	637.157	846.131	892.369	889.997	757.133	658.737	823.222	951.73
1771527_at	YER088C	DOT6	3843.82	4290.58	6094.99	3804.16	3808.31	4379.68	6508.78	3910.98	3791.96	4500.84	5312.5	6663.31	3892.87	3906.61
1771529_at	YDR380W	ARO10	185.26	167.647	1579.27	230.843	127.245	133.556	231.558	72.2369	55.2542	50.2482	69.0913	42.4347	119.349	84.5335
1771530_at	YCR093W	CDC39	4819.5	4906.41	6414.13	5635.42	5313.83	4925.41	5010.03	5560.28	4139.6	3779.87	3401.77	3594.22	3621.78	3813.28
1771531_at	YJL139C	YUR1	516.497	511.855	536.704	606.085	637.676	810.092	811.488	755.753	944.272	1072.55	1535.99	1266.88	1113.13	832.812
1771533_at	YAR031W	PRM9	183.254	115.772	102.661	158.667	140.688	88.9786	74.4641	132.179	131.089	172.7	107.9	53.5047	122.023	199.341
1771534_at	YPL193W	RSA1	241.399	353.911	490.441	409.92	722.898	899.812	1092.48	902.94	1010.88	1302.14	1419.79	1566.66	663.666	290.808
1771536_at	YER101C	AST2	997.398	1433.48	2065.58	866.515	534.126	634.527	643.664	437.52	439.616	441.727	304.6	282.882	537.33	800.582
1771539_at	YNL242W	ATG2	1715.3	1253.28	2871.34	1788.56	1192.43	1310.96	1534.59	609.135	265.861	166.509	180.256	133.976	287.71	465.27
1771540_at	YNL121C	TOM70	4734.57	4323.09	3941.15	4533.02	4676.12	4468.7	3947.86	5099.02	5101.98	4977.85	4757.49	3994.16	5610.3	5768.25
1771542_at	YNL113W	RPC19	1569.08	2599.29	1560.43	3968.03	7316.64	8846.93	8748.7	8963.41	9667.11	10068	9801.7	9479.54	8283.06	5451.1
1771544_at	YDR395W	SXM1	2027.76	2099.15	1546.98	2549.46	5301.04	5182.47	5732.71	6531.89	6551.14	5957.65	6134.84	6476.32	4644.45	3991.19
1771546_at	YMR004W	MVP1	2835.61	3273.38	4005.46	2767.1	1672.37	1418.78	1397.03	1338.44	1253.14	1222.5	1066.98	685.958	2214.45	2326.06
1771549_at	YNR031C	SSK2	4168.7	3901.94	5020.87	4934.11	3430.9	3350.94	3360.62	2654.3	1997.15	1717.78	1778.62	1772.59	2551.72	2292.83
1771550_at	YAL064W-B	YAL064W-B	94.9537	89.2303	89.0959	97.3207	103.446	83.7604	100.865	84.3951	98.898	107.889	120.213	90.2674	107.169	200.897
1771551_at	YDR520C	URC2	1110.64	1398.38	1867.78	1140.19	1049.37	1440.16	1500.79	1125.61	1424.26	1695.75	1739.34	1737.76	1737.65	1336.2
1771552_at	YDR217C	RAD9	1996.14	2185.14	3013.48	2402.3	2321.65	2353.21	2673.41	2161.66	1937.63	1914.88	2162.8	2634.07	2088.49	1514.56
1771554_at	YOL104C	NDJ1	115.487	156.626	101.903	152.908	97.9328	149.686	85.9438	90.082	73.0087	88.1308	95.7747	62.6253	79.0262	50.6708
1771557_at	YIR031C	DAL7	14661	9131.1	13235	12077.1	8279.46	9336.02	3698.88	6047.53	3112.08	766.833	1135.62	1295.05	918.27	3046.45
1771559_at	YHR122W	YHR122W	1324.73	2015.93	1831.49	1381.78	1258.8	1569.11	1376.81	1703.17	2441.07	2823.89	3303.69	4751.45	4121.37	2271.32
1771561_at	YPL141C	YPL141C	1051.72	1351.63	702.945	1131.84	769.518	620.561	379.704	535.455	569.08	525.582	459.594	173.957	543.912	341.414
1771562_at	YDR067C	OCA6	2528.03	2365.5	3181.3	2757.03	2075.76	2081.44	2199.65	1869.36	2036.03	2399.89	3280.08	2240.37	3008.44	2397.6
1771565_at	YDR184C	ATC1	204.701	340.141	151.183	1096.46	2963.86	3297.98	3391.18	3111.78	3129.29	2964.65	3613.05	4055.46	2618.49	1407.71
1771566_at	YAR002C-A	ERP1	10759.1	7535.05	5643.84	10115.1	8893.93	7092.36	5381.72	8356.54	8339.56	7535.5	6355.63	5498.59	8074.62	9796.52
1771567_at	YDR524C	AGE1	1843.15	1252.6	1900.97	1328.62	1034.53	1094.21	1190.51	1042.55	1100.8	1738.04	1082.03	1142.95	1575.77	1502.64
1771568_at	YBL067C	UBP13	1638.15	1516.79	2447.21	1567.89	1828.85	1766.52	1942.41	1774.82	1617.17	1881.81	1667.58	1427.9	2134.77	2027.38
1771569_at	YDR428C	BNA7	1078.65	1363.44	1072.26	1299.51	1850.32	2662.04	2537.73	2375.97	2637.22	2296.32	2322.63	2571.97	1301.18	1469.63
1771574_at	YDR213W	UPC2	1503.08	2952.47	2226.51	1521.18	1531.8	2348.43	2168.65	1509.47	2191.71	2448.6	2427.94	2020.48	2092.43	1973.57
1771575_at	YGR089W	NNF2	1623.25	1485.47	1449.29	1636.73	1595.54	2037.38	1914.18	1885.87	2092.38	2844.2	2456.56	2296.52	2270.39	1677.67
1771577_at	YBR015C	MNN2	6452.89	4872.43	5054.19	6395.27	6461.26	5638.79	5763.82	6288.79	5522.37	5253.81	4383.05	4144.63	4594.85	5698.14
1771578_at	YDR036C	EHD3	2018.93	2270.54	3373.65	1777.39	1374.89	1849.56	1810.54	1437.28	1504.4	1668.64	1885.55	2283.53	2245.32	1951.87
1771579_at	YOL127W	RPL25	20350.2	21387.2	16408.9	20861.1	22242.3	22765.2	23285.2	22692.3	24055.4	24718.1	24545	24960.5	24730.2	24895.3
1771580_at	YKL161C	YKL161C	730.095	590.485	775.536	540.608	388.604	554.682	467.624	660.679	1499.03	3777.46	2915.89	1542.66	4267.58	2164.71
1771585_at	YOR008C	SLG1	2806.77	2155.56	3217.12	2402.02	2564.18	2143.45	2407.21	2231.24	1998.27	2002.47	1891.57	1779.49	1964.42	2426.17
1771588_at	YMR179W	SPT21	684.371	383.622	425.897	644.003	254.129	171.693	123.028	178.902	172.072	127.568	82.0025	54.3532	128.385	633.759
1771591_at	YDR297W	SUR2	3028.76	1874.93	3558.33	4698.87	5825.96	5067.26	6608.84	5108.36	2752.22	1692.65	1307.74	1213.51	1170.66	2915.4
1771596_at	YOR298C-A	MBF1	13483.2	13394.7	18106	12464.5	7214.72	5934.04	5138.63	5764.18	5726.56	5000.33	5706.47	4498.99	9192.92	12230.5
1771598_at	YOR061W	CKA2	4880.1	3042.46	3332.56	4863.45	5051.28	4896.43	4707.09	5026.26	4611.38	4840	4679.05	3912.3	4633.01	3777.56
1771599_at	YIL112W	HOS4	1643.05	1926.02	2448.52	1740.81	1491.23	1815.47	1706.91	1414.94	1545.56	1762.34	1793.79	1752.78	1665.57	1134.07
1771602_at	YGL172W	NUP49	3046.32	2510.51	2839.88	2825.85	2547.6	2452.13	2444.51	2878.01	3143.97	3449.96	3143.48	3228.12	2995.6	3421.56
1771609_at	YFR025C	HIS2	7658.65	5576.21	5988.03	6920.93	4440.4	3724.67	2848.33	3325.62	3005.68	2926.53	3297.77	3634.57	4794.83	4386.45
1771611_at	YIR004W	DJP1	2616.86	2341.37	2689.28	2372.8	2005.8	2026.88	1947.78	2113.98	2400.72	2569.2	2761.6	2353.31	2470.09	2042.48
1771612_at	YPL138C	SPP1	968.525	1096.98	1476	1041.83	769.984	937.674	886.629	844.682	1055.69	1171.49	1190.08	1183.5	1093.63	792.715
1771614_at	YDR306C	YDR306C	1910.45	2893.63	3884.33	1907.83	1249.5	1501.05	1640.86	940.564	1157.41	1143.63	1518.23	1503.25	2303.01	1677.86
1771615_at	YKL183C-A	YKL183C-A	110.171	106.825	82.2361	112.663	86.2217	79.5172	77.0293	66.0497	71.0861	136.564	121.286	129.152	108.891	70.958
1771619_at	YGL047W	ALG13	1740.64	1694.52	2001.16	1470.32	1052.02	893.11	671.991	843.867	591.511	266.482	256.222	142.024	560.391	897.317
1771620_at	YPR162C	ORC4	1375.35	1567.31	1476.06	1717.12	1434.13	2028.14	2074.02	1574.23	1851.2	1900.41	1800.04	2386.8	1359.55	1020.17
1771624_at	YDR453C	TSA2	531.349	1274.65	4080.64	452.69	393.128	920.078	2284.37	425.328	430.056	416.569	421.669	384.292	337.475	232.972
1771626_at	YKR081C	RPF2	723.168	1745.53	871.916	3572.32	7731.33	9950.01	10478.7	10105	10989.4	10929.7	10153.7	10838.4	7389.41	4971.16
1771627_at	YGR295C	COS6	5453.99	4462.4	6494.76	5071.92	3986.06	3461.18	3177.66	2977.23	1706.27	1064.48	700.212	507.969	1894.03	4379.47
1771629_at	YOR213C	SAS5	577.345	664.734	797.354	650.39	1085.77	955.191	1144.63	1301	1295.38	1281.96	1445.66	1498.24	1756.83	1214.2
1771630_at	YDR272W	GLO2	5183.79	5025.61	5715.89	4849.47	4122.91	3990.94	3693.76	3767.56	3431.11	2723.45	2533.83	2123.24	3773.62	3425.31
1771632_at	YDR273W	DON1	972.03	870.737	2153.41	795.064	467.273	632.581	771.714	443.857	431.143	362.268	277.505	296.728	423.18	808.709
1771633_at	YPR191W	QCR2	5095.92	5782.33	5954.65	4833.98	4333.28	5695.75	5584.92	4752.88	5029.36	3450.14	3938.7	3995.92	5855.17	4548.47
1771634_at	YJR046W	TAH11	1159.8	1467.36	1900.68	1031.63	920.72	1283.39	1264.61	1152.81	1659.77	2227.24	2267.94	2236.08	1933.16	1864.89
1771636_at	YNL212W	VID27	3032.04	3112.91	4128.24	2753.19	2018.45	1785.42	1590.03	1617.86	1483.93	1454.64	1334.89	942.098	1826.4	1810.36
1771638_at	YDR237W	MRPL7	1800.62	1770.5	1420.3	1701.3	1190.33	1247.36	1021.87	1396.08	1832.14	1835.48	1918.2	1790.07	1747.82	1738.24
1771639_at	YLR410W	VIP1	4335.74	4175.42	4551.07	4206.67	3783.27	4065.59	4174.37	4141.69	4030.52	4082	3987.92	4403.16	3939.69	3549.13
1771643_at	YGR223C	HSV2	1693.83	1563.79	2687.09	1195.42	575.087	638.32	659.897	529.278	509.18	459.227	592.043	557.951	894.356	1044.6
1771644_at	YOL133W	HRT1	2118.49	1940.91	2631.59	1640.88	1072.56	1183.68	1226.56	1076.71	1182.74	1313.17	1268.66	913.426	2114.85	2026.56
1771645_at	YPR151C	SUE1	1266.02	2151.61	5963.51	1129.8	408.126	406.647	527.946	218.713	160.252	94.7583	137.389	145.05	137.009	136.878
1771648_at	YML032C	RAD52	1541.66	1238.82	1576.97	1550.72	939.263	786.596	668.1	938.683	921.06	843.552	589.082	538.585	1052.36	1357.23
1771649_at	YGL242C	YGL242C	5018.94	3665.69	3848.71	5160.53	3821.87	2633.78	1726.9	3098.26	2309.4	1218.95	966.136	422.803	2583.91	3300.91
1771650_at	YBR267W	REI1	408.492	813.531	779.436	1906.97	4240.18	5862.34	6200.57	5225.15	5554.32	6236.67	6029.23	6595.37	3396.38	2022.49
1771651_at	YER100W	UBC6	3206.23	2358.75	2698.13	2782.37	2452.75	2050.95	2050	2273.66	2006.83	1799.31	1525.78	1350.52	1734.14	2204.66
1771652_at	YML096W	YML096W	947.089	835.91	666.563	1555.61	1691.95	1881.91	2021.78	1859.21	2080.49	2205.19	1928.37	2308.9	1792.96	1608.63
1771655_at	YDR227W	SIR4	2241.92	2311.65	2743.56	1969.96	2297.22	2285.41	2622.52	2142.15	2409.02	2793.2	2750.49	2891.6	2901.55	2082.64
1771657_at	YDR525W-A	SNA2	9504.66	9014.77	11577.5	9442.67	8304.61	7520.79	7932.2	6875.65	5191.74	2801.14	3080.79	2903.85	5160.63	4876.57
1771658_at	YMR309C	NIP1	2694.78	2400.57	1597.95	4156.53	8603.37	9328.39	9830.38	9569.28	8973.37	9993.18	10002.9	10093.5	7469.59	7475.93
1771664_at	YMR315W	YMR315W	6795.69	5951.09	7889.59	5387.77	5083.36	4799.68	4152.56	4445.31	3056.59	1758.04	1226.13	896.344	3529.03	5848.46
1771670_at	YDR506C	YDR506C	644.124	747.987	934.418	626.949	678.733	739.023	777.995	514.513	429.858	468.453	478.326	385.727	686.419	391.607
1771671_at	YDL159W-A	YDL159W-A	23.7985	20.3149	22.6476	36.6754	32.1395	25.4029	21.5237	35.6841	25.7163	22.0772	22.436	17.8206	29.8505	37.7999
1771675_at	YFR002W	NIC96	2579.47	2417.59	2447.2	2520.5	2935.37	3218.19	3593.58	3116.52	3233.82	3958.65	3479.85	3547.26	3229.77	2875.45
1771677_at	YHR060W	VMA22	3737.26	3725.35	3316.7	3883.89	3149.06	3323.79	2664.6	3176.59	3071.32	2642.76	2814.07	2446.19	2911.1	3131.1
1771678_at	YDL133W	YDL133W	2175.31	2521.72	3641.67	1953.17	1251.71	1551.47	1507.09	1426.79	1645.24	1884.64	1982.7	1794.45	2570.76	2445.36
1771679_at	YIL090W	ICE2	2177.74	2546.81	3295.24	2536.09	3960.74	4239.36	5146.45	4286.27	4320.26	5553.37	5258.05	4932.23	3889.21	3727.07
1771682_at	YOR344C	TYE7	1293.7	1788.07	2271.4	2256.51	2219.85	2623.16	2727.29	2062.76	2536.27	2524.95	2960.39	3123.84	1087.13	890.523
1771685_at	YLR077W	FMP25	1312.86	1363.04	1766.65	1474.92	1501.69	1777.81	1919.84	1528.38	1430.33	1284.73	1287.1	1220.51	1140.89	1527.28
1771686_at	YIR006C	PAN1	6954.83	5747.87	5992.52	5784.04	4614.53	4287.71	4145.43	4493.96	3845.82	3200.97	3237.58	3066.04	3879.26	4324.54
1771687_at	YGR204W	ADE3	11760.5	12132.6	6946.64	10651.9	14358.4	12185.2	11745.8	16078.4	16163.7	12518.9	14136.2	15203.4	15376.2	14137.6
1771691_at	YHL048C-A	YHL048C-A	1928.22	2256.29	1840.44	1245.17	388.07	436.522	444.907	381.364	465.742	395.321	428.073	415.307	443.442	608.119
1771692_at	YGR087C	PDC6	10281.5	24959.4	20333	10981.9	12066.1	9898.94	14286.6	15069	14491.6	6526	3753.04	8678.86	1818.94	1342.86
1771693_at	YHL006C	SHU1	570.328	546.287	519.178	522.324	380.635	372.387	372.611	318.896	362.547	327.405	343.079	358.595	320.875	409.375
1771695_at	YPR001W	CIT3	216.95	203.011	220.69	227.377	212.189	233.96	210.077	204.454	160.808	111.159	114.839	60.4903	214.264	114.387
1771696_at	YOL148C	SPT20	1673.71	1977.67	1991.57	1788.33	1212.4	1225.36	1203.68	1227.97	1459.15	1543.3	1748.78	1947.6	1621.84	1346.9
1771700_at	YNR047W	FPK1	2614.17	2468.47	3865.74	2253.35	1807.22	1783.4	1920.75	1567.58	1523.24	1907.48	2222.82	1941.41	2714.09	2187.38
1771702_at	YJR152W	DAL5	27998.6	24492.5	22332.7	25506.5	22699.6	19666	12617.2	14389.8	6328.83	2126.65	3299.48	2493.93	2521.42	2833.99
1771703_at	YDL182W	LYS20	3069.82	4728.35	5643.43	2134.93	2144.71	2529.21	2359.8	3969.02	7192.93	10705	15261.8	19063.4	8261.1	7903.1
1771705_at	YER150W	SPI1	3613.13	9247.89	15343.3	3226.6	2431.26	6206.58	8609.93	2195.04	1691.18	712.349	839.307	863.116	953.665	1384.92
1771706_at	YBR154C	RPB5	2434.35	2590.04	1344.17	5350.37	8345.66	9602.11	9625.07	9395.02	9019.1	8823.42	8392.59	8198.14	7533.43	5845.84
1771708_at	YDR081C	PDC2	1480.02	1522.37	1793.29	1630.44	2218.04	2473.36	2538.62	2575.36	2985.17	3525.11	3632.79	3533.73	2881.47	1910.32
1771710_at	YDR083W	RRP8	371.146	626.572	423.927	1169.17	3580.72	4563.76	4671.77	4739.48	4883.33	5666.03	5531.35	5783.19	3558.97	2119.83
1771711_at	YAR008W	SEN34	2262.3	1119.18	1157.79	2092.35	1186.22	520.662	286.439	892.118	728.083	560.485	317.817	202.25	628.608	1945.34
1771712_at	YER066W	RRT13	1480.53	1289.6	2290.44	1093.48	395.624	603.041	729.361	324.75	228.279	223.103	282.419	316.357	309.194	517.223
1771713_at	YBR257W	POP4	798.399	1201.41	1310.46	1311.02	1421.2	1631.35	1725.44	1572.03	1785.12	1933.46	2130.57	2293.09	1811.26	931.475
1771714_at	YGL190C	CDC55	3742.98	3330.4	5437.49	3987.21	3160.08	3205.49	3618.24	2730.19	2243.21	2714.36	1959.53	1557.59	2263.54	2480.8
1771716_s_at	YDL243C	AAD4	2990.51	4277.53	3870.3	2632.89	5164.8	3043.34	4509.44	6295.43	4264.62	1574.16	1922.3	2110.18	2311.58	2535.09
1771719_at	YMR180C	CTL1	1382.7	965.301	1583.9	898.026	868.832	1010.97	950.277	964.988	1264.85	1677.31	1443.52	987.37	1771.78	1635.7
1771722_at	YDL230W	PTP1	1503.56	1751.92	1969.94	1403.82	825.565	875.299	635.315	749.583	772.829	860.328	829.314	701.672	1360	1283.09
1771724_at	YAL053W	FLC2	4727.1	3998.48	4872.94	5180.35	5015.48	5211.8	4805.87	6054.28	6979.59	9484.08	9778.04	7190.79	10757.9	7440.31
1771725_at	YLR243W	YLR243W	752.61	965.201	809.721	1719.21	2949.51	3533.36	3703.2	3337.64	3353.41	3501.15	3445.63	3674.75	2459.88	1848.01
1771726_at	YJR010C-A	SPC1	2842.16	1738.68	2843.47	2165.39	1380.18	1510.94	1554.42	1080.77	1090.56	1630.39	1801.57	1320.71	2629.01	2655.3
1771729_at	YDR186C	YDR186C	3465.18	4576.1	6142.38	4392.77	4067.73	5059.84	5601.63	3962.25	4125.03	4380.2	4986.3	5781.02	4542.72	3086.6
1771731_at	YLR436C	ECM30	3492.87	3512.2	6323.27	3762.65	2704.64	2770.21	3194.77	2152.65	1782.19	1851.65	1763.93	1880.68	1490.95	1898.14
1771733_at	YGR084C	MRP13	1496.64	1759.89	1133.43	1801.16	1653.61	1693.07	1696.81	2042.4	1878.05	1780.39	2050.47	2344.83	2312.89	1921.13
1771734_at	YKL011C	CCE1	1425.36	1416.02	1244.9	1464.38	1180.08	1117.38	863.378	1146.6	1211.15	1219.66	1109.2	854.943	1339.85	1099.84
1771735_at	YCR024C-A	PMP1	12276.2	12895	13478.8	11017.1	11228.2	10992.4	12477.1	9775.24	11926.1	13060.4	12853.9	11270.7	10820.1	13140.1
1771736_at	YDL095W	PMT1	7827.63	4796.33	3839.12	6648.94	6490.8	4695.72	3740.23	6591.44	5698.43	5605.73	4633.17	3868.43	5389.94	7824.03
1771737_at	YNL153C	GIM3	2486.42	2122.15	1574.6	3176.29	4313.33	5941.83	4871.48	5508.84	6142.94	5503.54	5647.66	5241.52	5184.49	5299.52
1771738_at	YNL270C	ALP1	154.202	235.369	737.958	128.888	110.514	321.903	496.335	101.112	79.6239	104.548	224.469	209.295	75.0652	113.202
1771743_at	YJL208C	NUC1	811.876	848.007	524.641	1781.76	2739.4	3231.83	3073.68	3397.23	3330.78	3175.43	2905.4	3353.3	2521.63	2079.28
1771744_at	YKR052C	MRS4	1033.97	846.771	1353.49	647.802	368.397	434.493	354.935	484.842	591.211	1004.45	1181.24	1131.4	954.237	876.626
1771745_at	YFL004W	VTC2	8018	5459.84	6461.87	7123.98	5204.29	3922.98	3345.6	4210.57	3601.93	3479.77	3127.89	3253.25	3525.46	3945
1771748_at	YNL240C	NAR1	1105.34	1742.86	2648.71	1172.3	1840.95	2567.36	2660.68	2640.58	2804.87	2637	2678.91	3652.43	2306.22	2029.97
1771751_at	YBR175W	SWD3	1513.11	1309.82	1175.05	1207.61	994.815	1388.86	1475.9	1470.01	1808.54	1933.28	1794.27	1908.32	1894.85	2238.24
1771752_at	YCL027W	FUS1	661.634	699.085	595.653	723.894	719.99	659.078	334.057	878.388	1156.22	1681.92	1587.72	1385.34	1394.17	952.119
1771757_at	YER024W	YAT2	972.137	1158.61	1766.59	1106.32	879.186	1164.04	1384.16	890.949	893.29	974.244	1009.64	1638.82	1282.78	710.844
1771758_at	YCR095C	OCA4	1564.84	1994.03	2082.8	1870.21	1422.67	1517.62	1298.24	1537.2	1691.55	1554.06	1782.97	1650.42	1626.24	1589.24
1771762_at	YMR187C	YMR187C	1223.46	1295.91	1334.04	1208.28	1189.06	1272.18	1147.89	1203.19	1392.89	1509.02	1601.22	1923.42	1433.25	1379.8
1771763_at	YER163C	YER163C	2916.86	2341.22	2148.82	2744.02	2049.48	2083.9	1485.09	1900.88	1926.64	2014.96	1992.2	1527.6	3423.96	3335.81
1771764_at	YOR101W	RAS1	774.342	1676.59	1539.18	1642.43	4122.83	5487.89	6108.67	4767.08	3880.32	3974.29	3442.54	3366.36	3159.2	2475.22
1771766_at	YLR244C	MAP1	5758.39	5962.99	6368.59	6947.54	7761.36	10369.6	11640.3	9583.17	10265.9	11284.9	10209.5	10791.3	9870.81	8481.97
1771772_at	YGL119W	ABC1	1742.47	1876	2060.32	1870.11	1992.68	2298.08	2219.54	2199.68	2219.24	2153.35	1656.82	1416.43	1940.04	1462.93
1771773_at	YNR037C	RSM19	1687.46	2670.98	1476.56	1702.43	1214.74	1653.93	1308.35	1511.38	2040.23	2649.65	3609.39	3338.18	3656.49	2705.81
1771775_at	YOL047C	YOL047C	417.436	404.594	486.77	503.885	544.046	475.397	460.053	582.666	589.712	787.275	933.709	1577.75	675.025	350.02
1771776_at	YPR025C	CCL1	1178.32	1273.39	1351.09	1070.67	942.411	832.728	801.149	1094.81	1025.77	1236	1133.01	1228.9	1568.18	1465.3
1771778_at	YJR143C	PMT4	5717.04	3006	1775.36	5323.84	4736.68	3459.23	2536.83	4475.22	4119.55	4054.39	3090.43	2969.61	3249.75	6032.33
1771781_at	YLR172C	DPH5	2456.12	3427.2	2388.02	2648.45	4101.87	6449.41	5974.61	6027.39	7568.57	8509.62	7554.84	6693.5	6215.39	6297.61
1771782_at	YDL130W-A	STF1	6346.26	8191.4	11734.3	6422.88	3854.92	4444.88	4664.64	2710.97	1140.46	399.809	523.048	447.035	1581.26	2696.37
1771787_at	YBR165W	UBS1	2013.53	2437.35	2464.33	2022.67	1220.36	1412.99	1264.11	1590.51	1865.71	1978.32	2401.24	2366.54	2607.99	2093.96
1771788_at	YAL007C	ERP2	5944.61	3614	2151.7	5837.76	5028.88	3129.39	1984.56	4474.66	3675.95	2973.37	1993.22	1390.94	3601.56	6234.61
1771789_at	YGR211W	ZPR1	1661.57	2566.76	3203.27	3060.2	5481.51	7206.39	7451.89	6801.83	6419.62	6742.22	6030.01	6171	5388.98	5547.45
1771791_s_at	YBL101W-A	#N/A	1961.31	4687.4	2663.02	3560.45	5212.15	2554.48	2535.73	3141.43	1943.55	3404.88	4475.95	3665.07	3580.04	1188.4
1771792_at	YLR120C	YPS1	1856.47	1550.03	1973.23	1591.89	1395.65	1244.63	1046.27	1284.86	1133.52	1921.38	3062.18	1669.04	3794.38	3273.11
1771794_at	YEL030W	ECM10	360.255	437.221	558.267	320.346	223.833	267.936	290.919	180.542	196.616	211.037	282.307	245.753	239.627	186.392
1771795_at	YDL145C	COP1	8283.99	5465.41	4871.04	8076.07	6983.93	5263.6	4295.47	6644.11	5672.94	5453.37	4406.5	4062.41	5507.83	6817.1
1771799_at	YDR159W	SAC3	1855.96	2082.59	2645.88	2000.12	1745.29	2327.08	2328.41	1704.16	1768.68	2035.96	1733.96	1811.79	1826.79	1905.2
1771800_at	YPL260W	YPL260W	7070.48	6247.51	7280.45	6296.57	4467.4	3837.57	3104.52	3700.43	3721.2	4091.37	4623.43	3847.28	5662.25	4592.6
1771801_at	YLR356W	ATG33	4408.87	4061.74	6487.58	3702.37	2885.64	2894.66	2950.39	2236.05	1590.62	538.178	429.679	382.992	1730.55	1844.75
1771802_at	YER054C	GIP2	389.318	842.872	3278.01	348.278	132.696	142.328	212.071	72.7429	68.0968	68.4852	60.1386	73.0864	119.822	119.393
1771803_at	YMR023C	MSS1	1253.24	1193.56	1365.37	1081.09	570.524	877.306	974.341	558.134	711.435	1002.02	1095.56	1185.07	1162.28	907.772
1771804_at	YOL022C	TSR4	807.036	1284.88	1102.01	1262.61	2216.35	3154.85	3167.38	2999.04	3608.09	3909.28	4052.8	4003.35	2595.84	2253.79
1771805_at	YKL174C	TPO5	2242.63	2261.35	2931.1	2416.87	2465.81	2817.75	2719.59	2548.33	2697.92	2921.76	3437.94	2672.09	3462.27	2820.06
1771806_at	YDR374C	YDR374C	159.051	155.477	130.63	170.135	134.051	104.801	78.9538	97.2152	107.268	101.386	128.015	91.478	183.731	54.6479
1771809_at	YJL052C-A	YJL052C-A	74.8708	58.4742	58.2539	45.8109	60.6339	55.428	50.7073	62.5575	63.6321	102.784	94.2015	64.2724	96.8579	89.0761
1771810_at	YLR049C	YLR049C	3992.39	3232.35	2042.54	3324.58	1253.88	1124.26	512.709	1044.58	1146.57	1240.45	1334.03	519.242	1147.39	2280.88
1771812_at	YMR263W	SAP30	2000.41	1901.3	1479.11	1815.92	1325.26	1231.53	1319.84	1551.93	1834.42	1753.87	1628.98	1378.87	1489.03	1413.34
1771813_at	YNL045W	LAP2	4089.58	3815.46	4598.4	3706.62	2924.69	2840.88	2552.83	2559.02	1944.54	784.079	724.259	642.404	2229.52	3962.28
1771814_at	YHR067W	HTD2	1457.56	1530.98	2156.76	784.62	380.318	465.872	498.44	372.506	345.245	426.069	446.369	488.058	422.561	493.307
1771816_at	YPR118W	MRI1	2966.35	2751.75	2535.56	2959.16	2733.11	2892.19	2431.4	2905.58	3063.72	3030.47	2297.14	1977.53	3100.49	4376.59
1771817_at	YNL169C	PSD1	3699.02	2508.67	2364.44	2867.36	1294.87	1037.47	877.527	1354.54	1779.82	2479.92	2081.53	1298.73	2691.73	2659.26
1771819_at	YCR057C	PWP2	391.148	643.534	350.258	1427.31	5267.3	5853.5	6994.99	6269.01	6103.05	6708.79	6234.11	7321.4	3554.91	2328.69
1771820_at	YHR143W-A	RPC10	2814.46	3066.64	2078.55	4480	6274.57	7543	7508.86	7288.55	8355.35	9631.85	10012.7	9233.52	9313.62	5914.68
1771822_at	YML025C	YML6	1139.47	1410.89	1324.36	1254.05	1183.74	1474.96	1464.4	1457.6	1683.12	1669.13	1893.84	2236.07	1809.54	1603.81
1771824_at	YPL250C	ICY2	1541.98	3243.38	1719.28	5788.07	14701.4	10497.5	10252.9	13535.2	8900.11	2656.2	4620.97	6769.04	5911.1	3861.01
1771826_at	YOL043C	NTG2	1323.1	1382.07	1988.9	1149.34	932.283	1305.36	1409.31	1040.72	1283.74	1499.26	1785.48	1764.11	1457.89	1250.71
1771827_at	YKL206C	ADD66	2142.56	1464.2	1479.19	1763.02	1378.64	1163.49	1079.12	1359.28	1227.62	1240.81	1086.26	1218.44	2014.05	1894.09
1771828_at	YBL001C	ECM15	10079.2	10992.5	12120.1	9346.33	7817.77	7679.08	7785.44	7115.57	6777.77	4809.63	4241.95	3292.04	4747.67	7274.83
1771829_at	YGR253C	PUP2	8946.07	6801.81	7588.54	7709.82	6543.26	5137.77	3990.78	5556.89	4461.02	3118.6	2618.18	2042.7	4969.25	5937.07
1771830_at	YLR291C	GCD7	2124.36	2583.07	2073.96	3340.85	4082.41	4930.85	4589.58	5223.51	4497.25	4225.44	4691.02	5026.24	4630.06	4370.91
1771831_at	YLR430W	SEN1	2329.8	2648.71	3184.1	2332.12	2230.73	2955.59	2953.1	2538.03	2603.16	2783.77	2277.5	2482.21	2194.25	2758.74
1771832_at	YEL054C	RPL12A	6775.07	7364.11	4116.79	9509.78	13223.2	14099.3	14569.6	14867.5	16368.6	17661.7	17022.5	16234.5	15332.6	16489.1
1771833_at	YOL038C-A	YOL038C-A	851.03	798.518	770.983	1038.44	507.801	570.369	485.137	402.423	336.843	295.155	399.187	265.814	599.122	447.091
1771835_at	YIL091C	YIL091C	568.544	1174.47	796.591	2360.15	5852.09	7412.5	8234.6	6621.98	6534.48	7143.99	7638.23	8591.18	5239.66	3012.17
1771836_at	YER146W	LSM5	5658.87	5325.07	4296.45	6570.79	5697.73	5641.48	4900.28	5935.04	6202.32	5660.57	5756.9	5179.52	5043.81	5847.66
1771837_at	YKL186C	MTR2	3230.44	4295.82	3327.42	4384.8	4299.49	4173.75	3823.49	4902.93	4784.38	5324.22	5121.79	4269.74	5574.51	4616.31
1771840_at	YEL047C	YEL047C	5790.33	4746.55	7269.83	6376.79	5445.36	4747.12	5370.29	5121.93	3983.46	1663.43	1075.49	1129.05	754.14	3601.88
1771841_at	YJL024C	APS3	1423.3	1297.44	1092.52	1326.19	1261.17	1418.15	1175.21	1382.28	1597.47	1883.61	1848.31	1716.97	1997.72	1605.96
1771842_at	YML057W	CMP2	4433.71	4152.15	5218.49	3819.13	2524.42	2222.61	1917.91	2135.28	2020.98	2578.02	2654.77	1960.44	4196.13	3743.96
1771843_at	YNL199C	GCR2	1642.59	1775.42	2357.46	2305.13	2545.55	3244.43	3213.81	2871.41	3010.28	3389.23	3639.93	3675.93	2747.11	2025.46
1771849_at	YPR020W	ATP20	6976.54	7906.73	6890.84	5627.28	6014.76	6460.38	7468.57	6667.87	8267.04	7339.11	8081.21	8621.41	7288.06	6607.9
1771851_at	YHR181W	SVP26	6041.31	4459.89	4241.94	5514.9	4127.84	3745.63	3499.5	3595.85	3628.02	3663.92	3152.35	2737.98	4776.69	5380.11
1771853_at	YGL041C-B	YGL041C-B	182.786	173.607	142.961	180.562	134.185	159.16	165.915	149.989	117.617	108.49	60.6579	106.002	92.8152	125.949
1771855_at	YNL252C	MRPL17	1245.28	1364.12	1178.26	1893.19	1788.57	2011.06	1799.75	2008.67	2183.5	2450.04	2487.37	2223.09	2185.26	1518.9
1771857_at	YDR129C	SAC6	7038.75	6501.97	7792.54	6547.15	5665.95	4676.19	4276.3	5381.13	4043.83	3052.83	3646.82	2774.61	7118.04	6024.36
1771859_at	YHR186C	KOG1	2166.73	1704.26	2361.03	1929.89	1723.82	2191.49	1964.3	1549.6	1528.11	1787.2	1609.7	1668.68	1497.34	1624.82
1771860_at	YAL005C	SSA1	19680.6	20600.9	25520.8	19574.7	16191.9	16648.5	19345.4	14707.1	11280.1	5123.48	4683.19	4608.35	10914.4	14305.5
1771862_at	YGL092W	NUP145	3564.14	3658.55	3446.74	4315.91	5440.07	5512.29	5856.16	6019.45	5339.79	5062.68	5433.24	5986.96	4744.11	3948.54
1771863_at	YFL017C	GNA1	5817.49	6831.73	6353.8	6317.81	4404.69	4589.49	3874.34	4349.44	3828.96	2408.97	2312.07	2364.02	2535.41	3465.57
1771868_at	YOR385W	YOR385W	967.162	1248.52	1154.12	788.538	735.12	741.318	677.605	794.697	790.684	1534.82	4086.51	2533.46	6278.58	2896.26
1771870_at	YGL085W	YGL085W	1374.7	924.214	1106.19	1297.12	1043.55	1192	1247.38	1168.71	1242.35	1277.4	1260.9	1132.12	1187.62	1093.87
1771871_at	YAL029C	MYO4	4078.06	4248.17	3501.07	4259.05	4802.6	6167.94	5708.99	5425.71	5391.64	5141.12	4174.22	3865.03	4162.4	4630.7
1771880_at	YKL149C	DBR1	865.846	974.767	1149.32	1001.54	858.931	859.722	779.192	866.687	857.989	788.843	802.224	693.502	985.519	1125.5
1771881_at	YFR001W	LOC1	1630.93	2957.02	2149.27	3563.75	5308.41	6647.42	5803.39	6449.11	6108.64	5838.26	6048.67	5185.8	5259.14	3801.11
1771884_at	YGL063W	PUS2	345.681	401.185	456.191	354.47	486.974	665.258	737.757	618.597	604.965	695.723	600.549	610.114	389.637	585.34
1771886_at	YBR016W	YBR016W	9631.2	9659.43	10464.5	10039.2	7031.05	6459.15	5334.19	5811.59	5061.03	4876.59	7734.99	6164.98	9465.98	6378.38
1771887_at	YMR125W	STO1	4544.99	3827.3	2865.22	4982.38	4573.03	4415.57	4053.17	4820.68	4719.53	4789.1	4465.43	4398.49	4186.99	4157.21
1771892_at	YDR519W	FPR2	5905.63	4585.69	4066.09	5430.79	4511.04	4484.05	3271.34	4263.62	4183.04	3444.91	3132.89	2148.43	4531.53	4837.48
1771893_at	YNL251C	NRD1	5409.94	2691.42	5362.65	4176.13	776.824	786.461	793.011	551.601	510.73	972.743	587.558	645.437	1671.76	2939.15
1771894_at	YJL131C	AIM23	1305.53	2300.62	2291.01	1458.93	763.577	715.291	706.646	592.267	524.77	513.009	658.957	582.072	816.873	796.963
1771896_at	YPL092W	SSU1	2733.1	3109.53	10181.3	3632.13	4412.72	4623.62	5577.7	4388.07	4269.69	6001.97	6619.53	9921.27	7323.67	2456.27
1771897_at	YPR165W	RHO1	12498.5	10201.2	10841.9	11575.1	9435.39	7791.42	6601.83	9162.31	8241.13	8825.23	9125.62	7172.84	11950.9	10508.5
1771900_at	YFL008W	SMC1	3813.72	2018.86	2800.61	3280.2	1803.34	1267.39	1044.63	1254.11	1277.36	1489.7	972.587	1002.11	1333.11	2019.14
1771901_at	YKL205W	LOS1	974.707	862.606	927.547	1064.83	2109.85	2539.06	3288.82	3041.18	2951.45	3279.96	2333.02	3465.93	2304.69	2117.02
1771902_at	YGL066W	SGF73	1328.03	1554.82	2067.76	1312.4	986.462	1211.23	1344.4	1116.82	1227.09	1238.04	1347.2	1928.41	1876.2	1223.62
1771904_at	YGL235W	YGL235W	35.7542	37.2343	30.4861	27.5912	26.082	24.845	30.2065	26.3978	28.363	28.7684	32.7041	31.6916	44.8039	41.363
1771906_at	YML026C	RPS18B	9950.43	11555.4	6638	12488.9	15774	18186.2	18062	19217	21358.8	23353.8	22982.2	21308.2	18797.2	18948.4
1771908_at	YNL160W	YGP1	2135.03	13020	20339.5	1567.07	1176.28	4639.3	13893.5	1130.84	754.288	562.041	1299.09	1389.4	1548.19	2682.47
1771910_at	YDR052C	DBF4	2489.84	1549.67	1981.7	2168.32	1575.42	1591.67	1698.89	1538.38	1603.42	2010.38	1592.49	1491.13	1640.83	1611.68
1771911_at	YMR242C	RPL20A	10428.4	11628.1	6641.26	12483.7	14819.2	15843.6	16590.8	16528.5	17486.9	18126.1	18661.2	18893.1	16504.9	18429.3
1771914_at	YKL072W	STB6	417.536	603.868	575.769	497.25	568.89	573.054	647.802	545.321	636.246	618.93	751.727	1312.89	907.875	497.954
1771915_at	YGL062W	PYC1	16441.9	13868.6	18158.4	16112.1	13466.8	13124	13583.9	11564.6	8588.7	5727.65	6210.35	8904.57	7792.17	2495.94
1771916_at	YBR293W	VBA2	1101.42	1650.26	1003.37	975.596	4648.44	2206.67	3222.41	4535.29	2503.01	1038.99	1541.27	1498.14	1755.86	1422.17
1771920_at	YMR116C	ASC1	18181	15748.2	7842.06	17337.7	21621.9	22371.9	23375.3	22834.7	23902.3	24699.7	24341.3	23875.9	24069	23307.6
1771921_at	YDR141C	DOP1	3390	2734.32	3963.71	3181.44	2775.97	2685.16	2552.4	2614.28	2198.32	2404.96	2055.4	1740.55	2506.95	2598.76
1771925_at	YJL164C	TPK1	5770.82	6279.53	9823.97	5073.08	2910.18	2605.36	2731.38	1502.48	419.54	211.267	433.64	526.19	849.583	1751.8
1771926_at	YNL068C	FKH2	850.837	869.078	1082.9	947.798	1308.57	1464.04	1920.55	1389.11	1518.35	1747.58	1813.04	1820.02	1114.69	981.249
1771929_at	YKR022C	NTR2	1524.57	1710.43	1692.31	1496.81	1281.33	1473.24	1455.44	1261.21	1423.55	1655.4	1805.77	1810.11	1808.31	1221.99
1771930_at	YLR204W	QRI5	3168.48	4310.03	3746.15	2992.71	1939.18	2132.32	1761.26	2106.48	2540.22	2240.91	2654.01	2503.98	2461.05	2494.12
1771931_at	YPR141C	KAR3	1823.51	1534.3	1464.42	1980.9	1257.84	856.074	749.899	1171.39	1238.61	1154.68	883.065	837.613	962.117	1060.9
1771934_at	YOR365C	YOR365C	87.6718	83.4206	102.286	73.0299	45.9382	51.1713	37.1556	38.4337	40.7629	41.366	53.7713	50.1943	79.0006	58.8926
1771935_at	YDR147W	EKI1	1784.87	1696.39	1660.9	1446.18	745.788	768.936	688.665	829.117	1106.03	1112.54	960.28	967.533	886.971	938.289
1771937_at	YLR323C	CWC24	503.245	646.511	1063.14	532.317	543.881	667.415	678.378	613.082	670.706	718.944	650.279	688.519	665.978	601.933
1771940_at	YGR239C	PEX21	977.485	1656.49	2508.79	1341.36	1366.18	3056.27	4929.45	2199.76	3676.28	2940.54	4821.32	5803.3	2247.45	1120.88
1771943_at	YER073W	ALD5	6172.24	5059.72	5105.43	8919.41	10863.1	10937.7	11449.2	11864.6	10463.8	11415.7	12210.3	15513.7	14843.1	8919.99
1771944_at	YIL013C	PDR11	1052.81	1017.64	1434.72	938.158	540.28	685.049	708.924	585.027	578.796	640.077	657.362	702.627	614.871	557.772
1771948_at	YOR308C	SNU66	726.959	729.931	909.367	950.042	978.376	965.919	1223.29	954.807	930.524	1158.8	1134.05	1274.5	822.264	504.599
1771949_at	YMR196W	YMR196W	7550.84	8136.32	16933.3	7701.86	4991.45	4965.98	6417.36	3614.93	1710.68	403.74	585.093	698.526	466.098	801.448
1771951_at	YJL144W	YJL144W	2319.54	2836.1	6467	1461.12	323.204	351.616	307.572	276.761	297.473	291.269	330.439	249.656	699.547	941.815
1771952_at	YJL123C	MTC1	2786.58	3071.28	3412.75	3057.41	3433.24	2974.93	2901.9	3166.01	2296.81	2016.15	2156.11	1835.13	2667.89	2605.38
1771954_at	YBL105C	PKC1	2911.43	2797.44	3074.67	3015.37	2539.81	2728.21	2695.89	2282.76	2433.57	2643.17	2278.72	2269.78	2228.29	2176.25
1771955_at	YBR111C	YSA1	8868.77	9898.67	12180.2	8251.37	5969.63	6384.95	5714.48	5286.59	4679.93	2861.69	2410.95	1640.45	5265.21	6107.22
1771956_at	YML022W	APT1	2401.66	3295.71	1797.9	2981.08	5129.58	7609.71	7546.75	6523.95	8196.13	8901.06	9772.3	9634.4	7749.79	5856.44
1771957_at	YGR031W	YGR031W	1267.97	1421.8	2047.82	1374.19	1529.84	1873.37	2185.04	1396.59	721.124	440.442	588.732	642.423	1069.47	1076.44
1771958_at	YKL124W	SSH4	1598.24	1483.53	2744.78	1332.23	571.636	520.429	607.519	415.925	290.068	382.996	321.122	371.356	879.874	986.772
1771959_at	YJL041W	NSP1	5047.82	5086.22	5587.4	4957.69	5187.37	5640.52	5602.52	5402.92	5809.1	6117.27	6144.88	5991.26	6195.17	5289.32
1771960_at	YDL109C	YDL109C	198.068	127.853	175.843	182.856	186.024	213.105	220.757	256.93	262.23	341.854	374.371	313.452	231.505	155.461
1771961_at	YPR111W	DBF20	1322.87	1290.74	1365.91	1376.9	1008.55	1077.33	1167.76	1167.47	1448.68	1676.9	1902.41	2518.99	2093.98	1018.47
1771962_at	YPR060C	ARO7	4793.58	2936.96	2091.82	4876.86	2988.36	3522.63	2613.38	3217.37	3202.54	3368.34	2971.84	3265.83	2642.86	3348.83
1771963_at	YHR209W	CRG1	886.396	863.631	1155.87	731.09	634.301	500.821	475.912	566.164	720.436	1398.77	1424.8	635.407	2939.82	2368.9
1771966_at	YAL058W	CNE1	1413.2	1791.33	1382.3	1446.38	1333.4	1912.02	1618.59	1551.78	1699.59	1857.64	2100.34	1932.27	1752.86	1274.93
1771967_at	YMR242W-A	YMR242W-A	37.6025	33.37	38.7113	44.3542	40.1922	38.8366	38.3161	37.4547	41.0567	31.7401	24.6026	21.6216	30.5084	31.0296
1771972_at	YHR189W	PTH1	59.5981	73.904	73.3431	53.6073	53.7812	46.614	49.4601	47.491	44.9697	50.7338	57.314	58.4129	51.7676	61.4682
1771973_at	YIR012W	SQT1	1856.6	2431.15	1546.17	4146.29	6541.46	7913.97	7365	8205.91	8551.89	8079.79	7672.99	8629.85	6449.46	4711.56
1771975_at	YMR055C	BUB2	764.993	940.053	891.022	1063.01	907.038	1097.84	1168.72	989.519	1123.97	1310.69	1326.89	1162.51	773.64	452.569
1771976_at	YNL309W	STB1	737.465	464.357	605.219	585.144	268.258	216.475	197.908	249.681	227.858	231.787	162.68	172.995	267.393	429.122
1771977_at	YBR085C-A	YBR085C-A	13920.4	13148.1	17255.6	12533.6	7795.85	6718.91	8868.11	4574.4	3082.49	2276.88	3407.15	2112.7	7440.68	5191.63
1771978_at	YGR252W	GCN5	1524.26	1277.69	1360	1324.68	1147.87	1109.95	1026.5	1247.63	1360.01	1519.91	1411.38	1234.54	1334.38	1146.33
1771980_at	YKL084W	HOT13	6426.79	5264.17	6376.15	7172.61	5234.9	5057.38	3841.93	4600.69	4113.8	2676.23	2378.65	1752.87	2956.91	2918.6
1771981_at	YGL110C	CUE3	1190.54	1550.06	1609.41	1242.93	1063.07	1253.59	1333.46	1147.96	1182.24	1548.59	1655.68	1714.85	1457.16	1056.72
1771982_at	YMR170C	ALD2	7854.83	5885.49	9566.87	7877.57	5520.64	4302.94	4108.99	4182.77	2725.08	656.244	821.886	940.608	522.621	834.905
1771986_at	YGR201C	YGR201C	1959.28	3153.31	9516.51	1855.89	1676.92	2446.92	5557.43	1753.43	1780.58	1648.14	1618.19	1889.03	1146.91	1331.76
1771988_at	YGL175C	SAE2	73.7624	91.5127	54.4784	74.477	84.038	47.6159	61.8683	57.5022	53.6902	40.6837	98.3043	84.5062	95.0888	50.4497
1771990_at	YDR379C-A	YDR379C-A	2756.52	3766.23	5153.77	2644.33	1606.09	1773.47	1471.22	1187.16	608.363	180.403	264.706	144.455	763.438	831.997
1771992_at	YPL043W	NOP4	1261.68	2733.81	1636.75	3649.17	7684.45	8138.93	9140.17	8914.21	7526.55	7970.1	8622.12	9024.03	6514.5	3847.21
1771993_at	YBL051C	PIN4	3509.74	3688.68	4748.51	3490.16	4474.47	4660.78	4690.42	4687.9	3636.73	3834.26	4293.51	4097.62	4528.35	3813.6
1771997_at	YGL185C	YGL185C	778.306	1111.74	1843.97	858.377	883.551	1140.98	1542.51	949.685	830.333	651.976	1147.19	1259.41	1095.47	920.239
1771999_at	YOL053W	AIM39	1458.86	1408.92	1915.66	1365.38	953.708	966.5	892.037	739.67	463.231	200.57	186.589	140.983	582.677	926.716
1772001_at	YOR336W	KRE5	2636.43	2153.88	2431.13	2606.08	2196.95	2574.84	2087.26	2072.63	1908.98	1740.44	1639.35	1458.84	2299.94	2309.54
1772003_at	YNR050C	LYS9	12895.1	10221.1	6036.27	7310.85	5880.65	4935.26	4038.93	6325.56	7200.78	10404.8	17353.2	16887.6	11403.9	9886.78
1772005_at	YBL101C	ECM21	4249.85	4094	7612.83	3806.99	2636.28	3196.76	3581.08	2105.01	1901.39	2563.73	3442.46	2489.09	5545.34	3834.68
1772006_at	YDR383C	NKP1	979.262	1147.38	1221.78	1025.34	560.403	562.723	594.401	533.08	547.472	640.843	556.679	517.876	988.03	814.248
1772007_at	YIL029C	YIL029C	603.349	616.523	744.063	375.03	260.596	255.505	234.807	238.976	286.196	476.532	502.396	163.507	1066.99	632.861
1772009_at	YLR270W	DCS1	4898.1	5621.24	8633.63	3480.62	2796.09	2551.57	2709.63	1937.1	973.153	310.808	386.161	406.898	902.308	1533.61
1772010_at	YCR012W	PGK1	29939.9	28270	28508.6	27336.1	28091.8	28301.5	27296.1	27021.2	25722	23698.3	22965	19205.3	22395.7	26114.7
1772015_at	YDR346C	SVF1	3394.75	3726.71	4069.86	4121.52	5034.76	4938.57	4983.09	5376.35	5290.02	5290.54	4471.98	4615.47	4792.6	4842.68
1772016_at	YIL070C	MAM33	2935.01	3074.43	1968.06	2885.6	2097.55	1666.78	1395.25	2079.35	2309.76	1993.88	1984.01	1784.91	1888.7	2196.83
1772017_at	YDR246W-A	YDR246W-A	206.776	164.889	295.065	150.672	109.822	114.989	134.975	68.8949	80.586	85.9485	75.6262	55.5792	108.624	176.091
1772019_at	YJR025C	BNA1	9008.38	8278.63	8550.26	8737.98	6445.62	6915.31	4910.95	5762.84	5209.8	3499.05	5803.71	5028.91	5917.43	5798.09
1772020_at	YKR010C	TOF2	2136.71	1888.34	1908.02	2350.95	1602.74	1649.23	1528.15	1714.82	1712.58	1891.21	1255.8	1317.82	1154.33	1159.16
1772022_at	YLR150W	STM1	15764.1	13881	10057	14346.3	16775.8	17689	17573.3	18084.3	18561.4	21047.5	20485.6	18846.1	22144.6	20834.3
1772023_at	YKL091C	YKL091C	4307.39	4988.47	10984.8	3557.24	2122.59	1762.96	1480.87	1249.75	705.763	517.587	530.425	565.322	959.233	1494.19
1772025_at	YOR151C	RPB2	6630.62	5767.48	5109.72	6790.81	7075.05	7067.19	7102.89	7420.83	7457.48	8122.88	8112.67	8139.65	7553.32	6408.99
1772027_at	YKR016W	FCJ1	2724.09	2907.91	2521.35	2442.9	1672.2	2019.93	2014.59	1945.51	2246.67	1885.9	2203.86	1762.79	2757.26	2103.9
1772029_at	YMR075W	RCO1	1066.18	1072.23	1314.57	1123.28	797.427	847.229	821.226	760.061	906.192	1220.92	1111.77	959.203	1098.28	819.036
1772030_at	YKL185W	ASH1	6688.86	8446.52	6632.74	6622.6	3031.04	4091.1	3763.82	3080.98	3998.61	4018.76	4791.44	4048.38	3477.21	3441.16
1772031_at	YJR045C	SSC1	9198.99	8517.16	8765.22	7135.22	6931.18	5655.43	5206.83	6517.12	6631.6	8101.38	7718.84	6719.05	9961.24	10352.9
1772032_at	YIR010W	DSN1	2957.77	3139.59	2993.17	3010.38	2037.77	2074.54	1971.79	2622.36	2481.83	2427.18	2140.69	2755.35	1549.79	1455.31
1772033_at	YOR128C	ADE2	8182.69	7891.26	5375.19	8804.21	14347.8	15120	14068.3	14966.8	11575.2	12067.6	15476	15550.7	13529.8	8719.09
1772035_at	YJR022W	LSM8	1150.4	1238.15	1199.41	1080.69	482.566	438.062	324.474	438.839	414.927	359.433	357.141	245.656	832.844	690.439
1772041_at	YDR432W	NPL3	6825.35	8460.39	5146.9	7509.07	8924.98	9008.63	8062.82	9627.45	10027.8	12008.4	14600.7	14602.6	15183.9	7213.11
1772043_at	YDL235C	YPD1	3240.28	2320.12	2320.86	2586.14	2141.79	2070.59	1956.42	2410.25	2854.17	3165.49	2603.7	2307.76	2838.19	2393.97
1772045_at	YGR233C	PHO81	6227.72	6037.36	7831.56	6838.36	3879.67	4805.62	4429.81	2478.94	2497.46	2720.76	2651.57	2403.36	3935.97	3526.75
1772047_at	YNL101W	AVT4	5510.82	4463.81	5671.32	4338.28	1804.81	1954.93	1912.45	1012.24	1087.77	1576.45	1912.82	2210.66	2157.52	2754
1772048_at	YLR337C	VRP1	3839.46	3765.36	4962.32	3484.2	2484.62	2224.04	2219.25	2204.99	2052.28	2641.1	2504.28	1689.32	4696.4	3653.34
1772049_s_at	YDR261C-D	YDR261C-D	8510.11	8674.57	9011.68	7965.28	7747.82	6098.22	7080.06	7199.53	5670.34	7269.05	7364.62	7527.01	7026.06	5407.72
1772051_at	YEL011W	GLC3	8104.21	9435.44	13229.3	7232.04	1559.32	1118.66	1398.24	456.819	302.986	245.08	724.49	1119.15	931.006	1750.36
1772052_at	YLR321C	SFH1	1418.54	1493.34	1219.41	1790.93	2103.02	1746	1933.89	2027.94	1670.45	1762.08	1760.33	2052.08	1533.4	1200.67
1772054_at	YJR078W	BNA2	1687.35	2024.01	3128.49	1630.35	1512.35	1868.5	2122.28	1564.58	1318.83	785.954	1296.29	1319.94	798.284	577.764
1772055_at	YDR247W	VHS1	897.921	671.777	1828.77	836.206	577.528	596.395	1212.43	413.984	330.938	303.884	354.728	279.414	378.789	452.185
1772057_s_at	YDL248W	COS7	995.094	980.595	1400.31	873.398	641.581	661.259	675.666	480.619	388.802	473.138	572.638	370.676	544.535	509.719
1772060_at	YFL017W-A	SMX2	3624.85	4452.64	3918.91	3821.88	2979.1	3228.56	2810.21	3461.12	3891.19	3532.14	3636.79	3536.3	3571.56	3380.6
1772062_s_at	YFL061W	DDI2	284.322	251.937	500.982	261.242	174.323	235.132	316.343	201.749	301.741	608.728	334.947	224.242	511.325	257.136
1772064_at	YLR368W	MDM30	1001.86	1013.54	1290.98	1042.84	1030.93	1341.16	1515.03	1074.77	1270.4	1439.54	1489.68	1676.31	1011.87	881.7
1772065_at	YDR418W	RPL12B	14321.7	13143.4	9469.18	14876.8	17016.9	17847.7	18141.3	17490.6	20046	21914.7	21052.8	20632.8	18975.1	21423.7
1772066_at	YHL042W	YHL042W	220.334	299.369	278.26	207.095	161.364	212.938	155.293	155.183	213.376	348.352	422.584	197.788	556.67	227.999
1772068_at	YJR138W	IML1	5589.94	3711.73	6080.87	4743.86	2761.35	3041.03	2872.4	1386.87	1312.36	1263.73	1181.74	1449.97	1712.8	1773.9
1772070_at	YCL063W	VAC17	1452.25	1077.5	967.331	1315.81	987.602	716.272	494.382	1104.34	1277.15	1510.87	950.212	952.76	927.416	883.77
1772073_at	YPL196W	OXR1	1915.05	2167.68	3603.94	2050.47	1470.24	1313.14	1078.27	1049.29	990.916	803.26	774.806	604.576	1451.81	1761.35
1772075_at	YJR055W	HIT1	294.787	430.113	582.115	540.564	851.518	944.395	1087.66	1108.08	1252.17	1315.04	1235.5	1233.05	871.81	548.299
1772076_at	YGL090W	LIF1	221.804	335.889	352.184	311.573	326.205	345.359	352.649	309.851	340.765	442.977	732.922	619.167	496.685	143.899
1772079_at	YLR016C	PML1	604.598	817.553	658.918	962.703	1102.91	1466.64	1259.03	1278.69	1433.01	1166.5	1458.6	1440.53	975.615	779.726
1772084_at	YBL016W	FUS3	738.594	772.268	863.682	700.179	1276.3	1700.22	1494.1	1655.35	1954.47	2910.29	2584.89	2475.17	1613.32	1591.13
1772087_at	YBR255W	MTC4	1224.02	1626.11	2362.12	1421.66	950.698	1152.37	1150.37	863.307	857.122	916.549	1024.11	944.61	1679.23	1028.94
1772089_at	YAL002W	VPS8	2059.7	1981.78	3030.76	1976.36	1349.13	1710.23	1848.46	1119.94	1011.06	1100.49	923.766	1043.59	890.152	1268.26
1772091_at	YDR505C	PSP1	3773.54	2926.06	4458.36	3784.87	2920.29	2553.88	2656.39	2305.49	1635.76	1499.89	1585.27	1433.97	2032.42	1981.9
1772092_at	YLR147C	SMD3	1910.63	2354.33	2023.86	2194.18	1832.59	2092.09	1862.46	1925.81	2335.27	2352.04	2776.3	2713.6	2434.08	1809.91
1772095_at	YIL110W	MNI1	1229.58	1130.56	899.613	1824.43	2451.21	2402.65	2336.37	2763.72	3062.3	3561.34	3029.67	2989.18	2611.79	2424.25
1772098_at	YMR005W	TAF4	3362.9	3712.32	3749.7	3404.17	2590.08	3104.77	3130.8	2988.38	3183.62	3813.6	4413.92	4714.86	4561.79	3685.96
1772100_at	YGR274C	TAF1	2428.89	2779.09	3654.26	2906.07	1985.81	2343.44	2521.64	1992.23	2211.11	2489.65	2594.07	2720.71	2187.7	1727.01
1772101_at	YML060W	OGG1	1163.52	706.832	651.937	1396.21	1637.94	1459.47	1416.97	1607.71	1649.45	1784.35	1342.47	1394.64	966.673	1558.13
1772103_at	YIL083C	CAB2	2654.04	2776.42	3517.91	2694.84	2573.08	3270.23	3418.79	2767.31	2510.33	1997.4	1494.1	1662.22	2065.13	2499.39
1772104_at	YJR110W	YMR1	1858.89	1848.71	1673.04	1889.88	1908.04	2017.3	1701.78	1762.83	2279.8	2866.72	2995.61	2867.11	3216.17	2680.47
1772105_at	YNL166C	BNI5	2597.54	1892.66	1372.35	2726.81	2351.44	1635.53	1417.23	2146.58	2258.37	2222.79	1788.01	1656.45	1625.03	1940.68
1772112_at	YGR028W	MSP1	2904.7	2844.88	2957.19	2602.86	984.053	823.837	695.971	703.839	729.872	818.297	1131.67	1060.45	1270.88	1125.6
1772114_at	YBR172C	SMY2	1040.18	978.317	861.223	2394.27	4625.1	5905.28	6478.11	4782.42	4499.37	4819.89	4872.01	4844.41	3196.25	2824
1772116_at	YLR429W	CRN1	2910.94	1867.57	1645.78	2619.85	2318.21	2395.45	1624.69	2435.13	2346.06	3022.88	2871.89	2120.03	3762.32	3292.29
1772120_at	YMR083W	ADH3	15027.3	14461.3	13962	14103.5	13503.3	12980.1	11702.6	12659.5	11967.1	11273.7	12102.7	10663.6	12176.6	12727.3
1772121_at	YER148W	SPT15	5587.74	4427.76	4803.96	6130.55	7014.74	7156.03	7653.21	7608.76	7548.92	8453.4	8499.31	7830.84	7789.61	6666.43
1772122_s_at	YFL064C	YFL064C	727.748	1092.36	666.272	1040.88	249.603	281.119	225.876	210.148	320.976	490.648	718.119	491.542	1299.18	795.168
1772126_at	YBR040W	FIG1	123.626	97.7319	79.2943	120.608	96.3201	80.1344	55.1409	61.584	52.84	64.4133	49.877	36.2855	54.4313	36.4035
1772130_at	YDR155C	CPR1	25217.2	25415.9	28446	24196.8	21916.9	22572.3	23058.9	20377.6	18954.5	14231.2	12836	9738.33	20199.3	22329.5
1772131_s_at	YNL033W	YNL033W	133.122	137.761	123.282	128.069	95.0813	84.9534	68.8006	80.1007	107.312	154.527	182.106	138.332	180.342	90.8418
1772133_at	YDR244W	PEX5	1564.18	1733.46	2669.97	1316.71	845.807	1149.76	1151.9	1042.41	1346.3	1694.55	2131.99	2642.81	2003.54	1210.21
1772134_at	YKL178C	STE3	480.958	289.342	339.075	371.268	467.868	444.464	340.446	468.491	369.783	405.63	384.725	262.478	290.957	263.052
1772137_at	YGR033C	TIM21	1986.83	1621.43	2146.83	1985.37	1909.99	1876.7	2054.7	1928.32	1979.68	2567.19	2206.07	2281.46	2179.56	2179.25
1772138_s_at	YBL101W-B	#N/A	12482.8	13076.2	12048.8	10562.7	12568.5	9154.09	11239.4	10098.1	10266.4	10900.3	11276.2	11391.4	10313.1	10638
1772139_at	YHR030C	SLT2	3145.31	2627.01	2839.39	2756.75	2175.34	1984.07	1233.33	3858.74	7563.93	13241.7	15549.3	11627.5	13701.1	7435.49
1772142_at	YGR026W	YGR026W	8767.05	6781.3	8152.03	7385.47	6407.3	4876.8	4393.63	5509.05	4148.45	2833.91	1631.18	889.829	4007.36	6220.56
1772145_at	YLR371W	ROM2	4939.4	4684.46	6842.83	5007.07	3815.42	3845.8	3695.86	3304.78	3351.08	3316.1	3689.1	3059.8	4364.56	3897.3
1772146_at	YDR352W	YDR352W	3834.74	2561.31	3711.94	2633.08	1346.55	1459.31	1563.83	1196.88	1513.95	1983.24	1794.39	1465.56	1918.03	1599.08
1772147_at	YDL175C	AIR2	975.485	839.162	986.546	803.453	530.485	724.925	657.992	591.511	674.525	828.469	706.893	758.221	1188.95	1114.14
1772148_at	YKR031C	SPO14	4658.12	5583.82	6932.73	4214.71	2801.66	2533.87	3011.36	2105.49	2073.79	2009.67	1842.05	1965.42	2617.71	3250.85
1772156_s_at	YGR118W	RPS23A	23175.9	23585.6	22116.5	22852.4	23906.7	23584.5	24057.8	23317.6	24839.4	24801.4	24226.2	25204.1	23645.8	25643.1
1772162_at	YGR015C	YGR015C	952.011	793.902	921.375	806.806	500.981	599.83	596.683	546.179	660.268	667.479	727.976	597.275	780.9	703.725
1772164_at	YBL014C	RRN6	1241.65	1537.91	1989.78	1477.57	1935.91	2547.87	2708.7	2810.08	3171.77	3847.58	3866.04	3821.97	2525.35	1678.29
1772165_at	YOR073W	SGO1	2499.07	2812.39	1778.26	2846.69	2015.6	1442.89	1480.66	1916.07	1488.94	1254.5	723.033	845.517	972.144	1565.18
1772166_at	YDR323C	PEP7	802.693	788.338	1103.31	623.715	337.163	478.898	513.903	436.909	507.432	482.893	423.352	423.361	430.791	589.365
1772167_at	YKL018C-A	YKL018C-A	2951.57	3127.31	3391.71	3385.98	2579.06	3038.41	2752.84	2633.44	2668.02	2151.82	2251.57	2000.12	2044.8	1848.35
1772170_at	YGR217W	CCH1	1921.06	2264.94	2482.11	2239.19	2280.01	2779.16	2672.54	2387.18	2455.19	3415.59	3278.74	3072.38	3208.28	2418.89
1772171_at	YLR152C	YLR152C	2395.84	3860.05	5997.63	1943.18	1037.35	1792.99	2119.9	835.289	1049.44	1790.76	1855.49	3487.94	2494.45	2353.46
1772172_at	YJR002W	MPP10	635.833	956.459	930.018	1292.49	2905.99	3725.69	3788.98	3942.25	3921.7	4418.02	4745.24	4586.32	2835.05	1443.83
1772174_at	YKL082C	RRP14	1433.89	2750.52	2432.14	4551.43	6973.43	7799.81	8132.15	7948.2	7543.37	8524.42	8987.28	10129.9	6454.9	3672.89
1772181_at	YKL133C	YKL133C	1353.93	1582.14	2589.53	1162.84	653.758	798.521	1109.72	521.583	434.878	429.12	404.626	365.243	648.805	506.232
1772183_at	YML030W	AIM31	2879.19	3006.03	3363.55	2294.02	1409.32	1330.37	901.764	1150.39	1071.97	954.033	686.388	530.088	1409.47	1862.9
1772185_at	YNL051W	COG5	2099.04	1890.55	2249.28	2212.24	1327.31	1460.79	1428.45	1393.66	1385.88	1400.91	1312.74	1114.04	1802.7	1604.86
1772186_at	YER105C	NUP157	3831.76	3959.43	3957.92	4048.74	3497.19	4186.77	3702.1	3657.7	4108.28	4540.35	4229.74	4219.42	4368.01	4184.94
1772188_at	YOR059C	YOR059C	3002.03	3279.5	3952.52	3795.73	2064.85	2731.54	2747.8	2196.64	2427.74	2447.39	2388.68	2373.07	2223.81	2061.4
1772190_at	YGL128C	CWC23	1068.58	1468.25	1325.62	1066.34	836.695	1031.52	1123.97	847.345	815.165	329.472	648.11	693.372	879.838	1028.92
1772192_at	YKR071C	DRE2	1778.69	1202.66	983.923	2922.28	3828.49	5046.71	4346.68	3860.78	3844.01	3841.59	3862.14	3831.21	3200.67	2913.65
1772193_at	YLR297W	YLR297W	756.772	1263.06	3223.05	979.739	684.203	1196.69	1806.45	451.591	560.441	389.144	371.368	223.714	296.961	518.999
1772195_at	YPR169W	JIP5	3438	5410.81	3343.31	3880.34	6756.59	7456.92	8581.98	6864.02	5114.94	4942.91	6225.37	5915.76	6450.48	4825.38
1772196_at	YLR259C	HSP60	14518.3	13566.1	14658.8	13368.4	10573.2	10221.7	8301.66	10498.5	10326.9	10426.8	10437.8	8951.59	14389.5	14637.2
1772198_at	YCR102C	YCR102C	388.653	506.852	791.768	427.846	252.421	354.308	309.24	249.222	281.948	264.221	349.369	290.404	302.088	200.527
1772199_at	YNR058W	BIO3	668.459	534.458	615.692	572.207	469.232	595.909	628.558	584.405	837.612	1101.84	1263.36	2243.2	1342.2	785.804
1772201_at	YOR098C	NUP1	1143.04	1301.89	1409.19	1327.95	2400.97	3050.88	3158.31	3029.09	3378.15	4021.85	3921.22	3822.01	2967.37	2267.21
1772202_at	YKL148C	SDH1	4838.04	5062.75	7722.81	4610.7	2908.59	3366.46	3245.99	2408.19	2075.12	969.16	1210.53	1557.78	1572.7	1997.87
1772203_at	YFL023W	BUD27	646.026	1553.67	1543.91	893.061	1873.01	2886.96	2991.1	2518.14	3314.77	3836.94	3948.13	3970.6	2810	1733.17
1772204_at	YER178W	PDA1	19710	16179.2	18580	17931.4	15579.1	13597.7	12236.5	14666.9	12111.1	9399.89	6457.75	4906.98	9722.56	12598.3
1772205_at	YLR319C	BUD6	1096.28	920.446	1255.14	1023.75	805.834	1060.6	1003.99	813.313	935.701	1006.54	933.798	914.238	732.644	754.568
1772207_at	YBL037W	APL3	1774.01	1744.59	2065.04	1999.99	1732.91	1608.56	1580.37	1475.54	1137.95	1048.43	728.945	569.88	1369.67	1636.19
1772208_at	YBR048W	RPS11B	8656.54	8655.6	4771.07	9173.74	11459.4	12835.2	12607.6	12784.9	14014.9	15608.6	15663.6	15588.7	15703.5	15583.3
1772209_at	YIL104C	SHQ1	447.132	536.452	597.999	871.378	1624.48	2027.73	2400.49	2061.82	2403.12	2812.72	2800.68	3067.68	1516.42	1067.07
1772212_at	YKL119C	VPH2	2248.63	2155.73	1723.98	2210.49	1752.26	1807.63	1243.5	1640.22	1459.63	1431.75	1565.06	1254.26	2251.04	2487.33
1772214_at	YGL015C	YGL015C	31.9482	39.007	31.0838	50.6495	47.4773	52.4936	48.0308	48.6626	57.7279	66.0223	78.4025	74.4115	82.9026	38.5126
1772218_at	YMR063W	RIM9	63.4901	71.0726	86.2014	69.2381	46.9333	55.9803	44.706	60.5944	48.163	79.674	134.697	112.658	162.785	36.4407
1772220_at	YDR178W	SDH4	5693.68	6351.03	8840.32	5040.6	4412.36	5392.55	5599.49	3826.29	3099.14	1181.07	1779.03	2112.54	3232.88	3435.51
1772222_at	YMR208W	ERG12	3701.29	2697.78	3047.4	2922.05	2960.26	2678.88	1902.75	2671.69	2020.92	1929.14	1948.44	1544.39	2464.48	2803.51
1772223_at	YDL066W	IDP1	11047.8	8334.91	8819.77	9101.7	7862.88	7326.02	6314.69	7517.05	7330.67	7226	7293.81	7436.72	8503.18	7967.03
1772224_at	YDR202C	RAV2	1984.94	2373.66	3746.45	1523.3	971.824	911.967	719.138	831.297	774.786	720.781	692.6	448.854	1383.8	1360.81
1772225_at	YPL212C	PUS1	870.865	1360.63	952.552	2617.57	5009.22	6395.47	6852.5	6083.82	5637.67	5923.71	6478.06	7986.42	5722.22	3277.73
1772226_at	YAL026C	DRS2	3077.94	2549.36	2213.05	3019.71	3017.94	2384.12	2169.93	2813.79	2278.98	2440.54	2119.28	2281.92	3049.96	3049.17
1772227_at	YJL137C	GLG2	1461.26	1738.67	3380.66	1471.54	805.421	661.198	589.065	600.356	526.318	475.296	323.707	307.913	385.453	432.626
1772228_at	YJR039W	YJR039W	1290.14	1703.29	3653.07	1097.44	427.149	633.235	799.357	359.111	355.466	311.498	405.085	543.686	368.657	1228.88
1772229_at	YKL163W	PIR3	1482.88	1621.3	1309.09	1028.36	1291.8	1153.4	780.177	1412.36	2036.23	3109.67	3389.77	2288.06	4141.98	4964
1772231_at	YHR201C	PPX1	3210.19	3318.42	2926.18	3559.19	3573.37	4691.08	3750.75	4090.67	4174.89	3899.17	3508.57	3159.06	2941.99	3208.5
1772232_at	YLR179C	YLR179C	20835.8	18703.1	14157.5	19275.1	17961.3	15871.1	16087.2	17768.5	17862.5	16319	14595.1	14536.6	14097	16024.7
1772233_at	YGL136C	MRM2	1721.08	2168.75	2160.4	1655.17	1327.69	1723.45	1783.35	1369.61	1611.17	1713.73	1907.26	2073.32	1541.09	1425.99
1772234_at	YGR232W	NAS6	4226.44	2993.63	2913.94	3465	2654.07	2125.34	1297.83	2285.29	1885.52	1489.59	1078.92	689.311	3013.25	3492.65
1772238_at	YEL016C	NPP2	1938.23	2116.27	1606.09	1867.76	1580.68	1886.09	1737.07	1415.61	1654.13	1522.75	1553.29	1958.23	1439.93	1289.24
1772239_at	YNL002C	RLP7	1441.66	2585.62	1677.56	4240.46	7788.17	9577.1	9896.95	9335.43	10128.3	10341.4	9440.15	9559.09	6837.18	5619.4
1772240_at	YLR422W	YLR422W	4207.48	5295.03	8993.9	4566.82	3191.98	4007.96	4569.19	2524.36	2028.27	1903.57	1345.61	1284.91	2467.25	3072.84
1772241_at	YIL014W	MNT3	3007.83	3236.69	3113.9	3170.83	2530.4	2637.63	2649.71	2181.4	2123.9	2485.48	2184.43	2094.82	2460.55	2502.22
1772243_at	YFL005W	SEC4	7436.49	5655.63	6242.56	6762.8	6043.85	4980.06	4110.45	5585.97	4589.81	4327.75	3901.76	3307.11	5325.39	5839.18
1772247_at	YPR122W	AXL1	2250.16	2113.44	2785.34	1820.02	1406.42	1833.36	2038.93	1530.29	2071.37	2581.12	1866.72	2256.25	1631.09	2473.96
1772248_at	YGL225W	VRG4	10857.3	7121.01	5296.09	10299.7	9330.79	8311.69	7954.29	9461.48	9299.29	10021.5	9423.72	7766.26	10008	10616.6
1772249_at	YJR118C	ILM1	4522.79	2423.16	2243.16	3813.4	3301.28	1919.38	1544.86	2742.44	1873.72	1181.91	625.338	412.117	1305.19	3173.65
1772250_at	YML012W	ERV25	13815.6	10033.7	11363.2	12751.5	10669.6	8429.03	6999.01	9936.59	9197.46	7685.95	5903.95	3901.56	8707.97	11539.2
1772251_at	YJL189W	RPL39	15656.7	17260.7	12626.6	16564.3	16979	17047.3	17288.5	18057.3	19000.6	20137.8	20082.2	20342.5	20014.3	19459.1
1772252_at	YOR019W	YOR019W	1054.02	1367.41	2381.61	1007.71	656.128	790.992	872.318	684.277	763.358	890.841	1056.95	900.2	1024.2	583.971
1772253_at	YOR250C	CLP1	2168.63	2030.31	2530.88	2229.01	1391.37	1323.86	1318.96	1174.29	1314.53	1263.3	1183.65	1046.21	1440.81	1392.09
1772255_at	YKL067W	YNK1	6573.17	6614.89	10517.3	6558.59	5259.84	4948.87	5765	4105.84	2638.11	1077.63	1448.52	1209.66	3780.54	5894.59
1772258_at	YMR244C-A	YMR244C-A	2244.48	3108.57	2229.54	2297.85	1954.89	2027.22	1590.82	1842.02	2053.13	1657.96	1541.01	1317.77	1455.53	1600.41
1772259_at	YIR037W	HYR1	10512.5	10261.9	13715.9	9654.11	8277.39	8287.53	8661.83	7929.25	6829.46	3581.2	2804.4	1909.83	3010.21	4987.18
1772260_at	YDL088C	ASM4	2805.59	2660.57	3608.13	3208.96	2844.22	3605.6	3480.43	3203.53	3304.31	3684.03	3624.19	3509.26	3020.65	2422.34
1772261_at	YEL034W	HYP2	22427.3	23058.8	24170.8	22235.1	21814.1	21002.5	22756.6	19658.6	20499.1	19705.4	18159.1	17725	19493.8	21326.7
1772263_at	YGR216C	GPI1	1656.35	1650.26	1597.57	1639.9	1621.8	1785.51	2099.01	1804.19	2324.79	2803.24	2451.37	2510.58	2478.78	2447.96
1772264_at	YLR009W	RLP24	819.597	1362.69	767.984	4011.5	7834.23	9323.62	10171.7	8979.04	8651.31	8650.6	8216.68	8024.15	5975.35	4772.39
1772268_at	YPR091C	YPR091C	2507.8	2805.68	3287.95	2374.11	1885.15	1687.12	1569.22	1503.67	1343.89	1492.39	1266.91	907.07	2153.68	2400.62
1772275_at	YJR097W	JJJ3	332.823	503.699	693.202	576.73	1506.81	2213.34	2297.76	2616.27	3342.6	3546.48	3312.72	3988.88	1801.77	1015.98
1772278_at	YDR285W	ZIP1	302.391	265.792	386.337	269.933	290.054	268.142	267.302	343.059	379.689	583.891	468.575	425.645	413.796	455.474
1772279_at	YMR251W-A	HOR7	33094.7	32467.5	33678.4	32357	29393.2	27993.5	28539.5	26419.7	22205.1	14823.9	20716.7	18468.3	25599.9	23954.9
1772281_at	YHL009C	YAP3	559.286	554.499	531.218	682.715	722.655	847.003	854.09	825	1076.79	1319.65	1344.25	1264.1	1145.67	824.929
1772282_at	YER177W	BMH1	21287.1	20727.5	20557.2	20270.7	18675.7	18338.8	17897.7	17006.4	14998.8	12329.1	11920.5	7678.7	15702.2	15883.3
1772283_at	YER061C	CEM1	696.551	883.486	597.395	975.309	1516.18	1796.1	1298.05	1801.33	1966.07	2509.24	4715.77	4108.51	2498.23	1148.64
1772284_at	YLR225C	YLR225C	3186.54	3300.64	3676.15	2941.96	1437.66	1408.71	1193.52	1280.65	1668.76	2339.11	2467.46	1528.39	4025.84	2410.65
1772287_at	YHR018C	ARG4	13147.4	9201.37	7034.81	11457.1	6790.86	4682.95	3398.31	7260.53	7324.99	7371.78	9042.41	14633.2	14781.6	8467.39
1772288_at	YOR038C	HIR2	3333.88	2882.7	3639.1	3268.39	2042.24	2354.04	2465.63	2071.41	1946.13	2016.62	1349.42	1622.62	1763.53	2589
1772289_at	YHR207C	SET5	2932.47	2816.36	3112.4	3528.24	2940.26	3293.2	3171.06	2939.36	2300.17	1721.9	1532.02	1957.69	1619.54	2156.25
1772292_at	YFL054C	YFL054C	2604.19	2233.62	6366.89	2647.41	1740.31	2090.37	2567.35	1206.64	511.674	309.529	545.638	556.379	399.473	676.744
1772294_at	YLR388W	RPS29A	11611.9	13110.6	6593.09	14575.1	16163.8	17212.2	16901.7	18256.5	20148.3	20854.6	20712.5	20601.5	19282.8	20780.5
1772298_at	YGL160W	AIM14	2639.32	2554.24	3267.61	2522.78	1586.74	1462.34	1373.9	1164.76	952.226	888.528	758.62	762.587	1471.36	2337.5
1772307_at	YML016C	PPZ1	2364.81	1851.58	1923.67	2107.35	2092.36	2499.73	2581.91	2334.79	2490.6	3354.16	2965.6	2067.51	5123.43	3663.21
1772308_at	YAL016C-B	#N/A	1221.03	1929.09	2214.56	1591.99	1038.32	940.166	1103.17	570.281	282.105	235.772	162.591	149.218	747.585	700.308
1772310_at	YLR207W	HRD3	1482.03	1430.31	1749.6	1520.83	1044.47	1127.09	1033.89	892.343	815.484	920.758	935.992	787.795	1052.1	1137.9
1772312_at	YLR415C	YLR415C	160.878	138.344	141.37	131.455	175.094	148.987	127.342	190.885	152.012	185.532	166.096	127.808	187.713	320.319
1772313_at	YHR103W	SBE22	3246.66	3533.69	3826.39	3542.41	2823.67	2704.42	2627.97	2613.9	2735.96	3261.94	3253.12	3018.11	2888.31	2898.71
1772317_at	YGR264C	MES1	4943.05	3791.31	3007.33	6262.33	9090.42	10479	10877	10431.9	10819.4	10778.3	10636.4	11164.7	10247.3	9246.84
1772320_at	YPL048W	CAM1	9798.47	9393.27	11811	9098.16	8683.03	8277.51	8213.91	8655.87	7997.13	7521.18	6685.24	5873.66	7608.92	7928.4
1772321_at	YOL018C	TLG2	1584.52	1761.15	2228.48	1392.26	737.631	636.153	606.439	609.536	535.118	536.16	410.296	307.42	899.477	1132.04
1772326_at	YBR168W	PEX32	1770.36	1802.53	2137.12	1664.92	1060.45	1118.07	1147.57	1002.29	1179.08	1152.03	1045.39	948.597	1531	1476.59
1772327_at	YJR059W	PTK2	3783.35	4356.63	7945.72	3221.96	1065.88	926.893	989.832	613.107	630.612	783.215	832.461	912.005	1613.9	2184.37
1772328_at	YBL039W-A	#N/A	2649.02	3476.57	3798.61	2667.34	1560.53	1826.95	1787.09	1093.67	758.908	384.059	685.614	621.532	1618.58	1523.98
1772330_at	YDR414C	ERD1	1351.54	821.933	795.45	1096.27	618.812	510.06	499.244	660.252	623.535	891.755	611.754	657.313	1219.49	1751.84
1772331_at	YER016W	BIM1	1806.24	1245.82	1055.13	1600.51	1343.42	898.085	769.314	1235.97	1137.89	1103.87	866.981	825.246	942.727	1547.44
1772333_at	YPL263C	KEL3	554.027	603.072	387.087	732.412	1310.25	2194.92	2079.53	2002.9	2446.76	3246.24	2536.58	2854.98	2368.4	2284.48
1772336_at	YLR056W	ERG3	10121.4	10187.1	13792.9	9588.84	7383.14	9095.03	9230.12	6066.6	6501.01	7526.69	6267.91	5616.85	6628.99	8463.01
1772338_at	YML070W	DAK1	7699.36	8616.68	11304.9	7365.85	5684.93	6365.46	5619.7	5167.58	4220.44	2161.54	1948.56	1533.55	2903.93	4478.6
1772341_at	YDR470C	UGO1	1270.4	1198.33	1596.19	1060.28	651.689	511.991	526.34	524.654	477.183	456.233	300.801	220.27	661.69	909.547
1772342_at	YDL200C	MGT1	4588.7	4010.23	4906.79	4127.58	2244.45	2455.14	2124.13	1549.13	1331.52	904.745	1214.85	1103.23	991.922	1209.9
1772343_at	YGL229C	SAP4	1455.14	1306.51	1378.01	1387.43	963.969	778.87	623.55	643.268	491.767	627.741	720.234	599.285	1316.99	1248.8
1772344_at	YLR246W	ERF2	5061.46	4081.65	5371.66	3258.21	991.293	1343.55	1577.2	1106.37	1591.35	1878.27	2129.54	2040.6	1833.52	1440.68
1772346_at	YBR223C	TDP1	384.166	372.649	449.413	366.201	231.297	295.843	237.99	186.902	172.357	208.331	235.992	126.427	496.624	323.414
1772347_at	YDR270W	CCC2	1276.26	2103.48	2893.46	1139.13	1136.82	1219.61	1417.06	1656.75	2308.88	2268.01	2430.72	1081.38	1434.67	1488.24
1772348_at	YBR235W	YBR235W	4750.06	3349.48	5340.88	3931.61	2330.99	2506.99	2425.07	1301.57	770.204	755.763	751.053	850.42	659.978	1187.21
1772349_at	YNL182C	IPI3	341.919	540.984	433.632	1229.79	3087.33	4075.34	4467.4	4093.16	4428.88	4774.57	4441.12	4894.85	2399.87	1620.3
1772350_at	YGR175C	ERG1	10992.7	10453.8	12194.5	10981.5	10426.3	11951.3	11887	10396.6	10505.5	10750	9377.91	8668.33	9971.34	10687.4
1772352_at	YKR026C	GCN3	2460.05	1914.17	1593.41	3671.84	4427.41	5177.12	5142.71	4672.06	4700.1	4851.03	4620.81	4536.42	4200.87	4245.23
1772356_at	YAL064C-A	YAL064C-A	17.9892	26.4227	22.7819	28.0547	26.7074	21.2109	26.1029	18.9106	14.8302	15.1706	17.9675	17.9599	19.248	21.2697
1772358_at	YKL070W	YKL070W	211.527	187.07	168.603	200.111	237.062	196.953	213.712	312.824	304.985	358.727	388.395	327.715	215.561	152.228
1772361_at	YHR126C	ANS1	241.383	53.5282	26.2858	439.859	1262.32	358.331	180.779	2000.85	2745.12	2643.28	1288.41	1000.88	1621.3	176.169
1772362_at	YJR075W	HOC1	5817.98	4881.21	4827.06	5394.73	4615.01	4272.8	3835.38	4229.6	4160.89	4640.08	4785.49	4534.71	5224.05	4822.2
1772365_at	YLR108C	YLR108C	3601.53	4190.65	5305.91	3553.82	2883.87	3219.58	2843.63	2818.26	3880.27	5826.01	5459.16	4440.53	3363.87	1684.23
1772366_at	YML063W	RPS1B	12965.4	12857.5	8154.95	13025	15058.3	15008.1	15458.2	15467.7	16844.6	17990.3	17953.5	17453.4	16230	18089.4
1772367_at	YMR091C	NPL6	3707.46	2987.86	2858.08	3603.1	2888.53	2592.33	2401.55	2885.3	3001.18	3322.5	2996.97	3216.19	3006.65	2723.04
1772369_at	YJL197W	UBP12	2927.35	3015.81	4333.14	3717.34	3394.72	4629.71	4703.98	3697.06	3568.65	4086.92	4233.63	4429.54	3138.02	3117.2
1772371_at	YJL048C	UBX6	2193.37	2677.26	4049.88	1886.06	1028.93	1158.13	1135.94	712.984	722.794	1006.84	973.113	596.845	1341.87	1222.93
1772372_at	YNL016W	PUB1	6255.15	5339.26	3399.91	6248.32	7929.24	5743.57	5497.75	7957.2	6138.74	6896.26	6091.07	6167.39	7855.08	7015
1772373_at	YLL039C	UBI4	17971.8	17628.1	20143.2	16387.7	12488.3	10908.8	11377.1	9296.43	6074.19	4449.71	4840.7	4608.63	9631.35	8196.2
1772374_at	YJR054W	YJR054W	1253.39	1054.66	1108.19	1492.37	1154.7	1029.65	833.906	1299.87	1560.23	1793.83	1277.79	1050.54	1211.51	1057.04
1772375_at	YOL140W	ARG8	4286.05	5350.92	2331.86	4023.19	4832.76	7132.26	6955.23	5524.75	6395.68	5970.37	8174.45	12383.2	6571.44	5654.63
1772376_at	YPL051W	ARL3	1135.79	1197.15	1239.2	1234.68	948.44	983.867	878.159	1048.44	1072.84	988.577	942.583	685.705	1087.75	1045.4
1772377_at	YPL121C	MEI5	15.8127	14.1676	14.7018	16.7593	15.7173	21.3781	19.0288	22.3257	24.4826	26.224	26.1823	24.7724	18.8798	14.4448
1772384_at	YEL058W	PCM1	5883.29	5354.28	8305.24	5406.87	4269	4251.18	3294.54	4431.43	4984.83	6605.06	6423.54	4022.85	8780.71	7053.2
1772386_at	YAL015C	NTG1	944.173	849.584	918.508	850.592	690.407	762.408	664.997	807.886	859.9	961.291	1149.22	1486.11	1624.27	975.721
1772391_at	YIL057C	YIL057C	87.3294	90.8604	200.515	147.941	134.894	103.125	236.913	61.5854	39.7482	30.8691	41.0097	48.3332	46.296	36.3571
1772392_at	YDR211W	GCD6	3056.54	2867.2	2537	3880.27	5082.49	6108.71	6215.17	5923.18	5823.64	6420.47	5980.48	5741.32	6032.29	5151.04
1772393_at	YLR154W-E	#N/A	914.413	1565.07	860.912	1373.55	1854.59	1185.47	1098.43	1425.92	1418.08	2112.25	2362.24	2192.91	2837.6	1674.29
1772394_at	YML118W	NGL3	361.357	631.624	772.917	378.251	272.985	209.43	322.677	153.33	124.534	193.771	484.428	362.849	1011.61	373.107
1772396_at	YBR097W	VPS15	3280.82	3315.98	4713.08	3271.71	2095.06	2431.96	2329.43	1445.59	1020.06	646.47	495.197	314.38	1434.82	1539.92
1772398_at	YKL060C	FBA1	28814.5	27215.6	27249.6	27389.7	28080.5	27758.7	26970.8	26626.8	26608.9	25237.9	25479.4	24726.6	24313.4	26875.8
1772399_at	YOL110W	SHR5	1552.21	3001.97	2727.97	1422.35	1445.85	1613.78	2208.93	1735.87	2095.51	1298.86	1716.3	1773.49	1411.4	1496.43
1772400_at	YMR079W	SEC14	4767.42	3502.83	2485.8	4820.82	5991.47	5228.9	5051.27	6552.22	6192.54	6034.98	4954.4	4226.29	5383.98	5889.41
1772401_at	YDR485C	VPS72	1359.6	1207.59	2010.15	1309.46	1317.87	1635.39	1773.39	1442.12	1612.32	1847.52	1982.02	1843.33	1660.29	1459.67
1772405_at	YLL029W	FRA1	4157.64	4984.94	6780.1	4119.75	4116.7	4281.58	4325.49	4671.35	4465.3	4608.14	5042.67	4492.32	4936.93	3893.55
1772407_at	YNL044W	YIP3	8325.79	5886	4297.1	8500.96	7449.45	5570.31	4366.76	7161.35	7850.65	8449.02	8743.8	6246.33	11990.6	9929.72
1772408_at	YPR073C	LTP1	5571.29	4786.32	3935.73	5114.11	4596.95	4586.06	3375.83	4272.05	4112.84	3340.49	3154.75	2435.59	2593.87	3925.6
1772410_at	YAL031C	GIP4	1567.81	2042.66	2640.33	1685.77	865.741	928.972	976.825	817.921	891.057	908.999	972.437	934.7	1376.25	1055.44
1772412_at	YAL023C	PMT2	10813	7880.7	5561.06	10115.9	9788.22	7725.79	6638.65	9386.17	9325.24	9403.57	8523.42	7724.48	9350.52	10349.3
1772414_at	YLR298C	YHC1	1341.44	1584.53	1621.26	1112.7	591.782	752.405	651.872	818.91	1107.13	1292.01	1238.48	996.185	1245	879.69
1772416_at	YGL257C	MNT2	2022.53	2213.25	1600.8	2051.78	2123.64	2143.22	1841.62	2247.26	2182.61	1933.44	2026.12	1669.46	2009.11	1895.14
1772418_at	YIL034C	CAP2	5684.48	5171.91	6020.44	5721.19	4906.51	4178.51	3512.23	4669.83	4224	3606.33	2993.04	1951.91	4896.86	5336.66
1772420_at	YBR228W	SLX1	2114.77	2178.03	2566.64	1983.02	1065.64	1383.83	1339.8	975.769	1172.63	1165.46	1459.93	1618.33	1630.12	1066.6
1772421_at	YCL035C	GRX1	8673.13	12654.8	14812.4	8905.17	7034.87	7366.56	8239.79	6496.01	5414.93	3208.17	4184.89	2918.61	6409.46	6480.05
1772426_at	YEL020C	YEL020C	814.253	909.733	1601.02	708.344	540.213	808.261	981.758	527.52	609.131	608.968	566.421	751.618	426.476	604.31
1772433_x_at	YLR388W	RPS29A	14514	16185.8	9287.61	16972.1	18745.2	19660.3	19676.6	20226.1	22108	22911.5	22916.9	22755.7	21521.9	23126.7
1772438_at	YOL006C	TOP1	2796.85	2721.87	3117.67	2943.44	2832.71	3133.43	3865.98	2483.75	2453.47	2972.68	2644.54	2915.52	2013.25	2464.53
1772442_at	YLR175W	CBF5	3063.04	4671.87	1252.43	7357.37	12386.3	12603.9	13664.9	14487.3	13865.1	14746.6	14302.3	15790.1	12453.3	9404.44
1772443_at	YOR036W	PEP12	4586.57	5024.04	6465.73	3966.86	1517.82	1249.81	1054.56	1040.75	1162.88	1519.84	2435.82	1464.2	4120.71	2773.45
1772446_at	YDL189W	RBS1	3436.61	2938.45	3283.69	3274.32	2271.94	2433.28	2321.53	2544.58	2807.09	3035.83	2805.34	2953.14	3103.56	3306.32
1772447_at	YLR251W	SYM1	2928.92	3615.52	5931.17	1951.28	892.611	917.095	1283.9	603.524	397.72	400.432	622.065	669.731	762.446	1054.32
1772448_at	YPL221W	FLC1	2245.83	2160.99	2431.49	2659.68	2475.97	3584.45	3700.17	2861.49	3544.54	3507.37	4608.41	4394.58	3599.55	2862.87
1772452_at	YOR054C	VHS3	1642.86	2347.41	3578.85	1773.23	1421.59	860.032	858.918	1121.88	649.299	441.721	512.45	522.173	920.773	922.243
1772456_at	YIR036C	IRC24	3744.74	4891.24	7761.96	3720.84	2697.26	3436.86	2939.2	2378.81	1829.89	583.291	586.696	451.76	1104.91	1543.47
1772457_at	YNL189W	SRP1	7589.07	6685.02	7038.13	7197.54	7003.72	7006.48	6745.69	6807.27	6285.06	5954.06	4561.84	4830.43	5976.09	6321.71
1772459_at	YDL181W	INH1	6660.62	10816.7	12736.6	6387.77	4222.62	7086.28	6836.93	4094.3	4643.9	2955.11	4799.05	5560.85	3739.23	4165.72
1772460_at	YJR111C	YJR111C	872.565	1054.21	1073.44	1122.73	1331.87	1593.09	1692.35	1720.12	1749.16	1822.7	1951.62	4429.35	2958.61	1630.45
1772463_at	YBL079W	NUP170	2824.61	2917.12	3314.47	2833.52	3504.1	3829.54	4247.93	4178.71	4221.06	5011.96	4536.25	4735.78	3720.03	3399.11
1772464_at	YOR035C	SHE4	1900.58	1637.6	2278.8	1310.29	806.933	903.821	719.549	569.807	559.19	968.632	1069.92	673.965	2336.55	1583.34
1772465_at	YNL224C	SQS1	773.818	671.845	738.225	621.546	562.582	636.7	692.627	557.814	697.667	876.269	927.546	754.746	944.38	721.916
1772467_s_at	YHR054C	YHR054C	8196.6	7633.28	8975.91	8529.59	6473.67	6840.67	6494.69	5096.59	4400.03	4032.81	3942.42	3689.01	4265.94	4843.01
1772468_at	YKR094C	RPL40B	10846.6	11313.4	7744.02	11482.2	13359.2	13657.4	13981.3	13638	15234.7	16570.8	16249.7	15698.2	13922.7	16847.6
1772470_at	YGL065C	ALG2	2863.1	2419.94	2219.52	2337.9	1910.99	1439.45	1323.8	1731.24	1958.63	1933.6	1522.98	1679.77	1991.52	2555.39
1772473_at	YPR109W	YPR109W	2249.71	2539.49	3227.68	2413.24	1287.52	1394.39	1316.16	1286.09	1318.52	1443.87	1705.94	1608.93	2051.52	2015.69
1772475_at	YDL093W	PMT5	1493.16	689.126	1002.72	1259.77	1142.07	787.128	686.792	1003.75	640.687	569.548	283.463	210.045	475.011	1091.86
1772477_at	YJR124C	YJR124C	1017.91	796.554	734.262	1557.04	1830.84	2483.29	2245.56	2385.44	2618.33	3327.71	2708.76	2676.98	2108.82	2306.6
1772483_at	YDL225W	SHS1	3820.15	3828.13	2723.29	3868.57	2694.2	2579.11	2324.16	2605.86	2721.39	3190.04	3162.21	3252.97	3490.71	3428.77
1772484_at	YLR242C	ARV1	745.289	745.916	808.007	888.11	741.82	913.096	952.917	788.144	782.007	1018.38	724.451	726.97	915.195	885.804
1772485_at	YOR195W	SLK19	2212.77	1984.82	1389.39	2105.49	2162.62	1321.33	1092.97	1866.16	1891.72	2249.58	2094.12	1919.37	2217.93	1442.66
1772487_at	YLR148W	PEP3	1904.64	1742.22	1921.51	1833.03	1550.25	1695.64	1434.84	1414.13	1367.6	1461.48	1364.57	1092.65	1437.75	1473.83
1772491_at	YJR053W	BFA1	71.9708	84.085	108.257	118.871	91.6015	84.5892	72.8401	83.3872	96.9936	128.568	157.863	81.8106	94.0949	48.209
1772496_at	YPR128C	ANT1	1672.09	1450.99	1714.65	1277.17	1031.88	1225.26	1051.41	1035.89	1046.68	1126.42	1245.76	1694.66	1431.37	1823.53
1772497_at	YBR102C	EXO84	1365.66	1478.82	1899.27	1548.62	1264.12	1364.04	1375.41	1191.98	1318.2	1414.87	1519.78	1519.31	1774.47	796.339
1772499_at	YDL077C	VAM6	1031.91	824.163	1250.48	987.983	630.151	755.772	794.769	506.243	487.04	610.224	474.681	370.304	689.856	941.197
1772500_at	YDR276C	PMP3	18123.6	20459.3	22938.7	18251.3	16514.5	16959.3	18190.3	14955	14915.3	13724.1	14177.1	9885.69	16229.5	15339.8
1772505_at	YGL101W	YGL101W	2544.72	1915.96	1155.49	2234.42	1401.29	1362.49	1243.7	1427.63	1746.09	1899.52	1519.61	1544.68	1067.01	1384.36
1772508_at	YGR103W	NOP7	442.133	1530.99	485.722	1789.57	5988.28	6955.8	7427.13	7933.75	7620.27	8760.73	9064.07	9654.96	6539.23	3782.12
1772509_at	YEL007W	YEL007W	3901.69	3459.18	6017.1	3510.87	2534.98	2973.84	3665.83	2190.2	2125.77	2452.94	1744.55	2002.95	2187.19	3179.45
1772510_at	YDL185W	TFP1	17357.2	16016.3	16814.6	16924.2	16272.8	15023.4	14488.9	15282	14060.7	13144	11926.2	10495.9	11415.2	12769.8
1772511_at	YMR096W	SNZ1	2358.47	1098.63	1511.14	1852.27	2440.22	1442.57	1134.9	3055.19	3436.34	4091.39	3877.7	3600.6	10566.5	5135.95
1772512_at	YGR133W	PEX4	871.005	1211.46	1588.26	782.761	695.788	1098.39	1069.04	617.298	720.125	630.067	666.753	572.341	918.399	829.609
1772514_at	YJL080C	SCP160	7004.72	4752.15	3145.22	7770.57	8835.81	8158.04	7630.13	9056.86	8315.46	7081.55	5961.36	4823.73	7665.84	8670.02
1772516_at	YDR096W	GIS1	3735.46	3919.69	6635.35	3711.74	2628.94	2374.73	2715.64	1651.16	689.783	390.425	417.475	358.883	734.299	1336.81
1772517_at	YKL062W	MSN4	1816.57	1566.92	4749.96	2266.98	1775.04	1459.8	1920.17	1035.7	579.606	358.899	408.782	315.318	1094.74	1229.67
1772521_at	YLR342W	FKS1	14460.8	8908.14	5614.61	13400.3	13413.8	10556.2	9244.33	14308.2	15486.8	18891.8	17479	16237.3	17581.2	15073.7
1772524_at	YML108W	YML108W	1004	1390.67	1406.94	2157.22	3530.48	3701.01	3505.59	3984.61	4566.25	5254.55	5463.57	5349.03	4207.19	2566.45
1772528_at	YAL064W	YAL064W	205.72	136.253	199.292	176.628	97.5232	113.591	90.193	79.1231	58.2126	56.0479	76.6646	63.5333	96.3604	147.727
1772529_at	YCL005W	LDB16	1141.65	981.963	1178.97	1349.06	1581.75	1708.35	1698.31	1707.11	1544.87	1610.81	1541.84	1535.19	1837.53	1519.07
1772533_at	YPL128C	TBF1	1591.3	1441.24	1679.2	1477.22	1530.66	1327.19	1194.59	1531.58	1725.52	1892.62	1642.98	1809.99	1549.31	1328.95
1772534_s_at	YAR066W	YAR066W	86.7146	72.0179	88.552	75.3737	72.4547	76.7247	101.38	80.6223	90.6476	112.257	98.4096	129.871	66.9163	96.8115
1772536_at	YHL043W	ECM34	78.0515	87.6314	118.827	72.6791	43.5268	44.4308	45.9516	38.9648	31.2649	126.654	119.488	80.1925	92.5628	34.7232
1772540_at	YER028C	MIG3	2419.35	1732.76	3113.12	2865.98	2741.63	3671.14	3529.65	1655.94	841.315	1154.9	1120.58	1079.38	1150.96	1235.01
1772541_at	YEL050C	RML2	1464.42	1486.86	1344.11	1382.46	1531.25	1406.66	1276.34	1751.56	2004.19	2470.55	2444.93	2043.96	2813.16	2034.97
1772545_at	YDR079C-A	TFB5	2947.11	2819.73	2429.21	3018.08	2502.6	2699.08	2121.29	2419.63	2619.62	2368.61	2332.41	1789.67	2339.46	2505.77
1772547_at	YDR412W	RRP17	611.637	854.674	645.476	1011.37	1983.24	2504.76	2446.34	2499.28	3102.05	3353.05	3252.42	3381.36	2259.22	1605.14
1772548_at	YER085C	YER085C	95.315	89.0022	200.98	132.833	105.101	88.0907	100.685	85.6804	95.1016	123.313	111.363	351.372	90.0824	35.4616
1772549_at	YAL062W	GDH3	1354.62	1629.97	1999.92	1297.38	1198.52	1670.55	1317.53	1217.93	1148.02	651.018	566.636	470.573	402.017	209.175
1772550_x_at	YMR230W	RPS10B	10267.1	12440.9	7170.93	13190.9	13831.9	15199.7	14153.3	15676.9	15680.6	15975.3	17243.8	16711.5	15618.6	14671.8
1772552_at	YDL064W	UBC9	3118.56	3078.65	2835.64	3532.66	3281.33	3284.42	3192.4	3634.45	3642.92	3382.33	3243.38	3326.05	2709.49	3454.57
1772554_at	YBR019C	GAL10	1151.97	994.363	1180.79	1118.01	665.126	656.625	480.913	492.778	314.802	178.372	194.263	129.367	218.083	277.111
1772556_at	YKL164C	PIR1	12386.1	11902.8	8592.72	12544.3	10869	10649.2	4221.45	9310.85	7951.13	9282.65	10215.7	7181.39	10407.5	8691.96
1772558_at	YBR067C	TIP1	7466.88	15903.9	12327	6174.77	6373.39	13328.2	11341.2	7175.99	8656.44	8419.72	7863.04	4524.22	3399.88	9550.03
1772560_at	YJR068W	RFC2	3070.31	2799.23	3190.06	3174.38	2720.45	2778.82	2348.42	2894.78	2878.21	3220.44	3107.5	3266.19	3003.47	3171.53
1772562_at	YER052C	HOM3	3027.08	6831.51	1421.72	5782.66	14762.1	11471.5	12879.7	16038.7	13104.1	5836.73	8084.64	11507.4	12154.8	8367.42
1772563_at	YNL047C	SLM2	1058.55	1454.31	1834.9	1014.77	775.375	1010.9	920.488	871.052	868.636	1017.86	1328.66	1411.64	1247.74	913.125
1772565_at	YLR199C	PBA1	1971.21	1668.91	1731.28	1991.27	1935.46	1899.26	2029.75	1855.58	1701.73	1729.81	1324.57	1357.74	1642.57	2415.4
1772566_at	YJR094C	IME1	434.983	214.041	288.191	377.296	324.088	292.134	222.617	300.236	361.561	374.301	246.805	176.448	561.603	769.824
1772567_at	YGR117C	YGR117C	1560.17	1373.64	1789.03	1327.65	1031.59	1225.34	1294.17	1086.15	1023.96	1186.87	728.867	726.594	1186.62	1741.87
1772570_at	YKR083C	DAD2	2117.06	1372.8	1219.9	2354.2	1253.23	831.004	491.377	951.038	865.633	598.802	468.623	250.039	638.664	1138.52
1772572_at	YOR332W	VMA4	21472.1	19198.7	20634	20230.2	17499	16442.7	14690.6	16494.5	15964.3	14189.3	12569.6	9829.5	12586.5	14144
1772573_at	YBR096W	YBR096W	7338	4977.38	3835.99	6079.96	4550.95	3745.77	2308.98	3991	3651	3855.67	3004.42	1972.29	7153.07	7696.93
1772574_at	YDR504C	SPG3	7985.99	6793.35	10700.6	7401.55	5690	5083.52	5575.31	3989.45	2979.03	2165.06	2222.2	2362.5	3561.81	4276.35
1772576_x_at	YAR020C	PAU7	810.482	687.125	1104.99	444.282	360.995	296.798	422.611	263.755	249.171	309.417	291.21	256.573	425.338	407.635
1772579_at	YHR121W	LSM12	3710.19	3343.49	2556.76	3663.99	2683.64	2748.39	1930.66	2556.16	2626.78	2263.32	2343.47	2032.54	2582.98	3306.13
1772580_at	YDR424C	DYN2	8034.71	9123.77	9787.81	9637.76	6228.98	6538.92	5293.63	6353.22	5186.63	2980.96	2841.88	2307.64	2799.44	3873.5
1772581_at	YGR001C	YGR001C	4983.86	4231.85	3641.89	5177.62	5129.44	5655.41	5280.95	5625.29	5747.56	6240.98	6191.65	6886.32	6337.38	5591.82
1772583_s_at	YBR089C-A	NHP6B	8679.09	7902.45	11684.3	9440.82	7997.83	6233.01	7114.38	7451.95	6640.2	4922.35	4597.84	3134.71	6721.33	5236.75
1772586_at	YDR030C	RAD28	969.897	2090.14	3536.03	1437.02	1295.59	2016.24	2179.93	1088.15	1102.09	875.825	942.627	1042.86	1091.81	743.233
1772589_at	YGR068C	ART5	538.988	462.011	587.755	648.275	1058.65	1624.5	1777.86	1099.77	884.149	1059.19	980.957	1103.21	647.682	518.859
1772590_at	YER166W	DNF1	4526.61	4708.03	5524.1	4253.71	4097.23	4326	3869.05	4205.31	4022.65	3925.99	3051.17	2385.2	3325.2	3937.96
1772594_at	YNL087W	TCB2	6214.96	4511.68	3313.46	5962.94	5570.07	4772.92	3647.86	5871.56	5480.66	6089.67	4792.71	4726.45	3741.18	4861.33
1772597_at	YCR101C	YCR101C	52.3714	79.9103	87.3969	67.2801	41.8721	36.4801	40.2935	33.4676	35.4671	34.2712	35.5359	26.976	55.6494	28.4227
1772603_at	YMR067C	UBX4	2120.02	1746.38	1901.68	2109.41	1616.14	1510.21	1588.81	1517.11	1358.66	1123.46	1141.33	1144.85	1305.02	1743.61
1772605_at	YDL069C	CBS1	1211.75	923.9	776.656	1072.5	400.266	475.492	464.238	458.402	570.21	562.172	647.326	714.552	880.345	821.154
1772606_at	YOR370C	MRS6	4294.62	3643.51	4549.23	5908.22	7710.19	8403.37	9177.18	7532.32	6362.42	6891.19	6848.48	7333.05	6525.79	4951.51
1772608_at	YPL192C	PRM3	206.804	177.944	247.808	217.405	224.382	301.634	359.652	276.951	251.481	279.209	175.525	248.456	244.797	124.767
1772609_at	YKR041W	YKR041W	144.377	212.895	177.186	390.822	492.077	677.381	648.645	553.564	583.444	369.047	440.867	551.03	150.587	74.9535
1772610_at	YBR094W	PBY1	2089.41	2595.82	3365.65	2003.77	2048.95	1988.25	2049.91	1906.94	1544.31	1438.57	961.385	701.597	1500.92	1854.24
1772611_at	YLR404W	FLD1	1521.33	1215.18	1126.46	1427.59	845.454	970.838	921.911	882.487	1106.61	1119.71	917.135	812.265	1025.27	1061.49
1772612_at	YGR188C	BUB1	879.201	687.296	1080	733.526	682.889	513.848	543.004	521.716	405.288	399.382	160.858	133.847	240.847	507.463
1772613_at	YLR253W	YLR253W	1524.51	1531.46	1400.69	1407.54	939.842	1016.62	922.292	1170	1370.75	1452.09	1576.78	1464.24	1493.29	1540.27
1772615_at	YPR145W	ASN1	9748.91	9890.41	6129.86	9568.3	6225.36	5014.6	2445.5	5402.97	6563.23	10759.4	12500	19212.5	15623.3	14370.5
1772617_at	YHR188C	GPI16	4257.32	3398.19	4178.64	3624.68	2657.32	2663.35	2197.59	2505.93	2299.35	2409.13	2592.08	2391.66	3156.08	4245.33
1772618_at	YLR351C	NIT3	13535.9	10279.6	11618.2	12247.8	9917.36	8146.44	6900.08	8658.5	6547.1	4268.89	3897.17	3836.24	4525.66	6046.29
1772620_at	YPL084W	BRO1	2680.95	3447.79	4293.47	2607.23	1756.93	1936.05	1714.32	1424.71	1579.48	1850.93	2064.51	1866.77	2371.92	2224.69
1772621_at	YDR405W	MRP20	1846.81	2053.63	2771.8	1659.69	1338.18	1457.97	1453.57	1301.46	1242.14	1249.39	1355.86	1233.42	1662.31	1422.12
1772622_at	YEL065W	SIT1	1937.59	2890.86	2160.18	1481.32	513.226	769.472	759.473	857.214	1493.83	2623.7	2683	916.535	2462.79	4859.17
1772624_at	YNL005C	MRP7	2364.59	2536.51	2179.81	2298.11	1635.12	1703.5	1432.8	1919.84	2531.69	2788.08	3179.8	3152.8	2553.73	2300.45
1772625_at	YEL046C	GLY1	1559.67	2545.52	2096.44	2855.03	5731.88	8526.06	10173.6	6993.13	7030.29	7817.13	7339.62	8809.68	5843.63	4812.39
1772626_at	YJR149W	YJR149W	2011.61	674.394	1128.02	1173.37	468.187	381.536	381.675	249.805	146.436	153.238	170.72	203.823	260.687	358.231
1772627_at	YLR210W	CLB4	1772.59	1793.3	1813.94	1807.32	964.748	899.442	770.877	1126.61	1274.64	1207	887.826	921.366	848.136	1050.71
1772631_at	YLR073C	RFU1	309.496	534.106	346.785	3270.31	4306.44	5808.29	5469.48	4779.53	5378.62	5720.31	5813.29	6247.45	3492.72	2329.81
1772632_at	YDR429C	TIF35	4875.2	4758.12	3478.89	6666.41	8921.22	10420.7	9546.85	10385.3	11546.8	11530.7	11694.3	10893.7	10106	8865.53
1772635_at	YNL314W	DAL82	1908.65	1908.91	2909.53	1697.7	710.467	1008.24	850.768	726.899	858.208	810.569	987.36	1037.7	1051.65	1003.77
1772637_at	YIL041W	GVP36	10196.3	9231.38	10670.5	9613.11	8335.35	8223.86	6933.47	8103.4	7293.89	5693.03	5215.9	4109.68	7756.8	7497.59
1772638_at	YLR344W	RPL26A	9598.04	9908.95	8922.61	11636.2	13872.3	16406.2	15309.6	15322	17064.6	17189.6	17306.8	15969.3	14981.3	18195
1772640_at	YJR112W-A	YJR112W-A	2102.97	2619	2994.69	2262.39	1727.17	2550.58	2450.77	1803.68	1924.6	1581.86	1889.22	1912.62	1561.47	2141.04
1772642_at	YLR312C	YLR312C	5526.12	4445.26	9967.16	4662.87	2219.32	1862.18	2433.2	859.302	317.442	271.09	301.008	348.298	279.416	501.292
1772643_at	YHR039C-A	VMA10	17726.9	15959.2	16601.5	18415.3	14968.1	14414.2	12679	14613.4	13556.3	12052.7	10853.4	8842.31	11762.2	12855.7
1772646_at	YEL017W	GTT3	4895.21	4896.37	5168.29	4409	3047.88	2671.54	2007.23	2610	2735.62	2720.14	2031.63	1940.36	1920.6	2855.85
1772647_at	YDR018C	YDR018C	330.879	493.502	1398.58	311.851	218.478	330.519	386.817	141.744	108.714	135.076	134.823	115.629	138.475	111.155
1772648_at	YIL046W	MET30	3963.58	7297.4	6595.16	3185.28	6672.33	4425.2	5980.37	7540.89	5943.61	2280.41	3586.06	3838.45	2658.72	3493.8
1772651_at	YDR222W	YDR222W	717.885	639.9	1047.58	570.29	607.625	1087.92	1098.06	1166.65	3607.13	5362.03	6106.2	5540.43	2222.25	2396.31
1772654_at	YBL082C	ALG3	3009.48	2683.72	1923.81	3048.73	3126.95	3035.5	2487.61	3156.44	3361.13	3911.03	4068.18	3790.66	3703.32	3018.19
1772658_at	YOR020C	HSP10	11848.6	12166.7	11539.5	12059.1	8843.3	7822.2	6379.76	8538.8	9510.31	9300.77	9835.44	9438.13	12043	12636.4
1772665_at	YPL125W	KAP120	2454.4	2117.74	2642.6	2377.32	2009.34	2252.49	2357.56	1951.07	1991.98	2342.84	1923.24	1849.16	1942.77	2562.31
1772670_at	YIL017C	VID28	2315.8	2713.49	4585.35	1972.92	623.276	738.814	835.534	350.662	314.287	363.676	358.36	323.994	1144.84	1202.05
1772671_at	YPR166C	MRP2	5220.94	4587.91	4373.62	5023.33	2455.48	2025.03	1529.58	2333.49	2662.72	2256.92	2672.22	2737.55	2761.41	2828.91
1772672_at	YBR106W	PHO88	18835.2	14562.1	11863.3	19377.6	18300.3	17973.7	16374.3	18201.5	18166.5	16569.3	16259	14766.6	15914	15616.3
1772674_at	YFL018C	LPD1	12493.9	11335.6	11736.7	11042.6	9664.65	9199.51	7511.89	9578.6	8576.71	6428.86	6558.26	6996.26	10415.6	9557.2
1772675_at	YBR245C	ISW1	3056.64	2191.05	2257.6	2886.46	2747.62	2434.71	2362.61	2639.64	2452.28	2633.93	2057.72	1948.33	1852.43	2671.86
1772676_at	YHR089C	GAR1	4018.18	5934.82	1924.82	9787.58	14938.4	16078.5	16769.8	16824.1	17729.2	17985.3	17444.1	18357	15642.5	12695.5
1772677_at	YBR286W	APE3	18433	17507.6	21936.4	17309.1	13528.4	13406.4	13554.2	12637.7	10672.2	8018.47	6687.3	4686.82	8339.62	11915.9
1772681_s_at	YOR394W	PAU21	151.529	150.156	566.884	77.7035	39.6743	79.5961	159.008	37.2527	27.9154	41.5378	75.0974	118.64	34.7463	36.4552
1772682_at	YFL009W	CDC4	4222.86	3312.52	4018.48	3918.98	2820.04	2925.03	3063.87	2841.89	3187.07	3795.02	3779.71	4222.74	3825.3	3620.72
1772684_at	YJL154C	VPS35	3877.59	4427.42	6353.24	5022.43	3903.89	4015.02	4496.61	3247.87	2536.27	2646.3	2637.88	2276.24	3678.85	3184.26
1772686_at	YOL117W	RRI2	829.553	1202.45	1410.42	890.911	430.086	472.089	469.461	297.661	195.149	204.337	177.921	191.532	592.13	417.728
1772687_at	YIL105C	SLM1	3333.18	3686.21	6182.62	2279.42	1499.28	1328.25	1246.01	1369.42	1359.04	1586.11	1795.48	1673.1	2615.14	2301.5
1772689_at	YNL015W	PBI2	13139.5	17882.4	19379.6	13871.6	10879.3	12226.7	14096.1	9028.93	8139.58	3103.06	2473.29	1625.64	1506.48	2468.73
1772690_at	YGL023C	PIB2	2515.78	2766.17	4039.57	2357.52	1683.12	1913.02	1994.01	1726.72	2084.58	2478.79	2474.11	2798.79	2591.58	2428.4
1772692_at	YJL163C	YJL163C	4634.35	5228.08	10172.7	3506.31	403.849	447.263	631.916	185.031	161.952	152.304	311.182	385.266	249.778	390.606
1772693_at	YPL016W	SWI1	3872.97	2037.42	3788.73	3579.58	2365.9	2115.17	1801.5	1655	1138.19	1294.78	732.606	710.938	1406.51	2408.43
1772694_at	YKR067W	GPT2	5738.84	6510.66	9823.62	5431.55	4011.27	3143.37	3598.69	2409.08	1020.87	821.336	889.802	908.135	2604.51	2589.65
1772696_at	YDR086C	SSS1	9889.34	9236.22	8034.68	9878.1	9294.25	8608.12	7564.45	9017.28	9368.38	10151.3	9691.73	8373.16	10190.8	10207.4
1772697_at	YKL193C	SDS22	3211.56	3519.33	4853.67	2716.11	1719.88	1433.77	952.298	1025.53	555.285	339.091	309.509	143.899	1273.95	1654.73
1772699_at	YOL152W	FRE7	132.512	118.679	122.454	129.213	78.6358	87.3304	67.0818	79.6277	95.1268	102.433	75.0392	59.8439	115.006	259.263
1772700_at	YCL050C	APA1	6768.5	5249.44	4239.45	6278.98	6342.5	6075.86	5494.94	6584.05	6399.16	5567.64	4574.25	3933.82	5415.14	7370.59
1772701_at	YGL186C	TPN1	8199.29	7111.17	6923.32	7442.5	7198.72	6529.69	6119.65	7395.52	6977.97	6342.5	7953.58	8159.04	7322.66	6301.94
1772703_at	YML098W	TAF13	2468	2494.91	2856.24	2038.96	1388.38	2012.79	1643.48	1502.91	1851.83	1945.49	2404.66	2383.11	1901.3	1604.87
1772706_at	YNL023C	FAP1	783.095	1373.21	1928.53	1058.87	1841.95	2738.76	2828.83	2344.92	3018.9	3531.53	4060.52	4229.22	2527.69	1713.07
1772709_at	YKL138C-A	HSK3	2508.11	2147.86	2497.84	2549.95	1623.14	1397.17	1188.83	1335.16	1245.98	1134.62	1088.8	853.395	1286.33	1327.66
1772710_at	YHR167W	THP2	763.557	908.12	596.172	937.619	601.057	659.947	725.845	761.554	732.326	675.666	553.856	799.954	667.97	677.069
1772712_at	YIL140W	AXL2	3632.16	1474.89	1499.2	3651.37	2264.06	1096.25	780.993	1581.43	1420.57	1644.17	1045.36	917.696	1489.3	2957.24
1772716_at	YNL108C	YNL108C	1669.41	1365.15	1521.74	1564.78	1235.04	1309.95	1055.85	1322.54	1354.5	1344.13	1173.03	1413	1362.9	1400.54
1772718_at	YKL080W	VMA5	12596.4	9770.47	8569.5	12122.8	9834.23	8179.33	5970.74	9227.47	7728.88	6111.91	5273.15	5303.64	6750.6	8779.43
1772719_at	YLR397C	AFG2	722.599	756.386	833.957	937.922	1857.72	2755.57	2746.24	2792.47	3492.66	3793.59	3369.68	3585.02	2116.39	1620.18
1772720_at	YOL023W	IFM1	876.906	1110.51	1153.84	893.283	567.83	606.519	501.647	633.808	898.195	1002.2	1054.74	945.778	1101.7	837.319
1772723_at	YNL062C	GCD10	798.733	1143.15	536.913	2421.62	5068.3	6093.82	6248.55	6074.56	6049.71	6185.46	5785.96	6456.95	4448.31	2986.27
1772726_at	YHL035C	VMR1	802.544	1514.23	1272.43	701.393	749.282	870.254	1041.78	785.817	776.665	726.766	657.496	488.592	963.877	1255.22
1772729_at	YPR032W	SRO7	1061.15	1042.18	1195.29	1151.38	913.894	1098.76	938.897	841.432	925.012	1015.63	927.441	813.214	1041.93	1043.05
1772730_at	YLR213C	CRR1	102.289	85.3385	217.116	69.0078	36.6658	60.5685	76.6656	36.9508	41.1875	64.7469	60.5718	54.9428	76.0029	37.5091
1772731_at	YMR224C	MRE11	928.579	1004.28	1496.34	956.995	798.632	889.534	931.482	750.407	771.017	958.431	928.245	875.29	1114.8	810.083
1772733_at	YMR164C	MSS11	753.105	694.306	1007.26	688.733	549.22	504.366	629.566	443.089	389.309	472.313	436.587	534.355	530.851	381.962
1772734_at	YNL067W	RPL9B	9793.5	8005.18	5611.93	9478.84	11160	10893.4	11771	10975.1	12038.1	12514.5	11772.8	10737.4	10280.8	10615.6
1772736_at	YLR245C	CDD1	1444.67	1692.44	1296.84	1757.46	1544.44	1545.83	1222.33	1464.05	1690.4	2357.91	3551.12	2886.32	2718.25	978.772
1772737_s_at	YBL111C	YBL111C	4201.21	4103.14	3830.17	4512.69	2447.23	1400.22	1697.98	1610.3	661.937	1168.66	1378.98	1988.28	1590.47	1988.18
1772738_at	YHR176W	FMO1	3476.91	8102.73	2301.53	3138.92	7943.02	2398.43	1997.36	8871.6	6115.02	432.234	707.674	2454.08	424.855	503.146
1772741_at	YDR448W	ADA2	1112.1	1221.57	1077.94	1233.38	1078.6	845.378	1126.12	1250.96	1061.5	1390.57	1145.07	1517.99	907.039	696.176
1772742_at	YLR048W	RPS0B	9827.75	9079.42	4771.54	10809.6	15841.4	16605.3	17768.4	17842.6	19304.2	21412.1	20008.3	18931	18308	18985.4
1772743_at	YDR369C	XRS2	730.726	872.268	1119.62	838.09	633.322	695.459	748.918	494.555	422.97	347.975	349.86	313.595	618.66	408.634
1772744_at	YCL045C	EMC1	8527.04	7733.73	6837.13	7767.26	6309.12	6359.02	5065.74	6129.95	6408.91	6589.89	6179.15	5447.46	8028.82	8501.53
1772748_at	YLR262C-A	TMA7	10457	10395.6	5878.09	10565.1	9712.13	10583.2	8386.09	9600.05	10876.8	10176.5	12300	11724.6	12589.3	10614.8
1772749_at	YPR084W	YPR084W	953.681	1039.6	1499.04	1199.89	969.882	1045.42	1091.22	978.518	1086.73	1276.52	1441.31	1539.56	1081.09	808.659
1772750_at	YPR086W	SUA7	3448.4	3300.38	4072.96	3536.4	3823.87	3812.05	3898.31	4298.3	4404.67	5022.28	4853.54	5161.13	5195.62	4464.67
1772751_at	YBL008W-A	YBL008W-A	26.0667	39.8861	26.1166	29.5073	27.8067	21.3881	20.2474	29.2124	26.1313	40.9436	29.0913	29.4951	30.5837	19.7229
1772752_at	YHR050W	SMF2	4810.17	4390.29	4912.79	4994.23	3166.3	2874.24	2770.82	2610.4	2068.46	1553.9	1584.09	1426.35	2342.78	2508.99
1772753_at	YOR083W	WHI5	223.377	215.675	238.411	204.861	225.629	230.19	196.371	212.668	228.473	239.266	195.5	167.13	182.779	342.04
1772755_at	YDL054C	MCH1	2654.48	2554.05	3114.91	3047.28	2920.98	2712.79	2364.14	2882.8	2221.29	2233.75	3345.2	4712.56	4927.58	2990.78
1772756_at	YGR146C	ECL1	170.967	241.006	336.817	175.097	141.672	178.923	167.97	147.481	198.873	384.397	704.081	408.593	1236.09	778.079
1772763_at	YGL250W	RMR1	1229.69	1191.85	1900.56	870.093	401.479	352.87	332.069	250.408	151.897	70.0008	64.0896	55.8522	329.7	431.82
1772766_at	YJL136W-A	YJL136W-A	91.2902	81.5763	136.313	86.2274	82.6137	78.358	88.7625	80.6771	64.8176	48.3371	78.1905	69.6717	84.7583	746.282
1772772_at	YKL146W	AVT3	4041.18	4051.19	5358.92	3428.09	2200.37	2711.17	2559.54	2318.74	2410.36	1847.4	2032.28	1846.7	2868.87	3411
1772774_at	YOL130W	ALR1	1852.35	1816.85	2673.69	1962.19	2365.91	3239.24	2981.06	2649.99	2789.69	3544.35	3461.01	3502.97	2811.6	2224.75
1772778_at	YBL078C	ATG8	5875.43	5988.48	9409.35	5756.69	2535.73	1930.9	2505.01	1391.9	1057.19	1321.74	1974.9	1052.28	3833.4	2274.42
1772779_at	YLR226W	BUR2	581.804	537.687	506.174	853.266	1149.87	1239.69	1268.07	1488.18	1297.6	1702.82	1740.69	1801.33	1330.97	839.636
1772780_at	YNL306W	MRPS18	3407.37	3770.15	3366.1	3355.92	2863.02	2467.25	2017.35	2757.61	3212.49	3266.31	3106.52	2837.69	3358.95	3699.66
1772781_at	YOR056C	NOB1	886.992	1506.37	1299.05	2189.51	4170.28	5557.35	5453.07	5492.75	5844.72	6136.15	5752.54	5756.54	3464.12	2543.76
1772783_at	YLR285W	NNT1	3939.22	3161.32	2656.55	3867.76	4061.2	4073.06	3785.28	4190.47	4174.38	4027.13	4046.11	3553.1	5314.46	4671.08
1772785_at	YER037W	PHM8	732.481	1167.72	2097.97	649.316	364.687	429.071	507.279	197.978	111.314	153.74	167.885	148.798	370.36	436.399
1772786_at	YBR262C	AIM5	3867.71	4526.49	4503.03	5889.57	5543.24	5174.8	4595.06	5297.77	4774.14	4058.58	4726.82	5884.98	4502.19	3613.84
1772790_at	YPL170W	DAP1	2788.21	3341.63	4437.58	2974.36	2373.49	2271.79	2184.25	2049.9	2248.6	2454.64	2180.54	1312.93	4421.69	3083.67
1772791_at	YKR066C	CCP1	6929.67	8306.11	10359	6337.42	4783.56	6232.6	5860.07	4356.98	4144.96	4816.82	5739.75	4585.17	7145.18	6202.99
1772792_at	YDR477W	SNF1	3152.01	3306.84	4174.88	2924.19	2091.65	1916.9	2185.15	1966.97	1791.94	1779.82	1676.38	1474.74	2385.99	2521.4
1772793_at	YCR065W	HCM1	3038.67	1843.1	2344.92	2454.6	1459.18	1541.61	1662.02	1654.87	1699.16	2302.31	1474	1513.3	1340.41	1868.5
1772795_at	YJR135W-A	TIM8	4327.76	3781.33	2911.27	4753.22	3942.48	3476.92	2469.66	3683.79	3872.19	3594.12	3725.08	3131.31	3805.74	4063.63
1772796_at	YPL083C	SEN54	1008.35	877.51	713.683	1203	1023.55	946.068	844.287	941.408	1052.35	1282.36	1186.99	1190.45	1035.42	809.883
1772797_at	YNL206C	RTT106	1718.34	1202.74	1238.05	1523.15	1246.87	1110.61	1146.41	1232.24	1250.6	1315.33	1249.79	1385.24	1314.56	1414.22
1772802_at	YLL004W	ORC3	2265.1	2395.06	1588.25	2520.04	2712.49	2621.87	2354.71	2635.89	2684.13	1991.84	2486.29	2861.69	2660.36	2381.34
1772804_at	YML101C	CUE4	4476.53	4356.46	3340.36	4272.54	2913.94	2385.88	1342.62	2547.44	2265.82	1952.32	1922.4	1306.76	2015.37	2623.46
1772805_at	YGR090W	UTP22	1293.82	1438.92	1036.53	1748.44	4440.26	5354.92	6675.48	5632.08	5426.63	5902.26	5783.34	6730.86	3222.91	3450.17
1772806_at	YOL138C	RTC1	3019.17	3083.16	4468.62	2760.24	1896.18	2807.55	2971.31	1540.28	1759.05	1980	1666.03	1828.64	1373.54	1773.72
1772807_at	YOR381W-A	YOR381W-A	84.5175	69.4489	70.2775	61.4359	52.0108	54.4895	67.3635	39.0783	48.4104	73.805	56.6285	46.281	67.9324	33.6658
1772809_at	YIL030C	SSM4	5037.1	4517.65	5427.26	4974.15	4910.78	5421	5342.37	5365.15	5469.36	5589.94	5164.96	5328.53	5093.74	6271.74
1772810_at	YKR090W	PXL1	1535.27	1129.76	1118.23	1697.1	1427.35	1204.24	1151.03	1197.7	1183.42	1191.69	1232.49	1066.71	1044.2	1157.87
1772812_at	YPL006W	NCR1	5783.55	5297.89	8306.49	5497.41	3962.58	4521.11	4754.02	3352.68	2344.11	1187.11	1169.53	1162.51	2254.42	3006.09
1772813_at	YOL155C	HPF1	6062.31	14961.6	14686.6	6036.8	4801.03	9618.7	9988.84	4384.43	3749.81	1964.51	3646.55	3936.6	1666.89	4884.94
1772816_at	YDR499W	LCD1	1358.02	1290.47	1754.57	1372.43	874.442	936.336	984.754	854.353	826.113	904.128	869.119	832.583	888.968	848.344
1772817_at	YGR159C	NSR1	694.049	1710.56	555.383	9908.93	16844.1	18564.8	19369.9	17717	16601.5	14854.5	13900.6	14260.2	11908.9	8588.43
1772819_at	YGL131C	SNT2	290.632	384.249	401.047	445.607	492.221	721.017	681.785	446.592	557.657	807.142	963.097	957.246	524.079	219.166
1772820_at	YFL013C	IES1	2222.19	2433.94	2911.85	2252.89	1274.49	1534.62	1455.54	1276.8	1414.21	2017.02	2134.68	1800.03	2714.25	1852.97
1772821_at	YBL034C	STU1	2512.23	2175.08	2723.16	2542.34	1859.57	1836.61	1669.6	1566.31	1706.87	1881.06	1521.55	1658.12	1545.88	2164.42
1772824_at	YDR169C	STB3	1281.11	1128.69	1935.93	1037.21	658.854	623.398	726.877	628.831	564.307	718.557	896.664	917.152	1171.53	879.13
1772826_at	YKR063C	LAS1	949.312	1567.38	1453.09	1598.94	2185.1	2778.27	2577.76	2464.37	2740	2986.86	3613.28	3186.37	2672.82	1550.39
1772827_at	YDL201W	TRM8	797.919	1374.06	913.534	1942.91	3642.8	5049.24	4940.15	4604.13	4763.1	4854.57	5092.3	5658.11	3473.12	2632.44
1772828_at	YMR014W	BUD22	316.397	473.288	423.678	987.154	1951.74	2577.96	2730.82	2603.94	2638.82	3154.47	3312.26	3809.3	1923.07	886.107
1772830_at	YGR199W	PMT6	4379.54	4083.92	3765.48	4315.5	2775.48	2364.39	2185.08	2128.08	2004.63	2118.49	2161.99	2342.99	2476.03	2966.43
1772831_at	YFR022W	ROG3	882.197	688.292	1253.12	587.927	297.134	428.738	425.057	240.091	323.475	430.225	416.451	412.911	477.002	610.811
1772832_at	YFR009W	GCN20	5879.67	4588.39	3449.81	6038.65	6587.2	7203.45	6657.76	7259.97	7636.19	7917.27	7838.68	7480.06	6783.39	6892.72
1772833_at	YIR033W	MGA2	3189.93	3456.63	2603.7	3068.17	2587.38	2795.74	2426	2481.8	2535.28	2759.14	2549.11	2366.06	3308.02	2986.28
1772837_at	YBR173C	UMP1	2956.99	2741.51	2540.51	2972	2557.53	2652.66	1992.56	2457.42	2426.92	1981.35	2085.92	1635.3	2367.04	2871.14
1772838_at	YOR120W	GCY1	1575.63	4005.65	9830	1404.71	955.538	1685.08	2141.84	886.312	807.42	849.865	905.311	968.953	1341.72	1292.77
1772839_at	YDR315C	IPK1	2248.34	2141.67	2806.57	1994.93	784.089	936.179	845.534	488.532	401.608	325.497	441.73	431.452	721.842	542.315
1772846_at	YKL203C	TOR2	3171.03	3437.07	4777.11	3880.07	3088.4	4058.91	3875.88	2912.99	2212.88	2180.46	2230.26	2297.6	3080.84	2956.5
1772847_at	YKL172W	EBP2	1261.13	2206.72	1417.91	3887.73	7961.41	10087.2	9471.11	9552.04	9437.56	9632.2	9917.21	9655.19	7583.89	5077.05
1772848_at	YAL028W	FRT2	1689.19	2341.82	3756.86	1516.54	483.634	604.502	592.614	351.628	326.834	349.824	485.102	517.922	433.265	556.762
1772850_at	YJR008W	YJR008W	3664.62	5744.03	9924.99	3222.54	1551	1367.92	1150.42	884.629	745.768	909.162	1218.39	925.935	1649.16	1325.28
1772852_at	YBR033W	EDS1	794.798	768.742	1000.36	765.751	639.772	665.469	600.114	550.233	564.806	695.805	709.387	683.866	758.532	539.857
1772853_at	YMR319C	FET4	321.617	372.327	475.981	566.08	1170.63	1908.3	2158.13	2110.57	3365.47	4283.77	4070.8	2707.71	1794.34	938.996
1772854_at	YOL017W	ESC8	1560.14	699.633	668.426	1258.75	356.16	220.631	172.376	272.471	277.56	299.493	222.239	170.665	347.493	874.033
1772855_at	YNL249C	MPA43	413.741	518.076	549.679	515.091	380.578	510.29	515.186	487.903	578.194	627.155	645.476	719.046	388.16	294.455
1772856_at	YKL204W	EAP1	2011.25	2081.19	2567.29	1950.07	1623.25	1648.23	1589.94	1652.31	1747.87	1973.85	2066.32	1669.74	2106.27	1567.14
1772857_at	YBL072C	RPS8A	12864.8	10667.6	7598.43	11300.5	13905.3	16207.9	15620.6	16739.4	17789.6	20806.1	18683.8	17183.4	19798	21604.3
1772863_at	YMR053C	STB2	998.181	1069.32	2425.1	902.266	260.578	336.121	396.51	195.472	153.987	219.716	171.064	153.038	434.032	424.809
1772864_at	YKR100C	SKG1	2273.12	2163.26	2213.1	2173.78	1462.07	1432.83	1406.18	1639.11	1894.02	2321.28	2347.43	2175.52	2534.16	1796.12
1772865_at	YOL128C	YGK3	5298.66	3388.7	7792.96	2788.34	542.183	885.531	960.144	768.82	1185.21	1723.03	1498.53	1881.02	1009.14	1012.09
1772868_at	YPL042C	SSN3	1092.84	1132.66	1113.08	1144.54	1129.15	1392.46	1301.64	1298.77	1463.31	1530.58	1490.98	1293	1389.27	1310.21
1772870_at	YNR012W	URK1	2854.71	2690.8	3408.17	2448.3	1398.02	2322.53	3104.38	1767.89	2437.32	3331.22	3460.19	3977.73	2584.84	2285.33
1772871_at	YDR291W	HRQ1	1387.38	1572.31	1911.69	1429.96	1377.8	1707.94	1739.68	1477.42	1706.92	1929.18	1969.78	1857.61	1400.71	1214.33
1772873_at	YGR288W	MAL13	566.643	386.408	559.211	431.515	248.893	290.427	281.447	178.611	101.681	121.87	170.582	179.318	676.317	328.545
1772874_at	YOR010C	TIR2	678.839	575.556	916.638	511.29	357.955	391.216	450.29	392.454	404.414	442.374	382.208	332.188	337.139	234.294
1772875_at	YDR012W	RPL4B	7414.68	8090.93	4899.84	10013.7	11690	11946.7	13064.4	12390.5	13730.5	15627.5	15287.8	16930.6	11768.4	15733.2
1772876_at	YGL022W	STT3	7790.76	5160.9	4620.59	6842.62	5580.81	4847.3	3637.04	5448.47	5313.94	5472.14	4484.1	3486.04	5479.16	6892.05
1772880_at	YMR095C	SNO1	254.26	109.123	82.6922	176.511	273.347	140.006	103.517	370.585	443.333	669.414	670.838	578.059	2410.65	871.957
1772882_at	YNR016C	ACC1	24494.8	25493	27113.6	25587.3	23456.7	21229.8	22235.9	21568.1	17239.1	13571.3	11918.5	12148.7	14024.2	14278.4
1772883_at	YBL013W	FMT1	20.0624	22.4639	21.5848	23.2206	18.4141	19.7354	16.9923	18.0231	19.5737	21.9071	17.2823	21.4958	16.9158	29.4449
1772884_at	YPR013C	YPR013C	1560.82	1106.34	1519.78	1490.35	1037.2	1093.37	1016.41	1030.26	927.03	892.63	841.683	828.229	1001.05	1053.28
1772887_at	YGL198W	YIP4	5931.2	5965.78	6241.68	5035.25	3573.34	3419.63	2552.69	3363.53	3534.31	3359.46	3402.17	2240.33	4534.75	4810.57
1772888_at	YLL048C	YBT1	5022.69	4480.57	5582.64	4477.44	3981.99	4480.04	4273.87	3799.89	4036.57	5023.4	4709.68	5088.51	4825.45	4620.59
1772890_at	YNL190W	YNL190W	9521.9	9211.06	11850.1	8409.92	10122.4	10454.9	11727.4	10769.5	10009.8	11723.7	12434.5	10868.7	12385.1	10920.4
1772891_at	YMR171C	EAR1	2584.7	2602.9	3041.13	2137.17	1415.08	1586.94	1821.07	1367.59	1981.95	2847.91	3070.16	2527.95	3100.12	2909.41
1772892_at	YBL024W	NCL1	3145.11	3977.46	2527.05	4556.01	6904.5	8371.86	8787.4	8998.37	9837.86	10896.3	10772.5	11641.8	7758.15	5861.49
1772893_at	YJL019W	MPS3	529.459	397.527	397.549	478.621	458.139	285.046	219.991	348.568	365.918	401.911	249.925	283.491	236.282	316.848
1772894_at	YBL097W	BRN1	217.04	185.909	149.669	221.12	168.318	131.165	96.4219	146.434	190.457	236.805	263.566	186.18	209.698	86.8522
1772896_at	YJL055W	YJL055W	9483.46	10563.6	11963.4	9210.34	7112.44	8256.71	7044.12	7005.34	6891.03	6648.35	7076.14	5532.64	7850.12	7494.58
1772901_at	YHR003C	YHR003C	2170.66	1800	2237.52	3106.4	3786.02	4694.15	4835.27	4343.28	4601.54	4865.87	4485.83	4574.9	2903.32	2804.87
1772902_at	YLL006W-A	YLL006W-A	32.9322	35.9424	35.6085	31.9598	27.5257	32.4314	30.3329	33.3409	33.2789	33.1538	30.8502	30.3927	46.4722	37.7219
1772903_at	YOR034C	AKR2	2146.52	1998.18	3458.9	1993.07	1224.3	1689.53	1969.85	1196.47	1304.04	1337.26	1285.45	1187.18	1285.92	1537.52
1772907_at	YNR034W	SOL1	942.819	1101.34	1746.91	892.522	856.97	797.304	854.302	611.589	536.342	484.722	559.432	565.031	896.999	531.816
1772910_at	YLL052C	AQY2	300.181	242.677	307.723	210.967	239.055	340.108	449.887	370.648	472.907	1680.89	2675.46	2857.88	752.541	475.11
1772915_at	YAL054C	ACS1	1389.79	1609.8	3212.14	1217.02	1165.67	1579.98	2089.94	1230.54	914.788	471.151	528.644	463.033	595.278	766.897
1772916_at	YNR057C	BIO4	1003.84	1044.19	777.409	1135.97	1161.05	1647.44	1577.98	1486.24	1945.22	2313.6	2360.01	2854.46	2051.72	1619.73
1772919_at	YHR156C	LIN1	385.988	619.676	615.98	537.802	472.632	694.259	739.672	622.501	716.408	847.147	1337.53	1370.05	906.039	382.481
1772920_at	YDR236C	FMN1	1906.13	1656.19	2012.85	1684.08	1417.36	1461.56	1338.12	1396.62	1401.94	1291.32	1304.48	1070.88	1994.74	1880.52
1772921_at	YLR352W	YLR352W	1554.6	1440.38	3188.09	985.151	366.747	470.154	552.363	298.045	270.73	371.542	342.802	316.58	751.024	886.475
1772923_at	YDR117C	TMA64	2486.49	2066.8	1952.77	2214.68	1488.95	1543.44	1522.13	1611.29	1875.03	2024.71	2110.78	2368.43	2036.54	1737.6
1772925_at	YNR011C	PRP2	471.317	599.439	763.685	452.219	434.786	722.295	839.516	506.334	675.689	876.752	846.902	1022.4	701.527	540.421
1772928_at	YLR098C	CHA4	1609.96	1960.46	2358.81	1695.84	1301.69	1642.04	1577.13	1403.08	1635.23	1779.15	1809.09	1752.67	1490.12	1386.11
1772930_at	YDR372C	VPS74	4282.98	3368.54	2767.46	4309.92	3586.48	3173.18	2998.11	3327.03	3143.22	3693.17	3344.85	2851.26	5166.87	4959.5
1772933_at	YOR147W	MDM32	1696.23	2171.18	2141.69	1899.6	1822.65	2002.19	1886.03	2127.57	2442.08	2528.79	2786.35	2891.96	3009.65	1978.54
1772934_at	YBR269C	FMP21	7653.33	8019.32	12107.3	7771.84	5652.99	5746.73	5429.89	4341.41	2695.27	1763.38	2030.33	1305.67	4861.29	4161.14
1772935_at	YHR199C-A	NBL1	184.161	157.411	219.143	150.749	107.059	103.092	124.302	96.3737	83.3499	82.2748	88.1472	95.1017	116.906	128.301
1772939_at	YOR168W	GLN4	5194.69	5742.76	5236.55	6437.35	7896.69	8918.19	8865.38	8779.55	8771.49	8180.38	7678.74	7800.72	6675.47	7386.03
1772940_at	YNL001W	DOM34	1703.36	1875.84	1208.58	2564.48	3183.63	3726.55	3598.74	3805.74	4021.97	4319.89	4413.22	4370.48	3306.85	2672.96
1772942_at	YFR005C	SAD1	1681.58	1276.77	1311.05	1820.26	1448.53	1657.51	1600.16	1383.26	1369.48	1591.9	1434.16	1657.95	1720.34	1667.49
1772944_at	YOR316C-A	YOR316C-A	48.7477	51.6889	51.3393	53.1184	44.3761	47.2852	48.9319	48.0327	46.8502	81.4443	82.6412	51.2382	48.5997	64.1271
1772945_at	YBR230W-A	YBR230W-A	4792.55	4451.7	3772.59	4795.71	3399.62	3153.64	2158.14	3058.18	2750.66	1247.68	1380.05	958.586	2279.69	2236.59
1772946_at	YEL052W	AFG1	3052.57	2750.86	3036.13	2750.81	2040.63	2336.5	1972.75	1910.11	1704.62	1256.11	1274.49	1387.64	1796.07	2843.03
1772947_at	YOR312C	RPL20B	12439.8	13262.1	9095.13	14385.8	15511.7	16424.3	16508.3	16578.4	17099.1	17704.6	17780.8	17795.8	16364.2	18525.9
1772948_at	YEL055C	POL5	1604.45	1670.09	1067.9	1975.89	3476.01	4023.8	3946.55	4327.73	4927	5774.76	4923.94	5404.18	3421.65	3156.27
1772949_at	YIL046W-A	YIL046W-A	72.796	63.682	73.3672	77.481	61.2187	79.2337	59.6297	46.292	49.325	57.7085	70.1254	85.6978	189.169	134.374
1772950_at	YDL213C	NOP6	1288.31	2256.65	1523.51	2651.36	4669.23	6146.76	5990.87	6167.99	6817.58	7497.67	8105.23	8307.88	5927.81	3561.67
1772952_at	YJR013W	GPI14	3511.09	2734.72	3172.86	3425.83	2106.72	2005.58	2120.56	1909.47	1836.25	2204.05	2032.28	2209.31	2277.34	3053.11
1772955_at	YBR062C	YBR062C	4057.03	4241.92	5456.71	3712.38	2882.4	2782.69	2476.02	2518.12	2405.92	2273.04	2498.12	2193.3	2221.64	2763.81
1772958_at	YGR052W	FMP48	362.226	794.215	2004.04	344.18	436.262	616.254	834.312	646.424	1009.35	948.964	1557.79	2565.83	558.324	494.838
1772959_at	YBR213W	MET8	1213.38	4602.66	555.059	2233.55	11929.4	7771.03	5397.19	13023.7	9339.73	929.311	2112.71	2597.07	2014.33	1959.55
1772962_at	YFR008W	FAR7	662.96	550.851	860.557	438.877	217.309	192.792	197.858	145.459	143.658	156.008	131.942	91.5131	405.374	292.792
1772963_at	YOR172W	YRM1	1188.14	1167.46	1360.65	1174.21	970.919	1125.21	1180.88	1006.65	1080.03	1341.83	1684.93	1827.92	1679.79	1131.78
1772965_at	YKR077W	MSA2	3709.34	3473.66	1656.94	2965.01	555.908	427.084	314.943	348.175	443.608	320.387	314.372	267.788	670.927	1847.92
1772967_at	YDR356W	SPC110	1581.02	1240.72	1700.2	1567.66	1241.19	956.625	777.912	1132.51	925.162	792.81	387.438	246.13	543.233	765.696
1772968_at	YJL187C	SWE1	2233.08	1278.9	1442.08	2377.31	1568.81	1034.45	940.768	1394.74	1297.05	1356.78	915.508	785.399	869.822	1479.12
1772969_at	YPL168W	YPL168W	1943.44	2289.04	3056.26	1839.5	815.536	952.733	867.237	840.085	1028.73	1069.98	1042.68	971.707	1435.78	1476.23
1772970_at	YPR045C	YPR045C	2162.74	1561.15	2237.51	1508.17	1061.15	1088.07	1014.14	1144.55	1175.78	1648.08	1723.51	1423.72	2368.43	1842.74
1772972_at	YMR219W	ESC1	3070.74	3314.27	4557.31	3651.3	2759.16	2582.91	2742.28	2329.51	1891.64	2503.57	2415.78	2704.84	2468.04	2071.16
1772973_at	YJL206C	YJL206C	659.01	871.962	1797.93	671.542	481.772	596.282	683.775	397.56	353.724	381.537	341.213	356.543	471.382	442.441
1772974_at	YJL057C	IKS1	1521.04	2049.22	3898.19	1518.22	737.1	712.433	618.242	491.579	493.923	419.199	423.035	372.803	714.305	776.517
1772975_at	YNL178W	RPS3	20969.2	21808.1	13895.5	21406	23951.1	25054.4	24942.2	25264.2	25040.7	25210.1	25135.7	25924.6	25048	26096.4
1772976_at	YBR164C	ARL1	5559.57	4943.56	3705.6	4712.48	4024.08	3918.92	2857.07	4142.37	4424.59	4534.96	4159	3520.78	5403.99	4925.76
1772977_at	YGL004C	RPN14	1821.26	2010.34	2241.94	1594.51	1031.52	1071.7	846.837	923.473	918.748	976.033	951.305	651.493	1546.53	1262
1772978_at	YDR430C	CYM1	1946.35	1994.55	2972.76	1901.03	1058.04	1032.18	920.287	907.049	876.791	770.027	524.659	471.878	885.579	1225.95
1772981_at	YHR154W	RTT107	2722.19	1465.84	1231.12	3019.12	2198.46	1045.84	721.634	1540.98	1131.46	953.393	434.544	445.638	623.826	2002.27
1772983_at	YCR099C	YCR099C	348.923	428.387	612.83	296.349	141.498	144.669	205.231	88.0715	104.323	89.6505	112.38	113.336	250.385	227.627
1772985_at	YBR239C	ERT1	732.73	677.786	741.634	994.367	750.326	1088.36	1239.77	906.167	1060.5	1300.83	1236.99	1590.89	1110.1	862.546
1772986_at	YDR219C	MFB1	2647.53	2516.95	3255.24	2249.9	1076.9	1026.02	937.565	1139.55	1313.75	1423.41	1216.88	1294.44	1308.62	1194.9
1772992_s_at	YPL278C	YPL278C	798.707	965.074	1253.18	848.402	993.462	1948.09	2648.39	1108.19	1003.3	1360.85	1262.75	921.454	601.005	518.638
1772995_at	YOR189W	IES4	1834.54	1837.12	1836.42	1813.85	1072.34	1196.18	931.566	955.923	1099.01	993.75	1211.8	1139.55	1708.5	1267.27
1772997_at	YOL151W	GRE2	4592.08	6961.95	15111.9	5038.79	3424.1	4696.94	6054.7	2515.89	1587.52	2083.02	1517.54	1528.33	1767.54	1195.04
1772998_at	YLR341W	SPO77	53.7713	34.3973	40.2851	64.7833	46.5098	38.6059	32.8842	39.9117	41.3339	98.7553	83.8274	44.1304	130.827	37.977
1772999_at	YMR205C	PFK2	14438	12899.4	15021.2	15319.7	16250.1	17800.7	17257.2	16399	14255.1	14461.2	14574.4	12042.7	12976.7	12659.7
1773001_at	YIL092W	YIL092W	820.487	1216.49	938.785	849.606	1205.88	1213.58	1532.51	1475.05	1630.54	1723.4	2336.79	2835.02	1249.86	631.403
1773002_at	YMR236W	TAF9	4304.15	3941.76	3724.46	3739.51	3433.37	3486.52	2547.33	3814.06	4630.71	5037.29	4690.72	3705.57	5734.7	4517.91
1773003_at	YLL013C	PUF3	1897.96	1464.02	1686.62	1488.68	2045.68	1967.11	2220.63	2307.08	2260.43	2555.79	2646.36	2594.84	2056.52	1431.56
1773010_at	YPL005W	AEP3	817.245	860.045	1190.72	726.72	541.022	502.624	580.196	489.48	404.527	432.389	407.593	433.925	702.339	565.191
1773015_at	YER109C	FLO8	1311.38	1007.92	1118.25	1182.98	884.877	962.61	1042.28	942.912	1081.04	1349.37	1265.53	1191.39	1049.89	867.815
1773019_at	YBR010W	HHT1	18424	17441.9	17721.1	20349	18483.9	13860.1	12971.7	16399.1	14853.4	13674.9	8706.83	7869.52	8711.94	11143.4
1773020_at	YIL108W	YIL108W	2823.65	3008.82	3072.43	3072.32	1928.48	2153.96	1877.54	1610.19	1506.72	1753.9	1809.56	1652.39	3760.59	2709.13
1773022_at	YLR418C	CDC73	2109.56	2141.28	2461.87	2036.8	1850.29	2108.2	1996	1999.28	2032.6	2048	2017.78	1597.5	1928.2	2059.6
1773023_at	YDR512C	EMI1	2585.99	3142.56	3642.64	2507.2	1812.03	1727.79	1786.75	1555.58	1413.59	780.956	695.617	524.059	1124.93	1468.11
1773028_at	YJR113C	RSM7	2034.83	2281.08	2438.91	1772.86	1388.23	1701.21	1468.63	1707.53	2115.39	2175.65	2269.8	2084.9	2053.97	1928.3
1773030_at	YGR041W	BUD9	2391.03	2977.43	2207.72	2499.34	1774.42	2747.36	3396.12	1741.58	1771.77	1556.89	2100.19	2846.3	876.411	1280.74
1773034_at	YCR048W	ARE1	1854.69	2122.21	2817.43	1511.97	1385.38	1829.43	1766.93	1454.9	1956.05	2367.26	2143.79	2182.72	1861.82	2384.52
1773035_at	YJL008C	CCT8	5213.02	3939.72	4336.12	5611.34	5938.48	6024.91	5575.97	6502.85	5967.63	6048.31	5573.03	5043.3	6246.81	6602.26
1773043_at	YPR071W	YPR071W	604.863	545.066	547.385	627.011	778.835	1131.77	1324.85	940.16	1010.35	1230.06	1601.11	1603.83	837.525	893.662
1773044_at	YLR055C	SPT8	1809.89	1901.13	2204.59	1658.24	1339.54	1605.09	1539.27	1480.45	1744.15	2266.61	1898.06	2026.78	1887.85	2106.05
1773046_at	YNL196C	SLZ1	84.3347	90.1877	105.637	71.739	57.4703	58.6858	51.7182	56.7378	42.3423	71.2675	99.0895	82.6096	114.536	50.6145
1773047_at	YMR158C-A	YMR158C-A	1008.54	1328.8	1554.01	921.346	482.022	466.558	519.631	347.747	324.924	382.242	431.85	352.266	656.645	481.808
1773050_at	YGL215W	CLG1	4724.39	5041.09	4428.88	5091.67	6423.86	6102.09	6664.68	6977.62	6549.26	7719.59	8680.33	9210.65	9397.84	5455.58
1773052_at	YEL029C	BUD16	1734.5	1444.99	1439.4	1850	1592.81	1818.07	1681.97	1717.48	2119.79	2491.26	2659.45	2985.11	2519.97	1635.39
1773053_at	YER154W	OXA1	3325.46	2609.95	2236.07	2684.12	3083.82	3264.52	3190.26	3522.12	4142.92	4591.43	4560.72	4218.26	3286.5	3670.45
1773055_at	YDL067C	COX9	10889.2	11353.9	12851.6	10554.8	6938.77	8781.73	7445.59	6388.02	6995.49	6015.09	8055.53	8148.9	7198.58	6101.72
1773056_at	YOL019W	YOL019W	10763.6	6817.8	8238.25	8464.39	2048.09	1233.2	1206.23	1423.6	2379.69	3281.42	2448.58	1553.82	2898.81	2465.51
1773057_at	YLR383W	SMC6	4154.73	2452.53	2447.97	4192.73	2717.52	1629.82	1253.6	1919.56	1628.87	1318.76	907.231	868.53	1166.67	2643.31
1773058_at	YKR027W	BCH2	1526.31	1437.09	1653.29	1481.21	933.489	1073.66	1017.54	791.235	812.389	821.145	606.321	590.573	839.605	1009.85
1773059_at	YGL124C	MON1	838.748	837.931	1116.3	742.995	546.491	616.807	689.336	522.287	742.32	1138.64	1162.82	755.243	1090.7	947.854
1773060_at	YER046W	SPO73	4246.37	3325.43	5223.99	3462.37	1081.54	1193.26	1553.91	687.907	468.077	424.153	587.717	581.775	635.927	1325.56
1773061_s_at	YIL169C	YIL169C	3710.57	9237.97	10178.1	3206.18	2719.9	5685.23	6154.38	2652.74	2023.11	1126.68	2090.12	2271.08	951.607	2811.9
1773062_at	YBR003W	COQ1	2639.48	2745.38	2697.17	2284.21	1353.23	1153.76	822.412	1085.35	860.906	682.68	582.465	469.864	1646.83	2156.13
1773063_at	YMR304W	UBP15	3896.21	3477.94	6009.95	3706.71	2454.77	2291.08	2680.01	1627.52	663.693	382.966	397.784	391.1	1155.82	1593.98
1773065_at	YDR319C	YDR319C	2861.98	3270.9	3725.48	3078.6	1752.34	1851.05	1557.76	1641.05	1730.65	1780.48	2339.69	1721.9	3000.44	1889.01
1773066_at	YDL117W	CYK3	2588.15	2814.73	1993.66	2569.98	1746.99	2728.97	2343.55	1957.01	2610.37	3139.39	2785.17	2328.01	2824.87	2254.87
1773071_at	YPR156C	TPO3	351.641	362.773	312.133	379.706	310.95	246.834	320.323	213.021	401.348	610.607	784.364	694.21	397.954	175.232
1773073_at	YOR306C	MCH5	2180.16	1378.83	1253.43	3623.68	6094.9	3872.52	4406.64	7508.13	8940.78	10342.6	9824.92	9571.26	6573.86	5346.34
1773075_at	YGR281W	YOR1	5891.36	5250.66	9379.67	6203.2	4544.54	4461.7	5765.07	3663.33	3352.81	4954.28	3993.87	4065.33	3976.6	4045.69
1773078_at	YGR262C	BUD32	2310.4	2051.51	1818.05	2142.08	2038	1968.28	1792.07	1964.88	2058.33	1770.62	1754.09	1582.25	1937.76	2032.01
1773085_at	YOR040W	GLO4	774.946	929.762	1618.65	753.531	725.73	931.3	1047.07	634.324	611.933	573.708	717.432	734.284	604.376	591.63
1773086_at	YDR165W	TRM82	1592.76	1989.65	1189.82	4119.55	6928.85	8114.76	8771.43	8084.91	8094.24	8474.86	8073.07	8700.93	6002.51	5346.1
1773088_at	YMR229C	RRP5	1160.31	3640.18	1277.97	1553.1	5738.87	7731.37	8116.95	8527.07	9524.12	10956.6	11034.1	11415.7	8808.33	6446.07
1773089_at	YMR058W	FET3	4410.77	9129.97	3181.53	2651.19	3429.56	5097.96	4533.62	6390.52	9604.21	11039.6	11076.4	7429.69	6468.76	11108.8
1773091_at	YIL018W	RPL2B	13487.7	14816.4	7416.44	13898.2	16702.8	17308.9	18491.7	16848.3	19497.7	20272.9	20162.5	20397.1	18658.9	20899.1
1773092_at	YPL105C	SYH1	3037.02	3011.63	3285.89	3157.26	3607.26	4157.67	4610.89	3939.07	4333.82	4928.98	5047.31	5310.2	3669.66	3093.67
1773093_at	YPL208W	RKM1	2612.26	1842.68	1901.37	2431.03	1643.27	1088.54	949.46	1380.06	1327.25	1343.22	1024.24	986.511	1113.56	1878.8
1773094_at	YBR081C	SPT7	2089.7	1935.8	2484.39	1947.42	1710.23	1936.2	1922.87	1555.79	1614.05	1948.92	1779.27	1717.46	1971.98	1792.57
1773096_at	YLR081W	GAL2	113.883	107.168	139.836	114.223	130.806	129.591	113.788	102.114	106.669	157.002	158.657	118.22	153.616	265.998
1773097_at	YBR183W	YPC1	3009.69	3133.5	4939.53	2247.3	901.507	858.388	766.66	450.352	354.375	511.797	674.704	371.1	1057	1618.43
1773099_at	YNL132W	KRE33	836.046	1632.65	667.468	1596.3	4357.56	6145.8	6463.75	6677.26	7406.3	8371.88	7744.79	7657.41	5211.07	3836.54
1773101_at	YPL214C	THI6	4064.74	3068.84	4312.52	3283.99	2100.71	2272.85	1980.06	1522.89	1234.66	1210.32	1300.41	1595.35	1454.61	1796.49
1773102_at	YKL130C	SHE2	1895.17	2254.95	1794.05	2084.25	1882.15	1811.09	1575.36	1663.99	1692.82	1704.08	1399.47	1207.25	1771.74	1909.91
1773104_s_at	YBL005W-A	YBL005W-A	508.18	900.055	413.742	558.44	869.058	440.894	397.575	436.256	282.754	645.991	859.128	1000.74	597.035	137.965
1773105_at	YNR035C	ARC35	7838.15	6791.02	6764.84	6882.61	5282.55	4273.64	3170.45	4916.34	4546.4	4879.55	4579.43	3310.17	7305.06	6833.11
1773106_at	YMR077C	VPS20	2222.39	2575.71	3529.21	1746.11	769.768	892.297	889.301	813.656	1019.04	1006.9	1093.01	1109.64	1200.9	1260.39
1773107_at	YPL234C	TFP3	15409.1	13107.2	12279.2	15469.6	13796.6	12171.8	10764.8	12733.2	12577.8	11163.3	10593.4	9045.43	11445.1	11722.2
1773109_at	YKR034W	DAL80	18475.9	15854.4	19477.6	12723.1	3031	2780.96	2265.74	1645.22	1285.56	1190.43	1936.09	1937.84	1043.46	1990.89
1773110_at	YMR264W	CUE1	4885.72	4285.67	4887.51	4567.94	3728.89	3596.84	3104.13	3352.6	2983.13	2804.87	2340.42	1944.28	3099.69	3703.37
1773112_at	YPL032C	SVL3	2096.27	2021.62	1407.02	2211.43	2984.47	3082.17	3141.76	3406.14	3391.12	4131.99	4566.32	4678.38	3647.06	2402.2
1773117_at	YHR037W	PUT2	14843.9	11625.1	11226.2	11186.4	6761.62	3628.82	3090.98	4214.1	2949.94	2890.28	1884.05	1578.81	3437.23	2993.18
1773118_at	YML080W	DUS1	984.972	1398.4	1165.39	2247.63	3029.15	3652.51	3712.7	3723.58	4098.2	4314.95	4322.55	4457.17	2868.89	2001.92
1773120_at	YER095W	RAD51	3630.32	2200.98	3559.93	3016.33	1865.87	1361.94	1460.28	1408.15	1104.9	1032.6	804.683	549.405	1136.66	2514.7
1773122_at	YLL043W	FPS1	4234	3384.93	4062.42	4044.18	3914.56	3870.07	3918.34	3646.9	3156.61	2929.97	2856.18	2703.58	3565.18	4054.32
1773123_at	YBR243C	ALG7	3745.53	2180.42	1923.74	3545.47	2956.26	2174.38	1524.48	2634.6	2393.44	2574.96	2167.16	1893.32	2214.61	3100.47
1773124_at	YDR179W-A	YDR179W-A	2058.87	2500.13	2807	2426	1395.47	1503.27	1381.74	1478.44	1729.46	1529.61	1432.06	1533.81	1527.83	1298.73
1773125_at	YGR283C	YGR283C	257.401	480.355	198.752	926.072	2588.39	2914.02	2953.91	3389.04	3829.67	3789.9	3801.81	4586.49	2243.79	1845.52
1773126_at	YNL146C-A	YNL146C-A	1837.38	2130.8	1865.95	1508.18	624.931	815.809	634.181	523.905	708.975	1014.54	987.515	830.965	1365.94	1217.47
1773127_at	YPL152W	RRD2	1687.94	1527.47	2573.89	1133.11	537.013	481.907	538.745	429.252	352.152	293.351	285.398	284.78	449.976	886.698
1773128_at	YNL229C	URE2	2044.2	2564	2139.01	2791.95	3685.63	3419.07	3326.68	3801.7	3156.48	3193.76	3802.89	4211.53	5238.59	3290.29
1773129_at	YLL002W	RTT109	1182.87	815.57	790.282	997.256	386.422	335.758	253.364	368.562	369.837	289.151	195.048	130.369	318.487	827.989
1773132_at	YOR126C	IAH1	1509.23	1582.55	1588.41	1267.86	1005.57	1043.73	739.977	939.306	865.533	991.947	807.273	377.85	2249.68	2033.22
1773134_at	YMR089C	YTA12	3609.43	3055.65	3198.12	3621.05	2571.08	2365.24	1944.62	2022.23	1877.95	2036.88	2227.72	2028.48	2382.62	2652.07
1773135_at	YPL054W	LEE1	10758.4	7291.64	12142.8	6881.2	3262.06	1589.43	2581.23	1287.69	437.491	223.455	333.95	247.144	154.474	145.763
1773136_at	YOR291W	YPK9	3211.17	3416.3	3956.94	3280.09	3013.77	3728.19	4312.45	2759.09	2452.06	2097.29	1645.52	1544.48	1957.67	3646.05
1773138_at	YPR190C	RPC82	998.86	1923.09	1200.96	2483.68	4675.57	5965.51	6285.86	5913.25	5409.16	4651.77	5185.75	6076.48	4471.23	3211.33
1773139_at	YCL057W	PRD1	5235.05	4481.99	4320.85	5253.71	4224.4	3643.98	3244.92	3761.12	2584.99	1299.02	1465.36	1302.77	2310.34	4688.54
1773140_s_at	YDR038C	ENA5	10275.5	6877.47	13679.9	10183.4	7114.85	7207.41	6914.42	5199.56	4499.25	5036.01	4395.47	4292.97	4980.5	5383.81
1773141_at	YOR002W	ALG6	3702.46	3328.04	3357.56	3045.56	2904.04	3031.04	2731.13	2723.57	2778.13	2854.3	2695.56	2089.67	3443.79	4207.31
1773143_at	YJL038C	LOH1	94.4317	108.901	140.635	129.172	101.88	121.184	124.516	100.013	73.1373	109.766	86.1282	120.115	92.2097	54.2855
1773145_s_at	YGR109W-A	YGR109W-A	262.614	383.959	356.954	319.562	402.808	301.951	255.815	379.672	226.677	397.771	486.853	474.723	420.418	128.116
1773147_at	YLR069C	MEF1	2174.81	2133.7	2004.26	2417.2	2120.66	2161.81	2067.96	2201.14	2174.8	2216.27	2483.26	2373.14	2776.62	2539.63
1773148_at	YNR010W	CSE2	1117.9	1026.31	1073.31	1072.96	705.393	793.138	754.591	790.528	944.229	1115.03	1402.26	1141.48	1543.05	1300.14
1773150_at	YNL063W	MTQ1	1723.25	1961.51	2615.05	1407.21	943.508	1275.84	1219.03	1093.25	1371.17	1418.38	1525.02	1493.18	1966.88	1949.5
1773151_at	YLR295C	ATP14	4580.39	6282.92	5924.01	4579.4	5027.73	6871.93	6555.79	5874.75	6578.16	5059.53	5884.05	5512.37	5933.48	4881.93
1773153_at	YDR034C	LYS14	3029.2	2736.51	3370.41	2429.08	2429.96	3233.41	3548.3	3054.86	3171.53	3685.5	3940.5	4763.3	3541.06	2835.51
1773154_at	YOL010W	RCL1	452.371	693.244	423.783	2429.13	4511.43	4723.24	5304.83	4681.1	4635.86	5148.26	4888.72	4999.22	3723.03	2280.93
1773157_at	YFL026W	STE2	16029.3	12498.1	8440.22	14606.8	12062.6	12006.4	8041.06	10607.6	10372.8	11308.4	9359.22	9161.43	10738.4	12441.7
1773158_at	YOR359W	VTS1	421.99	577.466	592.77	2374.91	3720.87	4936.83	5342.81	3859.84	3153.11	3114.97	3055.47	3716.37	1897.72	1256.14
1773159_s_at	YDR261W-B	YDR261W-B	11432.2	11443	11293.1	10900.2	11000.7	7634.11	9695.8	9571.84	8612.11	10640.7	10628.2	10548	9775.5	7498.32
1773160_at	YNL250W	RAD50	769.71	800.185	1225.67	763.448	773.719	970.655	1122.34	780.98	845.568	1190.27	1324.22	1152.85	1075.85	637.064
1773161_at	YJL096W	MRPL49	2422.55	2733.59	2185.68	2350.63	1581.79	1678.77	1259.26	1912.83	2418.53	2317.16	2555.06	2180.35	2711.24	2801.91
1773162_at	YJL079C	PRY1	12108.4	11180.7	13716	9124.08	7549.49	9681.07	8286.53	7170.75	5136.86	2877.31	3598.06	3592.42	4294.63	10055.7
1773165_at	YDR367W	KEI1	3024.1	3115.3	2878.56	2717.42	2700.28	2579.44	2780.9	2627.71	2716.1	2682.86	2565.26	2341.03	2290.7	3482.05
1773166_at	YDR307W	YDR307W	3172.29	2024.79	2814.65	2533.88	1785.26	1409.04	1132.71	1339.85	985.227	805.298	619.808	599.329	991.644	1913.36
1773168_at	YGL162W	SUT1	640.107	668.372	647.507	1784.05	2607.45	2711.8	2313.57	2536.32	2069.49	1958.05	1938.18	2036.95	1310.35	1235.43
1773170_at	YGL040C	HEM2	3606.77	4423.83	3852.41	3220.88	2894.94	3136.76	3205.73	2964.87	3118.71	3202.01	2892.89	3083.56	3648.24	3916.05
1773171_at	YPL173W	MRPL40	1377.3	1327.93	1272.94	1438.79	1074.81	1097.58	1054.53	1220.41	1433.15	1434.44	1454.78	1293.4	1378.51	1192.78
1773172_at	YJL124C	LSM1	3325.25	3001.16	2110.66	3763.58	3808.17	3853.88	3248.51	3910.35	3749.68	3858.23	3787.16	3578.21	3898.98	4399.47
1773173_at	YFR051C	RET2	5538.03	4486.75	3510.36	5049.25	4025.27	3427.09	2612.1	3892.89	3499.35	3277.77	2685.49	2393.29	3639.01	4564.49
1773176_at	YGR227W	DIE2	2167.04	2106.01	1732.43	2073.3	1484.63	1530.63	1231.58	1435.78	1725.7	2122.86	2078.58	1844.91	2396.2	2191.74
1773177_at	YIL016W	SNL1	3618.39	3582.04	2643.08	3269.77	2690.69	2662.69	2044.82	2818.7	3252.9	3471.9	2960.22	2285.59	3457.36	3719.13
1773179_at	YBR055C	PRP6	1533.35	1615.74	1912.89	1801.67	1894.12	2448.46	2300.47	2259.15	2621.13	3231.55	3024.06	3272.1	2246.1	2425.25
1773180_at	YBL107C	YBL107C	1632.53	1517.49	1278.04	1724.04	1281.3	1457.23	1398.52	1282.59	1506.29	1555.08	1731.47	1667.54	1180.05	1480.54
[truncated: 3,717 more rows]

## Sheet: time_meaning
Time_reference_in_sample_name	Sampling time relative to time_of_shift (minutes)
T1	-10	note: approximate time; sample in steady-state before shift
T2	3
T3	7
T4	10
T5	14
T6	24
T7	56
T8	120

## Sheet: data_processing_description
The raw CEL files obtained from the Functional Genomic Center Zurich were normalized using R/Bioconductor, Affy package. Background correction was done RMA (Robust Multiarray Average method; code: bgcorrect.method="rma"). Only perfect-match probes were considered (PM-only; code: pmcorrect.method="pmonly). Probe intensities were normalized with QSPLINE (normalize.method="qspline"). Probes were con…
