# Supplementary material for: Inferring causal metabolic signals that regulate the dynamic TORC1-dependent transcriptome
Source: Mol Syst Biol. 2015 Apr 17;11(4):802. doi: 10.15252/msb.20145475 (PMC4422559; doi:10.15252/msb.20145475)
Supplement: Supplementary file 17 [file msb0011-0802-sd17.zip › Supplementary Data 1_MODEL/codeBayessianFramework/data/TranscriptsRaw/DataComments.m]

%% DATA COMMENTS:

% a) gln2pro experiment has one extra time point T0 at -2.5min

% b) [T1 T2 T3 T4 T5 T6 T7 T8] = [-15min 3min 7min	10min	14min	24min
% 56min	120min]

% c) T1, T3, T6 are triplicates
 
