# Supplementary material for: Inferring causal metabolic signals that regulate the dynamic TORC1-dependent transcriptome
Source: Mol Syst Biol. 2015 Apr 17;11(4):802. doi: 10.15252/msb.20145475 (PMC4422559; doi:10.15252/msb.20145475)
Supplement: Supplementary file 17 [file msb0011-0802-sd17.zip › Supplementary Data 1_MODEL/codeBayessianFramework/data/TranscriptsRaw/readChipData.m]

%% READ CHIP THE DATA for {BY013,BY008,BY005}
ExpsNames = {'gln2pro', 'pro2gln', 'gln2rap'};

 
% Comments on Transcript-data:
% a) (for the pro2gln, gln2rap shift) we move the T1 (originally taken at -10min) to T1_new (as if taken at t=0min), 
%      since we assume steasy-state,  for more stable-interpolation. The new time vector for the analysis will now 
%       be [T1_new T2 T3 T4 T5 … T7] = [0min 3min 7min 10min 14min … 56min].
% b) (for the gln2pro shift) we are going to move the T0 (originally taken at some point before the shift) to 
%      T0_new (taken at t=0min), since we assume steady-state. 
%       The new time vector for the analysis will now  be [T0_new T2 T3 T4 T5 … T7] = [0min 3min 7min 10min 14min … 56min].  
% c) (for all shifts) The triplicates of the T1,T3,T6  will be used for the
%    noise estimation (CV)
% d) (for all shifts)  On the "new datasets" just created, t=0min is the time of the shifts, 
%    and the time is aligned with the corresponding metabolic shifts.


% The samples used for the Chip data are:
% {BY013(rep=3) ,BY008(rep=2) ,BY005(rep=1)}
% We use the triplicates only to compute the CV

Tnum = [0;3;7;10;14;24];

% initiaze storing cells for all experiments
Chip_mean_Cell=cell(1,3);
Chip_CV_Cell=cell(1,3);
Chip_time_Cell=cell(1,3);
Chip_Cell_Names = cell(1,3);
for nexps=1:length(ExpsNames) % for each experiment
    if nexps==1
        Ttrp_indx=[1,2,3;6,7,8;11,12,13];
        Texp_indx = [4,5,6,9,10,11];
    elseif nexps==2 || nexps==3
        Ttrp_indx =[1,2,3;5,6,7;10,11,12];
        Texp_indx = [1,4,5,8,9,10];
    else
        error('unknown experimental number')
    end
    % load the data (in .csv format)
    filename_affy = ['BY_affy_' ExpsNames{nexps} '_nqsp_rawdata.csv'];
    A = importdata(filename_affy,',');
    % take textdata and numerical values
    Astr = A.textdata;
    Anum = A.data;
    % take gene names
    GeneNames = Astr(2:end,2:3);
    Chip_Cell_Names{1,nexps}=GeneNames;
    % initialize mean chip matrix for the experiment
    % handle single samples
    %    Tsingle_indx =setdiff([1:size(Anum,2)],Ttrp_indx(:));
    Chip_mean = zeros(size(Anum,1),length(Tnum));
    %    Chip_Norm = zeros(size(Anum,1),length(Tnum));
    % initialize CV (coefficient of variation) matrix
    CVmat = zeros(size(Anum,1),size(Ttrp_indx,1));
    MeanMat = zeros(size(Anum,1),size(Ttrp_indx,1));
    StdMat = zeros(size(Anum,1),size(Ttrp_indx,1));
    CVmatMean = zeros(size(Anum,1),1);
    % for every transcript
    for ntrs=1:size(Anum,1)
        % for each triplicate compute CV. We Normalize the gene data
        % relative to its minimum value
        tri_sample_mean = zeros(1,size(Ttrp_indx,1));
        tri_sample_std = zeros(1,size(Ttrp_indx,1));
        for ntri=1:size(Ttrp_indx,1)
            % take the triplicate sample
            tri_sample = Anum(ntrs,Ttrp_indx(ntri,:));
           
            % compute the mean and std
            tri_sample_mean(ntri) = mean(tri_sample);
            tri_sample_std(ntri) = std(tri_sample);    
        end
        MeanMat(ntrs,:) = tri_sample_mean;
        StdMat(ntrs,:) = tri_sample_std; 
        CVmat(ntrs,:) = tri_sample_std./tri_sample_mean;
        % save the final CV for the transcript
        CVmatMean(ntrs,1) = mean(CVmat(ntrs,:));
        % reconstruct the raw transcript matrix
        %Chip_mean(ntrs,[1,3,6]) = tri_sample_mean;
        Chip_mean(ntrs,:) = Anum(ntrs,Texp_indx)/min(Anum(ntrs,Texp_indx));
        %         % normalize the dynamic range to [0,1]
        %         Chip_Norm(ntrs,:) = (Chip_mean(ntrs,:)-min(Chip_mean(ntrs,:)))/(max(Chip_mean(ntrs,:))-min(Chip_mean(ntrs,:)));
        if 0
            figure;
            plot(Tnum,Chip_mean(ntrs,:),'o','MarkerSize',10)
            hold on
            pp = csaps(Tnum,Chip_mean(ntrs,:));
            fnplt(pp)
        end
    end
    % save the result for the experiment
    Chip_mean_Cell{1,nexps}=Chip_mean;
    Chip_time_Cell{1,nexps}=Tnum;
    Chip_CV_Cell{1,nexps}= {CVmatMean,MeanMat,StdMat};
end
% compute the overall mean CV
Chip_CV_mean_exp = [mean(Chip_CV_Cell{1,1}{1,1}) mean(Chip_CV_Cell{1,2}{1,1}) mean(Chip_CV_Cell{1,3}{1,1})];

if 0
    figure1 = figure;
    axes1 = axes('Parent',figure1,'FontSize',16);
    box(axes1,'off');
    hold(axes1,'all');
    hist(Chip_CV_Cell{1,3},100)
    print('-deps','pro2glnCVhist.eps')
end

save('ChipData.mat','Chip_CV_Cell','Chip_time_Cell','Chip_mean_Cell','Chip_Cell_Names')
