# Supplementary material for: Inferring causal metabolic signals that regulate the dynamic TORC1-dependent transcriptome
Source: Mol Syst Biol. 2015 Apr 17;11(4):802. doi: 10.15252/msb.20145475 (PMC4422559; doi:10.15252/msb.20145475)
Supplement: Supplementary file 17 [file msb0011-0802-sd17.zip › Supplementary Data 1_MODEL/codeBayessianFramework/example/runExampleNetworkAssignment.m]

clear; clc; warning off
addpath('../data')
addpath('../sourceFunctions')

%----------create configuration file-------------
config = ConfigurationFileClass();
% set interpolation method: it can be 'LinearInterpolation' or 'SplineInterpolation'
config.setInterpolationMethod('LinearInterpolation')
% set method name for computation of dynamic dependence:
% it can be 'Method1' or  'Method2' or 'Method3'
config.setDynamicDependenceComputationMethod('Method1')
% set noise level: it can be in (0,1]
config.setNoiseLevel(0.2)
config.setNrOfNoisyDatasets(12); % number of noisy instances of trajectories
config.setNrOfDelays(10); % number of delays (in min)
config.setTimeVectorOfInterpMetabolites((0:0.1:10)'); % time vector for interpolation of M(t)
config.setTimeVectorOfInterpTranscripts((0:0.1:24)');  % time vector for interpolation T(t)
config.setTimeVectorOfDistanceCorrelationSamples((0:10)'); % time vector for computing dynamic correlation
config.setExpNames({'gln2pro','pro2gln','gln2rap'}); % name of experiments
config.setEmpiricalCDFcutoff(0.9); % cut-off from CDF to take significant gene set
config.setYeastTractInteractionFileNamePathPath('../data/DatabaseFiles/RegulationTwoColumnTable_Documented_direct_20111110_126_858847509.tsv')
config.setChipAssignmentsFilenamePath('../data/chipClusteringResults/chipClustering.mat');
config.setTorTFtargets({'Gcn4','Rtg1','Rtg3','Gln3','Sfp1','Fhl1','Ifh1','Msn2','Msn4','Gis1','Sko1'});
config.setChipDataPath('../data/TranscriptsRaw');

%---------load experimental data-----------------
load metaboliteData.mat
load TransriptDataLight.mat

if  strcmp(config.interpolationMethod,'LinearInterpolation') && strcmp(config.dynamicDependenceComputationMethod, 'Method1')
    d = load('DcorVals_met41_Noise02_dcorCase2.mat');
    dr = load('ecdf_Random_Noise02_dcorCase2.mat');
else
    error('DCOR-vals and ECDF-values need to be produced for this case \n')
end
% pass them to objects
metabolite =  MetaboliteClass(1,'Metabolite',M,Mtv);
metabolite.setCV(config.noiseLevel); % coefficient of variation value (computed from biological triplicates / adjustable parameter) 
metabolite.doInterpolations(config);
metabolite.generateNoisyNormDataPoints(config);
metabolite.dCorDVals = d.AlldistCorrVals.dCorDLinMean;
metabolite.dCorSVals = d.AlldistCorrVals.dCorSLinMean;

%---------build quantities related to experiment-----------------
% pass experimental quantities to objects
experimentaQuantities = ExperimentalQuantities(config);
experimentaQuantities.loadTranscriptRawData();
experimentaQuantities.buildYeastTractData(config);
experimentaQuantities.loadClusteringAssignments(config);
experimentaQuantities.buildTORGeneSet(config)

%---------Network Analysis-----------------
% compute Sign Set Of Genes for the metabolite
metabolite.computeSignSetOfGenesQuants(config,experimentaQuantities);

% do bayesian inference for network assignment
metabolite.assignMetToNetworkBayessian(dr.ecdfRandInfo, 1)

%---------Plots-----------------
prodFigures.plotDistribitionMetabolicData(metabolite,config)

prodFigures.plotFeatureLikelihood(metabolite, config, dr.ecdfRandInfo )

        
