# Supplementary material for: Inferring causal metabolic signals that regulate the dynamic TORC1-dependent transcriptome
Source: Mol Syst Biol. 2015 Apr 17;11(4):802. doi: 10.15252/msb.20145475 (PMC4422559; doi:10.15252/msb.20145475)
Supplement: Supplementary file 17 [file msb0011-0802-sd17.zip › Supplementary Data 1_MODEL/codeBayessianFramework/sourceFunctions/BigYTranscript.m]

classdef BigYTranscript < handle
    %UNTITLED2 Summary of this class goes here
    %   Detailed explanation goes here
    
    properties
        % to construct object
        transcriptIndex
        
        coefOfVariation
        
        expTimePoints
        expDataPoints
        normDataPoints
        noisyDataPoints
        interpNoisyDataPoints
        
        interpNoisyDerivativePoints
        
        interpDerivativePoints
        interpDataPoints
        clusterIndex
        
    end
    
    methods
        function obj = BigYTranscript(indx)
            obj.transcriptIndex = indx;
        end
        
        function rawDataReading(this, config, chipLoadedData)
            for nexps=1:length(config.expNames)
                if nexps==1
                    Ttrp_indx=[1,2,3;6,7,8;11,12,13];
                    Texp_indx = [4,4,5,6,9,10,11];
                elseif nexps==2 || nexps==3
                    Ttrp_indx =[1,2,3;5,6,7;10,11,12];
                    Texp_indx = [1, 1,4,5,8,9,10];
                end
                this.expTimePoints{nexps} =  [-1;0;3;7;10;14;24];
                % for each triplicate compute CV. We Normalize the gene data
                % relative to its minimum value
                tri_sample_mean = zeros(1,size(Ttrp_indx,1));
                tri_sample_std = zeros(1,size(Ttrp_indx,1));
                for ntri=1:size(Ttrp_indx,1)
                    % take the triplicate sample
                    tri_sample = chipLoadedData{nexps}(this.transcriptIndex,Ttrp_indx(ntri,:));
                    % compute the mean and std
                    tri_sample_mean(ntri) = mean(tri_sample);
                    tri_sample_std(ntri) = std(tri_sample);
                end
                this.coefOfVariation(:,nexps) = (tri_sample_std./tri_sample_mean)';
                this.expDataPoints(:,nexps) = chipLoadedData{nexps}(this.transcriptIndex,Texp_indx)';
            end
        end
        
        function normalizeExpData(this)
            
            this.normDataPoints = this.expDataPoints./ repmat( min(this.expDataPoints), [size(this.expDataPoints,1),1] );
            
        end
        
        function generateNoisyDataPoints(this, config, experimentalCV)
            
            for nexps=1:length(config.expNames)
                
                cur_met_fold = this.normDataPoints(:,nexps);
                
                noisyTrajectories = repmat(cur_met_fold,[1,config.nrNoisyDatasets]) + ...
                    experimentalCV(nexps)*...
                    repmat(cur_met_fold,[1,config.nrNoisyDatasets]).*...
                    randn(numel(cur_met_fold),config.nrNoisyDatasets);
                
                this.noisyDataPoints{nexps} = noisyTrajectories;
                
            end
        end
        
        function generateNoisyInterpDataPoints(this, config, experimentalCV)
            
            for nexps=1:length(config.expNames)
                
                cur_met_fold = this.interpDataPoints{nexps};
                
                noisyTrajectories = repmat(cur_met_fold,[1,config.nrNoisyDatasets]) + ...
                    experimentalCV(nexps)*...
                    repmat(cur_met_fold,[1,config.nrNoisyDatasets]).*...
                    randn(numel(cur_met_fold),config.nrNoisyDatasets);
                
                
                cur_met_fold_der = this.interpDerivativePoints{nexps};
                
                noisyDerivTrajectories = repmat(cur_met_fold_der,[1,config.nrNoisyDatasets]) + ...
                    sqrt(2)*experimentalCV(nexps)*...
                    repmat(cur_met_fold_der,[1,config.nrNoisyDatasets]).*...
                    randn(numel(cur_met_fold_der),config.nrNoisyDatasets);
                
                
                this.interpNoisyDataPoints{nexps} = noisyTrajectories;
                this.interpNoisyDerivativePoints{nexps} = noisyDerivTrajectories;
                
                
            end
        end
        
        
        
        function interpolateDataPoints(this, config)
            
            for nexps=1:length(config.expNames)
                
                cur_met_fold = this.normDataPoints(:,nexps);
                
                cs = csaps(this.expTimePoints{nexps}, cur_met_fold);
                m = fnval(cs,config.timeVectorOfInterpTranscripts);
                this.interpDataPoints{nexps}=m;
                csder =fnder(cs);
                dm = fnval(csder,config.timeVectorOfInterpTranscripts);
                this.interpDerivativePoints{nexps}  = dm;
                
            end
        end
        
        
        
        function interpolateNoisyDataPoints(this, config)
            
            for nexps=1:length(config.expNames)
                cs = csaps(this.expTimePoints{nexps}, this.noisyDataPoints{nexps}');
                m = fnval(cs,config.timeVectorOfInterpTranscripts);
                this.interpNoisyDataPoints{nexps}=m';
                csder =fnder(cs);
                dm = fnval(csder,config.timeVectorOfInterpTranscripts);
                this.interpNoisyDerivativePoints{nexps}  = dm';
            end
            
        end
        
        
        
        
    end
    
end
