# Supplementary material for: Inferring causal metabolic signals that regulate the dynamic TORC1-dependent transcriptome
Source: Mol Syst Biol. 2015 Apr 17;11(4):802. doi: 10.15252/msb.20145475 (PMC4422559; doi:10.15252/msb.20145475)
Supplement: Supplementary file 17 [file msb0011-0802-sd17.zip › Supplementary Data 1_MODEL/codeBayessianFramework/sourceFunctions/ConfigurationFileClass.m]

classdef ConfigurationFileClass < handle
    %UNTITLED4 Summary of this class goes here
    %   Detailed explanation goes here
    
    properties
        
        expNames
        timeVectorOfInterpMetabolites
        timeVectorOfInterpTranscripts
        timeVectorOfDistanceCorrelationSamples
        nrNoisyDatasets
        nrDelays
        interpolationMethod
        dynamicDependenceComputationMethod
        noiseLevel
        empiricalCDFcutoff 
        yeastTractInteractionFileNamePath
        chipAssignmentsFilenamePath
        TOR_TFtargets
        chipDataPath
    end
    
    methods
        
        % setters
     
        function setExpNames(this, value)
            this.expNames = value;
        end
        
        function setTimeVectorOfInterpMetabolites(this,value)
            this.timeVectorOfInterpMetabolites= value;
        end
        
        function setTimeVectorOfInterpTranscripts(this,value)
            this.timeVectorOfInterpTranscripts = value;
        end
        
        function setTimeVectorOfDistanceCorrelationSamples(this,value)
            this.timeVectorOfDistanceCorrelationSamples = value;
        end


        function setNrOfNoisyDatasets(this, value)
            this.nrNoisyDatasets = value;
        end
        
        function setNrOfDelays(this, value)
            this.nrDelays = value;
        end

        function setInterpolationMethod(this,istring)
            this.interpolationMethod=istring;
        end
        
        function setDynamicDependenceComputationMethod(this,istring)
            this.dynamicDependenceComputationMethod=istring;
        end
        
        function setNoiseLevel(this,value)
               this.noiseLevel=value;
        end
        
        function setEmpiricalCDFcutoff(this,value)
            this.empiricalCDFcutoff = value;
        end
        
       function setYeastTractInteractionFileNamePathPath(this, value)
            this.yeastTractInteractionFileNamePath = value;
        end
        
        function setChipAssignmentsFilenamePath(this,value)
            this.chipAssignmentsFilenamePath=value;
        end
        
        function setTorTFtargets(this,value)
            this.TOR_TFtargets=value;
        end
        
       function setChipDataPath(this, value)
            this.chipDataPath = value;
        end
        
    end
    
end
