# Supplementary material for: Inferring causal metabolic signals that regulate the dynamic TORC1-dependent transcriptome
Source: Mol Syst Biol. 2015 Apr 17;11(4):802. doi: 10.15252/msb.20145475 (PMC4422559; doi:10.15252/msb.20145475)
Supplement: Supplementary file 17 [file msb0011-0802-sd17.zip › Supplementary Data 1_MODEL/codeBayessianFramework/sourceFunctions/ExperimentalQuantities.m]

classdef ExperimentalQuantities < handle
    %UNTITLED6 Summary of this class goes here
    %   Detailed explanation goes here
    properties
        
        config
        expNames
        chipRawData
        chipNames
        yeastTractTFNames
        yeastTractGeneNames
        yeastTractSparseInteractionMatrixOfBackground
        chipGenesIndicesPresentOnYeastTract
        yeastTractIndicesPresentOnChipSet
        chipClusteringAssignments
        torGenesFromYeasTrackIndx
        torGenesFromYeasTrackClusterAssignment
        nominalTorGeneFractionInYeasTract
        lowerTorGeneFractionInYeasTract
        upperTorGeneFractionInYeasTract
        
        
    end
    
    methods
        
        function obj = ExperimentalQuantities(config)
            obj.config = config;
        end
        

        function loadTranscriptRawData(this)
            this.expNames = this.config.expNames;
            for nexps=1:length(this.expNames)
                % load the data (in .csv format)
                filename_affy = [this.config.chipDataPath filesep 'BY_affy_' this.expNames{nexps} '_nqsp_rawdata.csv'];
                A = importdata(filename_affy,',');
                Astr = A.textdata;
                % take numeric data
                this.chipRawData{nexps} = A.data;
                % take gene names
                this.chipNames = Astr(2:end,2:3);
            end
            
        end
        
        function loadClusteringAssignments(this, config)
            d= load(config.chipAssignmentsFilenamePath);
            this.chipClusteringAssignments = d.chipAssignments;
        end
        

        function buildYeastTractData(this,config)
            
            filenamepath = config.yeastTractInteractionFileNamePath;
            fid = fopen(filenamepath);
            Rdata =textscan(fid, '%s%s','delimiter','\t');
            Rtf=Rdata{1,1};
            Rtr = Rdata{1,2};
            % build the interaction matrix: rows are the TF's and columns are the GENES
            [TfMatRow tfidx1  tfidx2 ] = unique(Rtf);
            [TrMatRow tridx1  tridx2 ] = unique(Rtr);
            
            % take the corresponding names of the genes and tf's of the
            % FullInterMat
            yeasTractNames = upper(TrMatRow);
            this.yeastTractTFNames = TfMatRow;
            
            % when inteaction exists, then we have an 1
            FullInterMat = sparse(tfidx2,tridx2,ones(length(tridx2),1));
            
            % find which ones are observed in the  chipNames Set
            [tf1 loc1] = ismember(yeasTractNames, this.chipNames(:,1));
            this.chipGenesIndicesPresentOnYeastTract = loc1(tf1);
            this.yeastTractIndicesPresentOnChipSet = find(tf1>0);
            
            % take interaction matrix of common genes (background set)
            this.yeastTractSparseInteractionMatrixOfBackground =  FullInterMat(:,tf1);
            this.yeastTractGeneNames = yeasTractNames(tf1);
            
            
        end
        
        function buildTORGeneSet(this,config)

           [torLog torIndx] = ismember(config.TOR_TFtargets,this.yeastTractTFNames);
            
            torTfsInAllTfsIdx = torIndx(torLog);
            
            % take the corresponding Genes Hits of these TFs from the FullInterMatofBackgrGenes
            FullInterMatofTorGenes = this.yeastTractSparseInteractionMatrixOfBackground(torTfsInAllTfsIdx,:);
            rt = sum( full(FullInterMatofTorGenes) );
            this.torGenesFromYeasTrackIndx = find(rt>0);
            
            % check how these genes are distributed to the Clusters
            this.torGenesFromYeasTrackClusterAssignment = this.chipClusteringAssignments(...
                this.chipGenesIndicesPresentOnYeastTract(...
                this.torGenesFromYeasTrackIndx));

            
            % define the upper/lower fraction bounds for over/under
            % representation
            
            this.nominalTorGeneFractionInYeasTract =  numel(this.torGenesFromYeasTrackIndx)...
                /numel(this.yeastTractGeneNames);
            
            NofGenesTopPerc = ceil( (1-config.empiricalCDFcutoff) *numel(this.yeastTractGeneNames));
            NofGenesTopPercLbound =  NofGenesTopPerc*this.nominalTorGeneFractionInYeasTract/2;
            NofGenesTopPercUbound =  NofGenesTopPerc*2*this.nominalTorGeneFractionInYeasTract;
            NofGenesTopPercVec = round(NofGenesTopPercLbound :NofGenesTopPercUbound);
            NofGenesTopPercVecFrac = NofGenesTopPercVec/ NofGenesTopPerc;
            fractionOfMetGenesInTORgenesPvalsNom = hygepdf( NofGenesTopPercVec ,numel(this.yeastTractGeneNames),...
                 numel(this.torGenesFromYeasTrackIndx),NofGenesTopPerc);
            this.lowerTorGeneFractionInYeasTract =...
                max(NofGenesTopPercVecFrac( fractionOfMetGenesInTORgenesPvalsNom<0.001 & NofGenesTopPercVecFrac<this.nominalTorGeneFractionInYeasTract  ));
            this.upperTorGeneFractionInYeasTract = ...
               min(NofGenesTopPercVecFrac( fractionOfMetGenesInTORgenesPvalsNom<0.001 & NofGenesTopPercVecFrac>this.nominalTorGeneFractionInYeasTract  ));
            
        end
  
        
    end
    
end
