# Supplementary material for: Inferring causal metabolic signals that regulate the dynamic TORC1-dependent transcriptome
Source: Mol Syst Biol. 2015 Apr 17;11(4):802. doi: 10.15252/msb.20145475 (PMC4422559; doi:10.15252/msb.20145475)
Supplement: Supplementary file 17 [file msb0011-0802-sd17.zip › Supplementary Data 1_MODEL/codeBayessianFramework/sourceFunctions/MetaboliteClass.m]

classdef MetaboliteClass < handle
    %UNTITLED2 Summary of this class goes here
    %   Detailed explanation goes here
    
    properties
        % to construct object
        MobjIndex
        MName
        
        coefOfVariation
        
        expDataPoints
        expTimePoints
        
        interpExpDataPointsRepeats
        interpExpDataPointsMean
        
        
        noisyNormDataPointsRepeats
        noisyNormDataPointsMean
        
        dCorDVals
        dCorSVals
        
        signDTranscriptIndx
        signDTranscripCorrValues
        signDTranscriptMeanCorrValue
        signDTranscriptDelay
        fractionOfSignDGenesInTorSet
        
        signSTranscriptIndx
        signSTranscripCorrValues
        signSTranscriptMeanCorrValue
        signSTranscriptDelay
        fractionOfSignSGenesInTorSet
        
        networkAssignment
        networkDCorDistances
        
    end
    
    methods
        
        function obj = MetaboliteClass(MobjIndex,MName, expDataPoints,expTimePoints)
            obj.MobjIndex=MobjIndex;
            obj.MName=MName;
            obj.expDataPoints = expDataPoints;
            obj.expTimePoints = expTimePoints;
        end
        
        
        function setCV(this,value)
            this.coefOfVariation = value;
            
        end
        
        function doInterpolations(this,config)
            
            if strcmp(config.interpolationMethod,'LinearInterpolation')
                
                % 1. Do linear Interpolation
                for nexps=1:length(config.expNames)
                    
                    time = this.expTimePoints{nexps};
                    dataAll = this.expDataPoints{nexps};
                    dataJoint = mynanmean(dataAll,2);
                    
                    dataValivIdxsJ = ~isnan(dataJoint);
                    dataValidJ = dataJoint(dataValivIdxsJ);
                    timeValidJ = time(dataValivIdxsJ);
                    mJ = interp1(timeValidJ , dataValidJ,config.timeVectorOfInterpMetabolites,'linear','extrap');
                    if mJ(end)<0
                        mJ = interp1(timeValidJ , dataValidJ,config.timeVectorOfInterpMetabolites,'nearest','extrap');
                    end
                    this.interpExpDataPointsMean{nexps}=mJ;
                    
                    for nrep=1:size(dataAll,2)
                        
                        data = dataAll(:,nrep);
                        dataValivIdxs = ~isnan(data);
                        dataValid = data(dataValivIdxs);
                        timeValid = time(dataValivIdxs);
                        m = interp1(timeValid , dataValid,config.timeVectorOfInterpMetabolites,'linear','extrap');
                        if m(end)<0
                            m = interp1(timeValid , dataValid,config.timeVectorOfInterpMetabolites,'nearest','extrap');
                        end
                        this.interpExpDataPointsRepeats{nexps}(:,nrep)=m;
                    end
                end
                
            elseif strcmp(config.interpolationMethod,'SplineInterpolation')
                
                % 2. Do spline interpolation
                for nexps=1:length(config.expNames)
                    % add dummy point for stable interpolation
                    tva = [-0.01;this.expTimePoints{nexps}];
                    meta = [this.expDataPoints{nexps}(1,:);this.expDataPoints{nexps}];
                    % do joint spline interpolation
                    [cs,p] = csaps(repmat( tva ,3,1), meta(:));
                    m = fnval(cs,config.timeVectorOfInterpMetabolites);
                    cnt=0;
                    while any(m<=0)
                        cnt=cnt+1;
                        p = p - cnt*0.001;
                        cs = csaps(repmat( tva ,3,1), meta(:),p);
                        m = fnval(cs,config.timeVectorOfInterpMetabolites);
                    end
                    this.interpExpDataPointsMean{nexps}=m;
                    % do spline interpolation for every repeat
                    for nrep=1:size(meta,2)
                        [csr, p] = csaps(tva, meta(:,nrep));
                        mr = fnval(csr,config.timeVectorOfInterpMetabolites);
                        cnt=0;
                        while any(mr<=0)
                            cnt=cnt+1;
                            p = p - cnt*0.001;
                            csr = csaps(tva, meta(:,nrep),p);
                            mr = fnval(csr,config.timeVectorOfInterpMetabolites);
                        end
                        this.interpExpDataPointsRepeats{nexps}(:,nrep)=mr;
                        
                    end
                end
                
            else
                error('interpolation method name not found \n')
            end
            
        end
        
        
        function generateNoisyNormDataPoints(this, config)
            
            for nexps=1:length(config.expNames)
                
                for nrep=1:size(this.expDataPoints,2)
                    
                    dataRL = MetaboliteClass.doNormalization( interp1(config.timeVectorOfInterpMetabolites,...
                        this.interpExpDataPointsRepeats{nexps}(:,nrep),config.timeVectorOfDistanceCorrelationSamples));
                    
                    
                    initTrajectoriesRLlog2 = log2(repmat(dataRL,[1,config.nrNoisyDatasets]));
                    inoisyTrajectoriesRLlog2 = initTrajectoriesRLlog2 + this.coefOfVariation*randn(size(initTrajectoriesRLlog2));
                    noisyTrajectoriesRL = 2.^(inoisyTrajectoriesRLlog2);
                    
                    this.noisyNormDataPointsRepeats{nexps}{nrep} = noisyTrajectoriesRL;
                end
                
                dataJL = MetaboliteClass.doNormalization( interp1(config.timeVectorOfInterpMetabolites,...
                    this.interpExpDataPointsMean{nexps},config.timeVectorOfDistanceCorrelationSamples));
                
                initTrajectoriesJLlog2 = log2(repmat(dataJL,[1,config.nrNoisyDatasets]));
                inoisyTrajectoriesJLlog2 = initTrajectoriesJLlog2 + this.coefOfVariation*randn(size(initTrajectoriesJLlog2));
                noisyTrajectoriesJL = 2.^(inoisyTrajectoriesJLlog2);
                
                this.noisyNormDataPointsMean{nexps} = noisyTrajectoriesJL;
            end
            
        end
        
        function computeDistanceCorrelations(this,config,transcript)
            
            
            [chipTrajDerivativeDelayedData,  chipTrajStateDelayedData] =...
                MetaboliteClass.produceDelayedTranscriptData(config,transcript);
            
            
            %---Do the Mean Trajectories
            if strcmp(config.dynamicDependenceComputationMethod,'Method1')
                metTrajLM = this.noisyNormDataPointsMean;
                dCor_vect_LMD  = ComputeDistCorrFunFast(metTrajLM, chipTrajDerivativeDelayedData, config,'VEC');
                this.dCorDVals(transcript.TobjIndex,:) = dCor_vect_LMD';
            end
            
            %---- Do Joint Trajectories (All together )
            if strcmp(config.dynamicDependenceComputationMethod,'Method2')
                metTrajLA = [this.noisyNormDataPointsRepeats{1}(:,1:4),...
                    this.noisyNormDataPointsRepeats{2}(:,1:4),...
                    this.noisyNormDataPointsRepeats{3}(:,1:4)];
                dCor_vect_LAD  = ComputeDistCorrFunFast(metTrajLA, chipTrajDerivativeDelayedData, config,'VEC');
                this.dCorDVals(transcript.TobjIndex,:) = dCor_vect_LAD';
            end
            
            % Do Joint Trajectories (As Features)
            if strcmp(config.dynamicDependenceComputationMethod,'Method3')
                metTrajLF = [this.noisyNormDataPointsRepeats{1},...
                    this.noisyNormDataPointsRepeats{2},...
                    this.noisyNormDataPointsRepeats{3}];
                dCor_vect_LFD  = ComputeDistCorrFunFast(metTrajLF, chipTrajDerivativeDelayedData, config,'FEATS');
                this.dCorDVals(transcript.TobjIndex,:) = dCor_vect_LFD';
            end
        end
        
        
        
        function computeSignSetOfGenesQuants(this, config, expQuants)
            
            
            torSetIdxOnChip =  expQuants.chipGenesIndicesPresentOnYeastTract(expQuants.torGenesFromYeasTrackIndx);
            
            for sdCase = 1:2;
                
                for expr=1:numel(config.expNames)
                    
                    if  sdCase == 1
                        CurMetCC0 = this.dCorDVals{expr};
                    elseif  sdCase == 2
                        CurMetCC0 = this.dCorSVals{expr};
                    end
                    
                    CurMetCC1 = CurMetCC0(expQuants.chipGenesIndicesPresentOnYeastTract,:);
                    CurMetCC = max(CurMetCC1,[],2);
                    % compute the empirical cdf
                    [f,x] = ecdf(CurMetCC(:) );
                    EmpIndx = min(find(f>=config.empiricalCDFcutoff));
                    CCthresh = x(EmpIndx);
                    mr = find(CurMetCC>=CCthresh);
                    
                    % find in which delay that occurs
                    mc = zeros( size(expQuants.chipNames,1) ,1);
                    for ntr=1:numel(expQuants.chipGenesIndicesPresentOnYeastTract)
                        maxDel = find( CurMetCC1(ntr,:)== CurMetCC(ntr));
                        mc(ntr,1) = maxDel(1)-1;
                    end
                    
                    if sdCase == 1
                        this.signDTranscriptIndx{expr} = expQuants.chipGenesIndicesPresentOnYeastTract(mr);
                        this.signDTranscripCorrValues{expr} = CurMetCC(mr);
                        this.signDTranscriptMeanCorrValue{expr} = mean(CurMetCC(mr));
                        this.signDTranscriptDelay{expr} = mc(mr);
                        
                        % find how many of these significant genes are in the TOR-GENE set
                        [in2TORsetInd in2MetGeneSetInd]= intersect(this.signDTranscriptIndx{expr}, torSetIdxOnChip);
                        % compute the fraction
                        this.fractionOfSignDGenesInTorSet{expr} = numel(in2MetGeneSetInd)/size(this.signDTranscriptIndx{expr},1);
                        
                    elseif sdCase == 2
                        
                        this.signSTranscriptIndx{expr} = expQuants.chipGenesIndicesPresentOnYeastTract(mr);
                        this.signSTranscripCorrValues{expr} = CurMetCC(mr);
                        this.signSTranscriptMeanCorrValue{expr} = mean(CurMetCC(mr));
                        this.signSTranscriptDelay{expr} = mc(mr);
                        
                        % find how many of these significant genes are in the TOR-GENE set
                        [in2TORsetInd in2MetGeneSetInd]= intersect(this.signSTranscriptIndx{expr}, torSetIdxOnChip);
                        % compute the fraction
                        this.fractionOfSignSGenesInTorSet{expr} = numel(in2MetGeneSetInd)/size(this.signSTranscriptIndx{expr},1);
                        
                    end
                    
                end
                
                
            end
            
        end
        
        function assignMetToNetworkBayessian(this, expQuants, probcase)
            
            
            LikVectAll = this.computeLikelihoodValues( expQuants);
            
            
            if probcase==1
                
                LikVect = LikVectAll(1:12);
                % for each network
                LikVect1 = ones(1,numel(LikVect)) - LikVect;
                LikVect2 = LikVect;
                LikVect3 = LikVect; LikVect3([3,6])=1-LikVect([3,6]); LikVect3([9,12])=1-LikVect([9,12]);
                LikVect4 = LikVect; LikVect4([3,6])=1-LikVect([3,6]); LikVect4(7:end)=1-LikVect(7:end);
                
            else
                % find the N-shift with the best dcor value
                N1val = prod(LikVectAll([1,4,7,10]));
                N2val = prod(LikVectAll([2,5,8,11]));
                if N1val>N2val
                    NsfiftBestIndx=1;
                else
                    NsfiftBestIndx=2;
                end
                BestNshifIndxs = [NsfiftBestIndx,3,NsfiftBestIndx+3,6,...
                    NsfiftBestIndx+6,9, NsfiftBestIndx+9 ,12];
                LikVect = LikVectAll(BestNshifIndxs);
                % for each network
                LikVect1 = ones(1,numel(LikVect)) - LikVect;
                LikVect2 = LikVect;
                LikVect3 = LikVect; LikVect3([2,4])=1-LikVect([2,4]); LikVect3([6,8])=1-LikVect([6,8]);
                LikVect4 = LikVect; LikVect4([2,4])=1-LikVect([2,4]); LikVect4(5:end)=1-LikVect(5:end);
                
            end
            
            
            AllLikVects = [LikVect1;LikVect2;LikVect3;LikVect4];
            AllLikVectsProds = prod(AllLikVects,2);
            % find the posterior probabilities
            PoP = zeros(1,4);
            if any(AllLikVectsProds)
                % take the index of the first positive AllLikVectsProds
                posIndxs = find(AllLikVectsProds>0);
                LikVectBase = posIndxs(1);
                LikRestIndxs = setdiff((1:numel(PoP)),LikVectBase);
                % compute the Bayes factors (B21, B31, B41)
                
                B21 = AllLikVectsProds(LikRestIndxs(1))/AllLikVectsProds(LikVectBase);
                B31 = AllLikVectsProds(LikRestIndxs(2))/AllLikVectsProds(LikVectBase);
                B41 = AllLikVectsProds(LikRestIndxs(3))/AllLikVectsProds(LikVectBase);
                
                PoP(LikVectBase) = 1/(1+B21+B31+B41);
                PoP(LikRestIndxs(1)) = B21*PoP(LikVectBase);
                PoP(LikRestIndxs(2)) = B31*PoP(LikVectBase);
                PoP(LikRestIndxs(3)) = B41*PoP(LikVectBase);
                
                this.networkDCorDistances = PoP;
                % assign the maximum to this.networkAssignment
                this.networkAssignment = find( this.networkDCorDistances==max(this.networkDCorDistances));
            else
                PoP = zeros(1,4)/numel(PoP);
                % assign the maximum to this.networkAssignment
                this.networkDCorDistances = PoP;
                this.networkAssignment = NaN;
            end
            
        end
        
        function ret = computeLikelihoodValues(this, expQuants)
            
            ret = zeros(1,12);
            cnt=0;
            for retIndx = [1,2,3]; % dcorD values
                cnt=cnt+1;
                CurECDfValAll =interp1(expQuants.dcorDecdfs{cnt}(:,2),expQuants.dcorDecdfs{cnt}(:,1),this.signDTranscripCorrValues{cnt} );
                CurECDfVal = mean(CurECDfValAll);
                if  CurECDfVal > expQuants.dcorDecdfs{cnt}(end-1,1)
                    CurECDfVal = 1;
                    ret(retIndx) =CurECDfVal;
                end
                if CurECDfVal>0.5 && CurECDfVal<1
                    ret(retIndx) = 2*(CurECDfVal-0.5);
                end
            end
            
            cnt=0;
            for retIndx = [4,5,6]; % dcorS values
                cnt=cnt+1;
                CurECDfValAll =interp1(expQuants.dcorSecdfs{cnt}(:,2),expQuants.dcorSecdfs{cnt}(:,1),this.signSTranscripCorrValues{cnt} );
                CurECDfVal = mean(CurECDfValAll);
                if  CurECDfVal > expQuants.dcorSecdfs{cnt}(end-1,1)
                    CurECDfVal = 1;
                    ret(retIndx) =CurECDfVal;
                end
                if CurECDfVal>0.5 && CurECDfVal<1
                    ret(retIndx) = 2*(CurECDfVal-0.5);
                end
            end
            
            cnt=0;
            for retIndx = [7,8,9];  % TorReprD values
                cnt=cnt+1;
                CurECDfVal = interp1(expQuants.TorReprDecdfs(:,2),expQuants.TorReprDecdfs(:,1),this.fractionOfSignDGenesInTorSet{cnt});
                if this.fractionOfSignDGenesInTorSet{cnt} > expQuants.TorReprDecdfs(end-1,2)
                    CurECDfVal = 1;
                    ret(retIndx) =CurECDfVal;
                end
                if CurECDfVal>0.5 && CurECDfVal<1
                    ret(retIndx) = 2*(CurECDfVal-0.5);
                end
            end
            
            cnt=0;
            for retIndx = [10,11,12];  % TorReprS values
                cnt=cnt+1;
                CurECDfVal = interp1(expQuants.TorReprSecdfs(:,2),expQuants.TorReprSecdfs(:,1),this.fractionOfSignSGenesInTorSet{cnt});
                if this.fractionOfSignSGenesInTorSet{cnt} > expQuants.TorReprSecdfs(end-1,2)
                    CurECDfVal = 1;
                    ret(retIndx) =CurECDfVal;
                end
                if CurECDfVal>0.5 && CurECDfVal<1
                    ret(retIndx) = 2*(CurECDfVal-0.5);
                end
            end
            
        end
        
        
        
    end
    
    methods(Static)
        
        function ret = doNormalization(vec)
            [nrRows, nrCols] = size(vec);
            ret = zeros(nrRows, nrCols);
            for nr=1:nrCols
                ret(:,nr) = vec(:,nr)./min(vec(:,nr));
            end
        end
        
        function [chipTrajDerivativeDelayedData,  chipTrajStateDelayedData] = produceDelayedTranscriptData(config,transcript)
            
            delayedDataDeriv=cell(1,config.nrDelays+1);
            delayedDataState=cell(1,config.nrDelays+1);
            for del=1:config.nrDelays+1
                
                newTimeVec = del+config.timeVectorOfDistanceCorrelationSamples -1;
                
                delayedDataDeriv{del}=interp1(config.timeVectorOfInterpTranscripts,...
                    transcript.interpNoisyDerivativePoints,newTimeVec);
                
                delayedDataState{del}=interp1(config.timeVectorOfInterpTranscripts,...
                    transcript.interpNoisyDataPoints,newTimeVec);
            end
            
            chipTrajDerivativeDelayedData = delayedDataDeriv;
            chipTrajStateDelayedData = delayedDataState;
            
        end
        
    end
    
end
