# Supplementary material for: Inferring causal metabolic signals that regulate the dynamic TORC1-dependent transcriptome
Source: Mol Syst Biol. 2015 Apr 17;11(4):802. doi: 10.15252/msb.20145475 (PMC4422559; doi:10.15252/msb.20145475)
Supplement: Supplementary file 17 [file msb0011-0802-sd17.zip › Supplementary Data 1_MODEL/codeBayessianFramework/sourceFunctions/mynanmean.m]

function m = mynanmean(x,dim)

% Find NaNs and set them to zero
nans = isnan(x);
x(nans) = 0;

if nargin == 1 % let sum deal with figuring out which dimension to use
    % Count up non-NaNs.
    n = sum(~nans);
    n(n==0) = NaN; % prevent divideByZero warnings
    % Sum up non-NaNs, and divide by the number of non-NaNs.
    m = sum(x) ./ n;
else
    % Count up non-NaNs.
    n = sum(~nans,dim);
    n(n==0) = NaN; % prevent divideByZero warnings
    % Sum up non-NaNs, and divide by the number of non-NaNs.
    m = sum(x,dim) ./ n;
end
