# Supplementary material for: Inferring causal metabolic signals that regulate the dynamic TORC1-dependent transcriptome
Source: Mol Syst Biol. 2015 Apr 17;11(4):802. doi: 10.15252/msb.20145475 (PMC4422559; doi:10.15252/msb.20145475)
Supplement: Supplementary file 17 [file msb0011-0802-sd17.zip › Supplementary Data 1_MODEL/codeBayessianFramework/sourceFunctions/prodFigures.m]

classdef  prodFigures < handle
    %UNTITLED2 Summary of this class goes here
    %   Detailed explanation goes here
    
    properties
        
    end
    
    methods (Static)
        
        function plotInitialMetabolicData(metabolite,config)
            
            for exps = 1:numel(config.expNames)
                
                metDataInterpReap = metabolite.interpExpDataPointsRepeats{exps};
                metDataInterpMean = metabolite.interpExpDataPointsMean{exps};
                
                figure;
                plot(metabolite.expTimePoints{exps}, metabolite.expDataPoints{exps},'.','MarkerSize',20)
                hold on
                plot(config.timeVectorOfInterpMetabolites, metDataInterpReap ,'-')
                hold on
                plot(config.timeVectorOfInterpMetabolites, metDataInterpMean,'k-','LineWidth',3)
                hold on
                metabolicSamples = interp1(config.timeVectorOfInterpMetabolites,metDataInterpMean,...
                    config.timeVectorOfDistanceCorrelationSamples);
                
                plot(config.timeVectorOfDistanceCorrelationSamples,metabolicSamples,'ko','MarkerSize',10)
                title([metabolite.MName '-' config.expNames{exps}],'FontSize',16)
                ylabel('Signal magnitude','FontSize',16)
                xlabel('Time (min)','FontSize',16)
                xlim([config.timeVectorOfDistanceCorrelationSamples(1)-0.1 , config.timeVectorOfDistanceCorrelationSamples(end)+0.1])
                set(gca,'fontsize',16)
            end
            
        end
        
        
        function plotDistribitionMetabolicData(metabolite,config)
            
            edges = linspace(0,1,51);
            
            for exps=1:numel(config.expNames)
                fulldistrOfVals = max(metabolite.dCorDVals{exps},[],2);
                
                [sfulldistrOfVals sloc]= sort(fulldistrOfVals,'descend');
                signHits = sfulldistrOfVals(1:numel(metabolite.signDTranscripCorrValues{exps}));
                remHits = sfulldistrOfVals(numel(metabolite.signDTranscripCorrValues{exps})+1:end);
                
                [n1 bin1]= histc(signHits,edges);
                [n2 bin2]= histc(remHits,edges);
                figure;
                bar( edges,n1/numel(fulldistrOfVals),'r');
                hold on
                bar( edges,n2/numel(fulldistrOfVals));
                
                meanDcorVal = metabolite.signDTranscriptMeanCorrValue{exps};
                meanTorReprFrac = metabolite.fractionOfSignDGenesInTorSet{exps};
                hold on
                text(0.5,0.2,['stat.Dep= ' num2str(meanDcorVal)])
                hold on
                text(0.5,0.15,['TOR.Frac= ' num2str(meanTorReprFrac)])
                
                xlim([0.1 0.9])
                ylim([0 0.25])
                ylabel('Frequency','FontSize',16)
                xlabel('Dynamic Dependence Value','FontSize',16)
                title([metabolite.MName '-'  config.expNames{exps} ],'FontSize',16)
                
                set(gca,'fontsize',16)
                
            end
            
            
            
        end
        
        function plotFeatureLikelihood(metabolite, config, ecdfRandInfo)
            
            edges = linspace(0,1,51);
            for exps=1:numel(config.expNames)
                
                metMeanValue = metabolite.signDTranscriptMeanCorrValue{exps};
                dcorsamples = ecdfRandInfo.dcorDValsSamples(:,exps);
                medianRandVal = median(dcorsamples);
                metECDFvalIndx = find(ecdfRandInfo.dcorDecdfs{exps}(:,2) < metMeanValue);
                metECDFval = ecdfRandInfo.dcorDecdfs{exps}(metECDFvalIndx(end),1);
                
                [n1 bin1]= histc(dcorsamples,edges);
                freqVals = n1/numel(dcorsamples);
                maxfreqVal = max(freqVals);
                freqValsSc= freqVals/maxfreqVal/1.5;
                
                % st. dependence: distribution, ecdf
                figure;
                bar( edges,freqValsSc);
                hold on
                plot(ecdfRandInfo.dcorDecdfs{exps}(:,2),ecdfRandInfo.dcorDecdfs{exps}(:,1),'c','Linewidth',3)
                hold on
                plot([metMeanValue metMeanValue],[0 metECDFval],'r','Linewidth',3)
                hold on
                plot([0 metMeanValue],[metECDFval metECDFval],'r','Linewidth',3)
                hold on
                plot([medianRandVal medianRandVal],[0 0.5],'g','Linewidth',3)
                hold on
                plot([0 medianRandVal],[0.5 0.5],'g','Linewidth',3)
                
                hold on
                text(0.5,0.8,['Median stat.Dep Rand = ' num2str(medianRandVal)])
                hold on
                text(0.5,0.7,['Mean stat.Dep Met = ' num2str(metMeanValue )])
                hold on
                text(0.5,0.6,['ecdf Met value = ' num2str(metECDFval)])
                hold on
                likvals = round(100*[min(1-metECDFval,0.5), max(metECDFval-0.5,0)]/0.5);
                text(0.5,0.5,['p(net=1),p(net=2) = ' num2str(likvals)])
                
                xlim([0.1 0.9])
                ylim([0 1])
                
                ylabel('emp. CDF Value / Frequency','FontSize',16)
                xlabel('Statistical Dependence Value','FontSize',16)
                title([metabolite.MName '-' config.expNames{exps} ], 'FontSize',16)
                set(gca,'fontsize',16)
                
                % Tor. repr.: distribution, ecdf
                yecdfTorSamples =rand(2000,1);
                xecdfTorSamples = interp1(ecdfRandInfo.TorReprDecdfs(:,1),ecdfRandInfo.TorReprDecdfs(:,2),sort(yecdfTorSamples,'ascend'));
                
                metMeanValueTor = metabolite.fractionOfSignDGenesInTorSet{exps};
                %dcorsamples = ecdfRandInfo.dcorDValsSamples(:,exps);
                %medianRandValTor = median(dcorsamples);
                randsECDFvalIndxTor = find(ecdfRandInfo.TorReprDecdfs(:,1) <0.5);
                medianRandValTor = ecdfRandInfo.TorReprDecdfs(randsECDFvalIndxTor(end),2);
                
                metECDFvalIndxTor = find(ecdfRandInfo.TorReprDecdfs(:,2) < metMeanValueTor);
                metECDFvalTor = ecdfRandInfo.TorReprDecdfs(metECDFvalIndxTor(end),1);
                
                [n1t bin1t]= histc( xecdfTorSamples ,edges);
                freqValsTor = n1t/numel( xecdfTorSamples);
                maxfreqValTor = max(freqValsTor);
                freqValsScTor= freqValsTor/maxfreqValTor/1.5;
                
                figure;
                bar( edges,freqValsScTor);
                hold on
                plot(ecdfRandInfo.TorReprDecdfs(:,2),ecdfRandInfo.TorReprDecdfs(:,1),'c','Linewidth',3)
                hold on
                plot([metMeanValueTor metMeanValueTor],[0 metECDFvalTor],'r','Linewidth',3)
                hold on
                plot([0 metMeanValueTor],[metECDFvalTor metECDFvalTor],'r','Linewidth',3)
                hold on
                plot([medianRandValTor medianRandValTor],[0 0.5],'g','Linewidth',3)
                hold on
                plot([0 medianRandValTor],[0.5 0.5],'g','Linewidth',3)
                
                hold on
                text(0.5,0.8,['Median Tor Repr Rand = ' num2str(medianRandValTor)])
                hold on
                text(0.5,0.7,['Mean Tor Repr Met = ' num2str(metMeanValueTor )])
                hold on
                text(0.5,0.6,['ecdf Met value = ' num2str(metECDFvalTor)])
                hold on
                likvalsTor = round(100*[min(1-metECDFvalTor,0.5), max(metECDFvalTor-0.5,0)]/0.5);
                text(0.5,0.5,['p(net=1),p(net=2) = ' num2str(likvalsTor)])
                xlim([0.1 0.9])
                ylim([0 1])
                
                ylabel('emp. CDF Value / Frequency','FontSize',16)
                xlabel('Tor. Repr. Value','FontSize',16)
                title([metabolite.MName '-' config.expNames{exps} ], 'FontSize',16)
                set(gca,'fontsize',16)
                
            end
            
            
            
        end
        
        
        
    end
    
end
