# Supplementary material for: Inferring causal metabolic signals that regulate the dynamic TORC1-dependent transcriptome
Source: Mol Syst Biol. 2015 Apr 17;11(4):802. doi: 10.15252/msb.20145475 (PMC4422559; doi:10.15252/msb.20145475)
Supplement: Supplementary file 17 [file msb0011-0802-sd17.zip › Supplementary Data 1_MODEL/codeDynDepencence/example/runExampleCodeComputeDynamicDependence.m]

%% COMPUTE DYNAMIC DEPENDENCE 
% between trajectories M(t),T(t)
% as a proxy for the model: dT(t)/dt = f(M(t))
% in the example M(t) has three repeats, and T(t) has one repeat

clear;clc;
% set paths
addpath(['..' filesep 'sourceFunctions'])

%----------create configuration file-------------
config = ConfigurationFile();
% set interpolation method: it can be 'LinearInterpolation' or 'SplineInterpolation'
config.setInterpolationMethod('LinearInterpolation') 
% set method name for computation of dynamic dependence:
% it can be 'Method1' or  'Method2' or 'Method3'
config. setDynamicDependenceComputationMethod('Method1')
% set noise level: it can be in (0,1]
config.setNoiseLevel(0.2) 
config.setNrOfNoisyDatasets(12); % number of noisy instances of trajectories
config.setNrOfDelays(10); % number of delays (in min)
config.setTimeVectorOfInterpMetabolites((0:0.1:10)'); % time vector for interpolation of M(t)
config.setTimeVectorOfInterpTranscripts((0:0.1:24)');  % time vector for interpolation T(t)
config.setTimeVectorOfDistanceCorrelationSamples((0:10)'); % time vector for computing dynamic correlation

%---------load experimental data----------------- 
load exampleExperimentalData.mat
% pass them to objects
Mobj =  Mquantity(1,M,Mtv);
Tobj = Tquantity(1,T,Ttv);

%------operations on M(t) and T(t)------------------
% for T(t): generate noisy datatasets & run interpolations 
Tobj.normalizeExpData();
Tobj.setCV(0.0546); % coefficient of variation value (is computed from biological triplicates)  
Tobj.generateNoisyDataPoints(config);
Tobj.interpolateNoisyDataPoints(config)
% for M(t): generate noisy datatasets & run interpolations 
Mobj.setCV(config.noiseLevel); % coefficient of variation value (computed from biological triplicates / adjustable parameter) 
Mobj.doInterpolations(config);
Mobj.generateNoisyNormDataPoints(config);

%------------compute dynamic dependence value-----------------
Mobj.computeDistanceCorrelations(config,Tobj);

%------------plots-----------------------------------------
FigureProd.plotTrajectories(Mobj,config)
FigureProd.plotDynamicDependecies(Tobj, Mobj, config)
