# Supplementary material for: Inferring causal metabolic signals that regulate the dynamic TORC1-dependent transcriptome
Source: Mol Syst Biol. 2015 Apr 17;11(4):802. doi: 10.15252/msb.20145475 (PMC4422559; doi:10.15252/msb.20145475)
Supplement: Supplementary file 17 [file msb0011-0802-sd17.zip › Supplementary Data 1_MODEL/codeDynDepencence/sourceFunctions/ComputeDistCorrFunFast.m]

function dCor_vect  = ComputeDistCorrFunFast(metTraj, chipTraj, config, pTAG)
 
% compute distance correlation:

% The sample distance covariance is defined as follows. 
% Let (X_k, Y_k), k=1,2,...,n be a statistical sample from a pair of real valued or
% vector valued random variables (X,Y). First, compute all pairwise distances
% 
%     a_{k,m} = || X_k - X_m || and b_{k,m} = || Y_k - Y_m || for k,l = 1,2,...,n.
% 
%  That is, compute the n by n distance matrices a_{k,m} and b_{k,m}. 
% 
% Then take all centered distances A_{k,m} := a_{k,m} - a'_{k.} - a'_{.m} + a'_{..} and
%                                  B_{k,m} := b_{k,m} - b'_{k.} - b'_{.m} + b'_{..} 
% where:
% a'_{k.} is the k-th row mean, 
% a'_{.m} is the m-th column mean,
% a'_{..} is the grand mean of the distance matrix of the X sample. 
% The notation is similar for the b values. 
% (In the matrices of centered distances (A_{k,m}) and (B_{k,m}) all row sums and all column sums equal zero)
%
% The squared sample distance covariance is simply the arithmetic average of the products A_{k,m} , B_{k,m}; that is
% 
%     dCov^2(X,Y) := (1/n^2) * sum (A_{k,m} ,B_{k,m}) for k=1,...,n and m=1,...,n. 
% 
% The statistic T_n = n-dCov^2(X,Y) determines a consistent multivariate test 
% of independence of random vectors in arbitrary dimensions. For an implementation see dcov.test function 
% in the energy package for R

nrDelays = config.nrDelays;
nrRows = numel(config.timeVectorOfDistanceCorrelationSamples);
nrCols = config.nrNoisyDatasets;
dCor_vect = zeros(nrDelays+1,1);

x = metTraj;

for ndel=1:nrDelays+1
    
    y = chipTraj{ndel};
    if strcmp(pTAG,'VEC') 
        xf = x(:);
        yf = y(:);
        dcor = distcorr(xf,yf);
    elseif strcmp(pTAG,'FEATS') 
        xf = [x(1:nrCols*nrRows)', x(1+nrCols*nrRows:2*nrCols*nrRows)', x(1+2*nrCols*nrRows:3*nrCols*nrRows)'];
        yf = y(:);
        dcor = distcorr(xf,yf);
    else
        error('Wrong TAG in DCOR function')
    end
    dCor_vect(ndel,1) =dcor;
end
