# Supplementary material for: Inferring causal metabolic signals that regulate the dynamic TORC1-dependent transcriptome
Source: Mol Syst Biol. 2015 Apr 17;11(4):802. doi: 10.15252/msb.20145475 (PMC4422559; doi:10.15252/msb.20145475)
Supplement: Supplementary file 17 [file msb0011-0802-sd17.zip › Supplementary Data 1_MODEL/codeDynDepencence/sourceFunctions/distcorr.m]

function dcor = distcorr(x,y)


% Check if the sizes of the inputs match
if size(x,1) ~= size(y,1);
    error('Inputs must have the same number of rows')
end

% Delete rows containing unobserved values
N = any([isnan(x) isnan(y)],2);
x(N,:) = [];
y(N,:) = [];

% Calculate doubly centered distance matrices for x and y
a = pdist2(x,x);
mcol = mean(a);
mrow = mean(a,2);
ajbar = ones(size(mrow))*mcol;
akbar = mrow*ones(size(mcol));
abar = mean(mean(a))*ones(size(a));
A = a - ajbar - akbar + abar;

b = pdist2(y,y);
mcol = mean(b);
mrow = mean(b,2);
bjbar = ones(size(mrow))*mcol;
bkbar = mrow*ones(size(mcol));
bbar = mean(mean(b))*ones(size(b));
B = b - bjbar - bkbar + bbar;

% Calculate squared sample distance covariance and variances
dcov = sum(sum(A.*B))/(size(mrow,1)^2);

dvarx = sum(sum(A.*A))/(size(mrow,1)^2);
dvary = sum(sum(B.*B))/(size(mrow,1)^2);

if  dvarx*dvary ==0
    dcor =  0 ;
else
    % Calculate the distance correlation
    dcor = sqrt(dcov/sqrt(dvarx*dvary));
end
