# Supplementary material for: Inferring causal metabolic signals that regulate the dynamic TORC1-dependent transcriptome
Source: Mol Syst Biol. 2015 Apr 17;11(4):802. doi: 10.15252/msb.20145475 (PMC4422559; doi:10.15252/msb.20145475)
Supplement: Supplementary file 17 [file msb0011-0802-sd17.zip › Supplementary Data 1_MODEL/codeDynDepencence/sourceFunctions/FigureProd.m]

classdef  FigureProd < handle
    %UNTITLED2 Summary of this class goes here
    %   Detailed explanation goes here
    
    properties
        
    end
    
    methods (Static)
        
        function plotTrajectories(metabolite,config)
            
            metDataInterpReap = metabolite.interpExpDataPointsRepeats;
            metDataInterpMean = metabolite.interpExpDataPointsMean;
  
            figure;
            plot(metabolite.expTimePoints, metabolite.expDataPoints,'.','MarkerSize',20)
            hold on
            plot(config.timeVectorOfInterpMetabolites, metDataInterpReap ,'-')
            hold on
            plot(config.timeVectorOfInterpMetabolites, metDataInterpMean,'k-','LineWidth',3)
            hold on
            metabolicSamples = interp1(config.timeVectorOfInterpMetabolites,metDataInterpMean,...
                config.timeVectorOfDistanceCorrelationSamples);
            
            plot(config.timeVectorOfDistanceCorrelationSamples,metabolicSamples,'ko','MarkerSize',10)
            ylabel(' M(t) Value ','FontSize',16)
            xlabel('Time (min)','FontSize',16)
            xlim([config.timeVectorOfDistanceCorrelationSamples(1)-0.1 , config.timeVectorOfDistanceCorrelationSamples(end)+0.1])
            set(gca,'fontsize',16)
  
            
        end
        
      
        function plotDynamicDependecies(transcript, metabolite,config)
            

                bestDelay=  find(metabolite.dCorDVals == max(metabolite.dCorDVals)) -1;
                
                % plot the best transcript
                transcript.normalizeExpData();
                transcript.generateNoisyDataPoints(config);
                transcript.interpolateNoisyDataPoints(config)
               

                meanTranscript = mean(transcript.interpNoisyDataPoints,2);
                transcriptAcriveVals = interp1(config.timeVectorOfInterpTranscripts, meanTranscript,...
                                       config.timeVectorOfInterpMetabolites +bestDelay);

                 meanTranscriptDeriv = mean(transcript.interpNoisyDerivativePoints,2);
                 transcriptAcriveDerivVals = interp1(config.timeVectorOfInterpTranscripts,  meanTranscriptDeriv,...
                                       config.timeVectorOfInterpMetabolites +bestDelay);

                figure;
                plot(0:config.nrDelays,metabolite.dCorDVals, 'o-','LineWidth',3,'Color',[0 0 1],'MarkerSize',10)                   
                ylabel('Dynamic Dependence Value','FontSize',16)
                xlabel('Time of Delay (min)','FontSize',16)
                set(gca,'fontsize',16)

                figure;
                [chipTrajDerivativeDelayedData,  chipTrajStateDelayedData] = Mquantity.produceDelayedTranscriptData(config,transcript); 
                transcriptPoints = chipTrajDerivativeDelayedData{bestDelay+1};
                
 
                metabolitePoints = metabolite.noisyNormDataPointsMean;
   
                 
                scatter(transcriptPoints(:),metabolitePoints(:));
                ylabel(['M(t) Value at delay = ' num2str(bestDelay) 'min'],'FontSize',16)
                xlabel(['d(T)/dt Value at delay = ' num2str(bestDelay) 'min'],'FontSize',16)  
                set(gca,'fontsize',16)
                
                                   
                figure;
                [AX,H1,H2] = plotyy(config.timeVectorOfInterpTranscripts,meanTranscript, ...
                    config.timeVectorOfInterpTranscripts,meanTranscriptDeriv,'plot');
                set(get(AX(1),'Ylabel'),'String','T(t) Value','FontSize',16);
                set(get(AX(2),'Ylabel'),'String','d(T)/dt','FontSize',16);
                xlabel('Time (min)','FontSize',16);
                set(H1,'LineWidth',1.5,'Color',[0 0 1]);
                set(H2,'LineWidth',1.5,'Color',[0 1 0]);
                axes(AX(1));
                hold(AX(1));
                plot(config.timeVectorOfInterpMetabolites +bestDelay,transcriptAcriveVals,'LineWidth',3,'Color',[0 0 0.5])  
                hold on
                plot( transcript.expTimePoints(2:end), transcript.normDataPoints(2:end),...   
                    '.','MarkerSize',20) 
                set(gca,'fontsize',16)
                axes(AX(2));
                hold(AX(2));
                plot(config.timeVectorOfInterpMetabolites +bestDelay,transcriptAcriveDerivVals,'LineWidth',3,'Color',[0 0.5 0])
                hold on
                transcriptDerivMeanDelayData = mean(transcriptPoints,2);
                plot( config.timeVectorOfDistanceCorrelationSamples+bestDelay, transcriptDerivMeanDelayData,...   
                    'o','MarkerSize',10)                 
                %title(['Delay = ' num2str(bestDelay) 'min' ])
                set(gca,'fontsize',16)

        end

    end
    
end
