# Supplementary material for: Inferring causal metabolic signals that regulate the dynamic TORC1-dependent transcriptome
Source: Mol Syst Biol. 2015 Apr 17;11(4):802. doi: 10.15252/msb.20145475 (PMC4422559; doi:10.15252/msb.20145475)
Supplement: Supplementary file 17 [file msb0011-0802-sd17.zip › Supplementary Data 1_MODEL/codeDynDepencence/sourceFunctions/Mquantity.m]

classdef Mquantity < handle
    %UNTITLED2 Summary of this class goes here
    %   Detailed explanation goes here
    
    properties 
        % to construct object
        MobjIndex
      
        coefOfVariation
              
        expDataPoints
        expTimePoints
        
        interpExpDataPointsRepeats
        interpExpDataPointsMean

     
        noisyNormDataPointsRepeats
        noisyNormDataPointsMean
         
        dCorDVals
     
    end
    
    methods
        
        function obj = Mquantity(MobjIndex,expDataPoints,expTimePoints)
            obj.MobjIndex=MobjIndex;
            obj.expDataPoints = expDataPoints;
            obj.expTimePoints = expTimePoints;
        end
        
       
        function setCV(this,value)
              this.coefOfVariation = value;
            
        end
        
        function doInterpolations(this,config)
            
            if strcmp(config.interpolationMethod,'LinearInterpolation')
            
            % 1. Do linear Interpolation             
                time = this.expTimePoints;
                dataAll = this.expDataPoints;
                dataJoint = mynanmean(dataAll,2);
                
                dataValivIdxsJ = ~isnan(dataJoint);
                dataValidJ = dataJoint(dataValivIdxsJ);
                timeValidJ = time(dataValivIdxsJ);
                mJ = interp1(timeValidJ , dataValidJ,config.timeVectorOfInterpMetabolites,'linear','extrap');
                if mJ(end)<0
                    mJ = interp1(timeValidJ , dataValidJ,config.timeVectorOfInterpMetabolites,'nearest','extrap');
                end
                this.interpExpDataPointsMean=mJ;
               
                for nrep=1:size(dataAll,2)

                    data = dataAll(:,nrep);
                    dataValivIdxs = ~isnan(data);
                    dataValid = data(dataValivIdxs);
                    timeValid = time(dataValivIdxs);
                    m = interp1(timeValid , dataValid,config.timeVectorOfInterpMetabolites,'linear','extrap');
                    if m(end)<0
                        m = interp1(timeValid , dataValid,config.timeVectorOfInterpMetabolites,'nearest','extrap');
                    end
                    this.interpExpDataPointsRepeats(:,nrep)=m;
                end

            elseif strcmp(config.interpolationMethod,'SplineInterpolation')
                 
            % 2. Do spline interpolation
                 % add dummy point for stable interpolation
                 tva = [-0.01;this.expTimePoints];
                 meta = [this.expDataPoints(1,:);this.expDataPoints];
                 % do joint spline interpolation
                 [cs,p] = csaps(repmat( tva ,3,1), meta(:));
                 m = fnval(cs,config.timeVectorOfInterpMetabolites);
                 cnt=0;
                 while any(m<=0)
                     cnt=cnt+1;
                     p = p - cnt*0.001;
                     cs = csaps(repmat( tva ,3,1), meta(:),p);
                     m = fnval(cs,config.timeVectorOfInterpMetabolites);
                 end
                 this.interpExpDataPointsMean=m;           
                 % do spline interpolation for every repeat
                for nrep=1:size(meta,2)
                    [csr, p] = csaps(tva, meta(:,nrep));
                     mr = fnval(csr,config.timeVectorOfInterpMetabolites);
                     cnt=0;
                     while any(mr<=0)
                        cnt=cnt+1;
                        p = p - cnt*0.001; 
                        csr = csaps(tva, meta(:,nrep),p);
                        mr = fnval(csr,config.timeVectorOfInterpMetabolites);
                     end
                    this.interpExpDataPointsRepeats(:,nrep)=mr; 
                    
                end
                
            else
                error('interpolation method name not found \n')
            end

        end
        

        function generateNoisyNormDataPoints(this, config)

                
                for nrep=1:size(this.expDataPoints,2)
                    
                    dataRL = Mquantity.doNormalization( interp1(config.timeVectorOfInterpMetabolites,...
                            this.interpExpDataPointsRepeats(:,nrep),config.timeVectorOfDistanceCorrelationSamples));
                        

                    initTrajectoriesRLlog2 = log2(repmat(dataRL,[1,config.nrNoisyDatasets]));
                    inoisyTrajectoriesRLlog2 = initTrajectoriesRLlog2 + this.coefOfVariation*randn(size(initTrajectoriesRLlog2)); 
                    noisyTrajectoriesRL = 2.^(inoisyTrajectoriesRLlog2); 
                                                  
                    this.noisyNormDataPointsRepeats{nrep} = noisyTrajectoriesRL;        
                end
                
                dataJL = Mquantity.doNormalization( interp1(config.timeVectorOfInterpMetabolites,...
                    this.interpExpDataPointsMean,config.timeVectorOfDistanceCorrelationSamples));

                

                initTrajectoriesJLlog2 = log2(repmat(dataJL,[1,config.nrNoisyDatasets]));
                    inoisyTrajectoriesJLlog2 = initTrajectoriesJLlog2 + this.coefOfVariation*randn(size(initTrajectoriesJLlog2)); 
                    noisyTrajectoriesJL = 2.^(inoisyTrajectoriesJLlog2); 
      
                this.noisyNormDataPointsMean = noisyTrajectoriesJL;
 
            
        end
        
        function computeDistanceCorrelations(this,config,transcript)
            
                
                [chipTrajDerivativeDelayedData,  chipTrajStateDelayedData] =...
                    Mquantity.produceDelayedTranscriptData(config,transcript);
                
                
                %---Do the Mean Trajectories
                if strcmp(config.dynamicDependenceComputationMethod,'Method1') 
                    metTrajLM = this.noisyNormDataPointsMean;
                    dCor_vect_LMD  = ComputeDistCorrFunFast(metTrajLM, chipTrajDerivativeDelayedData, config,'VEC');
                    this.dCorDVals(transcript.TobjIndex,:) = dCor_vect_LMD';
                end
                
                
                %---- Do Joint Trajectories (All together )
                if strcmp(config.dynamicDependenceComputationMethod,'Method2') 
                    metTrajLA = [this.noisyNormDataPointsRepeats{1}(:,1:4),...
                        this.noisyNormDataPointsRepeats{2}(:,1:4),...
                        this.noisyNormDataPointsRepeats{3}(:,1:4)];
                    dCor_vect_LAD  = ComputeDistCorrFunFast(metTrajLA, chipTrajDerivativeDelayedData, config,'VEC');
                    this.dCorDVals(transcript.TobjIndex,:) = dCor_vect_LAD';
                end
                     
                % Do Joint Trajectories (As Features)
                if strcmp(config.dynamicDependenceComputationMethod,'Method3') 
                    metTrajLF = [this.noisyNormDataPointsRepeats{1},...
                        this.noisyNormDataPointsRepeats{2},...
                        this.noisyNormDataPointsRepeats{3}];
                    dCor_vect_LFD  = ComputeDistCorrFunFast(metTrajLF, chipTrajDerivativeDelayedData, config,'FEATS');
                    this.dCorDVals(transcript.TobjIndex,:) = dCor_vect_LFD';
                end 
        end

    end

    methods(Static)
        
        function ret = doNormalization(vec)
            [nrRows, nrCols] = size(vec);
            ret = zeros(nrRows, nrCols);
            for nr=1:nrCols
                ret(:,nr) = vec(:,nr)./min(vec(:,nr));
            end
        end
         
        function [chipTrajDerivativeDelayedData,  chipTrajStateDelayedData] = produceDelayedTranscriptData(config,transcript) 
            
            delayedDataDeriv=cell(1,config.nrDelays+1);
            delayedDataState=cell(1,config.nrDelays+1);
            for del=1:config.nrDelays+1
                
                newTimeVec = del+config.timeVectorOfDistanceCorrelationSamples -1;
                
                delayedDataDeriv{del}=interp1(config.timeVectorOfInterpTranscripts,...
                    transcript.interpNoisyDerivativePoints,newTimeVec);
                
                delayedDataState{del}=interp1(config.timeVectorOfInterpTranscripts,...
                    transcript.interpNoisyDataPoints,newTimeVec);
            end
            
            chipTrajDerivativeDelayedData = delayedDataDeriv;
            chipTrajStateDelayedData = delayedDataState;
             
        end  
        
    end
    
end
