# Supplementary material for: Inferring causal metabolic signals that regulate the dynamic TORC1-dependent transcriptome
Source: Mol Syst Biol. 2015 Apr 17;11(4):802. doi: 10.15252/msb.20145475 (PMC4422559; doi:10.15252/msb.20145475)
Supplement: Supplementary file 17 [file msb0011-0802-sd17.zip › Supplementary Data 1_MODEL/codeDynDepencence/sourceFunctions/mynanmean.m]

function m = mynanmean(x,dim)
%NANMEAN Mean value, ignoring NaNs.
%   M = NANMEAN(X) returns the sample mean of X, treating NaNs as missing
%   values.  For vector input, M is the mean value of the non-NaN elements
%   in X.  For matrix input, M is a row vector containing the mean value of
%   non-NaN elements in each column.  For N-D arrays, NANMEAN operates
%   along the first non-singleton dimension.
%
%   NANMEAN(X,DIM) takes the mean along dimension DIM of X.
%
%   See also MEAN, NANMEDIAN, NANSTD, NANVAR, NANMIN, NANMAX, NANSUM.

%   Copyright 1993-2004 The MathWorks, Inc.
%   $Revision: 1.1.8.1 $  $Date: 2010/03/16 00:15:50 $

% Find NaNs and set them to zero
nans = isnan(x);
x(nans) = 0;

if nargin == 1 % let sum deal with figuring out which dimension to use
    % Count up non-NaNs.
    n = sum(~nans);
    n(n==0) = NaN; % prevent divideByZero warnings
    % Sum up non-NaNs, and divide by the number of non-NaNs.
    m = sum(x) ./ n;
else
    % Count up non-NaNs.
    n = sum(~nans,dim);
    n(n==0) = NaN; % prevent divideByZero warnings
    % Sum up non-NaNs, and divide by the number of non-NaNs.
    m = sum(x,dim) ./ n;
end
