# Supplementary material for: Inferring causal metabolic signals that regulate the dynamic TORC1-dependent transcriptome
Source: Mol Syst Biol. 2015 Apr 17;11(4):802. doi: 10.15252/msb.20145475 (PMC4422559; doi:10.15252/msb.20145475)
Supplement: Supplementary file 17 [file msb0011-0802-sd17.zip › Supplementary Data 1_MODEL/codeDynDepencence/sourceFunctions/Tquantity.m]

classdef Tquantity < handle
    %UNTITLED2 Summary of this class goes here
    %   Detailed explanation goes here
    
    properties
        % to construct object
        TobjIndex
        
        experimentalCV
        
        expTimePoints
        expDataPoints
        normDataPoints
        noisyDataPoints
        interpNoisyDataPoints
        interpNoisyDerivativePoints
        
        
    end
    
    methods
        
        function obj =Tquantity(TobjIndex,expDataPoints,expTimePoints)
             obj.TobjIndex = TobjIndex;
             obj.expDataPoints = expDataPoints;
             obj.expTimePoints = expTimePoints;
        end
        
        
        function normalizeExpData(this)
                
            this.normDataPoints = this.expDataPoints./ repmat( min(this.expDataPoints), [size(this.expDataPoints,1),1] );

        end
        
        function setCV(this,value)
              this.experimentalCV = value;
            
        end 
        
         function generateNoisyDataPoints(this, config)
             
                  
                    cur_met_fold = this.normDataPoints;
                    
                    noisyTrajectories = repmat(cur_met_fold,[1,config.nrNoisyDatasets]) + ...
                                        this.experimentalCV*...
                                        repmat(cur_met_fold,[1,config.nrNoisyDatasets]).*...
                                        randn(numel(cur_met_fold),config.nrNoisyDatasets);
                                    
                   this.noisyDataPoints = noisyTrajectories; 

         end       
        

         function interpolateNoisyDataPoints(this, config)
             
                 cs = csaps(this.expTimePoints, this.noisyDataPoints');
                 m = fnval(cs,config.timeVectorOfInterpTranscripts);
                 this.interpNoisyDataPoints=m';
                 csder =fnder(cs);
                 dm = fnval(csder,config.timeVectorOfInterpTranscripts);
                 this.interpNoisyDerivativePoints  = dm';
             
         end
        
         
         
        
    end
    
end
